# Supplementary material for: A light-fuelled nanoratchet shifts a coupled chemical equilibrium
Source: Nat Nanotechnol. 2021 Dec 16;17(2):159–65. doi: 10.1038/s41565-021-01021-z (PMC8956507; doi:10.1038/s41565-021-01021-z)
Supplement: Supplementary file 2 — Supplementary Data Set 1. Output files for kinetic analysis. [file 41565_2021_1021_MOESM2_ESM.zip › Supplementary_Data_Set_1_COPASI_Output/40deg-0-REPORT.txt]

Parameter Estimation Task

Problem Description:
Subtask: 
Time-Course Task

Problem Description:
    AutomaticStepSize: 0
    StepNumber: 100
    StepSize: 0.01
    Duration: 1
    TimeSeriesRequested: 1
    OutputStartTime: 0
    Output Event: 0
    Start in Steady State: 0
    Use Values: 0
    Values: 

Method: Deterministic (LSODA)
    Integrate Reduced Model: 0
    Relative Tolerance: 1e-06
    Absolute Tolerance: 1e-12
    Max Internal Steps: 100000
    Max Internal Step Size: 0


List of Fitting Items:
    -inf <= (+2 -> +1).k1 <= inf; Start Value = 0.000519174
    Affected Experiments:
      all    Affected Validation Experiments:
      all
    -inf <= (+3 -> +2).k1 <= inf; Start Value = 0.0228767
    Affected Experiments:
      all    Affected Validation Experiments:
      all

List of Constraint Items:

Method: Levenberg - Marquardt
    Log Verbosity: 0
    Iteration Limit: 20000
    Tolerance: 1e-06
    Modulation: 1e-06
    Stop after # stalled iterations: 0
    Initial Lambda: 1
    Lambda Decrease: 2
    Lambda Increase: 4

[Function Evaluations]	[Best Value]	[Best Parameters]
1	0.179326	(	0.000519174	0.0228767	)
4	0.177193	(	0.000526405	0.0224255	)
7	0.176394	(	0.000531628	0.0220846	)
10	0.17625	(	0.000533967	0.0219115	)
13	0.176237	(	0.00053458	0.0218523	)
16	0.176237	(	0.000534675	0.0218378	)
19	0.176237	(	0.00053469	0.0218355	)
22	0.176237	(	0.000534685	0.0218347	)
25	0.176237	(	0.000534685	0.0218346	)
28	0.176237	(	0.000534685	0.0218346	)
33	0.176237	(	0.000534685	0.0218346	)
38	0.176237	(	0.000534685	0.0218346	)

Parameter Estimation Result:

Objective Function Value:	0.176237
Standard Deviation:	0.0187368
Function Evaluations:	44
CPU Time [s]:	0.078
Evaluations/Second [1/s]:	564.103

	Parameter	Value	Gradient	Standard Deviation
	(+2 -> +1).k1:	0.000534685	3.35867	5.28784e-06
	(+3 -> +2).k1:	0.0218346	0.0399575	0.000289844

File Name:	D:/work/core-backup/Ricerca/RUG-Micha/copasi/FINAL/40deg/40deg-0.txt
Experiment:	Experiment
Mean:	-0.00534094
Objective Value:	0.176237
Root Mean Square:	0.0186996
Row	Time	[p1](Data)	[p1](Fit)	[p1](Weighted Error)	[p2](Data)	[p2](Fit)	[p2](Weighted Error)	[p3](Data)	[p3](Fit)	[p3](Weighted Error)	Objective Value	Root Mean Square

1.	0	0.018	0	-0.01133	0.249	0.25	0.000170783	0.686	0.65	-0.036	0.0014244	0.0217899
2.	4.99057	0.012	0.000757283	-0.00707668	0.316	0.316349	5.95492e-05	0.594	0.582894	-0.011106	0.000173425	0.00760319
3.	9.98115	-0.008	0.00168197	0.00609427	0.388	0.375602	-0.00211735	0.57	0.522716	-0.0472841	0.00227741	0.0275524
4.	14.9717	0.004	0.00275613	-0.000782949	0.414	0.428493	0.00247518	0.466	0.468751	0.00275074	1.43061e-05	0.00218374
5.	19.9623	0.009	0.00396368	-0.00317009	0.444	0.47568	0.00541039	0.368	0.420356	0.0523565	0.00278052	0.0304441
6.	24.9528	0.007	0.00529017	-0.00107625	0.496	0.51775	0.0037146	0.328	0.376959	0.0489594	0.00241198	0.0283548
7.	29.9435	-0.002	0.00672273	0.00549048	0.538	0.555236	0.00294359	0.312	0.338041	0.0260414	0.000716966	0.0154593
8.	34.934	0.015	0.00824968	-0.00424896	0.586	0.588608	0.000445375	0.308	0.303142	-0.00485751	4.18474e-05	0.00373486
9.	39.9247	0.027	0.00986073	-0.0107882	0.666	0.618294	-0.00814742	0.278	0.271845	-0.00615452	0.000220645	0.00857603
10.	44.9152	0.034	0.0115464	-0.0141333	0.666	0.644673	-0.00364229	0.251	0.243781	-0.00721948	0.000265137	0.00940101
11.	49.9057	0.003	0.0132985	0.00648235	0.633	0.668089	0.00599254	0.174	0.218613	0.0446129	0.00206825	0.0262567
12.	54.8963	0.02	0.0151095	-0.00307829	0.687	0.688848	0.000315538	0.179	0.196043	0.0170429	0.000300035	0.0100006
13.	59.8868	0.047	0.0169726	-0.0189006	0.73	0.707224	-0.00388981	0.134	0.175804	0.0418037	0.00211991	0.0265826
14.	64.8775	0.043	0.0188819	-0.015181	0.759	0.723465	-0.00606883	0.161	0.157653	-0.00334666	0.000278494	0.0096349
15.	69.868	0.034	0.0208319	-0.0082886	0.734	0.737791	0.000647388	0.135	0.141377	0.00637741	0.000109791	0.00604956
16.	74.8587	0.03	0.0228178	-0.00452079	0.732	0.750401	0.00314256	0.124	0.126781	0.00278133	3.8049e-05	0.00356132
17.	79.8492	0.024	0.0248352	0.000525743	0.751	0.761472	0.00178847	0.08	0.113693	0.0336926	0.00113867	0.0194822
18.	84.8397	0.042	0.0268803	-0.009517	0.774	0.771165	-0.000484247	0.108	0.101955	-0.00604489	0.000127348	0.00651533
19.	89.8303	0.036	0.0289497	-0.00443779	0.836	0.779621	-0.00962855	0.083	0.0914291	0.00842906	0.000183452	0.00781989
20.	94.8208	0.012	0.03104	0.0119847	0.743	0.78697	0.00750933	0.07	0.08199	0.01199	0.000343783	0.0107049
21.	99.8115	0.048	0.0331487	-0.00934808	0.821	0.793326	-0.00472624	0.084	0.0735252	-0.0104748	0.000219445	0.00855268
22.	104.802	0.043	0.035273	-0.0048637	0.858	0.798792	-0.0101117	0.088	0.0659346	-0.0220654	0.000612784	0.014292
23.	109.793	0.072	0.037411	-0.0217719	0.84	0.803462	-0.00624013	0.058	0.0591274	0.00112736	0.000514226	0.0130923
24.	114.783	0.024	0.0395603	0.00979436	0.824	0.807417	-0.00283217	0.033	0.0530231	0.0200231	0.000504876	0.0129727
25.	119.774	0.045	0.0417194	-0.00206496	0.799	0.810732	0.00200358	0.095	0.0475489	-0.0474511	0.00225988	0.0274462
26.	124.764	0.052	0.0438865	-0.00510701	0.795	0.813473	0.00315496	0.07	0.04264	-0.02736	0.000784604	0.016172
27.	129.755	0.041	0.0460602	0.00318512	0.811	0.815702	0.000803001	0.111	0.0382379	-0.0727621	0.00530511	0.042052
28.	134.745	0.044	0.0482393	0.00266842	0.788	0.817471	0.00503307	0.048	0.0342902	-0.0137098	0.000220412	0.0085715
29.	139.736	0.11	0.0504225	-0.0375008	0.902	0.818827	-0.0142045	0.099	0.0307501	-0.0682499	0.00626613	0.0457024
30.	144.727	0.038	0.0526089	0.0091955	0.772	0.819816	0.00816613	0.015	0.0275754	0.0125754	0.000309383	0.0101552
31.	149.717	0.09	0.0547974	-0.0221581	0.832	0.820474	-0.00196844	0.019	0.0247285	0.00572854	0.000527673	0.0132624
32.	154.708	0.077	0.0569873	-0.0125969	0.799	0.820837	0.00372942	0.062	0.0221755	-0.0398245	0.00175858	0.0242114
33.	159.698	0.096	0.0591778	-0.0231776	0.829	0.820936	-0.00137718	0.069	0.0198861	-0.0491139	0.00295127	0.0313649
34.	164.689	0.096	0.0613682	-0.0217988	0.788	0.820799	0.00560147	0.052	0.0178331	-0.0341669	0.00167394	0.0236216
35.	169.68	0.058	0.0635582	0.00349861	0.814	0.82045	0.00110154	0.1	0.0159918	-0.0840082	0.00707083	0.0485484
36.	174.67	0.119	0.0657466	-0.0335201	0.861	0.819912	-0.00701707	0.089	0.014341	-0.074659	0.0067468	0.0474229
37.	179.66	0.069	0.0679333	-0.000671446	0.746	0.819206	0.0125024	0.004	0.0128606	0.0088606	0.000235271	0.00885571
38.	184.652	0.041	0.0701186	0.0183286	0.722	0.818349	0.0164548	0.018	0.0115326	-0.00646741	0.000648523	0.0147029
39.	189.642	0.067	0.0723007	0.00333652	0.707	0.817357	0.0188472	0.018	0.0103421	-0.0076579	0.000424991	0.0119023
40.	194.632	0.084	0.07448	-0.00599229	0.714	0.816245	0.0174618	-0.004	0.00927449	0.0132745	0.000517035	0.013128
41.	199.623	0.114	0.076657	-0.0235054	0.8	0.815026	0.00256623	0.074	0.00831679	-0.0656832	0.00487337	0.0403046
42.	204.613	0.094	0.0788298	-0.00954882	0.755	0.813712	0.010027	0.011	0.00745826	-0.00354174	0.000204265	0.00825156
43.	209.603	0.124	0.080999	-0.0270668	0.781	0.812313	0.00534768	0.035	0.00668835	-0.0283116	0.00156276	0.0228237
44.	214.595	0.105	0.0831651	-0.0137439	0.79	0.810837	0.00355865	0.022	0.0059977	-0.0160023	0.000457632	0.0123509
45.	219.585	0.099	0.0853264	-0.00860678	0.736	0.809295	0.0125176	0.016	0.00537857	-0.0106214	0.000343581	0.0107017
46.	224.575	0.113	0.0874836	-0.0160612	0.803	0.807693	0.000801504	0.097	0.00482334	-0.0921767	0.00875514	0.054022
47.	229.567	0.087	0.0896371	0.00165989	0.717	0.806038	0.0152061	0.026	0.00432528	-0.0216747	0.000703776	0.0153164
48.	234.557	0.1	0.0917854	-0.00517066	0.759	0.804336	0.0077426	0.036	0.00387878	-0.0321212	0.00111846	0.0193085
49.	239.548	0.123	0.0939298	-0.0182981	0.792	0.802592	0.00180893	0.054	0.00347825	-0.0505217	0.00289054	0.0310405
50.	244.538	0.113	0.0960688	-0.0106573	0.753	0.800812	0.00816549	0.014	0.0031192	-0.0108808	0.000298644	0.00997738
51.	249.528	0.112	0.098203	-0.00868443	0.748	0.799	0.00870991	-0.003	0.00279721	0.00579721	0.000184889	0.00785047
52.	254.52	0.115	0.100333	-0.00923202	0.747	0.797159	0.00856624	0.007	0.00250836	-0.00449164	0.000178785	0.00771979
53.	259.51	0.138	0.102457	-0.0223721	0.801	0.795293	-0.000974646	0.016	0.00224943	-0.0137506	0.000690537	0.0151717
54.	264.5	0.123	0.104577	-0.0115963	0.757	0.793406	0.00621752	0.045	0.00201722	-0.0429828	0.00202065	0.0259529
55.	269.492	0.12	0.106692	-0.00837671	0.804	0.791499	-0.00213493	0.015	0.00180892	-0.0131911	0.000248732	0.00910553
56.	274.482	0.133	0.108801	-0.0152319	0.763	0.789577	0.00453885	0.037	0.00162219	-0.0353778	0.0015042	0.022392
57.	279.472	0.118	0.110905	-0.00446578	0.7	0.78764	0.0149675	0.007	0.00145473	-0.00554527	0.000274718	0.00956936
58.	284.463	0.133	0.113005	-0.0125859	0.742	0.785691	0.00746164	0.02	0.00130451	-0.0186955	0.000563602	0.0137065
59.	289.453	0.132	0.115098	-0.0106386	0.732	0.783732	0.00883491	0.003	0.00116985	-0.00183015	0.000194584	0.00805366
60.	294.443	0.123	0.117187	-0.00365902	0.724	0.781764	0.00986513	0.009	0.00104909	-0.00795091	0.000173926	0.00761416
61.	299.435	0.119	0.119271	0.000170444	0.692	0.779788	0.0149928	0.015	0.000940756	-0.0140592	0.000422475	0.011867
62.	304.425	0.134	0.121349	-0.00796331	0.715	0.777808	0.0107265	0.03	0.000843643	-0.0291564	0.00102857	0.0185163
63.	309.415	0.152	0.123421	-0.0179887	0.75	0.775822	0.00440999	0.019	0.000756554	-0.0182434	0.000675866	0.0150096
64.	314.407	0.134	0.125489	-0.00535703	0.726	0.773832	0.00816896	0.053	0.000678431	-0.0523216	0.00283298	0.0307299
65.	319.397	0.128	0.127551	-0.000282453	0.702	0.77184	0.0119276	0.01	0.000608398	-0.0093916	0.000230549	0.00876639
66.	324.387	0.122	0.129608	0.00478878	0.703	0.769846	0.0114163	0.002	0.000545593	-0.00145441	0.000155379	0.00719673
67.	329.378	0.137	0.13166	-0.00336125	0.717	0.767851	0.00868446	0.005	0.000489255	-0.00451075	0.000107065	0.00597396
68.	334.368	0.142	0.133706	-0.00522062	0.734	0.765855	0.00544034	0.045	0.000438749	-0.0445613	0.00204256	0.0260931
69.	339.358	0.162	0.135747	-0.016525	0.734	0.76386	0.00509956	0.053	0.000393458	-0.0526065	0.00306653	0.0319715
70.	344.35	0.164	0.137783	-0.0165023	0.741	0.761864	0.00356329	0.032	0.000352829	-0.0316472	0.00128657	0.0207088
71.	349.34	0.139	0.139813	0.00051162	0.703	0.759871	0.00971258	0.012	0.000316407	-0.0116836	0.000231102	0.00877691
72.	354.33	0.177	0.141838	-0.0221328	0.731	0.757879	0.00459043	0.05	0.000283744	-0.0497163	0.00298264	0.0315312
73.	359.322	0.15	0.143858	-0.00386627	0.67	0.755888	0.0146682	0.008	0.000254444	-0.00774556	0.000290098	0.00983359
74.	364.312	0.167	0.145872	-0.0132991	0.74	0.7539	0.0023739	0.022	0.000228178	-0.0217718	0.000656513	0.0147932
75.	369.302	0.174	0.147881	-0.0164407	0.731	0.751915	0.0035719	0.05	0.000204624	-0.0497954	0.00276264	0.030346
76.	374.293	0.145	0.149885	0.0030747	0.665	0.749932	0.0145049	0.007	0.000183494	-0.00681651	0.000266311	0.00942181
77.	379.283	0.153	0.151883	-0.000703084	0.695	0.747952	0.00904339	0.01	0.000164552	-0.00983545	0.000179013	0.00772471
78.	384.273	0.176	0.153876	-0.0139259	0.706	0.745976	0.00682731	0.013	0.000147566	-0.0128524	0.000405727	0.0116294
79.	389.265	0.164	0.155864	-0.00512096	0.734	0.744003	0.0017084	0.008	0.000132328	-0.00786767	9.10432e-05	0.00550888
80.	394.255	0.188	0.157847	-0.0189798	0.731	0.742035	0.00188452	0.019	0.000118668	-0.0188813	0.00072029	0.015495
81.	399.247	0.159	0.159825	0.000519042	0.692	0.740069	0.00820938	0.01	0.000106414	-0.00989359	0.000165546	0.00742847
82.	404.237	0.184	0.161797	-0.0139759	0.696	0.738108	0.00719135	0.061	9.54289e-05	-0.0609046	0.00395641	0.0363153
83.	409.227	0.174	0.163763	-0.00644346	0.699	0.736151	0.0063448	0.014	8.55778e-05	-0.0139144	0.000275386	0.00958098
84.	414.218	0.171	0.165725	-0.00332006	0.692	0.734198	0.00720668	0.004	7.67409e-05	-0.00392326	7.8351e-05	0.00511048
85.	419.208	0.184	0.167682	-0.0102715	0.7	0.732249	0.00550767	0.003	6.88191e-05	-0.00293118	0.000144429	0.00693852
86.	424.198	0.175	0.169633	-0.00337834	0.702	0.730305	0.0048341	0.016	6.17149e-05	-0.0159383	0.000288811	0.00981174
87.	429.19	0.204	0.171579	-0.020407	0.737	0.728365	-0.00147467	0.07	5.53422e-05	-0.0699447	0.00531088	0.0420748
88.	434.18	0.191	0.17352	-0.0110026	0.676	0.72643	0.00861264	0.06	4.96292e-05	-0.0599504	0.00378928	0.03554
89.	439.17	0.212	0.175456	-0.0230026	0.73	0.7245	-0.000939353	0.024	4.45061e-05	-0.0239555	0.00110387	0.0191822
90.	444.162	0.202	0.177387	-0.0154926	0.712	0.722573	0.00180573	0.052	3.99103e-05	-0.0519601	0.00294313	0.0313216
91.	449.152	0.195	0.179312	-0.00987463	0.672	0.720652	0.00830895	0.015	3.57904e-05	-0.0149642	0.000390475	0.0114087
92.	454.142	0.194	0.181232	-0.00803652	0.656	0.718736	0.0107142	0.018	3.20958e-05	-0.0179679	0.000502225	0.0129386
93.	459.133	0.184	0.183148	-0.000536223	0.661	0.716823	0.00953366	0.029	2.87815e-05	-0.0289712	0.00093051	0.0176116
94.	464.123	0.213	0.185058	-0.0175879	0.767	0.714916	-0.00889506	0.039	2.58105e-05	-0.0389742	0.00190744	0.0252154
95.	469.113	0.191	0.186963	-0.00254106	0.649	0.713014	0.0109325	0.015	2.31461e-05	-0.0149769	0.000350283	0.0108056
96.	474.105	0.203	0.188863	-0.00889816	0.689	0.711116	0.003777	0.028	2.0756e-05	-0.0279792	0.000876281	0.0170907
97.	479.095	0.206	0.190758	-0.00959383	0.723	0.709223	-0.00235286	0.041	1.86133e-05	-0.0409814	0.00177705	0.0243383
98.	484.085	0.196	0.192648	-0.00210989	0.668	0.707335	0.00671781	0.004	1.66919e-05	-0.00398331	6.54473e-05	0.00467074
99.	489.077	0.209	0.194533	-0.00910595	0.685	0.705452	0.0034928	0.009	1.49683e-05	-0.00898503	0.000175849	0.00765613
100.	494.067	0.19	0.196413	0.00403667	0.641	0.703574	0.0106865	0.007	1.34231e-05	-0.00698658	0.000179308	0.00773107
101.	499.057	0.206	0.198288	-0.00485444	0.646	0.7017	0.00951267	0.001	1.20375e-05	-0.000987963	0.000115032	0.00619227
102.	504.048	0.192	0.200158	0.00513506	0.651	0.699831	0.00833954	0.01	1.07945e-05	-0.00998921	0.000195701	0.00807674
103.	509.038	0.225	0.202023	-0.0144629	0.677	0.697968	0.0035809	0.016	9.68016e-06	-0.0159903	0.000477689	0.0126186
104.	514.028	0.236	0.203883	-0.0202162	0.682	0.696109	0.00240954	0.013	8.68089e-06	-0.0129913	0.000583274	0.0139436
105.	519.02	0.221	0.205738	-0.00960662	0.672	0.694254	0.00380065	0.017	7.78448e-06	-0.0169922	0.000395467	0.0114814
106.	524.01	0.182	0.207588	0.0161061	0.684	0.692405	0.00143547	0.04	6.9809e-06	-0.039993	0.00186091	0.0249059
107.	529	0.235	0.209433	-0.0160932	0.705	0.690561	-0.00246594	0.045	6.26027e-06	-0.0449937	0.00228951	0.0276255
108.	533.992	0.18	0.211273	0.0196849	0.642	0.688721	0.00797917	0.013	5.61382e-06	-0.0129944	0.000620016	0.0143761
109.	538.982	0.21	0.213108	0.00195663	0.662	0.686886	0.00425019	0.018	5.03431e-06	-0.017995	0.000345711	0.0107349
110.	543.972	0.247	0.214939	-0.0201808	0.675	0.685057	0.00171753	0.03	4.51463e-06	-0.0299955	0.00130994	0.0208961
111.	548.963	0.243	0.216765	-0.0165137	0.656	0.683231	0.00465065	0.008	4.04844e-06	-0.00799595	0.000358266	0.010928
112.	553.953	0.2	0.218585	0.0116983	0.637	0.681411	0.00758469	0.014	3.63052e-06	-0.0139964	0.000390277	0.0114058
113.	558.945	0.212	0.220401	0.00528823	0.633	0.679595	0.0079577	0.032	3.25563e-06	-0.0319967	0.00111508	0.0192794
114.	563.935	0.207	0.222212	0.00957525	0.625	0.677785	0.00901477	0.018	2.91956e-06	-0.0179971	0.000496847	0.0128692
115.	568.925	0.216	0.224018	0.00504701	0.635	0.675979	0.00699856	0.016	2.61817e-06	-0.0159974	0.000330368	0.0104939
116.	573.917	0.22	0.22582	0.00366334	0.651	0.674178	0.00395837	0.012	2.34782e-06	-0.0119977	0.000173032	0.00759457
117.	578.907	0.232	0.227616	-0.00275929	0.654	0.672382	0.00313927	0.029	2.10545e-06	-0.0289979	0.000858347	0.0169149
118.	583.897	0.225	0.229408	0.00277452	0.668	0.67059	0.000442368	-0.014	1.88811e-06	0.0140019	0.000203947	0.00824513
119.	588.888	0.205	0.231195	0.0164885	0.592	0.668803	0.0131167	0.007	1.69314e-06	-0.00699831	0.000492894	0.0128179
120.	593.878	0.229	0.232977	0.00250351	0.637	0.667021	0.00512711	0.017	1.51836e-06	-0.0169985	0.000321503	0.0103522
121.	598.868	0.235	0.234755	-0.000154454	0.647	0.665244	0.00311577	0.012	1.36162e-06	-0.0119986	0.000153699	0.00715773
122.	603.86	0.214	0.236528	0.01418	0.647	0.663471	0.00281297	0.04	1.22102e-06	-0.0399988	0.00180889	0.0245553
123.	608.85	0.241	0.238296	-0.00170227	0.646	0.661703	0.00268186	0.034	1.09497e-06	-0.0339989	0.00116602	0.0197148
124.	613.84	0.248	0.240059	-0.0049986	0.633	0.65994	0.00460095	0.01	9.81941e-07	-0.00999902	0.000146135	0.00697938
125.	618.832	0.216	0.241818	0.0162509	0.61	0.658181	0.00822857	-0.007	8.80544e-07	0.00700088	0.000380812	0.0112666
126.	623.822	0.24	0.243571	0.00224805	0.641	0.656428	0.0026348	0	7.89646e-07	7.89646e-07	1.19959e-05	0.00199966
127.	628.812	0.225	0.245321	0.0127907	0.632	0.654679	0.00387315	0.016	7.08132e-07	-0.0159993	0.00043458	0.0120358
128.	633.803	0.26	0.247066	-0.00814154	0.622	0.652934	0.00528298	0.017	6.35009e-07	-0.0169994	0.000383173	0.0113015
129.	638.793	0.243	0.248805	0.00365411	0.654	0.651194	-0.000479195	0.059	5.69458e-07	-0.0589994	0.00349451	0.0341297
130.	643.783	0.245	0.25054	0.00348739	0.615	0.649459	0.00588503	0.008	5.10673e-07	-0.00799949	0.000110787	0.00607693
131.	648.775	0.232	0.252271	0.0127598	0.637	0.647728	0.00183217	-0.001	4.5794e-07	0.00100046	0.00016717	0.00746481
132.	653.765	0.231	0.253997	0.0144756	0.635	0.646002	0.00187899	0.022	4.10668e-07	-0.0219996	0.000697055	0.0152431
133.	658.755	0.232	0.255719	0.0149296	0.607	0.644281	0.00636697	0.009	3.68275e-07	-0.00899963	0.000344425	0.0107149
134.	663.747	0.242	0.257436	0.00971608	0.607	0.642564	0.00607369	0.016	3.30246e-07	-0.0159997	0.000387281	0.0113619
135.	668.737	0.235	0.259148	0.0151999	0.615	0.640852	0.00441503	0.011	2.96155e-07	-0.0109997	0.000371523	0.0111284
136.	673.727	0.249	0.260856	0.00746247	0.614	0.639144	0.00429419	0.021	2.65583e-07	-0.0209997	0.000515117	0.0131037
137.	678.718	0.251	0.262559	0.00727589	0.617	0.637441	0.0034909	0.059	2.38159e-07	-0.0589998	0.0035461	0.0343807
138.	683.708	0.245	0.264258	0.0121217	0.587	0.635742	0.00832434	0	2.13574e-07	2.13574e-07	0.000216229	0.00848978
139.	688.698	0.262	0.265952	0.00248734	0.622	0.634048	0.00205763	0.014	1.91527e-07	-0.0139998	0.000206415	0.00829488
140.	693.69	0.256	0.267642	0.00732778	0.611	0.632358	0.00364762	0.018	1.71749e-07	-0.0179998	0.000390995	0.0114163
141.	698.68	0.245	0.269327	0.0153122	0.609	0.630673	0.00370143	0.021	1.5402e-07	-0.0209998	0.000689159	0.0151565
142.	703.67	0.251	0.271007	0.0125933	0.604	0.628993	0.00426836	0.008	1.38121e-07	-0.00799986	0.000240808	0.00895932
143.	708.662	0.267	0.272684	0.00357748	0.598	0.627316	0.00500674	0.019	1.23858e-07	-0.0189999	0.000398861	0.0115306
144.	713.652	0.275	0.274355	-0.000405966	0.625	0.625645	0.000110129	0.014	1.11072e-07	-0.0139999	0.000196174	0.00808649
145.	718.643	0.265	0.276023	0.00693815	0.621	0.623977	0.000508466	0.022	9.96028e-08	-0.0219999	0.000532392	0.0133216
146.	723.633	0.242	0.277685	0.0224619	0.611	0.622315	0.00193236	0.01	8.93209e-08	-0.00999991	0.00060827	0.0142393
147.	728.623	0.26	0.279343	0.0121756	0.601	0.620657	0.003357	0.015	8.01004e-08	-0.0149999	0.000384513	0.0113213
148.	733.615	0.291	0.280998	-0.00629589	0.621	0.619002	-0.00034119	0.027	7.18291e-08	-0.0269999	0.000768751	0.0160078
149.	738.605	0.265	0.282647	0.0111079	0.624	0.617353	-0.00113522	0.032	6.44143e-08	-0.0319999	0.00114867	0.0195676
150.	743.595	0.268	0.284292	0.0102549	0.614	0.615708	0.000291685	0.045	5.77649e-08	-0.0449999	0.00213024	0.0266473
151.	748.587	0.288	0.285933	-0.00130098	0.63	0.614067	-0.00272112	0.024	5.18e-08	-0.0239999	0.000585095	0.0139654
152.	753.577	0.285	0.287569	0.00161725	0.587	0.612431	0.00434313	0.013	4.64527e-08	-0.013	0.000190477	0.00796821
153.	758.567	0.257	0.289201	0.0202689	0.597	0.610799	0.0023566	0.017	4.16574e-08	-0.017	0.000705379	0.0153338
154.	763.558	0.264	0.290829	0.0168875	0.567	0.609171	0.00720206	0.024	3.73558e-08	-0.024	0.000913056	0.0174457
155.	768.548	0.251	0.292452	0.026092	0.559	0.607548	0.00829112	0.014	3.34996e-08	-0.014	0.000945533	0.0177532
156.	773.538	0.293	0.294071	0.000674244	0.655	0.605929	-0.00838054	0.035	3.00415e-08	-0.035	0.00129569	0.0207821
157.	778.53	0.267	0.295686	0.0180564	0.586	0.604314	0.00312768	0.012	2.69393e-08	-0.012	0.000479816	0.0126467
158.	783.52	0.278	0.297296	0.012146	0.582	0.602704	0.00353582	0.009	2.41584e-08	-0.00899998	0.000241028	0.00896341
159.	788.51	0.283	0.298902	0.0100097	0.641	0.601098	-0.00681466	0.01	2.16646e-08	-0.00999998	0.000246632	0.00906702
160.	793.502	0.301	0.300505	-0.000311877	0.643	0.599495	-0.00742985	0.023	1.94274e-08	-0.023	0.000584299	0.0139559
161.	798.492	0.271	0.302102	0.0195769	0.582	0.597898	0.00271513	0.008	1.7422e-08	-0.00799998	0.000454628	0.0123103
162.	803.482	0.265	0.303695	0.0243564	0.589	0.596305	0.00124757	-0.003	1.56235e-08	0.00300002	0.00060379	0.0141867
163.	808.473	0.296	0.305284	0.00584402	0.578	0.594716	0.00285474	0.03	1.40102e-08	-0.03	0.000942301	0.0177229
164.	813.463	0.276	0.306869	0.0194304	0.553	0.593131	0.0068537	0.005	1.2564e-08	-0.00499999	0.000449512	0.0122408
165.	818.453	0.315	0.308449	-0.00412321	0.647	0.591551	-0.00946984	0.033	1.1267e-08	-0.033	0.00119568	0.019964
166.	823.445	0.296	0.310026	0.00882871	0.548	0.589974	0.00716843	0.008	1.01035e-08	-0.00799999	0.000193332	0.00802771
167.	828.435	0.281	0.311598	0.0192599	0.599	0.588402	-0.00180999	0.016	9.06056e-09	-0.016	0.000630219	0.0144939
168.	833.425	0.279	0.313166	0.0215056	0.576	0.586834	0.00185027	0.026	8.12525e-09	-0.026	0.00114191	0.01951
Objective Value				0.0263183			0.0077789			0.14214
Root Mean Square				0.0125162			0.00680463			0.0290873
Weight				0.396201			0.0291669			1

Fisher Information Matrix:
  Matrix(2x2)
	1.26516e+07	20105.9
	20105.9	4210.88

FIM Eigenvalues:
  Matrix(2x1)
	4178.92
	1.26516e+07

FIM Eigenvectors corresponding to Eigenvalues:
  Matrix(2x2)
	0.00158972	-0.999999
	-0.999999	-0.00158972

Fisher Information Matrix (scaled):
  Matrix(2x2)
	3.61693	0.234728
	0.234728	2.00753

FIM Eigenvalues (scaled):
  Matrix(2x1)
	1.974
	3.65047

FIM Eigenvectors (scaled) corresponding to Eigenvalues:
  Matrix(2x2)
	0.141435	-0.989948
	-0.989948	-0.141435

Correlation Matrix:
  Matrix(2x2)
	1	-0.0871093
	-0.0871093	1
