# Supplementary material for: A light-fuelled nanoratchet shifts a coupled chemical equilibrium
Source: Nat Nanotechnol. 2021 Dec 16;17(2):159–65. doi: 10.1038/s41565-021-01021-z (PMC8956507; doi:10.1038/s41565-021-01021-z)
Supplement: Supplementary file 2 — Supplementary Data Set 1. Output files for kinetic analysis. [file 41565_2021_1021_MOESM2_ESM.zip › Supplementary_Data_Set_1_COPASI_Output/40deg-1-REPORT.txt]

Parameter Estimation Task

Problem Description:
Subtask: 
Time-Course Task

Problem Description:
    AutomaticStepSize: 0
    StepNumber: 100
    StepSize: 0.01
    Duration: 1
    TimeSeriesRequested: 1
    OutputStartTime: 0
    Output Event: 0
    Start in Steady State: 0
    Use Values: 0
    Values: 

Method: Deterministic (LSODA)
    Integrate Reduced Model: 0
    Relative Tolerance: 1e-06
    Absolute Tolerance: 1e-12
    Max Internal Steps: 100000
    Max Internal Step Size: 0


List of Fitting Items:
    -inf <= (+2 -> +1).k1 <= inf; Start Value = 0.000425758
    Affected Experiments:
      all    Affected Validation Experiments:
      all
    -inf <= (+3 -> +2).k1 <= inf; Start Value = 0.0218425
    Affected Experiments:
      all    Affected Validation Experiments:
      all

List of Constraint Items:

Method: Levenberg - Marquardt
    Log Verbosity: 0
    Iteration Limit: 2000
    Tolerance: 1e-06
    Modulation: 1e-06
    Stop after # stalled iterations: 0
    Initial Lambda: 1
    Lambda Decrease: 2
    Lambda Increase: 4

[Function Evaluations]	[Best Value]	[Best Parameters]
1	0.00633428	(	0.000425758	0.0218425	)

Parameter Estimation Result:

Objective Function Value:	0.00633428
Standard Deviation:	0.00470615
Function Evaluations:	143
CPU Time [s]:	0.093
Evaluations/Second [1/s]:	1537.63

	Parameter	Value	Gradient	Standard Deviation
	(+2 -> +1).k1:	0.000425758	1.47861	1.78659e-06
	(+3 -> +2).k1:	0.0218425	0.0183326	0.000117711

File Name:	D:/work/core-backup/Ricerca/RUG-Micha/copasi/FINAL/40deg/40deg-1.txt
Experiment:	Experiment
Mean:	-0.000344298
Objective Value:	0.00633428
Root Mean Square:	0.00468978
Row	Time	[+3](Data)	[+3](Fit)	[+3](Weighted Error)	[+2](Data)	[+2](Fit)	[+2](Weighted Error)	[+1](Data)	[+1](Fit)	[+1](Weighted Error)	Objective Value	Root Mean Square

1.	0	0.570464	0.570464	1.11022e-16	0.270994	0.270994	-1.65025e-17	0.0185416	0.0185416	1.94206e-18	1.26021e-32	6.48127e-17
2.	9.98105	0.482307	0.45872	-0.0235867	0.368371	0.381344	0.00192829	0.00932255	0.0199365	0.00594128	0.000595352	0.0140872
3.	19.9622	0.393499	0.368864	-0.0246348	0.46378	0.469385	0.000833172	0.00272163	0.0217512	0.010652	0.000721032	0.015503
4.	29.9432	0.304585	0.29661	-0.00797522	0.532718	0.539489	0.00100654	0.0226968	0.0239004	0.000673724	6.50711e-05	0.00465729
5.	39.9242	0.232354	0.23851	0.00615573	0.58338	0.595175	0.00175316	0.0442662	0.0263159	-0.0100479	0.000141927	0.00687815
6.	49.9053	0.2115	0.191789	-0.0197107	0.626437	0.639268	0.00190726	0.0220631	0.0289425	0.00385081	0.000406977	0.0116473
7.	59.8863	0.149987	0.154221	0.00423342	0.674137	0.674043	-1.39663e-05	0.0358753	0.0317359	-0.00231711	2.32911e-05	0.00278634
8.	69.8673	0.114045	0.124012	0.00996702	0.684349	0.701328	0.00252367	0.0616058	0.0346605	-0.0150829	0.000333205	0.0105389
9.	79.8485	0.0848617	0.0997196	0.0148579	0.715253	0.722592	0.00109089	0.0598849	0.037688	-0.012425	0.000376327	0.0112001
10.	89.8295	0.0713933	0.0801863	0.00879304	0.74026	0.739019	-0.000184476	0.048347	0.0407951	-0.0042273	9.52217e-05	0.00563388
11.	99.8105	0.0465054	0.0644792	0.0179738	0.749662	0.751557	0.000281718	0.0638324	0.0439634	-0.0111219	0.000446834	0.0122043
12.	109.792	0.0501481	0.0518487	0.00170062	0.749874	0.760973	0.00164976	0.0599777	0.0471782	-0.0071647	5.69467e-05	0.00435686
13.	119.773	0.0460891	0.0416924	-0.00439663	0.755071	0.76788	0.0019039	0.0588395	0.0504274	-0.00470877	4.51277e-05	0.00387847
14.	129.754	0.0391088	0.0335256	-0.00558318	0.742763	0.772773	0.00446071	0.0781282	0.0537015	-0.0136732	0.000238025	0.0089074
15.	139.735	0.02727	0.0269584	-0.000311574	0.785275	0.776049	-0.0013714	0.0474551	0.0569929	0.00533892	3.04819e-05	0.00318757
16.	149.716	0.0158506	0.0216777	0.00582718	0.763254	0.778027	0.00219591	0.0808957	0.0602953	-0.0115313	0.000171749	0.00756635
17.	159.697	0.00512106	0.0174314	0.0123104	0.785312	0.778965	-0.000943426	0.0695673	0.0636039	-0.00333807	0.000163578	0.00738418
18.	169.678	0.0182089	0.0140168	-0.00419217	0.761384	0.779068	0.00262871	0.0804075	0.0669147	-0.00755272	8.1528e-05	0.00521306
19.	179.658	0.00291353	0.0112714	0.00835785	0.783577	0.778505	-0.000754033	0.0735091	0.0702241	-0.00183882	7.38034e-05	0.00495995
20.	189.64	0.00275214	0.00906338	0.00631124	0.781209	0.777406	-0.000565262	0.0760387	0.0735304	-0.0014041	4.21228e-05	0.00374712
21.	199.622	0	0.00728792	0.00728792	0.77611	0.775881	-3.41031e-05	0.0838895	0.0768311	-0.00395107	6.87258e-05	0.00478629
22.	209.602	0	0.00586047	0.00586047	0.766679	0.774016	0.00109054	0.0933211	0.080124	-0.00738727	9.01061e-05	0.00548045
23.	219.583	0.00215756	0.00471244	0.00255488	0.777236	0.771879	-0.00079627	0.0806068	0.0834089	0.00156852	9.6217e-06	0.00179087
24.	229.565	0	0.0037893	0.0037893	0.756555	0.769526	0.00192804	0.103445	0.0866843	-0.00938182	0.000106095	0.00594684
25.	239.545	0.0113764	0.00304711	-0.00832925	0.765407	0.767004	0.000237456	0.083217	0.0899487	0.00376817	8.36319e-05	0.0052799
26.	249.527	0.00339187	0.00245019	-0.000941678	0.755158	0.764347	0.00136592	0.10145	0.0932027	-0.00461675	2.40669e-05	0.00283237
27.	259.507	0	0.00197029	0.00197029	0.770962	0.761585	-0.00139377	0.0890382	0.0964447	0.00414585	2.30127e-05	0.00276964
28.	269.488	0	0.00158432	0.00158432	0.752589	0.75874	0.000914314	0.107411	0.0996752	-0.00433002	2.20951e-05	0.00271386
29.	279.47	0	0.00127396	0.00127396	0.747657	0.755833	0.00121518	0.112343	0.102894	-0.00528932	3.10766e-05	0.00321852
30.	289.45	0	0.00102444	0.00102444	0.742715	0.752877	0.00151048	0.117285	0.106099	-0.00626171	4.25401e-05	0.00376564
31.	299.432	0	0.000823755	0.000823755	0.744559	0.749884	0.000791597	0.115441	0.109292	-0.00344215	1.31536e-05	0.00209393
32.	309.413	0	0.000662386	0.000662386	0.734589	0.746865	0.00182474	0.125411	0.112472	-0.00724249	5.62222e-05	0.00432906
33.	319.393	0.00465086	0.000532648	-0.00411821	0.713683	0.743828	0.0044807	0.141666	0.115639	-0.0145685	0.000249276	0.00911549
34.	329.375	0	0.000428305	0.000428305	0.733294	0.740778	0.00111238	0.126706	0.118794	-0.00442881	2.10352e-05	0.00264797
35.	339.357	0	0.000344403	0.000344403	0.725799	0.73772	0.00177195	0.134201	0.121936	-0.00686568	5.0396e-05	0.00409862
36.	349.337	0	0.000276946	0.000276946	0.728388	0.734659	0.00093222	0.131612	0.125064	-0.00366563	1.43826e-05	0.00218957
37.	359.318	0	0.000222694	0.000222694	0.738167	0.731598	-0.000976425	0.121833	0.128179	0.00355243	1.36227e-05	0.00213094
38.	369.298	0	0.000179076	0.000179076	0.720724	0.728539	0.00116169	0.139276	0.131282	-0.00447499	2.14071e-05	0.00267128
39.	379.28	0	0.000143996	0.000143996	0.715663	0.725485	0.00145995	0.144337	0.134371	-0.00557857	3.32726e-05	0.00333029
40.	389.262	0	0.000115788	0.000115788	0.732161	0.722436	-0.00144555	0.127839	0.137448	0.00537892	3.10358e-05	0.0032164
41.	399.242	0	9.31092e-05	9.31092e-05	0.711226	0.719396	0.00121435	0.148774	0.140511	-0.00462517	2.28755e-05	0.00276137
42.	409.223	0.000612781	7.48696e-05	-0.000537911	0.709071	0.716363	0.00108392	0.150316	0.143562	-0.0037808	1.57587e-05	0.00229192
43.	419.205	0	6.02031e-05	6.02031e-05	0.711877	0.71334	0.000217437	0.148123	0.1466	-0.000852537	7.77722e-07	0.000509157
44.	429.185	0.0118347	4.84114e-05	-0.0117863	0.702371	0.710327	0.00118265	0.145795	0.149625	0.00214383	0.000144912	0.00695011
45.	439.167	0	3.89279e-05	3.89279e-05	0.708263	0.707324	-0.000139554	0.151737	0.152637	0.000503751	2.74756e-07	0.000302631
46.	449.148	0	3.13022e-05	3.13022e-05	0.704787	0.704332	-6.76449e-05	0.155213	0.155636	0.000237219	6.18287e-08	0.00014356
47.	459.128	0	2.51712e-05	2.51712e-05	0.703771	0.701352	-0.000359532	0.156229	0.158623	0.00133986	1.92512e-06	0.000801065
48.	469.11	0	2.02403e-05	2.02403e-05	0.68711	0.698383	0.0016756	0.17289	0.161597	-0.00632141	4.27682e-05	0.00377572
49.	479.09	0	1.62759e-05	1.62759e-05	0.691215	0.695425	0.000625785	0.168785	0.164558	-0.00236573	5.98855e-06	0.00141286
50.	489.072	0	1.30876e-05	1.30876e-05	0.680279	0.692479	0.00181348	0.179721	0.167507	-0.00683664	5.00286e-05	0.00408365
51.	499.053	0	1.05238e-05	1.05238e-05	0.681554	0.689545	0.00118783	0.178446	0.170444	-0.00447907	2.14731e-05	0.00267539
52.	509.033	0	8.46254e-06	8.46254e-06	0.672392	0.686624	0.00211546	0.187608	0.173368	-0.00797124	6.8016e-05	0.00476151
53.	519.015	0	6.80477e-06	6.80477e-06	0.68236	0.683714	0.000201132	0.17764	0.17628	-0.000761246	6.19996e-07	0.000454604
54.	528.997	0.00322161	5.47176e-06	-0.00321614	0.669875	0.680815	0.00162617	0.186903	0.179179	-0.00432365	3.16819e-05	0.00324971
55.	538.977	0	4.40003e-06	4.40003e-06	0.677176	0.67793	0.00011205	0.182824	0.182066	-0.000424427	1.92712e-07	0.000253451
56.	548.958	0	3.53809e-06	3.53809e-06	0.673322	0.675056	0.000257712	0.186678	0.184941	-0.000972488	1.01216e-06	0.00058085
57.	558.938	0	2.8451e-06	2.8451e-06	0.663002	0.672194	0.00136633	0.196998	0.187803	-0.005147	2.83585e-05	0.00307454
58.	568.92	0	2.28776e-06	2.28776e-06	0.666344	0.669344	0.000445913	0.193656	0.190654	-0.00168053	3.02302e-06	0.00100383
59.	578.902	0	1.8396e-06	1.8396e-06	0.658683	0.666506	0.00116285	0.201317	0.193492	-0.00438014	2.05379e-05	0.00261648
60.	588.882	0	1.47929e-06	1.47929e-06	0.66416	0.66368	-7.12598e-05	0.19584	0.196318	0.000267526	7.66505e-08	0.000159844
61.	598.863	0	1.1895e-06	1.1895e-06	0.660018	0.660866	0.000126091	0.199982	0.199133	-0.000475506	2.42007e-07	0.000284023
62.	608.845	0	9.56488e-07	9.56488e-07	0.652243	0.658064	0.000865269	0.207757	0.201935	-0.00325902	1.13699e-05	0.00194678
63.	618.825	0	7.69145e-07	7.69145e-07	0.6475	0.655274	0.00115553	0.2125	0.204725	-0.004352	2.02752e-05	0.00259969
64.	628.807	0	6.18474e-07	6.18474e-07	0.646797	0.652495	0.000846928	0.213203	0.207504	-0.00318976	1.08918e-05	0.00190542
65.	638.788	0	4.97318e-07	4.97318e-07	0.650759	0.649728	-0.000153195	0.209241	0.210271	0.000576633	3.55974e-07	0.000344468
66.	648.768	0	3.99911e-07	3.99911e-07	0.636274	0.646973	0.00159038	0.223726	0.213026	-0.00598938	3.84019e-05	0.0035778
67.	658.75	0	3.21571e-07	3.21571e-07	0.644139	0.64423	1.35107e-05	0.215861	0.21577	-5.10595e-05	2.78972e-09	3.04943e-05
68.	668.73	0	2.58586e-07	2.58586e-07	0.639523	0.641498	0.000293577	0.220477	0.218501	-0.00110572	1.3088e-06	0.000660504
69.	678.712	0	2.07931e-07	2.07931e-07	0.643584	0.638778	-0.00071443	0.216416	0.221222	0.00269033	7.74827e-06	0.0016071
70.	688.693	0	1.67198e-07	1.67198e-07	0.633398	0.636069	0.00039702	0.226602	0.223931	-0.00149521	2.39329e-06	0.000893176
71.	698.673	0	1.3445e-07	1.3445e-07	0.637754	0.633372	-0.000651356	0.222246	0.226628	0.00245284	6.44069e-06	0.00146523
72.	708.655	0.000953027	1.08112e-07	-0.000952919	0.632491	0.630686	-0.000268241	0.226556	0.229314	0.00154357	3.3626e-06	0.00105871
73.	718.637	0	8.69335e-08	8.69335e-08	0.633652	0.628012	-0.000838373	0.226348	0.231988	0.00315715	1.06704e-05	0.00188595
74.	728.617	0	6.99063e-08	6.99063e-08	0.633285	0.625349	-0.00117961	0.226715	0.234651	0.00444222	2.11248e-05	0.0026536
75.	738.598	0	5.6212e-08	5.6212e-08	0.619925	0.622697	0.000411979	0.240075	0.237303	-0.00155149	2.57683e-06	0.000926793
76.	748.58	0	4.52004e-08	4.52004e-08	0.616432	0.620056	0.000538634	0.243568	0.239944	-0.00202845	4.40472e-06	0.00121171
77.	758.56	0	3.63472e-08	3.63472e-08	0.61136	0.617427	0.000901806	0.24864	0.242573	-0.0033961	1.23467e-05	0.00202869
78.	768.542	0	2.9227e-08	2.9227e-08	0.616019	0.614809	-0.000179849	0.243981	0.245191	0.00067727	4.91041e-07	0.000404574
79.	778.522	0	2.35024e-08	2.35024e-08	0.613672	0.612202	-0.000218529	0.246328	0.247798	0.000822937	7.2498e-07	0.000491589
80.	788.503	0	1.88985e-08	1.88985e-08	0.615224	0.609606	-0.000835098	0.244776	0.250394	0.00314485	1.05875e-05	0.00187861
81.	798.485	0	1.51964e-08	1.51964e-08	0.605065	0.607021	0.00029063	0.254935	0.252979	-0.00109448	1.28235e-06	0.000653797
82.	808.465	0	1.22199e-08	1.22199e-08	0.601774	0.604447	0.000397316	0.258226	0.255553	-0.00149624	2.3966e-06	0.000893794
83.	818.447	0	9.82611e-09	9.82611e-09	0.607952	0.601883	-0.000902027	0.252048	0.258117	0.0033969	1.23526e-05	0.00202917
84.	828.428	0	7.90123e-09	7.90123e-09	0.606915	0.599331	-0.0011273	0.253085	0.260669	0.00424526	1.9293e-05	0.00253594
85.	838.408	0	6.35365e-09	6.35365e-09	0.607123	0.59679	-0.00153587	0.252877	0.26321	0.00578387	3.5812e-05	0.00345504
86.	848.39	0	5.10901e-09	5.10901e-09	0.602402	0.594259	-0.00121041	0.257598	0.265741	0.00455823	2.22425e-05	0.0027229
87.	858.37	0	4.10831e-09	4.10831e-09	0.601455	0.591739	-0.00144422	0.258545	0.268261	0.00543875	3.16657e-05	0.00324888
88.	868.352	0	3.30355e-09	3.30355e-09	0.603096	0.58923	-0.00206107	0.256904	0.27077	0.00776171	6.44921e-05	0.00463653
89.	878.333	0.00362277	2.65643e-09	-0.00362277	0.593211	0.586731	-0.00096323	0.263166	0.273269	0.00565528	4.60344e-05	0.00391725
90.	888.313	0	2.13614e-09	2.13614e-09	0.601339	0.584243	-0.00254119	0.258661	0.275757	0.00956976	9.8038e-05	0.00571658
91.	898.295	0	1.71769e-09	1.71769e-09	0.598441	0.581766	-0.00247858	0.261559	0.278234	0.00933398	9.32665e-05	0.00557574
92.	908.277	0	1.38121e-09	1.38121e-09	0.583068	0.579299	-0.000560339	0.276932	0.280701	0.00211016	4.76675e-06	0.00126052
93.	918.257	0	1.11068e-09	1.11068e-09	0.581926	0.576842	-0.000755675	0.278074	0.283158	0.00284576	8.66942e-06	0.00169994
94.	928.238	0	8.93106e-10	8.93106e-10	0.585938	0.574396	-0.00171561	0.274062	0.285604	0.00646076	4.46847e-05	0.00385939
95.	938.22	0	7.18177e-10	7.18177e-10	0.585107	0.57196	-0.00195408	0.274893	0.28804	0.00735881	5.79705e-05	0.00439585
96.	948.2	0.00345521	5.77506e-10	-0.00345521	0.577183	0.569535	-0.00113675	0.279362	0.290465	0.00621493	5.1856e-05	0.00415756
Objective Value				0.00313964			0.000179776			0.00301486
Root Mean Square				0.0057188			0.00136846			0.005604
Weight				1			0.0220942			0.313333

Fisher Information Matrix:
  Matrix(2x2)
	6.97073e+06	7169.37
	7169.37	1605.82

FIM Eigenvalues:
  Matrix(2x1)
	1598.45
	6.97073e+06

FIM Eigenvectors corresponding to Eigenvalues:
  Matrix(2x2)
	0.00102873	-0.999999
	-0.999999	-0.00102873

Fisher Information Matrix (scaled):
  Matrix(2x2)
	1.26358	0.0666723
	0.0666723	0.766128

FIM Eigenvalues (scaled):
  Matrix(2x1)
	0.757347
	1.27236

FIM Eigenvectors (scaled) corresponding to Eigenvalues:
  Matrix(2x2)
	0.130575	-0.991438
	-0.991438	-0.130575

Correlation Matrix:
  Matrix(2x2)
	1	-0.0677631
	-0.0677631	1
