# Supplementary material for: A light-fuelled nanoratchet shifts a coupled chemical equilibrium
Source: Nat Nanotechnol. 2021 Dec 16;17(2):159–65. doi: 10.1038/s41565-021-01021-z (PMC8956507; doi:10.1038/s41565-021-01021-z)
Supplement: Supplementary file 2 — Supplementary Data Set 1. Output files for kinetic analysis. [file 41565_2021_1021_MOESM2_ESM.zip › Supplementary_Data_Set_1_COPASI_Output/60deg-0-REPORT.txt]

Parameter Estimation Task

Problem Description:
Subtask: 
Time-Course Task

Problem Description:
    AutomaticStepSize: 0
    StepNumber: 100
    StepSize: 0.01
    Duration: 1
    TimeSeriesRequested: 1
    OutputStartTime: 0
    Output Event: 0
    Start in Steady State: 0
    Use Values: 0
    Values: 

Method: Deterministic (LSODA)
    Integrate Reduced Model: 0
    Relative Tolerance: 1e-06
    Absolute Tolerance: 1e-12
    Max Internal Steps: 100000
    Max Internal Step Size: 0


List of Fitting Items:
    1e-6 <= (+2 -> +1).k1 <= 1000000; Start Value = 0.00874546
    Affected Experiments:
      all    Affected Validation Experiments:
      all
    1e-6 <= (O = -1).k1 <= 1000000; Start Value = 0.00105502
    Affected Experiments:
      all    Affected Validation Experiments:
      all
    1e-6 <= (O = -1).k2 <= 1000000; Start Value = 0.00205448
    Affected Experiments:
      all    Affected Validation Experiments:
      all
    1e-6 <= (+1 = O).k1 <= 1000000; Start Value = 0.00135825
    Affected Experiments:
      all    Affected Validation Experiments:
      all
    1e-6 <= (+1 = O).k2 <= 1000000; Start Value = 0.000898105
    Affected Experiments:
      all    Affected Validation Experiments:
      all

List of Constraint Items:

Method: Levenberg - Marquardt
    Log Verbosity: 0
    Iteration Limit: 2000
    Tolerance: 1e-06
    Modulation: 1e-06
    Stop after # stalled iterations: 0
    Initial Lambda: 1
    Lambda Decrease: 2
    Lambda Increase: 4

[Function Evaluations]	[Best Value]	[Best Parameters]
1	0.178102	(	0.00874546	0.00105502	0.00205448	0.00135825	0.000898105	)
7	0.175423	(	0.00872501	0.00104416	0.0020686	0.00134289	0.000907884	)
13	0.175067	(	0.00871782	0.00103707	0.00206232	0.00133304	0.000904724	)
19	0.174819	(	0.00871789	0.00102804	0.00204071	0.00132335	0.000894082	)
25	0.174522	(	0.00872036	0.00101277	0.00200192	0.00131306	0.000881036	)
31	0.174198	(	0.00872309	0.000988205	0.00194002	0.0013061	0.000871824	)
37	0.173871	(	0.00872532	0.000953885	0.00185401	0.00130609	0.000871154	)
43	0.173629	(	0.00872695	0.000916524	0.00176042	0.00131139	0.000877069	)
49	0.173536	(	0.00872795	0.00088893	0.00169106	0.00131687	0.000883337	)
55	0.173521	(	0.00872831	0.000876454	0.00165961	0.00131952	0.00088637	)
61	0.17352	(	0.00872837	0.000873121	0.0016512	0.00132017	0.000887103	)
67	0.17352	(	0.00872837	0.000872588	0.00164986	0.00132025	0.000887191	)
73	0.17352	(	0.00872837	0.000872536	0.00164973	0.00132025	0.000887196	)
79	0.17352	(	0.00872837	0.000872532	0.00164972	0.00132025	0.000887196	)
85	0.17352	(	0.00872837	0.000872532	0.00164972	0.00132025	0.000887196	)
102	0.17352	(	0.00872837	0.000872532	0.00164972	0.00132025	0.000887196	)

Parameter Estimation Result:

Objective Function Value:	0.17352
Standard Deviation:	0.0133132
Function Evaluations:	250
CPU Time [s]:	0.062
Evaluations/Second [1/s]:	4032.26

	Parameter	Value	Gradient	Standard Deviation
	(+2 -> +1).k1:	0.00872837	0.147985	7.50924e-05
	(O = -1).k1:	0.000872532	1.97958	3.77533e-05
	(O = -1).k2:	0.00164972	0.577585	9.51022e-05
	(+1 = O).k1:	0.00132025	1.56921	2.4405e-05
	(+1 = O).k2:	0.000887196	0.646249	3.03697e-05

File Name:	D:/work/core-backup/Ricerca/RUG-Micha/copasi/FINAL/60deg/60deg-0.txt
Experiment:	Experiment
Mean:	-0.00257891
Objective Value:	0.17352
Root Mean Square:	0.0132794
Row	Time	[O](Data)	[O](Fit)	[O](Weighted Error)	[p2](Data)	[p2](Fit)	[p2](Weighted Error)	[m1](Data)	[m1](Fit)	[m1](Weighted Error)	[p1](Data)	[p1](Fit)	[p1](Weighted Error)	Objective Value	Root Mean Square

1.	0	0.0180822	0	-0.00562064	0.604462	0.63	0.0255382	0.0533855	0.02	-0.0251329	0.20407	0.204	-1.80352e-05	0.00131545	0.0181346
2.	9.98115	-0.0168548	0.00331888	0.00627077	0.623629	0.577438	-0.0461913	0.0239516	0.0196873	-0.00321019	0.249274	0.253556	0.00109615	0.00218446	0.0233691
3.	19.9623	0.0112	0.00718945	-0.00124664	0.5464	0.529261	-0.0171393	0.0112	0.0194109	0.0061812	0.3112	0.298139	-0.00334362	0.000344696	0.009283
4.	29.9435	0.0143322	0.0115406	-0.000867752	0.52456	0.485103	-0.039457	0.00191097	0.0191745	0.0129961	0.339197	0.338182	-0.000259812	0.00172657	0.020776
5.	39.9247	0.0253175	0.016308	-0.00280049	0.458333	0.44463	-0.0137033	0.0157143	0.0189814	0.0024595	0.380635	0.374081	-0.0016779	0.000204488	0.00714997
6.	49.9057	0.00470086	0.0214333	0.00520109	0.449402	0.407534	-0.0418676	0.0206838	0.0188342	-0.00139235	0.405214	0.406198	0.00025208	0.00178195	0.0211066
7.	59.8868	0.0313008	0.0268641	-0.00137911	0.379187	0.373533	-0.00565438	0.0330894	0.0187351	-0.0108061	0.436423	0.434868	-0.000397958	0.000150803	0.0061401
8.	69.868	0.0166212	0.0325527	0.00495211	0.365666	0.342368	-0.0232984	0.050787	0.0186856	-0.0241661	0.446925	0.460394	0.00344788	0.00116323	0.0170531
9.	79.8492	0.0118672	0.0384562	0.00826487	0.346888	0.313803	-0.0330846	0.0447303	0.0186871	-0.0196055	0.476515	0.483053	0.00167394	0.00155008	0.0196855
10.	89.8303	0.0278695	0.044536	0.00518059	0.312476	0.287622	-0.024854	0.0489827	0.0187403	-0.0227667	0.490672	0.503102	0.00318205	0.00117301	0.0171246
11.	99.8115	0.0621176	0.0507573	-0.00353124	0.275765	0.263625	-0.0121396	0.0404706	0.0188457	-0.0162793	0.501647	0.520772	0.00489595	0.000448827	0.0105928
12.	109.793	0.0769199	0.0570888	-0.00616425	0.259147	0.24163	-0.0175165	0.0164828	0.0190037	0.00189776	0.527451	0.536277	0.00225961	0.000353532	0.00940123
13.	119.774	0.0609231	0.0635026	0.000801818	0.21178	0.22147	0.00969026	0.0261099	0.0192142	-0.00519111	0.581187	0.549813	-0.00803176	0.000186001	0.00681911
14.	129.755	0.0789979	0.0699733	-0.00280518	0.208518	0.202993	-0.00552475	0.0422547	0.0194769	-0.0171473	0.55023	0.561557	0.00289973	0.000340829	0.00923078
15.	139.736	0.0973494	0.0764788	-0.00648738	0.186988	0.186057	-0.000931112	0.0366265	0.0197914	-0.0126736	0.559036	0.571673	0.00323501	0.000214038	0.00731503
16.	149.717	0.113169	0.0829989	-0.00937795	0.153909	0.170534	0.0166242	0.0443621	0.020157	-0.0182218	0.56856	0.58031	0.00300819	0.000705394	0.0132796
17.	159.698	0.0892613	0.0895157	7.90779e-05	0.153297	0.156306	0.0030091	0.0281367	0.020573	-0.00569406	0.609305	0.587606	-0.00555512	7.23426e-05	0.00425272
18.	169.68	0.0993548	0.0960138	-0.00103853	0.158022	0.143264	-0.0147574	0.0444731	0.0210384	-0.0176419	0.578151	0.593684	0.0039765	0.000545907	0.0116823
19.	179.66	0.106944	0.102478	-0.00138845	0.115093	0.131313	0.01622	0.0499074	0.0215521	-0.0213461	0.608056	0.598658	-0.00240585	0.000726461	0.0134765
20.	189.642	0.0918956	0.108897	0.00528476	0.110874	0.120356	0.00948236	0.036958	0.0221131	-0.0111753	0.640272	0.602633	-0.00963559	0.000335577	0.00915937
21.	199.623	0.0791479	0.11526	0.0112251	0.129136	0.110314	-0.0188218	0.0239527	0.0227202	-0.000927798	0.647763	0.605705	-0.0107669	0.000597051	0.0122173
22.	209.603	0.115471	0.121557	0.0018917	0.123852	0.101112	-0.0227403	0.0651852	0.023372	-0.0314773	0.575492	0.60796	0.00831172	0.00158061	0.0198784
23.	219.585	0.154247	0.12778	-0.00822703	0.0652584	0.0926752	0.0274167	0.0435056	0.0240673	-0.0146333	0.616989	0.609478	-0.00192286	0.00103719	0.0161027
24.	229.567	0.127192	0.133922	0.00209208	0.0341246	0.0849427	0.0508181	0.0486016	0.0248046	-0.0179146	0.670082	0.610331	-0.0152964	0.00314177	0.0280257
25.	239.548	0.139954	0.139977	6.94659e-06	0.0785355	0.0778554	-0.000680077	0.0332265	0.0255826	-0.0057544	0.628284	0.610585	-0.00453077	5.41035e-05	0.00367775
26.	249.528	0.155062	0.145938	-0.00283615	0.057284	0.0713605	0.0140765	0.051358	0.0263997	-0.0187888	0.616296	0.610302	-0.00153445	0.000561566	0.0118487
27.	259.51	0.208237	0.151802	-0.0175419	-0.00600683	0.0654064	0.0714132	0.0410466	0.0272546	-0.0103828	0.636724	0.609537	-0.00695985	0.00556381	0.0372955
28.	269.492	0.176	0.157567	-0.00572983	0.0427283	0.0599491	0.0172208	0.047815	0.0281458	-0.0148072	0.613457	0.608339	-0.00131024	0.000550356	0.0117298
29.	279.472	0.176808	0.163226	-0.0042219	0.03031	0.054948	0.024638	0.048496	0.0290716	-0.0146228	0.624386	0.606754	-0.00451362	0.000859056	0.0146548
30.	289.453	0.1907	0.16878	-0.00681345	0.0288036	0.0503634	0.0215597	0.0476749	0.0300309	-0.0132826	0.612822	0.604826	-0.002047	0.000691863	0.0131516
31.	299.435	0.152491	0.174226	0.0067562	0.0423586	0.0461612	0.00380262	0.0529483	0.031022	-0.0165062	0.632202	0.60259	-0.0075806	0.000390028	0.00987456
32.	309.415	0.191172	0.179562	-0.00360888	0.0505747	0.0423103	-0.00826439	0.0273103	0.0320433	0.00356303	0.610943	0.600084	-0.00277976	0.000101746	0.00504347
33.	319.397	0.174537	0.184789	0.00318669	0.0512114	0.0387801	-0.0124313	0.0438955	0.0330938	-0.00813161	0.610356	0.597337	-0.00333283	0.000241923	0.00777694
34.	329.378	0.174642	0.189904	0.00474419	0.0553032	0.0355444	-0.0197588	0.0698567	0.0341717	-0.0268639	0.580198	0.59438	0.00363037	0.00114776	0.0169393
35.	339.358	0.199359	0.194908	-0.00138369	0.0251716	0.0325792	0.00740759	0.0624256	0.0352756	-0.0204387	0.593043	0.591237	-0.000462355	0.000474743	0.0108943
36.	349.34	0.198431	0.199801	0.00042578	0.0651852	0.0298609	-0.0353243	0.0460131	0.0364044	-0.00723351	0.57037	0.587934	0.00449617	0.00132052	0.0181695
37.	359.322	0.188812	0.204584	0.00490241	0.00337165	0.0273694	0.0239978	0.0438314	0.0375565	-0.00472382	0.643985	0.58449	-0.0152305	0.000854212	0.0146135
38.	369.302	0.229421	0.209256	-0.00626806	0	0.0250862	0.0250862	0.0243829	0.0387304	0.0108009	0.626196	0.580928	-0.0115888	0.000919566	0.0151622
39.	379.283	0.218362	0.213819	-0.00141222	0.0207444	0.0229931	0.00224869	0.0316625	0.0399253	0.00622024	0.609231	0.577263	-0.00818384	0.000112718	0.00530843
40.	389.265	0.190123	0.218274	0.00875032	-0.0119506	0.0210746	0.0330253	0.0488889	0.0411395	-0.00583377	0.652938	0.573512	-0.0203332	0.00161471	0.0200917
41.	399.247	0.225721	0.222622	-0.00096324	-0.00416076	0.0193163	0.023477	0.0416076	0.042372	0.000575475	0.616832	0.56969	-0.0120685	0.000698077	0.0132106
42.	409.227	0.215245	0.226864	0.00361169	0.00901024	0.0177048	0.0086946	0.103117	0.0436212	-0.044789	0.552628	0.56581	0.00337463	0.00210608	0.022946
43.	419.208	0.235361	0.231002	-0.00135502	0.0052071	0.0162276	0.0110205	0.0562367	0.0448865	-0.00854454	0.583195	0.561884	-0.00545562	0.000226061	0.00751766
44.	429.19	0.23372	0.235037	0.000409199	0.0246022	0.0148736	-0.00972851	0.0728602	0.0461663	-0.0200954	0.548817	0.557923	0.00233113	0.000504069	0.0112257
45.	439.17	0.23781	0.23897	0.00036078	0.0125714	0.0136328	0.00106141	0.0565714	0.0474595	-0.00685956	0.573048	0.553938	-0.00489218	7.22437e-05	0.00424981
46.	449.152	0.232119	0.242805	0.00332164	0.0121186	0.0124954	0.00037672	0.0764407	0.0487653	-0.0208343	0.559322	0.549935	-0.00240316	0.000451017	0.0106186
47.	459.133	0.240952	0.246542	0.00173732	0.00380952	0.0114528	0.00764327	0.0885714	0.0500824	-0.0289748	0.546667	0.545923	-0.000190308	0.000901014	0.0150084
48.	469.113	0.284211	0.250182	-0.0105774	-0.00947368	0.0104974	0.0199711	0.0578947	0.0514097	-0.00488198	0.547368	0.541911	-0.00139707	0.000536511	0.0115814
49.	479.095	0.269278	0.253729	-0.00483327	-0.0280049	0.00962151	0.0376264	0.0473929	0.0527466	0.00403029	0.591334	0.537903	-0.0136783	0.00164245	0.0202636
50.	489.077	0.247073	0.257183	0.00314275	-0.00210275	0.00881873	0.0109215	0.0809558	0.0540919	-0.0202234	0.554074	0.533906	-0.00516302	0.000564797	0.0118827
51.	499.057	0.258297	0.260547	0.000699392	0.00670902	0.00808304	0.00137402	0.0156544	0.0554444	0.0299542	0.599339	0.529925	-0.01777	0.0012154	0.0174313
52.	509.038	0.27517	0.263824	-0.00352701	0.0490402	0.00740862	-0.0416316	0.0781011	0.0568037	-0.0160328	0.477688	0.525964	0.0123586	0.00215542	0.0232132
53.	519.02	0.284414	0.267013	-0.00540894	-0.00693694	0.00679048	0.0137274	0.0406306	0.0581688	0.0132029	0.561892	0.522027	-0.0102053	0.000496162	0.0111373
54.	529	0.288579	0.270118	-0.00573823	-0.0186534	0.00622399	0.0248774	0.0625436	0.0595385	-0.00226228	0.547531	0.518119	-0.0075294	0.00071362	0.0133568
55.	538.982	0.283423	0.273141	-0.00319622	0.0118919	0.00570469	-0.0061872	0.0525225	0.0609126	0.00631608	0.532162	0.514242	-0.00458758	0.000109436	0.00523058
56.	548.963	0.29937	0.276083	-0.00723863	-0.0287651	0.00522871	0.0339938	0.0522034	0.0622899	0.00759322	0.557191	0.510398	-0.011979	0.00140913	0.0187692
57.	558.945	0.27443	0.278947	0.00140379	0.0263291	0.00479245	-0.0215367	0.0526582	0.0636699	0.00828964	0.526582	0.506591	-0.00511772	0.000560708	0.0118396
58.	568.925	0.255941	0.281733	0.0080172	0.00326733	0.00439265	0.00112532	0.050099	0.0650514	0.0112563	0.570693	0.502823	-0.0173747	0.000494125	0.0111145
59.	578.907	0.289474	0.284445	-0.00156326	-0.000964912	0.00402614	0.00499105	0.0945614	0.0664344	-0.0211742	0.49693	0.499095	0.000554264	0.000476008	0.0109088
60.	588.888	0.322809	0.287083	-0.0111049	-0.0287651	0.00369021	0.0324553	0.0500726	0.0678179	0.0133588	0.535884	0.495409	-0.0103616	0.00146249	0.0191212
61.	598.868	0.292544	0.28965	-0.000899401	0.0284253	0.00338236	-0.0250429	0.0379004	0.0692011	0.0235634	0.521131	0.491766	-0.00751724	0.0012397	0.0176047
62.	608.85	0.332205	0.292148	-0.0124511	-0.0176392	0.00310015	0.0207394	0.0842762	0.0705838	-0.0103078	0.481158	0.488168	0.00179446	0.000694621	0.0131778
63.	618.832	0.299059	0.294579	-0.0013925	-0.006062	0.00284149	0.00890349	0.0737543	0.0719651	-0.00134691	0.513249	0.484615	-0.00733042	0.00013676	0.00584723
64.	628.812	0.306867	0.296943	-0.00308479	0.0264378	0.00260444	-0.0238333	0.0727039	0.0733444	0.000482214	0.473991	0.481108	0.00182191	0.000581095	0.012053
65.	638.793	0.328238	0.299243	-0.0090127	0.00604119	0.00238714	-0.00365405	0.074508	0.0747216	0.000160757	0.471213	0.477648	0.00164743	9.73207e-05	0.00493256
66.	648.775	0.314286	0.301481	-0.00398018	-0.00216749	0.00218796	0.00435545	0.0552709	0.0760958	0.0156771	0.512611	0.474235	-0.00982415	0.000377097	0.0097095
67.	658.755	0.315776	0.303658	-0.00376678	0.0208621	0.00200544	-0.0188566	0.0540517	0.0774664	0.0176268	0.48931	0.47087	-0.00472062	0.000702748	0.0132547
68.	668.737	0.352	0.305776	-0.0143683	-0.0483137	0.00183811	0.0501518	0.0586667	0.0788335	0.0151817	0.517647	0.467553	-0.0128241	0.0031166	0.0279132
69.	678.718	0.301499	0.307836	0.00196973	0.00753747	0.00168475	-0.00585273	0.10364	0.0801962	-0.0176489	0.467323	0.464283	-0.000778251	0.000350222	0.00935711
70.	688.698	0.331507	0.30984	-0.00673502	-0.0090411	0.0015442	0.0105853	0.0974429	0.081554	-0.0119613	0.460091	0.461062	0.000248547	0.000300543	0.00866809
71.	698.68	0.349321	0.311789	-0.0116663	-0.0175176	0.00141536	0.0189329	0.0886183	0.0829069	-0.00429953	0.459578	0.457889	-0.000432625	0.000513231	0.0113273
72.	708.662	0.331	0.313686	-0.00538194	-0.013	0.00129727	0.0142973	0.079	0.0842544	0.00395554	0.483	0.454763	-0.00722876	0.000301278	0.00867869
73.	718.643	0.329308	0.315531	-0.00428257	0.00830189	0.00118903	-0.00711286	0.108847	0.085596	-0.0175035	0.433543	0.451684	0.00464416	0.000396874	0.00996085
74.	728.623	0.323164	0.317325	-0.00181487	-0.0208814	0.00108983	0.0219712	0.119322	0.0869312	-0.0243841	0.458395	0.448654	-0.00249387	0.00108683	0.0164835
75.	738.605	0.343764	0.319071	-0.00767547	0.0187996	0.000998902	-0.0178007	0.0966836	0.0882601	-0.00634132	0.420753	0.44567	0.00637875	0.000456678	0.010685
76.	748.587	0.336678	0.32077	-0.00494493	-0.0110882	0.000915558	0.0120038	0.0957617	0.0895821	-0.00465207	0.458648	0.442733	-0.00407443	0.000206785	0.00719002
77.	758.567	0.310588	0.322422	0.00367838	0.00766884	0.000839179	-0.00682967	0.124619	0.0908968	-0.0253861	0.437124	0.439842	0.000695769	0.000705113	0.013277
78.	768.548	0.351206	0.32403	-0.00844758	-0.00198422	0.000769161	0.00275338	0.0942503	0.0922044	-0.00154017	0.436528	0.436997	0.000120133	8.13293e-05	0.00450914
79.	778.53	0.339581	0.325594	-0.00434783	0.0553032	0.000704985	-0.0545982	0.0698567	0.0935043	0.0178021	0.415259	0.434197	0.00484813	0.00334029	0.0288976
80.	788.51	0.346139	0.327115	-0.00591352	0.01282	0.000646173	-0.0121738	0.103476	0.094796	-0.006534	0.417565	0.431443	0.00355269	0.000238486	0.0077215
81.	798.492	0.333464	0.328596	-0.00151318	0.00955483	0.000592259	-0.00896257	0.114658	0.0960799	-0.0139857	0.422324	0.428732	0.00164063	0.00028091	0.00838018
82.	808.473	0.320088	0.330036	0.00309227	0.0270769	0.000542843	-0.0265341	0.10444	0.0973554	-0.00533303	0.428396	0.426066	-0.000596451	0.000742416	0.0136237
83.	818.453	0.326498	0.331437	0.00153527	0.0135236	0.000497558	-0.013026	0.0985291	0.0986221	7.00177e-05	0.441449	0.423443	-0.00460955	0.000193288	0.0069514
84.	828.435	0.321879	0.332801	0.00339502	0.0167338	0.000456043	-0.0162777	0.0876063	0.0998803	0.00923997	0.453781	0.420862	-0.0084271	0.000432884	0.0104029
85.	838.417	0.343687	0.334128	-0.00297105	-0.00304148	0.000417993	0.00345947	0.0719816	0.10113	0.0219428	0.467373	0.418324	-0.0125566	0.00065995	0.0128447
86.	848.397	0.358909	0.33542	-0.00730153	-0.0038386	0.000383122	0.00422173	0.106521	0.10237	-0.00312547	0.418408	0.415828	-0.000660529	8.13402e-05	0.00450944
87.	858.378	0.314557	0.336677	0.00687553	0.00760259	0.000351156	-0.00725144	0.1454	0.1036	-0.0314667	0.412441	0.413372	0.000238412	0.00109007	0.0165081
88.	868.36	0.330119	0.3379	0.00241855	-0.00285405	0.000321857	0.00317591	0.142703	0.104822	-0.0285169	0.410032	0.410957	0.000236575	0.000829206	0.014398
89.	878.342	0.337598	0.33909	0.000463686	-0.0168332	0.000295002	0.0171282	0.13186	0.106034	-0.0194418	0.427375	0.408581	-0.00481128	0.000694722	0.0131788
90.	888.322	0.357143	0.340248	-0.00525144	0.0171429	0.000270392	-0.0168725	0.0809524	0.107236	0.0197866	0.424762	0.406245	-0.0047403	0.000726237	0.0134744
91.	898.303	0.340152	0.341376	0.000380508	-0.0286645	0.000247832	0.0289123	0.150966	0.108429	-0.0320227	0.417546	0.403947	-0.00348129	0.00187364	0.0216428
92.	908.285	0.342168	0.342474	9.51904e-05	0.0462123	0.000227154	-0.0459851	0.0786592	0.109611	0.023301	0.412961	0.401688	-0.00288596	0.00266591	0.0258162
93.	918.265	0.364854	0.343542	-0.00662451	0.0237303	0.000208204	-0.0235221	0.0702022	0.110784	0.0305502	0.421213	0.399466	-0.00556744	0.00156149	0.0197578
94.	928.247	0.348983	0.344582	-0.00136783	-0.01408	0.000190832	0.0142708	0.11264	0.111947	-0.000521935	0.432457	0.39728	-0.00900531	0.000286896	0.008469
95.	938.228	0.34951	0.345595	-0.00121702	0.0287269	0.00017491	-0.028552	0.0861806	0.113099	0.0202645	0.415582	0.395131	-0.00523555	0.00125476	0.0177113
96.	948.208	0.332947	0.346581	0.00423777	0.0452733	0.000160318	-0.045113	0.0886602	0.114241	0.0192577	0.413119	0.393017	-0.005146	0.00245048	0.0247512
97.	958.19	0.348571	0.347541	-0.000320364	0.0142857	0.000146942	-0.0141388	0.126667	0.115374	-0.00850149	0.390476	0.390939	0.00011839	0.000272297	0.00825071
98.	968.172	0.369544	0.348475	-0.00654891	0.0223966	0.000134682	-0.0222619	0.127847	0.116495	-0.00854575	0.360212	0.388894	0.00734265	0.000665426	0.0128979
99.	978.152	0.389642	0.349386	-0.0125132	0.00406936	0.000123446	-0.00394592	0.0712139	0.117607	0.0349249	0.415075	0.386884	-0.00721684	0.00144398	0.0189999
100.	988.133	0.381772	0.350272	-0.00979151	0.00202532	0.000113146	-0.00191217	0.0820253	0.118708	0.0276149	0.414177	0.384907	-0.00749312	0.000918258	0.0151514
101.	998.115	0.380259	0.351135	-0.00905274	-0.00663793	0.000103706	0.00674164	0.121379	0.119798	-0.00119005	0.385	0.382963	-0.000521532	0.00012909	0.00568089
102.	1008.1	0.379092	0.351976	-0.0084288	-0.0204651	9.50543e-05	0.0205602	0.122791	0.120879	-0.0014395	0.398583	0.381051	-0.0044881	0.000515981	0.0113576
103.	1018.08	0.362678	0.352794	-0.00307215	-0.014728	8.71233e-05	0.0148152	0.135314	0.121948	-0.0100617	0.396736	0.37917	-0.00449694	0.000350387	0.00935931
104.	1028.06	0.371156	0.353592	-0.00545972	-0.00399093	7.98541e-05	0.00407078	0.136689	0.123007	-0.0102998	0.376145	0.377321	0.000300938	0.000152556	0.00617568
105.	1038.04	0.364105	0.354369	-0.00302629	0.0240175	7.31914e-05	-0.0239443	0.119127	0.124056	0.00371104	0.372751	0.375502	0.000704142	0.000596754	0.0122143
106.	1048.02	0.367398	0.355126	-0.00381458	0.0224142	6.70855e-05	-0.0223471	0.117918	0.125094	0.00540234	0.37227	0.373713	0.000369338	0.000543265	0.011654
107.	1058	0.350427	0.355863	0.00168973	0.0288381	6.14882e-05	-0.0287766	0.151182	0.126122	-0.0188651	0.349553	0.371953	0.00573446	0.00121973	0.0174623
108.	1067.98	0.362673	0.356581	-0.00189356	-0.0272277	5.63578e-05	0.0272841	0.13396	0.127139	-0.00513499	0.410594	0.370223	-0.010335	0.000881187	0.0148424
109.	1077.96	0.390315	0.357281	-0.0102682	0.00447609	5.16563e-05	-0.00442444	0.136968	0.128146	-0.00664172	0.34824	0.368521	0.00519192	0.000196081	0.00700144
110.	1087.94	0.40455	0.357964	-0.0144808	-0.030237	4.73463e-05	0.0302843	0.116777	0.129142	0.00930838	0.38891	0.366847	-0.00564812	0.00124538	0.017645
111.	1097.93	0.361293	0.358628	-0.000828322	-0.00663793	4.33959e-05	0.00668133	0.145086	0.130128	-0.0112607	0.380259	0.3652	-0.00385491	0.000186989	0.0068372
112.	1107.91	0.3696	0.359276	-0.00320908	0.0176	3.97757e-05	-0.0175602	0.154259	0.131103	-0.0174317	0.338541	0.363581	0.00641018	0.000663615	0.0128804
113.	1117.89	0.378227	0.359907	-0.00569429	0.00975369	3.64569e-05	-0.00971724	0.0574384	0.132068	0.0561818	0.434581	0.361988	-0.0185839	0.00362861	0.030119
114.	1127.87	0.371512	0.360523	-0.00341575	-0.0206943	3.34151e-05	0.0207277	0.164569	0.133023	-0.0237481	0.364614	0.360421	-0.00107336	0.00100643	0.0158621
115.	1137.85	0.375784	0.361123	-0.00455721	0.0218811	3.06275e-05	-0.0218505	0.136043	0.133967	-0.00156308	0.346292	0.35888	0.00322247	0.000511038	0.0113031
116.	1147.83	0.402286	0.361708	-0.0126132	-0.00931217	2.80721e-05	0.00934024	0.121058	0.134901	0.0104209	0.365968	0.357363	-0.00220283	0.000359781	0.00948394
117.	1157.81	0.352387	0.362278	0.00307437	0.0154895	2.57298e-05	-0.0154638	0.150055	0.135825	-0.0107128	0.362068	0.355872	-0.00158626	0.000365861	0.00956375
118.	1167.79	0.377278	0.362834	-0.00448974	0.00754555	2.35834e-05	-0.00752197	0.142422	0.136738	-0.00427925	0.352755	0.354405	0.000422476	9.52282e-05	0.00487925
119.	1177.78	0.376198	0.363376	-0.00398555	-0.00094522	2.16157e-05	0.000966836	0.139893	0.137641	-0.00169485	0.364855	0.352961	-0.00304474	2.89623e-05	0.00269083
120.	1187.76	0.369065	0.363904	-0.00160427	-0.0174766	1.98121e-05	0.0174964	0.17785	0.138534	-0.0295974	0.350561	0.351541	0.00025107	0.00118477	0.0172102
121.	1197.74	0.394655	0.36442	-0.00939814	-0.0298981	1.81591e-05	0.0299162	0.143511	0.139417	-0.00308145	0.371733	0.350145	-0.00552656	0.00102334	0.0159949
122.	1207.72	0.364042	0.364922	0.000273647	-0.00277895	1.66442e-05	0.00279559	0.143579	0.14029	-0.00247564	0.375158	0.34877	-0.00675516	5.96512e-05	0.00386171
123.	1217.7	0.345159	0.365413	0.00629566	0.0103651	1.52555e-05	-0.0103499	0.142002	0.141154	-0.00063902	0.382473	0.347418	-0.00897408	0.000227698	0.00754483
124.	1227.68	0.357949	0.365891	0.0024688	0.0133333	1.39826e-05	-0.0133194	0.140513	0.142007	0.0011246	0.368205	0.346088	-0.00566192	0.000216822	0.00736244
125.	1237.66	0.350157	0.366358	0.00503576	0.0285654	1.28161e-05	-0.0285526	0.14467	0.14285	-0.00137031	0.356607	0.34478	-0.00302788	0.000851657	0.0145916
126.	1247.64	0.328899	0.366813	0.0117851	0.0107675	1.17468e-05	-0.0107558	0.160534	0.143683	-0.0126852	0.3798	0.343492	-0.00929477	0.000501883	0.0112014
127.	1257.62	0.409809	0.367257	-0.0132268	0.00791901	1.07667e-05	-0.00790824	0.0831496	0.144507	0.0461905	0.379123	0.342225	-0.00944576	0.00246027	0.0248006
128.	1267.61	0.398974	0.36769	-0.00972433	-0.0153846	9.86851e-06	0.0153945	0.125128	0.145321	0.0152015	0.371282	0.340979	-0.00775765	0.000622819	0.0124782
129.	1277.59	0.402696	0.368113	-0.0107496	0.00956522	9.04512e-06	-0.00955617	0.137739	0.146126	0.00631356	0.33	0.339752	0.00249654	0.000252968	0.00795249
130.	1287.57	0.38693	0.368526	-0.00572073	0.0212281	8.29043e-06	-0.0212198	0.130263	0.146921	0.01254	0.341579	0.338545	-0.000776634	0.000640861	0.0126576
131.	1297.55	0.36041	0.368928	0.00264796	0.0200228	7.59882e-06	-0.0200152	0.140159	0.147706	0.00568143	0.359408	0.337358	-0.00564494	0.000471762	0.01086
132.	1307.53	0.38547	0.369321	-0.00501964	0.0253846	6.9648e-06	-0.0253777	0.144786	0.148482	0.00278245	0.324359	0.336189	0.00302854	0.000686136	0.0130971
133.	1317.51	0.370367	0.369705	-0.000205755	0.00605505	6.38368e-06	-0.00604866	0.145321	0.149249	0.00295715	0.358257	0.335039	-0.00594369	8.07008e-05	0.00449168
134.	1327.49	0.37931	0.37008	-0.0028693	0.0284483	5.85114e-06	-0.0284424	0.151724	0.150007	-0.00129287	0.320517	0.333908	0.00342801	0.000830627	0.0144103
135.	1337.47	0.388468	0.370445	-0.00560235	-0.00891892	5.36294e-06	0.00892428	0.134775	0.150755	0.0120301	0.365676	0.332794	-0.00841761	0.00032661	0.00903617
136.	1347.45	0.36041	0.370802	0.00323041	0.0210239	4.91548e-06	-0.021019	0.150171	0.151494	0.000996582	0.348396	0.331698	-0.00427453	0.000471498	0.010857
137.	1357.44	0.398702	0.371151	-0.00856408	-0.0132561	4.50535e-06	0.0132606	0.164171	0.152225	-0.00899359	0.330382	0.33062	6.08443e-05	0.000330075	0.00908398
138.	1367.42	0.388293	0.371491	-0.00522262	0.00585366	4.1295e-06	-0.00584953	0.12878	0.152946	0.018192	0.357073	0.329559	-0.00704364	0.000442053	0.0105125
139.	1377.4	0.392673	0.371823	-0.00648089	0.00749734	3.78495e-06	-0.00749355	0.160256	0.153658	-0.00496639	0.319574	0.328514	0.00228874	0.000128059	0.00565815
140.	1387.38	0.394619	0.372148	-0.00698481	-0.0187444	3.46915e-06	0.0187479	0.143049	0.154362	0.00851634	0.361076	0.327486	-0.00859897	0.00054674	0.0116912
141.	1397.36	0.392488	0.372465	-0.00622401	-0.0113615	3.17974e-06	0.0113647	0.160094	0.155057	-0.00379187	0.338779	0.326475	-0.00314993	0.000192195	0.00693171
142.	1407.34	0.396379	0.372775	-0.00733723	-0.0132759	2.91443e-06	0.0132788	0.190603	0.155743	-0.026243	0.306293	0.325479	0.00491162	0.000942981	0.015354
143.	1417.32	0.40989	0.373077	-0.0114427	-0.0174834	2.67127e-06	0.0174861	0.146667	0.156421	0.0073431	0.340927	0.324499	-0.00420556	0.000508308	0.0112728
144.	1427.3	0.390583	0.373373	-0.00534966	-0.00665227	2.44842e-06	0.00665472	0.150151	0.15709	0.00522366	0.345918	0.323535	-0.00573009	0.000133025	0.00576682
145.	1437.29	0.386494	0.373662	-0.00398868	-0.00935065	2.24413e-06	0.00935289	0.147532	0.157751	0.00769254	0.355325	0.322585	-0.00838126	0.000232807	0.00762901
146.	1447.27	0.354071	0.373944	0.00617732	0.00103529	2.05689e-06	-0.00103324	0.191529	0.158403	-0.0249375	0.333365	0.321651	-0.00299875	0.000670096	0.0129431
147.	1457.25	0.362019	0.374219	0.00379223	0.0103974	1.8853e-06	-0.0103955	0.163523	0.159048	-0.00336917	0.34406	0.320731	-0.00597221	0.000169467	0.00650897
148.	1467.23	0.388235	0.374489	-0.00427295	0.000995475	1.728e-06	-0.000993747	0.175204	0.159684	-0.0116835	0.315566	0.319826	0.0010906	0.000156939	0.00626376
149.	1477.21	0.391941	0.374752	-0.00534285	0.000933192	1.58382e-06	-0.000931608	0.150244	0.160312	0.00757914	0.336882	0.318935	-0.00459461	0.000107968	0.00519538
150.	1487.19	0.37842	0.375009	-0.00106008	0.0337698	1.45169e-06	-0.0337683	0.152957	0.160932	0.00600329	0.314853	0.318057	0.000820265	0.00117813	0.017162
151.	1497.17	0.382435	0.375261	-0.00222981	-0.00300341	1.33057e-06	0.00300474	0.170193	0.161544	-0.00651154	0.330375	0.317194	-0.00337447	6.77877e-05	0.00411666
152.	1507.15	0.373594	0.375507	0.000594659	0.0114658	1.21955e-06	-0.0114646	0.163388	0.162148	-0.000933228	0.331553	0.316344	-0.00389346	0.00014782	0.00607906
153.	1517.13	0.397037	0.375747	-0.00661763	-0.0444444	1.1178e-06	0.0444456	0.181728	0.162744	-0.0142913	0.345679	0.315507	-0.00772402	0.0022831	0.0238909
154.	1527.12	0.384586	0.375982	-0.00267417	0.00284177	1.02455e-06	-0.00284074	0.180926	0.163333	-0.0132439	0.311647	0.314683	0.00077733	0.000191225	0.00691421
155.	1537.1	0.364105	0.376212	0.00376349	0.019214	9.39062e-07	-0.019213	0.17869	0.163914	-0.0111232	0.317991	0.313872	-0.00105442	0.000508143	0.011271
156.	1547.08	0.382743	0.376437	-0.00196019	0.00515827	8.6071e-07	-0.0051574	0.180539	0.164488	-0.0120836	0.311559	0.313074	0.000387811	0.000176604	0.00664463
157.	1557.06	0.352593	0.376657	0.00748012	0.0167901	7.88907e-07	-0.0167893	0.179753	0.165054	-0.0110656	0.330864	0.312288	-0.00475543	0.000482895	0.0109874
158.	1567.04	0.404856	0.376872	-0.00869861	-0.0187433	7.23084e-07	0.0187441	0.169627	0.165613	-0.00302209	0.32426	0.311515	-0.00326279	0.000446785	0.0105686
159.	1577.02	0.392806	0.377082	-0.00488759	-0.0181148	6.62752e-07	0.0181155	0.177335	0.166164	-0.00840916	0.327974	0.310753	-0.00440862	0.00044221	0.0105144
160.	1587	0.37505	0.377288	0.00069562	-0.0175805	6.07464e-07	0.0175811	0.191432	0.166709	-0.0186118	0.331099	0.310003	-0.00540052	0.000685141	0.0130876
161.	1596.98	0.385524	0.377489	-0.00249752	0.0195556	5.56779e-07	-0.019555	0.175069	0.167246	-0.0058892	0.299852	0.309265	0.00240966	0.000429125	0.0103577
162.	1606.96	0.33825	0.377686	0.0122582	0.0375833	5.10323e-07	-0.0375828	0.1595	0.167776	0.00623019	0.344667	0.308538	-0.00924901	0.00168709	0.0205371
163.	1616.94	0.351647	0.377878	0.00815387	0.0353414	4.67751e-07	-0.0353409	0.191727	0.168299	-0.0176367	0.301285	0.307822	0.00167345	0.00162932	0.0201824
164.	1626.93	0.426485	0.378067	-0.0150501	-0.0230262	4.28723e-07	0.0230266	0.177201	0.168815	-0.00631311	0.29934	0.307117	0.00199097	0.000800549	0.014147
165.	1636.91	0.399433	0.378251	-0.00658398	0.00356636	3.92952e-07	-0.00356597	0.16227	0.169325	0.00531122	0.314732	0.306424	-0.00212682	8.87973e-05	0.00471161
166.	1646.89	0.37	0.378432	0.00262091	0.0327273	3.60171e-07	-0.0327269	0.169091	0.169827	0.000554384	0.308182	0.305741	-0.000624955	0.00107862	0.0164212
167.	1656.87	0.389919	0.378608	-0.0035157	0.0205691	3.3012e-07	-0.0205688	0.190488	0.170323	-0.0151799	0.279024	0.305068	0.00666714	0.000710316	0.0133259
168.	1666.85	0.386296	0.378781	-0.00233574	-0.000942184	3.0258e-07	0.000942487	0.170535	0.170813	0.00020882	0.324111	0.304406	-0.00504461	3.18357e-05	0.00282116
169.	1676.83	0.382527	0.37895	-0.00111167	0.0226124	2.7733e-07	-0.0226121	0.157345	0.171296	0.0105024	0.317516	0.303754	-0.00352319	0.000635258	0.0126022
170.	1686.82	0.405464	0.379116	-0.0081899	0.00986748	2.54187e-07	-0.00986723	0.163262	0.171772	0.00640662	0.301407	0.303111	0.000436394	0.000205672	0.00717063
171.	1696.8	0.384599	0.379278	-0.00165401	0.0347971	2.32975e-07	-0.0347969	0.180395	0.172242	-0.0061376	0.280208	0.302479	0.00570135	0.00128373	0.0179146
172.	1706.78	0.387523	0.379437	-0.00251341	-0.00908257	2.13533e-07	0.00908278	0.173578	0.172706	-0.000656153	0.327982	0.301856	-0.00668806	0.000133975	0.00578737
173.	1716.75	0.388616	0.379592	-0.00280502	0.023317	1.95743e-07	-0.0233168	0.171855	0.173163	0.000985073	0.296212	0.301244	0.00128827	0.00055417	0.0117704
174.	1726.73	0.398186	0.379744	-0.00573226	0.0247084	1.79408e-07	-0.0247082	0.148251	0.173615	0.0190944	0.308855	0.300641	-0.00210298	0.00101238	0.0159089
175.	1736.72	0.372345	0.379894	0.00234651	-0.0230316	1.64436e-07	0.0230318	0.176576	0.17406	-0.00189368	0.354111	0.300046	-0.0138407	0.00073112	0.0135196
176.	1746.7	0.405539	0.38004	-0.00792626	0.00199773	1.50714e-07	-0.00199758	0.151827	0.1745	0.0170679	0.320636	0.299461	-0.00542082	0.000387513	0.00984268
177.	1756.68	0.406849	0.380183	-0.00828906	-0.0180822	1.38137e-07	0.0180823	0.177808	0.174933	-0.00216426	0.313425	0.298884	-0.0037224	0.000414219	0.0101762
178.	1766.67	0.378829	0.380323	0.000464187	0.00214634	1.2661e-07	-0.00214621	0.171707	0.175361	0.0027505	0.327317	0.298316	-0.00742419	6.75055e-05	0.00410809
179.	1776.65	0.405874	0.38046	-0.00789967	-0.00637022	1.16044e-07	0.00637033	0.182006	0.175783	-0.00468498	0.29849	0.297757	-0.000187635	0.00012497	0.0055895
180.	1786.63	0.389033	0.380594	-0.00262309	0.00280553	1.0636e-07	-0.00280542	0.173943	0.176199	0.00169865	0.314219	0.297207	-0.00435513	3.66035e-05	0.00302504
181.	1796.6	0.43209	0.380726	-0.015966	-0.0227416	9.74988e-08	0.0227417	0.15227	0.176609	0.0183227	0.318382	0.296665	-0.00555945	0.00113873	0.0168725
182.	1806.58	0.367172	0.380855	0.00425296	0.0111264	8.93625e-08	-0.0111263	0.224552	0.177014	-0.0357869	0.277149	0.296131	0.00485939	0.0014462	0.0190145
183.	1816.57	0.399828	0.380981	-0.00585841	0.00850698	8.19052e-08	-0.0085069	0.178647	0.177413	-0.000928483	0.293018	0.295606	0.000662363	0.000107989	0.00519589
184.	1826.55	0.370628	0.381105	0.00325649	0.0349283	7.50703e-08	-0.0349283	0.171731	0.177807	0.00457426	0.302712	0.295088	-0.00195186	0.00125532	0.0177153
185.	1836.53	0.384753	0.381226	-0.00109636	-0.00394619	6.88057e-08	0.00394626	0.16574	0.178196	0.00937693	0.333453	0.294578	-0.00995201	0.000203744	0.00713695
186.	1846.52	0.359333	0.381345	0.00684214	0.0210833	6.30639e-08	-0.0210833	0.198	0.178579	-0.0146201	0.301583	0.294076	-0.00192199	0.000708762	0.0133113
187.	1856.5	0.371831	0.381462	0.00299363	0.00286024	5.78012e-08	-0.00286018	0.203077	0.178957	-0.0181575	0.302232	0.293581	-0.00221464	0.000351741	0.00937738
188.	1866.47	0.391111	0.381576	-0.00296392	-0.025679	5.29854e-08	0.0256791	0.18963	0.17933	-0.00775401	0.324938	0.293095	-0.00815197	0.000794779	0.0140959
189.	1876.45	0.398473	0.381688	-0.00521745	0.00466596	4.85638e-08	-0.00466591	0.165175	0.179697	0.0109325	0.311686	0.292615	-0.00488225	0.000192348	0.00693449
190.	1886.43	0.373333	0.381798	0.00263105	-0.0170667	4.45112e-08	0.0170667	0.180267	0.18006	-0.00015557	0.343467	0.292142	-0.013139	0.000470853	0.0108496
191.	1896.42	0.399642	0.381905	-0.00551326	-0.0216555	4.07967e-08	0.0216555	0.20868	0.180418	-0.0212761	0.293333	0.291677	-0.000424054	0.000952209	0.0154289
192.	1906.4	0.38877	0.382011	-0.00210113	0	3.73922e-08	3.73922e-08	0.175234	0.180771	0.00416802	0.315996	0.291219	-0.00634293	6.20199e-05	0.00393764
193.	1916.38	0.408403	0.382114	-0.00817153	-0.000943194	3.42718e-08	0.000943228	0.166002	0.181119	0.0113797	0.306538	0.290767	-0.00403736	0.000213462	0.00730517
194.	1926.37	0.40455	0.382216	-0.00694226	-0.030237	3.14119e-08	0.030237	0.189763	0.181462	-0.0062493	0.315924	0.290322	-0.00655402	0.00104448	0.0161592
195.	1936.35	0.375391	0.382315	0.00215227	0.0179207	2.87906e-08	-0.0179207	0.186752	0.1818	-0.00372812	0.299936	0.289885	-0.00257309	0.000346302	0.00930459
196.	1946.32	0.423304	0.382413	-0.0127105	-0.00785714	2.63918e-08	0.00785717	0.183661	0.182133	-0.00114983	0.280893	0.289454	0.00219164	0.000229416	0.00757325
197.	1956.3	0.377143	0.382508	0.00166781	0.0151235	2.41894e-08	-0.0151235	0.189044	0.182462	-0.00495466	0.29869	0.289029	-0.00247307	0.000262167	0.00809578
198.	1966.28	0.411566	0.382602	-0.00900314	-0.0115663	2.21708e-08	0.0115663	0.186988	0.182787	-0.00316247	0.293012	0.288611	-0.00112674	0.000226106	0.00751842
199.	1976.27	0.371601	0.382694	0.00344824	0.00510441	2.03207e-08	-0.00510439	0.17355	0.183107	0.00719476	0.329745	0.288199	-0.0106358	0.00020283	0.00712092
200.	1986.25	0.378246	0.382785	0.00141089	-0.0135088	1.86249e-08	0.0135088	0.206491	0.183423	-0.0173661	0.308772	0.287793	-0.00537069	0.000514904	0.0113457
201.	1996.23	0.410011	0.382873	-0.00843554	-0.00393296	1.70707e-08	0.00393298	0.158302	0.183734	0.0191457	0.31562	0.287393	-0.00722618	0.000505401	0.0112406
202.	2006.22	0.392154	0.38296	-0.00285768	0.0243923	1.56461e-08	-0.0243923	0.192324	0.184041	-0.00623561	0.27113	0.286999	0.00406243	0.000658537	0.012831
203.	2016.18	0.40928	0.383045	-0.00815491	-0.0217401	1.43426e-08	0.0217401	0.166359	0.184343	0.0135388	0.326101	0.286612	-0.0101092	0.000824628	0.0143582
204.	2026.17	0.398491	0.383129	-0.00477503	0.0147589	1.31457e-08	-0.0147589	0.188176	0.184642	-0.00266082	0.278574	0.28623	0.00195972	0.000251546	0.00793011
205.	2036.15	0.38716	0.383211	-0.00122769	0.0404938	1.20487e-08	-0.0404938	0.146173	0.184936	0.0291811	0.306173	0.285853	-0.00520181	0.00251985	0.0250991
206.	2046.13	0.368416	0.383291	0.0046237	0.0190889	1.10432e-08	-0.0190889	0.207115	0.185226	-0.0164781	0.28538	0.285483	2.63453e-05	0.000657295	0.0128189
207.	2056.12	0.377708	0.38337	0.00176015	0.0316404	1.01217e-08	-0.0316404	0.187865	0.185512	-0.00177134	0.282787	0.285117	0.000596693	0.00100771	0.0158722
208.	2066.1	0.389899	0.383448	-0.00200508	0	9.27701e-09	9.27701e-09	0.182548	0.185794	0.00244393	0.307554	0.284758	-0.00583574	4.4049e-05	0.00331847
209.	2076.08	0.405049	0.383524	-0.00669076	-0.0124483	8.50285e-09	0.0124483	0.174276	0.186073	0.00888022	0.313123	0.284403	-0.00735221	0.00033264	0.00911921
210.	2086.07	0.393859	0.383599	-0.0031894	-0.0228324	7.79329e-09	0.0228324	0.209297	0.186347	-0.0172773	0.299676	0.284054	-0.00399905	0.000845989	0.0145429
211.	2096.03	0.38517	0.383672	-0.000465607	-0.00634397	7.14398e-09	0.00634398	0.183069	0.186617	0.00267084	0.318105	0.283711	-0.00880483	0.000125121	0.00559288
212.	2106.02	0.409302	0.383744	-0.00794451	0.00204651	6.54781e-09	-0.00204651	0.177023	0.186884	0.00742288	0.291628	0.283372	-0.00211339	0.000126869	0.00563181
213.	2116	0.394135	0.383815	-0.00320801	-0.0181443	6.00138e-09	0.0181443	0.19858	0.187146	-0.00860696	0.30543	0.283039	-0.005732	0.000446444	0.0105646
214.	2125.98	0.406635	0.383884	-0.00707191	0.00834123	5.50057e-09	-0.00834123	0.159526	0.187406	0.020988	0.305498	0.28271	-0.00583355	0.000594114	0.0121872
215.	2135.97	0.37115	0.383952	0.00397931	0.043772	5.04156e-09	-0.043772	0.19971	0.187661	-0.00907022	0.265368	0.282387	0.00435678	0.00203307	0.0225448
216.	2145.95	0.393528	0.384019	-0.0029558	-0.0138427	4.62086e-09	0.0138427	0.19182	0.187913	-0.00294114	0.308494	0.282068	-0.00676522	0.000254776	0.00798085
217.	2155.93	0.418631	0.384085	-0.0107385	0.00777042	4.23526e-09	-0.00777041	0.226313	0.188162	-0.0287208	0.227285	0.281754	0.013944	0.00119502	0.0172845
218.	2165.92	0.405845	0.384149	-0.00674386	-0.030137	3.88184e-09	0.030137	0.199909	0.188407	-0.00865871	0.304384	0.281444	-0.00587248	0.00106318	0.0163032
219.	2175.88	0.354599	0.384212	0.00920489	0.0287764	3.55844e-09	-0.0287764	0.192152	0.188648	-0.00263784	0.304473	0.28114	-0.00597317	0.000955446	0.0154551
220.	2185.87	0.406492	0.384274	-0.00690605	-0.0208739	3.2615e-09	0.0208739	0.180175	0.188886	0.00655789	0.314207	0.28084	-0.00854211	0.000599387	0.0122412
221.	2195.85	0.400087	0.384335	-0.00489633	0.00577049	2.98933e-09	-0.00577049	0.189464	0.189121	-0.000258731	0.284678	0.280544	-0.00105826	5.84594e-05	0.00382294
222.	2205.83	0.365753	0.384395	0.00579473	0.0289015	2.73988e-09	-0.0289015	0.196331	0.189352	-0.00525342	0.289015	0.280252	-0.00224316	0.000901504	0.0150125
223.	2215.82	0.380731	0.384454	0.00115745	0.00502283	2.51124e-09	-0.00502283	0.189863	0.18958	-0.000212726	0.304384	0.279965	-0.00625106	6.56895e-05	0.00405245
224.	2225.8	0.385495	0.384512	-0.000305688	0.00891892	2.30167e-09	-0.00891892	0.201171	0.189805	-0.00855623	0.284414	0.279683	-0.00121136	0.000154317	0.00621122
225.	2235.78	0.407827	0.384569	-0.00722952	0.0208445	2.1096e-09	-0.0208445	0.166756	0.190027	0.0175188	0.284573	0.279404	-0.00132317	0.000795417	0.0141016
226.	2245.75	0.377551	0.384625	0.00219859	0.0314626	1.93385e-09	-0.0314626	0.155406	0.190245	0.0262272	0.31558	0.27913	-0.0093311	0.00176967	0.0210337
227.	2255.73	0.404896	0.384679	-0.00628417	0.00865574	1.77246e-09	-0.00865574	0.179847	0.190461	0.00799033	0.286601	0.27886	-0.00198182	0.000182185	0.0067488
228.	2265.72	0.411707	0.384733	-0.0083846	-0.0282927	1.62455e-09	0.0282927	0.217561	0.190674	-0.0202411	0.279024	0.278593	-0.000110369	0.00128049	0.017892
229.	2275.7	0.386132	0.384786	-0.000418417	0.00286024	1.48899e-09	-0.00286024	0.197356	0.190883	-0.00487323	0.293651	0.278331	-0.00392198	4.74863e-05	0.00344552
230.	2285.68	0.402573	0.384838	-0.00551259	-0.00273859	1.36474e-09	0.00273859	0.192614	0.19109	-0.00114768	0.287552	0.278072	-0.00242674	4.50948e-05	0.00335763
231.	2295.67	0.374115	0.384889	0.00334895	0.0156649	1.25085e-09	-0.0156649	0.184293	0.191293	0.00526963	0.305927	0.277818	-0.00719589	0.000336155	0.00916726
232.	2305.65	0.387505	0.384939	-0.000797661	-0.0124078	1.14649e-09	0.0124078	0.201388	0.191494	-0.00744858	0.303514	0.277567	-0.00664248	0.000254194	0.00797173
233.	2315.63	0.369438	0.384989	0.00483365	0.0107865	1.05083e-09	-0.0107865	0.222921	0.191692	-0.0235099	0.276854	0.27732	0.000119237	0.000692442	0.0131571
234.	2325.6	0.408312	0.385037	-0.0072347	-0.0103896	9.63283e-10	0.0103896	0.211948	0.191886	-0.0151025	0.27013	0.277077	0.00177836	0.000391533	0.0098936
235.	2335.58	0.367327	0.385085	0.00551962	0.0396396	8.82892e-10	-0.0396396	0.171772	0.192079	0.0152872	0.301261	0.276837	-0.00625267	0.00187456	0.0216481
236.	2345.57	0.390802	0.385131	-0.00176258	0.00835443	8.09215e-10	-0.00835443	0.187511	0.192268	0.00358168	0.293333	0.2766	-0.00428362	0.000104081	0.005101
237.	2355.55	0.379179	0.385177	0.0018644	0.0152052	7.41687e-10	-0.0152052	0.208121	0.192455	-0.0117933	0.277495	0.276368	-0.000288513	0.000373839	0.00966746
238.	2365.53	0.411053	0.385222	-0.00802903	-0.022193	6.79784e-10	0.022193	0.199737	0.192639	-0.00534303	0.291404	0.276138	-0.00390791	0.000600814	0.0122557
239.	2375.52	0.378237	0.385267	0.00218507	0.0162786	6.23047e-10	-0.0162786	0.180022	0.192821	0.00963531	0.305462	0.275912	-0.00756484	0.000419832	0.0102449
240.	2385.5	0.406882	0.38531	-0.00670518	-0.000946237	5.7105e-10	0.000946238	0.172215	0.193	0.015647	0.301849	0.27569	-0.00669691	0.000335532	0.00915877
241.	2395.48	0.400268	0.385353	-0.00463591	-0.00392419	5.23396e-10	0.00392419	0.193266	0.193176	-6.78069e-05	0.29039	0.27547	-0.00381949	5.14841e-05	0.00358762
242.	2405.45	0.408426	0.385395	-0.00715877	-0.00611111	4.79784e-10	0.00611111	0.182315	0.19335	0.00830737	0.29537	0.275255	-0.00514964	0.000184125	0.00678463
243.	2415.43	0.405761	0.385437	-0.00631744	-0.0275958	4.39743e-10	0.0275958	0.195215	0.193521	-0.00127481	0.30662	0.275042	-0.00808409	0.000868417	0.0147345
244.	2425.42	0.384186	0.385478	0.000401472	0.00651163	4.03048e-10	-0.00651163	0.184186	0.19369	0.00715499	0.305116	0.274832	-0.00775278	0.000153862	0.00620206
245.	2435.4	0.386341	0.385518	-0.000256066	-0.0149311	3.69418e-10	0.0149311	0.223966	0.193857	-0.0226663	0.284624	0.274625	-0.00255955	0.000743314	0.0136319
246.	2445.38	0.398794	0.385557	-0.00411468	0.00757804	3.38588e-10	-0.00757804	0.198924	0.194021	-0.00369049	0.274704	0.274422	-7.22693e-05	8.79822e-05	0.00468994
Objective Value				0.00868002			0.102491			0.053131			0.00921807
Root Mean Square				0.00594009			0.0204115			0.0146962			0.00612142
Weight				0.0966206			1			0.566719			0.0655358

Fisher Information Matrix:
  Matrix(5x5)
	31695.3	19340.7	-6471.82	21742.6	-13001.4
	19340.7	4.53992e+06	-1.75475e+06	1.48232e+06	-1.0517e+06
	-6471.82	-1.75475e+06	699670	-555635	412540
	21742.6	1.48232e+06	-555635	2.37665e+06	-1.72212e+06
	-13001.4	-1.0517e+06	412540	-1.72212e+06	1.45663e+06

FIM Eigenvalues:
  Matrix(5x1)
	16760.8
	31448.8
	134877
	2.37362e+06
	6.54786e+06

FIM Eigenvectors corresponding to Eigenvalues:
  Matrix(5x5)
	0.0365867	-0.362158	-0.923256	0.0786626	0.0944133
	0.998916	0.0108387	0.0309936	-0.0247745	-0.0217969
	-0.0281079	-0.0293423	-0.121546	-0.610723	-0.781405
	-0.00395416	0.523748	-0.207698	-0.64468	0.516645
	-0.00476285	-0.770423	0.297869	-0.452332	0.336297

Fisher Information Matrix (scaled):
  Matrix(5x5)
	2.41469	0.147294	-0.0931899	0.250555	-0.10068
	0.147294	3.4563	-2.52584	1.70758	-0.814126
	-0.0931899	-2.52584	1.9042	-1.2102	0.603803
	0.250555	1.70758	-1.2102	4.14267	-2.01716
	-0.10068	-0.814126	0.603803	-2.01716	1.14653

FIM Eigenvalues (scaled):
  Matrix(5x1)
	0.0333268
	0.135678
	2.38612
	2.92404
	7.58521

FIM Eigenvectors (scaled) corresponding to Eigenvalues:
  Matrix(5x5)
	0.00260589	-0.586374	-0.784353	0.0991109	0.176425
	0.0105787	-0.114263	-0.166951	-0.442232	-0.873722
	0.988806	0.0435611	-0.0281577	-0.119782	0.0722832
	-0.136064	0.552955	-0.420263	-0.627757	0.32408
	-0.0602581	-0.579183	0.423679	-0.621435	0.308595

Correlation Matrix:
  Matrix(5x5)
	1	-0.0275379	-0.0249537	-0.0470548	-0.0252208
	-0.0275379	1	0.982636	-0.320177	-0.278737
	-0.0249537	0.982636	1	-0.287997	-0.279092
	-0.0470548	-0.320177	-0.287997	1	0.917076
	-0.0252208	-0.278737	-0.279092	0.917076	1
