# Supplementary material for: A light-fuelled nanoratchet shifts a coupled chemical equilibrium
Source: Nat Nanotechnol. 2021 Dec 16;17(2):159–65. doi: 10.1038/s41565-021-01021-z (PMC8956507; doi:10.1038/s41565-021-01021-z)
Supplement: Supplementary file 2 — Supplementary Data Set 1. Output files for kinetic analysis. [file 41565_2021_1021_MOESM2_ESM.zip › Supplementary_Data_Set_1_COPASI_Output/60deg-1-REPORT.txt]

Parameter Estimation Task

Problem Description:
Subtask: 
Time-Course Task

Problem Description:
    AutomaticStepSize: 0
    StepNumber: 100
    StepSize: 0.01
    Duration: 1
    TimeSeriesRequested: 1
    OutputStartTime: 0
    Output Event: 0
    Start in Steady State: 0
    Use Values: 0
    Values: 

Method: Deterministic (LSODA)
    Integrate Reduced Model: 0
    Relative Tolerance: 1e-06
    Absolute Tolerance: 1e-12
    Max Internal Steps: 100000
    Max Internal Step Size: 0


List of Fitting Items:
    1e-6 <= (+2 -> +1).k1 <= 1000000; Start Value = 0.0108093
    Affected Experiments:
      all    Affected Validation Experiments:
      all
    1e-6 <= (+1 = O).k1 <= 1000000; Start Value = 0.00140144
    Affected Experiments:
      all    Affected Validation Experiments:
      all
    1e-6 <= (+1 = O).k2 <= 1000000; Start Value = 0.000943107
    Affected Experiments:
      all    Affected Validation Experiments:
      all
    1e-6 <= (0 -> -1).k1 <= 1000000; Start Value = 0.000562153
    Affected Experiments:
      all    Affected Validation Experiments:
      all
    1e-6 <= (0 -> -1).k2 <= 1000000; Start Value = 0.00113076
    Affected Experiments:
      all    Affected Validation Experiments:
      all

List of Constraint Items:

Method: Levenberg - Marquardt
    Log Verbosity: 0
    Iteration Limit: 20000
    Tolerance: 1e-06
    Modulation: 1e-06
    Stop after # stalled iterations: 0
    Initial Lambda: 1
    Lambda Decrease: 2
    Lambda Increase: 4

[Function Evaluations]	[Best Value]	[Best Parameters]
1	0.0554391	(	0.0108093	0.00140144	0.000943107	0.000562153	0.00113076	)
7	0.0551702	(	0.0108752	0.00140081	0.000945847	0.000560509	0.00113538	)
13	0.0551095	(	0.0109209	0.00140238	0.000947805	0.000559858	0.00113731	)
19	0.0550969	(	0.0109401	0.00140517	0.000950444	0.000559656	0.00113774	)
25	0.0550908	(	0.0109443	0.00140867	0.000953927	0.000559451	0.00113737	)
31	0.0550873	(	0.0109446	0.00141209	0.000957359	0.000558981	0.00113613	)
37	0.0550859	(	0.0109444	0.00141448	0.00095974	0.000558237	0.00113413	)
43	0.0550855	(	0.0109444	0.00141567	0.000960908	0.000557519	0.00113219	)
49	0.0550855	(	0.0109444	0.0014161	0.000961324	0.000557117	0.0011311	)
55	0.0550855	(	0.0109444	0.00141624	0.000961461	0.000556985	0.00113075	)
61	0.0550855	(	0.0109444	0.00141623	0.00096145	0.000556969	0.00113071	)
75	0.0550855	(	0.0109444	0.00141623	0.00096145	0.000556969	0.00113071	)
82	0.0550855	(	0.0109444	0.00141623	0.00096145	0.000556969	0.00113071	)

Parameter Estimation Result:

Objective Function Value:	0.0550855
Standard Deviation:	0.00620438
Function Evaluations:	230
CPU Time [s]:	0.156
Evaluations/Second [1/s]:	1474.36

	Parameter	Value	Gradient	Standard Deviation
	(+2 -> +1).k1:	0.0109444	0.107675	4.38468e-05
	(+1 = O).k1:	0.00141623	1.04456	1.47577e-05
	(+1 = O).k2:	0.00096145	0.684315	1.48082e-05
	(0 = -1).k1:	0.000556969	2.47977	9.76015e-06
	(0 = -1).k2:	0.00113071	0.671857	2.64133e-05

File Name:	D:/work/core-backup/Ricerca/RUG-Micha/copasi/FINAL/60deg/60deg-repeat -no0.txt
Experiment:	Experiment
Mean:	0.0013701
Objective Value:	0.0550855
Root Mean Square:	0.00619357
Row	Time	[p2](Data)	[p2](Fit)	[p2](Weighted Error)	[m1](Data)	[m1](Fit)	[m1](Weighted Error)	[O](Data)	[O](Fit)	[O](Weighted Error)	[p1](Data)	[p1](Fit)	[p1](Weighted Error)	Objective Value	Root Mean Square

1.	9.98115	0.63318	0.636527	0.00334728	0.00718	3.30448e-06	-0.00415995	-0.00455	0.00135941	0.00133153	0.13646	0.13211	-0.000986203	3.1255e-05	0.00279531
2.	19.9623	0.55488	0.570658	0.0157775	0.01178	1.67243e-05	-0.00681855	-0.00214	0.0036489	0.00130438	0.18578	0.195677	0.00224375	0.000302159	0.00869136
3.	29.9435	0.48088	0.511604	0.0307242	0.0074	4.49282e-05	-0.00426334	0.01032	0.00674127	-0.000806374	0.2231	0.25161	0.00646352	0.00100458	0.0158476
4.	39.9247	0.43241	0.458662	0.0262519	0.000902	9.18692e-05	-0.00046959	-0.00583	0.0105234	0.00368482	0.24915	0.300723	0.0116923	0.000839672	0.0144885
5.	49.9057	0.38351	0.411199	0.027689	0.00131	0.000160864	-0.000666093	-0.01305	0.0148946	0.00629659	0.28021	0.343746	0.0144044	0.00101426	0.0159237
6.	59.8868	0.33922	0.368647	0.029427	0.0085	0.000254673	-0.00477938	-0.00661	0.0197656	0.00594306	0.31276	0.381333	0.0155464	0.0011658	0.0170719
7.	69.868	0.30553	0.330498	0.0249683	0.00947	0.000375554	-0.00527157	0.0021	0.0250571	0.0051728	0.35357	0.414069	0.013716	0.000866093	0.0147147
8.	79.8492	0.30712	0.296297	-0.0108226	0.00541	0.000525331	-0.00283138	0.00657	0.0306988	0.00543681	0.40011	0.442478	0.00960552	0.00024697	0.00785764
9.	89.8303	0.26033	0.265636	0.00530573	0.00641	0.000705437	-0.00330663	0.02198	0.0366284	0.00330064	0.41039	0.46703	0.0128412	0.000214875	0.0073293
10.	99.8115	0.24442	0.238147	-0.00627303	0.00191	0.00091697	-0.000575607	0.03451	0.0427908	0.00186586	0.42358	0.488145	0.0146378	0.00025743	0.00802232
11.	109.793	0.22255	0.213503	-0.00904717	0.0021	0.00116072	-0.000544448	0.01909	0.0491373	0.0067704	0.43101	0.506199	0.0170464	0.000418566	0.0102294
12.	119.774	0.18055	0.191409	0.010859	0.00159	0.00143724	-8.85487e-05	0.03624	0.0556251	0.00436793	0.46091	0.521529	0.0137431	0.000325877	0.00902603
13.	129.755	0.17838	0.171602	-0.00677827	-0.00266	0.00174681	0.00255439	0.02259	0.0622161	0.00892873	0.46349	0.534435	0.0160843	0.000390897	0.00988556
14.	139.736	0.15427	0.153844	-0.000426117	0.00416	0.00208955	-0.00120013	0.0423	0.0688774	0.00598853	0.47367	0.545189	0.0162144	0.000300391	0.0086659
15.	149.717	0.13593	0.137924	0.00199367	0.00918	0.0024654	-0.0038921	0.03925	0.0755796	0.00818596	0.49525	0.554031	0.0133265	0.00026373	0.00811988
16.	159.698	0.13994	0.123651	-0.0162891	0.00166	0.00287413	0.000703769	0.05725	0.0822974	0.00564378	0.47892	0.561178	0.0186489	0.000645464	0.012703
17.	169.68	0.12017	0.110855	-0.00931542	0.00413	0.00331543	-0.000472163	0.05116	0.0890086	0.00852822	0.48989	0.566821	0.0174414	0.000463933	0.0107696
18.	179.66	0.11478	0.0993843	-0.0153957	0.00944	0.00378873	-0.00327574	0.06064	0.0956926	0.0078982	0.49093	0.571134	0.0181835	0.000640778	0.0126568
19.	189.642	0.09489	0.0890992	-0.00579076	0.00931	0.00429364	-0.00290772	0.07169	0.102335	0.00690499	0.53026	0.574272	0.00997824	0.000189232	0.00687808
20.	199.623	0.08521	0.0798786	-0.00533143	0.01027	0.00482944	-0.0031536	0.10033	0.108919	0.00193536	0.51673	0.576373	0.0135218	0.000224955	0.00749926
21.	209.603	0.07163	0.0716134	-1.65825e-05	0.000162	0.00539535	0.00303349	0.08569	0.115433	0.00670177	0.53411	0.577558	0.00985038	0.000151146	0.00614707
22.	219.585	0.08109	0.0642023	-0.0168877	0.00588	0.00599079	6.42211e-05	0.09237	0.121867	0.00664634	0.52887	0.57794	0.0111249	0.000453135	0.0106435
23.	229.567	0.06107	0.0575581	-0.00351185	0.02123	0.00661488	-0.00847161	0.08347	0.128211	0.0100813	0.50761	0.577616	0.0158713	0.000437632	0.0104598
24.	239.548	0.06667	0.0516016	-0.0150684	0.01196	0.00726677	-0.00272042	0.10238	0.134458	0.00722798	0.52921	0.576674	0.0107606	0.000402493	0.0100311
25.	249.528	0.04575	0.0462623	0.000512299	0.01537	0.00794547	-0.0043036	0.1108	0.1406	0.00671478	0.52103	0.575192	0.0122792	0.000214651	0.00732549
26.	259.51	0.05146	0.0414747	-0.00998528	0.00441	0.00865034	0.0024579	0.10628	0.146635	0.00909299	0.54333	0.57324	0.00678098	0.000234411	0.00765525
27.	269.492	0.06455	0.0371826	-0.0273674	0.01151	0.00938034	-0.00123445	0.13212	0.152557	0.00460488	0.532	0.57088	0.00881473	0.000849403	0.0145723
28.	279.472	0.05156	0.0333353	-0.0182247	0.01293	0.0101344	-0.00162044	0.1687	0.158361	-0.00232966	0.54528	0.568169	0.00518936	0.000367124	0.00958024
29.	289.453	0.02113	0.0298855	0.00875546	0.01038	0.010912	0.000308345	0.13463	0.164047	0.00662838	0.5247	0.565156	0.00917183	0.000204811	0.00715561
30.	299.435	0.00619	0.0267927	0.0206027	0.01279	0.0117118	-0.000624948	0.1285	0.169612	0.00926364	0.53131	0.561883	0.00693134	0.000558719	0.0118186
31.	309.415	0.01757	0.0240204	0.00645041	0.0102	0.0125331	0.00135235	0.15601	0.175055	0.00429125	0.54534	0.558392	0.00295902	7.06072e-05	0.00420141
32.	319.397	0.03048	0.0215346	-0.00894541	0.00741	0.0133749	0.00345755	0.16583	0.180375	0.00327737	0.5399	0.554715	0.00335885	0.000113998	0.00533849
33.	329.378	0.00944	0.019306	0.00986602	0.00981	0.0142364	0.00256576	0.14547	0.185572	0.00903603	0.51352	0.550885	0.00847122	0.000257333	0.0080208
34.	339.358	-0.0028	0.0173084	0.0201084	0.01016	0.0151165	0.00287302	0.15173	0.190646	0.00876863	0.5087	0.54693	0.00866717	0.000564611	0.0118808
35.	349.34	-0.00222	0.0155172	0.0177372	0.01185	0.0160145	0.00241397	0.17919	0.195597	0.00369692	0.51579	0.542871	0.00613968	0.000371798	0.00964103
36.	359.322	0.00475	0.0139114	0.00916135	0.01043	0.0169296	0.00376745	0.19759	0.200427	0.000639187	0.5191	0.538732	0.00445093	0.000118343	0.00543929
37.	369.302	0.01938	0.0124719	-0.00690807	0.01717	0.0178605	0.000400246	0.16598	0.205135	0.00882253	0.48662	0.534533	0.0108625	0.000243713	0.00780565
38.	379.283	0.01027	0.0111812	0.000911235	0.02114	0.0188068	-0.0013524	0.17526	0.209724	0.0077656	0.49574	0.530288	0.00783248	0.000124312	0.00557476
39.	389.265	-0.000112	0.0100241	0.0101361	0.01625	0.0197676	0.00203898	0.18498	0.214195	0.0065829	0.50107	0.526013	0.00565494	0.000182211	0.00674928
40.	399.247	0.01432	0.00898674	-0.00533326	0.01381	0.020742	0.00401811	0.18821	0.21855	0.00683631	0.50709	0.521721	0.00331715	0.000102327	0.00505785
41.	409.227	-0.01744	0.00805687	0.0254969	0.01761	0.021729	0.00238759	0.22013	0.222789	0.000599132	0.49291	0.517425	0.00555792	0.00068704	0.0131057
42.	419.208	0.01201	0.00722308	-0.00478692	0.02111	0.0227283	0.000938032	0.2208	0.226916	0.00137807	0.4924	0.513133	0.0047004	4.77873e-05	0.00345642
43.	429.19	-0.01062	0.00647558	0.0170956	0.0178	0.0237388	0.00344242	0.21675	0.230932	0.00319553	0.49478	0.508854	0.0031907	0.000324501	0.00900696
44.	439.17	0.01844	0.00580554	-0.0126345	0.02668	0.0247597	-0.00111307	0.21346	0.234838	0.00481706	0.49576	0.504596	0.00200333	0.000188086	0.00685722
45.	449.152	0.01802	0.00520474	-0.0128153	0.02268	0.0257907	0.0018031	0.2142	0.238639	0.00550661	0.48509	0.500366	0.00346328	0.000209799	0.00724222
46.	459.133	-0.00973	0.00466611	0.0143961	0.03841	0.0268308	-0.00671187	0.23732	0.242334	0.00112981	0.48215	0.496169	0.0031783	0.000263675	0.00811904
47.	469.113	-0.00207	0.0041833	0.0062533	0.0257	0.0278791	0.00126313	0.25479	0.245927	-0.00199714	0.48888	0.492011	0.000709827	4.51917e-05	0.00336124
48.	479.095	-0.00945	0.00375038	0.0132004	0.02142	0.0289355	0.00435635	0.21743	0.249419	0.00720799	0.46565	0.487895	0.00504319	0.000270617	0.00822522
49.	489.077	-0.0142	0.00336226	0.0175623	0.019	0.0299991	0.00637558	0.24487	0.252814	0.00178999	0.47368	0.483825	0.00229993	0.000357575	0.00945482
50.	499.057	-0.00636	0.00301437	0.00937437	0.02072	0.031069	0.00599877	0.23963	0.256112	0.00371387	0.46954	0.479804	0.00232706	0.000143072	0.00598064
51.	509.038	-0.00188	0.00270242	0.00458242	0.02349	0.0321451	0.00501689	0.23678	0.259317	0.00507824	0.44762	0.475835	0.00639674	0.000112875	0.00531212
52.	519.02	-0.00919	0.00242275	0.0116127	0.02763	0.0332266	0.00324403	0.25553	0.262431	0.00155501	0.47791	0.47192	-0.00135813	0.000149642	0.00611642
53.	529	-0.0185	0.00217206	0.0206721	0.03481	0.0343127	-0.000288275	0.24817	0.265455	0.00389477	0.46366	0.46806	0.000997563	0.000443582	0.0105307
54.	538.982	-0.01278	0.00194728	0.0147273	0.02285	0.0354033	0.00727645	0.27704	0.268393	-0.00194847	0.48077	0.464257	-0.00374376	0.000287652	0.00848015
55.	548.963	-0.00487	0.00174576	0.00661576	0.01793	0.0364976	0.0107627	0.25451	0.271245	0.00377084	0.44796	0.460512	0.0028456	0.00018192	0.00674388
56.	558.945	-0.000796	0.0015651	0.0023611	0.02611	0.0375952	0.00665736	0.2441	0.274015	0.00674056	0.45222	0.456825	0.00104397	9.64203e-05	0.00490969
57.	568.925	0.00142	0.00140315	-1.68455e-05	0.0259	0.0386954	0.00741681	0.26534	0.276704	0.00256049	0.46645	0.453198	-0.00300444	7.05921e-05	0.00420096
58.	578.907	-0.02072	0.00125795	0.0219779	0.01579	0.0397981	0.0139162	0.26067	0.279314	0.00420097	0.45838	0.44963	-0.00198377	0.000698274	0.0132124
59.	588.888	-0.00723	0.00112776	0.00835776	0.04738	0.0409026	-0.00375462	0.24315	0.281848	0.00871963	0.43554	0.446122	0.00239899	0.000165736	0.00643693
60.	598.868	-0.0176	0.00101107	0.0186111	0.05154	0.0420083	-0.00552501	0.25984	0.284307	0.00551305	0.43501	0.442673	0.00173742	0.00041031	0.0101281
61.	608.85	-0.0081	0.000906438	0.00900644	0.02082	0.0431152	0.0129234	0.3188	0.286694	-0.00723426	0.4351	0.439284	0.00094864	0.000301363	0.00867991
62.	618.832	-0.00368	0.000812633	0.00449263	0.01824	0.0442227	0.0150608	0.30853	0.28901	-0.00439826	0.43615	0.435954	-4.43536e-05	0.000266358	0.00816024
63.	628.812	-0.00633	0.000728549	0.00705855	0.0249	0.0453302	0.0118423	0.27518	0.291257	0.00362265	0.42048	0.432684	0.00276677	0.000210841	0.00726019
64.	638.793	-0.00692	0.000653153	0.00757315	0.04149	0.0464376	0.00286789	0.29479	0.293438	-0.000304613	0.43857	0.429471	-0.00206285	6.99256e-05	0.00418108
65.	648.775	-0.00157	0.00058556	0.00215556	0.04704	0.0475446	0.000292468	0.30739	0.295554	-0.00266701	0.43964	0.426316	-0.0030207	2.09695e-05	0.00228962
66.	658.755	-0.00866	0.000524971	0.00918497	0.06134	0.0486504	-0.00735549	0.29637	0.297606	0.000278425	0.43128	0.423219	-0.00182755	0.000141884	0.00595576
67.	668.737	-0.00828	0.000470643	0.00875064	0.06299	0.0497552	-0.00767153	0.28854	0.299596	0.00249128	0.40804	0.420178	0.0027518	0.000149205	0.00610748
68.	678.718	-0.00614	0.000421937	0.00656194	0.03515	0.0508584	0.00910531	0.2799	0.301527	0.00487317	0.41419	0.417192	0.000680676	0.000150177	0.00612733
69.	688.698	-0.0104	0.000378279	0.0107783	0.03424	0.0519595	0.0102711	0.2884	0.3034	0.00337981	0.40538	0.414262	0.00201377	0.000237145	0.00769975
70.	698.68	-0.004	0.000339131	0.00433913	0.05555	0.0530587	-0.00144406	0.2927	0.305216	0.00282013	0.41831	0.411386	-0.00156971	3.13305e-05	0.00279868
71.	708.662	-0.00664	0.000304035	0.00694404	0.03556	0.0541555	0.0107788	0.28536	0.306977	0.00487085	0.42124	0.408563	-0.00287394	0.000196387	0.0070069
72.	718.643	-0.01518	0.000272572	0.0154526	0.05367	0.0552495	0.000915533	0.30078	0.308685	0.00178113	0.39875	0.405793	0.0015968	0.000245342	0.0078317
73.	728.623	0.0083	0.000244368	-0.00805563	0.05415	0.0563403	0.00126961	0.29214	0.31034	0.00410095	0.39081	0.403075	0.00278067	9.1055e-05	0.00477114
74.	738.605	-0.01229	0.000219079	0.0125091	0.03735	0.0574281	0.0116382	0.29421	0.311945	0.00399623	0.41089	0.400407	-0.00237656	0.000313543	0.00885357
75.	748.587	-0.00985	0.000196407	0.0100464	0.04785	0.0585124	0.00618045	0.28972	0.313502	0.00535859	0.38637	0.397789	0.00258896	0.000174545	0.00660578
76.	758.567	-0.01826	0.000176085	0.0184361	0.06022	0.0595929	-0.000363502	0.3342	0.31501	-0.00432398	0.39137	0.395221	0.000873088	0.00035948	0.00947999
77.	768.548	-0.00164	0.000157862	0.00179786	0.07092	0.0606696	-0.00594161	0.29713	0.316472	0.00435827	0.38737	0.3927	0.00120846	5.899e-05	0.00384025
78.	778.53	-0.02445	0.000141525	0.0245915	0.0359	0.0617422	0.0149793	0.30279	0.317889	0.00340228	0.38422	0.390227	0.00136183	0.000842554	0.0145134
79.	788.51	0.00461	0.000126881	-0.00448312	0.05874	0.0628103	0.00235932	0.29296	0.319263	0.00592666	0.38049	0.3878	0.00165729	6.35367e-05	0.0039855
80.	798.492	-0.0057	0.000113751	0.00581375	0.06374	0.063874	7.76875e-05	0.36688	0.320594	-0.0104294	0.39907	0.385418	-0.00309502	0.000152157	0.0061676
81.	808.473	0.00245	0.000101979	-0.00234802	0.0626	0.0649331	0.00135236	0.32824	0.321884	-0.00143222	0.38209	0.383081	0.000224716	9.44383e-06	0.00153654
82.	818.453	-0.00727	9.1427e-05	0.00736143	0.06402	0.0659871	0.00114022	0.33176	0.323133	-0.00194379	0.37345	0.380788	0.00166365	6.20368e-05	0.00393817
83.	828.435	-0.01504	8.19654e-05	0.015122	0.06989	0.0670363	-0.00165416	0.29544	0.324344	0.00651285	0.36762	0.378537	0.00247514	0.000279954	0.00836591
84.	838.417	-0.01203	7.3483e-05	0.0121035	0.06376	0.0680802	0.00250421	0.36861	0.325517	-0.0097098	0.37628	0.376329	1.10688e-05	0.000247046	0.00785884
85.	848.397	0.0023	6.58796e-05	-0.00223412	0.08496	0.0691187	-0.00918236	0.32862	0.326654	-0.000443042	0.38478	0.374162	-0.00240733	9.52985e-05	0.00488105
86.	858.378	-0.00502	5.90619e-05	0.00507906	0.0666	0.0701519	0.00205883	0.31055	0.327755	0.00387662	0.36936	0.372034	0.000606333	4.54315e-05	0.00337014
87.	868.36	-0.00752	5.29497e-05	0.00757295	0.08145	0.0711794	-0.0059533	0.3099	0.328821	0.00426335	0.37638	0.369947	-0.00145852	0.000113095	0.0053173
88.	878.342	0.00419	4.747e-05	-0.00414253	0.07243	0.0722013	-0.000132586	0.3185	0.329854	0.00255825	0.36472	0.367898	0.000720415	2.42418e-05	0.0024618
89.	888.322	-0.00329	4.25583e-05	0.00333256	0.07806	0.0732171	-0.00280718	0.33056	0.330854	6.6148e-05	0.3806	0.365887	-0.00333569	3.01174e-05	0.00274397
90.	898.303	-0.00721	3.8154e-05	0.00724815	0.06658	0.0742271	0.00443262	0.32615	0.331822	0.00127805	0.37512	0.363913	-0.00254085	8.02731e-05	0.00447976
91.	908.285	0.00354	3.42055e-05	-0.00350579	0.07821	0.0752311	-0.00172673	0.30254	0.33276	0.00680925	0.36477	0.361975	-0.000633671	6.20397e-05	0.00393826
92.	918.265	0.00081	3.06662e-05	-0.000779334	0.07448	0.0762287	0.00101362	0.32091	0.333668	0.00287458	0.37866	0.360073	-0.0042139	2.7655e-05	0.0026294
93.	928.247	0.00365	2.74926e-05	-0.00362251	0.08126	0.0772202	-0.00234165	0.29779	0.334546	0.00828213	0.35291	0.358206	0.00120064	8.86411e-05	0.00470747
94.	938.228	-0.00584	2.46475e-05	0.00586465	0.08057	0.0782054	-0.00137064	0.3343	0.335397	0.000247251	0.3612	0.356373	-0.00109443	3.75316e-05	0.00306315
95.	948.208	-0.00933	2.20972e-05	0.0093521	0.0734	0.079184	0.00335267	0.32723	0.336221	0.00202583	0.35732	0.354573	-0.000622743	0.000103194	0.00507922
96.	958.19	-0.01521	1.98104e-05	0.0152298	0.09132	0.0801562	-0.00647104	0.33787	0.337018	-0.000192016	0.34998	0.352806	0.000640722	0.000274269	0.00828053
97.	968.172	0.00308	1.77603e-05	-0.00306224	0.087	0.0811219	-0.00340721	0.33908	0.337789	-0.000290847	0.35615	0.351071	-0.00115145	2.23969e-05	0.00236627
98.	978.152	-0.00851	1.59226e-05	0.00852592	0.0895	0.0820808	-0.00430052	0.33575	0.338536	0.000627647	0.33852	0.349368	0.00245934	9.76281e-05	0.00494035
99.	988.133	-0.01751	1.42748e-05	0.0175243	0.08481	0.0830331	-0.00102997	0.31371	0.339258	0.00575654	0.3417	0.347695	0.00135912	0.000343146	0.0092621
100.	998.115	0.00731	1.27975e-05	-0.0072972	0.09121	0.0839787	-0.00419161	0.33213	0.339957	0.0017635	0.36279	0.346052	-0.00379473	8.83287e-05	0.00469917
101.	1008.1	-0.00706	1.14733e-05	0.00707147	0.08801	0.0849173	-0.00179268	0.33582	0.340632	0.00108434	0.34305	0.344439	0.000314884	5.44944e-05	0.00369102
102.	1018.08	-0.00736	1.0286e-05	0.00737029	0.10335	0.0858492	-0.0101443	0.36069	0.341286	-0.00437216	0.35325	0.342854	-0.00235683	0.000181898	0.00674348
103.	1028.06	-0.01086	9.22152e-06	0.0108692	0.09091	0.0867742	-0.00239732	0.34877	0.341919	-0.00154381	0.35974	0.341298	-0.00418104	0.000143752	0.00599482
104.	1038.04	-0.00797	8.26721e-06	0.00797827	0.07923	0.0876922	0.0049051	0.34151	0.34253	0.000229843	0.34253	0.339769	-0.000625854	8.81573e-05	0.00469461
105.	1048.02	-0.01102	7.41179e-06	0.0110274	0.10061	0.0886031	-0.00695974	0.39348	0.343121	-0.0113471	0.33899	0.338268	-0.000163649	0.000298824	0.00864327
106.	1058	-0.00515	6.64476e-06	0.00515664	0.10066	0.0895072	-0.00646468	0.34653	0.343693	-0.000639247	0.33964	0.336793	-0.000645419	6.92083e-05	0.00415958
107.	1067.98	-0.00697	5.95711e-06	0.00697596	0.09656	0.0904042	-0.00356817	0.33174	0.344246	0.00281784	0.35085	0.335344	-0.0035154	8.16941e-05	0.00451924
108.	1077.96	-0.00841	5.34072e-06	0.00841534	0.08241	0.091294	0.0051496	0.33346	0.34478	0.00255064	0.32957	0.333921	0.000986383	0.000104815	0.00511896
109.	1087.94	-5.76e-05	4.78802e-06	6.2388e-05	0.09717	0.0921769	-0.00289423	0.33847	0.345296	0.0015381	0.33949	0.332522	-0.00157971	1.32417e-05	0.00181946
110.	1097.93	-0.00619	4.29252e-06	0.00619429	0.09167	0.0930527	0.000801472	0.33883	0.345795	0.00156942	0.31748	0.331148	0.0030987	5.10766e-05	0.0035734
111.	1107.91	-0.00167	3.84836e-06	0.00167385	0.11412	0.0939212	-0.0117082	0.31665	0.346277	0.00667573	0.32466	0.329798	0.0011648	0.000185805	0.00681552
112.	1117.89	-0.00229	3.45011e-06	0.00229345	0.10607	0.0947827	-0.00654263	0.34195	0.346743	0.00107997	0.33117	0.328471	-0.000611934	4.96067e-05	0.0035216
113.	1127.87	-0.00886	3.09306e-06	0.00886309	0.09609	0.0956371	-0.000262509	0.39626	0.347193	-0.011056	0.34446	0.327167	-0.00392059	0.00021623	0.00735238
114.	1137.85	-0.01175	2.77302e-06	0.0117528	0.0954	0.0964842	0.00062847	0.33185	0.347627	0.00355503	0.31458	0.325886	0.00256314	0.000157731	0.00627954
115.	1147.83	-0.00432	2.48604e-06	0.00432249	0.09383	0.0973243	0.00202548	0.35628	0.348047	-0.00185509	0.3201	0.324626	0.00102614	2.72808e-05	0.00261155
116.	1157.81	-0.00397	2.22877e-06	0.00397223	0.10202	0.0981573	-0.00223901	0.35654	0.348452	-0.00182237	0.32882	0.323388	-0.00123145	2.56293e-05	0.00253127
117.	1167.79	0.01192	1.99816e-06	-0.011918	0.10422	0.0989829	-0.00303564	0.32367	0.348843	0.00567217	0.31746	0.322172	0.00106821	0.000184568	0.0067928
118.	1177.78	-0.00135	1.79137e-06	0.00135179	0.10129	0.0998016	-0.000862739	0.34836	0.349221	0.000193982	0.32257	0.320976	-0.000361451	2.73993e-06	0.000827637
119.	1187.76	-0.00741	1.60599e-06	0.00741161	0.09198	0.100613	0.00500417	0.3437	0.349585	0.0013261	0.31021	0.3198	0.00217418	8.64592e-05	0.00464917
120.	1197.74	-0.0176	1.43979e-06	0.0176014	0.1087	0.101418	-0.00422126	0.36506	0.349937	-0.00340761	0.33133	0.318644	-0.00287606	0.000347513	0.00932085
121.	1207.72	-0.01159	1.29081e-06	0.0115913	0.10527	0.102215	-0.00177101	0.3684	0.350276	-0.00408377	0.32987	0.317508	-0.00280264	0.000162026	0.00636448
122.	1217.7	-0.00913	1.15723e-06	0.00913116	0.09779	0.103005	0.00302277	0.37898	0.350603	-0.00639398	0.32332	0.316391	-0.00157095	0.000135866	0.00582808
123.	1227.68	0.00396	1.03747e-06	-0.00395896	0.10594	0.103788	-0.00124744	0.35613	0.350919	-0.00117422	0.31391	0.315292	0.000313382	1.87065e-05	0.00216255
124.	1237.66	-0.00387	9.30119e-07	0.00387093	0.09852	0.104564	0.00350328	0.34476	0.351223	0.00145626	0.30667	0.314212	0.00170995	3.23017e-05	0.00284173
125.	1247.64	-0.00445	8.33863e-07	0.00445083	0.10599	0.105333	-0.000380966	0.34129	0.351516	0.00230422	0.31103	0.31315	0.000480676	2.54955e-05	0.00252465
126.	1257.62	-0.01101	7.47569e-07	0.0110107	0.11367	0.106095	-0.00439101	0.33846	0.351799	0.00300558	0.30646	0.312106	0.00127996	0.000151189	0.00614795
127.	1267.61	-0.00698	6.70217e-07	0.00698067	0.09819	0.106849	0.00501942	0.36461	0.352071	-0.00282529	0.30771	0.311079	0.000763722	8.24899e-05	0.0045412
128.	1277.59	-0.01385	6.00857e-07	0.0138506	0.10403	0.107597	0.0020678	0.32733	0.352334	0.00563393	0.30199	0.310068	0.00183149	0.00023121	0.0076028
129.	1287.57	-0.00609	5.38676e-07	0.00609054	0.11911	0.108338	-0.0062438	0.32303	0.352586	0.00665978	0.29623	0.309075	0.0029121	0.000128913	0.00567698
130.	1297.55	-0.00375	4.82939e-07	0.00375048	0.11393	0.109072	-0.00281584	0.39377	0.35283	-0.00922485	0.31054	0.308098	-0.000553715	0.000107399	0.00518169
131.	1307.53	-0.0098	4.3296e-07	0.00980043	0.12417	0.109799	-0.00832998	0.33195	0.353064	0.00475751	0.30662	0.307136	0.000117058	0.000188085	0.0068572
132.	1317.51	-0.00843	3.88154e-07	0.00843039	0.12215	0.110519	-0.00674164	0.33129	0.35329	0.00495703	0.30821	0.306191	-0.000457809	0.000141303	0.00594355
133.	1327.49	-0.000231	3.47991e-07	0.000231348	0.10572	0.111233	0.00319536	0.33829	0.353506	0.00342865	0.30545	0.305261	-4.29481e-05	2.20213e-05	0.00234634
134.	1337.47	-0.00445	3.11978e-07	0.00445031	0.12512	0.111939	-0.00764027	0.38176	0.353715	-0.00631918	0.31831	0.304345	-0.00316598	0.000128134	0.00565982
135.	1347.45	-0.00199	2.79693e-07	0.00199028	0.0986	0.112639	0.00813754	0.34551	0.353916	0.00189407	0.29861	0.303445	0.00109616	7.49699e-05	0.00432926
136.	1357.44	-0.00449	2.50748e-07	0.00449025	0.118	0.113332	-0.00270595	0.35518	0.354109	-0.000241339	0.31214	0.302559	-0.00217213	3.22609e-05	0.00283993
137.	1367.42	-0.00535	2.24803e-07	0.00535022	0.09949	0.114018	0.008421	0.34377	0.354294	0.0023714	0.31483	0.301688	-0.00297957	0.00011404	0.00533947
138.	1377.4	-0.00895	2.01538e-07	0.0089502	0.09246	0.114697	0.0128898	0.36823	0.354473	-0.00309989	0.30852	0.30083	-0.00174345	0.000258902	0.00804521
139.	1387.38	-0.00697	1.80681e-07	0.00697018	0.1269	0.11537	-0.00668323	0.34643	0.354644	0.00185076	0.31069	0.299986	-0.00242677	0.000102563	0.00506368
140.	1397.36	-0.00828	1.61986e-07	0.00828016	0.10327	0.116036	0.00739994	0.37364	0.354808	-0.0042433	0.3099	0.299156	-0.00243593	0.000147259	0.00606753
141.	1407.34	-0.00438	1.45223e-07	0.00438015	0.12056	0.116696	-0.0022398	0.37937	0.354966	-0.00549887	0.29978	0.298338	-0.000326887	5.45468e-05	0.00369279
142.	1417.32	-0.01314	1.30194e-07	0.0131401	0.12704	0.117349	-0.00561735	0.36641	0.355117	-0.00254456	0.29869	0.297534	-0.000262139	0.000210761	0.00725881
143.	1427.3	-0.003	1.16722e-07	0.00300012	0.13094	0.117995	-0.00750325	0.37431	0.355262	-0.00429193	0.31852	0.296742	-0.00493734	0.000108097	0.00519849
144.	1437.29	-0.01147	1.04643e-07	0.0114701	0.11403	0.118636	0.00266962	0.3357	0.355401	0.0044392	0.29813	0.295963	-0.000491307	0.000158638	0.00629758
145.	1447.27	-0.00796	9.38138e-08	0.00796009	0.11113	0.119269	0.0047179	0.3517	0.355535	0.000864057	0.2977	0.295196	-0.000567712	8.66906e-05	0.00465539
146.	1457.25	0.00213	8.41068e-08	-0.00212992	0.10802	0.119896	0.00688415	0.35964	0.355662	-0.000896245	0.29394	0.294441	0.000113592	5.27442e-05	0.00363126
147.	1467.23	-0.00234	7.54027e-08	0.00234008	0.11537	0.120517	0.00298367	0.3559	0.355785	-2.59781e-05	0.28637	0.293698	0.00166132	1.71389e-05	0.00206996
148.	1477.21	0.000248	6.75994e-08	-0.000247932	0.12129	0.121132	-9.15692e-05	0.36442	0.355902	-0.00191938	0.29297	0.292966	-8.6591e-07	3.75386e-06	0.000968744
149.	1487.19	-0.0055	6.06048e-08	0.00550006	0.13788	0.12174	-0.00935533	0.36203	0.356014	-0.00135564	0.30003	0.292246	-0.00176474	0.000122725	0.00553906
150.	1497.17	-0.000624	5.4333e-08	0.000624054	0.12024	0.122342	0.00121867	0.37483	0.356121	-0.00421568	0.30775	0.291537	-0.00367574	3.31576e-05	0.00287913
151.	1507.15	-0.00277	4.87101e-08	0.00277005	0.1346	0.122938	-0.00675961	0.39275	0.356223	-0.00823046	0.30594	0.290839	-0.00342367	0.000132828	0.00576254
152.	1517.13	-0.00778	4.36692e-08	0.00778004	0.11716	0.123528	0.00369133	0.34149	0.35632	0.00334166	0.2799	0.290151	0.00232411	9.07232e-05	0.00476244
153.	1527.12	-0.00633	3.91507e-08	0.00633004	0.12919	0.124112	-0.00294352	0.35529	0.356414	0.000253169	0.28294	0.289475	0.00148146	5.09925e-05	0.00357045
154.	1537.1	-0.01026	3.50991e-08	0.01026	0.13765	0.12469	-0.00751248	0.39725	0.356502	-0.00918143	0.29921	0.288808	-0.00235828	0.000251566	0.00793041
155.	1547.08	0.00165	3.14668e-08	-0.00164997	0.1303	0.125261	-0.0029207	0.32865	0.356587	0.0062949	0.28182	0.288152	0.00143548	5.29392e-05	0.00363797
156.	1557.06	-0.000751	2.82108e-08	0.000751028	0.12848	0.125827	-0.00153787	0.35742	0.356668	-0.000169528	0.30243	0.287505	-0.0033836	1.44066e-05	0.0018978
157.	1567.04	0.00828	2.52914e-08	-0.00827997	0.13746	0.126387	-0.00641861	0.35857	0.356744	-0.00041137	0.28719	0.286869	-7.27852e-05	0.000109931	0.0052424
158.	1577.02	-0.00195	2.2674e-08	0.00195002	0.1348	0.126941	-0.00455565	0.34701	0.356817	0.00220981	0.30717	0.286242	-0.00474465	5.19515e-05	0.00360387
159.	1587	0.01074	2.03279e-08	-0.01074	0.12169	0.127489	0.00336118	0.35075	0.356886	0.0013827	0.2749	0.285625	0.00243147	0.000134469	0.00579803
160.	1596.98	-0.000563	1.82242e-08	0.000563018	0.129	0.128031	-0.000561671	0.36047	0.356952	-0.00079264	0.27992	0.285017	0.0011555	2.59593e-06	0.000805594
161.	1606.96	-0.00577	1.63382e-08	0.00577002	0.11496	0.128568	0.00788762	0.38679	0.357015	-0.00670914	0.29046	0.284418	-0.00136985	0.000142397	0.0059665
162.	1616.94	0.000462	1.46477e-08	-0.000461985	0.13996	0.129098	-0.00629586	0.36149	0.357074	-0.000995131	0.28037	0.283828	0.000783969	4.14562e-05	0.00321932
163.	1626.93	-0.021	1.31318e-08	0.021	0.13657	0.129624	-0.00402638	0.35212	0.357129	0.00112874	0.2822	0.283247	0.000237335	0.000458543	0.0107068
164.	1636.91	0.01826	1.17728e-08	-0.01826	0.15951	0.130143	-0.0170222	0.35216	0.357182	0.00113162	0.28563	0.282674	-0.000670075	0.000624913	0.0124991
165.	1646.89	-0.0033	1.05547e-08	0.00330001	0.12932	0.130657	0.000775267	0.36695	0.357232	-0.00218972	0.28673	0.282111	-0.00104729	1.73828e-05	0.00208463
166.	1656.87	0.000116	9.46239e-09	-0.000115991	0.14011	0.131166	-0.00518429	0.35539	0.357279	0.000425603	0.27684	0.281555	0.00106896	2.82142e-05	0.00265585
167.	1666.85	-0.00555	8.4833e-09	0.00555001	0.13588	0.131669	-0.00244077	0.3386	0.357323	0.00421874	0.27981	0.281008	0.000271559	5.46315e-05	0.00369566
168.	1676.83	-0.0032	7.60525e-09	0.00320001	0.14386	0.132167	-0.00677777	0.35903	0.357364	-0.000375293	0.29549	0.280468	-0.00340559	6.79171e-05	0.00412059
169.	1686.82	-0.02363	6.81807e-09	0.02363	0.13225	0.13266	0.000237397	0.36915	0.357403	-0.00264682	0.27394	0.279937	0.00135963	0.000567288	0.0119089
170.	1696.8	-0.00523	6.11237e-09	0.00523001	0.12669	0.133147	0.00374262	0.35799	0.35744	-0.000124	0.27797	0.279414	0.000327282	4.14826e-05	0.00322035
171.	1706.78	-3.61e-05	5.47972e-09	3.61055e-05	0.1403	0.133629	-0.00386705	0.35448	0.357474	0.000674542	0.28565	0.278898	-0.00153083	1.77538e-05	0.00210676
172.	1716.75	-0.00658	4.91344e-09	0.00658	0.13877	0.134104	-0.00270435	0.35941	0.357505	-0.00042919	0.2702	0.27839	0.00185685	5.42421e-05	0.00368246
173.	1726.73	-0.00276	4.40487e-09	0.00276	0.13105	0.134576	0.00204382	0.3743	0.357535	-0.00377765	0.28592	0.277889	-0.00182065	2.93802e-05	0.00271018
174.	1736.72	-0.00662	3.94893e-09	0.00662	0.13312	0.135042	0.00111428	0.35086	0.357562	0.00151009	0.27805	0.277396	-0.000148316	4.73684e-05	0.00344124
175.	1746.7	-0.01045	3.5402e-09	0.01045	0.13371	0.135504	0.00103966	0.38269	0.357587	-0.00565632	0.27478	0.276909	0.000482763	0.00014251	0.00596889
176.	1756.68	-0.00496	3.17378e-09	0.00496	0.13114	0.13596	0.0027938	0.40573	0.35761	-0.0108426	0.28577	0.27643	-0.0021175	0.000154452	0.00621394
177.	1766.67	-0.00105	2.84531e-09	0.00105	0.16024	0.136411	-0.0138124	0.36509	0.357631	-0.00168062	0.29757	0.275958	-0.00489982	0.000218717	0.00739454
178.	1776.65	0.01079	2.55082e-09	-0.01079	0.12573	0.136857	0.00644991	0.34029	0.357651	0.00391177	0.27225	0.275492	0.000735019	0.000173868	0.00659294
179.	1786.63	-0.00451	2.28682e-09	0.00451	0.13267	0.137299	0.002683	0.41169	0.357668	-0.0121724	0.28446	0.275033	-0.00213719	0.000180275	0.00671332
180.	1796.6	0.002	2.05052e-09	-0.002	0.15607	0.137734	-0.0106281	0.35959	0.357684	-0.000429496	0.28648	0.274582	-0.00269752	0.000124418	0.00557715
181.	1806.58	-0.00232	1.83828e-09	0.00232	0.12211	0.138166	0.0093069	0.35194	0.357698	0.00129741	0.27699	0.274136	-0.00064707	9.41027e-05	0.00485033
182.	1816.57	-0.00442	1.64801e-09	0.00442	0.14527	0.138593	-0.00387026	0.40423	0.35771	-0.010482	0.28958	0.273696	-0.00360102	0.000157355	0.00627206
183.	1826.55	2.7e-05	1.47744e-09	-2.69985e-05	0.13075	0.139015	0.00479093	0.35391	0.357721	0.000858799	0.27448	0.273263	-0.000275832	2.37674e-05	0.00243759
184.	1836.53	-0.00102	1.32451e-09	0.00102	0.14278	0.139433	-0.00194021	0.36014	0.357731	-0.000542846	0.2838	0.272836	-0.0024856	1.12777e-05	0.00167912
185.	1846.52	-0.01417	1.18742e-09	0.01417	0.13602	0.139846	0.00221752	0.37984	0.357739	-0.00497994	0.27175	0.272416	0.000150886	0.000230529	0.00759159
186.	1856.5	-0.01517	1.06452e-09	0.01517	0.1297	0.140254	0.00611754	0.36405	0.357745	-0.00142057	0.2676	0.272001	0.000997688	0.000270567	0.00822446
187.	1866.47	0.002	9.54511e-10	-0.002	0.1398	0.140657	0.000496742	0.34784	0.357751	0.00223313	0.26556	0.271592	0.00136761	1.1104e-05	0.00166613
188.	1876.45	-0.00157	8.55719e-10	0.00157	0.13897	0.141056	0.00120926	0.38135	0.357755	-0.0053166	0.27695	0.271189	-0.00130608	3.38992e-05	0.00291115
189.	1886.43	-0.000395	7.67148e-10	0.000395001	0.13556	0.141451	0.00341468	0.34405	0.357757	0.00308863	0.2606	0.270792	0.00231057	2.66944e-05	0.00258333
190.	1896.42	-0.00195	6.87746e-10	0.00195	0.1518	0.141841	-0.00577252	0.35017	0.357759	0.00171	0.27612	0.2704	-0.00129689	4.17305e-05	0.00322996
191.	1906.4	-0.00774	6.16571e-10	0.00774	0.14065	0.142227	0.000914269	0.33908	0.35776	0.00420896	0.27868	0.270013	-0.00196489	8.23196e-05	0.00453651
192.	1916.38	0.00304	5.52759e-10	-0.00304	0.14641	0.142609	-0.00220328	0.34592	0.357759	0.00266759	0.26694	0.269632	0.000610355	2.15846e-05	0.00232296
193.	1926.37	-0.0125	4.9554e-10	0.0125	0.12832	0.142986	0.00850126	0.37013	0.357757	-0.00278789	0.27622	0.269257	-0.00157872	0.000238786	0.00772635
194.	1936.35	0.00762	4.44248e-10	-0.00762	0.14427	0.143359	-0.000527843	0.35416	0.357755	0.000809933	0.25708	0.268886	0.00267661	6.61632e-05	0.00406704
195.	1946.32	-0.00285	3.98338e-10	0.00285	0.1448	0.143728	-0.000621582	0.36825	0.357751	-0.00236571	0.27202	0.268521	-0.000793164	1.47346e-05	0.00191928
196.	1956.3	-0.00537	3.57101e-10	0.00537	0.15445	0.144092	-0.00600376	0.37114	0.357746	-0.00301793	0.28288	0.268161	-0.00333693	8.5125e-05	0.00461316
197.	1966.28	-0.01921	3.20137e-10	0.01921	0.13383	0.144453	0.00615759	0.37213	0.357741	-0.00324223	0.25262	0.267806	0.00344292	0.000429306	0.0103598
198.	1976.27	0.000547	2.87002e-10	-0.000547	0.14293	0.14481	0.00108947	0.36525	0.357735	-0.00169342	0.26999	0.267456	-0.000574506	4.68389e-06	0.00108212
199.	1986.25	-0.00511	2.57292e-10	0.00511	0.1446	0.145162	0.000325784	0.36682	0.357727	-0.00204879	0.27909	0.267111	-0.0027159	3.77919e-05	0.00307376
200.	1996.23	-0.00498	2.30661e-10	0.00498	0.1347	0.145511	0.00626629	0.36071	0.357719	-0.000673837	0.27334	0.26677	-0.00148951	6.67395e-05	0.00408471
201.	2006.22	0.00356	2.06788e-10	-0.00356	0.14069	0.145855	0.00299392	0.37994	0.357711	-0.00500878	0.27287	0.266434	-0.00145911	4.8854e-05	0.00349478
202.	2016.18	-0.0074	1.85417e-10	0.0074	0.1502	0.146195	-0.00232141	0.38846	0.357701	-0.00693065	0.26645	0.266103	-7.85825e-05	0.000108189	0.0052007
203.	2026.17	-0.0062	1.66223e-10	0.0062	0.14858	0.146532	-0.00118718	0.34639	0.357691	0.00254649	0.26768	0.265777	-0.00043151	4.65202e-05	0.00341029
204.	2036.15	0.00133	1.49017e-10	-0.00133	0.1366	0.146865	0.00594996	0.376	0.357681	-0.00412778	0.27029	0.265454	-0.00109629	5.54113e-05	0.00372194
205.	2046.13	-0.00344	1.33585e-10	0.00344	0.1373	0.147194	0.00573498	0.34765	0.357669	0.00225762	0.25609	0.265137	0.002051	5.40271e-05	0.00367516
206.	2056.12	-0.00552	1.19761e-10	0.00552	0.15044	0.147519	-0.00169299	0.34436	0.357658	0.00299626	0.26637	0.264823	-0.000350681	4.24371e-05	0.00325719
207.	2066.1	-0.01569	1.07366e-10	0.01569	0.15424	0.147841	-0.00370921	0.3666	0.357645	-0.00201777	0.27394	0.264514	-0.002137	0.000268572	0.00819409
208.	2076.08	0.00358	9.62534e-11	-0.00358	0.15038	0.148159	-0.00128747	0.34929	0.357632	0.00187966	0.26375	0.264209	0.000104082	1.80179e-05	0.00212238
209.	2086.07	0.00267	8.62907e-11	-0.00267	0.15112	0.148473	-0.00153421	0.33362	0.357619	0.00540745	0.26108	0.263908	0.000641214	3.91344e-05	0.00312787
210.	2096.03	-0.00227	7.73766e-11	0.00227	0.14168	0.148783	0.00411746	0.39001	0.357605	-0.00730175	0.27151	0.263612	-0.00179057	7.8628e-05	0.00443362
211.	2106.02	-0.00766	6.93714e-11	0.00766	0.15159	0.149091	-0.0014488	0.4002	0.35759	-0.00960107	0.27761	0.263319	-0.00323988	0.000163452	0.00639242
212.	2116	-0.00911	6.21914e-11	0.00911	0.14147	0.149394	0.00459322	0.33969	0.357575	0.00402996	0.27967	0.263031	-0.00377236	0.000134561	0.00580002
213.	2125.98	-0.00399	5.57482e-11	0.00399	0.13573	0.149694	0.00809436	0.40467	0.35756	-0.0106151	0.27749	0.262746	-0.00334269	0.000205292	0.00716401
214.	2135.97	-0.00117	4.99663e-11	0.00117	0.15989	0.149991	-0.00573794	0.41974	0.357544	-0.0140143	0.28056	0.262465	-0.0041024	0.000247522	0.00786642
215.	2145.95	0.00181	4.47798e-11	-0.00181	0.14912	0.150284	0.000674843	0.38777	0.357528	-0.00681427	0.29081	0.262188	-0.00648905	9.22736e-05	0.00480296
216.	2155.93	0.000701	4.01335e-11	-0.000701	0.1487	0.150574	0.00108632	0.36518	0.357512	-0.0017279	0.27874	0.261914	-0.0038146	1.92083e-05	0.00219137
217.	2165.92	-0.00278	3.59774e-11	0.00278	0.14715	0.150861	0.00215086	0.34912	0.357495	0.00188703	0.26537	0.261645	-0.000844593	1.66288e-05	0.00203892
218.	2175.88	-0.0092	3.22566e-11	0.0092	0.16003	0.151143	-0.0051511	0.35876	0.357478	-0.000288944	0.26327	0.261379	-0.000428726	0.000111441	0.00527828
219.	2185.87	-0.01607	2.89146e-11	0.01607	0.14641	0.151423	0.00290597	0.33124	0.35746	0.00590807	0.26345	0.261116	-0.000529058	0.000301875	0.00868727
220.	2195.85	-0.004	2.5922e-11	0.004	0.16323	0.1517	-0.0066833	0.36264	0.357443	-0.00117111	0.26016	0.260857	0.000158105	6.2063e-05	0.003939
221.	2205.83	-9.63e-05	2.32465e-11	9.63e-05	0.15003	0.151974	0.00112658	0.35423	0.357425	0.000719828	0.26287	0.260602	-0.00051423	2.06104e-06	0.000717816
222.	2215.82	0.01137	2.08481e-11	-0.01137	0.14565	0.152244	0.00382213	0.35056	0.357406	0.00154267	0.26116	0.26035	-0.000183715	0.000146299	0.00604771
223.	2225.8	0.000266	1.86962e-11	-0.000266	0.15643	0.152511	-0.00227158	0.34289	0.357388	0.00326676	0.24771	0.260101	0.00280918	2.37941e-05	0.00243896
224.	2235.78	-0.00285	1.67659e-11	0.00285	0.15741	0.152775	-0.00268655	0.36065	0.357369	-0.000739202	0.25824	0.259855	0.000366236	1.60206e-05	0.00200129
225.	2245.75	0.00716	1.50149e-11	-0.00716	0.1544	0.153036	-0.000790753	0.33488	0.357351	0.00506317	0.26595	0.259614	-0.00143655	7.95903e-05	0.00446067
226.	2255.73	-0.00828	1.34786e-11	0.00828	0.15728	0.153294	-0.00231059	0.34164	0.357332	0.00353569	0.24429	0.259375	0.0034199	9.8094e-05	0.00495212
227.	2265.72	-0.0027	1.20891e-11	0.0027	0.15088	0.153549	0.00154696	0.35086	0.357312	0.00145388	0.25278	0.259139	0.00144163	1.38752e-05	0.00186247
228.	2275.7	-0.00861	1.08383e-11	0.00861	0.16069	0.153801	-0.00399328	0.35254	0.357293	0.00107097	0.25121	0.258906	0.00174482	9.42698e-05	0.00485463
229.	2285.68	-0.019	9.71811e-12	0.019	0.15271	0.15405	0.000776687	0.35827	0.357274	-0.000224527	0.26499	0.258677	-0.00143135	0.000363702	0.00953549
230.	2295.67	-0.01587	8.71483e-12	0.01587	0.14788	0.154296	0.00371909	0.34987	0.357254	0.00166378	0.2538	0.25845	0.00105421	0.000269568	0.00820926
231.	2305.65	-0.00518	7.81652e-12	0.00518	0.14892	0.154539	0.00325729	0.36431	0.357234	-0.00159436	0.26547	0.258226	-0.00164223	4.26812e-05	0.00326654
232.	2315.63	-0.00746	7.01266e-12	0.00746	0.16945	0.15478	-0.00850347	0.36565	0.357214	-0.00190077	0.26149	0.258006	-0.000789922	0.000132197	0.00574886
233.	2325.6	-0.000328	6.29386e-12	0.000328	0.14647	0.155017	0.00495435	0.34892	0.357194	0.00186442	0.25235	0.257788	0.00123297	2.96495e-05	0.00272257
234.	2335.58	-0.01014	5.64748e-12	0.01014	0.14239	0.155252	0.00745547	0.39881	0.357174	-0.00938153	0.24846	0.257574	0.00206617	0.000250686	0.00791653
235.	2345.57	0.00564	5.06925e-12	-0.00564	0.15097	0.155484	0.00261666	0.33662	0.357154	0.00462686	0.26541	0.257362	-0.0018247	6.33939e-05	0.00398101
236.	2355.55	-0.00943	4.55238e-12	0.00943	0.16232	0.155714	-0.00382934	0.3429	0.357134	0.00320728	0.25716	0.257152	-1.74468e-06	0.000113875	0.00533562
237.	2365.53	0.00429	4.0887e-12	-0.00429	0.15193	0.15594	0.00232462	0.37746	0.357114	-0.0045845	0.24044	0.256946	0.0037421	5.88289e-05	0.003835
238.	2375.52	-0.00093	3.67004e-12	0.00093	0.15759	0.156164	-0.000826293	0.37256	0.357093	-0.00348498	0.25908	0.256742	-0.000530053	1.39737e-05	0.00186907
239.	2385.5	-0.00957	3.28859e-12	0.00957	0.16893	0.156386	-0.00727112	0.37059	0.357073	-0.00304568	0.2622	0.256541	-0.001283	0.000155376	0.0062325
240.	2395.48	0.00115	2.94461e-12	-0.00115	0.13214	0.156605	0.0141809	0.38929	0.357053	-0.00726383	0.26488	0.256342	-0.00193559	0.000258932	0.00804567
241.	2405.45	-0.00312	2.63708e-12	0.00312	0.14935	0.156821	0.00433039	0.3739	0.357032	-0.00380067	0.2543	0.256147	0.000418701	4.31071e-05	0.0032828
242.	2415.43	0.00779	2.3609e-12	-0.00779	0.1634	0.157034	-0.00368975	0.35596	0.357012	0.000237049	0.25803	0.255953	-0.000470777	7.45762e-05	0.00431787
243.	2425.42	-0.000368	2.11253e-12	0.000368	0.16817	0.157246	-0.00633222	0.36667	0.356992	-0.00218078	0.26998	0.255763	-0.00322327	5.53777e-05	0.00372081
244.	2435.4	-0.00403	1.88801e-12	0.00403	0.1538	0.157454	0.00211831	0.37595	0.356971	-0.00427639	0.26489	0.255574	-0.002112	4.34762e-05	0.00329682
245.	2445.38	-0.00797	1.68668e-12	0.00797	0.15274	0.157661	0.00285232	0.3311	0.356951	0.00582482	0.24767	0.255388	0.00174987	0.000108647	0.0052117
246.	2455.37	-0.00937	1.50735e-12	0.00937	0.14452	0.157865	0.00773519	0.33568	0.35693	0.00478824	0.23878	0.255205	0.00372376	0.000184424	0.00679013
247.	2465.35	-0.01186	1.34766e-12	0.01186	0.15757	0.158066	0.000287582	0.39653	0.35691	-0.00892735	0.265	0.255024	-0.00226174	0.000225555	0.00750925
248.	2475.32	-0.01643	1.20548e-12	0.01643	0.15139	0.158265	0.00398501	0.34188	0.35689	0.00338206	0.26568	0.254845	-0.00245636	0.000303297	0.00870772
249.	2485.3	0.00573	1.07799e-12	-0.00573	0.15109	0.158462	0.00427296	0.36212	0.356869	-0.00118309	0.25635	0.254669	-0.000381121	5.2636e-05	0.00362753
250.	2495.28	-0.00797	9.64417e-13	0.00797	0.15231	0.158656	0.00367849	0.36064	0.356849	-0.000854175	0.25273	0.254495	0.0004001	7.79419e-05	0.00441424
251.	2505.27	-0.00964	8.63601e-13	0.00964	0.1461	0.158848	0.00738947	0.35709	0.356829	-5.88331e-05	0.25696	0.254323	-0.000597873	0.000147895	0.0060806
252.	2515.25	0.00186	7.73869e-13	-0.00186	0.15509	0.159038	0.0022885	0.35985	0.356809	-0.000685278	0.26963	0.254153	-0.00350881	2.14782e-05	0.00231723
253.	2525.23	0.00141	6.93553e-13	-0.00141	0.16784	0.159226	-0.00499324	0.36625	0.356789	-0.00213189	0.25419	0.253986	-4.63166e-05	3.14676e-05	0.0028048
254.	2535.22	-0.0088	6.21002e-13	0.0088	0.16074	0.159411	-0.000770272	0.40936	0.356768	-0.0118502	0.27493	0.25382	-0.00478585	0.000241364	0.00776794
255.	2545.2	0.00307	5.55902e-13	-0.00307	0.17515	0.159594	-0.00901678	0.34747	0.356748	0.00209067	0.27396	0.253657	-0.00460294	0.000116285	0.00539178
256.	2555.17	-0.01122	4.98001e-13	0.01122	0.15005	0.159775	0.00563713	0.3568	0.356729	-1.60969e-05	0.26249	0.253496	-0.00203899	0.000161823	0.00636049
257.	2565.15	-0.01212	4.46174e-13	0.01212	0.15622	0.159954	0.00216441	0.35394	0.356709	0.000623852	0.2487	0.253337	0.00105134	0.000153074	0.00618615
258.	2575.13	-0.000899	3.9959e-13	0.000899	0.15607	0.160131	0.00235384	0.36055	0.356689	-0.000870006	0.27624	0.25318	-0.00522795	3.44371e-05	0.00293416
259.	2585.12	0.00492	3.57323e-13	-0.00492	0.16165	0.160306	-0.000779327	0.36108	0.356669	-0.000993873	0.24495	0.253025	0.00183079	2.91533e-05	0.00269969
260.	2595.1	-0.00803	3.19258e-13	0.00803	0.17096	0.160478	-0.00607577	0.34709	0.35665	0.00215399	0.26108	0.252872	-0.00186079	0.000109498	0.00523207
261.	2605.08	-0.00792	2.85333e-13	0.00792	0.16262	0.160649	-0.00114264	0.36745	0.35663	-0.00243802	0.24521	0.252721	0.00170292	7.28759e-05	0.00426837
262.	2615.07	-0.00492	2.55082e-13	0.00492	0.15644	0.160817	0.00253728	0.34411	0.35661	0.00281666	0.23924	0.252572	0.0030226	4.77139e-05	0.00345376
263.	2625.03	-0.01073	2.28081e-13	0.01073	0.15979	0.160984	0.000691854	0.34762	0.356591	0.00202141	0.25239	0.252425	8.00245e-06	0.000119698	0.00547032
264.	2635.02	0.00108	2.04647e-13	-0.00108	0.16893	0.161148	-0.00451072	0.36008	0.356572	-0.000790475	0.26844	0.25228	-0.0036637	3.55605e-05	0.00298163
265.	2645	0.00226	1.82392e-13	-0.00226	0.15762	0.161311	0.00213936	0.35111	0.356553	0.00122636	0.26183	0.252137	-0.00219764	1.60181e-05	0.00200113
266.	2654.98	0.00231	1.6285e-13	-0.00231	0.17089	0.161472	-0.0054594	0.3418	0.356534	0.00331983	0.25122	0.251995	0.000175687	4.61933e-05	0.00339828
267.	2664.97	0.000235	1.4561e-13	-0.000235	0.1498	0.16163	0.0068574	0.33989	0.356515	0.00374592	0.25036	0.251855	0.000338965	6.1226e-05	0.00391235
268.	2674.95	-0.00743	1.30295e-13	0.00743	0.16857	0.161787	-0.00393162	0.40531	0.356496	-0.0109991	0.24858	0.251717	0.000711223	0.000192148	0.00693087
269.	2684.93	-0.00261	1.16564e-13	0.00261	0.17772	0.161942	-0.00914552	0.35039	0.356477	0.00137153	0.25941	0.251581	-0.00177498	9.54843e-05	0.0048858
270.	2694.92	-0.01349	1.04184e-13	0.01349	0.15302	0.162095	0.00526056	0.40084	0.356458	-0.0100003	0.25944	0.251446	-0.00181229	0.000312944	0.00884511
271.	2704.88	-0.00139	9.2986e-14	0.00139	0.16498	0.162247	-0.00158442	0.36118	0.35644	-0.0010681	0.25044	0.251314	0.000198077	5.62255e-06	0.0011856
272.	2714.87	-0.00614	8.27318e-14	0.00614	0.15949	0.162396	0.00168455	0.35575	0.356421	0.000151259	0.25664	0.251183	-0.00123728	4.2091e-05	0.00324388
273.	2724.85	0.00203	7.32765e-14	-0.00203	0.16894	0.162544	-0.00370745	0.37423	0.356403	-0.00401687	0.25211	0.251053	-0.00023962	3.40587e-05	0.00291799
274.	2734.83	-0.01045	6.44931e-14	0.01045	0.16628	0.16269	-0.00208093	0.34956	0.356385	0.00153779	0.256	0.250925	-0.00115052	0.000117221	0.00541344
275.	2744.82	0.00409	5.62923e-14	-0.00409	0.16617	0.162834	-0.00193353	0.34427	0.356367	0.00272568	0.2425	0.250799	0.00188151	3.1436e-05	0.00280339
276.	2754.8	0.00513	4.8622e-14	-0.00513	0.1649	0.162977	-0.00111473	0.35595	0.356349	8.98375e-05	0.24216	0.250674	0.00193034	3.12938e-05	0.00279704
277.	2764.78	-0.00828	4.14675e-14	0.00828	0.16632	0.163118	-0.00185617	0.3503	0.356331	0.0013589	0.25737	0.250551	-0.00154587	7.62401e-05	0.00436578
278.	2774.77	-0.0043	3.48518e-14	0.0043	0.17467	0.163257	-0.00661553	0.40391	0.356313	-0.0107247	0.26943	0.25043	-0.00430758	0.000195831	0.00699697
279.	2784.73	0.0091	2.88445e-14	-0.0091	0.14893	0.163394	0.00838417	0.35195	0.356296	0.00097916	0.23481	0.25031	0.00351411	0.000166412	0.00645004
280.	2794.72	0.00477	2.3523e-14	-0.00477	0.1522	0.16353	0.0065675	0.34014	0.356278	0.0036363	0.25295	0.250192	-0.000625334	7.94987e-05	0.0044581
281.	2804.7	-0.00236	1.90208e-14	0.00236	0.16861	0.163664	-0.00286667	0.36084	0.356261	-0.00103182	0.24137	0.250075	0.0019735	1.87468e-05	0.00216488
282.	2814.68	-0.00169	1.50502e-14	0.00169	0.14814	0.163797	0.00907561	0.34599	0.356243	0.00231036	0.25181	0.249959	-0.000419562	9.07366e-05	0.00476279
283.	2824.67	-0.00929	1.14617e-14	0.00929	0.16545	0.163928	-0.000882089	0.37668	0.356226	-0.0046087	0.25508	0.249845	-0.00118676	0.000109731	0.00523762
284.	2834.65	-0.00464	8.32051e-15	0.00464	0.16422	0.164058	-9.40413e-05	0.34943	0.356209	0.00152757	0.25533	0.249733	-0.00126896	2.54822e-05	0.00252399
285.	2844.63	0.0057	5.71536e-15	-0.0057	0.17112	0.164186	-0.00401942	0.37326	0.356193	-0.00384571	0.27112	0.249622	-0.00487397	8.71908e-05	0.0046688
286.	2854.6	0.00248	3.76184e-15	-0.00248	0.1623	0.164312	0.00116624	0.35085	0.356176	0.00120005	0.2448	0.249512	0.0010683	1.00919e-05	0.00158839
287.	2864.58	-0.00731	2.59002e-15	0.00731	0.16044	0.164437	0.00231681	0.37905	0.356159	-0.00515783	0.24792	0.249404	0.000336389	8.55201e-05	0.00462385
288.	2874.57	0.00432	2.36452e-15	-0.00432	0.16234	0.16456	0.00128704	0.36298	0.356143	-0.00154058	0.25339	0.249297	-0.000927994	2.35534e-05	0.00242659
289.	2884.55	-0.01281	3.27004e-15	0.01281	0.17233	0.164682	-0.00443292	0.35016	0.356127	0.0013444	0.23952	0.249191	0.00219258	0.000190362	0.00689858
290.	2894.53	0.00186	5.51527e-15	-0.00186	0.18203	0.164803	-0.00998564	0.33367	0.35611	0.00505636	0.23512	0.249087	0.00316646	0.000138766	0.00588995
291.	2904.52	0.00215	9.33285e-15	-0.00215	0.16081	0.164922	0.00238349	0.37316	0.356094	-0.00384533	0.24793	0.248984	0.000238905	2.51471e-05	0.00250735
292.	2914.5	-0.00758	1.49794e-14	0.00758	0.16821	0.16504	-0.00183771	0.36231	0.356078	-0.00140415	0.25752	0.248882	-0.00195834	6.66403e-05	0.00408168
293.	2924.48	-0.00401	2.26421e-14	0.00401	0.14882	0.165156	0.00946902	0.35987	0.356063	-0.000857918	0.25796	0.248782	-0.00208086	0.000110809	0.00526328
294.	2934.45	-0.00771	3.13489e-14	0.00771	0.16803	0.165271	-0.00159953	0.35272	0.356047	0.000749626	0.24068	0.248683	0.00181431	6.58563e-05	0.00405759
295.	2944.43	-0.006	4.07334e-14	0.006	0.16255	0.165384	0.00164271	0.34746	0.356031	0.00193133	0.23662	0.248585	0.00271256	4.97865e-05	0.00352798
296.	2954.42	-0.00385	5.06873e-14	0.00385	0.17883	0.165496	-0.00772896	0.36998	0.356016	-0.00314645	0.2502	0.248488	-0.000388136	8.46101e-05	0.00459919
297.	2964.4	-0.00423	6.11076e-14	0.00423	0.15627	0.165607	0.00541208	0.34313	0.356001	0.00290007	0.24422	0.248392	0.000945964	5.64888e-05	0.00375795
298.	2974.38	-0.00183	7.18827e-14	0.00183	0.17757	0.165716	-0.00687096	0.35986	0.355985	-0.000873022	0.25006	0.248298	-0.000399424	5.14806e-05	0.0035875
299.	2984.37	0.00175	8.28922e-14	-0.00175	0.17612	0.165824	-0.00596779	0.32773	0.35597	0.00636327	0.24196	0.248205	0.00141585	8.11728e-05	0.0045048
300.	2994.35	-0.01215	9.40072e-14	0.01215	0.15542	0.165931	0.00609283	0.34323	0.355956	0.00286739	0.24435	0.248113	0.000853155	0.000193695	0.00695871
301.	3004.32	-0.00396	1.05072e-13	0.00396	0.17211	0.166037	-0.0035204	0.34276	0.355941	0.00296997	0.23113	0.248022	0.00382976	5.15626e-05	0.00359035
302.	3014.3	-0.00272	1.15976e-13	0.00272	0.17128	0.166141	-0.00297884	0.34052	0.355926	0.0034714	0.25623	0.247933	-0.00188109	3.1861e-05	0.00282228
303.	3024.28	0.000215	1.26548e-13	-0.000215	0.17596	0.166244	-0.00563186	0.3655	0.355912	-0.00216047	0.25778	0.247844	-0.00225257	4.15057e-05	0.00322125
304.	3034.27	-0.00956	1.36623e-13	0.00956	0.19291	0.166346	-0.0153979	0.37506	0.355897	-0.00431781	0.26483	0.247757	-0.00387073	0.000362114	0.00951464
305.	3044.25	-0.00243	1.46027e-13	0.00243	0.16238	0.166446	0.00235706	0.42213	0.355883	-0.014927	0.26259	0.24767	-0.00338246	0.000245718	0.0078377
306.	3054.23	-0.00966	1.54569e-13	0.00966	0.17441	0.166546	-0.00455849	0.34076	0.355869	0.00340444	0.2583	0.247585	-0.00242919	0.000131587	0.00573556
307.	3064.22	0.000929	1.62054e-13	-0.000929	0.16237	0.166644	0.00247737	0.32544	0.355855	0.00685326	0.24461	0.247501	0.000655427	5.43972e-05	0.00368772
308.	3074.2	-0.00483	1.6828e-13	0.00483	0.18108	0.166741	-0.0083116	0.35891	0.355841	-0.000691465	0.25141	0.247418	-0.000905081	9.37089e-05	0.00484017
309.	3084.17	-0.00307	1.73029e-13	0.00307	0.14269	0.166837	0.0139965	0.34734	0.355828	0.00191246	0.25718	0.247336	-0.00223181	0.000213965	0.00731378
310.	3094.15	-0.01255	1.76099e-13	0.01255	0.16553	0.166931	0.000812252	0.37794	0.355814	-0.00498553	0.24109	0.247255	0.00139763	0.000184971	0.00680021
311.	3104.13	-0.00602	1.7725e-13	0.00602	0.16789	0.167025	-0.000501488	0.3506	0.355801	0.00117181	0.23552	0.247175	0.00264227	4.48466e-05	0.00334838
312.	3114.12	-0.00335	1.76246e-13	0.00335	0.17939	0.167117	-0.00711385	0.35836	0.355787	-0.000579716	0.26268	0.247096	-0.00353321	7.46491e-05	0.00431998
313.	3124.1	-0.00164	1.7284e-13	0.00164	0.16032	0.167209	0.00399294	0.35443	0.355774	0.000302835	0.26148	0.247017	-0.00327887	2.94759e-05	0.00271458
314.	3134.08	0.00626	1.66776e-13	-0.00626	0.16477	0.167299	0.00146581	0.33991	0.355761	0.0035716	0.2398	0.24694	0.0016188	5.6713e-05	0.0037654
315.	3144.07	0.01135	1.5779e-13	-0.01135	0.17001	0.167388	-0.00151987	0.39336	0.355748	-0.00847491	0.24851	0.246864	-0.000373149	0.000203096	0.00712559
316.	3154.05	0.00704	1.45608e-13	-0.00704	0.17608	0.167476	-0.00498729	0.33483	0.355735	0.00471044	0.25169	0.246789	-0.00111116	9.78576e-05	0.00494615
317.	3164.02	-0.01661	1.1147e-13	0.01661	0.17586	0.167563	-0.00480936	0.37215	0.355722	-0.00370152	0.24824	0.246715	-0.000345838	0.000312843	0.00884368
318.	3174	-0.00281	1.00265e-13	0.00281	0.16171	0.167649	0.00344245	0.39187	0.35571	-0.00814775	0.25315	0.246641	-0.00147563	8.83099e-05	0.00469867
319.	3183.98	0.00814	8.60395e-14	-0.00814	0.1799	0.167734	-0.00705212	0.36855	0.355697	-0.00289599	0.26144	0.246569	-0.00337151	0.000135746	0.0058255
320.	3193.97	-0.00878	6.92891e-14	0.00878	0.16906	0.167818	-0.00072012	0.34842	0.355685	0.00163701	0.24904	0.246497	-0.000576482	8.06191e-05	0.00448941
321.	3203.95	-0.00905	5.05101e-14	0.00905	0.16038	0.167901	0.00435925	0.39553	0.355673	-0.00898078	0.26165	0.246427	-0.00345137	0.000193472	0.00695471
322.	3213.93	-0.00388	3.01988e-14	0.00388	0.1779	0.167982	-0.00574869	0.41479	0.355661	-0.0133233	0.25836	0.246357	-0.0027213	0.000233016	0.00763244
323.	3223.92	-0.01097	8.85142e-15	0.01097	0.1608	0.168063	0.00421016	0.33984	0.355649	0.00356212	0.24394	0.246288	0.000532284	0.000151038	0.00614488
324.	3233.88	-0.00801	-1.29992e-14	0.00801	0.15819	0.168143	0.0057693	0.34943	0.355637	0.00139859	0.23928	0.24622	0.00157336	0.000101876	0.00504669
325.	3243.87	-0.00494	-3.49306e-14	0.00494	0.15902	0.168222	0.00533397	0.35895	0.355625	-0.000749137	0.25664	0.246153	-0.00237764	5.90692e-05	0.00384282
326.	3253.85	-0.00865	-5.64103e-14	0.00865	0.17774	0.1683	-0.0054718	0.36624	0.355614	-0.00239437	0.24957	0.246086	-0.000789827	0.00011112	0.00527067
327.	3263.83	-0.004	-7.69422e-14	0.004	0.174	0.168377	-0.00325924	0.34996	0.355602	0.00127132	0.2374	0.246021	0.00195441	3.20586e-05	0.00283102
328.	3273.82	-0.00411	-9.60302e-14	0.00411	0.16989	0.168453	-0.000832746	0.38544	0.355591	-0.00672575	0.25829	0.245956	-0.00279633	7.06408e-05	0.0042024
329.	3283.8	-0.000851	-1.13169e-13	0.000851	0.15875	0.168529	0.00566813	0.3422	0.35558	0.00301474	0.24979	0.245892	-0.000883764	4.27216e-05	0.00326809
330.	3293.78	-0.00255	-1.27839e-13	0.00255	0.16042	0.168603	0.0047432	0.32118	0.355568	0.00774855	0.22697	0.245829	0.00427552	0.000107321	0.00517978
331.	3303.77	-0.00622	-1.39538e-13	0.00622	0.1715	0.168676	-0.00163672	0.35095	0.355557	0.00103815	0.2542	0.245766	-0.00191204	4.61009e-05	0.00339488
332.	3313.73	-0.00223	-1.47752e-13	0.00223	0.16941	0.168749	-0.000383274	0.35497	0.355546	0.000129894	0.23276	0.245705	0.00293475	1.37495e-05	0.00185401
333.	3323.72	-0.00847	-1.52005e-13	0.00847	0.16718	0.16882	0.000950884	0.34079	0.355536	0.00332256	0.23072	0.245644	0.00338345	9.51322e-05	0.00487679
334.	3333.7	-0.00218	-1.51778e-13	0.00218	0.17177	0.168891	-0.00166865	0.35775	0.355525	-0.000501353	0.25566	0.245584	-0.00228442	1.30067e-05	0.00180324
335.	3343.68	-0.01892	-1.46569e-13	0.01892	0.18037	0.168961	-0.00661306	0.35565	0.355514	-3.05561e-05	0.23615	0.245524	0.0021253	0.000406217	0.0100774
336.	3353.67	-0.00221	-1.35873e-13	0.00221	0.1706	0.16903	-0.000909852	0.35746	0.355504	-0.000440753	0.25533	0.245466	-0.00223636	1.09075e-05	0.00165133
337.	3363.65	0.00568	-1.20767e-13	-0.00568	0.15077	0.169099	0.0106241	0.3484	0.355494	0.00159835	0.25044	0.245408	-0.00114086	0.000148991	0.00610309
338.	3373.63	0.00135	-1.041e-13	-0.00135	0.17025	0.169166	-0.000628296	0.36662	0.355483	-0.00250937	0.24436	0.245351	0.000224589	8.56464e-06	0.00146327
339.	3383.62	0.00557	-8.64487e-14	-0.00557	0.16483	0.169233	0.00255202	0.36887	0.355473	-0.00301864	0.2507	0.245294	-0.00122559	4.81519e-05	0.00346958
340.	3393.58	-0.00939	-6.83736e-14	0.00939	0.17548	0.169298	-0.00358312	0.32586	0.355463	0.00667031	0.23873	0.245238	0.00147555	0.000147681	0.00607621
341.	3403.57	-0.00623	-5.0344e-14	0.00623	0.17434	0.169363	-0.00288462	0.35985	0.355453	-0.000990707	0.24319	0.245183	0.000451913	4.83197e-05	0.00347562
342.	3413.55	-0.00403	-3.292e-14	0.00403	0.14393	0.169428	0.0147797	0.36176	0.355443	-0.00142329	0.27072	0.245129	-0.00580186	0.000270367	0.00822143
343.	3423.53	-0.000222	-1.66319e-14	0.000222	0.1723	0.169491	-0.00162809	0.36955	0.355434	-0.00318076	0.24825	0.245075	-0.000719788	1.33353e-05	0.00182588
344.	3433.52	-0.000738	-2.00996e-15	0.000738	0.16728	0.169554	0.00131809	0.34971	0.355424	0.00128751	0.25004	0.245022	-0.00113764	5.23392e-06	0.00114389
345.	3443.5	-0.00914	1.08098e-14	0.00914	0.1816	0.169616	-0.00694654	0.37516	0.355415	-0.00444914	0.22827	0.24497	0.00378603	0.000165923	0.00644055
346.	3453.48	0.0084	2.19936e-14	-0.0084	0.17451	0.169677	-0.00280136	0.33962	0.355405	0.00355677	0.24847	0.244918	-0.000805338	9.17068e-05	0.00478818
347.	3463.45	-0.00449	3.12258e-14	0.00449	0.18133	0.169738	-0.00671955	0.33715	0.355396	0.00411122	0.24112	0.244867	0.00084943	8.29362e-05	0.00455346
348.	3473.43	-0.00566	3.82319e-14	0.00566	0.17582	0.169797	-0.00349107	0.35601	0.355387	-0.000140473	0.25605	0.244816	-0.00254686	5.07294e-05	0.00356123
349.	3483.42	-0.00904	4.26888e-14	0.00904	0.17595	0.169856	-0.00353221	0.34776	0.355377	0.0017164	0.25105	0.244766	-0.00142461	9.91736e-05	0.0049793
350.	3493.4	-0.0017	4.42909e-14	0.0017	0.16054	0.169915	0.00543395	0.34534	0.355368	0.00225965	0.2397	0.244717	0.00113742	3.88176e-05	0.00311519
351.	3503.38	-0.00943	4.27323e-14	0.00943	0.17527	0.169972	-0.00307085	0.35241	0.35536	0.000664599	0.24955	0.244668	-0.00110675	0.000100022	0.00500054
352.	3513.37	-0.00544	3.77071e-14	0.00544	0.16747	0.170029	0.00148338	0.37047	0.355351	-0.00340675	0.25079	0.24462	-0.00139878	4.53565e-05	0.00336736
353.	3523.35	0.00262	3.02172e-14	-0.00262	0.17056	0.170085	-0.000275136	0.38097	0.355342	-0.00577462	0.23707	0.244573	0.00170096	4.31797e-05	0.00328556
354.	3533.33	0.00364	2.18697e-14	-0.00364	0.16287	0.170141	0.00421455	0.33367	0.355333	0.00488128	0.22826	0.244526	0.00368768	6.84379e-05	0.00413636
355.	3543.3	0.00396	1.30282e-14	-0.00396	0.18343	0.170196	-0.00767124	0.35002	0.355325	0.0011953	0.25389	0.24448	-0.00213349	8.051e-05	0.00448637
356.	3553.28	-0.00108	4.00961e-15	0.00108	0.16437	0.17025	0.00340826	0.32599	0.355316	0.00660795	0.24363	0.244434	0.000182221	5.64808e-05	0.00375769
357.	3563.27	0.00267	-4.82452e-15	-0.00267	0.15634	0.170303	0.00809387	0.33878	0.355308	0.00372417	0.23876	0.244389	0.00127607	8.81373e-05	0.00469407
358.	3573.25	-0.01336	-1.31272e-14	0.01336	0.1652	0.170356	0.00298886	0.3675	0.3553	-0.00274901	0.25758	0.244344	-0.00300081	0.000203985	0.00714116
359.	3583.23	-0.0119	-2.05515e-14	0.0119	0.19341	0.170409	-0.0133327	0.36666	0.355292	-0.00256158	0.25311	0.2443	-0.0019974	0.000329921	0.00908187
Objective Value				0.0306311			0.00996451			0.00768824			0.00680163
Root Mean Square				0.00923706			0.00526843			0.00462771			0.0043527
Weight				1			0.33599			0.0507711			0.0513992

Fisher Information Matrix:
  Matrix(5x5)
	20096.1	8069.74	-5290.73	11814	-3163.03
	8069.74	1.47579e+06	-1.34729e+06	1.66135e+06	-564412
	-5290.73	-1.34729e+06	1.42389e+06	-1.57075e+06	567655
	11814	1.66135e+06	-1.57075e+06	8.90339e+06	-3.16741e+06
	-3163.03	-564412	567655	-3.16741e+06	1.18822e+06

FIM Eigenvalues:
  Matrix(5x1)
	20013.5
	44609.9
	111913
	2.06206e+06
	1.07728e+07

FIM Eigenvectors corresponding to Eigenvalues:
  Matrix(5x5)
	0.999714	-0.0148415	-0.0109465	-0.00554676	-0.0141838
	0.00712796	-0.272658	-0.265504	0.314915	0.86945
	-0.0226307	-0.648023	-0.659499	-0.124767	-0.359234
	0.00270007	0.679356	-0.673783	-0.270887	0.105385
	-0.00134105	-0.209714	0.201162	-0.901028	0.322026

Fisher Information Matrix (scaled):
  Matrix(5x5)
	2.4071	0.12508	-0.0556717	0.0720144	-0.0391421
	0.12508	2.96002	-1.83452	1.31047	-0.903818
	-0.0556717	-1.83452	1.31623	-0.841134	0.617107
	0.0720144	1.31047	-0.841134	2.76196	-1.99473
	-0.0391421	-0.903818	0.617107	-1.99473	1.51913

FIM Eigenvalues (scaled):
  Matrix(5x1)
	0.043225
	0.135125
	2.27384
	2.41363
	6.09863

FIM Eigenvectors (scaled) corresponding to Eigenvalues:
  Matrix(5x5)
	-0.00144275	-0.164792	-0.232555	0.571896	0.769217
	-0.0102559	0.516948	0.807211	0.172739	0.226342
	0.299885	-0.579305	0.374782	0.523745	-0.39963
	0.953024	0.16218	-0.0930736	-0.187132	0.147522
	-0.0413248	-0.586269	0.381057	-0.577728	0.419055

Correlation Matrix:
  Matrix(5x5)
	1	-0.0388449	-0.0270802	-0.0181489	-0.0165142
	-0.0388449	1	0.92015	-0.339387	-0.315522
	-0.0270802	0.92015	1	-0.283467	-0.302968
	-0.0181489	-0.339387	-0.283467	1	0.970781
	-0.0165142	-0.315522	-0.302968	0.970781	1
