# Supplementary material for: A light-fuelled nanoratchet shifts a coupled chemical equilibrium
Source: Nat Nanotechnol. 2021 Dec 16;17(2):159–65. doi: 10.1038/s41565-021-01021-z (PMC8956507; doi:10.1038/s41565-021-01021-z)
Supplement: Supplementary file 2 — Supplementary Data Set 1. Output files for kinetic analysis. [file 41565_2021_1021_MOESM2_ESM.zip › Supplementary_Data_Set_1_COPASI_Output/cat-0-REPORT.txt]

Parameter Estimation Task

Problem Description:
Subtask: 
Time-Course Task

Problem Description:
    AutomaticStepSize: 0
    StepNumber: 100
    StepSize: 0.01
    Duration: 1
    TimeSeriesRequested: 1
    OutputStartTime: 0
    Output Event: 0
    Start in Steady State: 0
    Use Values: 0
    Values: 

Method: Deterministic (LSODA)
    Integrate Reduced Model: 0
    Relative Tolerance: 1e-06
    Absolute Tolerance: 1e-12
    Max Internal Steps: 100000
    Max Internal Step Size: 0


List of Fitting Items:
    1e-6 <= (+1 = I).k1 <= 1000000; Start Value = 0.00117648
    Affected Experiments:
      all    Affected Validation Experiments:
      all
    1e-6 <= (+1 = I).k2 <= 1000000; Start Value = 0.00375402
    Affected Experiments:
      all    Affected Validation Experiments:
      all
    1e-6 <= (+2 -> I).k1 <= 1000000; Start Value = 0.00112707
    Affected Experiments:
      all    Affected Validation Experiments:
      all
    1e-6 <= (+3 -> +2).k1 <= 1000000; Start Value = 0.000237887
    Affected Experiments:
      all    Affected Validation Experiments:
      all
    1e-6 <= (+3 -> I).k1 <= 1000000; Start Value = 9.21172e-05
    Affected Experiments:
      all    Affected Validation Experiments:
      all
    1e-6 <= (-1 = I).k1 <= 1000000; Start Value = 0.00111703
    Affected Experiments:
      all    Affected Validation Experiments:
      all
    1e-6 <= (-1 = I).k2 <= 1000000; Start Value = 0.00380923
    Affected Experiments:
      all    Affected Validation Experiments:
      all
    1e-6 <= (O = I).k1 <= 1000000; Start Value = 0.000905957
    Affected Experiments:
      all    Affected Validation Experiments:
      all
    1e-6 <= (O = I).k2 <= 1000000; Start Value = 0.00607874
    Affected Experiments:
      all    Affected Validation Experiments:
      all

List of Constraint Items:

Method: Levenberg - Marquardt
    Log Verbosity: 0
    Iteration Limit: 2000
    Tolerance: 1e-06
    Modulation: 1e-06
    Stop after # stalled iterations: 0
    Initial Lambda: 1
    Lambda Decrease: 2
    Lambda Increase: 4

[Function Evaluations]	[Best Value]	[Best Parameters]
1	2.91405	(	0.00117648	0.00375402	0.00112707	0.000237887	9.21172e-05	0.00111703	0.00380923	0.000905957	0.00607874	)
11	1.02257	(	0.00111914	0.00385728	0.00112776	0.000369243	0.000223693	0.00105749	0.00390211	0.000846808	0.00583664	)
21	0.335482	(	0.00111052	0.00383288	0.00100519	0.000510631	0.000394971	0.00104195	0.00387297	0.000727162	0.00581612	)
31	0.125032	(	0.0011023	0.00377764	0.000776828	0.000554272	0.000626128	0.00103015	0.00380215	0.0006659	0.0054323	)
41	0.0392282	(	0.00109279	0.00367059	0.000531033	0.000483063	0.000868977	0.00101784	0.00368066	0.00061751	0.00501384	)
51	0.0199371	(	0.00107447	0.00356406	0.000394678	0.000428147	0.000998293	0.00100058	0.00357131	0.000593971	0.00477841	)
61	0.0184521	(	0.0010531	0.00348926	0.000353371	0.000409087	0.00102899	0.000981953	0.00349999	0.000587723	0.00470689	)
71	0.0183792	(	0.00103621	0.00344275	0.000345565	0.000404946	0.00103257	0.000967184	0.0034565	0.000585831	0.00468798	)
81	0.0183737	(	0.00102791	0.00342142	0.000344872	0.000404479	0.00103259	0.000959861	0.00343654	0.000585702	0.0046855	)
91	0.0183729	(	0.00102331	0.00340935	0.000344897	0.000404389	0.00103222	0.000956168	0.00342621	0.000583898	0.00467564	)
101	0.0183729	(	0.00102323	0.00340922	0.000345021	0.000404464	0.00103216	0.000955883	0.00342552	0.000583947	0.00467589	)
111	0.0183729	(	0.00102316	0.00340904	0.000345034	0.000404469	0.00103215	0.000955791	0.00342528	0.000583921	0.00467576	)
121	0.0183729	(	0.00102321	0.00340916	0.000345029	0.000404468	0.00103216	0.000955829	0.00342539	0.000583972	0.004676	)
135	0.0183729	(	0.00102319	0.00340911	0.000345028	0.000404467	0.00103216	0.000955811	0.00342534	0.000583951	0.00467591	)
145	0.0183729	(	0.0010232	0.00340916	0.000345029	0.000404468	0.00103216	0.000955818	0.00342536	0.000583956	0.00467593	)
155	0.0183729	(	0.00102321	0.00340918	0.00034503	0.000404468	0.00103216	0.000955822	0.00342537	0.000583953	0.00467592	)
165	0.0183729	(	0.0010232	0.00340915	0.000345031	0.00040447	0.00103216	0.000955825	0.00342538	0.000583949	0.0046759	)
175	0.0183729	(	0.0010232	0.00340914	0.000345031	0.000404469	0.00103215	0.000955824	0.00342537	0.000583946	0.00467588	)
192	0.0183729	(	0.0010232	0.00340914	0.000345031	0.000404469	0.00103215	0.000955824	0.00342537	0.000583946	0.00467588	)
209	0.0183729	(	0.0010232	0.00340914	0.000345031	0.000404469	0.00103215	0.000955824	0.00342537	0.000583946	0.00467588	)
236	0.0183729	(	0.0010232	0.00340914	0.000345031	0.000404469	0.00103215	0.000955824	0.00342537	0.000583946	0.00467588	)

Parameter Estimation Result:

Objective Function Value:	0.0183729
Standard Deviation:	0.00292259
Function Evaluations:	249
CPU Time [s]:	0.156
Evaluations/Second [1/s]:	1596.15

	Parameter	Value	Gradient	Standard Deviation
	(+1 = I).k1:	0.0010232	0.408302	1.3263e-05
	(+1 = I).k2:	0.00340914	0.223351	3.34217e-05
	(+2 -> I).k1:	0.000345031	0.778178	2.9335e-06
	(+3 -> +2).k1:	0.000404469	1.58307	1.78332e-06
	(+3 -> I).k1:	0.00103215	1.05963	3.17933e-06
	(-1 = I).k1:	0.000955824	0.417122	1.27026e-05
	(-1 = I).k2:	0.00342537	0.220093	3.37897e-05
	(O = I).k1:	0.000583946	0.545061	7.85604e-06
	(O = I).k2:	0.00467588	0.196785	3.82477e-05

File Name:	D:/work/core-backup/Ricerca/RUG-Micha/copasi/FINAL/catalyzed/cat-original.txt
Experiment:	Experiment
Mean:	-5.2269e-05
Objective Value:	0.0183729
Root Mean Square:	0.0029165
Row	Time	[-1](Data)	[-1](Fit)	[-1](Weighted Error)	[O](Data)	[O](Fit)	[O](Weighted Error)	[+1](Data)	[+1](Fit)	[+1](Weighted Error)	[+2](Data)	[+2](Fit)	[+2](Weighted Error)	[I](Data)	[I](Fit)	[I](Weighted Error)	[+3](Data)	[+3](Fit)	[+3](Weighted Error)	Objective Value	Root Mean Square

1.	0	0.00375908	0.00375908	-1.5666e-19	0.0101107	0.0101107	0	0	0	0	0.00675129	0.00675129	3.72567e-19	0.0127112	0.0127112	-1.73472e-18	0.826668	0.826668	0	3.17261e-36	7.27165e-19
2.	9.98115	0	0.00427307	0.00154358	0	0.0108036	0.00207957	0	0.0005469	0.000209488	0.000913942	0.0100359	0.00391823	0.0241899	0.019442	-0.00474798	0.834896	0.814899	-0.00410868	6.15282e-05	0.0032023
3.	19.9623	0	0.00499699	0.00180508	0	0.0117862	0.00226872	0	0.00130197	0.000498716	0.0179174	0.0132621	-0.00199964	0.0162693	0.0253557	0.00908646	0.825813	0.803297	-0.0046262	0.000116618	0.00440867
4.	29.9435	0	0.00590271	0.00213226	0.0171447	0.0130212	-0.000793726	0	0.00223708	0.000856907	0.0184181	0.0164307	-0.000853647	0.019101	0.0305476	0.0114466	0.805336	0.791861	-0.00276869	0.000145331	0.00492156
5.	39.9247	0	0.0069654	0.00251614	0.00566105	0.0144754	0.00169668	0	0.00332742	0.00127456	0.0190725	0.0195428	0.000202004	0.0348025	0.0351019	0.000299442	0.800464	0.780587	-0.00408392	2.7643e-05	0.00214643
6.	49.9057	0	0.00816315	0.00294881	0	0.0161198	0.00310289	0	0.0045511	0.00174328	0.0189902	0.0225989	0.0015501	0.0290396	0.0390929	0.0100533	0.81197	0.769474	-0.00873125	0.000201069	0.00578892
7.	59.8868	0	0.0094767	0.00342331	0	0.0179285	0.00345104	0	0.00588886	0.00225571	0.0203315	0.0256002	0.00226312	0.037533	0.0425866	0.00505355	0.802136	0.758519	-0.0089614	0.000139684	0.004825
8.	69.868	0.0189423	0.010889	-0.00290912	0.0392408	0.0198788	-0.003727	0.006017	0.00732371	0.000500529	0.0418019	0.0285473	-0.00569337	0.0336724	0.0456409	0.0119685	0.720326	0.74772	0.00562852	0.000229944	0.00619064
9.	79.8492	0.0100271	0.0123851	0.000851796	0	0.0219507	0.00422527	0	0.00884066	0.00338639	0.0347934	0.031441	-0.00143998	0.0402834	0.0483074	0.00802402	0.774896	0.737075	-0.0077707	0.000156888	0.00511352
10.	89.8303	0	0.0139518	0.00503985	0.0207633	0.0241265	0.00064737	0.0159458	0.0104266	-0.00211412	0.0437199	0.0342822	-0.00405386	0.0379404	0.0506315	0.0126911	0.741631	0.726581	-0.003092	0.000217347	0.00601869
11.	99.8115	0	0.0155774	0.00562707	0.0129606	0.0263906	0.00258513	0	0.0120698	0.00462329	0.0472622	0.0370717	-0.00437725	0.0498829	0.0526533	0.00277047	0.749894	0.716237	-0.00691518	0.000134377	0.00473246
12.	109.793	0.0339161	0.0172517	-0.00601975	0.034981	0.0287293	-0.00120338	0.00999187	0.0137601	0.00144342	0.0477993	0.0398101	-0.00343165	0.0425637	0.0544085	0.0118448	0.690748	0.70604	0.00314194	0.000201715	0.00579821
13.	119.774	0.0344154	0.0189658	-0.00558093	0.036574	0.0311305	-0.00104783	0.0179228	0.0154887	-0.000932373	0.0657047	0.0424984	-0.00996803	0.0418436	0.0559282	0.0140846	0.66354	0.695989	0.00666697	0.0003753	0.00790886
14.	129.755	0.0291609	0.0207116	-0.00305215	0.0315739	0.0335834	0.000386808	0.00927775	0.0172474	0.00305277	0.0490873	0.0451371	-0.00169674	0.0468452	0.0572404	0.0103951	0.694055	0.68608	-0.00163853	0.000132407	0.00469765
15.	139.736	0.0292767	0.0224824	-0.00245433	0.0313944	0.0360789	0.000901713	0.0144104	0.0190296	0.00176938	0.0508869	0.0477272	-0.0013572	0.0555253	0.0583695	0.0028442	0.678506	0.676312	-0.000450768	2.01022e-05	0.0018304
16.	149.717	0.0315656	0.024272	-0.00263471	0.0326967	0.0386086	0.00113798	0.0221521	0.0208292	-0.000506737	0.0520609	0.0502693	-0.00076957	0.0572761	0.0593372	0.00206103	0.664249	0.666684	0.000500344	1.35839e-05	0.00150465
17.	159.698	0.0210535	0.026075	0.00181393	0.0446318	0.0411652	-0.000667284	0.0223182	0.0226407	0.000123516	0.0523628	0.0527641	0.000172382	0.0555066	0.0601626	0.00465602	0.664127	0.657192	-0.0014248	2.74892e-05	0.00214045
18.	169.68	0.0196311	0.0278869	0.00298227	0.0310216	0.0437425	0.00244864	0.0147109	0.0244597	0.00373425	0.0686174	0.0552125	-0.00575797	0.0588837	0.0608628	0.00197917	0.667135	0.647836	-0.00396532	8.16295e-05	0.00368849
19.	179.66	0.0149071	0.0297032	0.00534485	0.0387994	0.0463344	0.0014504	0.0262466	0.0262817	1.34384e-05	0.0616253	0.0576146	-0.00172277	0.0587546	0.0614526	0.00269797	0.659667	0.638613	-0.00432563	5.96294e-05	0.0031525
20.	189.642	0.0298145	0.031521	0.000616421	0.0623072	0.0489368	-0.00257366	0.0323156	0.0281038	-0.00161331	0.063271	0.059972	-0.00141706	0.0416	0.0619453	0.0203454	0.630692	0.629521	-0.000240519	0.000425606	0.00842225
21.	199.623	0.0252716	0.0333367	0.0029134	0.0493119	0.051545	0.000429841	0.0331611	0.0299226	-0.0012405	0.0569489	0.0622848	0.00229201	0.0563626	0.0623526	0.00598998	0.638944	0.620558	-0.00377752	6.56144e-05	0.00330692
22.	209.603	0.035432	0.0351475	-0.000102788	0.0683438	0.0541547	-0.00273125	0.0332364	0.031735	-0.00057508	0.0721112	0.0645535	-0.00324634	0.0675461	0.0626847	-0.00486133	0.583331	0.611725	0.00583383	7.60058e-05	0.00355916
23.	219.585	0.0363146	0.0369515	0.000230076	0.0599912	0.0567636	-0.000621293	0.0218224	0.0335395	0.00448819	0.0804723	0.0667794	-0.00588163	0.0536251	0.0629509	0.00932577	0.607774	0.603015	-0.000977836	0.000143103	0.00488369
24.	229.567	0.035419	0.0387465	0.00120201	0.0583201	0.0593683	0.000201765	0.0327283	0.0353336	0.000997942	0.0767611	0.0689628	-0.00334967	0.0588992	0.0631592	0.00425997	0.597872	0.59443	-0.000707327	3.23494e-05	0.00232197
25.	239.548	0.0356175	0.0405306	0.00177476	0.0662934	0.0619664	-0.000832916	0.0505474	0.0371157	-0.00514497	0.0828426	0.0711044	-0.00504205	0.0552483	0.0633166	0.00806829	0.569451	0.585966	0.00339331	0.000132348	0.0046966
26.	249.528	0.0267587	0.042302	0.00561477	0.0622869	0.0645552	0.000436623	0.0463894	0.0388839	-0.00287496	0.0904204	0.0732043	-0.00739501	0.0569427	0.0634295	0.00648677	0.577202	0.577625	8.69583e-05	0.000136754	0.00477412
27.	259.51	0.0423634	0.0440601	0.000612926	0.0566448	0.0671337	0.002019	0.0367665	0.0406376	0.00148281	0.0813353	0.0752641	-0.00260782	0.0595776	0.0635034	0.0039258	0.583312	0.569401	-0.00285822	3.70328e-05	0.00248438
28.	269.492	0.0332095	0.0458034	0.00454935	0.075707	0.0696999	-0.0011563	0.0441473	0.0423754	-0.000678736	0.0805972	0.0772838	-0.00142326	0.059326	0.0635433	0.00421731	0.567013	0.561294	-0.00117497	4.36862e-05	0.00269834
29.	279.472	0.054534	0.0475308	-0.00252981	0.0632782	0.0722518	0.00172733	0.045527	0.0440961	-0.000548127	0.0906905	0.0792638	-0.00490821	0.0547488	0.0635535	0.00880466	0.551221	0.553304	0.000427889	0.00011148	0.00431044
30.	289.453	0.0461426	0.0492419	0.00111954	0.0773319	0.0747893	-0.000489437	0.0457582	0.0457995	1.57983e-05	0.0880829	0.0812054	-0.00295417	0.0539906	0.0635377	0.00954708	0.548694	0.545426	-0.00067131	0.000101818	0.00411942
31.	299.435	0.0505481	0.0509358	0.000140049	0.0753308	0.0773107	0.000381097	0.0494272	0.0474846	-0.000744091	0.0882415	0.0831087	-0.00220476	0.06397	0.0634994	-0.000470606	0.532482	0.537661	0.00106397	6.93296e-06	0.00107494
32.	309.415	0.0556493	0.0526117	-0.00109728	0.0824372	0.0798147	-0.000504802	0.0563616	0.0491507	-0.00276212	0.0891922	0.0849741	-0.00181183	0.047258	0.0634416	0.0161836	0.529102	0.530007	0.000186049	0.000274313	0.00676157
33.	319.397	0.0364697	0.0542697	0.00642995	0.0687834	0.0823016	0.00260211	0.0503561	0.0507979	0.000169221	0.0959087	0.0868029	-0.00391131	0.0725552	0.0633668	-0.0091884	0.535927	0.522461	-0.00276667	0.000155523	0.00509122
34.	329.378	0.0361791	0.0559092	0.00712719	0.0885757	0.0847702	-0.000732524	0.0653398	0.0524256	-0.00494674	0.0999353	0.0885951	-0.0048711	0.0602983	0.0632774	0.00297916	0.509672	0.515023	0.00109936	0.000109615	0.00427425
35.	339.358	0.0493289	0.0575296	0.00296236	0.0967235	0.0872195	-0.00182942	0.0468512	0.0540332	0.00275105	0.0910756	0.0903511	-0.0003112	0.0657799	0.0631755	-0.0026044	0.510241	0.507691	-0.000523881	2.68448e-05	0.00211521
36.	349.34	0.0490939	0.0591312	0.00362579	0.0852186	0.0896501	0.00085301	0.0620508	0.0556212	-0.00246287	0.0928091	0.092072	-0.000316601	0.0649331	0.0630628	-0.00187025	0.505895	0.500463	-0.001116	2.47832e-05	0.00203237
37.	359.322	0.0682661	0.0607136	-0.00272822	0.0946539	0.092061	-0.000499111	0.0741566	0.057189	-0.00649938	0.101986	0.0937581	-0.00353422	0.0552613	0.0629409	0.0076796	0.465676	0.493337	0.0056833	0.000153701	0.00506131
38.	369.302	0.0706553	0.0622764	-0.00302673	0.0772149	0.0944517	0.0033179	0.061125	0.0587363	-0.000914951	0.0935485	0.0954096	0.000799384	0.0678018	0.0628113	-0.00499046	0.489655	0.486315	-0.000686206	4.70213e-05	0.00279944
39.	379.283	0.0802235	0.0638201	-0.00592544	0.101934	0.0968227	-0.000983916	0.0600041	0.0602637	9.94713e-05	0.0935624	0.0970276	0.00148842	0.0552687	0.0626752	0.00740648	0.469007	0.479391	0.00213341	9.77116e-05	0.0040355
40.	389.265	0.0638728	0.0653445	0.000531607	0.105778	0.0991734	-0.00127128	0.0557084	0.0617709	0.00232223	0.0991886	0.0986123	-0.000247544	0.059779	0.0625335	0.00275452	0.475673	0.472565	-0.000638562	1.53479e-05	0.00159937
41.	399.247	0.0676928	0.0668494	-0.000304645	0.111734	0.101504	-0.00196922	0.0650058	0.0632579	-0.000669518	0.0961504	0.100164	0.00172409	0.0600767	0.0623874	0.00231078	0.45934	0.465837	0.00133486	1.45129e-05	0.00155525
42.	409.227	0.0698487	0.0683348	-0.000546851	0.102086	0.103813	0.000332492	0.066198	0.0647245	-0.000564403	0.0989437	0.101684	0.00117695	0.0641266	0.0622377	-0.00188894	0.458797	0.459206	8.40111e-05	5.68853e-06	0.000973698
43.	419.208	0.0691396	0.0698012	0.000239008	0.115481	0.106103	-0.00180518	0.0623333	0.0661714	0.00147015	0.107575	0.103172	-0.00189156	0.0625238	0.062085	-0.000438804	0.442947	0.452668	0.00199725	1.32367e-05	0.0014853
44.	429.19	0.0563928	0.0712484	0.00536636	0.106603	0.108372	0.000340418	0.0635206	0.0675983	0.00156193	0.126144	0.104628	-0.00924195	0.0598013	0.06193	0.00212872	0.447538	0.446223	-0.000270093	0.000121371	0.00449762
45.	439.17	0.0696988	0.0726764	0.0010756	0.125554	0.11062	-0.00287453	0.067581	0.0690052	0.000545541	0.109082	0.106054	-0.00130062	0.0631313	0.0617734	-0.00135785	0.424954	0.439871	0.00306494	2.26467e-05	0.00194279
46.	449.152	0.0659063	0.0740857	0.00295467	0.11022	0.112848	0.000505849	0.0776224	0.0703927	-0.00276929	0.11153	0.107449	-0.00175267	0.0648323	0.0616156	-0.00321672	0.429889	0.433608	0.000764185	3.0658e-05	0.00226046
47.	459.133	0.0787781	0.0754762	-0.00119277	0.113967	0.115056	0.000209561	0.063346	0.0717608	0.00322327	0.118518	0.108815	-0.00416789	0.0586707	0.0614569	0.00278619	0.426719	0.427435	0.000146986	3.70118e-05	0.00248367
48.	469.113	0.0784309	0.0768478	-0.000571863	0.113215	0.117243	0.000775474	0.0694072	0.0731094	0.00141809	0.116043	0.110151	-0.0025306	0.0586693	0.061298	0.00262865	0.424235	0.42135	-0.00059274	1.66044e-05	0.00166355
49.	479.095	0.0720105	0.0782013	0.00223634	0.125551	0.119411	-0.00118187	0.0840159	0.0744391	-0.00366837	0.115003	0.111459	-0.00152251	0.0580438	0.0611389	0.00309514	0.405376	0.415351	0.00204951	3.59534e-05	0.0024479
50.	489.077	0.077232	0.0795365	0.000832459	0.129066	0.121559	-0.00144511	0.071456	0.0757499	0.00164475	0.109261	0.112737	0.00149347	0.0656184	0.0609801	-0.00463837	0.407367	0.409438	0.000425428	2.94125e-05	0.00221406
51.	499.057	0.0850401	0.0808534	-0.00151239	0.124258	0.123686	-0.000110189	0.0703784	0.0770418	0.00255239	0.121796	0.113988	-0.00335367	0.0608815	0.0608218	-5.9754e-05	0.397646	0.403609	0.00122518	2.15659e-05	0.00189587
52.	509.038	0.0835645	0.0821526	-0.000510013	0.126042	0.125794	-4.7746e-05	0.0735481	0.0783155	0.00182611	0.12211	0.115211	-0.00296336	0.0559313	0.0606641	0.00473283	0.398804	0.397863	-0.000193405	3.48156e-05	0.00240886
53.	519.02	0.0818801	0.0834342	0.000561395	0.124693	0.127882	0.000613829	0.0774768	0.0795709	0.000802127	0.119012	0.116407	-0.00111901	0.0669989	0.0605074	-0.00649148	0.389939	0.392198	0.000464247	4.49423e-05	0.00273686
54.	529	0.0910593	0.0846981	-0.00229789	0.122753	0.129951	0.0013856	0.0807661	0.080808	1.60533e-05	0.127079	0.117576	-0.0040818	0.0568678	0.0603518	0.00348399	0.381475	0.386615	0.00105602	3.71149e-05	0.00248713
55.	538.982	0.0893705	0.0859449	-0.00123745	0.140158	0.132001	-0.00157014	0.0883775	0.0820275	-0.00243235	0.124816	0.118719	-0.00261884	0.0611212	0.0601973	-0.000923827	0.356157	0.381111	0.00512691	4.391e-05	0.00270524
56.	548.963	0.0730658	0.0871746	0.00509658	0.135158	0.134031	-0.000216966	0.0748509	0.0832294	0.00320936	0.1294	0.119836	-0.00410817	0.0606432	0.0600442	-0.000598959	0.386882	0.375685	-0.00230055	5.88505e-05	0.00313184
57.	558.945	0.0882257	0.0883875	5.84354e-05	0.138388	0.136043	-0.00045136	0.0868005	0.084414	-0.000914156	0.123405	0.120927	-0.00106422	0.0523092	0.0598925	0.00758336	0.370872	0.370336	-0.000110159	5.96949e-05	0.00315423
58.	568.925	0.0962552	0.0895835	-0.00241006	0.134746	0.138036	0.000633291	0.0829551	0.0855812	0.00100593	0.11725	0.121993	0.00203749	0.0657794	0.0597424	-0.00603703	0.363015	0.365064	0.000421032	4.79957e-05	0.0028283
59.	578.907	0.0941595	0.0907632	-0.00122685	0.145684	0.14001	-0.00109219	0.0943689	0.0867317	-0.0029254	0.128038	0.123035	-0.00214912	0.0559092	0.0595938	0.00368455	0.34184	0.359866	0.00370367	4.31678e-05	0.00268228
60.	588.888	0.0931843	0.0919268	-0.000454274	0.149892	0.141967	-0.00152563	0.089071	0.0878655	-0.000461779	0.129609	0.124052	-0.002387	0.0608161	0.0594468	-0.00136929	0.337427	0.354743	0.0035576	2.29764e-05	0.00195688
61.	598.868	0.0859689	0.0930741	0.00256665	0.140323	0.143904	0.000689333	0.0909873	0.0889826	-0.00076788	0.117736	0.125044	0.00313914	0.0612571	0.0593016	-0.00195545	0.363727	0.349693	-0.00288351	2.96451e-05	0.0022228
62.	608.85	0.0981899	0.0942058	-0.00143917	0.144367	0.145824	0.000280585	0.0851126	0.0900837	0.00190419	0.127968	0.126014	-0.000839252	0.0616611	0.0591582	-0.00250295	0.342702	0.344714	0.00041339	1.29159e-05	0.00146719
63.	618.832	0.0858537	0.0953219	0.00342023	0.159483	0.147727	-0.0022629	0.0855502	0.0911688	0.00215219	0.139379	0.12696	-0.00533453	0.0634121	0.0590165	-0.00439564	0.326322	0.339806	0.00277042	7.69048e-05	0.00358015
64.	628.812	0.0981556	0.0964225	-0.000626053	0.154738	0.149611	-0.000986887	0.0893392	0.0922379	0.00111035	0.134749	0.127883	-0.00294914	0.0536228	0.0588766	0.00525381	0.329396	0.334969	0.0011451	4.02099e-05	0.00258875
65.	638.793	0.0950305	0.097508	0.000894967	0.142621	0.151478	0.00170484	0.0943305	0.0932916	-0.000397939	0.140041	0.128784	-0.00483524	0.0575387	0.0587385	0.00119983	0.330438	0.3302	-4.89978e-05	2.86874e-05	0.0021866
66.	648.775	0.0884925	0.0985786	0.00364346	0.144306	0.153328	0.00173666	0.104805	0.09433	-0.0040126	0.131873	0.129662	-0.000949511	0.0617333	0.0586023	-0.00313104	0.32879	0.325499	-0.000676209	4.35539e-05	0.00269425
67.	658.755	0.104491	0.0996342	-0.00175429	0.144647	0.155161	0.00202378	0.0980774	0.095353	-0.00104356	0.131539	0.130519	-0.000438023	0.0619831	0.0584679	-0.0035152	0.319263	0.320865	0.000329143	2.09191e-05	0.00186722
68.	668.737	0.102318	0.100675	-0.000593219	0.160689	0.156977	-0.000714517	0.10712	0.0963613	-0.00412088	0.123918	0.131354	0.00319426	0.0596399	0.0583354	-0.00130451	0.306316	0.316297	0.00205057	3.3954e-05	0.00237887
69.	678.718	0.103898	0.101702	-0.000793291	0.161879	0.158776	-0.00059719	0.0938118	0.0973549	0.00135721	0.138195	0.132168	-0.00258857	0.0577349	0.0582047	0.00046981	0.304482	0.311793	0.0015023	1.20063e-05	0.00141458
70.	688.698	0.107025	0.102715	-0.00155686	0.151553	0.160559	0.00173348	0.103497	0.0983339	-0.00197754	0.133482	0.132961	-0.000223774	0.0636728	0.0580759	-0.00559691	0.30077	0.307355	0.00135291	4.25452e-05	0.00266287
71.	698.68	0.088384	0.103714	0.0055376	0.170006	0.162326	-0.0014784	0.0940781	0.0992988	0.00199977	0.140927	0.133734	-0.00308979	0.0609382	0.0579489	-0.00298929	0.305666	0.302979	-0.000552159	5.56373e-05	0.00304514
72.	708.662	0.0946877	0.104699	0.00361628	0.160181	0.164076	0.000749662	0.103363	0.10025	-0.00119255	0.127969	0.134487	0.00279956	0.0636566	0.0578238	-0.00583279	0.310142	0.298665	-0.00235805	6.24811e-05	0.003227
73.	718.643	0.0966901	0.10567	0.00324383	0.179608	0.16581	-0.00265588	0.0963389	0.101186	0.00185684	0.139472	0.135219	-0.00182651	0.0586706	0.0577005	-0.000970148	0.289221	0.294413	0.00106685	2.64395e-05	0.00209919
74.	728.623	0.110684	0.106628	-0.00146509	0.165835	0.167529	0.000326157	0.101065	0.10211	0.000400031	0.142061	0.135933	-0.00263263	0.0634083	0.057579	-0.00582923	0.276947	0.290222	0.00272753	5.07629e-05	0.00290869
75.	738.605	0.107578	0.107573	-1.86341e-06	0.182255	0.169232	-0.00250676	0.0966374	0.103019	0.00244456	0.142516	0.136627	-0.00252984	0.0497661	0.0574594	0.00769324	0.281248	0.28609	0.00099494	7.88357e-05	0.00362481
76.	748.587	0.110242	0.108504	-0.000627754	0.167194	0.17092	0.000717266	0.107186	0.103916	-0.00125256	0.136693	0.137302	0.000261418	0.0622851	0.0573415	-0.00494356	0.2764	0.282017	0.00115396	2.83162e-05	0.00217241
77.	758.567	0.108885	0.109423	0.000194359	0.175396	0.172592	-0.000539723	0.107758	0.104799	-0.00113335	0.145678	0.137958	-0.00331606	0.0567772	0.0572254	0.00044818	0.265506	0.278002	0.00256753	1.94029e-05	0.00179828
78.	768.548	0.102086	0.11033	0.00297777	0.180364	0.174249	-0.00117701	0.097119	0.10567	0.00327533	0.12721	0.138596	0.00489059	0.0654348	0.0571111	-0.00832367	0.287786	0.274044	-0.00282329	0.000122153	0.00451207
79.	778.53	0.110242	0.111223	0.000354444	0.165115	0.175892	0.00207439	0.0933651	0.106528	0.00504187	0.154518	0.139216	-0.00657278	0.0589369	0.0569985	-0.00193835	0.277823	0.270142	-0.00157796	7.92977e-05	0.00363542
80.	788.51	0.111763	0.112105	0.00012346	0.170743	0.177519	0.00130432	0.117921	0.107373	-0.0040405	0.143685	0.139818	-0.00166103	0.0588969	0.0568877	-0.00200928	0.25699	0.266297	0.00191217	2.84948e-05	0.00217925
81.	798.492	0.0926151	0.112974	0.00735442	0.173455	0.179132	0.00109279	0.119152	0.108206	-0.00419295	0.152784	0.140403	-0.00531789	0.0580399	0.0567785	-0.00126142	0.263954	0.262506	-0.000297539	0.000102822	0.00413969
82.	808.473	0.118696	0.113832	-0.00175725	0.188704	0.180731	-0.00153469	0.102476	0.109027	0.00250912	0.129794	0.140971	0.00480102	0.056604	0.056671	6.70937e-05	0.263725	0.258768	-0.00101851	3.58306e-05	0.00244372
83.	818.453	0.121004	0.114677	-0.00228533	0.183826	0.182315	-0.000290853	0.100877	0.109836	0.00343162	0.135819	0.141522	0.00244949	0.0573025	0.0565653	-0.000737245	0.261171	0.255084	-0.00125056	2.51908e-05	0.00204902
84.	828.435	0.105872	0.115512	0.0034821	0.185995	0.183886	-0.000406092	0.116195	0.110633	-0.00213033	0.142121	0.142056	-2.78839e-05	0.0590873	0.0564611	-0.00262619	0.25073	0.251453	0.000148521	2.37479e-05	0.00198947
85.	838.417	0.111784	0.116334	0.00164379	0.18477	0.185442	0.00012931	0.116324	0.111419	-0.00187909	0.138419	0.142574	0.00178442	0.0554744	0.0563586	0.000884255	0.253228	0.247873	-0.00110027	1.14264e-05	0.00138
86.	848.397	0.116495	0.117146	0.000235088	0.193441	0.186985	-0.00124286	0.1083	0.112193	0.00149117	0.137731	0.143075	0.00229543	0.0566526	0.0562577	-0.000394879	0.24738	0.244344	-0.000623772	9.63756e-06	0.00126738
87.	858.378	0.115807	0.117946	0.000772662	0.188324	0.188514	3.65507e-05	0.113524	0.112956	-0.000217848	0.14595	0.143561	-0.00102625	0.0646948	0.0561584	-0.00853637	0.2317	0.240865	0.00188313	7.81148e-05	0.0036082
88.	868.36	0.106863	0.118735	0.00428876	0.194484	0.190029	-0.000857467	0.109529	0.113707	0.00160038	0.149351	0.144031	-0.00228483	0.061978	0.0560607	-0.00591728	0.237795	0.237436	-7.38478e-05	6.193e-05	0.00321274
89.	878.342	0.120668	0.119514	-0.000417077	0.184751	0.191531	0.00130525	0.113148	0.114448	0.000498167	0.147535	0.144486	-0.00130935	0.0587663	0.0559645	-0.00280177	0.235132	0.234055	-0.000221234	1.17391e-05	0.00139875
90.	888.322	0.13597	0.120282	-0.00566709	0.187867	0.19302	0.000991911	0.100239	0.115178	0.00572262	0.142464	0.144926	0.00105765	0.0610703	0.0558699	-0.00520041	0.23239	0.230724	-0.000342401	9.41283e-05	0.00396081
91.	898.303	0.122342	0.121039	-0.000470477	0.188168	0.194496	0.00121817	0.117527	0.115898	-0.000623789	0.146001	0.145351	-0.000279264	0.057296	0.0557767	-0.0015193	0.228667	0.227439	-0.000252337	4.54433e-06	0.00087028
92.	908.285	0.114066	0.121786	0.00278891	0.203047	0.19596	-0.0013642	0.117987	0.116607	-0.00052843	0.147517	0.145762	-0.000754086	0.0533843	0.0556851	0.00230082	0.224	0.2242	4.12769e-05	1.57825e-05	0.00162185
93.	918.265	0.12013	0.122523	0.000864612	0.19963	0.19741	-0.00042746	0.114284	0.117306	0.00115748	0.140482	0.146157	0.00243802	0.0535718	0.0555949	0.00202314	0.231903	0.221009	-0.0022382	1.73166e-05	0.00169885
94.	928.247	0.12765	0.12325	-0.00158957	0.203728	0.198848	-0.000939498	0.109109	0.117995	0.00340346	0.140969	0.146539	0.00239248	0.0542719	0.0555062	0.00123425	0.22427	0.217862	-0.00131662	2.39738e-05	0.00199891
95.	938.228	0.106792	0.123967	0.00620415	0.211528	0.200273	-0.0021664	0.108062	0.118673	0.00406468	0.154538	0.146907	-0.00327768	0.0633531	0.0554189	-0.00793422	0.215727	0.21476	-0.000198633	0.000133441	0.00471595
96.	948.208	0.119512	0.124674	0.00186457	0.203305	0.201686	-0.000311631	0.115696	0.119342	0.00139677	0.144013	0.147262	0.00139531	0.0606228	0.055333	-0.00528979	0.216851	0.211703	-0.00105766	3.65721e-05	0.00246888
97.	958.19	0.149506	0.125372	-0.00871816	0.18851	0.203087	0.0028059	0.118035	0.120001	0.000753318	0.131927	0.147602	0.00673304	0.0547349	0.0552485	0.000513618	0.217287	0.208689	-0.00176649	0.000133165	0.00471107
98.	968.172	0.119579	0.12606	0.00234112	0.205366	0.204476	-0.000171464	0.118258	0.120651	0.000916494	0.149366	0.14793	-0.000616907	0.0600791	0.0551654	-0.00491369	0.207351	0.205718	-0.000335491	3.09876e-05	0.00227258
99.	978.152	0.115903	0.126738	0.00391416	0.212717	0.205852	-0.00132133	0.113414	0.121291	0.00301751	0.157601	0.148245	-0.00401912	0.0543804	0.0550837	0.000703278	0.205985	0.202789	-0.00065649	4.32508e-05	0.00268486
100.	988.133	0.126112	0.127408	0.000468365	0.210105	0.207218	-0.00055582	0.120149	0.121922	0.000679306	0.146727	0.148546	0.000781545	0.0546034	0.0550032	0.000399853	0.202304	0.199902	-0.000493476	2.00397e-06	0.000577923
101.	998.115	0.122765	0.128069	0.0019157	0.205994	0.208571	0.000496098	0.121122	0.122544	0.000544823	0.139517	0.148836	0.00400288	0.0618658	0.0549241	-0.00694169	0.208736	0.197056	-0.0023998	7.41819e-05	0.0035162
102.	1008.1	0.137559	0.12872	-0.00319297	0.216598	0.209913	-0.00128673	0.113319	0.123157	0.00376858	0.150236	0.149112	-0.000482695	0.0561872	0.0548463	-0.00134093	0.186101	0.194251	0.0016745	3.0888e-05	0.00226892
103.	1018.08	0.125199	0.129363	0.00150423	0.212578	0.211244	-0.000256758	0.126908	0.123761	-0.00120542	0.138584	0.149377	0.00463611	0.0576099	0.0547698	-0.00284008	0.199122	0.191485	-0.00156899	3.5803e-05	0.00244278
104.	1028.06	0.12799	0.129997	0.000724937	0.216467	0.212563	-0.000751484	0.128451	0.124357	-0.00156842	0.146718	0.14963	0.00125069	0.0568284	0.0546945	-0.00213392	0.183545	0.188759	0.00107127	1.08157e-05	0.00134261
105.	1038.04	0.131141	0.130623	-0.000187214	0.212098	0.213871	0.000341397	0.12006	0.124944	0.00187065	0.149878	0.149871	-3.24432e-06	0.0627754	0.0546205	-0.00815498	0.184048	0.186072	0.000415771	7.03275e-05	0.00342363
106.	1048.02	0.126256	0.13124	0.0018003	0.214548	0.215168	0.000119452	0.123747	0.125522	0.000679876	0.156002	0.1501	-0.00253511	0.0586801	0.0545477	-0.00413242	0.180768	0.183423	0.000545517	2.75189e-05	0.00214161
107.	1058	0.126145	0.131848	0.0020602	0.221817	0.216455	-0.00103219	0.125775	0.126092	0.000121568	0.140467	0.150318	0.0042312	0.0591684	0.0544761	-0.00469237	0.186628	0.180811	-0.00119504	4.66741e-05	0.00278909
108.	1067.98	0.146408	0.132449	-0.00504238	0.218331	0.21773	-0.0001156	0.118159	0.126654	0.00325393	0.144033	0.150524	0.00278824	0.0563516	0.0544057	-0.00194591	0.176718	0.178237	0.000312127	4.76853e-05	0.00281914
109.	1077.96	0.123596	0.133041	0.00341199	0.225083	0.218995	-0.00117195	0.120761	0.127208	0.00246946	0.151304	0.15072	-0.000250637	0.057293	0.0543364	-0.00295659	0.181964	0.1757	-0.00128696	2.95739e-05	0.00222013
110.	1087.94	0.1379	0.133626	-0.00154385	0.22003	0.220249	4.21329e-05	0.124941	0.127753	0.00107746	0.143471	0.150905	0.00319338	0.0588225	0.0542684	-0.00455418	0.174836	0.173198	-0.000336577	3.45977e-05	0.00240131
111.	1097.93	0.136145	0.134203	-0.000701598	0.217874	0.221493	0.000696618	0.129991	0.128291	-0.000650901	0.150904	0.151079	7.5463e-05	0.0531104	0.0542014	0.00109098	0.171976	0.170732	-0.000255623	2.66246e-06	0.00066614
112.	1107.91	0.136156	0.134771	-0.000500292	0.219357	0.222726	0.000648604	0.125126	0.128822	0.00141564	0.152685	0.151243	-0.000619437	0.0598915	0.0541356	-0.00575586	0.166784	0.168302	0.000311808	3.62859e-05	0.0024592
113.	1117.89	0.12556	0.135333	0.00353035	0.221357	0.22395	0.000499148	0.128796	0.129344	0.00021	0.148932	0.151397	0.0010587	0.0596901	0.0540709	-0.0056192	0.175666	0.165906	-0.00200527	4.94739e-05	0.00287152
114.	1127.87	0.123236	0.135887	0.00456969	0.225892	0.225163	-0.000140391	0.132464	0.12986	-0.000997486	0.153406	0.15154	-0.000801482	0.0563258	0.0540073	-0.0023185	0.168676	0.163544	-0.0010545	2.90266e-05	0.00219949
115.	1137.85	0.152688	0.136433	-0.00587193	0.220997	0.226366	0.00103356	0.115981	0.130367	0.0055108	0.150862	0.151673	0.000348411	0.0605439	0.0539448	-0.00659913	0.158928	0.161216	0.000469896	0.000109807	0.004278
116.	1147.83	0.129527	0.136972	0.0026893	0.224171	0.22756	0.00065229	0.127044	0.130868	0.00146474	0.148299	0.151797	0.00150232	0.0571202	0.0538833	-0.00323689	0.173838	0.15892	-0.00306506	3.19323e-05	0.00230696
117.	1157.81	0.137183	0.137504	0.000115937	0.227638	0.228743	0.000212642	0.119172	0.131361	0.00466912	0.143262	0.151911	0.00371509	0.06615	0.0538229	-0.0123271	0.166595	0.156658	-0.00204165	0.000191786	0.00565371
118.	1167.79	0.141601	0.138029	-0.00129057	0.234914	0.229917	-0.000961903	0.1217	0.131848	0.00388725	0.150153	0.152016	0.000799912	0.0609822	0.0537635	-0.00721875	0.150649	0.154427	0.000776253	7.10542e-05	0.00344128
119.	1177.78	0.148242	0.138547	-0.00350242	0.221608	0.231081	0.00182355	0.129621	0.132327	0.0010367	0.150453	0.152111	0.000711955	0.0578302	0.0537051	-0.00412509	0.152245	0.152229	-3.41855e-06	3.41903e-05	0.00238713
120.	1187.76	0.125971	0.139058	0.00472723	0.239682	0.232236	-0.00143328	0.125724	0.1328	0.00271046	0.154488	0.152197	-0.00098409	0.0583901	0.0536477	-0.00474233	0.155744	0.150061	-0.00116763	5.65691e-05	0.00307054
121.	1197.74	0.141483	0.139562	-0.000694079	0.229512	0.233382	0.000744948	0.128201	0.133266	0.00194024	0.151056	0.152274	0.000523403	0.0590055	0.0535913	-0.00541413	0.150743	0.147925	-0.000579056	3.47233e-05	0.00240566
122.	1207.72	0.147465	0.140059	-0.00267538	0.233382	0.234518	0.000218653	0.124182	0.133725	0.00365525	0.141453	0.152343	0.00467736	0.0599228	0.0535359	-0.00638687	0.153594	0.145819	-0.00159737	8.57876e-05	0.00378126
123.	1217.7	0.138084	0.14055	0.000890744	0.234703	0.235645	0.00018144	0.130747	0.134178	0.00131402	0.143739	0.152402	0.00372133	0.0590664	0.0534815	-0.00558498	0.15366	0.143743	-0.00203763	5.17452e-05	0.0029367
124.	1227.68	0.148009	0.141034	-0.00251944	0.242138	0.236763	-0.00103457	0.121648	0.134624	0.00497061	0.147755	0.152454	0.00201817	0.0608357	0.0534279	-0.00740775	0.139614	0.141697	0.000427775	9.12556e-05	0.00389991
125.	1237.66	0.146462	0.141512	-0.00178814	0.231564	0.237872	0.00121437	0.140282	0.135064	-0.00199863	0.142527	0.152497	0.00428236	0.057661	0.0533754	-0.00428568	0.141504	0.139679	-0.000374946	4.55129e-05	0.00275417
126.	1247.64	0.140473	0.141984	0.000545795	0.23413	0.238973	0.000932136	0.125996	0.135498	0.00363983	0.145134	0.152531	0.00317725	0.0580429	0.0533237	-0.00471925	0.156224	0.137691	-0.00380787	6.12812e-05	0.00319586
127.	1257.62	0.147994	0.142449	-0.00200272	0.249624	0.240064	-0.00184012	0.137226	0.135925	-0.0004982	0.138793	0.152558	0.00591267	0.0544124	0.0532729	-0.00113944	0.131952	0.13573	0.00077636	4.45058e-05	0.00272353
128.	1267.61	0.141822	0.142909	0.000392493	0.232632	0.241147	0.00163897	0.134078	0.136347	0.000868955	0.141098	0.152576	0.00493024	0.062032	0.053223	-0.00880893	0.148337	0.133798	-0.00298712	0.000114423	0.00436697
129.	1277.59	0.137702	0.143362	0.0020446	0.242318	0.242221	-1.87253e-05	0.133651	0.136763	0.00119201	0.156309	0.152587	-0.00159857	0.0539204	0.0531741	-0.000746368	0.1361	0.131893	-0.000864315	9.46115e-06	0.00125573
130.	1287.57	0.143184	0.143809	0.000225891	0.245837	0.243287	-0.00049101	0.130306	0.137172	0.00263016	0.148148	0.15259	0.00190815	0.0557176	0.0531259	-0.00259167	0.136807	0.130015	-0.00139539	1.95148e-05	0.00180346
131.	1297.55	0.139525	0.144251	0.00170721	0.238017	0.244344	0.00121778	0.137778	0.137576	-7.71762e-05	0.153234	0.152586	-0.000278235	0.0539303	0.0530786	-0.000851687	0.137516	0.128165	-0.00192138	8.89797e-06	0.00121778
132.	1307.53	0.14325	0.144686	0.000518806	0.249792	0.245393	-0.000846737	0.13407	0.137975	0.00149576	0.149918	0.152574	0.00114114	0.0562298	0.0530322	-0.00319764	0.126741	0.12634	-8.24414e-05	1.47573e-05	0.0015683
133.	1317.51	0.144448	0.145116	0.000241479	0.228475	0.246433	0.00345681	0.13772	0.138367	0.000247796	0.150217	0.152555	0.00100423	0.0588528	0.0529866	-0.0058662	0.140287	0.124541	-0.00323508	5.79558e-05	0.00310794
134.	1327.49	0.149066	0.145541	-0.00127347	0.249885	0.247466	-0.000465631	0.138281	0.138754	0.000181254	0.15101	0.152529	0.000652662	0.0569882	0.0529418	-0.00404642	0.11477	0.122768	0.00164329	2.13713e-05	0.00188729
135.	1337.47	0.143938	0.145959	0.000730107	0.24776	0.24849	0.000140586	0.130855	0.139136	0.00317186	0.145647	0.152496	0.002942	0.0643712	0.0528978	-0.0114734	0.127428	0.12102	-0.00131656	0.000152642	0.00504384
136.	1347.45	0.140012	0.146373	0.00229767	0.248878	0.249507	0.000121133	0.143314	0.139512	-0.00145626	0.147368	0.152456	0.0021857	0.0583468	0.0528546	-0.00549223	0.122082	0.119297	-0.00057208	4.26838e-05	0.0026672
137.	1357.44	0.14645	0.146781	0.000119536	0.253033	0.250516	-0.00048453	0.141639	0.139883	-0.000672434	0.153745	0.152409	-0.000573754	0.0602207	0.0528122	-0.00740846	0.104913	0.117599	0.00260646	6.27093e-05	0.00323289
138.	1367.42	0.146434	0.147183	0.000270608	0.24147	0.251516	0.00193376	0.139445	0.140249	0.000308085	0.146935	0.152356	0.00232846	0.0560315	0.0527706	-0.00326097	0.129684	0.115925	-0.002827	2.79551e-05	0.00215852
139.	1377.4	0.152206	0.147581	-0.00167072	0.24951	0.252509	0.00057736	0.146533	0.14061	-0.00226861	0.145298	0.152296	0.00300572	0.0484136	0.0527297	0.00431604	0.11804	0.114274	-0.000773645	3.65322e-05	0.00246753
140.	1387.38	0.146912	0.147973	0.000383403	0.252461	0.253495	0.00019895	0.145894	0.140966	-0.0018877	0.152693	0.15223	-0.000199156	0.0573903	0.0526895	-0.00470082	0.10465	0.112647	0.0016432	2.85875e-05	0.00218279
141.	1397.36	0.14964	0.14836	-0.000462208	0.252006	0.254472	0.0004748	0.145887	0.141317	-0.00175054	0.14458	0.152157	0.00325463	0.0544919	0.0526501	-0.00184177	0.113396	0.111044	-0.000483308	1.77218e-05	0.00171861
142.	1407.34	0.143876	0.148742	0.00175777	0.254425	0.255443	0.00019592	0.145075	0.141662	-0.00130725	0.150696	0.152078	0.000593488	0.051346	0.0526114	0.00126546	0.114581	0.109463	-0.00105159	7.89651e-06	0.00114721
143.	1417.32	0.152247	0.14912	-0.00112984	0.262509	0.256406	-0.00117473	0.133301	0.142004	0.00333354	0.148037	0.151993	0.00169945	0.0547391	0.0525735	-0.00216568	0.109167	0.107904	-0.000259478	2.14146e-05	0.00188921
144.	1427.3	0.162705	0.149492	-0.00477297	0.25591	0.257361	0.00027926	0.141849	0.14234	0.00018819	0.150543	0.151903	0.000584148	0.0584609	0.0525362	-0.00592471	0.0905324	0.106368	0.00325359	6.89239e-05	0.00338929
145.	1437.29	0.150805	0.14986	-0.000341473	0.250103	0.258309	0.00157968	0.145375	0.142672	-0.00103551	0.147432	0.151806	0.00187868	0.0552427	0.0524996	-0.00274302	0.111042	0.104854	-0.00127151	1.63547e-05	0.00165099
146.	1447.27	0.163104	0.150223	-0.00465313	0.256017	0.259251	0.000622381	0.140908	0.142999	0.000800884	0.145887	0.151704	0.00249836	0.0559864	0.0524638	-0.00352261	0.0980975	0.103361	0.0010814	4.25004e-05	0.00266147
147.	1457.25	0.148929	0.150581	0.000596576	0.2594	0.260184	0.00015105	0.145959	0.143321	-0.00101048	0.143818	0.151596	0.0033408	0.0525876	0.0524285	-0.000159037	0.109306	0.101889	-0.00152386	1.49082e-05	0.00157629
148.	1467.23	0.141021	0.150934	0.00358121	0.262138	0.261111	-0.000197561	0.144392	0.143639	-0.000288322	0.1506	0.151482	0.000378946	0.0577409	0.052394	-0.00534689	0.104109	0.100439	-0.000754057	4.22486e-05	0.00265357
149.	1477.21	0.136838	0.151284	0.0052181	0.264631	0.262031	-0.00050036	0.13916	0.143953	0.00183584	0.148608	0.151363	0.00118349	0.0609307	0.0523601	-0.00857061	0.109832	0.0990088	-0.00222373	0.00011065	0.00429438
150.	1487.19	0.14166	0.151628	0.00360094	0.260003	0.262944	0.000566077	0.149001	0.144262	-0.00181517	0.144767	0.151239	0.00277985	0.0599533	0.0523269	-0.00762642	0.104615	0.0975993	-0.00144146	8.45497e-05	0.00375388
151.	1497.17	0.155248	0.151968	-0.00118477	0.269425	0.26385	-0.00107306	0.145674	0.144567	-0.000424006	0.140564	0.15111	0.00452963	0.0569664	0.0522942	-0.00467213	0.0921216	0.0962098	0.000839959	4.57867e-05	0.00276245
152.	1507.15	0.151634	0.152304	0.0002423	0.26116	0.26475	0.000691082	0.14324	0.144868	0.000623666	0.148	0.150975	0.00127813	0.0572771	0.0522622	-0.00501487	0.0986898	0.09484	-0.000790996	2.83335e-05	0.00217307
153.	1517.13	0.160024	0.152636	-0.0026686	0.261681	0.265643	0.000762626	0.151069	0.145165	-0.00226159	0.151236	0.150836	-0.000172161	0.0515946	0.0522309	0.000636288	0.0843954	0.0934897	0.00186851	1.67436e-05	0.00167051
154.	1527.12	0.147667	0.152963	0.0019132	0.262672	0.266529	0.000742327	0.142022	0.145458	0.00131591	0.153155	0.150691	-0.00105849	0.0586198	0.0522001	-0.00641965	0.0958631	0.0921588	-0.000761072	4.88546e-05	0.0028535
155.	1537.1	0.146597	0.153287	0.00241656	0.270433	0.267408	-0.00058218	0.14053	0.145747	0.00199832	0.14612	0.150542	0.00189922	0.0573142	0.0521699	-0.0051443	0.0990061	0.0908467	-0.00167643	4.30532e-05	0.00267872
156.	1547.08	0.149208	0.153606	0.00158884	0.274589	0.268281	-0.00121418	0.153274	0.146031	-0.00277414	0.138827	0.150388	0.00496599	0.0546742	0.0521404	-0.00253388	0.0894288	0.0895533	2.55678e-05	4.27767e-05	0.0026701
157.	1557.06	0.159425	0.153921	-0.00198802	0.272063	0.269148	-0.000561178	0.147907	0.146312	-0.000610812	0.142696	0.150229	0.00323571	0.0547596	0.0521114	-0.00264819	0.0831499	0.0882785	0.00105373	2.32333e-05	0.0019678
158.	1567.04	0.162124	0.154232	-0.00285057	0.274122	0.270008	-0.00079189	0.142934	0.146589	0.00140002	0.148958	0.150066	0.000475987	0.0504721	0.0520829	0.0016108	0.0813903	0.0870216	0.001157	1.48728e-05	0.00157442
159.	1577.02	0.144328	0.15454	0.00368883	0.270727	0.270862	2.59493e-05	0.146334	0.146863	0.000202476	0.151299	0.149898	-0.0006015	0.0555998	0.0520551	-0.00354472	0.0917127	0.0857826	-0.0012184	2.80605e-05	0.00216258
160.	1587	0.151789	0.154843	0.00110317	0.26985	0.271709	0.000357816	0.150314	0.147132	-0.00121899	0.144952	0.149726	0.00205088	0.054303	0.0520278	-0.00227521	0.0887913	0.0845615	-0.000869059	1.29689e-05	0.0014702
161.	1596.98	0.166956	0.155143	-0.00426736	0.271475	0.272551	0.000207094	0.134564	0.147398	0.00491623	0.141828	0.14955	0.0033168	0.055137	0.052001	-0.00313603	0.0900404	0.0833576	-0.00137305	6.51436e-05	0.00329504
162.	1606.96	0.147497	0.155439	0.00286896	0.271798	0.273386	0.000305602	0.142631	0.14766	0.00192653	0.15337	0.149369	-0.00171832	0.058121	0.0519748	-0.00614621	0.0865834	0.0821708	-0.000906623	5.35863e-05	0.00298849
163.	1616.94	0.165394	0.155731	-0.00349077	0.276968	0.274215	-0.000529849	0.142171	0.147919	0.00220193	0.142081	0.149184	0.00305104	0.054729	0.0519491	-0.00277987	0.0786566	0.0810011	0.00048169	3.45833e-05	0.00240081
164.	1626.93	0.144084	0.15602	0.00431163	0.283103	0.275039	-0.0015524	0.14436	0.148174	0.00146123	0.142105	0.148996	0.00295977	0.0567334	0.0519239	-0.00480943	0.0896147	0.0798478	-0.0020067	5.9053e-05	0.00313722
165.	1636.91	0.159904	0.156305	-0.00130019	0.284254	0.275856	-0.00161657	0.136402	0.148426	0.00460579	0.157434	0.148803	-0.00370756	0.0563195	0.0518993	-0.00442026	0.0656858	0.078711	0.00267615	6.59636e-05	0.00331571
166.	1646.89	0.159446	0.156586	-0.00103314	0.276157	0.276667	9.82216e-05	0.148254	0.148675	0.000161295	0.133416	0.148606	0.00652506	0.0574785	0.0518752	-0.00560331	0.0852494	0.0775905	-0.00157358	7.75526e-05	0.0035952
167.	1656.87	0.167963	0.156864	-0.00400934	0.275782	0.277473	0.000325483	0.152645	0.14892	-0.00142672	0.140946	0.148406	0.00320452	0.051526	0.0518515	0.000325541	0.071139	0.0764858	0.00109857	2.97981e-05	0.00222853
168.	1666.85	0.151384	0.157138	0.00207864	0.283828	0.278273	-0.00106935	0.15413	0.149162	-0.00190311	0.147857	0.148202	0.000147993	0.0557061	0.0518284	-0.0038777	0.0670945	0.0753971	0.00170585	2.70544e-05	0.00212346
169.	1676.83	0.170177	0.15741	-0.00461199	0.277133	0.279067	0.000372195	0.148239	0.1494	0.00044502	0.144683	0.147994	0.00142206	0.0535961	0.0518057	-0.00179039	0.0661717	0.0743234	0.00167485	2.96399e-05	0.00222261
170.	1686.82	0.151519	0.157678	0.00222456	0.27887	0.279856	0.000189749	0.147736	0.149636	0.000727634	0.15296	0.147782	-0.00222406	0.0552066	0.0517835	-0.00342303	0.0737078	0.0732651	-9.0976e-05	2.2186e-05	0.00192293
171.	1696.8	0.155353	0.157942	0.000935099	0.29405	0.280639	-0.00258155	0.151646	0.149868	-0.000680779	0.153393	0.147567	-0.00250209	0.0535296	0.0517618	-0.00176779	0.0520289	0.0722218	0.00414883	3.46007e-05	0.00240141
172.	1706.78	0.151142	0.158203	0.00255066	0.278406	0.281416	0.000579471	0.16082	0.150098	-0.0041073	0.143386	0.147349	0.00170239	0.0565585	0.0517406	-0.00481798	0.0696873	0.0711933	0.000309427	4.99184e-05	0.00288439
173.	1716.75	0.163729	0.158461	-0.00190303	0.292987	0.282187	-0.00207895	0.151401	0.150323	-0.000412862	0.140357	0.147128	0.00290847	0.049861	0.0517198	0.00185882	0.0616648	0.0701812	0.00174978	2.30902e-05	0.00196172
174.	1726.73	0.154384	0.158716	0.00156493	0.291044	0.282953	-0.00155736	0.146361	0.150547	0.00160331	0.146366	0.146903	0.000230342	0.0539123	0.0516995	-0.00221288	0.0679325	0.0691819	0.000256701	1.24608e-05	0.00144111
175.	1736.72	0.157835	0.158968	0.00040924	0.283024	0.283714	0.000132976	0.151709	0.150767	-0.000360952	0.138419	0.146674	0.00354617	0.0554066	0.0516796	-0.0037271	0.0736067	0.0681967	-0.00111155	2.80175e-05	0.00216092
176.	1746.7	0.156836	0.159217	0.00086002	0.288663	0.28447	-0.000806967	0.151551	0.150984	-0.000217111	0.144911	0.146443	0.000658184	0.0574817	0.0516601	-0.00582164	0.060558	0.0672256	0.00136993	3.76394e-05	0.00250464
177.	1756.68	0.16114	0.159463	-0.000605748	0.290114	0.285221	-0.000941963	0.146353	0.151199	0.00185603	0.140549	0.146208	0.00243097	0.0529991	0.0516411	-0.00135808	0.0688447	0.0662683	-0.000529338	1.27333e-05	0.00145678
178.	1766.67	0.161354	0.159705	-0.000595489	0.289871	0.285966	-0.000751697	0.146016	0.15141	0.00206637	0.138565	0.145971	0.00318109	0.051588	0.0516224	3.44844e-05	0.0726059	0.0653247	-0.001496	1.75481e-05	0.00171017
179.	1776.65	0.156276	0.159945	0.00132542	0.295079	0.286706	-0.00161171	0.149887	0.151619	0.000663699	0.138597	0.14573	0.00306393	0.0569669	0.0516043	-0.00536269	0.0631936	0.0643944	0.000246714	4.30019e-05	0.00267712
180.	1786.63	0.160871	0.160182	-0.000248593	0.296843	0.287441	-0.0018097	0.149735	0.151826	0.000800652	0.137113	0.145487	0.00359701	0.0582421	0.0515865	-0.00665565	0.0571964	0.0634775	0.0012905	6.28794e-05	0.00323727
181.	1796.6	0.175912	0.160416	-0.00559746	0.289409	0.28817	-0.000238628	0.151022	0.152029	0.000385673	0.144228	0.145241	0.000435063	0.0518474	0.0515691	-0.000278243	0.0475814	0.062575	0.00308059	4.1294e-05	0.00262342
182.	1806.58	0.166266	0.160647	-0.00202975	0.302904	0.288895	-0.00269676	0.148147	0.15223	0.00156389	0.136261	0.144992	0.00375023	0.0525136	0.0515521	-0.000961499	0.0539072	0.061684	0.00159782	3.13799e-05	0.00228691
183.	1816.57	0.170688	0.160876	-0.00354439	0.285965	0.289614	0.000702537	0.153871	0.152428	-0.0005529	0.141939	0.144741	0.00120348	0.0508785	0.0515356	0.000657079	0.0566589	0.0608056	0.000851983	1.59679e-05	0.00163135
184.	1826.55	0.148783	0.161102	0.00445011	0.300503	0.290329	-0.00195834	0.156476	0.152623	-0.00147564	0.142433	0.144486	0.000881816	0.0529549	0.0515194	-0.00143558	0.0588502	0.0599397	0.000223865	2.87047e-05	0.00218726
185.	1836.53	0.165523	0.161325	-0.00151656	0.293647	0.291039	-0.00050193	0.145652	0.152817	0.00274425	0.146005	0.144229	-0.000762768	0.0548934	0.0515035	-0.00338982	0.054279	0.0590862	0.000987689	2.3131e-05	0.00196346
186.	1846.52	0.156989	0.161546	0.00164586	0.292148	0.291744	-7.77099e-05	0.159984	0.153007	-0.00267254	0.145342	0.14397	-0.000589521	0.0520714	0.0514881	-0.000583343	0.0534645	0.0582448	0.000982168	1.15099e-05	0.00138503
187.	1856.5	0.143618	0.161764	0.0065548	0.303738	0.292445	-0.00217382	0.161094	0.153195	-0.00302564	0.145806	0.143708	-0.000901285	0.0467405	0.051473	0.0047325	0.0590032	0.0574154	-0.000326224	8.01608e-05	0.00365515
188.	1866.47	0.158163	0.161978	0.00137822	0.296424	0.293139	-0.000632294	0.149307	0.153381	0.00156065	0.143816	0.143444	-0.000159669	0.0598736	0.0514583	-0.00841522	0.0524171	0.0565992	0.000859262	7.63147e-05	0.00356639
189.	1876.45	0.175496	0.162191	-0.00480625	0.288775	0.29383	0.000973081	0.155442	0.153564	-0.000719171	0.13678	0.143177	0.00274775	0.0514076	0.051444	3.63353e-05	0.0520992	0.0557932	0.000758981	3.26916e-05	0.00233422
190.	1886.43	0.159228	0.162402	0.00114655	0.308605	0.294516	-0.00271194	0.153921	0.153745	-6.73634e-05	0.137031	0.142908	0.00252466	0.0576622	0.05143	-0.00623217	0.0435535	0.0549987	0.00235154	5.94174e-05	0.00314689
191.	1896.42	0.161368	0.162609	0.000448409	0.295896	0.295198	-0.000134444	0.15959	0.153924	-0.0021702	0.139545	0.142637	0.00132812	0.0539351	0.0514163	-0.0025188	0.049666	0.0542156	0.000934758	1.3911e-05	0.00152266
192.	1906.4	0.154068	0.162815	0.0031597	0.30182	0.295875	-0.00114434	0.152489	0.154101	0.000617429	0.137515	0.142363	0.00208265	0.052792	0.051403	-0.00138893	0.0613171	0.0534435	-0.0016177	2.0558e-05	0.00185103
193.	1916.38	0.172854	0.163018	-0.00355321	0.303169	0.296547	-0.00127456	0.14947	0.154275	0.00184053	0.132465	0.142088	0.00413315	0.0567465	0.0513901	-0.00535642	0.0452955	0.0526825	0.00151773	6.5715e-05	0.00330946
194.	1926.37	0.162423	0.163218	0.000287325	0.301681	0.297215	-0.000859742	0.157268	0.154447	-0.00108058	0.131053	0.14181	0.00462044	0.0520199	0.0513774	-0.000642497	0.0555545	0.0519323	-0.000744213	2.43045e-05	0.00201265
195.	1936.35	0.164977	0.163417	-0.000563756	0.310835	0.297878	-0.00249395	0.154265	0.154617	0.000134578	0.133903	0.14153	0.00327637	0.048963	0.0513651	0.00240209	0.0470569	0.0511928	0.000849758	2.37824e-05	0.00199091
196.	1946.32	0.16107	0.163612	0.000918487	0.30119	0.298536	-0.000510856	0.16157	0.154784	-0.00259933	0.141166	0.141249	3.55693e-05	0.0489097	0.0513532	0.00244345	0.046094	0.050465	0.000898061	1.46394e-05	0.00156202
197.	1956.3	0.159494	0.163806	0.00155776	0.313374	0.299191	-0.00272999	0.159462	0.15495	-0.00172849	0.132497	0.140965	0.00363746	0.0530024	0.0513415	-0.00166087	0.0421711	0.0497464	0.00155642	3.12792e-05	0.00228324
198.	1966.28	0.165483	0.163998	-0.000536746	0.308487	0.299841	-0.00166417	0.157495	0.155113	-0.000912112	0.13373	0.140679	0.00298495	0.0482052	0.0513301	0.00312493	0.0465995	0.049038	0.000501009	2.28156e-05	0.00195003
199.	1976.27	0.163825	0.164187	0.000130739	0.297419	0.300487	0.000590583	0.156576	0.155275	-0.000498444	0.134365	0.140392	0.0025888	0.0562267	0.0513191	-0.00490754	0.0515879	0.0483397	-0.000667366	3.18456e-05	0.00230382
200.	1986.25	0.173318	0.164374	-0.00323093	0.299531	0.301129	0.000307561	0.160746	0.155434	-0.00203458	0.139776	0.140103	0.000140509	0.0481754	0.0513084	0.00313299	0.0384536	0.0476514	0.00188978	2.80796e-05	0.00216332
201.	1996.23	0.168212	0.164559	-0.00131957	0.297993	0.301767	0.000726312	0.162031	0.155592	-0.00246629	0.137573	0.139812	0.000961417	0.0501089	0.0512979	0.00118906	0.0440818	0.0469728	0.000593985	1.10424e-05	0.00135661
202.	2006.22	0.158943	0.164742	0.00209479	0.311049	0.3024	-0.00166482	0.151032	0.155748	0.00180633	0.144542	0.139519	-0.00215773	0.0571663	0.0512878	-0.00587853	0.0372678	0.0463039	0.00185656	5.30824e-05	0.0029744
203.	2016.18	0.169456	0.164922	-0.00163772	0.304916	0.303028	-0.00036343	0.143849	0.155901	0.00461651	0.139424	0.139225	-8.53688e-05	0.0536258	0.051278	-0.00234789	0.0487294	0.0456457	-0.00063358	3.00476e-05	0.00223784
204.	2026.17	0.153745	0.165101	0.00410239	0.319333	0.303653	-0.0030183	0.16773	0.156053	-0.00447282	0.145149	0.138929	-0.0026717	0.053732	0.0512684	-0.00246362	0.0203115	0.0449957	0.00507161	8.48744e-05	0.00376108
205.	2036.15	0.173158	0.165278	-0.00284666	0.304186	0.304274	1.6968e-05	0.15741	0.156203	-0.000462411	0.131835	0.138631	0.00291948	0.0548102	0.0512591	-0.00355106	0.0386012	0.0443549	0.00118216	3.08484e-05	0.00226747
206.	2046.13	0.162537	0.165453	0.00105323	0.311263	0.304891	-0.0012266	0.155538	0.156351	0.000311283	0.139737	0.138332	-0.00060345	0.0521459	0.0512501	-0.00089587	0.0387786	0.0437233	0.00101595	4.90961e-06	0.000904582
207.	2056.12	0.165166	0.165626	0.000166093	0.314273	0.305504	-0.00168784	0.152739	0.156497	0.00143936	0.140071	0.138031	-0.000876308	0.0540521	0.0512413	-0.00281076	0.0336988	0.0431007	0.00193172	1.7348e-05	0.00170039
208.	2066.1	0.169408	0.165796	-0.00130449	0.302863	0.306113	0.000625587	0.161888	0.156641	-0.00200965	0.132918	0.137729	0.00206679	0.0556217	0.0512328	-0.00438885	0.037302	0.042487	0.00106529	3.08002e-05	0.00226569
209.	2076.08	0.175948	0.165965	-0.0036062	0.310946	0.306718	-0.000813882	0.157257	0.156784	-0.000181102	0.134776	0.137426	0.00113801	0.052189	0.0512246	-0.000964357	0.028883	0.0418819	0.00267077	2.30579e-05	0.00196035
210.	2086.07	0.168624	0.166132	-0.000900094	0.309363	0.307319	-0.000393332	0.153219	0.156925	0.00141985	0.143691	0.137121	-0.00282229	0.0471756	0.0512167	0.0040411	0.0379278	0.0412856	0.000689891	2.77526e-05	0.00215068
211.	2096.03	0.161177	0.166297	0.0018497	0.313116	0.307916	-0.00100097	0.16505	0.157064	-0.00305882	0.139482	0.136815	-0.00114566	0.0456745	0.051209	0.00553446	0.0355007	0.0406986	0.00106796	4.6863e-05	0.00279473
212.	2106.02	0.173147	0.166461	-0.00241526	0.304171	0.308509	0.000835124	0.162614	0.157202	-0.00207324	0.139597	0.136507	-0.00132713	0.0528044	0.0512016	-0.0016029	0.0276664	0.0401191	0.00255852	2.17058e-05	0.00190201
213.	2116	0.167402	0.166622	-0.000281596	0.311857	0.309099	-0.000530957	0.159394	0.157338	-0.000787643	0.137548	0.136199	-0.000579497	0.0516235	0.0511944	-0.000429183	0.0321753	0.0395478	0.00151474	3.79606e-06	0.00079541
214.	2125.98	0.175986	0.166782	-0.00332457	0.303706	0.309685	0.0011508	0.160084	0.157472	-0.00100026	0.134405	0.135889	0.000637023	0.0540722	0.0511874	-0.00288479	0.0317467	0.0389846	0.00148711	2.43169e-05	0.00201316
215.	2135.97	0.171316	0.16694	-0.00158079	0.307844	0.310267	0.000466374	0.150991	0.157605	0.00253353	0.141513	0.135577	-0.0025498	0.0511164	0.0511807	6.43056e-05	0.0372186	0.0384295	0.000248793	1.57027e-05	0.00161775
216.	2145.95	0.168794	0.167097	-0.000613285	0.316802	0.310846	-0.00114655	0.159315	0.157736	-0.000604884	0.129421	0.135265	0.00251013	0.0522345	0.0511742	-0.00106031	0.0334324	0.0378823	0.000914268	1.03175e-05	0.00131133
217.	2155.93	0.177805	0.167251	-0.0038125	0.316641	0.31142	-0.00100484	0.150342	0.157866	0.00288204	0.135005	0.134951	-2.30555e-05	0.0472753	0.051168	0.00389266	0.0329314	0.0373428	0.000906363	3.98258e-05	0.00257636
218.	2165.92	0.159729	0.167404	0.00277261	0.31307	0.311992	-0.000207464	0.164838	0.157994	-0.00262136	0.143538	0.134637	-0.00382324	0.0502616	0.051162	0.000900322	0.0285647	0.0368111	0.00169429	3.29003e-05	0.00234166
219.	2175.88	0.157115	0.167555	0.00377129	0.326161	0.312558	-0.00261844	0.162718	0.158121	-0.001761	0.136865	0.134322	-0.00109237	0.0546436	0.0511562	-0.00348745	0.0224968	0.0362877	0.00283348	4.55642e-05	0.00275573
220.	2185.87	0.170686	0.167705	-0.00107669	0.308058	0.313123	0.000974929	0.159204	0.158246	-0.000367075	0.130702	0.134005	0.00141879	0.0553544	0.0511506	-0.00420378	0.0359962	0.035771	-4.62742e-05	2.19313e-05	0.00191186
221.	2195.85	0.171564	0.167853	-0.00134035	0.31666	0.313683	-0.000572926	0.171809	0.158369	-0.00514811	0.139587	0.133687	-0.00253433	0.0567365	0.0511453	-0.00559124	0.00364352	0.0352616	0.00649626	0.000108514	0.00425272
222.	2205.83	0.16038	0.168	0.00275263	0.319198	0.31424	-0.000954269	0.158935	0.158492	-0.000169878	0.136374	0.133369	-0.00129102	0.0516044	0.0511401	-0.000464266	0.0335087	0.0347595	0.000256984	1.04648e-05	0.00132065
223.	2215.82	0.161579	0.168145	0.00237157	0.315586	0.314794	-0.000152465	0.171203	0.158613	-0.00482268	0.143605	0.133049	-0.0045342	0.0491203	0.0511352	0.00201485	0.0189063	0.0342645	0.00315551	6.34816e-05	0.00325273
224.	2225.8	0.171649	0.168288	-0.00121413	0.329423	0.315344	-0.00271004	0.15176	0.158732	0.00267061	0.14099	0.132729	-0.00354855	0.0462688	0.0511305	0.00486168	0.0199091	0.0337766	0.00284922	6.02967e-05	0.00317009
225.	2235.78	0.162765	0.16843	0.00204634	0.32205	0.315891	-0.00118553	0.159625	0.15885	-0.000297014	0.132013	0.132408	0.000169695	0.0504984	0.051126	0.000627566	0.0330488	0.0332956	5.07133e-05	6.10641e-06	0.00100883
226.	2245.75	0.169286	0.16857	-0.000258637	0.331969	0.316433	-0.00299041	0.170017	0.158967	-0.00423268	0.123381	0.132086	0.00373925	0.0493965	0.0511217	0.00172511	0.0159512	0.0328223	0.00346634	5.58985e-05	0.00305228
227.	2255.73	0.17239	0.168709	-0.00132974	0.334315	0.316973	-0.00333807	0.15855	0.159082	0.000203754	0.12211	0.131763	0.00414665	0.0501476	0.0511176	0.000969989	0.0224879	0.0323549	0.00202728	3.51979e-05	0.00242205
228.	2265.72	0.176983	0.168846	-0.00293911	0.310124	0.31751	0.00142179	0.16756	0.159196	-0.00320384	0.129337	0.13144	0.000903206	0.0505919	0.0511136	0.000521686	0.0254045	0.0318942	0.00133337	2.37903e-05	0.00199124
229.	2275.7	0.16868	0.168982	0.000109131	0.311709	0.318043	0.00121929	0.161286	0.159309	-0.000757118	0.130718	0.131115	0.000170727	0.0519785	0.0511099	-0.000868559	0.0356288	0.03144	-0.000860622	3.59602e-06	0.000774168
230.	2285.68	0.173349	0.169117	-0.00152886	0.318501	0.318573	1.3997e-05	0.161278	0.159421	-0.000711564	0.1405	0.13079	-0.00417079	0.0542525	0.0511064	-0.0031461	0.0121191	0.0309923	0.00387769	4.51738e-05	0.0027439
231.	2295.67	0.16699	0.16925	0.000816303	0.326594	0.3191	-0.00144244	0.160362	0.159531	-0.000318534	0.131303	0.130465	-0.000360134	0.0514833	0.051103	-0.000380245	0.0232669	0.030551	0.00149659	5.36252e-06	0.000945386
232.	2305.65	0.167434	0.169382	0.000703873	0.318474	0.319624	0.000221365	0.162441	0.15964	-0.00107279	0.12144	0.130138	0.00373646	0.0547572	0.0510999	-0.0036573	0.0354553	0.0301159	-0.00109702	3.02357e-05	0.00224484
233.	2315.63	0.172289	0.169513	-0.00100291	0.322204	0.320144	-0.000396522	0.158925	0.159748	0.000315143	0.127184	0.129811	0.00112845	0.0584613	0.0510969	-0.00736439	0.0209362	0.0296871	0.00179795	6.00026e-05	0.00316235
234.	2325.6	0.167642	0.169641	0.000722156	0.326137	0.320661	-0.00105408	0.160197	0.159854	-0.000131249	0.129609	0.129484	-5.36591e-05	0.0525054	0.0510941	-0.00141135	0.0239092	0.029265	0.0011004	4.8555e-06	0.000899583
235.	2335.58	0.176879	0.169769	-0.00256813	0.326828	0.321175	-0.00108819	0.160733	0.15996	-0.000296122	0.134619	0.129156	-0.00234662	0.0455302	0.0510914	0.00556121	0.0154108	0.0288483	0.00276088	5.19233e-05	0.00294175
236.	2345.57	0.170458	0.169896	-0.000203254	0.331501	0.321686	-0.00188922	0.158977	0.160064	0.000416508	0.128379	0.128828	0.000192754	0.051232	0.051089	-0.000143003	0.0194533	0.0284375	0.0018459	7.24892e-06	0.00109916
237.	2355.55	0.182979	0.170021	-0.00468104	0.326515	0.322194	-0.000831735	0.156884	0.160167	0.00125762	0.117869	0.128498	0.00456593	0.0515269	0.0510867	-0.000440174	0.024226	0.0280326	0.000782098	4.58387e-05	0.00276402
238.	2365.53	0.164	0.170145	0.00221962	0.335714	0.322699	-0.00250518	0.163525	0.160269	-0.00124712	0.133653	0.128169	-0.00235589	0.0493484	0.0510846	0.00173619	0.013759	0.0276334	0.00285063	2.94486e-05	0.00221542
239.	2375.52	0.180242	0.170268	-0.00360289	0.329874	0.323201	-0.0012844	0.165905	0.16037	-0.00212021	0.119081	0.127839	0.0037619	0.0463815	0.0510826	0.0047011	0.0185174	0.0272399	0.00179212	5.85897e-05	0.00312489
240.	2385.5	0.169207	0.170389	0.000426913	0.331363	0.3237	-0.001475	0.163908	0.16047	-0.0013169	0.135671	0.127508	-0.00350633	0.0468392	0.0510808	0.00424156	0.0130116	0.026852	0.00284364	4.24636e-05	0.00266031
241.	2395.48	0.176264	0.170509	-0.00207878	0.327207	0.324196	-0.000579578	0.16911	0.160569	-0.00327159	0.123688	0.127177	0.00149881	0.0491353	0.0510791	0.00194385	0.0145962	0.0264696	0.00243951	2.73367e-05	0.00213451
242.	2405.45	0.183587	0.170628	-0.00468123	0.316951	0.324688	0.00148926	0.163981	0.160666	-0.00126961	0.128844	0.126846	-0.000858211	0.0498023	0.0510777	0.00127537	0.016834	0.0260933	0.00190242	3.1726e-05	0.00229949
243.	2415.43	0.167047	0.170746	0.00133631	0.328867	0.325178	-0.000710001	0.162238	0.160763	-0.000564796	0.127064	0.126514	-0.000235846	0.0549293	0.0510763	-0.00385299	0.019856	0.0257218	0.00120518	1.89625e-05	0.00177775
244.	2425.42	0.170716	0.170863	5.30193e-05	0.320823	0.325665	0.000932068	0.16432	0.160859	-0.00132594	0.130259	0.126182	-0.0017512	0.0486688	0.0510751	0.00240632	0.0252123	0.0253555	2.94215e-05	1.14876e-05	0.00138369
245.	2435.4	0.169666	0.170979	0.000474231	0.326472	0.326149	-6.19996e-05	0.157126	0.160953	0.00146591	0.129891	0.12585	-0.0017356	0.0531577	0.0510741	-0.00208364	0.0236879	0.0249944	0.000268446	9.80358e-06	0.00127825
246.	2445.38	0.177108	0.171093	-0.00217281	0.332889	0.326631	-0.00120464	0.166097	0.161047	-0.00193446	0.122713	0.125517	0.00120451	0.0547417	0.0510732	-0.00366846	0.0064509	0.0246385	0.00373682	3.87867e-05	0.00254253
247.	2455.37	0.179133	0.171206	-0.00286334	0.333664	0.327109	-0.00126169	0.161368	0.16114	-8.74169e-05	0.123661	0.125184	0.000654435	0.0466951	0.0510725	0.00437739	0.0154793	0.0242876	0.00180977	3.26633e-05	0.00233321
248.	2465.35	0.171225	0.171319	3.37094e-05	0.35268	0.327585	-0.00483044	0.165221	0.161232	-0.0015282	0.125788	0.124851	-0.000402511	0.0562243	0.0510718	-0.0051524	-0.0111385	0.0239418	0.0072076	0.000104328	0.0041699
249.	2475.32	0.173624	0.17143	-0.000792839	0.319702	0.328057	0.00160833	0.170594	0.161322	-0.00355169	0.124757	0.124518	-0.000102573	0.0551514	0.0510714	-0.00408002	0.016171	0.0236014	0.00152665	3.48176e-05	0.00240893
250.	2485.3	0.165133	0.17154	0.0023144	0.331121	0.328527	-0.000499163	0.168222	0.161412	-0.00260844	0.121002	0.124184	0.00136687	0.0515069	0.051071	-0.000435873	0.0230157	0.0232653	5.13019e-05	1.44705e-05	0.00155298
251.	2495.28	0.179196	0.171649	-0.00272639	0.338153	0.328995	-0.00176289	0.162298	0.161501	-0.000305375	0.117429	0.12385	0.00275833	0.0500959	0.0510708	0.000974958	0.0128276	0.0229341	0.00207648	2.35049e-05	0.00197926
252.	2505.27	0.188493	0.171757	-0.0060455	0.325181	0.32946	0.000823688	0.163495	0.161589	-0.000730078	0.125276	0.123516	-0.000755761	0.0463575	0.0510708	0.00471333	0.0111988	0.0226075	0.00234403	6.60406e-05	0.00331765
253.	2515.25	0.175048	0.171864	-0.00115015	0.330064	0.329922	-2.73285e-05	0.161496	0.161676	6.90065e-05	0.127869	0.123182	-0.00201317	0.0500576	0.0510708	0.00101321	0.0154662	0.0222855	0.00140111	8.37088e-06	0.00118116
254.	2525.23	0.162252	0.17197	0.00351025	0.344976	0.330381	-0.00280941	0.173699	0.161762	-0.00457243	0.117678	0.122848	0.00222058	0.0488978	0.051071	0.00217325	0.0124964	0.0219682	0.00194608	5.45631e-05	0.0030156
255.	2535.22	0.166043	0.172075	0.00217886	0.332593	0.330838	-0.000337903	0.166152	0.161848	-0.00164888	0.123214	0.122513	-0.000300985	0.0542009	0.0510713	-0.0031296	0.0177967	0.0216554	0.000792804	1.80939e-05	0.00173656
256.	2545.2	0.159498	0.172179	0.0045807	0.332247	0.331292	-0.000183801	0.168437	0.161932	-0.00249155	0.127114	0.122179	-0.00211988	0.0504312	0.0510718	0.000640614	0.0222737	0.021347	-0.000190396	3.21649e-05	0.00231534
257.	2555.17	0.188778	0.172282	-0.00595908	0.328375	0.331742	0.000648252	0.159037	0.162016	0.00114109	0.115504	0.121844	0.00272358	0.0525064	0.0510723	-0.00143408	0.0158004	0.0210435	0.00107726	4.78679e-05	0.00282453
258.	2565.15	0.183233	0.172384	-0.00391912	0.33629	0.332191	-0.000788962	0.164478	0.162098	-0.000911479	0.128093	0.12151	-0.00282777	0.0535287	0.051073	-0.00245569	-0.00562261	0.0207439	0.00541726	6.01861e-05	0.00316718
259.	2575.13	0.166796	0.172485	0.00205498	0.33398	0.332638	-0.000258397	0.162815	0.162181	-0.000243059	0.130271	0.121175	-0.00390703	0.0479223	0.0510738	0.00315148	0.0182159	0.0204485	0.000458697	2.97559e-05	0.00222695
260.	2585.12	0.178653	0.172585	-0.00219204	0.334087	0.333081	-0.000193565	0.164706	0.162262	-0.000936208	0.123928	0.12084	-0.00132637	0.0476488	0.0510747	0.00342591	0.0109774	0.0201573	0.0018861	2.27725e-05	0.00194818
261.	2595.1	0.179638	0.172684	-0.002512	0.34479	0.333522	-0.00216882	0.153752	0.162342	0.00329051	0.122356	0.120505	-0.000795037	0.0502948	0.0510757	0.000780972	0.00916955	0.0198703	0.00219857	2.7917e-05	0.00215704
262.	2605.08	0.180435	0.172783	-0.00276446	0.334493	0.333961	-0.000102466	0.164215	0.162422	-0.000686918	0.115253	0.12017	0.00211216	0.0538322	0.0510769	-0.00275534	0.0117708	0.0195873	0.00160599	2.27569e-05	0.00194752
263.	2615.07	0.170818	0.17288	0.000744726	0.331633	0.334397	0.000532067	0.169049	0.162501	-0.00250832	0.129409	0.119836	-0.00411216	0.050938	0.0510781	0.000140116	0.00815249	0.0193084	0.00229209	2.93126e-05	0.0022103
264.	2625.03	0.18727	0.172976	-0.00516318	0.345765	0.33483	-0.0021048	0.155474	0.162579	0.00272146	0.120476	0.119501	-0.000418484	0.0510164	0.0510795	6.30682e-05	-3.34911e-07	0.0190339	0.00391077	5.39681e-05	0.00299911
265.	2635.02	0.183613	0.173072	-0.00380765	0.342458	0.335261	-0.00138534	0.159185	0.162656	0.00132973	0.120208	0.119167	-0.000447207	0.052894	0.0510809	-0.00181308	0.00164241	0.0187628	0.00351756	3.40461e-05	0.00238209
266.	2645	0.17753	0.173167	-0.00157587	0.343242	0.33569	-0.00145357	0.164021	0.162733	-0.000493399	0.118994	0.118832	-6.97712e-05	0.0467538	0.0510825	0.00432872	0.00945998	0.0184957	0.00185647	2.70289e-05	0.00212245
267.	2654.98	0.182597	0.173261	-0.00337257	0.332296	0.336117	0.000735493	0.16478	0.162809	-0.000755079	0.123003	0.118497	-0.00193543	0.0498782	0.0510841	0.00120598	0.0074459	0.0182323	0.00221617	2.2597e-05	0.00194066
268.	2664.97	0.170249	0.173354	0.00112172	0.3443	0.336541	-0.00149367	0.171491	0.162884	-0.0032968	0.115529	0.118163	0.00113144	0.0488217	0.0510859	0.00226416	0.00960959	0.0179727	0.00171828	2.37173e-05	0.00198819
269.	2674.95	0.182929	0.173447	-0.00342538	0.341038	0.336962	-0.000784464	0.172375	0.162958	-0.00360709	0.113651	0.117828	0.00179424	0.0475458	0.0510878	0.00354193	0.00246116	0.0177167	0.00313441	5.09488e-05	0.00291401
270.	2684.93	0.178756	0.173538	-0.0018847	0.348607	0.337381	-0.00216078	0.175647	0.163032	-0.00483231	0.124412	0.117494	-0.00297148	0.0437487	0.0510897	0.00734099	-0.0111707	0.0174644	0.00588337	0.000128906	0.00463512
271.	2694.92	0.18156	0.173629	-0.00286509	0.342041	0.337798	-0.000816742	0.155061	0.163105	0.00308123	0.112978	0.11716	0.00179622	0.052208	0.0510918	-0.00111619	0.0161508	0.0172158	0.000218798	2.289e-05	0.0019532
272.	2704.88	0.163297	0.173719	0.00376474	0.351417	0.338212	-0.00254184	0.167582	0.163177	-0.00168721	0.116985	0.116827	-6.79614e-05	0.0523388	0.0510939	-0.00124491	0.00837998	0.016971	0.00176511	2.8151e-05	0.00216606
273.	2714.87	0.177263	0.173808	-0.00124815	0.338337	0.338625	5.53904e-05	0.165327	0.163249	-0.000795738	0.115246	0.116493	0.000535586	0.0512132	0.0510961	-0.000117052	0.0126143	0.0167293	0.000845477	3.20953e-06	0.000731384
274.	2724.85	0.183899	0.173896	-0.00361321	0.359466	0.339035	-0.00393277	0.17546	0.16332	-0.00464995	0.116262	0.116159	-4.41609e-05	0.0489217	0.0510985	0.0021768	-0.0240078	0.0164911	0.0083209	0.000124122	0.00454829
275.	2734.83	0.176788	0.173984	-0.00101296	0.344787	0.339442	-0.00102875	0.158502	0.163391	0.00187283	0.115003	0.115826	0.000353204	0.0556322	0.0511009	-0.0045313	0.00928792	0.0162563	0.00143172	2.82992e-05	0.00217176
276.	2744.82	0.179631	0.174071	-0.00200844	0.343744	0.339848	-0.000750077	0.166487	0.163461	-0.00115918	0.118616	0.115493	-0.00134157	0.0482081	0.0511034	0.00289527	0.00331394	0.0160248	0.00261157	2.29428e-05	0.00195545
277.	2754.8	0.176613	0.174157	-0.000887099	0.351904	0.340251	-0.00224307	0.169058	0.16353	-0.00211729	0.120719	0.11516	-0.00238807	0.0472988	0.051106	0.00380715	-0.00559202	0.0157966	0.00439451	4.98102e-05	0.00288127
278.	2764.78	0.166455	0.174242	0.00281321	0.350283	0.340652	-0.00185392	0.179538	0.163599	-0.00610564	0.121847	0.114827	-0.00301534	0.0518429	0.0511086	-0.000734247	-0.00996565	0.0155717	0.0052469	8.57913e-05	0.00378134
279.	2774.77	0.176138	0.174327	-0.000653984	0.341567	0.341051	-9.93754e-05	0.162338	0.163667	0.000509094	0.121616	0.114494	-0.00305916	0.0502001	0.0511114	0.000911255	0.00814164	0.0153499	0.00148102	1.3079e-05	0.00147643
280.	2784.73	0.186599	0.174411	-0.00440258	0.3475	0.341447	-0.00116514	0.163309	0.163734	0.000162791	0.107567	0.114163	0.00283321	0.0465548	0.0511142	0.00455942	0.00847141	0.0151317	0.00136843	5.14548e-05	0.00292845
281.	2794.72	0.175834	0.174494	-0.000483995	0.338757	0.341841	0.000593685	0.170291	0.163801	-0.00248605	0.11903	0.113831	-0.00223331	0.0526192	0.0511171	-0.00150202	0.00346913	0.0149162	0.00235192	1.95424e-05	0.00180474
282.	2804.7	0.175543	0.174577	-0.000348912	0.3664	0.342233	-0.00465191	0.176194	0.163867	-0.00472195	0.111617	0.113499	0.000808378	0.0472337	0.0511201	0.00388647	-0.0169881	0.0147038	0.00651142	0.000102215	0.00412746
283.	2814.68	0.182322	0.174659	-0.00276815	0.339049	0.342623	0.000687963	0.167414	0.163933	-0.00133352	0.113047	0.113167	5.17916e-05	0.0466619	0.0511232	0.00446124	0.0115059	0.0144945	0.000614027	3.01966e-05	0.00224338
284.	2824.67	0.180103	0.17474	-0.0019372	0.361599	0.343011	-0.00357785	0.171211	0.163998	-0.0027628	0.109546	0.112836	0.00141331	0.04801	0.0511263	0.00311634	-0.010468	0.0142881	0.00508638	6.17671e-05	0.00320851
285.	2834.65	0.180996	0.174821	-0.00223087	0.352822	0.343397	-0.00181423	0.169521	0.164062	-0.00209084	0.116599	0.112505	-0.00175837	0.0439225	0.0511295	0.00720702	-0.0038612	0.0140846	0.00368714	8.12679e-05	0.0036803
286.	2844.63	0.181194	0.174901	-0.00227336	0.353036	0.343781	-0.00178146	0.173113	0.164126	-0.00344246	0.112685	0.112175	-0.00021926	0.047758	0.0511328	0.00337482	-0.00778681	0.013884	0.00445249	5.14545e-05	0.00292844
287.	2854.6	0.175387	0.17498	-0.000147062	0.349498	0.344162	-0.00102713	0.173131	0.16419	-0.00342508	0.119657	0.111845	-0.0033556	0.0469169	0.0511362	0.00421933	-0.00459095	0.0136867	0.00375532	5.5973e-05	0.00305431
288.	2864.58	0.180851	0.175058	-0.00209245	0.356604	0.344542	-0.00232179	0.157431	0.164253	0.00261288	0.116435	0.111515	-0.00211298	0.0498643	0.0511396	0.00127534	-0.00118521	0.0134918	0.00301553	3.17809e-05	0.00230148
289.	2874.57	0.183028	0.175136	-0.00285062	0.349732	0.34492	-0.000926288	0.171261	0.164315	-0.00266068	0.113497	0.111186	-0.000992525	0.0460936	0.0511431	0.00504948	-0.00361115	0.0132996	0.00347449	5.46177e-05	0.00301711
290.	2884.55	0.182624	0.175214	-0.00267672	0.343653	0.345295	0.000316141	0.161218	0.164377	0.00121004	0.107314	0.110857	0.00152203	0.0511129	0.0511467	3.3726e-05	0.0140788	0.0131102	-0.000198994	1.10863e-05	0.00135931
291.	2894.53	0.176607	0.175291	-0.000475581	0.359581	0.345669	-0.0026779	0.159107	0.164438	0.00204239	0.11439	0.110528	-0.00165888	0.049982	0.0511503	0.00116828	0.000333301	0.0129236	0.00258679	2.2377e-05	0.00193119
292.	2904.52	0.176352	0.175367	-0.000355986	0.358947	0.34604	-0.00248438	0.174731	0.164499	-0.00391908	0.11218	0.1102	-0.000850371	0.0470538	0.051154	0.00410023	-0.00926334	0.0127395	0.00452071	5.96299e-05	0.00315251
293.	2914.5	0.182849	0.175442	-0.00267557	0.352333	0.34641	-0.00114011	0.165476	0.16456	-0.000350949	0.114135	0.109872	-0.0018312	0.0510035	0.0511577	0.000154253	-0.00579671	0.0125581	0.00377118	2.61806e-05	0.00208888
294.	2924.48	0.182057	0.175517	-0.00236217	0.355182	0.346778	-0.00161782	0.166426	0.16462	-0.000691808	0.105631	0.109544	0.00168082	0.0471924	0.0511616	0.00396915	0.00351155	0.0123793	0.00182197	3.05746e-05	0.00225738
295.	2934.45	0.185351	0.175592	-0.00352542	0.348462	0.347143	-0.00025386	0.158629	0.164679	0.00231738	0.113838	0.109218	-0.00198448	0.0500972	0.0511654	0.00106826	0.00362319	0.0122033	0.00176287	2.60503e-05	0.00208368
296.	2944.43	0.167323	0.175666	0.00301372	0.354798	0.347506	-0.00140349	0.162199	0.164738	0.000972512	0.114793	0.108891	-0.00253521	0.0517761	0.0511694	-0.000606766	0.0091111	0.0120295	0.000599621	1.9153e-05	0.00178667
297.	2954.42	0.180495	0.175739	-0.00171791	0.346422	0.347868	0.0002783	0.164898	0.164797	-3.89561e-05	0.111472	0.108565	-0.00124875	0.050574	0.0511734	0.000599331	0.0061388	0.0118582	0.00117511	6.32965e-06	0.0010271
298.	2964.4	0.176745	0.175812	-0.000337001	0.360096	0.348228	-0.00228439	0.175259	0.164855	-0.00398535	0.116635	0.108239	-0.00360667	0.0417612	0.0511774	0.00941617	-0.0104959	0.0116894	0.00455818	0.000143664	0.00489327
299.	2974.38	0.186293	0.175884	-0.00376021	0.364637	0.348586	-0.00308968	0.166237	0.164912	-0.000507393	0.109037	0.107913	-0.000482736	0.0494886	0.0511815	0.00169294	-0.0156931	0.0115229	0.00559181	5.83101e-05	0.00311743
300.	2984.37	0.184485	0.175955	-0.00308106	0.369625	0.348942	-0.00398116	0.162847	0.164969	0.000812843	0.109874	0.107589	-0.000981807	0.0455581	0.0511857	0.00562762	-0.012389	0.0113588	0.00487922	8.24442e-05	0.00370684
301.	2994.35	0.17112	0.176026	0.00177234	0.351818	0.349296	-0.000485401	0.166372	0.165026	-0.000515471	0.108815	0.107264	-0.000666163	0.0565319	0.0511899	-0.00534198	0.00534315	0.0111971	0.00120275	3.40696e-05	0.00238291
302.	3004.32	0.175388	0.176097	0.000256035	0.355331	0.349648	-0.00109394	0.161608	0.165082	0.00133099	0.112379	0.106941	-0.00233607	0.0501737	0.0511942	0.00102042	0.00512018	0.0110379	0.00121585	1.10106e-05	0.00135466
303.	3014.3	0.173166	0.176167	0.00108398	0.354893	0.349999	-0.00094214	0.171338	0.165138	-0.00237472	0.109298	0.106617	-0.00115182	0.0491789	0.0511985	0.0020196	0.00212552	0.0108807	0.00179884	1.63433e-05	0.00165042
304.	3024.28	0.173909	0.176236	0.000840634	0.373125	0.350347	-0.00438437	0.175535	0.165194	-0.00396128	0.102131	0.106294	0.00178821	0.0475713	0.0512029	0.00363161	-0.0122711	0.0107258	0.00472495	7.43326e-05	0.00351977
305.	3034.27	0.167715	0.176305	0.00310328	0.364671	0.350694	-0.00269038	0.172341	0.165249	-0.00271658	0.100265	0.105971	0.00245106	0.0487559	0.0512073	0.00245134	0.00625263	0.010573	0.000887673	3.70531e-05	0.00248506
306.	3044.25	0.18394	0.176374	-0.00273318	0.358038	0.351039	-0.00134711	0.162398	0.165303	0.00111276	0.103842	0.105649	0.000776228	0.0544682	0.0512118	-0.00325639	-0.00268636	0.0104225	0.00269334	2.89839e-05	0.00219787
307.	3054.23	0.177319	0.176442	-0.000316889	0.35668	0.351383	-0.00101977	0.172064	0.165357	-0.00256895	0.102418	0.105328	0.00124977	0.0548963	0.0512163	-0.00368005	-0.00337809	0.0102741	0.00280497	3.07124e-05	0.00226246
308.	3064.22	0.185947	0.17651	-0.00340901	0.353086	0.351724	-0.000262191	0.161359	0.165411	0.00155228	0.116789	0.105007	-0.00506119	0.0489238	0.0512209	0.00229706	-0.00610474	0.0101278	0.00333513	5.61149e-05	0.00305818
309.	3074.2	0.171589	0.176577	0.00180165	0.3566	0.352064	-0.000873197	0.17855	0.165465	-0.00501223	0.103659	0.104686	0.000441136	0.0471932	0.0512255	0.00403223	0.00240876	0.00998355	0.00155632	4.80064e-05	0.00282862
310.	3084.17	0.172239	0.176643	0.00159078	0.352694	0.352401	-5.64042e-05	0.170703	0.165518	-0.00198621	0.115015	0.104367	-0.00457412	0.0489109	0.0512301	0.00231923	0.000437383	0.00984162	0.0019322	3.65136e-05	0.0024669
311.	3094.15	0.174204	0.176709	0.000904765	0.353437	0.352737	-0.000134731	0.173432	0.16557	-0.00301129	0.108562	0.104047	-0.00193927	0.0486176	0.0512348	0.00261723	0.00174725	0.00970148	0.00163428	2.31861e-05	0.0019658
312.	3104.13	0.167796	0.176775	0.00324333	0.356888	0.353072	-0.00073457	0.179252	0.165623	-0.00522072	0.110811	0.103728	-0.00304248	0.0478788	0.0512396	0.00336073	-0.00262616	0.00956333	0.00250445	6.51381e-05	0.0032949
313.	3114.12	0.183556	0.17684	-0.00242617	0.357091	0.353404	-0.000709527	0.171773	0.165674	-0.00233604	0.102325	0.10341	0.000466134	0.0479418	0.0512444	0.00330252	-0.00268612	0.00942715	0.00248879	2.91648e-05	0.00220472
314.	3124.1	0.182006	0.176905	-0.00184266	0.358326	0.353735	-0.000883694	0.164398	0.165726	0.000508545	0.109605	0.103092	-0.00279784	0.0507148	0.0512492	0.000534425	-0.0050505	0.00929291	0.002947	2.12333e-05	0.00188119
315.	3134.08	0.169147	0.176969	0.00282539	0.357561	0.354065	-0.000673069	0.169283	0.165777	-0.0013427	0.111531	0.102775	-0.00376111	0.0511191	0.0512541	0.000134928	0.00135893	0.00916058	0.00160293	2.69722e-05	0.00212023
316.	3144.07	0.17625	0.177033	0.00028256	0.361977	0.354392	-0.00145997	0.167426	0.165828	-0.000612281	0.107243	0.102458	-0.00205548	0.0491769	0.051259	0.00208203	-0.00207407	0.00903013	0.00228147	1.63512e-05	0.00165082
317.	3154.05	0.180828	0.177096	-0.0013483	0.3708	0.354718	-0.0030956	0.15882	0.165879	0.00270379	0.108567	0.102142	-0.00276008	0.0465281	0.0512639	0.00473579	-0.00554409	0.00890154	0.002968	5.75659e-05	0.00309747
318.	3164.02	0.175959	0.177159	0.000433307	0.368805	0.355042	-0.00264924	0.171081	0.165929	-0.00197363	0.11226	0.101827	-0.00448177	0.0454696	0.0512689	0.00579928	-0.0135755	0.008775	0.00459214	8.59071e-05	0.00378389
319.	3174	0.171338	0.177221	0.00212521	0.35953	0.355365	-0.000801675	0.17403	0.165978	-0.00308402	0.108312	0.101512	-0.00292089	0.046536	0.0512739	0.00473796	0.000255103	0.00865004	0.00172482	4.86253e-05	0.00284679
320.	3183.98	0.186009	0.177283	-0.0031519	0.363611	0.355686	-0.00152549	0.170537	0.166028	-0.00172703	0.108683	0.101197	-0.00321565	0.0477845	0.051279	0.00349447	-0.016624	0.00852687	0.0051675	6.44991e-05	0.0032787
321.	3193.97	0.187643	0.177345	-0.00371996	0.356125	0.356005	-2.31099e-05	0.170547	0.166077	-0.00171226	0.103	0.100883	-0.000909034	0.046976	0.0512841	0.00430802	-0.00429091	0.00840545	0.00260859	4.29606e-05	0.00267584
322.	3203.95	0.182566	0.177406	-0.0018639	0.361884	0.356323	-0.00107048	0.167122	0.166126	-0.000381743	0.100068	0.10057	0.000215525	0.052147	0.0512892	-0.000857813	-0.00378794	0.00828575	0.00248066	1.17017e-05	0.00139653
323.	3213.93	0.174758	0.177467	0.000978488	0.360515	0.356639	-0.000746044	0.173314	0.166174	-0.00273478	0.102684	0.100257	-0.0010424	0.0512063	0.0512943	8.80785e-05	-0.00247752	0.00816776	0.00218718	1.48712e-05	0.00157433
324.	3223.92	0.173244	0.177528	0.00154732	0.366773	0.356954	-0.00189016	0.172527	0.166222	-0.00241487	0.107334	0.0999453	-0.00317378	0.0491885	0.0512995	0.00211106	-0.00906676	0.00805146	0.00351711	3.8698e-05	0.00253962
325.	3233.88	0.172914	0.177588	0.00168814	0.359475	0.357266	-0.000425191	0.165798	0.16627	0.000180947	0.112522	0.0996343	-0.00553589	0.051506	0.0513047	-0.000201266	-0.00221548	0.00793699	0.00208593	3.8101e-05	0.00251995
326.	3243.87	0.178714	0.177647	-0.000385314	0.36867	0.357578	-0.00213519	0.165007	0.166318	0.000502161	0.10561	0.0993235	-0.00270022	0.0481403	0.05131	0.0031697	-0.00614086	0.00782397	0.00286922	3.05303e-05	0.00225574
327.	3253.85	0.191918	0.177706	-0.00513353	0.351389	0.357887	0.00125083	0.170153	0.166365	-0.00145115	0.104573	0.0990133	-0.00238794	0.0490755	0.0513153	0.0022398	-0.0071083	0.00771256	0.00304509	5.00151e-05	0.00288719
328.	3263.83	0.181056	0.177765	-0.00118876	0.363467	0.358196	-0.00101467	0.169402	0.166412	-0.00114539	0.110601	0.0987037	-0.00511045	0.0499656	0.0513206	0.00135495	-0.0144922	0.00760273	0.00453962	5.23153e-05	0.00295283
329.	3273.82	0.186347	0.177824	-0.00307881	0.37041	0.358502	-0.00229215	0.159081	0.166459	0.00282596	0.10886	0.0983947	-0.00449534	0.0452709	0.0513259	0.00605499	-0.00996939	0.00749447	0.00358813	9.24648e-05	0.00392566
330.	3283.8	0.182571	0.177882	-0.00169366	0.359889	0.358808	-0.000208184	0.170411	0.166505	-0.00149628	0.103891	0.0980863	-0.00249323	0.0488577	0.0513313	0.00247363	-0.00561938	0.00738775	0.00267245	2.46277e-05	0.00202599
331.	3293.78	0.192818	0.17794	-0.00537459	0.37718	0.359111	-0.00347812	0.165026	0.166551	0.000584157	0.0926475	0.0977786	0.00220402	0.0478037	0.0513367	0.003533	-0.0154759	0.00728255	0.00467594	8.0529e-05	0.00366354
332.	3303.77	0.174638	0.177997	0.00121346	0.363642	0.359413	-0.000814015	0.170738	0.166597	-0.00158632	0.104372	0.0974715	-0.00296419	0.0482279	0.0513421	0.00311419	-0.0016188	0.00717885	0.00180756	2.64034e-05	0.00209775
333.	3313.73	0.174072	0.178054	0.00143834	0.373732	0.359714	-0.00269831	0.166784	0.166642	-5.41481e-05	0.102798	0.0971656	-0.00241933	0.045766	0.0513476	0.00558156	-0.00315162	0.00707679	0.00210153	5.0776e-05	0.00290907
334.	3323.72	0.183955	0.178111	-0.00211106	0.36689	0.360013	-0.00132386	0.164839	0.166687	0.000708031	0.104563	0.0968598	-0.00330877	0.04278	0.0513531	0.00857311	-0.00302712	0.00697602	0.00205525	9.53806e-05	0.00398708
335.	3333.7	0.180582	0.178167	-0.000872465	0.368284	0.360311	-0.00153472	0.174352	0.166732	-0.00291855	0.103009	0.0965547	-0.00277251	0.0481617	0.0513586	0.00319689	-0.0143885	0.00687668	0.00436915	4.86309e-05	0.00284695
336.	3343.68	0.193039	0.178223	-0.00535191	0.373511	0.360607	-0.00248391	0.17015	0.166777	-0.00129216	0.0989263	0.0962502	-0.00114951	0.0483489	0.0513641	0.0030152	-0.0239753	0.00677876	0.00631873	8.68215e-05	0.00380398
337.	3353.67	0.187402	0.178279	-0.00329546	0.37145	0.360901	-0.00203057	0.175645	0.166821	-0.00337986	0.101335	0.0959463	-0.00231474	0.0485528	0.0513697	0.0028169	-0.0243851	0.00668223	0.0063831	8.04436e-05	0.00366159
338.	3363.65	0.183102	0.178334	-0.00172243	0.371739	0.361195	-0.00202973	0.155452	0.166866	0.00437207	0.101028	0.0956432	-0.00231286	0.0544089	0.0513752	-0.00303371	-0.00573001	0.00658707	0.00253067	4.71586e-05	0.00280353
339.	3373.63	0.181431	0.178389	-0.00109895	0.37143	0.361487	-0.00191402	0.171983	0.166909	-0.00194346	0.0981287	0.0953406	-0.0011976	0.048993	0.0513808	0.00238785	-0.0119664	0.00649327	0.00379272	3.0169e-05	0.00224236
340.	3383.62	0.181416	0.178444	-0.00107363	0.374573	0.361777	-0.00246309	0.166436	0.166953	0.000198108	0.104749	0.0950388	-0.00417091	0.0477405	0.0513865	0.00364593	-0.0149143	0.00640081	0.00437941	5.71272e-05	0.00308564
341.	3393.58	0.177811	0.178498	0.000248228	0.369082	0.362066	-0.00135059	0.170355	0.166996	-0.00128641	0.105456	0.0947381	-0.00460397	0.0525513	0.0513921	-0.00115924	-0.0152555	0.00630981	0.0044308	4.5713e-05	0.00276022
342.	3403.57	0.183822	0.178552	-0.0019037	0.365418	0.362353	-0.00059004	0.177529	0.16704	-0.00401791	0.103481	0.0944376	-0.00388459	0.0445639	0.0513978	0.00683385	-0.0148144	0.00621996	0.00432173	0.000100585	0.0040944
343.	3413.55	0.179602	0.178606	-0.000359899	0.355872	0.362639	0.00130265	0.170575	0.167082	-0.00133772	0.106126	0.0941377	-0.00514955	0.0458425	0.0514035	0.00556092	0.00198258	0.00613139	0.000852414	6.17842e-05	0.00320895
344.	3423.53	0.166129	0.178659	0.00452628	0.382627	0.362924	-0.00379253	0.174029	0.167125	-0.00264452	0.106434	0.0938386	-0.00541037	0.045436	0.0514092	0.00597315	-0.0146549	0.00604408	0.00425281	0.000124901	0.00456255
345.	3433.52	0.179432	0.178712	-0.000260056	0.374622	0.363207	-0.00219718	0.170504	0.167167	-0.00127796	0.0987033	0.0935401	-0.0022178	0.0471908	0.0514149	0.00422414	-0.0104518	0.00595801	0.00337156	4.06578e-05	0.00260313
346.	3443.5	0.168607	0.178765	0.00366931	0.383729	0.363489	-0.00389581	0.176759	0.16721	-0.00365785	0.0992795	0.0932423	-0.00259322	0.0509925	0.0514207	0.000428109	-0.0193667	0.00587317	0.00518578	7.58214e-05	0.00355484
347.	3453.48	0.184266	0.178817	-0.00196833	0.356828	0.36377	0.00133634	0.171689	0.167252	-0.00169959	0.100341	0.0929452	-0.00317695	0.047574	0.0514264	0.00385237	-0.000697816	0.00578954	0.00133289	3.52591e-05	0.00242415
348.	3463.45	0.182691	0.178869	-0.0013806	0.385102	0.364049	-0.00405245	0.161416	0.167293	0.00225118	0.0886358	0.0926492	0.00172393	0.0482648	0.0514322	0.00316744	-0.00610959	0.00570723	0.00242789	4.22955e-05	0.00265504
349.	3473.43	0.177076	0.178921	0.000666467	0.375831	0.364327	-0.00221453	0.170662	0.167335	-0.00127447	0.109379	0.0923535	-0.00731294	0.0436872	0.051438	0.00775079	-0.0166352	0.00562596	0.00457378	0.000141446	0.00485534
350.	3483.42	0.189165	0.178973	-0.00368171	0.363789	0.364603	0.000156773	0.165504	0.167376	0.00071706	0.102465	0.0920584	-0.00446984	0.0459046	0.0514438	0.00553919	-0.00682666	0.00554585	0.00254206	7.12179e-05	0.00344524
351.	3493.4	0.175961	0.179024	0.00110656	0.376177	0.364879	-0.00217473	0.171492	0.167417	-0.00156105	0.101281	0.0917641	-0.00408796	0.0466821	0.0514496	0.00476753	-0.0115926	0.00546688	0.00350505	6.01169e-05	0.00316536
352.	3503.38	0.185136	0.179075	-0.00218956	0.369736	0.365153	-0.000882179	0.166392	0.167458	0.000408258	0.0989114	0.0914704	-0.00319619	0.0491183	0.0514555	0.00233722	-0.00929325	0.00538903	0.00301662	3.05174e-05	0.00225527
353.	3513.37	0.185138	0.179125	-0.00217204	0.37065	0.365425	-0.00100567	0.166389	0.167498	0.000424933	0.0971586	0.0911774	-0.00256917	0.0494819	0.0514613	0.00197948	-0.00881745	0.00531229	0.0029031	2.48566e-05	0.00203538
354.	3523.35	0.176641	0.179176	0.000915746	0.369971	0.365696	-0.000822789	0.17136	0.167539	-0.00146383	0.101573	0.0908852	-0.00459091	0.0487141	0.0514672	0.00275308	-0.00825919	0.00523664	0.00277285	4.0003e-05	0.00258208
355.	3533.33	0.18111	0.179226	-0.000680745	0.376071	0.365966	-0.00194508	0.176422	0.167579	-0.0033875	0.10692	0.0905936	-0.00701284	0.0446664	0.0514731	0.00680672	-0.0251905	0.00516207	0.00623625	0.000150124	0.00500207
356.	3543.3	0.183092	0.179276	-0.00137841	0.379885	0.366235	-0.00262756	0.165733	0.167619	0.000722324	0.0960364	0.0903032	-0.00246263	0.0472066	0.051479	0.0042724	-0.0119526	0.00508869	0.0035013	4.59029e-05	0.00276595
357.	3553.28	0.187221	0.179325	-0.00285237	0.379628	0.366502	-0.00252657	0.1614	0.167659	0.00239728	0.0941147	0.0900131	-0.0017618	0.0476984	0.0514849	0.00378643	-0.0100624	0.00501623	0.00309806	4.73054e-05	0.00280789
358.	3563.27	0.186423	0.179375	-0.00254621	0.37887	0.366768	-0.00232948	0.17056	0.167698	-0.00109643	0.0972008	0.0897236	-0.00321172	0.0419954	0.0514908	0.00949541	-0.0150498	0.0049448	0.00410809	0.000130466	0.00466308
359.	3573.25	0.184696	0.179424	-0.00190458	0.37842	0.367033	-0.00219199	0.166515	0.167737	0.000468183	0.103133	0.0894349	-0.00588408	0.0455905	0.0514967	0.00590619	-0.0183557	0.00487438	0.00477286	0.000100937	0.00410157
360.	3583.23	0.188407	0.179472	-0.00322755	0.373935	0.367297	-0.00127784	0.170428	0.167777	-0.00101558	0.0877529	0.0891469	0.000598757	0.0536551	0.0515027	-0.00215245	-0.0141781	0.00480497	0.00390027	3.3285e-05	0.00235531
Objective Value				0.00259464			0.000872659			0.00181852			0.00285974			0.00770993			0.00251739
Root Mean Square				0.00268465			0.00155694			0.00224754			0.00281846			0.00462779			0.00264438
Weight				0.13049			0.0370522			0.146725			0.184505			1			0.0422138

Fisher Information Matrix:
  Matrix(9x9)
	802813	-313561	-34636.9	27737.7	-38311.2	-276968	104086	-354532	78253.7
	-313561	131136	17213.4	-12453	11142.1	110090	-43294	148122	-33551
	-34636.9	17213.4	4.56024e+06	-4.781e+06	2.10536e+06	-7568.42	6225.87	486595	-103398
	27737.7	-12453	-4.781e+06	7.82031e+06	-1.96279e+06	11776.8	-5140.66	-290471	69451
	-38311.2	11142.1	2.10536e+06	-1.96279e+06	2.01441e+06	-27695.5	3768.84	213851	-77185.6
	-276968	110090	-7568.42	11776.8	-27695.5	877195	-324591	-341373	76661.7
	104086	-43294	6225.87	-5140.66	3768.84	-324591	128575	137194	-31335.1
	-354532	148122	486595	-290471	213851	-341373	137194	1.8748e+06	-379405
	78253.7	-33551	-103398	69451	-77185.6	76661.7	-31335.1	-379405	84267.9

FIM Eigenvalues:
  Matrix(9x1)
	4289.7
	7310.38
	9154.16
	426597
	637498
	1.28247e+06
	1.64584e+06
	2.20894e+06
	1.20716e+07

FIM Eigenvectors corresponding to Eigenvalues:
  Matrix(9x9)
	-0.184196	-0.505679	0.0153197	0.00375693	-0.026412	-0.17236	-0.501099	-0.120478	-0.643499
	-0.157683	-0.384219	-0.0092684	-0.00238884	0.0170534	-0.184043	-0.475752	0.151768	0.737485
	-0.270506	-0.681781	-0.00169128	-0.000438423	0.00300358	0.236927	0.634746	0.0102799	0.0533582
	0.617567	-0.236835	-0.210754	-0.0858697	0.150965	0.568701	-0.205408	0.34469	-0.0592833
	0.200255	-0.0710756	0.670841	0.274818	-0.628393	0.171069	-0.0530647	0.0375854	0.0303635
	-0.630968	0.249941	-0.00403212	-0.00843327	-0.0274056	0.68707	-0.256889	0.0224541	-0.00301489
	0.0883368	-0.0378176	0.383008	0.494176	0.677326	0.123041	-0.050142	-0.346254	0.0595517
	0.201441	-0.0823914	-0.17871	-0.276644	-0.219123	0.200956	-0.0783656	-0.847707	0.176117
	0.0064048	-0.00274256	-0.571474	0.772184	-0.271658	0.00351867	-0.00142151	-0.0558479	0.0129956

Fisher Information Matrix (scaled):
  Matrix(9x9)
	0.84049	-1.09377	-0.012228	0.0114793	-0.0404603	-0.270874	0.364804	-0.21183	0.374393
	-1.09377	1.52409	0.0202474	-0.0171713	0.0392063	0.358731	-0.505569	0.294874	-0.534828
	-0.012228	0.0202474	0.54288	-0.667208	0.749772	-0.00249598	0.0073581	0.098039	-0.166815
	0.0114793	-0.0171713	-0.667208	1.27936	-0.819415	0.00455293	-0.00712216	-0.0686058	0.131349
	-0.0404603	0.0392063	0.749772	-0.819415	2.14604	-0.0273232	0.0133248	0.128893	-0.372515
	-0.270874	0.358731	-0.00249598	0.00455293	-0.0273232	0.801406	-1.06273	-0.190538	0.342626
	0.364804	-0.505569	0.0073581	-0.00712216	0.0133248	-1.06273	1.50859	0.274419	-0.501883
	-0.21183	0.294874	0.098039	-0.0686058	0.128893	-0.190538	0.274419	0.639294	-1.03595
	0.374393	-0.534828	-0.166815	0.131349	-0.372515	0.342626	-0.501883	-1.03595	1.84242

FIM Eigenvalues (scaled):
  Matrix(9x1)
	0.0232618
	0.0390522
	0.0437743
	0.110402
	0.808836
	0.874431
	2.66696
	3.06467
	3.49319

FIM Eigenvectors (scaled) corresponding to Eigenvalues:
  Matrix(9x9)
	-0.481084	-0.366936	0.128301	0.0334719	-0.0580135	-0.504067	-0.377322	-0.395204	-0.245616
	-0.153121	-0.105488	-0.152755	-0.045628	0.0617461	-0.393907	-0.276128	0.727763	0.418509
	0.624145	0.457607	0.0430072	0.0132571	-0.0167454	-0.493274	-0.356786	-0.145354	-0.0836047
	-0.00321219	-0.0239134	-0.879831	-0.389867	0.153066	-0.0184107	-0.0366572	-0.170736	-0.138042
	-0.187351	0.231059	-0.186341	0.616131	0.551633	-0.189159	0.232164	-0.208191	0.244637
	0.301515	-0.401265	-0.117606	0.455206	0.255977	0.297504	-0.405555	0.223544	-0.398185
	0.164428	-0.231234	0.263814	-0.389105	0.550799	0.190351	-0.274239	-0.277222	0.454775
	0.404786	-0.550911	0.0390107	-0.0531477	0.0834044	-0.421011	0.583752	0.0262402	-0.0513592
	0.196582	-0.269962	-0.254123	0.32182	-0.537543	0.0965529	-0.135623	-0.305025	0.557333

Correlation Matrix:
  Matrix(9x9)
	1	0.956718	-0.108968	-0.0465736	0.147542	0.250125	0.244425	0.163928	0.169924
	0.956718	1	-0.100486	-0.0387646	0.158124	0.244134	0.278903	0.172689	0.221462
	-0.108968	-0.100486	1	0.7331	-0.608154	-0.11848	-0.10879	-0.283439	-0.242296
	-0.0465736	-0.0387646	0.7331	1	-0.175526	-0.0510567	-0.0423795	-0.128217	-0.0983577
	0.147542	0.158124	-0.608154	-0.175526	1	0.160362	0.171424	0.385239	0.397277
	0.250125	0.244134	-0.11848	-0.0510567	0.160362	1	0.957276	0.142482	0.151516
	0.244425	0.278903	-0.10879	-0.0423795	0.171424	0.957276	1	0.153694	0.204182
	0.163928	0.172689	-0.283439	-0.128217	0.385239	0.142482	0.153694	1	0.947099
	0.169924	0.221462	-0.242296	-0.0983577	0.397277	0.151516	0.204182	0.947099	1
