# Supplementary material for: A light-fuelled nanoratchet shifts a coupled chemical equilibrium
Source: Nat Nanotechnol. 2021 Dec 16;17(2):159–65. doi: 10.1038/s41565-021-01021-z (PMC8956507; doi:10.1038/s41565-021-01021-z)
Supplement: Supplementary file 2 — Supplementary Data Set 1. Output files for kinetic analysis. [file 41565_2021_1021_MOESM2_ESM.zip › Supplementary_Data_Set_1_COPASI_Output/cat-1-REPORT.txt]

Parameter Estimation Task

Problem Description:
Subtask: 
Time-Course Task

Problem Description:
    AutomaticStepSize: 0
    StepNumber: 100
    StepSize: 0.01
    Duration: 1
    TimeSeriesRequested: 1
    OutputStartTime: 0
    Output Event: 0
    Start in Steady State: 0
    Use Values: 0
    Values: 

Method: Deterministic (LSODA)
    Integrate Reduced Model: 0
    Relative Tolerance: 1e-06
    Absolute Tolerance: 1e-12
    Max Internal Steps: 100000
    Max Internal Step Size: 0


List of Fitting Items:
    1e-6 <= (+1 = I).k1 <= 1000000; Start Value = 0.000817362
    Affected Experiments:
      all    Affected Validation Experiments:
      all
    1e-6 <= (+1 = I).k2 <= 1000000; Start Value = 0.00214953
    Affected Experiments:
      all    Affected Validation Experiments:
      all
    1e-6 <= (+2 -> I).k1 <= 1000000; Start Value = 0.000260792
    Affected Experiments:
      all    Affected Validation Experiments:
      all
    1e-6 <= (+3 -> +2).k1 <= 1000000; Start Value = 0.000314366
    Affected Experiments:
      all    Affected Validation Experiments:
      all
    1e-6 <= (+3 -> I).k1 <= 1000000; Start Value = 0.000364899
    Affected Experiments:
      all    Affected Validation Experiments:
      all
    1e-6 <= (-1 = I).k1 <= 1000000; Start Value = 0.000817535
    Affected Experiments:
      all    Affected Validation Experiments:
      all
    1e-6 <= (-1 = I).k2 <= 1000000; Start Value = 0.00241018
    Affected Experiments:
      all    Affected Validation Experiments:
      all
    1e-6 <= (O = I).k1 <= 1000000; Start Value = 3.87423e-05
    Affected Experiments:
      all    Affected Validation Experiments:
      all
    1e-6 <= (O = I).k2 <= 1000000; Start Value = 0.0017836
    Affected Experiments:
      all    Affected Validation Experiments:
      all

List of Constraint Items:

Method: Levenberg - Marquardt
    Log Verbosity: 0
    Iteration Limit: 2000
    Tolerance: 1e-06
    Modulation: 1e-06
    Stop after # stalled iterations: 0
    Initial Lambda: 1
    Lambda Decrease: 2
    Lambda Increase: 4

[Function Evaluations]	[Best Value]	[Best Parameters]
1	0.0651477	(	0.000817362	0.00214953	0.000260792	0.000314366	0.000364899	0.000817535	0.00241018	3.87423e-05	0.0017836	)
33	0.0651477	(	0.000817362	0.00214953	0.000260792	0.000314366	0.000364899	0.000817535	0.00241018	3.87423e-05	0.0017836	)

Parameter Estimation Result:

Objective Function Value:	0.0651477
Standard Deviation:	0.00551107
Function Evaluations:	189
CPU Time [s]:	0.171
Evaluations/Second [1/s]:	1105.26

	Parameter	Value	Gradient	Standard Deviation
	(+1 = I).k1:	0.000817362	0.362569	2.43014e-05
	(+1 = I).k2:	0.00214953	0.32137	4.28727e-05
	(+2 -> I).k1:	0.000260792	1.1217	5.46912e-06
	(+3 -> +2).k1:	0.000314366	1.68732	2.93793e-06
	(+3 -> I).k1:	0.000364899	3.02757	2.89853e-06
	(-1 = I).k1:	0.000817535	0.354387	2.42192e-05
	(-1 = I).k2:	0.00241018	0.287971	4.79506e-05
	(O = I).k1:	3.87423e-05	-0.0629131	1.06404e-05
	(O = I).k2:	0.0017836	0.484294	2.74583e-05

File Name:	D:/work/core-backup/Ricerca/RUG-Micha/copasi/FINAL/catalyzed/cat-repeat1.txt
Experiment:	Experiment
Mean:	4.90154e-05
Objective Value:	0.0651477
Root Mean Square:	0.00549954
Row	Time	[-1](Data)	[-1](Fit)	[-1](Weighted Error)	[O](Data)	[O](Fit)	[O](Weighted Error)	[+1](Data)	[+1](Fit)	[+1](Weighted Error)	[+2](Data)	[+2](Fit)	[+2](Weighted Error)	[I](Data)	[I](Fit)	[I](Weighted Error)	[+3](Data)	[+3](Fit)	[+3](Weighted Error)	Objective Value	Root Mean Square

1.	0	0	0	0	0	0	0	0	0	0	0.0330935	0.0330935	-1.68028e-18	0	0	0	0.906906	0.906906	1.3988e-17	1.98487e-34	5.75162e-18
2.	9.98115	0	3.97515e-05	1.86973e-05	-0.0336062	2.94939e-05	0.00992165	0	3.54526e-05	1.87724e-05	0.0277576	0.0358398	0.00195715	0	0.00327691	0.00327691	0.945849	0.900779	-0.00567849	0.000145254	0.00492026
3.	19.9623	0	0.000155087	7.29461e-05	0	0.000115371	3.40314e-05	0	0.000138316	7.32392e-05	0.0305731	0.0385598	0.00193402	0	0.00633933	0.00633933	0.909427	0.894692	-0.00185648	4.73858e-05	0.00281027
4.	29.9435	0	0.000340428	0.000160122	0	0.00025392	7.48999e-05	0	0.000303613	0.000160765	0.0294947	0.0412538	0.00284751	0.00571631	0.00920158	0.00348527	0.904789	0.888647	-0.00203381	2.44488e-05	0.00201861
5.	39.9247	0.0160764	0.000590571	-0.00728383	0.0123234	0.00044168	-0.00350479	0	0.000526705	0.000278895	0.0412734	0.0439218	0.000641326	0	0.0118771	0.0118771	0.870327	0.882642	0.00155164	0.000209299	0.00590619
6.	49.9057	0.0017176	0.000900662	-0.00038425	0	0.000675414	0.000199229	0	0.000803262	0.000425334	0.0449198	0.0465641	0.000398192	0.00904332	0.0143782	0.00533489	0.884319	0.876678	-0.000962709	2.99146e-05	0.00223288
7.	59.8868	0	0.00126619	0.000595558	0	0.000952116	0.000280849	0	0.00112926	0.000597953	0.0384204	0.049181	0.00260572	0.000611907	0.0167168	0.0161049	0.900968	0.870755	-0.00380661	0.000281438	0.00684882
8.	69.868	0	0.00168293	0.000791576	0.0107051	0.00126897	-0.00278341	0	0.00150094	0.000794758	0.0386036	0.0517726	0.00318892	0.0122003	0.0189036	0.00670325	0.878491	0.864871	-0.00171601	6.70531e-05	0.00334298
9.	79.8492	0	0.00214696	0.00100983	0	0.00162335	0.000478844	0	0.00191479	0.0010139	0.0427121	0.054339	0.00281551	0.0061999	0.0209487	0.0147488	0.891088	0.859027	-0.00403943	0.000244049	0.00637768
10.	89.8303	0.0436866	0.00265462	-0.0192996	0	0.0020128	0.000593723	0	0.00236754	0.00125363	0.0604567	0.0568805	-0.000865971	0.0048676	0.0228617	0.0179941	0.830989	0.853223	0.00280127	0.000706783	0.0108534
11.	99.8115	0.00416364	0.00320248	-0.000452086	-0.00829694	0.00243504	0.00316565	0	0.00285616	0.00151236	0.0586475	0.0593973	0.000181586	0.0108084	0.0246514	0.013843	0.874677	0.847458	-0.0034295	0.000215936	0.00599911
12.	109.793	0	0.00378737	0.00178141	0	0.00288793	0.000851865	0	0.00337781	0.00178858	0.0600105	0.0618896	0.000455028	0.0187385	0.0263259	0.00758744	0.861251	0.841731	-0.00245933	7.09227e-05	0.00343809
13.	119.774	0.013507	0.00440633	-0.00428056	0	0.00336949	0.000993911	0	0.00392983	0.00208088	0.0621625	0.0643575	0.000531525	0.00948197	0.027893	0.018411	0.854849	0.836044	-0.00236924	0.000368503	0.00783691
14.	129.755	0.0134935	0.00505657	-0.00396834	0	0.00387784	0.00114386	0	0.00450976	0.00238796	0.0579195	0.0668011	0.00215072	0.0160771	0.0293598	0.0132827	0.85251	0.830395	-0.00278632	0.000211577	0.00593825
15.	139.736	0.0150983	0.00573555	-0.00440384	-0.0234618	0.00441127	0.00822182	0	0.00511532	0.0027086	0.0675996	0.0692208	0.000392579	0.0252554	0.030733	0.00547764	0.855508	0.824784	-0.00387105	0.000139472	0.00482135
16.	149.717	0.0148442	0.00644085	-0.00395258	0.0207069	0.00496815	-0.00464252	0.0245245	0.00574435	-0.00994425	0.060593	0.0716167	0.00266946	0.0187433	0.0320189	0.0132756	0.800588	0.819211	0.00234635	0.000324938	0.00735909
17.	159.698	0.0163083	0.00717024	-0.00429812	0.00674396	0.00554697	-0.000353079	0.00371883	0.00639487	0.00141698	0.0637637	0.073989	0.00247609	0.0276339	0.0332233	0.00558939	0.821831	0.813676	-0.00102755	5.90345e-05	0.00313673
18.	169.68	0.0197198	0.00792166	-0.00554933	0.0249919	0.00614635	-0.00555894	0.0217626	0.00706504	-0.00778247	0.0794358	0.0763379	-0.000750167	0.00829033	0.0343516	0.0260613	0.7858	0.808177	0.00281944	0.000809967	0.0116187
19.	179.66	0	0.00869303	0.00408881	0	0.00676483	0.00199545	0.0160068	0.007753	-0.00437045	0.0807017	0.0786632	-0.000493646	0.0264703	0.0354087	0.00893846	0.816821	0.802717	-0.001777	0.000123098	0.0045295
20.	189.642	0	0.00948278	0.00446027	0	0.0074014	0.00218322	0.0050103	0.00845735	0.00182524	0.0831354	0.0809657	-0.000525388	0.0396422	0.0363997	-0.00324248	0.812212	0.797293	-0.0018797	4.2315e-05	0.00265565
21.	199.623	0	0.0102891	0.00483953	0	0.0080548	0.00237596	0.0229343	0.00917649	-0.0072849	0.087385	0.0832454	-0.00100244	0.0327415	0.0373287	0.00458725	0.796939	0.791906	-0.000634199	0.000104586	0.00417504
22.	209.603	0	0.0111103	0.00522578	0	0.00872386	0.00257331	0.000136337	0.00990889	0.00517465	0.0821759	0.0855019	0.000805405	0.0309227	0.0381998	0.00727711	0.826765	0.786555	-0.00506613	0.000139978	0.00483009
23.	219.585	0.0178043	0.0119452	-0.00275589	0	0.00940778	0.00277505	0	0.0106535	0.00564111	0.0835692	0.0877361	0.00100904	0.0438928	0.0390171	-0.00487573	0.794734	0.78124	-0.00170005	7.4799e-05	0.00353079
24.	229.567	0.0318227	0.0127922	-0.0089511	0.0155858	0.0101055	-0.00161654	0.0276896	0.011409	-0.00862073	0.0896561	0.089948	7.06804e-05	0.0268483	0.039784	0.0129356	0.748397	0.775961	0.00347285	0.000336449	0.00748831
25.	239.548	0	0.0136502	0.00642043	0	0.0108163	0.00319051	0.0191605	0.0121742	-0.0036993	0.0984954	0.0921377	-0.00153954	0.0397188	0.0405038	0.000784965	0.782625	0.770718	-0.00150025	7.03233e-05	0.00342353
26.	249.528	0.0241836	0.0145177	-0.0045464	0	0.011539	0.0034037	0.0123777	0.0129479	0.000301948	0.105819	0.0943049	-0.00278817	0.0389877	0.0411796	0.00219192	0.758632	0.765511	0.00086667	4.56756e-05	0.0027591
27.	259.51	0.0209948	0.0153941	-0.00263432	0	0.0122732	0.00362028	0	0.0137295	0.0072699	0.100188	0.0964506	-0.000905013	0.0365069	0.0418145	0.0053076	0.78231	0.760338	-0.00276835	0.000109551	0.00427299
28.	269.492	0.000245725	0.0162781	0.0075409	0	0.0130181	0.00384001	0.0262244	0.0145179	-0.00619867	0.11688	0.0985745	-0.00443279	0.0405141	0.042411	0.00189694	0.756136	0.7552	-0.000117846	0.000133296	0.00471339
29.	279.472	0.0355477	0.0171686	-0.0086447	0	0.0137729	0.00406265	0.0233516	0.0153122	-0.00425695	0.114305	0.100677	-0.00330007	0.0221711	0.0429717	0.0208006	0.744625	0.750098	0.000689554	0.000553388	0.00960371
30.	289.453	0.0119693	0.018065	0.00286714	0	0.0145372	0.0042881	0.0208137	0.0161117	-0.00248974	0.117264	0.102758	-0.00351287	0.0444232	0.0434991	-0.000924133	0.74553	0.745029	-6.30078e-05	4.60054e-05	0.00276904
31.	299.435	0.00204034	0.0189665	0.00796129	0	0.0153104	0.00451615	0.00520716	0.0169156	0.00619974	0.11077	0.104817	-0.00144157	0.0363503	0.0439952	0.00764488	0.785632	0.739995	-0.00574989	0.000215798	0.00599719
32.	309.415	0.0225394	0.0198719	-0.00125466	0	0.0160916	0.0047466	0.0376077	0.0177232	-0.010529	0.107692	0.106856	-0.000202637	0.0506953	0.0444621	-0.00623321	0.721465	0.734996	0.00170473	0.000176764	0.00542777
33.	319.397	0.0337842	0.0207811	-0.00611609	0.00178036	0.0168808	0.00445422	0.0297949	0.0185341	-0.00596271	0.104408	0.108873	0.00108141	0.0418621	0.0449018	0.00303967	0.728371	0.730029	0.000208913	0.000103253	0.00414836
34.	329.378	0.0392589	0.021693	-0.00826221	0	0.0176772	0.00521431	0.00392521	0.0193474	0.00816619	0.10716	0.11087	0.000898394	0.0414122	0.045316	0.00390387	0.748243	0.725096	-0.0029164	0.000186693	0.00557812
35.	339.358	0	0.0226071	0.0106333	0.000966298	0.0184803	0.00516619	0.0303124	0.0201626	-0.0053744	0.104569	0.112846	0.00200438	0.0576627	0.0457064	-0.0119563	0.746489	0.720197	-0.00331263	0.000326586	0.00737774
36.	349.34	0.0114433	0.0235229	0.00568171	0.0142523	0.0192901	0.001486	0.0255076	0.0209795	-0.00239769	0.135272	0.114802	-0.00495683	0.0456431	0.0460746	0.000431534	0.707882	0.715331	0.000938512	6.58761e-05	0.00331351
37.	359.322	0.0198997	0.0244399	0.00213549	0.0147163	0.0201059	0.00158978	0.0399593	0.0217973	-0.00961692	0.103742	0.116738	0.0031471	0.0535594	0.046422	-0.00713736	0.708124	0.710497	0.000299024	0.000160508	0.00517218
38.	369.302	0.0171044	0.0253573	0.0038818	0	0.0209272	0.00617298	0.0255476	0.0226156	-0.00155254	0.121173	0.118653	-0.000610199	0.0493236	0.04675	-0.00257364	0.726851	0.705697	-0.00266531	6.96842e-05	0.00340794
39.	379.283	0.00196219	0.0262751	0.0114357	-0.0147031	0.021754	0.0107539	0.019485	0.0234341	0.00209108	0.127362	0.120549	-0.00164977	0.036316	0.0470598	0.0107438	0.769578	0.700928	-0.00864939	0.000443758	0.00859998
40.	389.265	0.0430489	0.0271926	-0.00745808	-0.00283071	0.0225859	0.00749724	0.0337303	0.0242525	-0.00501856	0.132627	0.122425	-0.00247068	0.0571722	0.0473526	-0.00981952	0.676252	0.696192	0.00251227	0.000245856	0.00640125
41.	399.247	0.0269181	0.0281095	0.000560389	0.0047876	0.0234225	0.00549682	0.0440647	0.0250703	-0.0100577	0.13293	0.124281	-0.00209445	0.0480593	0.0476296	-0.000429679	0.68324	0.691487	0.00103906	0.000137337	0.0047843
42.	409.227	0.0351125	0.0290253	-0.00286313	0	0.0242635	0.00715709	0.00631135	0.025887	0.0103655	0.12773	0.126117	-0.000390509	0.0527887	0.0478916	-0.0048971	0.718058	0.686816	-0.00393629	0.000206493	0.00586648
43.	419.208	0.0365789	0.0299399	-0.00312268	0	0.0251088	0.00740644	0.0304476	0.0267027	-0.00198295	0.132585	0.127934	-0.00112629	0.0481922	0.0481398	-5.2383e-05	0.692196	0.682175	-0.00126263	7.1404e-05	0.00344973
44.	429.19	0.0481567	0.0308528	-0.00813898	0.0150199	0.0259581	0.00322647	0.0414685	0.027517	-0.00738743	0.134669	0.129732	-0.00119552	0.0511765	0.048375	-0.00280151	0.649509	0.677565	0.00353481	0.000153	0.00504975
45.	439.17	0.0198756	0.0317637	0.00559161	-0.0336624	0.026811	0.0178381	0.0432617	0.0283294	-0.0079068	0.150879	0.131511	-0.0046902	0.0558557	0.048598	-0.00725767	0.70379	0.672987	-0.00388092	0.000501713	0.00914434
46.	449.152	0.0147173	0.0326725	0.00844531	0	0.0276675	0.0081612	0.0312367	0.0291399	-0.00111026	0.130679	0.133271	0.000627558	0.0529766	0.0488096	-0.00416694	0.71039	0.66844	-0.00528546	0.000184854	0.00555059
47.	459.133	0.0372577	0.0335788	-0.00173035	0	0.0285275	0.00841485	0.0395898	0.0299483	-0.00510525	0.149861	0.135012	-0.00359575	0.0282836	0.0490106	0.020727	0.685008	0.663923	-0.00265656	0.000549461	0.00956958
48.	469.113	0.0337563	0.0344824	0.000341537	0.0339238	0.0293904	-0.00133725	0.0505538	0.0307542	-0.0104841	0.138128	0.136734	-0.000337618	0.0356202	0.0492015	0.0135813	0.648018	0.659437	0.00143881	0.000298457	0.00705286
49.	479.095	0.0222781	0.0353832	0.00616406	0	0.0302564	0.00892485	0.0234577	0.0315576	0.00428896	0.144081	0.138438	-0.00136653	0.060265	0.0493832	-0.0108819	0.689918	0.654981	-0.00440172	0.000275701	0.00677866
50.	489.077	0.016849	0.0362809	0.00913992	0.0201657	0.0311253	0.00323279	0.0304544	0.0323583	0.00100814	0.128868	0.140124	0.0027258	0.0721675	0.049556	-0.0226114	0.671496	0.650555	-0.00263834	0.000620674	0.0101708
51.	499.057	0.0360476	0.0371752	0.000530399	0.0247281	0.0319967	0.00214405	0.0342208	0.033156	-0.000563829	0.154841	0.141791	-0.00315994	0.0462129	0.0497206	0.00350768	0.64395	0.64616	0.000278461	2.75628e-05	0.00214331
52.	509.038	0.0299365	0.0380663	0.0038239	0.0303819	0.0328707	0.000734138	0.0499281	0.0339507	-0.00846016	0.147396	0.143441	-0.000957776	0.0553881	0.0498776	-0.00551053	0.626969	0.641794	0.00186778	0.000121507	0.00450014
53.	519.02	0.0553916	0.0389538	-0.00773161	0	0.0337472	0.00995453	0.0290512	0.0347423	0.0030135	0.139088	0.145072	0.0014491	0.0405631	0.0500273	0.00946423	0.675906	0.637457	-0.00484427	0.00028309	0.00686889
54.	529	0.0134054	0.0398374	0.0124324	-0.0664014	0.0346257	0.0298004	0.0358663	0.0355304	-0.000177838	0.16016	0.146686	-0.00326287	0.0576187	0.0501702	-0.00744849	0.739351	0.63315	-0.0133805	0.00128782	0.0146505
55.	538.982	0.0425732	0.0407174	-0.000872872	0.0152352	0.0355066	0.00597954	0.0645997	0.0363153	-0.0149769	0.162177	0.148282	-0.00336473	0.0373248	0.0503068	0.0129821	0.61809	0.628872	0.00135842	0.000442524	0.00858801
56.	548.963	0.0825972	0.0415934	-0.0192864	0.00822296	0.0363895	0.00830839	0.0366846	0.0370966	0.000218121	0.124995	0.14986	0.00602123	0.0458299	0.0504375	0.00460761	0.64167	0.624623	-0.00214786	0.00050314	0.00915732
57.	558.945	0.0513773	0.0424653	-0.00419181	0.012921	0.0372743	0.00718358	0.0268085	0.0378743	0.00585942	0.142865	0.151422	0.00207216	0.0579307	0.0505625	-0.0073682	0.648098	0.620402	-0.00348949	0.000174269	0.00538932
58.	568.925	0.0437709	0.043333	-0.000205987	0.0109081	0.0381608	0.00803885	0.0335268	0.0386481	0.00271179	0.150247	0.152965	0.000658286	0.0633248	0.0506823	-0.0126426	0.638222	0.61621	-0.00277336	0.000239978	0.00632427
59.	578.907	0.0436704	0.0441965	0.000247471	0.0206533	0.0390492	0.00542633	0.0390466	0.0394184	0.000196857	0.137291	0.154492	0.00416534	0.0477991	0.0507971	0.00299802	0.65154	0.612046	-0.00497583	8.06421e-05	0.00366611
60.	588.888	0.0450051	0.0450557	2.38168e-05	0.0352111	0.0399393	0.0013947	0.0502258	0.0401847	-0.00531686	0.181844	0.156002	-0.00625771	0.0315629	0.0509073	0.0193445	0.596151	0.607911	0.00148163	0.000445777	0.00861952
61.	598.868	0.0281581	0.0459104	0.0083499	0.0197854	0.0408308	0.00620785	0.0522444	0.040947	-0.00598204	0.157636	0.157495	-3.40785e-05	0.0543331	0.0510132	-0.00331998	0.627843	0.603804	-0.00302883	0.00016424	0.00523196
62.	608.85	0.0252609	0.0467608	0.0101126	-0.0220949	0.041724	0.0188249	0.0622697	0.0417055	-0.0108889	0.17086	0.158971	-0.00287879	0.0555908	0.0511149	-0.00447589	0.648114	0.599723	-0.00609683	0.000640702	0.0103336
63.	618.832	0.0457245	0.0476066	0.000885287	0.0379923	0.0426185	0.00136461	0.0564905	0.0424599	-0.0074293	0.153633	0.160431	0.00164618	0.0451198	0.0512127	0.00609294	0.60104	0.595671	-0.000676428	9.81318e-05	0.00404417
64.	628.812	0.061422	0.0484478	-0.00610248	0.051955	0.0435143	-0.00248979	0.0513578	0.0432101	-0.00431424	0.165053	0.161874	-0.000769745	0.0402266	0.0513069	0.0110803	0.569986	0.591647	0.00272912	0.000192865	0.00566959
65.	638.793	0.0948776	0.0492844	-0.021445	0.0273408	0.0444116	0.00503544	0.0377875	0.0439564	0.00326647	0.156478	0.163301	0.00165217	0.0438667	0.0513977	0.00753103	0.579649	0.587649	0.0010079	0.000556374	0.00962959
66.	648.775	0.0510303	0.0501164	-0.000429834	-0.0328256	0.0453101	0.023048	0.0325514	0.0446984	0.00643195	0.169581	0.164712	-0.00117912	0.0480752	0.0514853	0.00341009	0.671587	0.583678	-0.011076	0.00070846	0.0108663
67.	658.755	0.0489133	0.0509436	0.000954942	0.0293977	0.0462096	0.00495905	0.0487451	0.0454362	-0.00175207	0.162958	0.166107	0.000762392	0.0513452	0.0515697	0.000224541	0.59864	0.579734	-0.00238203	3.48796e-05	0.00241107
68.	668.737	0.0303779	0.0517661	0.0100601	0.0182015	0.0471104	0.00852736	0.0363062	0.0461699	0.00522287	0.167642	0.167485	-3.79953e-05	0.0561552	0.0516514	-0.0045038	0.631317	0.575817	-0.00699259	0.000270381	0.00671294
69.	678.718	0.0765421	0.0525839	-0.0112688	0.0354645	0.0480123	0.00370125	0.0338501	0.0468993	0.00690967	0.163259	0.168848	0.00135352	0.0670853	0.0517302	-0.015355	0.563799	0.571926	0.00102391	0.000427087	0.0084369
70.	688.698	0.0919459	0.0533968	-0.0181318	0.0328508	0.048915	0.00473851	0.0433059	0.0476243	0.00228664	0.171697	0.170195	-0.000363588	0.0566564	0.0518065	-0.00484983	0.543544	0.568062	0.00308907	0.000389639	0.00805853
71.	698.68	0.0374226	0.054205	0.00789367	0.0685821	0.0498189	-0.00553466	0.0618999	0.0483452	-0.00717735	0.176779	0.171527	-0.00127167	0.04042	0.0518804	0.0114604	0.554897	0.564223	0.00117509	0.000278796	0.0068166
72.	708.662	0.0507364	0.0550083	0.00200933	0.0650882	0.0507237	-0.00423715	0.0517078	0.0490617	-0.0014011	0.170043	0.172843	0.000678224	0.0518463	0.051952	0.000105747	0.550579	0.560411	0.00123876	2.59596e-05	0.00208005
73.	718.643	0.057631	0.0558069	-0.000858008	0.00504233	0.0516295	0.013742	0.0539858	0.049774	-0.00223022	0.171542	0.174144	0.000630156	0.0535453	0.0520214	-0.00152385	0.598254	0.556624	-0.00524501	0.000224782	0.00612075
74.	728.623	0.0660269	0.0566004	-0.00443379	0.0332558	0.052536	0.00568713	0.0571107	0.0504818	-0.0035101	0.169037	0.17543	0.00154803	0.0444996	0.0520887	0.00758915	0.57007	0.552863	-0.0021679	0.000129014	0.00463706
75.	738.605	0.0438483	0.0573892	0.00636905	0.0197819	0.0534434	0.00992927	0.0705144	0.0511853	-0.0102349	0.182311	0.1767	-0.00135863	0.0573236	0.0521541	-0.00516954	0.566221	0.549128	-0.00215362	0.000277116	0.00679603
76.	748.587	0.0636338	0.0581732	-0.00256844	0.0410248	0.0543516	0.00393107	0.0613361	0.0518846	-0.00500469	0.171745	0.177956	0.00150408	0.0608825	0.0522176	-0.00866491	0.541378	0.545417	0.000508892	0.000124699	0.00455886
77.	758.567	0.0568862	0.0589521	0.000971697	0.0738498	0.0552605	-0.00548336	0.0572446	0.0525793	-0.00247028	0.173041	0.179197	0.00149069	0.0536285	0.0522793	-0.00134919	0.52535	0.541732	0.002064	4.54163e-05	0.00275125
78.	768.548	0.0340981	0.0597263	0.0120543	0.0525491	0.0561702	0.00106814	0.0615736	0.0532699	-0.00439688	0.191296	0.180423	-0.00263308	0.0612996	0.0523394	-0.00896022	0.539183	0.538071	-0.000140088	0.000253019	0.00649383
79.	778.53	0.067524	0.0604957	-0.0033058	0.0421206	0.0570807	0.00441283	0.0580968	0.0539561	-0.00219253	0.179624	0.181634	0.000486904	0.066038	0.0523979	-0.0136402	0.526597	0.534435	0.000987581	0.000222476	0.00608928
80.	788.51	0.0590575	0.06126	0.00103596	0.0475353	0.0579916	0.00308433	0.0751071	0.0546379	-0.0108387	0.181552	0.182831	0.000309599	0.0467498	0.0524548	0.00570498	0.529998	0.530825	0.000104196	0.000160716	0.00517553
81.	798.492	0.0594219	0.0620196	0.00122182	0.0759974	0.0589034	-0.0050423	0.043323	0.0553154	0.00635009	0.18877	0.184014	-0.00115172	0.0605016	0.0525103	-0.00799137	0.511986	0.527238	0.00192157	0.000136122	0.00476309
82.	808.473	0.0770963	0.0627743	-0.00673642	0.0378179	0.0598158	0.00648878	0.0536673	0.0559886	0.00122911	0.190626	0.185182	-0.00131823	0.0499681	0.0525643	0.00259622	0.530825	0.523675	-0.000900789	9.82838e-05	0.0040473
83.	818.453	0.0693357	0.0635241	-0.00273352	0.0727439	0.0607286	-0.0035442	0.0889306	0.0566573	-0.017089	0.179144	0.186336	0.00174156	0.0536083	0.0526171	-0.000991211	0.476238	0.520137	0.00553101	0.000346674	0.00760125
84.	828.435	0.0531559	0.0642691	0.00522715	-0.0199585	0.0616421	0.02407	0.0485586	0.0573219	0.00464024	0.204799	0.187476	-0.00419481	0.0573688	0.0526686	-0.00470017	0.596076	0.516622	-0.0100106	0.000768122	0.0113146
85.	838.417	0.0813155	0.0650093	-0.00766968	0.0794465	0.0625562	-0.00498219	0.0545933	0.0579821	0.0017944	0.189271	0.188602	-0.000161977	0.0495779	0.0527189	0.00314103	0.485796	0.513131	0.00344407	0.00010862	0.0042548
86.	848.397	0.0641513	0.0657446	0.000749402	0.0553075	0.0634707	0.00240794	0.0713844	0.0586379	-0.0067494	0.179152	0.189714	0.00255771	0.0576545	0.052768	-0.00488655	0.51235	0.509665	-0.000338378	8.24489e-05	0.00370695
87.	858.378	0.061248	0.0664752	0.00245864	0.0631826	0.0643859	0.000354938	0.0626908	0.0592895	-0.00180101	0.184976	0.190813	0.0014134	0.0562175	0.052816	-0.00340151	0.511685	0.506221	-0.000688479	2.34565e-05	0.00197722
88.	868.36	0.0882106	0.0672009	-0.00988201	0.0809667	0.0653015	-0.00462082	0.0512959	0.0599369	0.00457545	0.191417	0.191898	0.000116403	0.0426894	0.0528629	0.0101736	0.48542	0.5028	0.0021897	0.000248251	0.00643235
89.	878.342	0.063199	0.0679219	0.00222147	0.0684403	0.0662176	-0.000655623	0.0644224	0.06058	-0.0020346	0.200492	0.192969	-0.00182166	0.0556509	0.0529089	-0.00274208	0.487796	0.499403	0.00146239	2.24804e-05	0.00193565
90.	888.322	0.074872	0.068638	-0.00293218	0.0427973	0.0671341	0.00717872	0.0573421	0.0612187	0.00205267	0.185861	0.194027	0.00197741	0.0562047	0.0529538	-0.00325089	0.522923	0.496028	-0.00338849	9.03054e-05	0.00387955
91.	898.303	0.0824649	0.0693495	-0.00616893	0.0508215	0.0680511	0.00508228	0.052815	0.0618533	0.00478584	0.186347	0.195072	0.00211273	0.0586913	0.0529977	-0.00569356	0.50886	0.492677	-0.002039	0.000127827	0.00461569
92.	908.285	0.0585701	0.0700562	0.00540254	0.0616808	0.0689685	0.00214968	0.0564003	0.0624836	0.0032212	0.213421	0.196103	-0.00419355	0.0475741	0.0530408	0.00546664	0.502354	0.489348	-0.00163867	9.43399e-05	0.00396526
93.	918.265	0.0627394	0.0707581	0.00377162	0.0735332	0.0698862	-0.00107579	0.0725373	0.0631097	-0.00499198	0.189615	0.197122	0.00181775	0.059144	0.0530829	-0.00606106	0.482431	0.486041	0.000454891	8.05499e-05	0.00366401
94.	928.247	0.0742241	0.0714553	-0.00130231	0.0614541	0.0708044	0.00275809	0.0766416	0.0637317	-0.00683594	0.18345	0.198127	0.00355422	0.0638731	0.0531243	-0.0107489	0.480357	0.482757	0.000302369	0.000184296	0.0055422
95.	938.228	0.084082	0.0721479	-0.00561324	0.0768618	0.071723	-0.00151582	0.0592005	0.0643494	0.00272641	0.19417	0.19912	0.00119861	0.0547774	0.0531647	-0.00161262	0.470908	0.479495	0.00108187	4.64472e-05	0.0027823
96.	948.208	0.0673964	0.0728358	0.00255844	0.0517251	0.0726418	0.00616985	0.0647369	0.0649629	0.000119706	0.198262	0.2001	0.000444962	0.0514047	0.0532044	0.00179968	0.506475	0.476255	-0.0038074	6.25601e-05	0.00322904
97.	958.19	0.0369893	0.073519	0.0171819	0.109474	0.073561	-0.0105935	0.0811065	0.0655724	-0.00822541	0.200553	0.201067	0.000124544	0.0575175	0.0532433	-0.00427419	0.45436	0.473037	0.00235323	0.000498921	0.00911885
98.	968.172	0.0915958	0.0741977	-0.00818328	0.071439	0.0744807	0.000897222	0.067002	0.0661777	-0.000436426	0.204079	0.202022	-0.000498097	0.0565471	0.0532815	-0.00326562	0.449338	0.469841	0.00258325	8.55471e-05	0.00377596
99.	978.152	0.0879007	0.0748716	-0.00612827	0.0486852	0.0754004	0.0078803	0.0597323	0.0667789	0.00373121	0.188699	0.202964	0.00345425	0.0734786	0.0533189	-0.0201597	0.481504	0.466667	-0.00186944	0.000535417	0.00944649
100.	988.133	0.0877652	0.0755411	-0.00574968	0.0484037	0.0763207	0.00823477	0.0583817	0.067376	0.00476259	0.213516	0.203893	-0.00233026	0.0452507	0.0533556	0.0081049	0.486682	0.463513	-0.00291913	0.000203193	0.00581941
101.	998.115	0.0630823	0.076206	0.00617276	0.0977815	0.0772412	-0.00605885	0.068848	0.0679691	-0.00046539	0.200397	0.204811	0.0010688	0.0524458	0.0533916	0.000945871	0.457445	0.460381	0.000369918	7.7203e-05	0.00358708
102.	1008.1	0.0616795	0.0768662	0.00714314	0.0569224	0.0781619	0.00626508	0.0744665	0.068558	-0.00312864	0.212714	0.205716	-0.00169459	0.049073	0.053427	0.00435398	0.485144	0.457271	-0.00351186	0.000134226	0.0047298
103.	1018.08	0.0955365	0.077522	-0.00847323	0.0834085	0.079083	-0.00127592	0.059531	0.0691429	0.00508961	0.201062	0.20661	0.00134351	0.0530334	0.0534617	0.000428295	0.447429	0.454181	0.000850663	0.00010204	0.00412391
104.	1028.06	0.0558041	0.0781733	0.0105215	0.104322	0.0800043	-0.00717299	0.0669193	0.0697239	0.00148504	0.215063	0.207491	-0.00183369	0.0515379	0.0534958	0.00195784	0.446354	0.451112	0.000599493	0.000171914	0.00535278
105.	1038.04	0.0730035	0.0788201	0.00273587	0.0596092	0.0809259	0.00628787	0.0753385	0.0703008	-0.00266746	0.217798	0.20836	-0.00228527	0.0549517	0.0535292	-0.00142249	0.459299	0.448063	-0.00141565	6.33876e-05	0.00325032
106.	1048.02	0.0711357	0.0794624	0.00391649	0.0919901	0.0818475	-0.00299178	0.0883031	0.0708737	-0.00922902	0.20893	0.209218	6.96674e-05	0.0455755	0.053562	0.0079865	0.434065	0.445036	0.00138227	0.000175164	0.00540315
107.	1058	0.0787706	0.0801003	0.000625438	0.0965974	0.0827696	-0.00407883	0.0756061	0.0714427	-0.00220456	0.205366	0.210064	0.0011377	0.0609538	0.0535943	-0.00735951	0.422706	0.442029	0.00243452	8.32718e-05	0.0037254
108.	1067.98	0.0995594	0.0807338	-0.00885475	0.0746728	0.0836918	0.00266038	0.0712943	0.0720078	0.000377783	0.197582	0.210899	0.00322467	0.0592713	0.0536259	-0.00564538	0.43762	0.439042	0.000179155	0.000127928	0.0046175
109.	1077.96	0.100953	0.0813628	-0.00921421	0.0787885	0.0846141	0.00171841	0.0516967	0.0725689	0.011052	0.206068	0.211721	0.00136899	0.0666167	0.053657	-0.0129597	0.435878	0.436076	2.49997e-05	0.000379829	0.00795643
110.	1087.94	0.0774419	0.0819875	0.00213806	0.0616578	0.0855368	0.00704366	0.0742399	0.0731261	-0.000589792	0.205644	0.212533	0.00166826	0.0573834	0.0536875	-0.00369591	0.463633	0.433129	-0.00384328	8.57459e-05	0.00378034
111.	1097.93	0.0921429	0.0826079	-0.00448486	0.113164	0.0864596	-0.00787702	0.0752401	0.0736795	-0.000826348	0.207977	0.213333	0.001297	0.053316	0.0537175	0.000401536	0.39816	0.430202	0.00403707	0.000100986	0.00410255
112.	1107.91	0.0978403	0.0832238	-0.00687492	0.0674707	0.0873824	0.00587345	0.0761578	0.0742289	-0.00102139	0.214222	0.214122	-2.41408e-05	0.0436028	0.053747	0.0101442	0.440707	0.427296	-0.00168967	0.000188566	0.00560604
113.	1117.89	0.0731165	0.0838355	0.00504173	0.0989174	0.0883056	-0.00313022	0.0804952	0.0747745	-0.00302914	0.208957	0.2149	0.00143918	0.055686	0.0537759	-0.00191012	0.422828	0.424409	0.000199119	5.01524e-05	0.00289115
114.	1127.87	0.0722672	0.084443	0.00572693	0.0933349	0.0892289	-0.00121117	0.0703457	0.0753164	0.00263204	0.220683	0.215667	-0.00121464	0.0600431	0.0538043	-0.0062388	0.423326	0.421541	-0.000224983	8.16409e-05	0.00368874
115.	1137.85	0.103168	0.0850461	-0.00852355	0.072825	0.0901522	0.00511107	0.0758788	0.0758543	-1.29313e-05	0.214573	0.216422	0.000447829	0.0600012	0.0538322	-0.00616906	0.413554	0.418693	0.000647404	0.000137451	0.00478629
116.	1147.83	0.0825441	0.085645	0.00145855	0.103638	0.0910758	-0.00370543	0.0929416	0.0763886	-0.00876495	0.214477	0.217167	0.000651409	0.0498205	0.0538596	0.00403909	0.396579	0.415864	0.00242974	0.000115324	0.00438414
117.	1157.81	0.0765069	0.0862398	0.00457792	0.106865	0.0919995	-0.00438505	0.0692095	0.0769191	0.00408229	0.225849	0.217902	-0.00192451	0.0498019	0.0538865	0.00408455	0.411767	0.413053	0.000162071	7.72646e-05	0.00358851
118.	1167.79	0.0900606	0.0868302	-0.00151943	0.128221	0.0929232	-0.010412	0.0857297	0.0774458	-0.00438638	0.219177	0.218625	-0.000133546	0.0483185	0.0539129	0.00559437	0.368493	0.410263	0.00526265	0.00018897	0.00561203
119.	1177.78	0.0908046	0.0874166	-0.00159356	0.0876103	0.0938471	0.00183969	0.0672442	0.0779688	0.00567875	0.216224	0.219338	0.000754174	0.0578089	0.0539388	-0.00387004	0.420308	0.407491	-0.00161494	5.63261e-05	0.00306393
120.	1187.76	0.0677496	0.0879988	0.0095243	0.0710011	0.0947712	0.00701154	0.0830524	0.0784882	-0.00241679	0.232682	0.220041	-0.00306127	0.063744	0.0539643	-0.00977966	0.421771	0.404737	-0.0021461	0.000255334	0.00652347
121.	1197.74	0.0917465	0.0885769	-0.00149087	0.0481095	0.0956953	0.0140366	0.0748235	0.0790038	0.00221353	0.233052	0.220733	-0.00298329	0.0462138	0.0539893	0.00777547	0.446054	0.402002	-0.00555025	0.000304311	0.0071217
122.	1207.72	0.104257	0.0891508	-0.00710522	0.104796	0.0966194	-0.00241198	0.0852836	0.0795157	-0.00305413	0.21428	0.221414	0.00172748	0.0540602	0.0540138	-4.63815e-05	0.377323	0.399286	0.00276723	7.62734e-05	0.00356542
123.	1217.7	0.0824702	0.0897207	0.00341029	0.119975	0.0975437	-0.0066167	0.0781397	0.0800241	0.00099778	0.215655	0.222086	0.00155708	0.050551	0.0540379	0.00348693	0.393208	0.396588	0.000425806	7.11708e-05	0.0034441
124.	1227.68	0.0909149	0.0902865	-0.000295564	0.108637	0.098468	-0.00299971	0.0907295	0.0805288	-0.00540134	0.221594	0.222747	0.000279082	0.0529923	0.0540616	0.00106932	0.375132	0.393908	0.00236572	4.5078e-05	0.00274099
125.	1237.66	0.107021	0.0908482	-0.00760682	0.0921673	0.0993923	0.0021312	0.0933134	0.0810299	-0.00650424	0.212657	0.223398	0.00260093	0.0614788	0.0540848	-0.00739401	0.373363	0.391247	0.00225328	0.000171225	0.00534204
126.	1247.64	0.0706171	0.091406	0.00977817	0.0901881	0.100317	0.0029877	0.0839901	0.0815274	-0.00130403	0.246776	0.224039	-0.00550579	0.0595747	0.0541076	-0.00546714	0.388854	0.388603	-3.16365e-05	0.000166444	0.00526694
127.	1257.62	0.108332	0.0919598	-0.00770055	0.109061	0.101241	-0.00230662	0.0811776	0.0820214	0.000446824	0.228181	0.22467	-0.000850114	0.0549196	0.0541299	-0.000789712	0.358329	0.385977	0.00348344	7.82994e-05	0.00361246
128.	1267.61	0.100865	0.0925095	-0.00392981	0.119675	0.102166	-0.00516489	0.0841242	0.0825118	-0.000853786	0.2155	0.225292	0.00237101	0.0548407	0.0541518	-0.000688858	0.364995	0.38337	0.00231506	5.43041e-05	0.00300844
129.	1277.59	0.0599881	0.0930554	0.0155534	0.139899	0.10309	-0.0108575	0.0867571	0.0829987	-0.00199007	0.225994	0.225903	-2.20305e-05	0.0467127	0.0541733	0.00746055	0.380649	0.380779	1.63492e-05	0.000419414	0.00836076
130.	1287.57	0.0910458	0.0935974	0.00120013	0.103378	0.104015	0.000187807	0.0672067	0.0834822	0.00861797	0.233093	0.226505	-0.00159536	0.0574614	0.0541944	-0.00326707	0.387814	0.378206	-0.00121059	9.04295e-05	0.00388221
131.	1297.55	0.0803264	0.0941353	0.00649512	0.0912841	0.104939	0.00402793	0.101357	0.083962	-0.00921086	0.228875	0.227097	-0.000430318	0.0645721	0.054215	-0.010357	0.373586	0.375651	0.000260178	0.000250772	0.00646493
132.	1307.53	0.0836035	0.0946695	0.00520494	0.129444	0.105864	-0.0069554	0.0768302	0.0844385	0.00402869	0.214433	0.22768	0.00320779	0.0590409	0.0542353	-0.00480564	0.376648	0.373112	-0.000445494	0.000125282	0.0045695
133.	1317.51	0.102099	0.0951998	-0.00324527	0.102417	0.106789	0.00128944	0.0747163	0.0849116	0.00539845	0.223783	0.228254	0.00108256	0.048929	0.0542551	0.00532615	0.388055	0.370591	-0.00220029	7.57188e-05	0.00355244
134.	1327.49	0.133792	0.0957262	-0.0179043	0.111548	0.107713	-0.00113128	0.0868884	0.0853811	-0.000798133	0.212542	0.228818	0.00394128	0.055413	0.0542746	-0.00113838	0.339817	0.368087	0.00356188	0.000351998	0.0076594
135.	1337.47	0.110124	0.0962488	-0.00652646	0.104922	0.108638	0.00109601	0.0842689	0.0858473	0.000835811	0.22235	0.229372	0.00170047	0.0619272	0.0542936	-0.00763362	0.356407	0.3656	0.00115824	0.000107	0.00422295
136.	1347.45	0.0861235	0.0967677	0.00500656	0.137078	0.109562	-0.00811633	0.100997	0.0863101	-0.00777665	0.23031	0.229918	-9.50551e-05	0.0516219	0.0543123	0.00269037	0.33387	0.36313	0.00368653	0.000172254	0.00535808
137.	1357.44	0.0994724	0.0972828	-0.00102992	0.126385	0.110487	-0.00468943	0.0734054	0.0867696	0.00707648	0.224476	0.230454	0.00144773	0.0576457	0.0543305	-0.00331514	0.358616	0.360676	0.000259522	8.62815e-05	0.00379213
138.	1367.42	0.100319	0.097794	-0.0011875	0.093396	0.111411	0.005314	0.0706824	0.0872257	0.00875981	0.246975	0.230982	-0.00387296	0.0518382	0.0543484	0.00251018	0.376789	0.358239	-0.00233718	0.000133146	0.00471074
139.	1377.4	0.109012	0.0983016	-0.00503777	0.129667	0.112336	-0.00511236	0.0882717	0.0876784	-0.000314155	0.229685	0.2315	0.000439423	0.0542256	0.0543659	0.000140343	0.329138	0.355818	0.00336154	6.31268e-05	0.00324363
140.	1387.38	0.0882769	0.0988055	0.00495218	0.124839	0.11326	-0.00341541	0.0936238	0.0881279	-0.0029101	0.231307	0.232009	0.000170113	0.0606735	0.054383	-0.00629048	0.34128	0.353414	0.00152879	8.65941e-05	0.00379899
141.	1397.36	0.101048	0.0993056	-0.000819645	0.102317	0.114184	0.00350056	0.094937	0.088574	-0.00336926	0.238504	0.23251	-0.00145153	0.062312	0.0543998	-0.00791224	0.340882	0.351026	0.00127816	9.06218e-05	0.00388634
142.	1407.34	0.0877535	0.0998021	0.00566714	0.111872	0.115109	0.000954591	0.0913257	0.089017	-0.00122249	0.23288	0.233002	2.94833e-05	0.0497745	0.0544161	0.00464161	0.366394	0.348654	-0.00223504	6.1063e-05	0.00319017
143.	1417.32	0.107485	0.100295	-0.00338202	0.0796195	0.116033	0.010741	0.0581289	0.0894566	0.0165883	0.245999	0.233485	-0.00303037	0.0488657	0.0544321	0.00556647	0.399901	0.346298	-0.00675357	0.000487757	0.00901625
144.	1427.3	0.0954902	0.100784	0.00249003	0.102408	0.116957	0.00429149	0.0968301	0.089893	-0.00367325	0.225967	0.233959	0.00193542	0.0723859	0.0544478	-0.0179381	0.346919	0.343959	-0.000372929	0.000363772	0.00778644
145.	1437.29	0.103467	0.10127	-0.00103341	0.118794	0.117881	-0.00026936	0.0990473	0.0903262	-0.00461787	0.241425	0.234425	-0.00169497	0.0450817	0.054463	0.00938129	0.332185	0.341635	0.00119057	0.000114764	0.00437348
146.	1447.27	0.109698	0.101752	-0.00373727	0.144012	0.118805	-0.00743531	0.0799895	0.0907562	0.00570109	0.222072	0.234883	0.00310225	0.0531312	0.0544779	0.00134672	0.331098	0.339326	0.00103664	0.000114266	0.00436398
147.	1457.25	0.099598	0.10223	0.00123811	0.1221	0.119729	-0.000699387	0.0861146	0.091183	0.00268373	0.23146	0.235332	0.000937547	0.0451736	0.0544925	0.00931884	0.355554	0.337034	-0.0023334	0.000102389	0.00413096
148.	1467.23	0.139766	0.102705	-0.0174317	0.115491	0.120652	0.00152248	0.0803709	0.0916067	0.00594945	0.238306	0.235773	-0.000613461	0.0520028	0.0545066	0.00250384	0.314063	0.334756	0.00260716	0.000355021	0.00769221
149.	1477.21	0.104519	0.103177	-0.000631425	0.113284	0.121576	0.00244595	0.0993085	0.0920272	-0.0038555	0.235663	0.236205	0.000131374	0.052566	0.0545205	0.00195452	0.334659	0.332494	-0.000272824	2.51581e-05	0.00204768
150.	1487.19	0.114141	0.103645	-0.0049371	0.116453	0.1225	0.00178351	0.091791	0.0924445	0.000346058	0.239364	0.23663	-0.000662161	0.0503114	0.0545339	0.00422256	0.327939	0.330248	0.000290863	4.60287e-05	0.00276974
151.	1497.17	0.116739	0.104109	-0.00594044	0.118569	0.123423	0.00143171	0.0855056	0.0928588	0.0038936	0.223617	0.237046	0.00325195	0.0558292	0.0545471	-0.00128215	0.33974	0.328016	-0.00147718	6.68999e-05	0.00333916
152.	1507.15	0.103116	0.10457	0.000683648	0.128844	0.124346	-0.00132685	0.102564	0.0932701	-0.00492097	0.235645	0.237454	0.000438204	0.0478939	0.0545599	0.00666597	0.321937	0.3258	0.000486659	7.13079e-05	0.00344741
153.	1517.13	0.109267	0.105027	-0.001994	0.118455	0.125269	0.00201011	0.0993772	0.0936782	-0.00301769	0.242837	0.237854	-0.00120654	0.06484	0.0545723	-0.0102678	0.305224	0.323598	0.002315	0.000129365	0.00464336
154.	1527.12	0.104682	0.105482	0.000375851	0.148557	0.126192	-0.0065969	0.0987103	0.0940832	-0.00245008	0.219124	0.238247	0.00463053	0.0555664	0.0545844	-0.000982005	0.31336	0.321412	0.00101451	7.30986e-05	0.00349043
155.	1537.1	0.140402	0.105932	-0.0162131	0.126382	0.127115	0.000216333	0.0853301	0.0944853	0.00484773	0.237419	0.238631	0.000293511	0.0543613	0.0545961	0.000234848	0.296105	0.31924	0.00291477	0.00029505	0.00701249
156.	1547.08	0.114443	0.10638	-0.00379284	0.110761	0.128038	0.00509616	0.103553	0.0948843	-0.00459002	0.239466	0.239008	-0.000110908	0.0494994	0.0546075	0.00510815	0.322277	0.317083	-0.000654474	8.79586e-05	0.00382881
157.	1557.06	0.108206	0.106823	-0.000650488	0.164233	0.12896	-0.0104045	0.098028	0.0952802	-0.00145498	0.241702	0.239377	-0.000563049	0.0516163	0.0546186	0.00300229	0.276214	0.314941	0.00487921	0.000143931	0.0048978
158.	1567.04	0.127904	0.107264	-0.00970826	0.143115	0.129883	-0.00390322	0.0876951	0.0956733	0.0042245	0.226554	0.239738	0.00319247	0.0527469	0.0546294	0.00188242	0.301984	0.312812	0.00136431	0.000142929	0.00488072
159.	1577.02	0.101721	0.107701	0.00281282	0.150759	0.130805	-0.00588594	0.0981019	0.0960634	-0.00107942	0.220712	0.240092	0.0046928	0.0574114	0.0546398	-0.00277167	0.311294	0.310699	-7.50009e-05	7.34316e-05	0.00349837
160.	1587	0.130343	0.108135	-0.0104457	0.100724	0.131727	0.0091451	0.0917072	0.0964504	0.0025116	0.24553	0.240438	-0.00123316	0.0671439	0.0546499	-0.012494	0.304551	0.3086	0.00051004	0.000356935	0.00771292
161.	1596.98	0.102504	0.108566	0.00285136	0.133465	0.132649	-0.000240562	0.100703	0.0968346	-0.00204844	0.238103	0.240777	0.000647437	0.0502066	0.0546596	0.00445306	0.315019	0.306514	-0.00107153	3.37813e-05	0.00237281
162.	1606.96	0.106051	0.108993	0.00138412	0.173802	0.133571	-0.0118673	0.0939391	0.0972159	0.00173507	0.241465	0.241108	-8.63713e-05	0.0517909	0.0546691	0.00287812	0.272952	0.304443	0.00396761	0.000169792	0.00531965
163.	1616.94	0.10506	0.109417	0.0020494	0.143682	0.134492	-0.00271076	0.0883934	0.0975942	0.00487193	0.240915	0.241432	0.000125296	0.0603796	0.0546782	-0.00570146	0.30157	0.302386	0.000102795	6.78169e-05	0.00336197
164.	1626.93	0.112088	0.109838	-0.00105796	0.0960972	0.135413	0.0115973	0.10375	0.0979697	-0.00306097	0.26436	0.241749	-0.00547539	0.0550098	0.054687	-0.000322842	0.308695	0.300343	-0.00105232	0.000176177	0.00541875
165.	1636.91	0.0906257	0.110256	0.00923322	0.164515	0.136335	-0.00831251	0.107646	0.0983423	-0.00492625	0.240585	0.242058	0.000356792	0.0460294	0.0546954	0.00866602	0.290599	0.298313	0.000971931	0.00025479	0.00651652
166.	1646.89	0.0994367	0.11067	0.00528384	0.178853	0.137255	-0.0122703	0.0981775	0.098712	0.000283068	0.234648	0.242361	0.00186752	0.0521493	0.0547036	0.00255422	0.276735	0.296298	0.00246485	0.000194648	0.00569572
167.	1656.87	0.100412	0.111082	0.00501865	0.189204	0.138176	-0.015052	0.0933908	0.099079	0.00301193	0.232727	0.242656	0.00240429	0.0497302	0.0547114	0.00498124	0.274536	0.294296	0.00248965	0.000297614	0.00704289
168.	1666.85	0.114486	0.11149	-0.00140944	0.149129	0.139096	-0.0029592	0.0935635	0.099443	0.00311325	0.234442	0.242944	0.00205891	0.058813	0.0547189	-0.00409401	0.289567	0.292308	0.0003453	4.1555e-05	0.0026317
169.	1676.83	0.10726	0.111895	0.00217998	0.166333	0.140017	-0.00776267	0.099091	0.0998044	0.000377784	0.239173	0.243226	0.000981451	0.0696962	0.0547262	-0.0149701	0.258447	0.290332	0.00401731	0.000306359	0.00714562
170.	1686.82	0.136	0.112297	-0.0111489	0.117798	0.140937	0.00682547	0.101238	0.100163	-0.000569405	0.255279	0.2435	-0.00285239	0.0527262	0.0547331	0.00200688	0.276958	0.28837	0.00143779	0.000185441	0.00555939
171.	1696.8	0.105512	0.112696	0.00337881	0.15194	0.141857	-0.00297408	0.10191	0.100519	-0.000736867	0.259134	0.243768	-0.00372104	0.0605612	0.0547397	-0.00582155	0.260942	0.286421	0.00321011	7.88458e-05	0.00362505
172.	1706.78	0.114634	0.113092	-0.000725403	0.12807	0.142777	0.00433814	0.107662	0.100872	-0.0035955	0.260538	0.244028	-0.0039978	0.0546392	0.054746	0.00010675	0.274457	0.284485	0.00126347	4.98635e-05	0.00288281
173.	1716.75	0.0933789	0.113484	0.0094564	0.15103	0.143695	-0.00216369	0.118157	0.101222	-0.00896733	0.256179	0.244282	-0.00288088	0.0621225	0.054752	-0.00737052	0.259133	0.282566	0.00295238	0.000245859	0.00640129
174.	1726.73	0.1273	0.113873	-0.00631522	0.170733	0.144614	-0.00770455	0.0914937	0.101569	0.00533514	0.216924	0.24453	0.00668493	0.0459912	0.0547576	0.00876641	0.287558	0.280656	-0.000869622	0.00025	0.00645497
175.	1736.72	0.108517	0.11426	0.00270123	0.158474	0.145533	-0.00381742	0.108173	0.101914	-0.00331393	0.246477	0.244771	-0.000413169	0.0517577	0.054763	0.00300536	0.266601	0.278759	0.00153181	4.44008e-05	0.00272032
176.	1746.7	0.130421	0.114644	-0.00742083	0.150465	0.146452	-0.00118392	0.105079	0.102256	-0.00149455	0.248084	0.245005	-0.000745756	0.0528121	0.0547681	0.00195602	0.253138	0.276875	0.00299067	7.20304e-05	0.00346483
177.	1756.68	0.115685	0.115024	-0.00031076	0.157348	0.14737	-0.00294327	0.105464	0.102596	-0.00151884	0.243086	0.245233	0.000519714	0.056455	0.0547729	-0.0016821	0.261961	0.275004	0.00164333	1.68664e-05	0.00167662
178.	1766.67	0.112755	0.115402	0.00124518	0.165666	0.148288	-0.00512594	0.114263	0.102933	-0.00599959	0.239021	0.245454	0.00155788	0.0453543	0.0547774	0.00942315	0.262941	0.273146	0.00128565	0.000156696	0.00511039
179.	1776.65	0.0978957	0.115777	0.00841035	0.159093	0.149206	-0.00291646	0.108748	0.103267	-0.0029021	0.244649	0.245669	0.000247069	0.0610636	0.0547817	-0.00628196	0.268551	0.2713	0.000346319	0.000127306	0.00460626
180.	1786.63	0.081237	0.116148	0.0164207	0.168367	0.150124	-0.00538116	0.111217	0.103599	-0.00403391	0.249532	0.245878	-0.000884968	0.049757	0.0547856	0.00502854	0.27989	0.269466	-0.00131337	0.000342663	0.00755715
181.	1796.6	0.0956146	0.116516	0.00983129	0.151827	0.151039	-0.00023241	0.115364	0.103927	-0.00605615	0.25537	0.24608	-0.00224965	0.0579343	0.0547892	-0.00314508	0.263889	0.267648	0.000473553	0.000148562	0.00497597
182.	1806.58	0.143577	0.116882	-0.0125558	0.177333	0.151957	-0.00748539	0.0926081	0.104254	0.00616638	0.226174	0.246276	0.00486772	0.0423524	0.0547925	0.0124401	0.257956	0.265839	0.000993263	0.000431141	0.00847684
183.	1816.57	0.120914	0.117245	-0.0017258	0.190543	0.152873	-0.0111117	0.110802	0.104577	-0.00329623	0.235913	0.246466	0.00255551	0.0530213	0.0547956	0.00177431	0.228806	0.264042	0.00443959	0.000166703	0.00527104
184.	1826.55	0.134801	0.117605	-0.00808823	0.14006	0.15379	0.00404992	0.094277	0.104899	0.00562426	0.23413	0.24665	0.00303172	0.0698771	0.0547984	-0.0150787	0.266854	0.262258	-0.000579123	0.000350348	0.00764143
185.	1836.53	0.10689	0.117963	0.00520821	0.171281	0.154706	-0.00488914	0.125573	0.105217	-0.0107785	0.230183	0.246828	0.00403054	0.0625317	0.0548009	-0.00773085	0.243542	0.260486	0.00213481	0.000247774	0.00642617
186.	1846.52	0.107864	0.118317	0.00491677	0.170582	0.155622	-0.00441284	0.101073	0.105533	0.00236164	0.250319	0.247	-0.000803787	0.051684	0.0548031	0.00311906	0.258478	0.258725	3.11181e-05	5.96007e-05	0.00315174
187.	1856.5	0.106249	0.118669	0.0058416	0.154784	0.156537	0.000517054	0.114337	0.105847	-0.00449527	0.248022	0.247166	-0.000207365	0.0522878	0.054805	0.00251727	0.26432	0.256977	-0.000925272	6.18349e-05	0.00321027
188.	1866.47	0.118304	0.119017	0.000335118	0.17376	0.157451	-0.00481071	0.103093	0.106158	0.00162282	0.242417	0.247325	0.0011885	0.0557432	0.0548067	-0.000936508	0.246682	0.255243	0.00107852	2.93416e-05	0.00221139
189.	1876.45	0.0991741	0.119363	0.00949586	0.17176	0.158366	-0.00395093	0.0918328	0.106466	0.00774861	0.250334	0.24748	-0.000691196	0.0726886	0.0548081	-0.0178805	0.254211	0.253518	-8.73439e-05	0.00048602	0.00900018
190.	1886.43	0.127286	0.119706	-0.00356512	0.15456	0.15928	0.00139227	0.0949424	0.106772	0.00626413	0.254037	0.247628	-0.00155194	0.0572951	0.0548092	-0.00248587	0.25188	0.251804	-9.53392e-06	6.2476e-05	0.00322687
191.	1896.42	0.129545	0.120046	-0.00446794	0.135171	0.160194	0.00738113	0.103715	0.107076	0.00177961	0.260599	0.247771	-0.00310635	0.0389728	0.05481	0.0158372	0.271997	0.250102	-0.00275849	0.000345687	0.00759042
192.	1906.4	0.129218	0.120384	-0.0041549	0.170412	0.161108	-0.00274438	0.093539	0.107377	0.00732753	0.243222	0.247908	0.00113466	0.0637295	0.0548106	-0.00891894	0.23988	0.248412	0.001075	0.000160478	0.00517169
193.	1916.38	0.111569	0.120719	0.00430384	0.167732	0.162022	-0.00168435	0.0980997	0.107676	0.00507084	0.25488	0.248039	-0.0016566	0.0438058	0.0548109	0.0110051	0.263914	0.246733	-0.00216462	0.000175616	0.00541012
194.	1926.37	0.123818	0.121051	-0.00130125	0.154139	0.162935	0.00259444	0.0821764	0.107973	0.0136593	0.244986	0.248165	0.000769799	0.0677505	0.0548109	-0.0129396	0.26713	0.245066	-0.00277997	0.000370754	0.00786081
195.	1936.35	0.0977874	0.121381	0.0110972	0.160896	0.163847	0.000870666	0.109071	0.108267	-0.000425728	0.252997	0.248285	-0.00114096	0.0655449	0.0548107	-0.0107342	0.253705	0.24341	-0.0012971	0.000242294	0.00635471
196.	1946.32	0.0912116	0.121707	0.0143436	0.160151	0.164758	0.0013591	0.123001	0.108558	-0.00764782	0.26256	0.2484	-0.00342892	0.0619842	0.0548102	-0.00717402	0.241093	0.241767	8.49771e-05	0.000329307	0.00740841
197.	1956.3	0.133787	0.122031	-0.00552935	0.151685	0.16567	0.00412528	0.0994764	0.108847	0.0049617	0.258998	0.248509	-0.00253994	0.0503693	0.0548095	0.00444013	0.245684	0.240133	-0.000699402	9.88653e-05	0.00405925
198.	1966.28	0.140519	0.122353	-0.00854465	0.168167	0.166582	-0.000467582	0.113502	0.109134	-0.00231306	0.23781	0.248613	0.00261608	0.0602749	0.0548084	-0.00546645	0.219727	0.23851	0.00236651	0.000120906	0.00448899
199.	1976.27	0.130441	0.122671	-0.00365437	0.180628	0.167493	-0.0038743	0.10943	0.109418	-6.33975e-06	0.232279	0.248712	0.00397926	0.0513043	0.0548072	0.00350284	0.235918	0.236898	0.000123492	5.64843e-05	0.00306823
200.	1986.25	0.133649	0.122988	-0.00501449	0.141059	0.168404	0.00806612	0.114324	0.1097	-0.00244813	0.250354	0.248805	-0.000375196	0.0561588	0.0548056	-0.0013532	0.244455	0.235297	-0.00115386	9.95041e-05	0.00407235
201.	1996.23	0.137997	0.123301	-0.00691225	0.198852	0.169315	-0.0087127	0.100822	0.10998	0.00484899	0.230146	0.248893	0.00453958	0.0657011	0.0548038	-0.0108973	0.206481	0.233707	0.00343029	0.000298328	0.00705134
202.	2006.22	0.134488	0.123612	-0.0051153	0.17146	0.170225	-0.00036417	0.113155	0.110257	-0.00153456	0.248034	0.248976	0.000227958	0.0503654	0.0548018	0.00443638	0.222497	0.232128	0.00121335	4.98594e-05	0.00288269
203.	2016.18	0.118007	0.12392	0.00278156	0.19405	0.171133	-0.00675993	0.103286	0.110532	0.00383683	0.235254	0.249053	0.00334162	0.0476652	0.0547995	0.00713424	0.241738	0.230561	-0.00140815	0.000132202	0.004694
204.	2026.17	0.115016	0.124226	0.00433195	0.159178	0.172043	0.00379481	0.102229	0.110805	0.00454091	0.255937	0.249126	-0.00164923	0.0786681	0.0547969	-0.0238711	0.228972	0.229003	3.92683e-06	0.000626336	0.0102171
205.	2036.15	0.13736	0.124529	-0.00603491	0.141843	0.172952	0.00917612	0.0966709	0.111076	0.00762739	0.258824	0.249194	-0.00233203	0.0551316	0.0547941	-0.000337421	0.25017	0.227455	-0.00286187	0.000192541	0.00566482
206.	2046.13	0.117314	0.12483	0.00353512	0.209909	0.17386	-0.0106334	0.116577	0.111344	-0.0027711	0.225608	0.249256	0.00572644	0.047101	0.0547911	0.00769004	0.22349	0.225918	0.000305954	0.000225269	0.00612738
207.	2056.12	0.111761	0.125129	0.00628748	0.177744	0.174768	-0.000877664	0.100624	0.11161	0.00581744	0.272746	0.249314	-0.00567426	0.0554363	0.0547878	-0.000648509	0.221689	0.224391	0.00034047	0.000106879	0.00422057
208.	2066.1	0.11888	0.125424	0.00307816	0.192615	0.175676	-0.00499645	0.109725	0.111874	0.00113785	0.250406	0.249367	-0.000251604	0.0388104	0.0547842	0.0159738	0.229564	0.222875	-0.000842817	0.000291672	0.00697223
209.	2076.08	0.122659	0.125718	0.0014384	0.158666	0.176584	0.00528515	0.108083	0.112136	0.00214573	0.252949	0.249414	-0.000855988	0.0566436	0.0547805	-0.00186316	0.240998	0.221369	-0.0024732	4.49268e-05	0.00273638
210.	2086.07	0.146883	0.126008	-0.00981825	0.164806	0.17749	0.00374151	0.103198	0.112395	0.00486988	0.243636	0.249457	0.00140959	0.0520038	0.0547764	0.0027726	0.229473	0.219872	-0.00120962	0.00014525	0.0049202
211.	2096.03	0.128755	0.126296	-0.00115667	0.196327	0.178395	-0.00528931	0.0947388	0.112652	0.0094851	0.215055	0.249495	0.00834001	0.0639288	0.0547722	-0.00915666	0.241196	0.218389	-0.00287347	0.000280939	0.00684274
212.	2106.02	0.0962995	0.126582	0.0142436	0.183233	0.179302	-0.0011598	0.126059	0.112907	-0.00696442	0.270814	0.249529	-0.00515438	0.0514521	0.0547677	0.00331553	0.212141	0.216913	0.000601209	0.00029065	0.00696001
213.	2116	0.128484	0.126866	-0.000761092	0.178188	0.180207	0.000595628	0.105798	0.11316	0.00389788	0.254296	0.249558	-0.00114728	0.0549345	0.0547629	-0.000171583	0.2183	0.215447	-0.000359462	1.76024e-05	0.00171281
214.	2125.98	0.0968789	0.127147	0.0142366	0.220176	0.181112	-0.0115226	0.116568	0.11341	-0.00167181	0.264719	0.249582	-0.00366542	0.0492696	0.0547579	0.00548828	0.19239	0.213991	0.00272159	0.000389211	0.0080541
215.	2135.97	0.13304	0.127425	-0.00264087	0.186323	0.182017	-0.00127025	0.104851	0.113659	0.00466407	0.254726	0.249601	-0.00124093	0.0497019	0.0547527	0.00505075	0.211358	0.212545	0.00014948	5.74137e-05	0.00309337
216.	2145.95	0.0972578	0.127701	0.0143194	0.207906	0.182921	-0.00736993	0.120544	0.113905	-0.00351518	0.238805	0.249616	0.00261804	0.0642888	0.0547472	-0.00954159	0.211198	0.211108	-1.13325e-05	0.000369612	0.0078487
217.	2155.93	0.127234	0.127975	0.000348468	0.195916	0.183825	-0.00356637	0.10621	0.11415	0.00420416	0.242878	0.249627	0.00163429	0.0624123	0.0547416	-0.00767079	0.20535	0.209681	0.000545757	9.23252e-05	0.00392269
218.	2165.92	0.121568	0.128247	0.00314166	0.209651	0.184729	-0.00735129	0.107007	0.114392	0.00391064	0.239268	0.249633	0.00250971	0.060748	0.0547356	-0.00601236	0.201759	0.208264	0.00081963	0.000122323	0.00451522
219.	2175.88	0.120978	0.128516	0.00354538	0.194865	0.18563	-0.00272393	0.115978	0.114632	-0.000712853	0.233647	0.249634	0.00387129	0.058932	0.0547295	-0.00420253	0.2156	0.206859	-0.00110133	5.43588e-05	0.00300995
220.	2185.87	0.0973054	0.128782	0.0148053	0.222549	0.186533	-0.010624	0.118143	0.11487	-0.001733	0.244866	0.249631	0.00115388	0.0585529	0.0547231	-0.0038298	0.198584	0.205461	0.000866502	0.000351821	0.00765746
221.	2195.85	0.119609	0.129047	0.00443909	0.19219	0.187435	-0.00140264	0.110446	0.115106	0.00246727	0.261392	0.249624	-0.00284969	0.0462342	0.0547165	0.00848229	0.210129	0.204072	-0.000763057	0.000108413	0.00425074
222.	2205.83	0.13463	0.129309	-0.00250258	0.212607	0.188336	-0.00715932	0.113743	0.11534	0.00084552	0.238933	0.249612	0.00258592	0.0482312	0.0547097	0.00647848	0.191856	0.202693	0.00136546	0.000108756	0.00425746
223.	2215.82	0.112123	0.129569	0.00820587	0.175208	0.189237	0.00413838	0.129792	0.115571	-0.0075298	0.266258	0.249596	-0.00403478	0.0521845	0.0547026	0.00251811	0.204435	0.201323	-0.000392026	0.000163934	0.00522708
224.	2225.8	0.129424	0.129826	0.000189331	0.209977	0.190138	-0.00585211	0.112331	0.115801	0.00183751	0.24262	0.249576	0.00168449	0.04251	0.0546954	0.0121854	0.203138	0.199963	-0.000400023	0.00018914	0.00561457
225.	2235.78	0.130346	0.130082	-0.000124305	0.177036	0.191038	0.00413027	0.0960152	0.116029	0.0105975	0.254494	0.249552	-0.00119667	0.0659794	0.0546879	-0.0112915	0.21613	0.198611	-0.00220719	0.000263184	0.00662299
226.	2245.75	0.14401	0.130334	-0.0064325	0.166695	0.191936	0.00744562	0.103932	0.116254	0.00652505	0.25057	0.249524	-0.000253519	0.0610724	0.0546801	-0.00639222	0.213721	0.197271	-0.00207251	0.000184611	0.00554693
227.	2255.73	0.123514	0.130585	0.0033261	0.196761	0.192835	-0.0011579	0.113519	0.116478	0.00156675	0.248382	0.249491	0.00026855	0.0610546	0.0546722	-0.00638243	0.196769	0.195938	-0.000104762	5.56768e-05	0.00304622
228.	2265.72	0.152854	0.130834	-0.0103571	0.17658	0.193734	0.0050601	0.112566	0.1167	0.00218903	0.249964	0.249454	-0.000123407	0.0524339	0.0546641	0.00223015	0.195603	0.194614	-0.000124639	0.000142671	0.00487631
229.	2275.7	0.142746	0.13108	-0.00548716	0.200584	0.194632	-0.00175566	0.106432	0.11692	0.00555347	0.233399	0.249414	0.00387796	0.0586109	0.0546557	-0.00395526	0.198228	0.193298	-0.000621044	9.51006e-05	0.00398122
230.	2285.68	0.110252	0.131324	0.00991127	0.211678	0.19553	-0.00476318	0.111292	0.117138	0.00309542	0.250661	0.249369	-0.00031283	0.0592451	0.0546471	-0.004598	0.196872	0.191992	-0.000614851	0.00015212	0.00503521
231.	2295.67	0.12425	0.131566	0.00344118	0.201649	0.196427	-0.00154016	0.120951	0.117354	-0.00190509	0.255338	0.24932	-0.00145722	0.0505021	0.0546383	0.00413624	0.18731	0.190695	0.000426429	3.7257e-05	0.00249189
232.	2305.65	0.117816	0.131806	0.0065804	0.226874	0.197324	-0.00871657	0.109013	0.117567	0.00452967	0.238801	0.249268	0.00253454	0.0630135	0.0546293	-0.00838423	0.184483	0.189406	0.000620283	0.000216902	0.00601251
233.	2315.63	0.123078	0.132044	0.0042172	0.18977	0.19822	0.00249267	0.126447	0.117779	-0.00458952	0.246336	0.249211	0.000696213	0.0574756	0.0546201	-0.00285551	0.196894	0.188126	-0.00110477	5.4921e-05	0.00302548
234.	2325.6	0.135205	0.132279	-0.0013763	0.200028	0.199114	-0.000269574	0.11598	0.117989	0.00106378	0.244058	0.249151	0.00123322	0.0608399	0.0546106	-0.00622928	0.183889	0.186856	0.000373894	4.35631e-05	0.00269453
235.	2335.58	0.115619	0.132512	0.0079456	0.228146	0.200009	-0.00829954	0.107089	0.118197	0.00588171	0.243537	0.249087	0.00134391	0.0577218	0.054601	-0.0031208	0.187887	0.185593	-0.000288915	0.000178238	0.00545036
236.	2345.57	0.143643	0.132743	-0.00512666	0.200307	0.200904	0.000176127	0.123309	0.118404	-0.00259747	0.244406	0.249019	0.00111706	0.0439645	0.0545912	0.0106266	0.184371	0.184339	-4.00281e-06	0.000147234	0.00495368
237.	2355.55	0.158758	0.132972	-0.0121283	0.194882	0.201798	0.00204001	0.120951	0.118608	-0.00124069	0.246875	0.248947	0.000501667	0.0395627	0.0545811	0.0150184	0.178971	0.183093	0.000519394	0.00037887	0.00794639
238.	2365.53	0.148175	0.133199	-0.00704362	0.195442	0.202692	0.00213848	0.129072	0.118811	-0.00543367	0.243014	0.248872	0.00141852	0.0429817	0.0545709	0.0115891	0.181316	0.181856	6.80399e-05	0.000220035	0.00605578
239.	2375.52	0.151202	0.133424	-0.0083617	0.200725	0.203585	0.000843388	0.129441	0.119011	-0.00552266	0.2551	0.248793	-0.00152724	0.0483863	0.0545604	0.0061741	0.155146	0.180627	0.00321039	0.000151888	0.00503136
240.	2385.5	0.140489	0.133647	-0.00321821	0.188138	0.204477	0.00481955	0.108434	0.11921	0.00570612	0.236965	0.24871	0.00284406	0.0738667	0.0545497	-0.019317	0.192107	0.179406	-0.00160023	0.000449939	0.00865966
241.	2395.48	0.13167	0.133868	0.00103385	0.206073	0.205369	-0.000207554	0.121033	0.119407	-0.000861171	0.253095	0.248624	-0.00108278	0.0560852	0.0545389	-0.00154636	0.172044	0.178194	0.000774827	6.01757e-06	0.00100146
242.	2405.45	0.129159	0.134086	0.00231733	0.202696	0.206259	0.00105101	0.113131	0.119602	0.00342621	0.241229	0.248534	0.00176905	0.0624615	0.0545278	-0.00793372	0.191323	0.176991	-0.00180574	8.75477e-05	0.00381985
243.	2415.43	0.146966	0.134303	-0.00595619	0.219552	0.20715	-0.0036583	0.120285	0.119795	-0.000259372	0.237781	0.248441	0.00258134	0.0446663	0.0545166	0.00985023	0.17075	0.175795	0.000635634	0.000153021	0.0050501
244.	2425.42	0.137823	0.134517	-0.00155488	0.216795	0.20804	-0.00258231	0.118396	0.119986	0.00084236	0.232469	0.248344	0.00384412	0.0508303	0.0545051	0.00367484	0.183687	0.174607	-0.00114403	3.93861e-05	0.0025621
245.	2435.4	0.11506	0.13473	0.00925164	0.235525	0.20893	-0.00784478	0.13234	0.120176	-0.00644066	0.250587	0.248244	-0.000567438	0.0415081	0.0544935	0.0129854	0.16498	0.173427	0.00106422	0.00035869	0.00773186
246.	2445.38	0.138689	0.134941	-0.00176326	0.203426	0.209819	0.00188594	0.114001	0.120364	0.00336896	0.245471	0.24814	0.000646364	0.069104	0.0544816	-0.0146224	0.169309	0.172255	0.000371169	0.000232387	0.00622343
247.	2455.37	0.140327	0.135149	-0.00243534	0.22143	0.210708	-0.00316266	0.1052	0.12055	0.00812817	0.24567	0.248033	0.000572184	0.0493342	0.0544696	0.0051354	0.17804	0.171091	-0.000875548	0.000109467	0.00427135
248.	2465.35	0.139767	0.135356	-0.00207473	0.229063	0.211596	-0.00515226	0.123759	0.120734	-0.00160135	0.239646	0.247922	0.00200422	0.0494173	0.0544573	0.00504006	0.158349	0.169934	0.00145967	6.49643e-05	0.0032905
249.	2475.32	0.12433	0.13556	0.00528213	0.246076	0.212482	-0.00990917	0.117358	0.120917	0.00188407	0.243242	0.247809	0.00110575	0.0537986	0.0544449	0.00064632	0.155195	0.168788	0.00171255	0.000134216	0.00472962
250.	2485.3	0.134495	0.135763	0.000596123	0.229825	0.213369	-0.00485411	0.101512	0.121097	0.0103705	0.247512	0.247691	4.3557e-05	0.0453567	0.0544323	0.00907559	0.181299	0.167647	-0.00172003	0.000216791	0.00601098
251.	2495.28	0.16034	0.135963	-0.0114656	0.180481	0.214256	0.00996269	0.106575	0.121276	0.00778479	0.264996	0.247571	-0.00421954	0.0422714	0.0544195	0.0121481	0.185338	0.166514	-0.00237162	0.000462323	0.00877803
252.	2505.27	0.137504	0.136162	-0.00063104	0.197018	0.215141	0.00534592	0.108828	0.121454	0.00668521	0.279749	0.247448	-0.00782184	0.0479063	0.0544065	0.00650026	0.168995	0.165389	-0.000454362	0.00017731	0.00543615
253.	2515.25	0.13781	0.136359	-0.000682462	0.233417	0.216027	-0.00512976	0.11654	0.121629	0.00269479	0.238264	0.247321	0.00219303	0.0500181	0.0543933	0.00437522	0.16395	0.164271	4.04053e-05	5.79957e-05	0.00310901
254.	2525.23	0.118068	0.136554	0.00869499	0.211235	0.216911	0.00167451	0.100055	0.121803	0.0115161	0.273353	0.247191	-0.00633537	0.0634283	0.05438	-0.00904829	0.173861	0.163161	-0.00134821	0.000334854	0.00747055
255.	2535.22	0.130165	0.136747	0.0030958	0.214107	0.217796	0.00108815	0.129368	0.121975	-0.00391454	0.25109	0.247058	-0.000976473	0.0542761	0.0543664	9.03014e-05	0.160994	0.162058	0.000134072	2.70712e-05	0.00212412
256.	2545.2	0.138767	0.136938	-0.000860457	0.203598	0.218679	0.0044484	0.111112	0.122146	0.00584242	0.246313	0.246922	0.000147247	0.0728005	0.0543527	-0.0184478	0.167408	0.160963	-0.000812054	0.000395664	0.0081206
257.	2555.17	0.15534	0.137127	-0.00856687	0.21273	0.219561	0.0020149	0.128134	0.122315	-0.00308167	0.237567	0.246783	0.00223164	0.0555624	0.0543388	-0.00122359	0.150666	0.159877	0.00116046	9.47718e-05	0.00397433
258.	2565.15	0.127136	0.137314	0.00478747	0.236948	0.220443	-0.00486872	0.126554	0.122482	-0.00215617	0.254248	0.24664	-0.00184234	0.0562878	0.0543247	-0.0019631	0.138826	0.158796	0.00251612	6.48522e-05	0.00328766
259.	2575.13	0.144014	0.1375	-0.00306397	0.247017	0.221325	-0.00757863	0.122166	0.122647	0.000255048	0.232433	0.246495	0.00340521	0.0522605	0.0543105	0.00205001	0.14211	0.157723	0.00196711	8.65562e-05	0.00379816
260.	2585.12	0.173048	0.137683	-0.0166339	0.200779	0.222206	0.00632038	0.130078	0.122811	-0.003848	0.247804	0.246347	-0.000352837	0.054974	0.054296	-0.000677965	0.133317	0.156657	0.00294063	0.000340672	0.00753516
261.	2595.1	0.133462	0.137865	0.00207123	0.237689	0.223086	-0.00430744	0.116372	0.122973	0.00349544	0.227367	0.246196	0.00455953	0.0718282	0.0542814	-0.0175468	0.153283	0.155598	0.00029176	0.000363826	0.00778702
262.	2605.08	0.11683	0.138045	0.00997847	0.227885	0.223966	-0.001156	0.128735	0.123134	-0.00296571	0.236737	0.246041	0.00225304	0.0515951	0.0542666	0.00267153	0.178217	0.154547	-0.00298231	0.000130809	0.00466921
263.	2615.07	0.119905	0.138223	0.00861605	0.253552	0.224846	-0.00846754	0.131594	0.123293	-0.00439571	0.240688	0.245884	0.00125827	0.0629506	0.0542516	-0.00869897	0.13131	0.153502	0.00279605	0.000250331	0.00645924
264.	2625.03	0.151248	0.138399	-0.00604336	0.22417	0.225723	0.000457982	0.119147	0.12345	0.0022785	0.261453	0.245725	-0.00380867	0.0427639	0.0542365	0.0114726	0.141218	0.152467	0.00141723	0.000190057	0.00562816
265.	2635.02	0.140811	0.138574	-0.00105226	0.228209	0.226601	-0.000474396	0.11904	0.123606	0.00241747	0.250651	0.245562	-0.00123215	0.0440532	0.0542212	0.010168	0.157236	0.151436	-0.000730727	0.000112616	0.00433236
266.	2645	0.137217	0.138747	0.000719367	0.275802	0.227479	-0.0142541	0.121841	0.12376	0.001016	0.245613	0.245397	-5.23466e-05	0.0504006	0.0542057	0.00380509	0.109126	0.150413	0.00520177	0.00024627	0.00640664
267.	2654.98	0.147757	0.138918	-0.00415756	0.234972	0.228356	-0.00195174	0.118335	0.123912	0.00295343	0.231983	0.245229	0.00320751	0.057824	0.05419	-0.00363397	0.14913	0.149396	3.35685e-05	5.33124e-05	0.00298084
268.	2664.97	0.145201	0.139087	-0.00287574	0.210074	0.229232	0.00565112	0.125879	0.124063	-0.000961404	0.249506	0.245058	-0.00107715	0.0499027	0.0541742	0.00427147	0.159438	0.148386	-0.00139243	6.24739e-05	0.00322681
269.	2674.95	0.146554	0.139254	-0.00343356	0.231611	0.230107	-0.000443539	0.134454	0.124213	-0.00542281	0.259274	0.244884	-0.00348465	0.0372976	0.0541582	0.0168606	0.130809	0.147384	0.00208825	0.000342177	0.00755179
270.	2684.93	0.134792	0.13942	0.00217694	0.221441	0.230983	0.00281444	0.129084	0.124361	-0.00250107	0.236623	0.244708	0.00195763	0.0569993	0.054142	-0.00285734	0.161061	0.146387	-0.0018487	3.43299e-05	0.002392
271.	2694.92	0.159186	0.139584	-0.0092199	0.22682	0.231857	0.00148574	0.119744	0.124507	0.00252193	0.228417	0.244529	0.00390159	0.0502662	0.0541257	0.00385943	0.155567	0.145398	-0.00128123	0.000125333	0.00457043
272.	2704.88	0.129133	0.139746	0.00499162	0.238734	0.232729	-0.00177112	0.124975	0.124651	-0.00017124	0.243278	0.244347	0.000259033	0.0491084	0.0541092	0.00500083	0.154772	0.144417	-0.00130469	5.48601e-05	0.0030238
273.	2714.87	0.133006	0.139906	0.00324541	0.222211	0.233602	0.00336012	0.124832	0.124795	-1.97195e-05	0.244416	0.244163	-6.12476e-05	0.0597259	0.0540925	-0.00563336	0.155809	0.143441	-0.00155823	5.59899e-05	0.00305478
274.	2724.85	0.170927	0.140065	-0.0145161	0.223048	0.234475	0.00337055	0.113519	0.124936	0.00604547	0.234668	0.243976	0.00225396	0.0592272	0.0540757	-0.00515147	0.13861	0.142472	0.00048655	0.00029048	0.00695797
275.	2734.83	0.157044	0.140222	-0.00791214	0.233605	0.235347	0.000513826	0.104005	0.125077	0.0111578	0.249649	0.243787	-0.00141942	0.0491426	0.0540587	0.00491612	0.146555	0.141509	-0.000635856	0.000213949	0.00597145
276.	2744.82	0.116935	0.140378	0.0110263	0.237538	0.236218	-0.000389269	0.127305	0.125215	-0.00110636	0.257888	0.243595	-0.00346114	0.0544273	0.0540416	-0.000385748	0.145907	0.140552	-0.000674628	0.000135538	0.00475285
277.	2754.8	0.17328	0.140532	-0.0154033	0.251995	0.237089	-0.00439713	0.116462	0.125352	0.00470731	0.251063	0.243401	-0.00185535	0.0395487	0.0540243	0.0144756	0.107651	0.139602	0.00402564	0.000507945	0.00920095
278.	2764.78	0.141413	0.140684	-0.000343118	0.241639	0.237959	-0.00108564	0.120085	0.125488	0.00286123	0.229215	0.243204	0.00338751	0.0572048	0.0540068	-0.00319799	0.150444	0.138659	-0.00148478	3.33899e-05	0.00235902
279.	2774.77	0.138243	0.140834	0.00121897	0.219947	0.238828	0.00556939	0.120903	0.125622	0.00249894	0.257498	0.243005	-0.00350964	0.0668775	0.0539892	-0.0128883	0.136532	0.137722	0.000149902	0.000217197	0.0060166
280.	2784.73	0.116941	0.140983	0.0113079	0.289274	0.239695	-0.0146245	0.129847	0.125755	-0.0021669	0.236262	0.242803	0.00158409	0.0514899	0.0539714	0.00248148	0.116186	0.136793	0.00259632	0.000361848	0.00776582
281.	2794.72	0.155971	0.14113	-0.0069805	0.251107	0.240563	-0.00311021	0.128566	0.125886	-0.00141892	0.243986	0.242599	-0.000335904	0.0466834	0.0539535	0.0072701	0.113686	0.135868	0.00279472	0.000121192	0.00449429
282.	2804.7	0.137258	0.141275	0.00188957	0.244907	0.24143	-0.00102555	0.10562	0.126016	0.0108	0.240284	0.242393	0.000510573	0.0570771	0.0539354	-0.00314168	0.154854	0.13495	-0.00250771	0.000137682	0.0047903
283.	2814.68	0.127401	0.141419	0.00659334	0.237738	0.242297	0.00134472	0.133732	0.126145	-0.00401786	0.251227	0.242184	-0.00218976	0.0588353	0.0539171	-0.00491815	0.131066	0.134038	0.000374488	9.05471e-05	0.00388474
284.	2824.67	0.131084	0.141562	0.00492837	0.254125	0.243163	-0.00323334	0.125632	0.126271	0.000338365	0.228504	0.241973	0.00326172	0.0510905	0.0538987	0.00280827	0.149565	0.133132	-0.00207049	5.767e-05	0.00310027
285.	2834.65	0.1767	0.141702	-0.0164612	0.201716	0.244028	0.0124811	0.135406	0.126397	-0.00477015	0.243141	0.24176	-0.000334384	0.0570823	0.0538802	-0.0032021	0.125956	0.132232	0.000790768	0.000460492	0.00876064
286.	2844.63	0.145735	0.141841	-0.00183124	0.270278	0.244893	-0.00748802	0.125718	0.126521	0.000425268	0.246024	0.241544	-0.0010847	0.053512	0.0538615	0.000349441	0.0987331	0.131339	0.00410805	7.77795e-05	0.00360045
287.	2854.6	0.14571	0.141979	-0.00175498	0.250996	0.245756	-0.00154587	0.142601	0.126644	-0.00844936	0.226003	0.241327	0.00371083	0.0390905	0.0538427	0.0147521	0.1356	0.130452	-0.000648542	0.000308677	0.0071726
288.	2864.58	0.129743	0.142115	0.00581896	0.253319	0.246619	-0.00197633	0.129799	0.126765	-0.00160642	0.238458	0.241107	0.000641313	0.0544071	0.0538237	-0.000583425	0.134273	0.129571	-0.000592486	4.14494e-05	0.00262835
289.	2874.57	0.151873	0.142249	-0.00452645	0.270217	0.247482	-0.00670643	0.127648	0.126885	-0.000404223	0.228138	0.240885	0.00308673	0.0488385	0.0538045	0.00496606	0.113286	0.128695	0.00194149	0.000103587	0.00415507
290.	2884.55	0.150781	0.142382	-0.00395033	0.24731	0.248344	0.000305058	0.142705	0.127003	-0.00831415	0.247151	0.24066	-0.0015717	0.0511607	0.0537852	0.00262449	0.100893	0.127825	0.00339324	0.000105696	0.00419713
291.	2894.53	0.138313	0.142513	0.00197572	0.25141	0.249205	-0.000650355	0.126655	0.127121	0.000246669	0.230169	0.240434	0.0024857	0.0489136	0.0537658	0.00485214	0.14454	0.126961	-0.00221478	3.90145e-05	0.00254998
292.	2904.52	0.131674	0.142643	0.00515938	0.257793	0.250066	-0.0022793	0.126194	0.127236	0.000551904	0.253291	0.240205	-0.00316887	0.0504795	0.0537462	0.00326665	0.120568	0.126103	0.000697396	5.33181e-05	0.002981
293.	2914.5	0.137485	0.142771	0.00248664	0.271665	0.250926	-0.00611754	0.129416	0.127351	-0.0010933	0.233067	0.239975	0.00167276	0.057107	0.0537265	-0.00338057	0.111261	0.125251	0.00176264	6.21363e-05	0.00321808
294.	2924.48	0.139113	0.142898	0.00178049	0.253694	0.251785	-0.000563232	0.132971	0.127464	-0.00291588	0.234845	0.239742	0.00118572	0.0370648	0.0537066	0.0166418	0.142312	0.124405	-0.00225622	0.000295436	0.00701708
295.	2934.45	0.167681	0.143023	-0.0115981	0.223802	0.252642	0.00850717	0.124185	0.127576	0.00179545	0.227314	0.239507	0.00295261	0.0563717	0.0536866	-0.00268504	0.140646	0.123565	-0.00215208	0.000230671	0.00620042
296.	2944.43	0.142704	0.143147	0.00020821	0.260667	0.2535	-0.00211403	0.118925	0.127686	0.00463874	0.24252	0.239271	-0.000786932	0.0515874	0.0536665	0.00207911	0.123596	0.12273	-0.000109069	3.09843e-05	0.00227245
297.	2954.42	0.110414	0.143269	0.0154534	0.243595	0.254357	0.00317465	0.141368	0.127795	-0.00718719	0.256171	0.239032	-0.00415039	0.0612505	0.0536462	-0.00760426	0.127201	0.121901	-0.000667776	0.000376037	0.00791662
298.	2964.4	0.153319	0.14339	-0.00467036	0.263033	0.255214	-0.00230646	0.123207	0.127903	0.00248652	0.248555	0.238791	-0.00236448	0.0424017	0.0536258	0.0112241	0.109484	0.121077	0.00146064	0.000167018	0.00527602
299.	2974.38	0.15569	0.143509	-0.00572922	0.241236	0.256069	0.00437542	0.120611	0.128009	0.0039172	0.234937	0.238548	0.000874598	0.0640183	0.0536052	-0.010413	0.123508	0.120259	-0.000409366	0.000176677	0.00542643
300.	2984.37	0.144639	0.143627	-0.000476292	0.263258	0.256925	-0.00186805	0.121259	0.128114	0.00363001	0.244497	0.238304	-0.00149976	0.0495284	0.0535845	0.00405609	0.116818	0.119446	0.000331039	3.57042e-05	0.00243941
301.	2994.35	0.136083	0.143743	0.00360312	0.296762	0.257779	-0.011499	0.139057	0.128218	-0.00573899	0.227171	0.238057	0.00263608	0.0413308	0.0535637	0.0122329	0.0995963	0.118639	0.00239919	0.000340496	0.00753322
302.	3004.32	0.140766	0.143858	0.00145442	0.251997	0.258631	0.00195695	0.129022	0.128321	-0.000371424	0.258106	0.237809	-0.00491494	0.0547867	0.0535428	-0.00124394	0.105323	0.117838	0.00157687	3.42735e-05	0.00239003
303.	3014.3	0.145632	0.143971	-0.000781061	0.272904	0.259484	-0.00395837	0.124464	0.128422	0.00209561	0.236883	0.237559	0.000163637	0.0533815	0.0535217	0.000140138	0.106735	0.117042	0.00129853	2.24029e-05	0.00193231
304.	3024.28	0.138864	0.144083	0.00245499	0.282279	0.260337	-0.00647244	0.131768	0.128522	-0.00171899	0.243208	0.237307	-0.00142896	0.0473699	0.0535004	0.00613055	0.0965109	0.116251	0.00248707	9.66855e-05	0.00401426
305.	3034.27	0.128691	0.144194	0.00729202	0.279693	0.261188	-0.0054584	0.126639	0.128621	0.00104908	0.24004	0.237053	-0.000723401	0.0478207	0.0534791	0.0056584	0.117116	0.115465	-0.000207992	0.000116652	0.00440932
306.	3044.25	0.166344	0.144303	-0.0103671	0.225428	0.262039	0.0107992	0.133014	0.128718	-0.00227498	0.233856	0.236797	0.000712344	0.0672909	0.0534576	-0.0138333	0.114067	0.114685	7.78878e-05	0.000421148	0.00837802
307.	3054.23	0.137878	0.144411	0.00307281	0.237528	0.262889	0.00748083	0.130717	0.128814	-0.00100752	0.240036	0.23654	-0.000846547	0.059907	0.0534359	-0.00647103	0.133934	0.11391	-0.00252291	0.000115376	0.00438513
308.	3064.22	0.136479	0.144517	0.00378089	0.309849	0.263739	-0.0136013	0.122692	0.128909	0.00329182	0.237836	0.236281	-0.00037673	0.0526512	0.0534142	0.000763013	0.0804921	0.11314	0.00411336	0.00022777	0.0061613
309.	3074.2	0.12723	0.144623	0.00818079	0.250849	0.264587	0.00405249	0.130148	0.129003	-0.000606421	0.242919	0.23602	-0.00167059	0.0592251	0.0533923	-0.00583282	0.129629	0.112375	-0.00217392	0.000125254	0.00456899
310.	3084.17	0.127382	0.144726	0.00815764	0.25839	0.265434	0.00207777	0.126543	0.129095	0.00135163	0.254449	0.235757	-0.00452632	0.0620801	0.0533703	-0.00870978	0.111155	0.111617	5.81537e-05	0.000169042	0.00530789
311.	3094.15	0.168855	0.144828	-0.011301	0.274082	0.266281	-0.00230096	0.129583	0.129186	-0.000210218	0.228943	0.235493	0.00158616	0.0556367	0.0533482	-0.00228853	0.0829003	0.110863	0.00352304	0.000153215	0.0050533
312.	3104.13	0.173554	0.144929	-0.0134637	0.245843	0.267128	0.00627864	0.130777	0.129277	-0.000794379	0.236978	0.235227	-0.000423967	0.0473397	0.0533259	0.00598614	0.105509	0.110113	0.000580076	0.000257674	0.00655329
313.	3114.12	0.150735	0.145029	-0.00268405	0.24099	0.267974	0.00795965	0.134922	0.129365	-0.00294213	0.24867	0.234959	-0.00332013	0.0476413	0.0533035	0.00566221	0.117042	0.109369	-0.000966728	0.000123235	0.00453201
314.	3124.1	0.150439	0.145127	-0.00249836	0.269498	0.268819	-0.000200286	0.1197	0.129453	0.00516433	0.240875	0.23469	-0.00149773	0.0529054	0.053281	0.000375533	0.106583	0.10863	0.000257913	3.5403e-05	0.00242909
315.	3134.08	0.162721	0.145224	-0.00822997	0.265375	0.269663	0.00126501	0.130173	0.129539	-0.00033555	0.240788	0.234419	-0.00154226	0.0455787	0.0532583	0.0076796	0.095364	0.107896	0.00157891	0.000133293	0.00471333
316.	3144.07	0.125928	0.145319	0.00912097	0.294323	0.270507	-0.00702518	0.141841	0.129625	-0.00646852	0.237809	0.234147	-0.000886878	0.0541116	0.0532356	-0.000876073	0.0859874	0.107167	0.00266842	0.000183061	0.00552361
317.	3154.05	0.164532	0.145414	-0.00899268	0.250965	0.27135	0.00601299	0.129963	0.129709	-0.000134743	0.23661	0.233873	-0.000662963	0.0591758	0.0532127	-0.00596311	0.0987529	0.106442	0.00096881	0.000153979	0.00506589
318.	3164.02	0.148599	0.145506	-0.00145462	0.279068	0.272191	-0.00202861	0.137744	0.129792	-0.00421089	0.214344	0.233598	0.00466233	0.0561785	0.0531897	-0.00298884	0.104067	0.105724	0.000208844	5.46768e-05	0.00301874
319.	3174	0.135766	0.145598	0.00462465	0.282478	0.273032	-0.0027862	0.125192	0.129873	0.00247869	0.24925	0.23332	-0.00385753	0.0497831	0.0531666	0.0033835	0.0975309	0.10501	0.000942263	6.25106e-05	0.00322776
320.	3183.98	0.139466	0.145688	0.00292657	0.304067	0.273873	-0.00890653	0.132631	0.129954	-0.00141754	0.236876	0.233042	-0.000928494	0.0426732	0.0531433	0.0104701	0.0842864	0.1043	0.00252156	0.000206743	0.00587003
321.	3193.97	0.144865	0.145777	0.000429035	0.278802	0.274713	-0.00120617	0.144333	0.130033	-0.00757191	0.239483	0.232762	-0.00162759	0.0443598	0.05312	0.00876015	0.0881571	0.103595	0.00194506	0.000142145	0.00486733
322.	3203.95	0.145886	0.145865	-1.00619e-05	0.298949	0.275552	-0.0069016	0.121959	0.130112	0.0043169	0.240507	0.23248	-0.00194383	0.054006	0.0530965	-0.00090954	0.0786921	0.102895	0.00304937	8.01721e-05	0.00365541
323.	3213.93	0.160118	0.145951	-0.00666324	0.267839	0.276391	0.00252253	0.133555	0.130189	-0.00178221	0.231886	0.232197	7.52639e-05	0.0342645	0.0530729	0.0188083	0.112338	0.1022	-0.0012774	0.000409329	0.00825963
324.	3223.92	0.156616	0.146037	-0.0049761	0.271959	0.277228	0.00155444	0.131037	0.130265	-0.000409105	0.228081	0.231912	0.000927741	0.0484806	0.0530491	0.00456858	0.103826	0.101509	-0.000291983	4.9163e-05	0.00286249
325.	3233.88	0.160748	0.14612	-0.00688023	0.220282	0.278064	0.0170442	0.13204	0.13034	-0.000900231	0.255932	0.231627	-0.00588553	0.0528972	0.0530253	0.000128152	0.118102	0.100824	-0.00217685	0.000378048	0.00793776
326.	3243.87	0.150224	0.146203	-0.0018913	0.280968	0.2789	-0.000610068	0.13249	0.130413	-0.00109953	0.231283	0.23134	1.36551e-05	0.0568031	0.0530014	-0.00380169	0.0882315	0.100143	0.0015007	2.18633e-05	0.0019089
327.	3253.85	0.153079	0.146284	-0.00319604	0.279671	0.279736	1.90864e-05	0.128336	0.130486	0.00113852	0.223843	0.231051	0.00174544	0.0586301	0.0529773	-0.00565275	0.0964408	0.0994657	0.000381111	4.66566e-05	0.00278857
328.	3263.83	0.143884	0.146365	0.00116652	0.28815	0.280571	-0.00223565	0.13249	0.130557	-0.00102336	0.227795	0.230761	0.000718302	0.040976	0.0529532	0.0119771	0.106705	0.0987935	-0.000996818	0.000152368	0.00503931
329.	3273.82	0.111381	0.146443	0.0164918	0.285578	0.281405	-0.00123098	0.142657	0.130628	-0.00636928	0.241845	0.230469	-0.00275472	0.0534864	0.0529289	-0.000557562	0.105053	0.0981258	-0.000872755	0.000322722	0.00733396
330.	3283.8	0.126679	0.146521	0.0093328	0.279792	0.282238	0.000721425	0.146246	0.130697	-0.00823297	0.241725	0.230177	-0.00279654	0.0575192	0.0529045	-0.00461469	0.0880388	0.0974626	0.00118733	0.000185929	0.0055667
331.	3293.78	0.146923	0.146598	-0.000152932	0.28325	0.28307	-5.28961e-05	0.142177	0.130766	-0.00604266	0.217739	0.229883	0.00294067	0.0545512	0.05288	-0.0016712	0.0953602	0.0968039	0.000181899	4.80135e-05	0.00282883
332.	3303.77	0.158757	0.146673	-0.00568364	0.272865	0.283902	0.00325573	0.12763	0.130833	0.00169582	0.220535	0.229587	0.00219206	0.0588485	0.0528554	-0.00599316	0.101365	0.0961497	-0.000657109	8.69342e-05	0.00380645
333.	3313.73	0.147809	0.146747	-0.00049945	0.289939	0.284732	-0.00153592	0.143414	0.130899	-0.00662704	0.238655	0.229291	-0.00226756	0.0568135	0.0528307	-0.0039828	0.0633698	0.095501	0.00404829	8.39192e-05	0.00373986
334.	3323.72	0.145839	0.14682	0.000461517	0.280841	0.285562	0.00139256	0.133048	0.130964	-0.00110343	0.245651	0.228993	-0.00403376	0.044761	0.0528058	0.00804482	0.0898609	0.0948555	0.00062929	8.47561e-05	0.00375846
335.	3333.7	0.161484	0.146892	-0.00686385	0.253774	0.286391	0.00962123	0.148199	0.131028	-0.00909238	0.241799	0.228694	-0.00317331	0.0418074	0.0527809	0.0109735	0.0929365	0.0942144	0.000161017	0.000352866	0.00766884
336.	3343.68	0.148151	0.146962	-0.000559153	0.284835	0.28722	0.000703524	0.142729	0.131091	-0.00616274	0.246898	0.228394	-0.004481	0.0514607	0.0527559	0.00129521	0.0659259	0.0935777	0.00348393	7.26816e-05	0.00348046
337.	3353.67	0.130666	0.147031	0.00769776	0.287526	0.288048	0.000153878	0.134346	0.131153	-0.00169069	0.24099	0.228092	-0.00312332	0.0557839	0.0527307	-0.00305314	0.0906887	0.0929453	0.000284317	8.12951e-05	0.00368092
338.	3363.65	0.142508	0.1471	0.00215953	0.271735	0.288875	0.00505572	0.129458	0.131213	0.000929377	0.227477	0.227789	7.56935e-05	0.0693075	0.0527055	-0.016602	0.0995137	0.0923171	-0.000906716	0.000307542	0.0071594
339.	3373.63	0.132916	0.147167	0.00670273	0.312181	0.289701	-0.00663096	0.137215	0.131273	-0.00314608	0.214804	0.227486	0.00307081	0.0425606	0.0526801	0.0101195	0.100323	0.0916932	-0.00108729	0.000211811	0.00594154
340.	3383.62	0.1344	0.147232	0.00603592	0.295869	0.290527	-0.00157581	0.132211	0.131332	-0.00046554	0.23791	0.22718	-0.00259822	0.0527771	0.0526546	-0.000122473	0.0868327	0.0910735	0.000534306	4.61835e-05	0.00277439
341.	3393.58	0.142691	0.147297	0.00216636	0.295837	0.29135	-0.00132347	0.13344	0.13139	-0.0010854	0.225358	0.226875	0.000367383	0.0514058	0.0526291	0.00122333	0.0912687	0.090459	-0.000102017	9.26471e-06	0.00124263
342.	3403.57	0.145417	0.147361	0.000914256	0.268635	0.292174	0.0069435	0.132303	0.131446	-0.000453503	0.238092	0.226567	-0.00279076	0.0600839	0.0526034	-0.00748045	0.0954691	0.0898477	-0.000708266	0.000113501	0.00434934
343.	3413.55	0.138106	0.147423	0.00438212	0.256721	0.292998	0.0107007	0.127741	0.131502	0.00199153	0.245178	0.226259	-0.00458142	0.0693072	0.0525777	-0.0167296	0.102946	0.0892404	-0.00172681	0.000441525	0.00857831
344.	3423.53	0.157893	0.147484	-0.00489561	0.279064	0.29382	0.00435279	0.130113	0.131557	0.000764833	0.236479	0.225949	-0.0025498	0.0500627	0.0525518	0.00248906	0.0863893	0.0886373	0.000283227	5.62758e-05	0.00306256
345.	3433.52	0.153595	0.147545	-0.00284599	0.299348	0.294642	-0.00138805	0.12768	0.131611	0.00208113	0.218311	0.225639	0.00177447	0.0536284	0.0525258	-0.00110257	0.0874374	0.0880383	7.57013e-05	1.87275e-05	0.00176671
346.	3443.5	0.134796	0.147604	0.00602393	0.285246	0.295463	0.00301358	0.13952	0.131663	-0.00415997	0.229501	0.225327	-0.00101072	0.0617388	0.0524998	-0.00923899	0.0891977	0.0874433	-0.000221051	0.000149104	0.00498505
347.	3453.48	0.14402	0.147662	0.00171287	0.288927	0.296283	0.00216992	0.138042	0.131715	-0.00335012	0.223814	0.225014	0.000290641	0.0501396	0.0524736	0.00233396	0.0950576	0.0868523	-0.00103381	2.54664e-05	0.00206019
348.	3463.45	0.153394	0.147718	-0.00266941	0.291611	0.297101	0.00161954	0.136266	0.131766	-0.00238279	0.214373	0.224701	0.0025011	0.0554195	0.0524474	-0.00297207	0.0889379	0.0862663	-0.000336604	3.06283e-05	0.00225936
349.	3473.43	0.137002	0.147774	0.00506664	0.29313	0.29792	0.00141269	0.140044	0.131816	-0.00435713	0.241333	0.224386	-0.00410374	0.0437748	0.052421	0.00864626	0.0847153	0.0856833	0.00012196	0.000138265	0.00480043
350.	3483.42	0.133564	0.147829	0.00670947	0.294232	0.298737	0.00132901	0.137083	0.131864	-0.0027635	0.230371	0.224071	-0.00152577	0.0601058	0.0523946	-0.0077112	0.0846434	0.0851042	5.80555e-05	0.000116214	0.00440103
351.	3493.4	0.153752	0.147883	-0.00276056	0.283099	0.299554	0.00485398	0.141468	0.131912	-0.00505984	0.230356	0.223754	-0.00159879	0.0517152	0.052368	0.000652802	0.0796103	0.084529	0.000619727	6.01501e-05	0.00316623
352.	3503.38	0.162076	0.147935	-0.00665137	0.269237	0.300371	0.00918372	0.133036	0.131959	-0.000570178	0.223664	0.223436	-5.53133e-05	0.0535166	0.0523414	-0.00117525	0.0984701	0.0839577	-0.00182845	0.000133634	0.00471936
353.	3513.37	0.147084	0.147987	0.000424523	0.300949	0.301186	6.99511e-05	0.130562	0.132005	0.000764308	0.224377	0.223117	-0.000305027	0.0572118	0.0523147	-0.00489712	0.0798167	0.0833903	0.000450251	2.50468e-05	0.00204315
354.	3523.35	0.140081	0.148037	0.00374228	0.277701	0.302001	0.00716776	0.152272	0.13205	-0.0107078	0.232346	0.222798	-0.00231228	0.0516581	0.0522878	0.00062974	0.0859415	0.0828267	-0.000392431	0.000185936	0.0055668
355.	3533.33	0.152902	0.148086	-0.00226509	0.291023	0.302815	0.00347825	0.132194	0.132094	-5.2562e-05	0.218634	0.222477	0.000930545	0.0543366	0.0522609	-0.00207569	0.0909108	0.082267	-0.00108906	2.35921e-05	0.00198293
356.	3543.3	0.167641	0.148135	-0.00917494	0.293598	0.303626	0.002958	0.127223	0.132137	0.00260208	0.214889	0.222156	0.00175968	0.0449856	0.0522339	0.00724835	0.0916628	0.0817119	-0.00125374	0.000156907	0.00511382
357.	3553.28	0.148096	0.148182	4.03373e-05	0.281378	0.304438	0.00680228	0.135475	0.13218	-0.00174483	0.245407	0.221834	-0.00570846	0.0534391	0.0522068	-0.00123227	0.0762049	0.0811596	0.000624256	8.38117e-05	0.00373746
358.	3563.27	0.161886	0.148228	-0.00642423	0.280672	0.30525	0.00724972	0.132183	0.132221	1.98502e-05	0.22476	0.22151	-0.000786925	0.0504964	0.0521796	0.00168324	0.0900014	0.0806111	-0.00118311	9.86819e-05	0.00405549
359.	3573.25	0.146248	0.148273	0.000952531	0.320729	0.306061	-0.0043267	0.128691	0.132261	0.00189037	0.224003	0.221186	-0.000682102	0.0462903	0.0521524	0.00586205	0.0740387	0.0800663	0.000759442	5.86068e-05	0.00312535
360.	3583.23	nan	0.148317	nan	nan	0.30687	nan	nan	0.132301	nan	nan	0.220861	nan	nan	0.052125	nan	nan	0.0795252	nan	0	nan
Objective Value				0.0161918			0.0132674			0.00860129			0.00212354			0.0228372			0.00212651
Root Mean Square				0.00671584			0.00607918			0.0048948			0.00243211			0.00797579			0.00243381
Weight				0.221234			0.0870095			0.280379			0.0586388			1			0.0158741

Fisher Information Matrix:
  Matrix(9x9)
	912724	-518961	-76521.9	17022.4	-149480	-305554	156652	-444991	200851
	-518961	314789	69579.3	-14086.1	83197.8	176443	-93709.4	308022	-137720
	-76521.9	69579.3	7.83672e+06	-5.8556e+06	8.67873e+06	56850.3	-3919.41	1.35701e+06	-580438
	17022.4	-14086.1	-5.8556e+06	1.05548e+07	-2.69174e+06	-9714.96	955.313	-245271	111035
	-149480	83197.8	8.67873e+06	-2.69174e+06	1.68932e+07	56427.5	-47379.9	711668	-555150
	-305554	176443	56850.3	-9714.96	56427.5	906895	-458874	-393701	179161
	156652	-93709.4	-3919.41	955.313	-47379.9	-458874	248355	257043	-113920
	-444991	308022	1.35701e+06	-245271	711668	-393701	257043	3.57965e+06	-1.35014e+06
	200851	-137720	-580438	111035	-555150	179161	-113920	-1.35014e+06	563256

FIM Eigenvalues:
  Matrix(9x1)
	8799.94
	16465.6
	37547.8
	506033
	917250
	1.57245e+06
	4.33223e+06
	9.97975e+06
	2.44398e+07

FIM Eigenvectors corresponding to Eigenvalues:
  Matrix(9x9)
	-0.278487	-0.522372	0.0185533	0.00737361	-0.0122233	-0.344549	-0.714949	-0.0312597	-0.134841
	0.396222	0.69188	-0.000409989	-0.000150671	0.000508781	-0.278685	-0.533723	0.0126899	0.0402824
	0.0959124	0.0806679	0.0437713	0.0169847	-0.0350365	0.0783117	0.0569493	-0.350138	-0.921352
	0.497777	-0.274258	-0.409681	-0.184785	0.175029	0.537209	-0.265265	0.281293	-0.0793533
	0.316783	-0.168654	0.706313	0.337154	-0.318714	0.343709	-0.156859	-0.0502002	0.108697
	0.625007	-0.360942	0.00666361	0.0046963	0.00709454	-0.614763	0.317056	0.0214653	-0.00721812
	0.131825	-0.0891264	-0.14602	-0.117234	0.142262	0.113218	-0.07241	-0.88859	0.334247
	0.00598588	-0.00252918	0.159157	-0.836109	-0.524787	-0.00175439	0.00261569	0.00485727	0.0106725
	0.00854321	-0.00562952	-0.533223	0.372821	-0.755459	-0.00201952	0.0008097	-0.0674021	0.0361581

Fisher Information Matrix (scaled):
  Matrix(9x9)
	0.609773	-0.911785	-0.0163115	0.00437391	-0.0445831	-0.204178	0.308602	-0.0140913	0.29281
	-0.911785	1.45447	0.0390047	-0.00951851	0.0652572	0.310065	-0.485484	0.0256513	-0.528002
	-0.0163115	0.0390047	0.532993	-0.480065	0.825892	0.0121208	-0.00246356	0.0137108	-0.269989
	0.00437391	-0.00951851	-0.480065	1.04308	-0.308774	-0.00249679	0.000723819	-0.00298721	0.0622575
	-0.0445831	0.0652572	0.825892	-0.308774	2.24935	0.0168333	-0.0416693	0.0100609	-0.36131
	-0.204178	0.310065	0.0121208	-0.00249679	0.0168333	0.606135	-0.904168	-0.0124698	0.261244
	0.308602	-0.485484	-0.00246356	0.000723819	-0.0416693	-0.904168	1.44269	0.0240016	-0.489717
	-0.0140913	0.0256513	0.0137108	-0.00298721	0.0100609	-0.0124698	0.0240016	0.00537294	-0.0932955
	0.29281	-0.528002	-0.269989	0.0622575	-0.36131	0.261244	-0.489717	-0.0932955	1.79184

FIM Eigenvalues (scaled):
  Matrix(9x1)
	0.000401036
	0.0191093
	0.0326397
	0.0672576
	0.699053
	1.03377
	2.18342
	2.68387
	3.01618

FIM Eigenvectors (scaled) corresponding to Eigenvalues:
  Matrix(9x9)
	-0.00837486	-0.0074347	0.0283885	0.00941233	-0.013083	-0.00692206	-0.00651961	-0.997992	-0.0522565
	-0.5816	-0.388776	0.119379	0.0415843	-0.0470625	-0.582434	-0.389413	0.0205073	-0.0332647
	0.598972	0.383993	0.0441851	0.0158897	-0.0159415	-0.590552	-0.377586	0.000233845	0.00109963
	0.0271326	0.0620789	0.881623	0.343002	-0.268611	0.0859337	0.101022	0.0246123	0.100763
	-0.322992	0.443179	-0.0499031	-0.0327588	0.150073	-0.326875	0.437773	-0.036873	0.611009
	-0.0156681	0.0305418	0.227779	-0.895898	-0.37897	-0.00545479	0.0197387	0.00195861	0.0162737
	-0.226632	0.374543	-0.184479	0.172592	-0.485792	-0.188856	0.321199	0.0328629	-0.607145
	-0.323864	0.501222	-0.0978057	0.0674722	-0.195686	0.40152	-0.631848	-0.00846643	0.17594
	0.203345	-0.329618	-0.328268	0.205508	-0.696262	-0.0286992	0.0332069	-0.0216972	0.461337

Correlation Matrix:
  Matrix(9x9)
	1	0.95944	-0.147658	-0.111026	0.163091	0.247896	0.253774	0.0752982	0.129716
	0.95944	1	-0.120568	-0.0887181	0.154264	0.254334	0.298976	0.100315	0.19957
	-0.147658	-0.120568	1	0.807264	-0.86293	-0.184549	-0.154021	-0.370135	-0.247415
	-0.111026	-0.0887181	0.807264	1	-0.636797	-0.138872	-0.113513	-0.275136	-0.17718
	0.163091	0.154264	-0.86293	-0.636797	1	0.200914	0.193412	0.451039	0.37868
	0.247896	0.254334	-0.184549	-0.138872	0.200914	1	0.959252	0.0621199	0.12076
	0.253774	0.298976	-0.154021	-0.113513	0.193412	0.959252	1	0.0879577	0.190723
	0.0752982	0.100315	-0.370135	-0.275136	0.451039	0.0621199	0.0879577	1	0.933809
	0.129716	0.19957	-0.247415	-0.17718	0.37868	0.12076	0.190723	0.933809	1
