# Supplementary material for: A light-fuelled nanoratchet shifts a coupled chemical equilibrium
Source: Nat Nanotechnol. 2021 Dec 16;17(2):159–65. doi: 10.1038/s41565-021-01021-z (PMC8956507; doi:10.1038/s41565-021-01021-z)
Supplement: Supplementary file 2 — Supplementary Data Set 1. Output files for kinetic analysis. [file 41565_2021_1021_MOESM2_ESM.zip › Supplementary_Data_Set_1_COPASI_Output/cat-2-REPORT.txt]

Parameter Estimation Task

Problem Description:
Subtask: 
Time-Course Task

Problem Description:
    AutomaticStepSize: 0
    StepNumber: 100
    StepSize: 0.01
    Duration: 1
    TimeSeriesRequested: 1
    OutputStartTime: 0
    Output Event: 0
    Start in Steady State: 0
    Use Values: 0
    Values: 

Method: Deterministic (LSODA)
    Integrate Reduced Model: 0
    Relative Tolerance: 1e-06
    Absolute Tolerance: 1e-12
    Max Internal Steps: 100000
    Max Internal Step Size: 0


List of Fitting Items:
    1e-6 <= (+1 = I).k1 <= 1000000; Start Value = 0.000373222
    Affected Experiments:
      all    Affected Validation Experiments:
      all
    1e-6 <= (+1 = I).k2 <= 1000000; Start Value = 0.00192098
    Affected Experiments:
      all    Affected Validation Experiments:
      all
    1e-6 <= (+2 -> I).k1 <= 1000000; Start Value = 0.000167065
    Affected Experiments:
      all    Affected Validation Experiments:
      all
    1e-6 <= (+3 -> +2).k1 <= 1000000; Start Value = 0.000237475
    Affected Experiments:
      all    Affected Validation Experiments:
      all
    1e-6 <= (+3 -> I).k1 <= 1000000; Start Value = 0.00041025
    Affected Experiments:
      all    Affected Validation Experiments:
      all
    1e-6 <= (-1 = I).k1 <= 1000000; Start Value = 0.000293599
    Affected Experiments:
      all    Affected Validation Experiments:
      all
    1e-6 <= (-1 = I).k2 <= 1000000; Start Value = 0.00150649
    Affected Experiments:
      all    Affected Validation Experiments:
      all
    1e-6 <= (0 = I).k1 <= 1000000; Start Value = 9.95972e-05
    Affected Experiments:
      all    Affected Validation Experiments:
      all
    1e-6 <= (0 = I).k2 <= 1000000; Start Value = 0.00239431
    Affected Experiments:
      all    Affected Validation Experiments:
      all

List of Constraint Items:

Method: Levenberg - Marquardt
    Log Verbosity: 0
    Iteration Limit: 2000
    Tolerance: 1e-06
    Modulation: 1e-06
    Stop after # stalled iterations: 0
    Initial Lambda: 1
    Lambda Decrease: 2
    Lambda Increase: 4

[Function Evaluations]	[Best Value]	[Best Parameters]
1	0.0378211	(	0.000373222	0.00192098	0.000167065	0.000237475	0.00041025	0.000293599	0.00150649	9.95972e-05	0.00239431	)
11	0.0347875	(	0.000371931	0.0019249	0.000170837	0.00022594	0.000407506	0.000292511	0.00150766	9.60229e-05	0.00241164	)
21	0.0343282	(	0.000366502	0.00193223	0.000169037	0.000222481	0.000407396	0.00028956	0.00151609	9.54605e-05	0.00241835	)
31	0.0340383	(	0.000375682	0.00196752	0.000171324	0.000220032	0.000405794	0.000284999	0.00151753	9.28817e-05	0.00242831	)
41	0.0334183	(	0.000374078	0.00196709	0.000151531	0.000210707	0.000410624	0.00029876	0.00154894	0.000105319	0.00247472	)
51	0.0333415	(	0.000379108	0.0019751	0.000150406	0.000209521	0.000411204	0.000290294	0.00152938	0.000107669	0.00247744	)
75	0.0333415	(	0.000379108	0.0019751	0.000150406	0.000209521	0.000411204	0.000290294	0.00152938	0.000107669	0.00247744	)
88	0.0333415	(	0.000379108	0.0019751	0.000150406	0.000209521	0.000411204	0.000290294	0.00152938	0.000107669	0.00247744	)
98	0.0333068	(	0.000377139	0.00196973	0.000149402	0.000208936	0.000411065	0.000290278	0.00152757	0.000107141	0.00247141	)
108	0.0332699	(	0.000381012	0.00197508	0.000143632	0.00020748	0.000413656	0.000294385	0.00153791	0.000107022	0.00247358	)
121	0.0332697	(	0.000381257	0.00197461	0.000143588	0.000207746	0.000413496	0.000294731	0.00153727	0.000107035	0.00247394	)
131	0.0332524	(	0.000380219	0.00197182	0.000143204	0.000207472	0.000413307	0.000293981	0.00153621	0.000107101	0.00247423	)
141	0.033205	(	0.000381726	0.00197151	0.000142893	0.000206986	0.000412987	0.000294776	0.00153455	0.000107637	0.00247446	)
151	0.0331308	(	0.000382823	0.00196954	0.000142374	0.000205945	0.000412195	0.000296149	0.00153196	0.000108211	0.00247461	)
161	0.0331124	(	0.000385128	0.00197527	0.000140635	0.000205354	0.000412703	0.000295469	0.00153177	0.000109193	0.00248204	)
171	0.0330676	(	0.000384131	0.00197428	0.000137507	0.000204169	0.000413405	0.000300333	0.00153581	0.000110565	0.00247705	)
182	0.0330576	(	0.000382314	0.00196972	0.000136722	0.0002039	0.000413183	0.000298508	0.00153253	0.000110024	0.00247307	)
195	0.0330562	(	0.000382424	0.00196951	0.000136815	0.000203845	0.000413358	0.000298536	0.00153246	0.000110108	0.00247406	)
205	0.0330456	(	0.000382612	0.00196913	0.00013662	0.000203667	0.000413134	0.00029854	0.00153126	0.000110165	0.00247409	)
215	0.0330351	(	0.000383427	0.00196861	0.000136545	0.000203491	0.000413069	0.00029921	0.00153127	0.000110297	0.00247401	)
226	0.0330347	(	0.000383629	0.00197062	0.000136721	0.000203403	0.000413019	0.000299197	0.00153126	0.000110345	0.00247407	)
236	0.0330329	(	0.000384471	0.00197426	0.000136605	0.000203253	0.000412948	0.00029911	0.00153134	0.000110418	0.00247421	)
246	0.0330193	(	0.000385899	0.00197379	0.000136364	0.000203016	0.000412912	0.000298914	0.0015315	0.000110874	0.00247975	)
256	0.0330072	(	0.000384209	0.0019702	0.000135611	0.000202612	0.000412618	0.000297635	0.00152879	0.000110467	0.00247257	)
272	0.0330072	(	0.00038421	0.0019702	0.000135612	0.000202613	0.00041262	0.000297636	0.00152879	0.000110467	0.00247257	)
284	0.0330072	(	0.000384209	0.0019702	0.000135611	0.000202613	0.00041262	0.000297635	0.00152879	0.000110467	0.00247257	)
295	0.0330065	(	0.000382902	0.00196676	0.000135158	0.000202516	0.000412756	0.000297193	0.00152627	0.000110477	0.00246756	)
306	0.0330053	(	0.000383721	0.00196627	0.00013499	0.000202404	0.000413368	0.000297222	0.00152617	0.000110478	0.00246805	)

Parameter Estimation Result:

Objective Function Value:	0.0330053
Standard Deviation:	0.00391716
Function Evaluations:	461
CPU Time [s]:	0.203
Evaluations/Second [1/s]:	2270.94

	Parameter	Value	Gradient	Standard Deviation
	(+1 = I).k1:	0.000383721	-3.06437	1.21787e-05
	(+1 = I).k2:	0.00196627	1.45928	2.806e-05
	(+2 -> I).k1:	0.00013499	5.18869	5.81801e-06
	(+3 -> +2).k1:	0.000202404	20.6826	2.18438e-06
	(+3 -> I).k1:	0.000413368	14.3474	2.45542e-06
	(-1 = I).k1:	0.000297222	-0.955283	1.15656e-05
	(-1 = I).k2:	0.00152617	0.883734	2.19221e-05
	(0 = I).k1:	0.000110478	0.211064	8.4511e-06
	(0 = I).k2:	0.00246805	-0.645526	3.11936e-05

File Name:	D:/work/core-backup/Ricerca/RUG-Micha/copasi/FINAL/catalyzed/cat-repeat2.txt
Experiment:	Experiment
Mean:	-0.000446047
Objective Value:	0.0330053
Root Mean Square:	0.00390899
Row	Time	[-1](Data)	[-1](Fit)	[-1](Weighted Error)	[O](Data)	[O](Fit)	[O](Weighted Error)	[+1](Data)	[+1](Fit)	[+1](Weighted Error)	[+2](Data)	[+2](Fit)	[+2](Weighted Error)	[+3](Data)	[+3](Fit)	[+3](Weighted Error)	[I](Data)	[I](Fit)	[I](Weighted Error)	Objective Value	Root Mean Square

1.	0	0	0	0	0	0	0	0	0	0	0.00315693	0.025	0.00543395	0.837917	0.8	-0.00387779	0.0189259	0.0189259	0	4.4565e-05	0.00272534
2.	9.98115	0	0.000304308	0.000135462	0	0.000492562	0.000108858	0	0.000391894	0.00015003	0.0164151	0.0265765	0.00252786	0.819651	0.795098	-0.002511	0.023934	0.0210625	-0.00287155	2.09937e-05	0.00187055
3.	19.9623	0	0.000639153	0.000284518	0.00272819	0.00103547	-0.000374097	0	0.000822776	0.000314987	0.0296935	0.028141	-0.000386221	0.79367	0.790226	-0.000352145	0.0339087	0.0230612	-0.0108475	0.000118262	0.00443962
4.	29.9435	0	0.00100241	0.000446222	0	0.00162538	0.000359215	0	0.00128988	0.00049381	0.038741	0.0296936	-0.00225076	0.791341	0.785384	-0.000609163	0.0299181	0.0249303	-0.00498785	3.08876e-05	0.00226891
5.	39.9247	0.0106667	0.00139209	-0.00412859	0.0180885	0.00225914	-0.00349836	0	0.0017906	0.000685504	0.0440382	0.0312343	-0.00318526	0.762908	0.780572	0.00180655	0.0242989	0.0266776	0.00237872	4.88215e-05	0.00285253
6.	49.9058	0.00395245	0.0018063	-0.000955355	0.0185846	0.0029338	-0.0034589	0.00455352	0.00232251	-0.00085411	0.0407006	0.0327633	-0.00197459	0.764617	0.775789	0.00114264	0.0275922	0.0283106	0.000718459	1.9327e-05	0.00179476
7.	59.887	0	0.00224331	0.000998608	0	0.00364658	0.000805909	0	0.0028833	0.00110383	0.0211331	0.0342806	0.00327071	0.799603	0.771036	-0.00292155	0.0392639	0.0298362	-0.00942771	0.00011098	0.00430077
8.	69.8682	0	0.00270145	0.00120255	0.0144232	0.00439488	-0.0022163	0.0182544	0.00347084	-0.00565967	0.0483811	0.0357863	-0.00313325	0.744192	0.766312	0.00226217	0.0347493	0.0312609	-0.00348835	6.54933e-05	0.00330387
9.	79.8493	0.0122308	0.00317918	-0.00402933	0.0149167	0.00517626	-0.00215268	9.05199e-05	0.00408309	0.0015285	0.0477738	0.0372804	-0.00261047	0.742078	0.761616	0.00199818	0.0429102	0.0325908	-0.0103194	0.000140503	0.00483913
10.	89.8305	0	0.00367503	0.00163594	0	0.00598841	0.00132346	0	0.00471818	0.00180628	0.0114132	0.0387631	0.00680389	0.805344	0.75695	-0.00494929	0.0432429	0.0338317	-0.00941122	0.00016705	0.00527652
11.	99.8115	0	0.00418763	0.00186412	0	0.00682916	0.00150927	0	0.00537431	0.00205747	0.0434741	0.0402344	-0.000805952	0.776302	0.752312	-0.0024535	0.0402239	0.0349889	-0.00523506	4.40611e-05	0.00270989
12.	109.793	0	0.00471573	0.0020992	0	0.00769652	0.00170096	0.00590818	0.00604982	5.42251e-05	0.0286809	0.0416944	0.00323738	0.773103	0.747702	-0.00259777	0.0523079	0.0360675	-0.0162403	0.00028828	0.00693157
13.	119.774	0	0.0052581	0.00234064	0.0085281	0.00858855	1.33612e-05	0.000764279	0.00674316	0.00228892	0.043164	0.0431431	-5.19543e-06	0.768215	0.743121	-0.0025664	0.0393287	0.0370724	-0.00225627	2.23951e-05	0.00193197
14.	129.755	0.00429882	0.00581361	0.000674309	0.00953956	0.00950348	-7.97255e-06	0.00238994	0.00745284	0.00193825	0.0534036	0.0445807	-0.0021949	0.743385	0.738567	-0.000492687	0.0469833	0.0380081	-0.00897527	8.98274e-05	0.00386927
15.	139.736	0	0.00638121	0.00284059	0	0.0104396	0.0023072	0	0.00817749	0.00313063	0.03757	0.0460072	0.00209892	0.76723	0.734042	-0.00339411	0.0552003	0.0388786	-0.0163218	0.000305518	0.0071358
16.	149.717	0.0171048	0.0069599	-0.00451599	0.031371	0.0113954	-0.00441468	0.0223915	0.00891581	-0.00515898	0.0596744	0.0474226	-0.0030479	0.682328	0.729544	0.00482882	0.0471305	0.039688	-0.00744253	0.000154497	0.0050744
17.	159.698	0.0105161	0.00754875	-0.00132092	0.0039652	0.0123694	0.00185736	0.00252458	0.00966661	0.00273422	0.0351502	0.0488271	0.00340244	0.764659	0.725074	-0.00404836	0.0431849	0.0404401	-0.00274483	4.81705e-05	0.00283345
18.	169.68	0.00358448	0.0081469	0.00203095	0	0.0133601	0.00295264	0.00227464	0.0104288	0.00312168	0.0566004	0.0502207	-0.00158708	0.739546	0.720631	-0.00193441	0.0579946	0.0411383	-0.0168563	0.000312985	0.00722247
19.	179.662	0.0364996	0.00875351	-0.0123512	0.00336054	0.0143664	0.00243234	0.0324229	0.0112012	-0.0081244	0.059229	0.0516036	-0.00189698	0.683544	0.716215	0.0033413	0.0449439	0.0417859	-0.00315809	0.000249209	0.00644476
20.	189.642	0.00671642	0.00936772	0.00118022	0.03958	0.0153867	-0.00534682	0.0229963	0.0119827	-0.00421638	0.0573187	0.0529755	-0.00108048	0.682065	0.711827	0.00304379	0.0513234	0.0423859	-0.00893759	0.000138072	0.00479708
21.	199.623	0.0178385	0.00998898	-0.00349421	0.0316401	0.0164203	-0.00336365	0.0162063	0.0127727	-0.00131448	0.0674568	0.0543369	-0.00326388	0.689629	0.707466	0.00182416	0.0372293	0.0429414	0.00571206	7.18596e-05	0.00346072
22.	209.605	0	0.0106165	0.00472594	0.0381672	0.0174659	-0.00457509	0.0210474	0.0135702	-0.00286255	0.0737892	0.0556877	-0.00450314	0.689091	0.703131	0.00143582	0.0379051	0.043455	0.00554993	0.000104602	0.00417536
23.	219.585	0.0246076	0.0112496	-0.0059463	0.02122	0.0185223	-0.000596204	0.00626802	0.0143741	0.0031033	0.0616405	0.0570277	-0.00114754	0.696057	0.698823	0.000282911	0.0502073	0.0439293	-0.006278	8.61546e-05	0.00378934
24.	229.567	0.0288269	0.0118879	-0.00754039	0.0301768	0.019589	-0.00233997	0.0232824	0.0151841	-0.00310031	0.0663614	0.0583575	-0.00199115	0.664533	0.694541	0.00306885	0.0468191	0.0443667	-0.00245236	9.13414e-05	0.00390174
25.	239.548	0.0107987	0.0125307	0.000770978	0.0497265	0.0206648	-0.00642276	0.0248263	0.0159991	-0.00337933	0.0791629	0.0596769	-0.00484757	0.651675	0.690285	0.00394859	0.0438103	0.0447696	0.000959281	9.32767e-05	0.00394286
26.	249.528	0.0288076	0.0131773	-0.00695781	0.0494863	0.0217488	-0.00613012	0.0454943	0.0168185	-0.0109781	0.0564504	0.0609857	0.00112825	0.640796	0.686056	0.00462871	0.0389653	0.0451399	0.00617458	0.000267331	0.00667497
27.	259.51	0.0209988	0.0138275	-0.00319228	0.0246887	0.0228404	-0.000408472	0.0239104	0.0176418	-0.00239983	0.0623854	0.0622845	-2.51219e-05	0.675093	0.681852	0.000691278	0.0529241	0.0454797	-0.00744434	7.20134e-05	0.00346442
28.	269.492	0.0224009	0.0144808	-0.00352564	0.0548089	0.0239389	-0.00682239	0.0159343	0.0184684	0.000970132	0.0852281	0.063573	-0.00538719	0.639961	0.677674	0.00385685	0.0416664	0.045791	0.00412463	0.000120826	0.0044875
29.	279.472	-0.00529366	0.0151365	0.00909445	0.00560214	0.0250434	0.00429659	0.000350262	0.0192975	0.00725365	0.0632103	0.0648512	0.000408202	0.741971	0.673522	-0.00700027	0.05416	0.0460754	-0.00808462	0.000268317	0.00668726
30.	289.453	0.0365391	0.0157945	-0.00923445	0.0682829	0.0261535	-0.00931077	0.0475632	0.0201289	-0.0105028	0.0907102	0.0661195	-0.00611748	0.571004	0.669395	0.0100625	0.0459008	0.0463346	0.000433822	0.00042114	0.00837794
31.	299.435	0.0115956	0.0164543	0.00216286	0.0198391	0.0272684	0.00164192	0.0323196	0.0209619	-0.00434812	0.0962565	0.0673778	-0.00718422	0.655441	0.665293	0.0010076	0.0445483	0.0465702	0.00202188	8.29963e-05	0.00371924
32.	309.417	0.00419458	0.0171156	0.00575179	0.00779709	0.0283877	0.00455061	0.0439903	0.0217962	-0.00849667	0.0529116	0.0686262	0.00390936	0.690479	0.661217	-0.00299265	0.0606277	0.0467837	-0.013844	0.000341879	0.0075485
33.	319.397	0.031967	0.0177779	-0.00631623	0.0721042	0.0295105	-0.00941337	0.0377321	0.0226311	-0.00578119	0.0768356	0.0698645	-0.00173422	0.591196	0.657166	0.00674667	0.0501649	0.0469764	-0.00318852	0.00022062	0.00606383
34.	329.378	0.00966634	0.0184412	0.00390611	0.0517676	0.0306368	-0.00466998	0.0310928	0.0234665	-0.0029196	0.0667251	0.0710931	0.00108663	0.656628	0.653139	-0.000356848	0.0441202	0.0471496	0.00302937	5.60757e-05	0.00305711
35.	339.36	0.0214318	0.019105	-0.00103581	0.0238065	0.0317659	0.00175906	0.0159975	0.024302	0.00317925	0.0878334	0.072312	-0.0038613	0.657716	0.649137	-0.000877412	0.0532148	0.0473045	-0.00591029	6.48858e-05	0.00328851
36.	349.34	0.0053968	0.0197689	0.00639771	0.0347134	0.0328971	-0.000401405	0.0287986	0.025137	-0.0014018	0.0946142	0.073521	-0.0052474	0.649359	0.64516	-0.000429476	0.047118	0.0474424	0.000324377	7.08818e-05	0.0034371
37.	359.322	0.023578	0.0204329	-0.00140004	0.0309461	0.0340305	0.000681667	0.0217402	0.0259714	0.00161988	0.0817032	0.0747206	-0.00173708	0.657901	0.641206	-0.0017074	0.0441311	0.0475642	0.00343303	2.27671e-05	0.00194795
38.	369.303	0.0051488	0.0210967	0.0070992	0.0358411	0.0351655	-0.000149321	0.0291951	0.026805	-0.000915037	0.0792782	0.0759106	-0.000837768	0.66386	0.637277	-0.0027186	0.0466769	0.0476709	0.000994015	6.0339e-05	0.0031712
39.	379.283	0.0216289	0.02176	5.83379e-05	0.0424789	0.0363014	-0.00136524	0.0393445	0.0276371	-0.00448201	0.083714	0.0770909	-0.00164766	0.624342	0.633373	0.000923586	0.0484916	0.0477636	-0.000727975	2.60534e-05	0.0020838
40.	389.265	0.0230037	0.0224227	-0.000258647	0.0470977	0.0374384	-0.00213474	0.0414102	0.0284679	-0.00495474	0.0954394	0.0782619	-0.00427328	0.60648	0.629492	0.00235338	0.0465686	0.0478431	0.00127454	5.45973e-05	0.00301655
41.	399.247	0.00756732	0.0230845	0.00690747	0.0257961	0.038576	0.00282441	0.021635	0.029297	0.00293325	0.081645	0.0794235	-0.000552641	0.665018	0.625635	-0.00402774	0.0583385	0.0479103	-0.0104282	0.00018957	0.00562095
42.	409.227	0.0148508	0.0237452	0.00395933	0.0412517	0.0397136	-0.000339912	0.026728	0.0301239	0.00130008	0.111301	0.0805757	-0.00764365	0.618143	0.621802	0.000374172	0.0477254	0.0479658	0.000240467	7.61052e-05	0.00356149
43.	419.208	0.0368665	0.0244049	-0.00554727	0.0456203	0.0408514	-0.00105394	0.0378411	0.0309488	-0.00263861	0.0809861	0.0817187	0.00018226	0.612964	0.617991	0.000514168	0.0457221	0.0480106	0.00228849	4.438e-05	0.00271968
44.	429.19	0.011521	0.0250631	0.00602828	0.0579307	0.041989	-0.00352318	0.0428413	0.0317713	-0.00423798	0.0966917	0.0828526	-0.00344278	0.601556	0.614205	0.0012936	0.0494595	0.0480452	-0.00141432	8.22398e-05	0.00370225
45.	439.172	0.0487391	0.0257199	-0.010247	0.0615874	0.043126	-0.00408004	0.0367514	0.0325913	-0.00159263	0.102292	0.0839773	-0.00455617	0.5718	0.610441	0.00395183	0.0388302	0.0480704	0.00924014	0.00024594	0.00640234
46.	449.152	0.0457681	0.026375	-0.00863286	0.0550091	0.044262	-0.00237515	0.0343014	0.0334084	-0.000341867	0.0952564	0.0850927	-0.00252845	0.58631	0.606701	0.00208541	0.043355	0.0480867	0.00473167	0.000113415	0.0043477
47.	459.133	0.0231414	0.0270283	0.00173027	0.0646445	0.0453973	-0.00425369	0.0259251	0.0342228	0.00317662	0.0925334	0.0861992	-0.00157576	0.597896	0.602984	0.000520262	0.0558592	0.0480946	-0.00776451	9.42199e-05	0.00396274
48.	469.115	0.0423342	0.0276799	-0.00652334	0.0433339	0.0465315	0.000706683	0.0298049	0.0350341	0.00200192	0.0986413	0.0872969	-0.00282218	0.59844	0.599289	8.67628e-05	0.0474454	0.0480949	0.000649477	5.54551e-05	0.00304015
49.	479.095	0.0265355	0.0283293	0.000798489	0.0316089	0.0476641	0.00354827	0.0227834	0.0358421	0.00499931	0.1007	0.0883854	-0.00306344	0.629499	0.595617	-0.00346507	0.0488737	0.0480879	-0.000785852	6.02299e-05	0.00316833
50.	489.077	0.0302237	0.0289767	-0.000555086	0.0430585	0.0487955	0.0012679	0.0313029	0.0366469	0.00204588	0.098121	0.0894652	-0.00215332	0.6085	0.591967	-0.00169076	0.0487942	0.0480741	-0.000720064	1.41152e-05	0.0015338
51.	499.058	0.0249398	0.029622	0.00208428	0.0559178	0.0499251	-0.0013244	0.0545087	0.0374484	-0.00653129	0.108086	0.0905362	-0.00436585	0.564438	0.58834	0.00244443	0.0521095	0.0480541	-0.00405544	9.02384e-05	0.00387811
52.	509.038	0.0559363	0.0302649	-0.0114276	0.0373097	0.0510528	0.00303728	0.0443416	0.0382462	-0.00233354	0.0942968	0.0915983	-0.0006713	0.577551	0.584736	0.000734764	0.0505646	0.0480281	-0.00253652	0.000152684	0.00504454
53.	519.02	0.0105282	0.0309056	0.00907098	0.0534403	0.0521786	-0.000278824	0.0469826	0.0390405	-0.00304049	0.102296	0.0926519	-0.00239907	0.60291	0.581153	-0.00222515	0.0438432	0.0479966	0.00415341	0.000119563	0.00446398
54.	529.002	0.0225383	0.0315439	0.00400882	0.0544815	0.0533025	-0.000260583	0.0507204	0.0398311	-0.0041688	0.0969421	0.0936969	-0.00080731	0.582081	0.577592	-0.000459167	0.0532364	0.04796	-0.00527633	6.22198e-05	0.00322024
55.	538.983	0.0385467	0.0321796	-0.00283427	0.0743222	0.0544241	-0.00439758	0.0588254	0.0406179	-0.00697044	0.10032	0.0947333	-0.00138988	0.541181	0.574052	0.00336179	0.0468048	0.0479187	0.00111381	9.04327e-05	0.00388228
56.	548.963	0.0283347	0.0328128	0.0019934	0.0576155	0.0555432	-0.000457992	0.0492203	0.0414008	-0.00299358	0.102563	0.095761	-0.00169213	0.577635	0.570535	-0.000726044	0.0446319	0.0478729	0.00324091	2.70389e-05	0.00212285
57.	558.945	0.0582465	0.0334434	-0.0110411	0.0692176	0.0566601	-0.00277526	0.0472568	0.0421798	-0.00194366	0.108059	0.0967804	-0.00280571	0.532568	0.567039	0.00352536	0.0446522	0.0478229	0.00317071	0.000163739	0.00522396
58.	568.927	0.0405039	0.0340714	-0.00286344	0.0229185	0.0577744	0.0077033	0.0410759	0.0429548	0.000719333	0.0989903	0.0977914	-0.000298245	0.599332	0.563565	-0.00365791	0.0571794	0.0477691	-0.00941032	0.000170081	0.00532417
59.	578.907	0.0362725	0.0346965	-0.00070155	0.0667741	0.058886	-0.0017433	0.0500601	0.0437257	-0.00242503	0.0967049	0.0987939	0.000519704	0.564742	0.560112	-0.000473479	0.0454467	0.0477117	0.002265	1.50365e-05	0.00158306
60.	588.888	0.0133947	0.035319	0.00975961	0.0469228	0.0599951	0.00288904	0.0463406	0.0444926	-0.000707488	0.106556	0.0997883	-0.00168363	0.594274	0.55668	-0.00384472	0.0525122	0.047651	-0.00486118	0.000145345	0.0049218
61.	598.87	0.0268609	0.0359387	0.00404101	0.0821775	0.0611015	-0.00465788	0.0619509	0.0452553	-0.00639167	0.114704	0.100774	-0.00346541	0.528264	0.553269	0.00255727	0.0460426	0.0475872	0.00154464	9.98137e-05	0.00407868
62.	608.85	0.0336328	0.0365555	0.00130104	0.0656903	0.0622048	-0.0007703	0.0440247	0.0460137	0.000761481	0.0943093	0.101752	0.00185158	0.576114	0.549879	-0.00268304	0.0462289	0.0475206	0.00129163	1.51613e-05	0.00158962
63.	618.832	0.0246369	0.0371695	0.0055789	0.0574287	0.0633054	0.00129879	0.0588557	0.046768	-0.00462758	0.0985836	0.102722	0.0010295	0.569544	0.54651	-0.00235571	0.0509512	0.0474513	-0.00349998	7.30847e-05	0.0034901
64.	628.813	0.0501028	0.0377807	-0.00548518	0.0664961	0.0644031	-0.000462566	0.0359606	0.0475181	0.00442461	0.1179	0.103684	-0.00353669	0.550036	0.543161	-0.000703073	0.0395047	0.0473795	0.00787483	0.000124894	0.00456242
65.	638.793	0.0256645	0.0383888	0.0056642	0.0662792	0.0654976	-0.000172726	0.0572302	0.0482637	-0.00343267	0.113934	0.104637	-0.00231271	0.551936	0.539833	-0.00123779	0.0449562	0.0473055	0.00234928	5.62961e-05	0.00306312
66.	648.775	0.0246866	0.0389941	0.00636898	0.0589734	0.0665892	0.00168314	0.0463302	0.0490051	0.00102406	0.0963263	0.105583	0.00230275	0.577162	0.536525	-0.00415589	0.0565218	0.0472294	-0.00929241	0.000153368	0.00505583
67.	658.757	0.0299029	0.0395964	0.00431506	0.0589099	0.0676778	0.00193772	0.0563024	0.0497422	-0.00251148	0.112998	0.10652	-0.00161146	0.54853	0.533238	-0.00156389	0.053357	0.0471514	-0.0062057	7.22353e-05	0.00346976
68.	668.738	0.0229356	0.0401957	0.00768332	0.0545185	0.0687631	0.00314811	0.052671	0.0504749	-0.000840754	0.102364	0.10745	0.00126546	0.563494	0.52997	-0.0034285	0.064017	0.0470715	-0.0169454	0.000370155	0.00785446
69.	678.718	0.0516656	0.0407919	-0.00484043	0.0745101	0.0698451	-0.00103098	0.0534632	0.0512031	-0.000865228	0.121936	0.108372	-0.00337417	0.527546	0.526723	-8.41378e-05	0.0308794	0.0469901	0.0161107	0.000296187	0.00702599
70.	688.7	0.0584891	0.0413852	-0.00761378	0.09798	0.0709241	-0.00597947	0.0743336	0.0519271	-0.00857798	0.11259	0.109286	-0.00082172	0.475888	0.523496	0.00486885	0.0407196	0.0469072	0.00618756	0.000229972	0.00619102
71.	698.682	0.0329951	0.0419755	0.00399761	0.088017	0.0719999	-0.00353986	0.0547583	0.0526466	-0.000808429	0.117312	0.110193	-0.00177106	0.528343	0.520288	-0.000823746	0.0385747	0.0468229	0.00824819	0.000101013	0.0041031
72.	708.662	0.0493755	0.0425626	-0.00303272	0.0755569	0.0730721	-0.000549145	0.0568115	0.0533616	-0.00132074	0.111187	0.111092	-2.36036e-05	0.516828	0.5171	2.78535e-05	0.0502414	0.0467374	-0.00350407	2.35231e-05	0.00198003
73.	718.643	0.0610792	0.0431468	-0.00798259	0.0763583	0.0741413	-0.000489969	0.0618274	0.0540723	-0.00296892	0.120392	0.111983	-0.00209185	0.490039	0.513932	0.00244355	0.0503046	0.0466507	-0.00365396	9.64745e-05	0.00400987
74.	728.625	0.0384534	0.043728	0.00234798	0.0794691	0.0752071	-0.000941928	0.049154	0.0547786	0.0021533	0.128207	0.112867	-0.00381615	0.507001	0.510783	0.000386791	0.0577163	0.046563	-0.0111534	0.000150147	0.00500245
75.	738.605	0.0367304	0.0443059	0.00337224	0.0798682	0.0762694	-0.000795358	0.0616453	0.0554803	-0.00236019	0.123903	0.113743	-0.00252759	0.518703	0.507653	-0.00113009	0.0391498	0.0464743	0.00732453	7.88897e-05	0.00362606
76.	748.587	0.0422146	0.0448809	0.0011869	0.0753131	0.0773285	0.000445412	0.0539965	0.0561777	0.000835055	0.114337	0.114611	6.81009e-05	0.524232	0.504543	-0.00201365	0.049906	0.0463849	-0.00352119	1.87626e-05	0.00176836
77.	758.568	0.0770868	0.0454528	-0.0140818	0.0857393	0.0783843	-0.00162549	0.0648465	0.0568707	-0.0030534	0.121404	0.115472	-0.0014757	0.476363	0.501451	0.00256574	0.03456	0.0462946	0.0117346	0.000356725	0.00771066
78.	768.548	0.0483163	0.0460216	-0.00102147	0.10614	0.0794364	-0.00590167	0.0538183	0.0575592	0.00143214	0.132699	0.116326	-0.00407312	0.473048	0.498379	0.0025906	0.0459782	0.0462037	0.000225556	6.12765e-05	0.00319574
79.	778.53	0.0613825	0.0465874	-0.00658604	0.0864696	0.0804854	-0.00132254	0.0576678	0.0582433	0.000220339	0.131915	0.117173	-0.00366747	0.474872	0.495325	0.00209173	0.0476932	0.0461122	-0.00158096	6.54986e-05	0.003304
80.	788.512	0.0393936	0.0471501	0.00345282	0.0653473	0.0815309	0.00357665	0.0588045	0.0589231	4.5379e-05	0.127046	0.118012	-0.00224752	0.515602	0.49229	-0.00238411	0.0538066	0.0460202	-0.00778644	9.60803e-05	0.00400167
81.	798.493	0.0694887	0.0477097	-0.00969489	0.105209	0.082573	-0.00500264	0.0736274	0.0595984	-0.00537078	0.12428	0.118844	-0.0013525	0.443017	0.489273	0.0047306	0.0443771	0.0459277	0.00155059	0.000174475	0.00539251
82.	808.473	0.0685849	0.0482662	-0.00904486	0.116315	0.0836115	-0.0072277	0.0799186	0.0602692	-0.00752247	0.120131	0.119668	-0.000115051	0.433825	0.486276	0.00536413	0.0412251	0.0458348	0.0046097	0.000240673	0.00633342
83.	818.455	0.0326381	0.0488197	0.00720324	0.0975002	0.0846467	-0.00284068	0.072212	0.0609358	-0.00431691	0.129365	0.120486	-0.00220878	0.484693	0.483296	-0.000142889	0.0435918	0.0457416	0.00214984	8.81128e-05	0.00383216
84.	828.437	0.0382746	0.0493702	0.00493918	0.0980913	0.0856785	-0.00274328	0.0699168	0.061598	-0.00318474	0.120414	0.121297	0.000219667	0.486811	0.480335	-0.000662315	0.046493	0.0456481	-0.000844862	4.32644e-05	0.00268528
85.	838.417	0.0688583	0.0499175	-0.00843149	0.126438	0.0867067	-0.00878068	0.0697996	0.0622557	-0.00288807	0.114535	0.1221	0.00188191	0.436775	0.477392	0.00415391	0.0435948	0.0455544	0.00195961	0.000181168	0.00549497
86.	848.398	0.0507842	0.0504618	-0.000143508	0.117692	0.0877316	-0.00662148	0.0637605	0.0629091	-0.000325955	0.127019	0.122896	-0.00102561	0.452733	0.474467	0.00222268	0.0480106	0.0454605	-0.00255016	5.64664e-05	0.00306775
87.	858.38	0.0427746	0.0510031	0.00366294	0.105993	0.088753	-0.00381002	0.0862747	0.0635582	-0.00869665	0.142981	0.123686	-0.00480017	0.440684	0.471559	0.00315765	0.0412932	0.0453664	0.00407316	0.000153168	0.00505253
88.	868.36	0.0373995	0.0515413	0.00629521	0.10002	0.0897709	-0.00226506	0.0662594	0.0642029	-0.000787287	0.140997	0.124468	-0.00411195	0.470554	0.46867	-0.000192663	0.0447698	0.0452723	0.000502422	6.25777e-05	0.00322949
89.	878.342	0.0696481	0.0520766	-0.00782195	0.0977956	0.0907855	-0.00154927	0.0673998	0.0648434	-0.000978681	0.141146	0.125244	-0.003956	0.441488	0.465798	0.00248625	0.0425226	0.045178	0.00265544	9.34238e-05	0.00394596
90.	888.323	0.0665093	0.0526088	-0.00618779	0.0851003	0.0917966	0.00147992	0.0724814	0.0654796	-0.00268054	0.118463	0.126013	0.00187832	0.476235	0.462944	-0.00135928	0.0412112	0.0450838	0.00387257	6.80368e-05	0.00336741
91.	898.305	0.0566131	0.053138	-0.00154693	0.0839335	0.0928043	0.0019605	0.0616061	0.0661115	0.00172482	0.13712	0.126775	-0.00257358	0.466524	0.460107	-0.000656204	0.0542033	0.0449896	-0.00921374	0.000101159	0.00410606
92.	908.285	0.0369499	0.0536641	0.00744034	0.120337	0.0938084	-0.00586284	0.0760983	0.066739	-0.00358306	0.13953	0.12753	-0.0029851	0.445303	0.457289	0.00122575	0.0417825	0.0448954	0.00311297	0.000122674	0.00452168
93.	918.267	0.0701526	0.0541873	-0.00710691	0.103838	0.0948093	-0.00199528	0.0767337	0.0673624	-0.00358766	0.128248	0.128279	7.8393e-06	0.437481	0.454486	0.00173912	0.0435474	0.0448013	0.00125392	7.19575e-05	0.00346308
94.	928.248	0.0558626	0.0547076	-0.000514159	0.0940257	0.0958067	0.000393604	0.0812278	0.0679816	-0.00507109	0.129874	0.129021	-0.00021229	0.447971	0.451702	0.000381554	0.0510387	0.0447073	-0.00633137	6.64122e-05	0.00332697
95.	938.228	0.0790837	0.0552248	-0.0106208	0.123193	0.0968006	-0.00583292	0.0628036	0.0685965	0.00221771	0.129871	0.129756	-2.84246e-05	0.417988	0.448934	0.00316484	0.0470603	0.0446135	-0.00244685	0.000167747	0.00528751
96.	948.21	0.0576219	0.0557391	-0.000838117	0.0927059	0.0977912	0.00112387	0.081955	0.0692073	-0.00488027	0.132669	0.130485	-0.000543142	0.45293	0.446183	-0.000689981	0.0421187	0.0445198	0.00240107	3.23188e-05	0.00232088
97.	958.192	0.0758363	0.0562505	-0.00871862	0.125819	0.0987784	-0.00597604	0.0766312	0.0698139	-0.00260991	0.126395	0.131208	0.00119717	0.41349	0.443449	0.00306396	0.0418286	0.0444262	0.00259764	0.000136108	0.00476284
98.	968.172	0.0646442	0.0567588	-0.00351016	0.106478	0.0997621	-0.00148418	0.0696234	0.0704163	0.000303542	0.121645	0.131923	0.00255707	0.448851	0.440732	-0.000830319	0.0487587	0.0443329	-0.00442585	4.14324e-05	0.00262781
99.	978.153	0.0515858	0.0572643	0.00252779	0.116492	0.100743	-0.00348075	0.080756	0.0710146	-0.00372936	0.143749	0.132633	-0.00276538	0.430328	0.438032	0.000787851	0.0370887	0.0442398	0.00715104	9.1819e-05	0.00391193
100.	988.135	0.0625741	0.0577669	-0.00213993	0.117878	0.10172	-0.00357097	0.0824868	0.0716088	-0.00416446	0.143767	0.133336	-0.00259488	0.413422	0.435348	0.00224235	0.039873	0.0441469	0.0042739	6.47015e-05	0.00328384
101.	998.115	0.0316589	0.0582665	0.0118444	0.115197	0.102693	-0.00276348	0.0799396	0.0721989	-0.00296342	0.142747	0.134033	-0.00216783	0.455753	0.432681	-0.00235964	0.0347042	0.0440542	0.00935001	0.000254398	0.0065115
102.	1008.1	0.0522503	0.0587633	0.00289927	0.11394	0.103664	-0.00227107	0.074172	0.0727849	-0.000531026	0.149387	0.134723	-0.00364805	0.435523	0.430029	-0.000561793	0.0347283	0.0439619	0.00923358	0.000112728	0.00433452
103.	1018.08	0.0486092	0.0592572	0.00473999	0.113282	0.104631	-0.00191197	0.0697013	0.073367	0.00140334	0.13523	0.135407	4.39689e-05	0.4448	0.427394	-0.00178007	0.0483774	0.0438698	-0.00450765	5.15819e-05	0.00293206
104.	1028.06	0.0498865	0.0597483	0.00438999	0.148244	0.105594	-0.00942568	0.0905984	0.073945	-0.00637552	0.14005	0.136085	-0.00098639	0.392791	0.424775	0.00327104	0.0384305	0.043778	0.00534752	0.000189031	0.00561295
105.	1038.04	0.043237	0.0602365	0.00756729	0.123374	0.106554	-0.00371718	0.0911122	0.0745189	-0.00635252	0.139502	0.136757	-0.000682953	0.424853	0.422173	-0.000274127	0.0379215	0.0436865	0.00576507	0.000145214	0.00491958
106.	1048.02	0.0755171	0.0607218	-0.00658611	0.133844	0.107512	-0.00581962	0.0699304	0.0750889	0.00197483	0.144706	0.137422	-0.00181189	0.394302	0.419586	0.00258581	0.0417008	0.0435954	0.00189453	9.47034e-05	0.0039729
107.	1058	0.0683368	0.0612044	-0.00317499	0.101818	0.108465	0.00146905	0.0824848	0.0756549	-0.00261472	0.122782	0.138082	0.00380606	0.449429	0.417015	-0.00331497	0.0351489	0.0435045	0.00835559	0.000114367	0.0043659
108.	1067.98	0.0750117	0.0616841	-0.00593277	0.0956533	0.109416	0.00304153	0.0777414	0.0762169	-0.000583636	0.140596	0.138735	-0.00046291	0.430756	0.41446	-0.00166659	0.0402416	0.043414	0.00317246	5.78456e-05	0.00310499
109.	1077.96	0.0544106	0.062161	0.00345011	0.137294	0.110363	-0.00595185	0.0840925	0.0767751	-0.00280135	0.145869	0.139382	-0.00161373	0.398215	0.41192	0.00140166	0.0401188	0.0433239	0.00320512	7.0017e-05	0.00341606
110.	1087.95	0.0405048	0.0626352	0.00985135	0.0892468	0.111307	0.00487537	0.0865559	0.0773294	-0.00353222	0.152748	0.140024	-0.0031653	0.445537	0.409396	-0.00369613	0.0454076	0.0432341	-0.00217351	0.0001617	0.00519133
111.	1097.93	0.0516785	0.0631066	0.00508718	0.113439	0.112247	-0.0002634	0.0780525	0.0778797	-6.61532e-05	0.152926	0.140659	-0.00305151	0.416379	0.406888	-0.000970606	0.0475253	0.0431447	-0.00438057	5.53964e-05	0.00303854
112.	1107.91	0.066041	0.0635752	-0.00109762	0.108494	0.113185	0.00103669	0.0915618	0.0784263	-0.00502874	0.138126	0.141289	0.000786754	0.417568	0.404395	-0.00134716	0.0382092	0.0430557	0.00484643	5.34895e-05	0.00298578
113.	1117.89	0.0719	0.0640411	-0.00349837	0.139781	0.114119	-0.00567148	0.0839475	0.0789691	-0.00190592	0.14504	0.141913	-0.000778086	0.372916	0.401917	0.00296598	0.0464152	0.042967	-0.0034482	6.93294e-05	0.00339925
114.	1127.87	0.0739498	0.0645042	-0.00420466	0.132066	0.11505	-0.0037606	0.0824581	0.0795079	-0.00112944	0.139745	0.14253	0.00069302	0.38916	0.399455	0.00105278	0.042621	0.0428787	0.000257699	3.4752e-05	0.00240666
115.	1137.85	0.0757658	0.0649647	-0.00480808	0.0907798	0.115978	0.00556888	0.0862464	0.080043	-0.00237487	0.143952	0.143142	-0.000201484	0.427265	0.397007	-0.00309445	0.035991	0.0427908	0.00679986	0.000115624	0.00438984
116.	1147.83	0.064435	0.0654225	0.000439567	0.110937	0.116903	0.00131836	0.0802927	0.0805744	0.000107842	0.161427	0.143749	-0.00439774	0.399878	0.394574	-0.000542428	0.0430302	0.0427034	-0.000326865	2.16841e-05	0.00190106
117.	1157.82	0.0635677	0.0658776	0.00102823	0.116418	0.117824	0.000310725	0.0874318	0.0811021	-0.00242324	0.138774	0.144349	0.00138706	0.404926	0.392156	-0.0013059	0.048883	0.0426163	-0.00626671	4.99268e-05	0.00288464
118.	1167.8	0.0655124	0.06633	0.000363947	0.140219	0.118742	-0.00474636	0.0775445	0.0816259	0.00156249	0.142891	0.144944	0.000510831	0.387953	0.389754	0.000184201	0.0458808	0.0425296	-0.00335123	3.66273e-05	0.00247074
119.	1177.78	0.0818649	0.0667797	-0.00671513	0.108896	0.119658	0.00237838	0.0805669	0.0821461	0.000604581	0.149139	0.145534	-0.000897009	0.399764	0.387366	-0.00126803	0.0397686	0.0424433	0.00267468	6.06816e-05	0.00318019
120.	1187.76	0.0645961	0.0672269	0.00117108	0.113665	0.12057	0.00152605	0.0859722	0.0826627	-0.00126698	0.151106	0.146117	-0.00124102	0.409812	0.384992	-0.00253832	0.0348495	0.0423574	0.00750793	6.96577e-05	0.00340729
121.	1197.74	0.0624735	0.0676713	0.00231379	0.145969	0.121478	-0.00541257	0.0988618	0.0831755	-0.00600527	0.139507	0.146695	0.00178825	0.372428	0.382633	0.00104372	0.0407605	0.042272	0.00151145	7.72845e-05	0.00358898
122.	1207.72	0.0605222	0.0681132	0.00337912	0.121106	0.122384	0.000282546	0.0934652	0.0836848	-0.00374429	0.160966	0.147268	-0.00340767	0.373308	0.380289	0.000713867	0.0506323	0.042187	-0.00844536	0.000108964	0.00426153
123.	1217.7	0.0636688	0.0685525	0.00217398	0.12142	0.123287	0.000412606	0.0827556	0.0841904	0.000549283	0.149856	0.147835	-0.00050265	0.395395	0.377958	-0.00178322	0.0469049	0.0421023	-0.00480261	3.16957e-05	0.0022984
124.	1227.68	0.0932298	0.0689891	-0.0107907	0.127024	0.124187	-0.000627173	0.0802486	0.0846924	0.00170124	0.147947	0.148397	0.00011183	0.369426	0.375643	0.000635841	0.0421243	0.0420181	-0.00010616	0.000120155	0.00447503
125.	1237.66	0.0701409	0.0694232	-0.000319452	0.153417	0.125083	-0.0062618	0.076782	0.0851909	0.00321921	0.151929	0.148953	-0.000740389	0.374683	0.373341	-0.000137227	0.0330483	0.0419344	0.00888605	0.000129204	0.00464048
126.	1247.64	0.0818364	0.0698548	-0.0053336	0.135269	0.125977	-0.00205365	0.0986623	0.0856859	-0.00496782	0.15283	0.149504	-0.000827342	0.352586	0.371053	0.0018887	0.0388168	0.041851	0.00303421	7.0802e-05	0.00343516
127.	1257.63	0.0595815	0.0702839	0.00476417	0.121541	0.126868	0.00117716	0.0838879	0.0861773	0.00087646	0.163724	0.150049	-0.00340191	0.386181	0.36878	-0.00177958	0.0450848	0.0417681	-0.00331673	5.05917e-05	0.00290378
128.	1267.61	0.0672732	0.0707103	0.00153003	0.148138	0.127755	-0.00450477	0.0866779	0.0866652	-4.86417e-06	0.141617	0.15059	0.00223213	0.368752	0.36652	-0.000228182	0.0475423	0.0416856	-0.00585672	6.19696e-05	0.00321376
129.	1277.59	0.067938	0.0711343	0.00142282	0.131674	0.128639	-0.000670687	0.0947545	0.0871497	-0.00291141	0.15493	0.151125	-0.000946657	0.369838	0.364274	-0.00056897	0.0408655	0.0416035	0.000737974	1.2715e-05	0.00145574
130.	1287.57	0.0866429	0.0715558	-0.00671602	0.135179	0.129521	-0.00125052	0.0866569	0.0876307	0.000372792	0.156202	0.151654	-0.00113128	0.356691	0.362042	0.000547265	0.0386279	0.0415218	0.0028939	5.67617e-05	0.00307576
131.	1297.55	0.100252	0.0719747	-0.0125874	0.14753	0.130399	-0.00378595	0.0722415	0.0881082	0.00607431	0.145916	0.152179	0.00155785	0.356505	0.359824	0.000339458	0.0375552	0.0414406	0.00388542	0.000227313	0.00615512
132.	1307.53	0.0762588	0.0723912	-0.00172164	0.136696	0.131275	-0.00119796	0.0824038	0.0885823	0.00236538	0.15445	0.152698	-0.000435936	0.374216	0.357619	-0.00169732	0.0359756	0.0413598	0.00538419	4.20546e-05	0.00264747
133.	1317.51	0.0579132	0.0728053	0.00662921	0.126719	0.132148	0.00119986	0.0860043	0.0890531	0.0011672	0.15776	0.153212	-0.00113132	0.386669	0.355428	-0.00319496	0.0449356	0.0412795	-0.00365612	7.16033e-05	0.00345454
134.	1327.49	0.100989	0.0732169	-0.0123629	0.15055	0.133017	-0.00387483	0.0893418	0.0895205	6.83873e-05	0.13298	0.153721	0.00515982	0.346507	0.353251	0.000689665	0.0396316	0.0411995	0.00156788	0.000197418	0.00573611
135.	1337.47	0.0757193	0.0736261	-0.000931807	0.154752	0.133884	-0.00461189	0.0970747	0.0899845	-0.00271435	0.162718	0.154225	-0.00211279	0.320432	0.351086	0.00313494	0.0493035	0.04112	-0.00818349	0.000110767	0.00429664
136.	1347.46	0.0713141	0.0740328	0.00121023	0.146243	0.134748	-0.00254047	0.08784	0.0904452	0.000997391	0.156443	0.154724	-0.000427645	0.355665	0.348935	-0.000688339	0.0424942	0.0410409	-0.00145332	1.16823e-05	0.00139537
137.	1357.44	0.0712146	0.0744371	0.0014345	0.120302	0.135609	0.00338284	0.0889815	0.0909026	0.000735446	0.149566	0.155218	0.00140618	0.38605	0.346797	-0.00401437	0.0438864	0.0409623	-0.00292413	4.06853e-05	0.00260401
138.	1367.42	0.0499716	0.0748391	0.0110698	0.144409	0.136467	-0.0017553	0.08772	0.0913567	0.00139228	0.153208	0.155707	0.000621651	0.381905	0.344672	-0.00380786	0.0427855	0.040884	-0.00190151	0.000146061	0.00493391
139.	1377.4	0.0491714	0.0752387	0.0116039	0.161095	0.137322	-0.00525394	0.0881237	0.0918076	0.00141032	0.171751	0.156191	-0.00387079	0.349224	0.34256	-0.000681541	0.0406347	0.0408062	0.000171452	0.000179719	0.00547295
140.	1387.38	0.0909206	0.0756359	-0.00680396	0.145046	0.138175	-0.00151862	0.0907232	0.0922552	0.000586528	0.152977	0.15667	0.000918708	0.343333	0.340461	-0.000293792	0.0369991	0.0407288	0.00372974	6.37854e-05	0.00326051
141.	1397.36	0.0774371	0.0760308	-0.00062601	0.142343	0.139024	-0.000733375	0.0917344	0.0926996	0.000369509	0.15697	0.157145	4.35597e-05	0.347073	0.338375	-0.000889577	0.0444432	0.0406518	-0.00379139	1.62342e-05	0.0016449
142.	1407.34	0.0801513	0.0764233	-0.00165949	0.147926	0.139871	-0.00178027	0.0761382	0.0931408	0.00650919	0.162022	0.157614	-0.00109648	0.353182	0.336302	-0.00172634	0.0405809	0.0405753	-5.5966e-06	5.24754e-05	0.00295735
143.	1417.33	0.102975	0.0768135	-0.0116456	0.14287	0.140715	-0.000476235	0.0929642	0.0935788	0.0002353	0.158298	0.158079	-5.4641e-05	0.33012	0.334241	0.000421454	0.0327732	0.0404991	0.00772594	0.000195773	0.00571216
144.	1427.31	0.075071	0.0772014	0.000948337	0.158796	0.141556	-0.00381005	0.0974374	0.0940136	-0.00131075	0.163175	0.158539	-0.00115344	0.326215	0.332193	0.000611379	0.0393059	0.0404234	0.00111752	2.0087e-05	0.00182971
145.	1437.29	0.0587874	0.077587	0.00836862	0.144682	0.142394	-0.000505543	0.0970073	0.0944453	-0.000980841	0.168769	0.158994	-0.00243177	0.35197	0.330158	-0.00223079	0.0387844	0.0403481	0.00156374	8.45866e-05	0.0037547
146.	1447.27	0.0934162	0.0779703	-0.0068757	0.0927252	0.14323	0.0111617	0.0825594	0.0948739	0.00471442	0.164301	0.159444	-0.00120814	0.382078	0.328134	-0.00551683	0.0449205	0.0402733	-0.0046472	0.000247577	0.00642361
147.	1457.25	0.0898894	0.0783513	-0.00513618	0.148739	0.144062	-0.00103361	0.102826	0.0952993	-0.00288133	0.16556	0.15989	-0.00141049	0.32023	0.326124	0.000602754	0.0327555	0.0401988	0.00744328	9.3506e-05	0.0039477
148.	1467.23	0.0872087	0.0787301	-0.00377425	0.129003	0.144893	0.0035116	0.0803784	0.0957217	0.00587398	0.146356	0.160331	0.0034765	0.373987	0.324126	-0.00509926	0.0430668	0.0401247	-0.00294203	0.000107824	0.00423918
149.	1477.21	0.0987079	0.0791067	-0.00872546	0.170837	0.14572	-0.00555094	0.0877901	0.0961411	0.00319706	0.158884	0.160768	0.000468609	0.308559	0.32214	0.00138885	0.0352219	0.0400511	0.00482916	0.000142637	0.00487574
150.	1487.19	0.0759794	0.079481	0.00155873	0.17021	0.146545	-0.00523021	0.0918178	0.0965574	0.00181449	0.168741	0.161199	-0.00187615	0.316137	0.320166	0.000412011	0.0371145	0.0399779	0.00286336	4.49656e-05	0.00273757
151.	1497.17	0.0735884	0.079853	0.00278869	0.150547	0.147366	-0.000702868	0.0965189	0.0969706	0.000172943	0.172991	0.161627	-0.00282704	0.321532	0.318204	-0.000340351	0.0448232	0.0399051	-0.00491818	4.05972e-05	0.00260119
152.	1507.15	0.0914729	0.0802229	-0.0050079	0.156554	0.148186	-0.00184957	0.0920227	0.0973809	0.00205131	0.160919	0.16205	0.000281271	0.321497	0.316254	-0.000536178	0.0375339	0.0398326	0.00229872	3.83586e-05	0.00252846
153.	1517.14	0.0865517	0.0805906	-0.00265355	0.185948	0.149002	-0.00816513	0.0943112	0.0977882	0.00133111	0.16681	0.162468	-0.00108025	0.302194	0.314316	0.00123975	0.024185	0.0397606	0.0155756	0.000320786	0.00731193
154.	1527.12	0.0871022	0.0809561	-0.00273595	0.137709	0.149816	0.00267565	0.0890003	0.0981925	0.00351909	0.155027	0.162882	0.00195396	0.344335	0.312391	-0.00326693	0.0468262	0.039689	-0.0071372	9.24589e-05	0.00392553
155.	1537.1	0.0793757	0.0813194	0.000865271	0.182196	0.150627	-0.00697688	0.102349	0.0985939	-0.00143757	0.168679	0.163291	-0.00134038	0.29371	0.310477	0.00171468	0.0336898	0.0396178	0.00592797	9.13698e-05	0.00390235
156.	1547.08	0.07553	0.0816806	0.00273795	0.134311	0.151436	0.00378465	0.0917533	0.0989924	0.00277139	0.15419	0.163696	0.00236488	0.35981	0.308574	-0.0052399	0.0444059	0.039547	-0.00485888	8.61585e-05	0.00378943
157.	1557.06	0.0746521	0.0820396	0.00328854	0.128078	0.152241	0.00534028	0.104627	0.0993879	-0.00200579	0.162628	0.164097	0.000365373	0.345956	0.306684	-0.00401641	0.0440587	0.0394766	-0.00458214	8.06173e-05	0.00366554
158.	1567.04	0.0995305	0.0823966	-0.00762717	0.142976	0.153045	0.00222532	0.0966808	0.0997806	0.0011867	0.161384	0.164493	0.00077341	0.329203	0.304804	-0.0024953	0.0302254	0.0394066	0.00918118	0.000155653	0.00509334
159.	1577.02	0.090732	0.0827514	-0.00355258	0.178945	0.153845	-0.00554706	0.105919	0.10017	-0.0022007	0.163174	0.164885	0.000425666	0.283984	0.302937	0.00193833	0.0372467	0.0393369	0.00209024	5.65412e-05	0.00306978
160.	1587	0.112158	0.083104	-0.0129336	0.154335	0.154643	6.812e-05	0.0965281	0.100557	0.00154249	0.154542	0.165273	0.00266944	0.300195	0.301081	9.05407e-05	0.0422404	0.0392677	-0.0029727	0.000185632	0.00556226
161.	1596.98	0.106924	0.0834546	-0.0104473	0.173978	0.155439	-0.0040971	0.104139	0.100941	-0.00122409	0.160447	0.165656	0.00129588	0.284178	0.299236	0.00153998	0.0303347	0.0391989	0.00886413	0.000210055	0.00591685
162.	1606.97	0.0808	0.0838031	0.00133685	0.17006	0.156232	-0.00305604	0.110814	0.101323	-0.00363343	0.175066	0.166036	-0.00224657	0.292903	0.297402	0.000460175	0.0303578	0.0391304	0.00877266	0.000106547	0.004214
163.	1616.95	0.0799521	0.0841495	0.00186847	0.164974	0.157022	-0.0017573	0.107505	0.101701	-0.00222205	0.141743	0.166411	0.00613652	0.326396	0.29558	-0.00315161	0.0394289	0.0390623	-0.000366513	5.92406e-05	0.0031422
164.	1626.93	0.108399	0.0844939	-0.0106415	0.16555	0.15781	-0.00171061	0.111807	0.102077	-0.00372495	0.154143	0.166781	0.00314411	0.283954	0.293769	0.00100375	0.0361464	0.0389947	0.00284827	0.000149049	0.00498413
165.	1636.91	0.103326	0.0848362	-0.00823062	0.147029	0.158595	0.00255627	0.100088	0.10245	0.000904182	0.17107	0.167148	-0.000975564	0.30094	0.291969	-0.000917439	0.037548	0.0389274	0.00137936	7.87912e-05	0.00362379
166.	1646.89	0.0671736	0.0851765	0.00801399	0.15599	0.159378	0.000748898	0.113861	0.10282	-0.00422694	0.176891	0.167511	-0.00233364	0.313275	0.29018	-0.00236192	0.0328094	0.0388604	0.0060511	0.000130292	0.00465998
167.	1656.87	0.077447	0.0855147	0.00359135	0.173703	0.160159	-0.00299347	0.102074	0.103188	0.000426279	0.164144	0.167869	0.000926609	0.304854	0.288402	-0.00168252	0.0377773	0.0387939	0.00101658	2.67632e-05	0.002112
168.	1666.85	0.0884043	0.0858509	-0.00113663	0.164875	0.160936	-0.000870581	0.0958926	0.103552	0.00293239	0.168476	0.168223	-6.27775e-05	0.295461	0.286635	-0.000902638	0.0468906	0.0387278	-0.00816281	7.8099e-05	0.00360784
169.	1676.83	0.0724994	0.0861852	0.00609223	0.174766	0.161712	-0.00288504	0.105261	0.103914	-0.000515569	0.158218	0.168574	0.00257638	0.303505	0.284879	-0.00190493	0.0457508	0.038662	-0.00708887	0.000106223	0.0042076
170.	1686.82	0.0853882	0.0865176	0.000502718	0.177433	0.162485	-0.00330372	0.113259	0.104274	-0.00343966	0.175447	0.16892	-0.00162352	0.266341	0.283133	0.00171726	0.0421318	0.0385965	-0.00353524	4.10813e-05	0.00261666
171.	1696.8	0.0889642	0.0868479	-0.000942036	0.169217	0.163255	-0.0013176	0.101002	0.104631	0.00138938	0.161434	0.169263	0.00194764	0.300808	0.281398	-0.00198509	0.0385753	0.0385315	-4.38484e-05	1.22897e-05	0.00143118
172.	1706.78	0.0825486	0.0871763	0.00206003	0.179171	0.164023	-0.00334763	0.107469	0.104985	-0.000950763	0.14883	0.169601	0.00516746	0.296162	0.279673	-0.00168633	0.0458205	0.0384668	-0.00735377	9.99787e-05	0.00408205
173.	1716.77	0.0856318	0.0875028	0.000832873	0.177815	0.164789	-0.00287876	0.0984012	0.105337	0.00265518	0.17349	0.169936	-0.000884143	0.28533	0.277959	-0.000753843	0.0393321	0.0384024	-0.000929675	1.82452e-05	0.00174381
174.	1726.73	0.0953956	0.0878267	-0.00336927	0.154909	0.165551	0.00235199	0.0977206	0.105685	0.00304913	0.175927	0.170266	-0.00140823	0.299999	0.276258	-0.00242795	0.0360494	0.0383386	0.00228919	3.92995e-05	0.00255928
175.	1736.72	0.0783144	0.0881493	0.00437801	0.188704	0.166312	-0.00494879	0.103161	0.106032	0.00109888	0.17875	0.170593	-0.00202922	0.277794	0.274565	-0.000330183	0.0332766	0.038275	0.0049984	7.40758e-05	0.00351368
176.	1746.7	0.105642	0.0884699	-0.00764407	0.14863	0.16707	0.00407532	0.0982785	0.106375	0.00309981	0.172393	0.170916	-0.000367512	0.287371	0.272883	-0.00148176	0.0476849	0.0382118	-0.00947317	0.000176721	0.0054271
177.	1756.68	0.0789343	0.0887887	0.00438665	0.158949	0.167826	0.00196189	0.110898	0.106717	-0.00160055	0.189735	0.171235	-0.00460215	0.282774	0.27121	-0.0011826	0.0387107	0.0381489	-0.000561835	4.85475e-05	0.00284451
178.	1766.67	0.0810454	0.0891055	0.00358794	0.170094	0.16858	-0.00033463	0.0987942	0.107056	0.00316274	0.186277	0.171551	-0.00366352	0.287723	0.269548	-0.00185877	0.0360662	0.0380863	0.00202016	4.39457e-05	0.00270634
179.	1776.65	0.0920252	0.0894205	-0.00115951	0.181268	0.169331	-0.002638	0.105238	0.107392	0.000824375	0.176248	0.171862	-0.00109114	0.269102	0.267896	-0.000123312	0.0361186	0.0380242	0.00190561	1.38202e-05	0.00151769
180.	1786.63	0.100668	0.0897335	-0.00486742	0.173359	0.17008	-0.000724551	0.104747	0.107726	0.00114039	0.177414	0.17217	-0.00130448	0.26784	0.266254	-0.000162162	0.0359731	0.0379624	0.00198921	3.12022e-05	0.00228043
181.	1796.62	0.111571	0.0900448	-0.00958252	0.179364	0.170827	-0.00188672	0.109234	0.108057	-0.000450842	0.166628	0.172474	0.00145431	0.260521	0.264623	0.000419414	0.0326808	0.0379009	0.0052201	0.000125128	0.00456669
182.	1806.58	0.0944	0.0903536	-0.00180125	0.158604	0.17157	0.00286561	0.104925	0.108385	0.0013245	0.166254	0.172774	0.00162212	0.29479	0.263003	-0.00325085	0.0410271	0.0378399	-0.00318725	3.65684e-05	0.00246875
183.	1816.57	0.0867184	0.0906611	0.0017551	0.18241	0.172312	-0.00223183	0.112091	0.108711	-0.00129364	0.171419	0.173071	0.000410981	0.275311	0.261392	-0.00142357	0.0320505	0.0377791	0.00572858	4.4747e-05	0.0027309
184.	1826.55	0.0918193	0.0909668	-0.000379513	0.192582	0.173051	-0.0043164	0.10442	0.109035	0.00176686	0.155998	0.173364	0.00432011	0.267662	0.25979	-0.000805102	0.0475179	0.0377187	-0.00979927	0.000137234	0.00478251
185.	1836.53	0.0732999	0.0912707	0.00799965	0.189864	0.173789	-0.00355263	0.108075	0.109357	0.000490888	0.166073	0.173653	0.0018857	0.27937	0.258198	-0.0021653	0.0433184	0.0376586	-0.00565979	0.000117134	0.00441841
186.	1846.52	0.0686579	0.0915727	0.0102005	0.181902	0.174524	-0.00163065	0.101192	0.109676	0.00324791	0.19165	0.173939	-0.00440599	0.279006	0.256615	-0.00228991	0.0375915	0.0375988	7.3688e-06	0.000141915	0.00486338
187.	1856.5	0.110565	0.0918729	-0.0083206	0.173966	0.175257	0.000285269	0.106224	0.109993	0.00144288	0.173145	0.174222	0.000267812	0.263779	0.255042	-0.000893514	0.0323212	0.0375394	0.00521819	9.94952e-05	0.00407217
188.	1866.48	0.111951	0.0921714	-0.00880485	0.199444	0.175987	-0.00518411	0.109462	0.110307	0.000323464	0.149879	0.1745	0.00612506	0.257632	0.253479	-0.000424706	0.0316311	0.0374804	0.00584926	0.000176416	0.00542242
189.	1876.45	0.0704615	0.0924676	0.00979598	0.199809	0.176714	-0.00510409	0.0998553	0.110619	0.00412057	0.175226	0.174775	-0.000112087	0.27327	0.251929	-0.00218262	0.0413779	0.0374217	-0.00395612	0.000159419	0.0051546
190.	1886.43	0.0892496	0.0927625	0.00156375	0.197623	0.17744	-0.0044605	0.105275	0.110928	0.00216434	0.174334	0.175047	0.000177459	0.252091	0.250385	-0.000174494	0.041428	0.0373633	-0.00406467	4.36092e-05	0.00269596
191.	1896.42	0.0817337	0.0930556	0.00503997	0.173976	0.178164	0.00092555	0.112436	0.111236	-0.000459431	0.190246	0.175315	-0.00371425	0.258813	0.24885	-0.00101896	0.0427954	0.0373053	-0.00549015	7.14447e-05	0.00345072
192.	1906.4	0.0752879	0.093347	0.00803901	0.189467	0.178886	-0.00233843	0.113647	0.111541	-0.00080626	0.165343	0.17558	0.00254682	0.277713	0.247325	-0.0031078	0.0385431	0.0372475	-0.00129563	8.85674e-05	0.00384204
193.	1916.38	0.10951	0.0936367	-0.00706586	0.168785	0.179605	0.00239124	0.109124	0.111843	0.00104105	0.178248	0.175842	-0.000598746	0.255143	0.245809	-0.0009546	0.0391895	0.0371901	-0.00199935	6.19953e-05	0.00321443
194.	1926.37	0.088483	0.0939246	0.00242233	0.163167	0.180322	0.00379144	0.115095	0.112144	-0.0011298	0.175443	0.1761	0.000163307	0.273976	0.244303	-0.00303469	0.0438362	0.037133	-0.0067032	7.56881e-05	0.00355171
195.	1936.35	0.0887775	0.0942108	0.00241863	0.162882	0.181037	0.00401241	0.116117	0.112442	-0.00140693	0.176149	0.176354	5.10549e-05	0.27408	0.242806	-0.00319846	0.0419945	0.0370762	-0.0049183	5.8351e-05	0.00311852
196.	1946.33	0.0898577	0.0944953	0.00206443	0.162999	0.18175	0.0041441	0.0999961	0.112738	0.00487801	0.1696	0.176606	0.00174271	0.294884	0.241317	-0.00547822	0.0426636	0.0370198	-0.00564383	0.000110131	0.0042843
197.	1956.3	0.0695809	0.0947777	0.0112163	0.204679	0.182459	-0.00491067	0.119265	0.113031	-0.00238673	0.162977	0.176853	0.00345203	0.26651	0.239841	-0.0027274	0.0369881	0.0369638	-2.43659e-05	0.000174973	0.00540019
198.	1966.28	0.0894026	0.0950588	0.00251785	0.183352	0.183168	-4.07968e-05	0.110026	0.113323	0.0012621	0.182542	0.177098	-0.0013543	0.261597	0.238371	-0.0023753	0.0330806	0.036908	0.00382735	3.00589e-05	0.00223826
199.	1976.27	0.0924217	0.0953382	0.0012983	0.176518	0.183874	0.00162575	0.108249	0.113612	0.002053	0.167523	0.177339	0.0024419	0.273333	0.23691	-0.00372491	0.0419555	0.0368525	-0.00510299	5.44218e-05	0.00301169
200.	1986.25	0.0914782	0.095616	0.00184193	0.211617	0.184578	-0.00597571	0.108941	0.113899	0.00189825	0.173083	0.177577	0.00111816	0.238131	0.235458	-0.000273346	0.0367506	0.0367973	4.66822e-05	4.40323e-05	0.00270901
201.	1996.23	0.0961474	0.0958921	-0.000113656	0.174363	0.18528	0.0024128	0.106025	0.114184	0.00312368	0.174593	0.177812	0.000800857	0.276044	0.234015	-0.00429823	0.0328289	0.0367424	0.00391348	5.00233e-05	0.00288743
202.	2006.22	0.11703	0.0961665	-0.00928722	0.188895	0.18598	-0.000644334	0.116356	0.114467	-0.00072324	0.175312	0.178044	0.000679505	0.2359	0.232581	-0.000339446	0.0265065	0.0366879	0.0101814	0.000191429	0.00564844
203.	2016.2	0.0915507	0.0964394	0.00217618	0.175046	0.186678	0.00257062	0.116643	0.114747	-0.000725906	0.172082	0.178272	0.00153982	0.263004	0.231156	-0.00325714	0.041673	0.0366336	-0.0050394	5.02463e-05	0.00289385
204.	2026.18	0.0919761	0.0967105	0.00210751	0.179383	0.187373	0.00176601	0.124556	0.115026	-0.00364838	0.198042	0.178497	-0.00486209	0.23856	0.229739	-0.000902137	0.0274836	0.0365797	0.0090961	0.000128064	0.00461996
205.	2036.15	0.0895802	0.0969797	0.00329388	0.192442	0.188066	-0.000967231	0.119983	0.115302	-0.00179238	0.194429	0.178719	-0.00390824	0.226985	0.228333	0.000137883	0.0365794	0.0365261	-5.32824e-05	3.0294e-05	0.002247
206.	2046.13	0.0886269	0.0972476	0.00383749	0.206504	0.188757	-0.003922	0.112404	0.115576	0.00121428	0.1789	0.178938	9.44898e-06	0.238121	0.226934	-0.00114404	0.0354446	0.0364728	0.0010282	3.3949e-05	0.00237869
207.	2056.12	0.10197	0.097514	-0.00198365	0.195771	0.189447	-0.00139773	0.118467	0.115848	-0.00100269	0.184899	0.179154	-0.00142926	0.228015	0.225543	-0.00025275	0.0308775	0.0364198	0.0055423	3.97176e-05	0.00257286
208.	2066.1	0.109394	0.0977787	-0.0051707	0.18504	0.190134	0.00112596	0.118969	0.116118	-0.00109155	0.171529	0.179367	0.00194984	0.243155	0.224161	-0.00194247	0.0319133	0.036367	0.00445376	5.66065e-05	0.00307155
209.	2076.08	0.100582	0.0980419	-0.00113075	0.188848	0.19082	0.00043584	0.115602	0.116386	0.000300178	0.183954	0.179576	-0.00108898	0.231227	0.222787	-0.000863167	0.0397872	0.0363146	-0.00347261	1.55486e-05	0.00160979
210.	2086.07	0.0790869	0.0983035	0.00855424	0.197427	0.191503	-0.00130928	0.125382	0.116652	-0.00334229	0.192431	0.179783	-0.00314637	0.237823	0.221422	-0.00167733	0.02785	0.0362625	0.00841251	0.000169543	0.00531575
211.	2096.05	0.0982192	0.0985635	0.000153255	0.201482	0.192184	-0.00205491	0.108362	0.116916	0.00327491	0.176726	0.179987	0.000811151	0.241384	0.220065	-0.00218026	0.0338273	0.0362106	0.00238337	2.60631e-05	0.00208419
212.	2106.02	0.125597	0.0988216	-0.0119193	0.177447	0.192862	0.00340687	0.102169	0.117178	0.00574559	0.177529	0.180187	0.000661195	0.236193	0.218718	-0.0017871	0.0410643	0.0361592	-0.00490515	0.000214379	0.00597744
213.	2116	0.109769	0.0990785	-0.00475895	0.163425	0.193539	0.00665544	0.121073	0.117437	-0.0013918	0.18186	0.180385	-0.000366963	0.246153	0.217378	-0.0029428	0.0377204	0.0361079	-0.00161255	8.02747e-05	0.00365775
214.	2125.98	0.108159	0.0993339	-0.00392844	0.181957	0.194215	0.00270889	0.109732	0.117695	0.00304854	0.188213	0.180579	-0.00189894	0.237446	0.216046	-0.00218859	0.034493	0.0360569	0.00156398	4.29063e-05	0.00267414
215.	2135.97	0.0959099	0.0995877	0.00163717	0.208106	0.194888	-0.00292128	0.124379	0.117951	-0.00246063	0.180438	0.180771	8.28966e-05	0.219092	0.214722	-0.000446967	0.0320753	0.0360062	0.00393096	3.2928e-05	0.00234265
216.	2145.95	0.0968776	0.0998401	0.00131875	0.187799	0.195559	0.00171499	0.114642	0.118205	0.00136396	0.168742	0.18096	0.00303943	0.254563	0.213406	-0.00420912	0.037376	0.0359558	-0.0014202	3.55124e-05	0.00243285
217.	2155.93	0.0993161	0.100091	0.000344905	0.183076	0.196228	0.00290667	0.115304	0.118457	0.00120729	0.17984	0.181146	0.000324775	0.243075	0.212098	-0.00316803	0.0393886	0.0359057	-0.00348287	3.22975e-05	0.00232011
218.	2165.92	0.103561	0.10034	-0.0014336	0.205567	0.196896	-0.00191647	0.114373	0.118707	0.00165945	0.173187	0.181329	0.00202534	0.225231	0.210798	-0.00147607	0.0380807	0.0358559	-0.00222485	1.97126e-05	0.00181258
219.	2175.9	0.0899505	0.100588	0.00473531	0.19218	0.197561	0.00118919	0.113936	0.118955	0.00192153	0.182709	0.181509	-0.000298664	0.242057	0.209506	-0.00332897	0.0391667	0.0358063	-0.00336037	4.99929e-05	0.00288655
220.	2185.87	0.118914	0.100834	-0.00804841	0.195805	0.198223	0.000534424	0.110161	0.119201	0.00346111	0.170691	0.181686	0.00273526	0.226717	0.208224	-0.00189122	0.0377125	0.0357572	-0.00195538	9.19236e-05	0.00391415
221.	2195.85	0.0988006	0.101079	0.00101417	0.20387	0.198885	-0.00110171	0.116621	0.119446	0.00108137	0.177001	0.18186	0.00120883	0.22369	0.206948	-0.00171216	0.0400177	0.0357082	-0.00430958	2.6377e-05	0.0020967
222.	2205.83	0.0917693	0.101322	0.00425251	0.207238	0.199544	-0.00170042	0.105683	0.119688	0.0053618	0.163635	0.182032	0.00457681	0.244193	0.20568	-0.00393876	0.0474822	0.0356594	-0.0118228	0.000225963	0.00613682
223.	2215.82	0.095768	0.101564	0.0025802	0.212215	0.200202	-0.00265498	0.116802	0.119929	0.00119712	0.194463	0.182201	-0.00305043	0.21117	0.204419	-0.000690435	0.029582	0.035611	0.00602897	6.12697e-05	0.00319556
224.	2225.8	0.104227	0.101805	-0.00107819	0.205253	0.200857	-0.000971395	0.122239	0.120167	-0.000793228	0.181033	0.182367	0.000331916	0.206994	0.203166	-0.000391469	0.0402539	0.0355628	-0.00469106	2.50048e-05	0.00204144
225.	2235.78	0.1019	0.102044	6.41221e-05	0.201018	0.201511	0.000108933	0.11928	0.120404	0.000430282	0.17894	0.182531	0.000893214	0.226624	0.201921	-0.00252631	0.032238	0.0355149	0.00327694	1.81195e-05	0.00173779
226.	2245.77	0.0944169	0.102281	0.00350086	0.197494	0.202163	0.00103188	0.132716	0.120639	-0.00462352	0.181296	0.182691	0.00034699	0.217746	0.200684	-0.00174494	0.0363305	0.0354673	-0.000863214	3.86081e-05	0.00253667
227.	2255.73	0.130005	0.102517	-0.0122363	0.208662	0.202812	-0.00129285	0.118777	0.120872	0.000802149	0.172318	0.182849	0.00261993	0.198798	0.199456	6.7281e-05	0.0314408	0.03542	0.00397924	0.000174744	0.00539667
228.	2265.72	0.118262	0.102752	-0.00690424	0.232453	0.20346	-0.00640758	0.126954	0.121103	-0.00224	0.168328	0.183004	0.00365099	0.18512	0.198234	0.00134116	0.0288828	0.0353729	0.00649008	0.000150993	0.00501652
229.	2275.7	0.0879821	0.102985	0.00667862	0.219254	0.204106	-0.0033476	0.121183	0.121333	5.72447e-05	0.192568	0.183157	-0.00234114	0.211282	0.197019	-0.00145876	0.0277309	0.035326	0.0075951	0.000121108	0.00449274
230.	2285.68	0.102895	0.103217	0.000143312	0.214527	0.204751	-0.0021607	0.113083	0.121561	0.00324557	0.169788	0.183307	0.00336306	0.217717	0.195811	-0.00224035	0.0419889	0.0352795	-0.00670944	7.65688e-05	0.00357232
231.	2295.67	0.102603	0.103448	0.000376043	0.209023	0.205393	-0.000802189	0.108368	0.121786	0.00513697	0.185274	0.183454	-0.00045267	0.221942	0.194611	-0.00279517	0.0327896	0.0352332	0.00244358	4.11624e-05	0.00261924
232.	2305.65	0.109441	0.103677	-0.00256576	0.200207	0.206034	0.00128775	0.119032	0.122011	0.00114045	0.159885	0.183599	0.0058994	0.235237	0.193418	-0.00427682	0.0361983	0.0351871	-0.00101121	6.36587e-05	0.00325727
233.	2315.63	0.0903757	0.103905	0.00602244	0.193499	0.206673	0.00291141	0.121499	0.122233	0.000281236	0.188327	0.183741	-0.00114084	0.232549	0.192233	-0.00412309	0.033751	0.0351413	0.00139034	6.50597e-05	0.00329291
234.	2325.62	0.114191	0.104131	-0.00447799	0.197706	0.20731	0.00212238	0.126351	0.122454	-0.00149197	0.181241	0.183881	0.000656623	0.201785	0.191055	-0.00109741	0.0387254	0.0350958	-0.00362967	4.15928e-05	0.0026329
235.	2335.58	0.0849339	0.104356	0.00864569	0.215161	0.207944	-0.00159503	0.125789	0.122672	-0.00119299	0.189535	0.184017	-0.00137258	0.206292	0.189886	-0.00167789	0.0382894	0.0350506	-0.00323881	9.39044e-05	0.0039561
236.	2345.57	0.117552	0.10458	-0.00577474	0.205993	0.208577	0.000571187	0.122812	0.12289	2.96305e-05	0.173138	0.184152	0.00273983	0.201736	0.188722	-0.00133089	0.0387689	0.0350055	-0.00376332	5.71152e-05	0.00308532
237.	2355.55	0.0974295	0.104802	0.00328186	0.220489	0.209209	-0.00249306	0.127588	0.123105	-0.00171618	0.181918	0.184284	0.000588553	0.197359	0.187566	-0.00100156	0.0352165	0.0349608	-0.000255696	2.13461e-05	0.00188618
238.	2365.53	0.0980678	0.105023	0.00309608	0.198222	0.209839	0.00256741	0.119362	0.123319	0.00151485	0.193576	0.184413	-0.0022795	0.209281	0.186416	-0.00233843	0.0414912	0.0349162	-0.00657495	7.23664e-05	0.0034729
239.	2375.52	0.0972388	0.105243	0.00356292	0.211866	0.210467	-0.000309205	0.112782	0.123531	0.00411536	0.188616	0.18454	-0.00101411	0.211939	0.185274	-0.00272704	0.037559	0.0348719	-0.00268702	4.54115e-05	0.00275111
240.	2385.5	0.0996305	0.105461	0.00259546	0.209608	0.211093	0.000328057	0.127365	0.123742	-0.00138728	0.178336	0.184664	0.00157437	0.20691	0.184138	-0.00232887	0.03815	0.0348279	-0.00332204	2.77068e-05	0.00214891
241.	2395.48	0.121972	0.105678	-0.00725341	0.193063	0.211717	0.00412255	0.135912	0.123951	-0.00457912	0.178133	0.184786	0.00165513	0.201173	0.18301	-0.00185755	0.0297466	0.0347841	0.00503756	0.000122143	0.00451189
242.	2405.47	0.114674	0.105894	-0.00390824	0.188381	0.21234	0.00529493	0.119995	0.124158	0.0015935	0.192339	0.184906	-0.00184905	0.212681	0.181888	-0.00314922	0.0319301	0.0347406	0.00281053	6.70855e-05	0.00334379
243.	2415.43	0.0911717	0.106108	0.00664886	0.212243	0.21296	0.000158371	0.119716	0.124363	0.00177914	0.193561	0.185023	-0.00212393	0.212877	0.180775	-0.00328307	0.0304319	0.0346974	0.00426544	8.08813e-05	0.00367154
244.	2425.42	0.0917861	0.106321	0.00647025	0.223595	0.213579	-0.00221369	0.127876	0.124567	-0.00126702	0.185558	0.185138	-0.000104615	0.206707	0.179667	-0.0027654	0.0244766	0.0346543	0.0101777	0.000159613	0.00515773
245.	2435.4	0.089194	0.106533	0.00771844	0.180132	0.214196	0.00752827	0.11975	0.124769	0.00192147	0.200818	0.18525	-0.0038728	0.226678	0.178566	-0.0049204	0.043428	0.0346115	-0.00881653	0.000236881	0.00628333
246.	2445.38	0.0931486	0.106744	0.00605182	0.21181	0.214812	0.000663435	0.115208	0.12497	0.003737	0.19701	0.18536	-0.00289808	0.205094	0.177472	-0.00282491	0.0377297	0.0345689	-0.00316079	7.73994e-05	0.00359164
247.	2455.37	0.106922	0.106953	1.37318e-05	0.231901	0.215426	-0.00364098	0.131613	0.125169	-0.00246718	0.193208	0.185468	-0.00192562	0.168923	0.176384	0.000763076	0.0274332	0.0345266	0.00709341	7.39507e-05	0.00351072
248.	2465.35	0.10576	0.107161	0.000623535	0.217386	0.216038	-0.000297877	0.134036	0.125366	-0.00331896	0.175289	0.185573	0.00255828	0.191546	0.175303	-0.00166121	0.0359823	0.0344845	-0.00149778	2.30408e-05	0.00195963
249.	2475.33	0.105891	0.107368	0.000657503	0.217173	0.216649	-0.000115911	0.121274	0.125562	0.00164157	0.178777	0.185676	0.00171637	0.196987	0.174229	-0.00232754	0.0398978	0.0344426	-0.00545524	4.12635e-05	0.00262245
250.	2485.3	0.0910592	0.107573	0.00735115	0.207503	0.217257	0.00215549	0.137244	0.125756	-0.00439786	0.191533	0.185776	-0.00143214	0.197257	0.173163	-0.00246416	0.0354031	0.034401	-0.0010021	8.71541e-05	0.00381126
251.	2495.28	0.104886	0.107777	0.00128707	0.208198	0.217864	0.00213617	0.134847	0.125949	-0.00340658	0.17712	0.185875	0.00217805	0.19491	0.172101	-0.00233259	0.0400396	0.0343596	-0.00567993	6.02711e-05	0.00316941
252.	2505.27	0.1154	0.10798	-0.00330288	0.210772	0.218469	0.00170113	0.123966	0.12614	0.000832245	0.177109	0.185971	0.00220465	0.192984	0.171047	-0.00224357	0.0397684	0.0343185	-0.00544999	5.40919e-05	0.00300255
253.	2515.25	0.089997	0.108182	0.00809522	0.223966	0.219073	-0.00108132	0.133307	0.12633	-0.00267113	0.18245	0.186065	0.000899236	0.192062	0.169998	-0.00225643	0.0382182	0.0342775	-0.00394073	9.52662e-05	0.00398468
254.	2525.23	0.117231	0.108383	-0.00393878	0.203589	0.219675	0.00355507	0.126473	0.126518	1.72505e-05	0.179688	0.186157	0.00160916	0.203682	0.168957	-0.00355135	0.0293369	0.0342368	0.00489991	6.73635e-05	0.00335071
255.	2535.22	0.0985017	0.108582	0.00448744	0.189949	0.220276	0.00670219	0.120227	0.126704	0.00247989	0.186772	0.186246	-0.000130886	0.22396	0.167921	-0.0057311	0.0405899	0.0341963	-0.00639356	0.000144947	0.00491505
256.	2545.2	0.105574	0.108781	0.00142749	0.213109	0.220874	0.00171623	0.13734	0.12689	-0.00400083	0.198606	0.186333	-0.00305308	0.176729	0.166892	-0.00100603	0.0286423	0.034156	0.00551374	6.17246e-05	0.0032074
257.	2555.18	0.123553	0.108978	-0.00648812	0.22286	0.221472	-0.000306828	0.127615	0.127073	-0.000207344	0.175283	0.186418	0.00277005	0.184111	0.165869	-0.00186556	0.0265784	0.034116	0.00753764	0.000110202	0.00428568
258.	2565.15	0.12262	0.109173	-0.0059859	0.218102	0.222066	0.000876143	0.129841	0.127255	-0.000989975	0.179095	0.186501	0.00184237	0.182349	0.164854	-0.00178922	0.0279927	0.0340762	0.00608358	8.11842e-05	0.00367841
259.	2575.13	0.107953	0.109368	0.000629842	0.226016	0.22266	-0.000741713	0.119131	0.127436	0.00317955	0.176117	0.186582	0.00260335	0.188302	0.163844	-0.00250127	0.0424821	0.0340367	-0.00844542	9.54152e-05	0.0039878
260.	2585.12	0.113027	0.109561	-0.0015429	0.22136	0.223252	0.000418094	0.137427	0.127615	-0.00375648	0.185104	0.18666	0.00038709	0.169794	0.16284	-0.000711175	0.0332869	0.0339973	0.000710329	1.78267e-05	0.00172369
261.	2595.1	0.101158	0.109754	0.00382617	0.200967	0.223843	0.00505564	0.120246	0.127793	0.00288928	0.183833	0.186737	0.000722381	0.217213	0.161842	-0.00566282	0.0365828	0.0339581	-0.00262473	8.80256e-05	0.00383026
262.	2605.08	0.117647	0.109945	-0.00342867	0.210044	0.224432	0.00317968	0.121391	0.127969	0.00251819	0.187483	0.186811	-0.000167269	0.184031	0.16085	-0.00237068	0.0394032	0.0339192	-0.00548402	6.393e-05	0.0032642
263.	2615.07	0.102619	0.110135	0.0033455	0.234794	0.225019	-0.00216016	0.134872	0.128144	-0.00257579	0.168007	0.186883	0.0046958	0.179933	0.159864	-0.00205241	0.0397749	0.0338804	-0.00589445	8.35008e-05	0.00373052
264.	2625.05	0.0997615	0.110324	0.00470175	0.216655	0.225605	0.00197808	0.133823	0.128317	-0.0021077	0.191949	0.186953	-0.00124279	0.182182	0.158884	-0.00238265	0.0356298	0.0338419	-0.00178784	4.08796e-05	0.00261022
265.	2635.03	0.110269	0.110511	0.000107907	0.226647	0.226189	-0.000101151	0.135992	0.12849	-0.00287239	0.168377	0.187021	0.00463823	0.178813	0.157911	-0.00213764	0.0399021	0.0338036	-0.00609847	7.15465e-05	0.00345318
266.	2645	0.10677	0.110698	0.00174857	0.226674	0.226771	2.13455e-05	0.127327	0.12866	0.000510274	0.195687	0.187087	-0.00213924	0.172446	0.156945	-0.00158532	0.0310967	0.0337656	0.0026689	1.75309e-05	0.00170933
267.	2654.98	0.113104	0.110883	-0.000988699	0.227371	0.227352	-4.27609e-06	0.126424	0.128829	0.000920951	0.173506	0.187151	0.00339449	0.181945	0.155983	-0.00265516	0.0376498	0.0337277	-0.00392203	3.57804e-05	0.00244201
268.	2664.97	0.108121	0.111067	0.00131139	0.232464	0.227931	-0.00100175	0.119747	0.128997	0.00354107	0.177666	0.187213	0.00237518	0.18661	0.155027	-0.00322998	0.0353917	0.0336901	-0.00170164	3.42323e-05	0.00238859
269.	2674.95	0.102562	0.111251	0.00386748	0.213955	0.228509	0.00321649	0.124043	0.129163	0.00196048	0.187893	0.187273	-0.000154183	0.194033	0.154077	-0.00408632	0.0375137	0.0336526	-0.00386113	6.07769e-05	0.00318268
270.	2684.93	0.091626	0.111433	0.00881688	0.22	0.229086	0.00200789	0.131189	0.129329	-0.000712336	0.199906	0.187331	-0.00312824	0.172071	0.153132	-0.00193687	0.0452072	0.0336154	-0.0115918	0.000230184	0.00619386
271.	2694.92	0.112283	0.111614	-0.000298053	0.23747	0.229661	-0.001726	0.122983	0.129492	0.00249218	0.180623	0.187387	0.00168282	0.179622	0.152194	-0.00280503	0.0270196	0.0335783	0.00655869	6.29953e-05	0.00324025
272.	2704.9	0.114056	0.111793	-0.00100737	0.222377	0.230234	0.00173646	0.122673	0.129655	0.00267302	0.188003	0.187441	-0.000139871	0.173422	0.151261	-0.00226636	0.0394691	0.0335415	-0.00592763	5.14679e-05	0.00292882
273.	2714.87	0.10702	0.111972	0.00220418	0.242036	0.230805	-0.00248224	0.119434	0.129816	0.0039746	0.177066	0.187493	0.00259401	0.178777	0.150336	-0.00290873	0.0356665	0.0335049	-0.00216157	4.66794e-05	0.00278925
274.	2724.85	0.102888	0.11215	0.00412286	0.234939	0.231375	-0.00078778	0.122779	0.129975	0.00275483	0.17815	0.187543	0.00233681	0.180748	0.149414	-0.00320445	0.0404958	0.0334685	-0.00702729	9.03197e-05	0.00387986
275.	2734.83	0.112209	0.112326	5.20524e-05	0.23264	0.231944	-0.000153829	0.127083	0.130134	0.00116785	0.187195	0.187592	9.85796e-05	0.165397	0.148499	-0.00172824	0.0354752	0.0334322	-0.002043	8.56061e-06	0.00119447
276.	2744.82	0.108302	0.112502	0.00186949	0.21212	0.232511	0.00450638	0.130019	0.130291	0.000104069	0.185042	0.187638	0.000645834	0.185854	0.147589	-0.00391344	0.0386626	0.0333962	-0.00526644	6.72807e-05	0.00334865
277.	2754.8	0.104122	0.112676	0.00380781	0.255948	0.233076	-0.00505462	0.129535	0.130447	0.000349033	0.200425	0.187682	-0.00316995	0.146939	0.146684	-2.60379e-05	0.023032	0.0333604	0.0103284	0.000156895	0.00511363
278.	2764.78	0.108102	0.11285	0.00211358	0.253579	0.233641	-0.0044065	0.133321	0.130601	-0.00104145	0.181804	0.187725	0.00147295	0.146245	0.145785	-4.70254e-05	0.036949	0.0333247	-0.00362429	4.02764e-05	0.00259089
279.	2774.77	0.127464	0.113022	-0.00642884	0.232739	0.234203	0.000323626	0.126705	0.130754	0.00155012	0.187539	0.187765	5.62633e-05	0.158025	0.144892	-0.00134312	0.0275279	0.0332893	0.00576142	7.88387e-05	0.00362488
280.	2784.75	0.113263	0.113193	-3.07818e-05	0.237247	0.234764	-0.000548714	0.125415	0.130906	0.00210228	0.1924	0.187804	-0.00114335	0.159963	0.144004	-0.00163221	0.0317118	0.033254	0.00154227	1.10716e-05	0.0013584
281.	2794.72	0.133286	0.113363	-0.00886842	0.220394	0.235323	0.00329932	0.131676	0.131057	-0.000237197	0.196563	0.187841	-0.00216973	0.144053	0.143123	-9.51679e-05	0.0340276	0.033219	-0.000808604	9.49612e-05	0.0039783
282.	2804.7	0.0942787	0.113533	0.00857084	0.223083	0.235881	0.00282848	0.138262	0.131206	-0.00270143	0.201316	0.187876	-0.0033433	0.16738	0.142245	-0.0025705	0.0356804	0.0331842	-0.00249625	0.000112774	0.00433539
283.	2814.68	0.112823	0.113701	0.000390815	0.26077	0.236438	-0.00537737	0.122115	0.131354	0.0035369	0.172732	0.18791	0.00377589	0.161029	0.141374	-0.00201014	0.0305316	0.0331495	0.00261792	6.67301e-05	0.00333492
284.	2824.67	0.111864	0.113868	0.000892177	0.229346	0.236993	0.0016902	0.128124	0.131501	0.00129301	0.173674	0.187941	0.0035493	0.179952	0.140507	-0.00403403	0.037041	0.033115	-0.00392598	4.96089e-05	0.00287544
285.	2834.65	0.117333	0.114034	-0.00146825	0.244818	0.237547	-0.00160679	0.136611	0.131647	-0.00190031	0.180992	0.187971	0.00173619	0.149598	0.139646	-0.00101776	0.0306497	0.0330807	0.00243109	1.83091e-05	0.00174686
286.	2844.63	0.117186	0.114199	-0.00132944	0.227131	0.2381	0.00242414	0.130047	0.131791	0.000667664	0.193129	0.187999	-0.00127621	0.158578	0.13879	-0.00202367	0.0339295	0.0330466	-0.00088282	1.4593e-05	0.00155954
287.	2854.62	0.107046	0.114363	0.00325719	0.220626	0.23865	0.00398349	0.138783	0.131934	-0.00262174	0.193451	0.188025	-0.00134982	0.174486	0.13794	-0.00373761	0.0256078	0.0330127	0.00740497	0.000103976	0.00416286
288.	2864.6	0.123035	0.114527	-0.00378743	0.21535	0.2392	0.00527086	0.131988	0.132076	3.39783e-05	0.179499	0.18805	0.0021272	0.169404	0.137094	-0.00330427	0.0407247	0.032979	-0.0077457	0.000117567	0.00442656
289.	2874.57	0.121852	0.114688	-0.00318893	0.233752	0.239747	0.00132503	0.125469	0.132217	0.00258348	0.186916	0.188072	0.000287643	0.155307	0.136255	-0.0019484	0.0367044	0.0329455	-0.00375889	3.66076e-05	0.00247007
290.	2884.55	0.1222	0.11485	-0.00327178	0.217554	0.240294	0.00502548	0.124562	0.132357	0.002984	0.178522	0.188093	0.00238119	0.172399	0.13542	-0.00378182	0.0447632	0.0329122	-0.011851	0.000205283	0.00584926
291.	2894.53	0.102529	0.11501	0.00555567	0.241513	0.240839	-0.000148962	0.128013	0.132495	0.00171603	0.181958	0.188113	0.00153115	0.174525	0.13459	-0.00408413	0.031462	0.032879	0.00141698	5.48647e-05	0.00302392
292.	2904.52	0.119199	0.115169	-0.00179374	0.240076	0.241383	0.000288881	0.134202	0.132632	-0.000600798	0.186035	0.18813	0.000521217	0.152883	0.133766	-0.00195517	0.0276058	0.032846	0.00524022	3.52161e-05	0.00242267
293.	2914.5	0.109662	0.115327	0.00252209	0.237023	0.241925	0.00108334	0.141226	0.132768	-0.00323781	0.195122	0.188146	-0.00173528	0.14707	0.132946	-0.00144443	0.0298983	0.0328132	0.00291486	3.1612e-05	0.00229536
294.	2924.48	0.118084	0.115485	-0.0011573	0.231064	0.242466	0.00251995	0.133796	0.132903	-0.000341711	0.186723	0.18816	0.000357635	0.152875	0.132131	-0.00212148	0.0374582	0.0327805	-0.00467769	3.43156e-05	0.0023915
295.	2934.47	0.11405	0.115641	0.000707987	0.208056	0.243006	0.00772393	0.124829	0.133037	0.00314235	0.189658	0.188173	-0.000369422	0.187421	0.131321	-0.00573727	0.0359857	0.0327481	-0.00323763	0.00011357	0.00435066
296.	2944.43	0.119849	0.115796	-0.00180443	0.261875	0.243543	-0.00405151	0.126767	0.13317	0.00245121	0.175617	0.188184	0.0031263	0.143949	0.130518	-0.00137357	0.031943	0.0327158	0.000772804	3.79368e-05	0.00251452
297.	2954.42	0.113127	0.11595	0.00125661	0.254431	0.24408	-0.00228778	0.133149	0.133301	5.82548e-05	0.173581	0.188193	0.0036352	0.152071	0.129718	-0.00228604	0.0336407	0.0326837	-0.000956939	2.61728e-05	0.00208857
298.	2964.4	0.122498	0.116104	-0.0028464	0.198878	0.244615	0.010108	0.128143	0.133431	0.00202456	0.202232	0.188201	-0.00349054	0.174568	0.128923	-0.00466812	0.0336807	0.0326518	-0.00102893	0.000149407	0.00499011
299.	2974.38	0.13404	0.116256	-0.00791634	0.21417	0.245149	0.00684657	0.125525	0.133561	0.0030762	0.18694	0.188207	0.000315134	0.155428	0.128133	-0.00279149	0.0438968	0.0326201	-0.0112767	0.000254063	0.00650721
300.	2984.37	0.100689	0.116408	0.00699726	0.244541	0.245682	0.000252056	0.132913	0.133689	0.000297123	0.185928	0.188211	0.000567996	0.160203	0.127347	-0.00336009	0.0357262	0.0325885	-0.00313777	7.05718e-05	0.00342957
301.	2994.35	0.121503	0.116559	-0.00220102	0.235647	0.246213	0.00233507	0.130739	0.133816	0.00117783	0.195989	0.188214	-0.00193417	0.141638	0.126567	-0.00154133	0.034483	0.0325571	-0.00192591	2.15102e-05	0.00189342
302.	3004.33	0.141849	0.116708	-0.0111916	0.238758	0.246743	0.0017647	0.123424	0.133942	0.00402641	0.176745	0.188216	0.00285365	0.153909	0.125791	-0.00287559	0.0253143	0.0325258	0.00721153	0.000212996	0.00595813
303.	3014.32	0.124649	0.116857	-0.00346874	0.260078	0.247272	-0.00283025	0.126391	0.134067	0.00293832	0.17174	0.188215	0.00409874	0.146107	0.12502	-0.00215651	0.0310349	0.0324948	0.0014599	5.22577e-05	0.00295121
304.	3024.28	0.108219	0.117005	0.00391101	0.273613	0.247798	-0.00570513	0.120064	0.13419	0.00540791	0.182523	0.188214	0.00141566	0.141989	0.124255	-0.00181362	0.0335922	0.0324639	-0.00112826	8.36562e-05	0.00373399
305.	3034.27	0.110472	0.117152	0.00297337	0.224271	0.248324	0.00531578	0.127324	0.134313	0.00267563	0.194086	0.18821	-0.00146174	0.168398	0.123494	-0.00459233	0.0354487	0.0324332	-0.00301557	7.65774e-05	0.00357252
306.	3044.25	0.0957448	0.117298	0.00959428	0.247893	0.248849	0.000211262	0.136681	0.134434	-0.000860161	0.188299	0.188205	-2.33021e-05	0.160774	0.122737	-0.00389007	0.0306078	0.0324026	0.00179478	0.000111189	0.00430483
307.	3054.23	0.12132	0.117443	-0.00172569	0.261613	0.249372	-0.00270541	0.126759	0.134555	0.00298443	0.173538	0.188199	0.00364732	0.141779	0.121985	-0.00202438	0.0349906	0.0323722	-0.00261842	4.34613e-05	0.00269138
308.	3064.22	0.123297	0.117587	-0.00254189	0.243822	0.249894	0.00134195	0.136868	0.134674	-0.000839647	0.180505	0.188191	0.00191202	0.147602	0.121237	-0.00269637	0.0279053	0.032342	0.00443668	3.95774e-05	0.00256831
309.	3074.2	0.116052	0.117731	0.000747085	0.241028	0.250414	0.00207435	0.137532	0.134793	-0.00104865	0.186432	0.188182	0.000435388	0.142738	0.120494	-0.00227483	0.0362179	0.0323119	-0.00390604	2.65823e-05	0.00210485
310.	3084.18	0.118815	0.117873	-0.000419366	0.249811	0.250934	0.000248026	0.12424	0.13491	0.00408501	0.176354	0.188171	0.0029398	0.15964	0.119756	-0.00407893	0.03114	0.032282	0.00114196	4.35089e-05	0.00269286
311.	3094.17	0.0972257	0.118015	0.00925428	0.274605	0.251452	-0.00511688	0.128876	0.135027	0.0023546	0.192911	0.188159	-0.00118214	0.13785	0.119022	-0.00192552	0.0285333	0.0322523	0.00371894	0.000136304	0.00476627
312.	3104.13	0.0952856	0.118155	0.0101805	0.258978	0.251967	-0.00154941	0.130926	0.135142	0.00161382	0.184132	0.188145	0.000998376	0.15007	0.118294	-0.00324973	0.0406085	0.0322227	-0.00838582	0.000190527	0.00563512
313.	3114.12	0.119014	0.118295	-0.00031967	0.238613	0.252483	0.00306538	0.134779	0.135256	0.000182738	0.179521	0.18813	0.00214154	0.150162	0.117569	-0.00333333	0.0379118	0.0321933	-0.00571852	5.79308e-05	0.00310727
314.	3124.1	0.113937	0.118434	0.00200218	0.246705	0.252997	0.00139055	0.133129	0.135369	0.000857672	0.199225	0.188113	-0.0027644	0.139363	0.116848	-0.00230259	0.0276412	0.032164	0.00452283	4.00778e-05	0.0025845
315.	3134.08	0.112812	0.118573	0.00256455	0.270654	0.25351	-0.00378888	0.126912	0.135482	0.00328066	0.182316	0.188095	0.00143772	0.138841	0.116132	-0.00232246	0.0284657	0.0321349	0.00366919	5.2619e-05	0.00296139
316.	3144.07	0.116246	0.11871	0.00109668	0.234858	0.254021	0.00423509	0.147995	0.135593	-0.00474801	0.194005	0.188075	-0.00147513	0.140184	0.11542	-0.00253262	0.0267106	0.032106	0.00539537	7.93825e-05	0.00363736
317.	3154.05	0.0944661	0.118847	0.0108529	0.247813	0.254532	0.00148491	0.145438	0.135703	-0.00372689	0.197464	0.188054	-0.00234094	0.147699	0.114713	-0.00337351	0.0271193	0.0320772	0.00495791	0.000175322	0.00540559
318.	3164.03	0.128945	0.118982	-0.00443472	0.221422	0.255041	0.00742995	0.135172	0.135813	0.000245384	0.200027	0.188032	-0.00298407	0.138432	0.11401	-0.00249762	0.0360033	0.0320486	-0.00395478	0.000105714	0.0041975
319.	3174	0.130508	0.119117	-0.00507089	0.267339	0.255547	-0.00260589	0.127193	0.135921	0.00334121	0.180397	0.188008	0.00189353	0.124417	0.113312	-0.00113564	0.0301464	0.0320201	0.00187374	5.20543e-05	0.00294546
320.	3183.98	0.137842	0.119251	-0.00827607	0.265521	0.256054	-0.00209215	0.126399	0.136028	0.00368624	0.181496	0.187983	0.00161384	0.116252	0.112618	-0.000371629	0.0324899	0.0319918	-0.000498086	8.94494e-05	0.00386112
321.	3193.97	0.0972855	0.119384	0.0098371	0.2454	0.256559	0.00246616	0.135705	0.136135	0.000164355	0.196377	0.187957	-0.00209467	0.15586	0.111928	-0.00449291	0.0293725	0.0319636	0.00259112	0.000134165	0.00472873
322.	3203.95	0.144698	0.119516	-0.0112097	0.241374	0.257063	0.00346728	0.130368	0.13624	0.00224784	0.185869	0.187929	0.000512453	0.128812	0.111242	-0.0017969	0.0288779	0.0319356	0.00305772	0.000155574	0.00509205
323.	3213.93	0.132415	0.119648	-0.00568341	0.241358	0.257566	0.00358194	0.1238	0.136345	0.00480235	0.194607	0.1879	-0.00166866	0.134857	0.11056	-0.00248485	0.0329616	0.0319077	-0.0010539	7.82635e-05	0.00361164
324.	3223.92	0.106139	0.119779	0.00607176	0.274035	0.258067	-0.00352892	0.137106	0.136448	-0.000251928	0.191871	0.187869	-0.00099549	0.123756	0.109883	-0.00141887	0.0270928	0.03188	0.00478721	7.53045e-05	0.0035427
325.	3233.9	0.108422	0.119909	0.00511342	0.26804	0.258568	-0.00209335	0.130565	0.136551	0.00229172	0.183576	0.187838	0.00106005	0.134315	0.109209	-0.00256754	0.0350833	0.0318524	-0.00323087	5.39357e-05	0.00299821
326.	3243.88	0.130676	0.120038	-0.00473556	0.227766	0.259067	0.00691766	0.15056	0.136652	-0.00532422	0.195297	0.187804	-0.00186391	0.11829	0.10854	-0.000997121	0.0374123	0.031825	-0.0055873	0.000134313	0.00473133
327.	3253.85	0.0983004	0.120166	0.00973334	0.266523	0.259564	-0.00153806	0.135719	0.136753	0.000395956	0.197606	0.18777	-0.00244694	0.131468	0.107876	-0.00241278	0.0303837	0.0317978	0.00141409	0.000111069	0.0043025
328.	3263.83	0.122348	0.120293	-0.000914476	0.229148	0.26006	0.00683183	0.135201	0.136853	0.000632403	0.210677	0.187734	-0.0057075	0.133696	0.107215	-0.00270824	0.0289311	0.0317707	0.00283959	9.58834e-05	0.00399757
329.	3273.82	0.133725	0.12042	-0.00592264	0.259008	0.260556	0.000341966	0.129248	0.136952	0.0029492	0.183618	0.187697	0.00101492	0.127663	0.106558	-0.00215848	0.0267379	0.0317437	0.00500582	7.46398e-05	0.00352703
330.	3283.8	0.12788	0.120546	-0.0032648	0.272021	0.26105	-0.00242476	0.132885	0.13705	0.00159434	0.175973	0.187659	0.00290711	0.119507	0.105904	-0.00139116	0.0317328	0.0317169	-1.58871e-05	2.94671e-05	0.00221612
331.	3293.78	0.120001	0.120671	0.000298502	0.272564	0.261543	-0.00243577	0.150091	0.137147	-0.00495552	0.174372	0.18762	0.00329557	0.115259	0.105255	-0.0010231	0.0277126	0.0316902	0.00397754	5.83076e-05	0.00311736
332.	3303.77	0.11676	0.120795	0.00179647	0.24747	0.262034	0.00321884	0.141533	0.137243	-0.00164229	0.186818	0.187579	0.000189328	0.134292	0.10461	-0.00303555	0.0331275	0.0316636	-0.00146385	2.76786e-05	0.00214781
333.	3313.75	0.114626	0.120919	0.00280147	0.287778	0.262525	-0.00558104	0.133474	0.137339	0.0014796	0.189891	0.187537	-0.000585684	0.108651	0.103969	-0.000478761	0.0255808	0.0316372	0.00605647	7.84385e-05	0.00361567
334.	3323.73	0.118825	0.121042	0.000987025	0.267848	0.263014	-0.0010683	0.129795	0.137433	0.0029243	0.180583	0.187493	0.00171906	0.127441	0.103332	-0.00246558	0.0355087	0.031611	-0.00389775	3.48937e-05	0.00241156
335.	3333.7	0.111734	0.121164	0.00419762	0.262327	0.263502	0.000259546	0.133337	0.137527	0.00160394	0.188085	0.187449	-0.00015813	0.127734	0.1027	-0.00256025	0.0367829	0.0315849	-0.00519797	5.38588e-05	0.00299608
336.	3343.68	0.104745	0.121285	0.00736295	0.259902	0.263989	0.000903132	0.137602	0.137619	6.58505e-06	0.191883	0.187403	-0.00111436	0.133565	0.10207	-0.00322093	0.0323033	0.0315589	-0.000744348	6.7199e-05	0.00334662
337.	3353.67	0.117403	0.121406	0.00178178	0.274244	0.264475	-0.00215902	0.129782	0.137711	0.00303568	0.19103	0.187356	-0.000913779	0.125464	0.101445	-0.00245641	0.0220781	0.0315331	0.00945497	0.000113317	0.00434582
338.	3363.65	0.134171	0.121526	-0.00562891	0.261917	0.264959	0.000672348	0.137128	0.137802	0.000257961	0.186076	0.187308	0.000306454	0.109618	0.100823	-0.000899398	0.03109	0.0315074	0.000417338	3.32802e-05	0.00235514
339.	3373.63	0.125287	0.121645	-0.00162137	0.259307	0.265443	0.00135608	0.141544	0.137892	-0.00139794	0.184835	0.187259	0.000603107	0.120987	0.100205	-0.00212533	0.0280408	0.0314818	0.00344098	2.31432e-05	0.00196397
340.	3383.62	0.120415	0.121763	0.000600099	0.256343	0.265925	0.00211769	0.13516	0.137982	0.00108012	0.18415	0.187209	0.000760977	0.13288	0.0995911	-0.00340445	0.0310522	0.0314564	0.000404217	1.83442e-05	0.00174853
341.	3393.6	0.129261	0.121881	-0.00328537	0.249581	0.266406	0.00371839	0.135297	0.13807	0.00106167	0.181714	0.187157	0.00135405	0.132981	0.0989808	-0.00347717	0.031166	0.0314311	0.000265098	3.97416e-05	0.00257364
342.	3403.57	0.103721	0.121997	0.00813587	0.246327	0.266886	0.00454364	0.151725	0.138158	-0.00519392	0.174649	0.187104	0.00309855	0.140576	0.0983752	-0.00431585	0.0430036	0.031406	-0.0115977	0.000276547	0.00678905
343.	3413.55	0.116355	0.122113	0.00256356	0.26688	0.267364	0.000107071	0.142542	0.138244	-0.00164527	0.188535	0.18705	-0.000369434	0.114076	0.0977723	-0.00166738	0.031612	0.0313809	-0.000231092	1.22603e-05	0.00142947
344.	3423.53	0.122655	0.122229	-0.000189887	0.269418	0.267842	-0.000348234	0.144386	0.13833	-0.00231841	0.203764	0.186995	-0.00417152	0.0927088	0.0971731	0.00045656	0.0270678	0.031356	0.00428825	4.15315e-05	0.00263095
345.	3433.52	0.107519	0.122344	0.00659913	0.261989	0.268319	0.00139884	0.134459	0.138416	0.00151475	0.203463	0.186939	-0.00411066	0.126297	0.0965775	-0.00303938	0.0262731	0.0313313	0.00505823	9.95208e-05	0.00407269
346.	3443.5	0.121419	0.122458	0.000462341	0.275974	0.268794	-0.00158666	0.12534	0.1385	0.0050383	0.186971	0.186882	-2.21312e-05	0.121608	0.0959857	-0.00262037	0.0286895	0.0313067	0.00261718	4.18322e-05	0.00264046
347.	3453.48	0.11061	0.122571	0.00532455	0.267623	0.269269	0.000363702	0.130595	0.138584	0.00305825	0.188648	0.186823	-0.000453994	0.128352	0.0953974	-0.00337027	0.0341721	0.0312822	-0.00288989	5.77523e-05	0.00310248
348.	3463.47	0.113894	0.122683	0.00391277	0.258752	0.269742	0.00242879	0.143839	0.138666	-0.0019802	0.182047	0.186764	0.00117335	0.122799	0.0948127	-0.00286211	0.0386697	0.0312578	-0.00741194	8.96353e-05	0.00386513
349.	3473.45	0.1361	0.122795	-0.00592279	0.253832	0.270214	0.00362058	0.137942	0.138748	0.000308618	0.186896	0.186703	-4.79132e-05	0.118769	0.0942317	-0.00250944	0.026461	0.0312336	0.00477255	7.73601e-05	0.00359073
350.	3483.42	0.109212	0.122906	0.006096	0.261889	0.270684	0.00194372	0.146844	0.138829	-0.00306827	0.19096	0.186641	-0.00107447	0.115486	0.0936551	-0.00223264	0.0356083	0.0312095	-0.00439884	7.58424e-05	0.00355534
351.	3493.4	0.128407	0.123017	-0.00239968	0.276292	0.271154	-0.00113554	0.139846	0.13891	-0.000358393	0.178523	0.186579	0.00200398	0.10531	0.0930812	-0.00125062	0.0316215	0.0311855	-0.000436019	1.29465e-05	0.00146893
352.	3503.38	0.120512	0.123127	0.00116403	0.259802	0.271623	0.00261241	0.147028	0.13899	-0.00307759	0.197164	0.186515	-0.0026492	0.108463	0.0925107	-0.00163147	0.0270308	0.0311617	0.00413091	4.43956e-05	0.00272016
353.	3513.37	0.138954	0.123236	-0.00699707	0.255941	0.272091	0.00356922	0.125368	0.139068	0.00524487	0.180729	0.18645	0.00142304	0.130298	0.0919437	-0.00392253	0.0287093	0.0311379	0.00242865	0.000112517	0.00433045
354.	3523.35	0.124379	0.123344	-0.000460593	0.274929	0.272557	-0.000524193	0.147275	0.139147	-0.00311188	0.188217	0.186384	-0.000456029	0.090651	0.0913802	7.45798e-05	0.0345495	0.0311143	-0.00343511	2.21843e-05	0.00192286
355.	3533.33	0.124782	0.123452	-0.000592122	0.279936	0.273023	-0.00152799	0.143255	0.139224	-0.00154339	0.18431	0.186317	0.000499155	0.109601	0.0908202	-0.00192075	0.0181148	0.0310909	0.0129761	0.000177385	0.0054373
356.	3543.32	0.142251	0.123559	-0.0083209	0.259415	0.273487	0.0031099	0.14637	0.1393	-0.00270632	0.197067	0.186249	-0.00269145	0.0850953	0.0902636	0.000528563	0.0298011	0.0310675	0.00126638	9.53599e-05	0.00398664
357.	3553.3	0.148244	0.123665	-0.0109412	0.267756	0.27395	0.00136898	0.12746	0.139376	0.00456204	0.180664	0.186179	0.0013721	0.104621	0.0897104	-0.0015249	0.0312555	0.0310443	-0.000211162	0.000146649	0.00494383
358.	3563.27	0.117121	0.123771	0.00296006	0.265652	0.274412	0.001936	0.136906	0.139451	0.000974451	0.190045	0.186109	-0.000979136	0.117927	0.0891615	-0.00294187	0.0323487	0.0310212	-0.00132744	2.4835e-05	0.0020345
359.	3573.25	0.12229	0.123876	0.000705818	0.263663	0.274873	0.00247738	0.144825	0.139526	-0.00202885	0.182167	0.186038	0.000963056	0.117992	0.0886151	-0.00300433	0.0290628	0.0309982	0.0019354	2.4451e-05	0.00201871
360.	3583.23	0.122205	0.12398	0.000790044	0.281702	0.275333	-0.00140752	0.147166	0.139599	-0.00289666	0.177859	0.185966	0.00201672	0.101191	0.088072	-0.0013417	0.0298766	0.0309754	0.00109875	1.80705e-05	0.00173544
Objective Value				0.010531			0.00407033			0.00323714			0.00210235			0.00235434			0.0107101
Root Mean Square				0.00540859			0.00336251			0.00299868			0.00241658			0.00255731			0.00545438
Weight				0.198158			0.0488428			0.146562			0.0618876			0.0104592			1

Fisher Information Matrix:
  Matrix(9x9)
	1.05928e+06	-450663	66278.4	-37490.9	-64329.5	-329662	189892	-300948	107634
	-450663	214930	-4463.88	1706.54	-8721.05	159690	-92976.7	178799	-57208.8
	66278.4	-4463.88	4.36589e+06	-6.8743e+06	4.38177e+06	-27541.5	40247.2	880620	-233600
	-37490.9	1706.54	-6.8743e+06	1.62029e+07	-4.27584e+06	39327.6	-34557.2	-612752	172911
	-64329.5	-8721.05	4.38177e+06	-4.27584e+06	9.50615e+06	-297907	128906	837282	-373177
	-329662	159690	-27541.5	39327.6	-297907	1.19406e+06	-617132	-342078	125166
	189892	-92976.7	40247.2	-34557.2	128906	-617132	355495	234071	-78528.6
	-300948	178799	880620	-612752	837282	-342078	234071	2.15824e+06	-556468
	107634	-57208.8	-233600	172911	-373177	125166	-78528.6	-556468	167351

FIM Eigenvalues:
  Matrix(9x1)
	13672
	17285.4
	27746.3
	375336
	865853
	1.81167e+06
	2.42247e+06
	7.59092e+06
	2.20994e+07

FIM Eigenvectors corresponding to Eigenvalues:
  Matrix(9x9)
	0.174448	0.495338	-0.0687242	-0.0198061	0.0387263	0.0797292	0.229249	0.183459	0.790585
	-0.318844	-0.724984	-0.0109595	-0.00318482	0.00739258	-0.0976743	-0.186302	0.163898	0.549036
	0.137119	0.279054	0.0075714	0.00229708	-0.00396318	-0.441152	-0.8377	0.0358058	0.0749054
	0.289168	-0.134984	-0.779	-0.263907	0.232028	0.245492	-0.134239	0.27632	-0.114881
	0.629706	-0.233233	0.436338	0.166163	-0.13563	0.471205	-0.206818	0.218067	0.0177674
	-0.590218	0.2681	0.0440909	0.0222547	-0.00083202	0.661037	-0.35201	0.125363	-0.0269922
	0.14296	-0.0816707	-0.105195	-0.0423139	0.171324	0.261118	-0.160776	-0.886088	0.226938
	0.0127533	-0.00133172	-0.0990623	-0.507917	-0.847501	0.0441149	-0.0202698	-0.0981305	0.0423992
	-0.000666533	-0.000132548	-0.418384	0.801293	-0.422595	0.00937973	-0.00555863	-0.0616064	0.0195977

Fisher Information Matrix (scaled):
  Matrix(9x9)
	0.15597	-0.340024	0.00343312	-0.0029118	-0.0102038	-0.037598	0.111205	-0.012758	0.101934
	-0.340024	0.830965	-0.00118483	0.000679169	-0.00708841	0.0933259	-0.27901	0.0388403	-0.277626
	0.00343312	-0.00118483	0.0795565	-0.187823	0.244505	-0.00110502	0.00829164	0.013133	-0.0778266
	-0.0029118	0.000679169	-0.187823	0.663793	-0.357749	0.0023659	-0.0106748	-0.0137019	0.0863765
	-0.0102038	-0.00708841	0.244505	-0.357749	1.62435	-0.0366015	0.0813228	0.038237	-0.380721
	-0.037598	0.0933259	-0.00110502	0.0023659	-0.0366015	0.105484	-0.279938	-0.0112326	0.0918168
	0.111205	-0.27901	0.00829164	-0.0106748	0.0813228	-0.279938	0.828019	0.0394662	-0.295791
	-0.012758	0.0388403	0.013133	-0.0137019	0.038237	-0.0112326	0.0394662	0.0263421	-0.151729
	0.101934	-0.277626	-0.0778266	0.0863765	-0.380721	0.0918168	-0.295791	-0.151729	1.01938

FIM Eigenvalues (scaled):
  Matrix(9x1)
	0.00235851
	0.0075939
	0.0114689
	0.015628
	0.339331
	0.561494
	1.11663
	1.26986
	2.0095

FIM Eigenvectors (scaled) corresponding to Eigenvalues:
  Matrix(9x9)
	-0.00350887	-0.00642803	0.31155	0.0637238	-0.0436419	-0.00397717	-0.00666216	-0.936529	-0.14061
	-0.330656	-0.137702	0.537964	0.11928	-0.0596056	-0.687027	-0.233885	0.192546	0.0271416
	-0.424936	-0.162819	0.523195	0.122819	-0.0457159	0.64415	0.232338	0.175844	0.046708
	-0.742142	-0.336183	-0.528219	-0.132488	0.0334591	-0.0491853	-0.0476462	-0.170186	-0.0697487
	0.248966	-0.503546	0.0294861	0.00846877	-0.13167	0.211092	-0.547528	0.105726	-0.557364
	0.00212844	-0.0388989	-0.176953	0.911484	0.361764	0.0141647	-0.0669726	-0.016504	0.0231444
	-0.0705164	0.193686	-0.0799951	0.213576	-0.40729	-0.167699	0.51436	0.102084	-0.660685
	0.302538	-0.73815	0.0031071	-0.0104395	0.0407976	-0.18526	0.540513	-0.0286022	0.185819
	0.0286021	-0.0633728	-0.148971	0.269213	-0.821933	0.0585261	-0.167363	-0.0571506	0.436145

Correlation Matrix:
  Matrix(9x9)
	1	0.929734	-0.203748	-0.159029	0.21924	0.105756	0.119147	-0.0338789	0.0111837
	0.929734	1	-0.16743	-0.126657	0.222813	0.114525	0.193367	0.00148965	0.112082
	-0.203748	-0.16743	1	0.878372	-0.793489	-0.165845	-0.131092	-0.448122	-0.343747
	-0.159029	-0.126657	0.878372	1	-0.596715	-0.130742	-0.10023	-0.352503	-0.261781
	0.21924	0.222813	-0.793489	-0.596715	1	0.182672	0.179561	0.495948	0.480924
	0.105756	0.114525	-0.165845	-0.130742	0.182672	1	0.929717	-0.0277129	0.0113292
	0.119147	0.193367	-0.131092	-0.10023	0.179561	0.929717	1	0.00931871	0.114533
	-0.0338789	0.00148965	-0.448122	-0.352503	0.495948	-0.0277129	0.00931871	1	0.916478
	0.0111837	0.112082	-0.343747	-0.261781	0.480924	0.0113292	0.114533	0.916478	1
