# Supplementary material for: A light-fuelled nanoratchet shifts a coupled chemical equilibrium
Source: Nat Nanotechnol. 2021 Dec 16;17(2):159–65. doi: 10.1038/s41565-021-01021-z (PMC8956507; doi:10.1038/s41565-021-01021-z)
Supplement: Supplementary file 2 — Supplementary Data Set 1. Output files for kinetic analysis. [file 41565_2021_1021_MOESM2_ESM.zip › Supplementary_Data_Set_1_COPASI_Output/QY-0-REPORT.txt]

Parameter Estimation Task

Problem Description:
Subtask: 
Time-Course Task

Problem Description:
    AutomaticStepSize: 0
    StepNumber: 100
    StepSize: 0.01
    Duration: 1
    TimeSeriesRequested: 1
    OutputStartTime: 0
    Output Event: 0
    Start in Steady State: 0
    Use Values: 0
    Values: 

Method: Deterministic (LSODA)
    Integrate Reduced Model: 0
    Relative Tolerance: 1e-06
    Absolute Tolerance: 1e-12
    Max Internal Steps: 100000
    Max Internal Step Size: 0


List of Fitting Items:
    1e-6 <= (1).QY <= 1; Start Value = 0.541479
    Affected Experiments:
      all    Affected Validation Experiments:
      all
    1e-6 <= (2).QY <= 1; Start Value = 0.502533
    Affected Experiments:
      all    Affected Validation Experiments:
      all
    1e-6 <= (3).QY <= 1; Start Value = 0.410307
    Affected Experiments:
      all    Affected Validation Experiments:
      all
    1e-6 <= (4).QY <= 1; Start Value = 0.297214
    Affected Experiments:
      all    Affected Validation Experiments:
      all

List of Constraint Items:

Method: Levenberg - Marquardt
    Log Verbosity: 0
    Iteration Limit: 20000
    Tolerance: 1e-06
    Modulation: 1e-06
    Stop after # stalled iterations: 0
    Initial Lambda: 1
    Lambda Decrease: 2
    Lambda Increase: 4

[Function Evaluations]	[Best Value]	[Best Parameters]
1	0.00104494	(	0.541479	0.502533	0.410307	0.297214	)

Parameter Estimation Result:

Objective Function Value:	0.00104494
Standard Deviation:	0.00370799
Function Evaluations:	147
CPU Time [s]:	0.140
Evaluations/Second [1/s]:	1050

	Parameter	Value	Gradient	Standard Deviation
	(1).QY:	0.541479	3.22177e-05	0.0106939
	(2).QY:	0.502533	6.03405e-05	0.00754675
	(3).QY:	0.410307	0.000103393	0.00522874
	(4).QY:	0.297214	0.000140995	0.00386669

File Name:	D:/work/core-backup/Ricerca/RUG-Micha/copasi/FINAL/QY/QY0/Irradiation.txt
Experiment:	Experiment
Mean:	-0.000434441
Objective Value:	0.00104494
Root Mean Square:	0.0036141
Row	Time	[-1](Data)	[-1](Fit)	[-1](Weighted Error)	[0](Data)	[0](Fit)	[0](Weighted Error)	[+1](Data)	[+1](Fit)	[+1](Weighted Error)	[+2](Data)	[+2](Fit)	[+2](Weighted Error)	[+3](Data)	[+3](Fit)	[+3](Weighted Error)	Objective Value	Root Mean Square

1.	0	0.163212	0.163212	0	0.433057	0.433057	-3.53369e-17	0.208912	0.208912	6.15776e-17	0.0348187	0.0348187	0	0	0	0	5.0405e-33	3.17506e-17
2.	0.5	0.123273	0.123989	0.000716108	0.379636	0.372741	-0.00219473	0.253091	0.259777	0.00211911	0.084	0.0751619	-0.00298615	0	0.00833123	0.00108955	1.99245e-05	0.00199622
3.	1	0.0932055	0.0940841	0.00087862	0.314137	0.316904	0.000880615	0.295726	0.288958	-0.002145	0.123123	0.117131	-0.00202447	0.0138082	0.0229225	0.00119197	1.16677e-05	0.00152759
4.	1.5	0.0675317	0.0713297	0.00379798	0.263018	0.266672	0.00116305	0.310409	0.301347	-0.00287211	0.17653	0.156995	-0.00660053	0.0225106	0.0436561	0.0027654	7.52408e-05	0.0038792
5.	2	0.0626866	0.0540425	-0.0086441	0.216554	0.222461	0.0018802	0.307734	0.301114	-0.00209825	0.192619	0.192408	-7.10511e-05	0.0604071	0.0699746	0.00125124	8.42289e-05	0.00410436
6.	3	0.0241975	0.0309782	0.00678066	0.159012	0.151573	-0.00236784	0.275391	0.276109	0.000227508	0.256955	0.24532	-0.00393113	0.124444	0.13602	0.00151387	6.93814e-05	0.00372509
7.	4	0.0201332	0.0177361	-0.00239705	0.115206	0.101024	-0.00451406	0.228176	0.234664	0.00205633	0.27739	0.272876	-0.00152526	0.199095	0.2137	0.00191011	3.63261e-05	0.00269541
8.	5	0.00785047	0.0101476	0.00229711	0.0717757	0.0662212	-0.00176791	0.198505	0.189478	-0.00286084	0.278131	0.278163	1.08205e-05	0.283738	0.29599	0.00160229	1.91541e-05	0.00195725
9.	6	0.01289	0.00580357	-0.00708645	0.0719693	0.0428531	-0.00926729	0.156829	0.147422	-0.00298122	0.256726	0.266673	0.00336086	0.341586	0.377248	0.00466383	0.000178035	0.00596716
10.	7	0.00455285	0.00331841	-0.00123443	0.0182114	0.0274509	0.00294081	0.106992	0.11153	0.00143817	0.256098	0.244217	-0.00401408	0.454146	0.453484	-8.6616e-05	2.83608e-05	0.00238163
11.	8	0	0.00189719	0.00189719	0.00992126	0.0174411	0.00239347	0.0959055	0.0825537	-0.00423169	0.225984	0.215851	-0.0034237	0.508189	0.522257	0.00183978	4.23417e-05	0.00291004
12.	10	0	0.000619991	0.000619991	-0.0131437	0.00690756	0.00638204	0.0370413	0.0430756	0.00191251	0.143385	0.155744	0.00417575	0.672717	0.633652	-0.00510883	8.83095e-05	0.00420261
13.	12	0.0110381	0.000202589	-0.0108355	0.00551905	0.0026835	-0.00090252	0.0253876	0.0214476	-0.00124874	0.102654	0.104125	0.000496794	0.695401	0.711542	0.00211087	0.000124485	0.00498969
14.	14	0	6.6196e-05	6.6196e-05	0.0186437	0.0010276	-0.00560696	0.025894	0.0103342	-0.0049315	0.0517879	0.0660222	0.00480939	0.743674	0.76255	0.00246851	8.49857e-05	0.00412276
15.	16	0	2.16293e-05	2.16293e-05	0.00769634	0.000389116	-0.00232579	0	0.0048613	0.00154073	0.00879581	0.0403044	0.0106459	0.823508	0.794424	-0.00380363	0.000135587	0.00520743
16.	18	0.00644501	7.06728e-06	-0.00643795	0.00322251	0.00014603	-0.000979201	0	0.00224573	0.000711758	0.0279284	0.0239301	-0.00135092	0.802404	0.813671	0.00147349	4.69087e-05	0.00306296
Objective Value				0.000362016			0.0002192			9.54884e-05			0.000269472			9.87604e-05
Root Mean Square				0.00475668			0.00370135			0.00244295			0.0041039			0.00248446
Weight				1			0.101306			0.10045			0.114158			0.0171032

Fisher Information Matrix:
  Matrix(4x4)
	0.120276	1.08993e-05	5.68489e-06	-0.00670448
	1.08993e-05	0.242851	0.0263009	-0.00801296
	5.68489e-06	0.0263009	0.505765	0.00303459
	-0.00670448	-0.00801296	0.00303459	0.920263

FIM Eigenvalues:
  Matrix(4x1)
	0.12022
	0.240145
	0.508359
	0.920432

FIM Eigenvectors corresponding to Eigenvalues:
  Matrix(4x4)
	0.999965	0.000483415	-0.00011372	0.00838512
	-0.000594206	0.995046	-0.0986654	0.0121577
	-0.000110787	-0.0987368	-0.995099	0.00540853
	-0.00837804	-0.011569	0.00658334	0.999876

Fisher Information Matrix (scaled):
  Matrix(4x4)
	0.035265	2.96581e-06	1.26303e-06	-0.00107899
	2.96581e-06	0.0613294	0.00542305	-0.00119681
	1.26303e-06	0.00542305	0.0851463	0.000370065
	-0.00107899	-0.00119681	0.000370065	0.0812925

FIM Eigenvalues (scaled):
  Matrix(4x1)
	0.0352396
	0.0600794
	0.0813888
	0.0863254

FIM Eigenvectors (scaled) corresponding to Eigenvalues:
  Matrix(4x4)
	0.999724	0.00102676	-0.000310773	0.023452
	-0.0024427	0.975526	-0.211913	0.0586105
	-0.0233453	-0.0619329	-0.00887387	0.997768
	0.000423757	-0.210978	-0.977248	-0.0217772

Correlation Matrix:
  Matrix(4x4)
	1	0.000287178	-0.000133968	0.0201543
	0.000287178	1	-0.0751327	0.017335
	-0.000133968	-0.0751327	1	-0.0057386
	0.0201543	0.017335	-0.0057386	1
