# Supplementary material for: A light-fuelled nanoratchet shifts a coupled chemical equilibrium
Source: Nat Nanotechnol. 2021 Dec 16;17(2):159–65. doi: 10.1038/s41565-021-01021-z (PMC8956507; doi:10.1038/s41565-021-01021-z)
Supplement: Supplementary file 2 — Supplementary Data Set 1. Output files for kinetic analysis. [file 41565_2021_1021_MOESM2_ESM.zip › Supplementary_Data_Set_1_COPASI_Output/QY-1-REPORT.txt]

Parameter Estimation Task

Problem Description:
Subtask: 
Time-Course Task

Problem Description:
    AutomaticStepSize: 0
    StepNumber: 100
    StepSize: 0.01
    Duration: 1
    TimeSeriesRequested: 1
    OutputStartTime: 0
    Output Event: 0
    Start in Steady State: 0
    Use Values: 0
    Values: 

Method: Deterministic (LSODA)
    Integrate Reduced Model: 0
    Relative Tolerance: 1e-06
    Absolute Tolerance: 1e-12
    Max Internal Steps: 100000
    Max Internal Step Size: 0


List of Fitting Items:
    1e-6 <= (1).QY <= 1; Start Value = 0.682506
    Affected Experiments:
      all    Affected Validation Experiments:
      all
    1e-6 <= (2).QY <= 1; Start Value = 0.445147
    Affected Experiments:
      all    Affected Validation Experiments:
      all
    1e-6 <= (3).QY <= 1; Start Value = 0.388041
    Affected Experiments:
      all    Affected Validation Experiments:
      all
    1e-6 <= (4).QY <= 1; Start Value = 0.28079
    Affected Experiments:
      all    Affected Validation Experiments:
      all

List of Constraint Items:

Method: Levenberg - Marquardt
    Log Verbosity: 0
    Iteration Limit: 2000
    Tolerance: 1e-06
    Modulation: 1e-06
    Stop after # stalled iterations: 0
    Initial Lambda: 1
    Lambda Decrease: 2
    Lambda Increase: 4

[Function Evaluations]	[Best Value]	[Best Parameters]
1	0.00090072	(	0.682506	0.445147	0.388041	0.28079	)
9	0.00090072	(	0.682506	0.445146	0.388041	0.28079	)
29	0.00090072	(	0.682506	0.445146	0.388041	0.28079	)

Parameter Estimation Result:

Objective Function Value:	0.00090072
Standard Deviation:	0.00344261
Function Evaluations:	175
CPU Time [s]:	0.140
Evaluations/Second [1/s]:	1250

	Parameter	Value	Gradient	Standard Deviation
	(1).QY:	0.682506	2.00766e-05	0.0148728
	(2).QY:	0.445146	4.47649e-05	0.00736119
	(3).QY:	0.388041	7.17828e-05	0.00554458
	(4).QY:	0.28079	0.00010374	0.00405483

File Name:	D:/work/core-backup/Ricerca/RUG-Micha/copasi/FINAL/QY/irradiation-normalized.txt
Experiment:	Experiment
Mean:	-0.000357948
Objective Value:	0.00090072
Root Mean Square:	0.00335544
Row	Time	[-1](Data)	[-1](Fit)	[-1](Weighted Error)	[0](Data)	[0](Fit)	[0](Weighted Error)	[+1](Data)	[+1](Fit)	[+1](Weighted Error)	[+2](Data)	[+2](Fit)	[+2](Weighted Error)	[+3](Data)	[+3](Fit)	[+3](Weighted Error)	Objective Value	Root Mean Square

1.	0	0.14716	0.14716	0	0.413024	0.413024	0	0.233559	0.233559	0	0.05982	0.05982	-1.87804e-18	0.00643702	0.00643702	-9.67672e-20	3.53639e-36	8.40998e-19
2.	0.5	0.109997	0.103991	-0.00600587	0.341895	0.370209	0.00777145	0.273385	0.270318	-0.000797505	0.109001	0.0977487	-0.00304558	0.0257214	0.0177332	-0.000891205	0.000107172	0.00462973
3.	1	0.073473	0.073373	-0.000100048	0.314262	0.324258	0.00274376	0.296682	0.292188	-0.00116881	0.150433	0.135743	-0.0039759	0.02515	0.0344383	0.00103624	2.5786e-05	0.00227095
4.	1.5	0.0516473	0.0517131	6.58699e-05	0.267508	0.279084	0.00317732	0.311564	0.301452	-0.00262976	0.195764	0.171415	-0.00659016	0.0335161	0.0563358	0.00254587	6.6927e-05	0.00365861
5.	2	0.0275853	0.0364191	0.00883376	0.231464	0.236951	0.00150595	0.298385	0.300567	0.000567225	0.222706	0.203127	-0.00529917	0.0798587	0.0829364	0.00034336	0.000108824	0.00466528
6.	3	0.0238844	0.018036	-0.00584838	0.16566	0.165688	7.84751e-06	0.278816	0.277612	-0.000313014	0.28267	0.25114	-0.00853355	0.10897	0.147523	0.00430115	0.000125623	0.00501245
7.	4	0.00481731	0.00892203	0.00410473	0.119103	0.112555	-0.00179725	0.245511	0.23919	-0.00164375	0.290708	0.277119	-0.00367784	0.199861	0.222213	0.00249377	4.25262e-05	0.00291637
8.	5	0	0.00441107	0.00441107	0.0913608	0.0749633	-0.00450076	0.194931	0.196279	0.000350448	0.28425	0.283176	-0.000290564	0.289458	0.301171	0.00130669	4.16291e-05	0.00288545
9.	6	0	0.00218024	0.00218024	0.068641	0.049238	-0.0053257	0.163906	0.155381	-0.0022172	0.260665	0.273652	0.00351504	0.366787	0.379549	0.00142372	5.2415e-05	0.00323775
10.	7	0.00272277	0.00107747	-0.0016453	0.0736055	0.0320205	-0.0114142	0.130849	0.119686	-0.00290309	0.250397	0.253436	0.000822743	0.402426	0.45378	0.00572928	0.000174921	0.00591474
11.	8	0	0.000532446	0.000532446	0.0356389	0.0206732	-0.00410777	0.0969227	0.0902477	-0.00173586	0.213915	0.226994	0.0035399	0.513524	0.521553	0.000895769	3.35039e-05	0.00258858
12.	10	0	0.000130012	0.000130012	0.0129779	0.00849149	-0.00123144	0.0575807	0.0489368	-0.00224789	0.15249	0.168817	0.00441894	0.636952	0.633625	-0.000371136	2.62512e-05	0.00229134
13.	12	0	3.17448e-05	3.17448e-05	0.0105362	0.00344536	-0.0019463	0.0333673	0.0253685	-0.00208014	0.100178	0.116662	0.00446168	0.715919	0.714492	-0.000159189	2.80481e-05	0.00236846
14.	14	0	7.75101e-06	7.75101e-06	0.00364235	0.00138808	-0.000618751	0.027071	0.0127497	-0.00372434	0.0686805	0.0765784	0.00213761	0.760606	0.769276	0.000967253	1.97585e-05	0.00198789
15.	16	0	1.89253e-06	1.89253e-06	0.0119872	0.000556912	-0.00313737	0.0215175	0.00626681	-0.00396603	0.0554409	0.0484379	-0.0018954	0.771054	0.804737	0.00375775	4.32857e-05	0.0029423
16.	18	0	4.62093e-07	4.62093e-07	0.000885649	0.000222885	-0.000181915	0.0100896	0.00302974	-0.00183596	0.0283296	0.0298131	0.000401515	0.820695	0.826934	0.000696017	4.04949e-06	0.000899943
Objective Value				0.000192392			0.000294859			7.08701e-05			0.000256347			8.62515e-05
Root Mean Square				0.00346764			0.00429286			0.00210461			0.00400271			0.00232179
Weight				1			0.0753388			0.0676291			0.0732534			0.0124467

Fisher Information Matrix:
  Matrix(4x4)
	0.0535866	0.000442628	0.000683933	-0.00205433
	0.000442628	0.219547	0.0161769	-0.0104634
	0.000683933	0.0161769	0.386715	0.000225018
	-0.00205433	-0.0104634	0.000225018	0.721406

FIM Eigenvalues:
  Matrix(4x1)
	0.053578
	0.217781
	0.388265
	0.721631

FIM Eigenvectors corresponding to Eigenvalues:
  Matrix(4x4)
	-0.999991	0.0022857	0.00194405	-0.00304096
	-0.00202644	-0.995227	0.0953378	-0.0207279
	0.00214596	0.0953055	0.995443	0.00233426
	-0.00308863	-0.0208491	-0.000341636	0.999778

Fisher Information Matrix (scaled):
  Matrix(4x4)
	0.0249614	0.000134477	0.000181133	-0.000393694
	0.000134477	0.0435045	0.00279432	-0.00130785
	0.000181133	0.00279432	0.0582297	2.45174e-05
	-0.000393694	-0.00130785	2.45174e-05	0.0568777

FIM Eigenvalues (scaled):
  Matrix(4x1)
	0.0249549
	0.0428733
	0.0569759
	0.0587691

FIM Eigenvectors (scaled) corresponding to Eigenvalues:
  Matrix(4x4)
	-0.999898	0.00564562	0.00497781	-0.012104
	-0.00353043	-0.979642	0.178448	-0.0918989
	0.0116823	0.0682114	-0.134376	-0.988511
	0.00736328	0.188724	0.974718	-0.119391

Correlation Matrix:
  Matrix(4x4)
	1	-0.00354897	-0.00455132	0.0103535
	-0.00354897	1	-0.0555318	0.0263177
	-0.00455132	-0.0555318	1	-0.00193627
	0.0103535	0.0263177	-0.00193627	1
