# Supplementary material for: A light-fuelled nanoratchet shifts a coupled chemical equilibrium
Source: Nat Nanotechnol. 2021 Dec 16;17(2):159–65. doi: 10.1038/s41565-021-01021-z (PMC8956507; doi:10.1038/s41565-021-01021-z)
Supplement: Supplementary file 3 — Supplementary Data Set 2. Gaussian output and xyz files for computed structures. [file 41565_2021_1021_MOESM3_ESM.zip]

Archive with 2,522 entries (2,511 files):
- neutral-molecules-Gaussian-output-files/
- neutral-molecules-Gaussian-output-files/-1.out
- neutral-molecules-Gaussian-output-files/0.out
- neutral-molecules-Gaussian-output-files/0_5.out
- neutral-molecules-Gaussian-output-files/1.out
- neutral-molecules-Gaussian-output-files/1_5.out
- neutral-molecules-Gaussian-output-files/2.out
- neutral-molecules-Gaussian-output-files/2_5.out
- neutral-molecules-Gaussian-output-files/3.out
- neutral-molecules-Gaussian-output-files/3_5.out
- neutral-molecules-Gaussian-output-files/4.out
- neutral-molecules-Gaussian-output-files/4_5.out
- +1-protonated-sampled-sturctures/
- +1-protonated-sampled-sturctures/SRR/
- +1-protonated-sampled-sturctures/SRR/1-H-opt_1.xyz
- +1-protonated-sampled-sturctures/SRR/1-H-opt_10.xyz
- +1-protonated-sampled-sturctures/SRR/1-H-opt_100.xyz
- +1-protonated-sampled-sturctures/SRR/1-H-opt_101.xyz
- +1-protonated-sampled-sturctures/SRR/1-H-opt_102.xyz
- +1-protonated-sampled-sturctures/SRR/1-H-opt_103.xyz
- +1-protonated-sampled-sturctures/SRR/1-H-opt_104.xyz
- +1-protonated-sampled-sturctures/SRR/1-H-opt_105.xyz
- +1-protonated-sampled-sturctures/SRR/1-H-opt_106.xyz
- +1-protonated-sampled-sturctures/SRR/1-H-opt_107.xyz
- +1-protonated-sampled-sturctures/SRR/1-H-opt_108.xyz
- +1-protonated-sampled-sturctures/SRR/1-H-opt_109.xyz
- +1-protonated-sampled-sturctures/SRR/1-H-opt_11.xyz
- +1-protonated-sampled-sturctures/SRR/1-H-opt_110.xyz
- +1-protonated-sampled-sturctures/SRR/1-H-opt_111.xyz
- +1-protonated-sampled-sturctures/SRR/1-H-opt_112.xyz
- +1-protonated-sampled-sturctures/SRR/1-H-opt_113.xyz
- +1-protonated-sampled-sturctures/SRR/1-H-opt_114.xyz
- +1-protonated-sampled-sturctures/SRR/1-H-opt_115.xyz
- +1-protonated-sampled-sturctures/SRR/1-H-opt_116.xyz
- +1-protonated-sampled-sturctures/SRR/1-H-opt_117.xyz
- +1-protonated-sampled-sturctures/SRR/1-H-opt_118.xyz
- +1-protonated-sampled-sturctures/SRR/1-H-opt_119.xyz
- +1-protonated-sampled-sturctures/SRR/1-H-opt_12.xyz
- +1-protonated-sampled-sturctures/SRR/1-H-opt_120.xyz
- +1-protonated-sampled-sturctures/SRR/1-H-opt_121.xyz
- +1-protonated-sampled-sturctures/SRR/1-H-opt_122.xyz
- +1-protonated-sampled-sturctures/SRR/1-H-opt_123.xyz
- +1-protonated-sampled-sturctures/SRR/1-H-opt_124.xyz
- +1-protonated-sampled-sturctures/SRR/1-H-opt_125.xyz
- +1-protonated-sampled-sturctures/SRR/1-H-opt_126.xyz
- +1-protonated-sampled-sturctures/SRR/1-H-opt_127.xyz
- +1-protonated-sampled-sturctures/SRR/1-H-opt_128.xyz
- +1-protonated-sampled-sturctures/SRR/1-H-opt_129.xyz
- +1-protonated-sampled-sturctures/SRR/1-H-opt_13.xyz
- +1-protonated-sampled-sturctures/SRR/1-H-opt_130.xyz
- +1-protonated-sampled-sturctures/SRR/1-H-opt_131.xyz
- +1-protonated-sampled-sturctures/SRR/1-H-opt_132.xyz
- +1-protonated-sampled-sturctures/SRR/1-H-opt_133.xyz
- +1-protonated-sampled-sturctures/SRR/1-H-opt_134.xyz
- +1-protonated-sampled-sturctures/SRR/1-H-opt_135.xyz
- +1-protonated-sampled-sturctures/SRR/1-H-opt_136.xyz
- +1-protonated-sampled-sturctures/SRR/1-H-opt_137.xyz
- +1-protonated-sampled-sturctures/SRR/1-H-opt_138.xyz
- +1-protonated-sampled-sturctures/SRR/1-H-opt_139.xyz
- +1-protonated-sampled-sturctures/SRR/1-H-opt_14.xyz
- +1-protonated-sampled-sturctures/SRR/1-H-opt_140.xyz
- +1-protonated-sampled-sturctures/SRR/1-H-opt_141.xyz
- +1-protonated-sampled-sturctures/SRR/1-H-opt_142.xyz
- +1-protonated-sampled-sturctures/SRR/1-H-opt_143.xyz
- +1-protonated-sampled-sturctures/SRR/1-H-opt_144.xyz
- +1-protonated-sampled-sturctures/SRR/1-H-opt_145.xyz
- +1-protonated-sampled-sturctures/SRR/1-H-opt_146.xyz
- +1-protonated-sampled-sturctures/SRR/1-H-opt_147.xyz
- +1-protonated-sampled-sturctures/SRR/1-H-opt_148.xyz
- +1-protonated-sampled-sturctures/SRR/1-H-opt_149.xyz
- +1-protonated-sampled-sturctures/SRR/1-H-opt_15.xyz
- +1-protonated-sampled-sturctures/SRR/1-H-opt_150.xyz
- +1-protonated-sampled-sturctures/SRR/1-H-opt_151.xyz
- +1-protonated-sampled-sturctures/SRR/1-H-opt_152.xyz
- +1-protonated-sampled-sturctures/SRR/1-H-opt_153.xyz
- +1-protonated-sampled-sturctures/SRR/1-H-opt_154.xyz
- +1-protonated-sampled-sturctures/SRR/1-H-opt_155.xyz
- +1-protonated-sampled-sturctures/SRR/1-H-opt_156.xyz
- +1-protonated-sampled-sturctures/SRR/1-H-opt_157.xyz
- +1-protonated-sampled-sturctures/SRR/1-H-opt_158.xyz
- +1-protonated-sampled-sturctures/SRR/1-H-opt_159.xyz
- +1-protonated-sampled-sturctures/SRR/1-H-opt_16.xyz
- +1-protonated-sampled-sturctures/SRR/1-H-opt_160.xyz
- +1-protonated-sampled-sturctures/SRR/1-H-opt_161.xyz
- +1-protonated-sampled-sturctures/SRR/1-H-opt_162.xyz
- +1-protonated-sampled-sturctures/SRR/1-H-opt_163.xyz
- +1-protonated-sampled-sturctures/SRR/1-H-opt_164.xyz
- +1-protonated-sampled-sturctures/SRR/1-H-opt_165.xyz
- +1-protonated-sampled-sturctures/SRR/1-H-opt_166.xyz
- +1-protonated-sampled-sturctures/SRR/1-H-opt_167.xyz
- +1-protonated-sampled-sturctures/SRR/1-H-opt_168.xyz
- +1-protonated-sampled-sturctures/SRR/1-H-opt_169.xyz
- +1-protonated-sampled-sturctures/SRR/1-H-opt_17.xyz
- +1-protonated-sampled-sturctures/SRR/1-H-opt_170.xyz
- +1-protonated-sampled-sturctures/SRR/1-H-opt_171.xyz
- +1-protonated-sampled-sturctures/SRR/1-H-opt_172.xyz
- +1-protonated-sampled-sturctures/SRR/1-H-opt_173.xyz
- +1-protonated-sampled-sturctures/SRR/1-H-opt_174.xyz
- +1-protonated-sampled-sturctures/SRR/1-H-opt_175.xyz
- +1-protonated-sampled-sturctures/SRR/1-H-opt_176.xyz
- +1-protonated-sampled-sturctures/SRR/1-H-opt_177.xyz
- +1-protonated-sampled-sturctures/SRR/1-H-opt_178.xyz
- +1-protonated-sampled-sturctures/SRR/1-H-opt_179.xyz
- +1-protonated-sampled-sturctures/SRR/1-H-opt_18.xyz
- +1-protonated-sampled-sturctures/SRR/1-H-opt_180.xyz
- +1-protonated-sampled-sturctures/SRR/1-H-opt_181.xyz
- +1-protonated-sampled-sturctures/SRR/1-H-opt_182.xyz
- +1-protonated-sampled-sturctures/SRR/1-H-opt_183.xyz
- +1-protonated-sampled-sturctures/SRR/1-H-opt_184.xyz
- +1-protonated-sampled-sturctures/SRR/1-H-opt_185.xyz
- +1-protonated-sampled-sturctures/SRR/1-H-opt_186.xyz
- +1-protonated-sampled-sturctures/SRR/1-H-opt_187.xyz
- +1-protonated-sampled-sturctures/SRR/1-H-opt_188.xyz
- +1-protonated-sampled-sturctures/SRR/1-H-opt_189.xyz
- +1-protonated-sampled-sturctures/SRR/1-H-opt_19.xyz
- +1-protonated-sampled-sturctures/SRR/1-H-opt_190.xyz
- +1-protonated-sampled-sturctures/SRR/1-H-opt_191.xyz
- +1-protonated-sampled-sturctures/SRR/1-H-opt_192.xyz
- +1-protonated-sampled-sturctures/SRR/1-H-opt_193.xyz
- +1-protonated-sampled-sturctures/SRR/1-H-opt_194.xyz
- +1-protonated-sampled-sturctures/SRR/1-H-opt_195.xyz
- +1-protonated-sampled-sturctures/SRR/1-H-opt_196.xyz
- +1-protonated-sampled-sturctures/SRR/1-H-opt_197.xyz
- +1-protonated-sampled-sturctures/SRR/1-H-opt_198.xyz
- +1-protonated-sampled-sturctures/SRR/1-H-opt_199.xyz
- +1-protonated-sampled-sturctures/SRR/1-H-opt_2.xyz
- +1-protonated-sampled-sturctures/SRR/1-H-opt_20.xyz
- +1-protonated-sampled-sturctures/SRR/1-H-opt_200.xyz
- +1-protonated-sampled-sturctures/SRR/1-H-opt_201.xyz
- +1-protonated-sampled-sturctures/SRR/1-H-opt_202.xyz
- +1-protonated-sampled-sturctures/SRR/1-H-opt_203.xyz
- +1-protonated-sampled-sturctures/SRR/1-H-opt_204.xyz
- +1-protonated-sampled-sturctures/SRR/1-H-opt_205.xyz
- +1-protonated-sampled-sturctures/SRR/1-H-opt_206.xyz
- +1-protonated-sampled-sturctures/SRR/1-H-opt_207.xyz
- +1-protonated-sampled-sturctures/SRR/1-H-opt_208.xyz
- +1-protonated-sampled-sturctures/SRR/1-H-opt_209.xyz
- +1-protonated-sampled-sturctures/SRR/1-H-opt_21.xyz
- +1-protonated-sampled-sturctures/SRR/1-H-opt_210.xyz
- +1-protonated-sampled-sturctures/SRR/1-H-opt_211.xyz
- +1-protonated-sampled-sturctures/SRR/1-H-opt_212.xyz
- +1-protonated-sampled-sturctures/SRR/1-H-opt_213.xyz
- +1-protonated-sampled-sturctures/SRR/1-H-opt_214.xyz
- +1-protonated-sampled-sturctures/SRR/1-H-opt_215.xyz
- +1-protonated-sampled-sturctures/SRR/1-H-opt_216.xyz
- +1-protonated-sampled-sturctures/SRR/1-H-opt_217.xyz
- +1-protonated-sampled-sturctures/SRR/1-H-opt_218.xyz
- +1-protonated-sampled-sturctures/SRR/1-H-opt_219.xyz
- +1-protonated-sampled-sturctures/SRR/1-H-opt_22.xyz
- +1-protonated-sampled-sturctures/SRR/1-H-opt_220.xyz
- +1-protonated-sampled-sturctures/SRR/1-H-opt_221.xyz
- +1-protonated-sampled-sturctures/SRR/1-H-opt_222.xyz
- +1-protonated-sampled-sturctures/SRR/1-H-opt_223.xyz
- +1-protonated-sampled-sturctures/SRR/1-H-opt_224.xyz
- +1-protonated-sampled-sturctures/SRR/1-H-opt_225.xyz
- +1-protonated-sampled-sturctures/SRR/1-H-opt_226.xyz
- +1-protonated-sampled-sturctures/SRR/1-H-opt_227.xyz
- +1-protonated-sampled-sturctures/SRR/1-H-opt_228.xyz
- +1-protonated-sampled-sturctures/SRR/1-H-opt_229.xyz
- +1-protonated-sampled-sturctures/SRR/1-H-opt_23.xyz
- +1-protonated-sampled-sturctures/SRR/1-H-opt_230.xyz
- +1-protonated-sampled-sturctures/SRR/1-H-opt_231.xyz
- +1-protonated-sampled-sturctures/SRR/1-H-opt_232.xyz
- +1-protonated-sampled-sturctures/SRR/1-H-opt_233.xyz
- +1-protonated-sampled-sturctures/SRR/1-H-opt_234.xyz
- +1-protonated-sampled-sturctures/SRR/1-H-opt_235.xyz
- +1-protonated-sampled-sturctures/SRR/1-H-opt_236.xyz
- +1-protonated-sampled-sturctures/SRR/1-H-opt_237.xyz
- +1-protonated-sampled-sturctures/SRR/1-H-opt_238.xyz
- +1-protonated-sampled-sturctures/SRR/1-H-opt_239.xyz
- +1-protonated-sampled-sturctures/SRR/1-H-opt_24.xyz
- +1-protonated-sampled-sturctures/SRR/1-H-opt_240.xyz
- +1-protonated-sampled-sturctures/SRR/1-H-opt_241.xyz
- +1-protonated-sampled-sturctures/SRR/1-H-opt_242.xyz
- +1-protonated-sampled-sturctures/SRR/1-H-opt_243.xyz
- +1-protonated-sampled-sturctures/SRR/1-H-opt_244.xyz
- +1-protonated-sampled-sturctures/SRR/1-H-opt_245.xyz
- +1-protonated-sampled-sturctures/SRR/1-H-opt_246.xyz
- +1-protonated-sampled-sturctures/SRR/1-H-opt_247.xyz
- +1-protonated-sampled-sturctures/SRR/1-H-opt_248.xyz
- +1-protonated-sampled-sturctures/SRR/1-H-opt_249.xyz
- +1-protonated-sampled-sturctures/SRR/1-H-opt_25.xyz
- +1-protonated-sampled-sturctures/SRR/1-H-opt_250.xyz
- +1-protonated-sampled-sturctures/SRR/1-H-opt_251.xyz
- +1-protonated-sampled-sturctures/SRR/1-H-opt_252.xyz
- +1-protonated-sampled-sturctures/SRR/1-H-opt_253.xyz
- +1-protonated-sampled-sturctures/SRR/1-H-opt_254.xyz
- +1-protonated-sampled-sturctures/SRR/1-H-opt_255.xyz
- +1-protonated-sampled-sturctures/SRR/1-H-opt_256.xyz
- +1-protonated-sampled-sturctures/SRR/1-H-opt_257.xyz
- +1-protonated-sampled-sturctures/SRR/1-H-opt_258.xyz
- +1-protonated-sampled-sturctures/SRR/1-H-opt_259.xyz
- +1-protonated-sampled-sturctures/SRR/1-H-opt_26.xyz
- +1-protonated-sampled-sturctures/SRR/1-H-opt_260.xyz
- +1-protonated-sampled-sturctures/SRR/1-H-opt_261.xyz
- +1-protonated-sampled-sturctures/SRR/1-H-opt_262.xyz
- +1-protonated-sampled-sturctures/SRR/1-H-opt_263.xyz
- +1-protonated-sampled-sturctures/SRR/1-H-opt_264.xyz
- +1-protonated-sampled-sturctures/SRR/1-H-opt_265.xyz
- +1-protonated-sampled-sturctures/SRR/1-H-opt_266.xyz
- +1-protonated-sampled-sturctures/SRR/1-H-opt_267.xyz
- +1-protonated-sampled-sturctures/SRR/1-H-opt_268.xyz
- +1-protonated-sampled-sturctures/SRR/1-H-opt_269.xyz
- +1-protonated-sampled-sturctures/SRR/1-H-opt_27.xyz
- +1-protonated-sampled-sturctures/SRR/1-H-opt_270.xyz
- +1-protonated-sampled-sturctures/SRR/1-H-opt_271.xyz
- +1-protonated-sampled-sturctures/SRR/1-H-opt_272.xyz
- +1-protonated-sampled-sturctures/SRR/1-H-opt_273.xyz
- +1-protonated-sampled-sturctures/SRR/1-H-opt_274.xyz
- +1-protonated-sampled-sturctures/SRR/1-H-opt_275.xyz
- +1-protonated-sampled-sturctures/SRR/1-H-opt_276.xyz
- +1-protonated-sampled-sturctures/SRR/1-H-opt_277.xyz
- +1-protonated-sampled-sturctures/SRR/1-H-opt_278.xyz
- +1-protonated-sampled-sturctures/SRR/1-H-opt_279.xyz
- +1-protonated-sampled-sturctures/SRR/1-H-opt_28.xyz
- +1-protonated-sampled-sturctures/SRR/1-H-opt_280.xyz
- +1-protonated-sampled-sturctures/SRR/1-H-opt_281.xyz
- +1-protonated-sampled-sturctures/SRR/1-H-opt_282.xyz
- +1-protonated-sampled-sturctures/SRR/1-H-opt_283.xyz
- +1-protonated-sampled-sturctures/SRR/1-H-opt_284.xyz
- +1-protonated-sampled-sturctures/SRR/1-H-opt_285.xyz
- +1-protonated-sampled-sturctures/SRR/1-H-opt_286.xyz
- +1-protonated-sampled-sturctures/SRR/1-H-opt_287.xyz
- +1-protonated-sampled-sturctures/SRR/1-H-opt_288.xyz
- +1-protonated-sampled-sturctures/SRR/1-H-opt_289.xyz
- +1-protonated-sampled-sturctures/SRR/1-H-opt_29.xyz
- +1-protonated-sampled-sturctures/SRR/1-H-opt_290.xyz
- +1-protonated-sampled-sturctures/SRR/1-H-opt_291.xyz
- +1-protonated-sampled-sturctures/SRR/1-H-opt_292.xyz
- +1-protonated-sampled-sturctures/SRR/1-H-opt_293.xyz
- +1-protonated-sampled-sturctures/SRR/1-H-opt_294.xyz
- +1-protonated-sampled-sturctures/SRR/1-H-opt_295.xyz
- +1-protonated-sampled-sturctures/SRR/1-H-opt_296.xyz
- +1-protonated-sampled-sturctures/SRR/1-H-opt_297.xyz
- +1-protonated-sampled-sturctures/SRR/1-H-opt_298.xyz
- +1-protonated-sampled-sturctures/SRR/1-H-opt_299.xyz
- +1-protonated-sampled-sturctures/SRR/1-H-opt_3.xyz
- +1-protonated-sampled-sturctures/SRR/1-H-opt_30.xyz
- +1-protonated-sampled-sturctures/SRR/1-H-opt_300.xyz
- +1-protonated-sampled-sturctures/SRR/1-H-opt_301.xyz
- +1-protonated-sampled-sturctures/SRR/1-H-opt_302.xyz
- +1-protonated-sampled-sturctures/SRR/1-H-opt_303.xyz
- +1-protonated-sampled-sturctures/SRR/1-H-opt_304.xyz
- +1-protonated-sampled-sturctures/SRR/1-H-opt_305.xyz
- +1-protonated-sampled-sturctures/SRR/1-H-opt_306.xyz
- +1-protonated-sampled-sturctures/SRR/1-H-opt_307.xyz
- +1-protonated-sampled-sturctures/SRR/1-H-opt_308.xyz
- +1-protonated-sampled-sturctures/SRR/1-H-opt_309.xyz
- +1-protonated-sampled-sturctures/SRR/1-H-opt_31.xyz
- +1-protonated-sampled-sturctures/SRR/1-H-opt_310.xyz
- +1-protonated-sampled-sturctures/SRR/1-H-opt_311.xyz
- +1-protonated-sampled-sturctures/SRR/1-H-opt_312.xyz
- +1-protonated-sampled-sturctures/SRR/1-H-opt_313.xyz
- +1-protonated-sampled-sturctures/SRR/1-H-opt_314.xyz
- +1-protonated-sampled-sturctures/SRR/1-H-opt_315.xyz
- +1-protonated-sampled-sturctures/SRR/1-H-opt_316.xyz
- +1-protonated-sampled-sturctures/SRR/1-H-opt_317.xyz
- +1-protonated-sampled-sturctures/SRR/1-H-opt_318.xyz
- +1-protonated-sampled-sturctures/SRR/1-H-opt_319.xyz
- +1-protonated-sampled-sturctures/SRR/1-H-opt_32.xyz
- +1-protonated-sampled-sturctures/SRR/1-H-opt_320.xyz
- +1-protonated-sampled-sturctures/SRR/1-H-opt_321.xyz
- +1-protonated-sampled-sturctures/SRR/1-H-opt_322.xyz
- +1-protonated-sampled-sturctures/SRR/1-H-opt_323.xyz
- +1-protonated-sampled-sturctures/SRR/1-H-opt_324.xyz
- +1-protonated-sampled-sturctures/SRR/1-H-opt_325.xyz
- +1-protonated-sampled-sturctures/SRR/1-H-opt_326.xyz
- +1-protonated-sampled-sturctures/SRR/1-H-opt_327.xyz
- +1-protonated-sampled-sturctures/SRR/1-H-opt_328.xyz
- +1-protonated-sampled-sturctures/SRR/1-H-opt_329.xyz
- +1-protonated-sampled-sturctures/SRR/1-H-opt_33.xyz
- +1-protonated-sampled-sturctures/SRR/1-H-opt_330.xyz
- +1-protonated-sampled-sturctures/SRR/1-H-opt_331.xyz
- +1-protonated-sampled-sturctures/SRR/1-H-opt_332.xyz
- +1-protonated-sampled-sturctures/SRR/1-H-opt_333.xyz
- +1-protonated-sampled-sturctures/SRR/1-H-opt_334.xyz
- +1-protonated-sampled-sturctures/SRR/1-H-opt_335.xyz
- +1-protonated-sampled-sturctures/SRR/1-H-opt_336.xyz
- +1-protonated-sampled-sturctures/SRR/1-H-opt_337.xyz
- +1-protonated-sampled-sturctures/SRR/1-H-opt_338.xyz
- +1-protonated-sampled-sturctures/SRR/1-H-opt_339.xyz
- +1-protonated-sampled-sturctures/SRR/1-H-opt_34.xyz
- +1-protonated-sampled-sturctures/SRR/1-H-opt_340.xyz
- +1-protonated-sampled-sturctures/SRR/1-H-opt_341.xyz
- +1-protonated-sampled-sturctures/SRR/1-H-opt_342.xyz
- +1-protonated-sampled-sturctures/SRR/1-H-opt_343.xyz
- +1-protonated-sampled-sturctures/SRR/1-H-opt_344.xyz
- +1-protonated-sampled-sturctures/SRR/1-H-opt_345.xyz
- +1-protonated-sampled-sturctures/SRR/1-H-opt_346.xyz
- +1-protonated-sampled-sturctures/SRR/1-H-opt_347.xyz
- +1-protonated-sampled-sturctures/SRR/1-H-opt_348.xyz
- +1-protonated-sampled-sturctures/SRR/1-H-opt_349.xyz
- +1-protonated-sampled-sturctures/SRR/1-H-opt_35.xyz
- +1-protonated-sampled-sturctures/SRR/1-H-opt_350.xyz
- +1-protonated-sampled-sturctures/SRR/1-H-opt_351.xyz
- +1-protonated-sampled-sturctures/SRR/1-H-opt_352.xyz
- +1-protonated-sampled-sturctures/SRR/1-H-opt_353.xyz
- +1-protonated-sampled-sturctures/SRR/1-H-opt_354.xyz
- +1-protonated-sampled-sturctures/SRR/1-H-opt_355.xyz
- +1-protonated-sampled-sturctures/SRR/1-H-opt_356.xyz
[truncated: 2,222 more entries]
