# Supplementary material for: A light-fuelled nanoratchet shifts a coupled chemical equilibrium
Source: Nat Nanotechnol. 2021 Dec 16;17(2):159–65. doi: 10.1038/s41565-021-01021-z (PMC8956507; doi:10.1038/s41565-021-01021-z)
Supplement: Supplementary file 3 — Supplementary Data Set 2. Gaussian output and xyz files for computed structures. [file 41565_2021_1021_MOESM3_ESM.zip › neutral-molecules-Gaussian-output-files/-1.out]

 Entering Gaussian System, Link 0=g16
 Initial command:
 /software/software/Gaussian/16-B.01/g16/l1.exe "/local/tmp/Gau-21489.inp" -scrdir="/local/tmp/"
 Entering Link 1 = /software/software/Gaussian/16-B.01/g16/l1.exe PID=     21492.
  
 Copyright (c) 1988-2017, Gaussian, Inc.  All Rights Reserved.
  
 This is part of the Gaussian(R) 16 program.  It is based on
 the Gaussian(R) 09 system (copyright 2009, Gaussian, Inc.),
 the Gaussian(R) 03 system (copyright 2003, Gaussian, Inc.),
 the Gaussian(R) 98 system (copyright 1998, Gaussian, Inc.),
 the Gaussian(R) 94 system (copyright 1995, Gaussian, Inc.),
 the Gaussian 92(TM) system (copyright 1992, Gaussian, Inc.),
 the Gaussian 90(TM) system (copyright 1990, Gaussian, Inc.),
 the Gaussian 88(TM) system (copyright 1988, Gaussian, Inc.),
 the Gaussian 86(TM) system (copyright 1986, Carnegie Mellon
 University), and the Gaussian 82(TM) system (copyright 1983,
 Carnegie Mellon University). Gaussian is a federally registered
 trademark of Gaussian, Inc.
  
 This software contains proprietary and confidential information,
 including trade secrets, belonging to Gaussian, Inc.
  
 This software is provided under written license and may be
 used, copied, transmitted, or stored only in accord with that
 written license.
  
 The following legend is applicable only to US Government
 contracts under FAR:
  
                    RESTRICTED RIGHTS LEGEND
  
 Use, reproduction and disclosure by the US Government is
 subject to restrictions as set forth in subparagraphs (a)
 and (c) of the Commercial Computer Software - Restricted
 Rights clause in FAR 52.227-19.
  
 Gaussian, Inc.
 340 Quinnipiac St., Bldg. 40, Wallingford CT 06492
  
  
 ---------------------------------------------------------------
 Warning -- This program may not be used in any manner that
 competes with the business of Gaussian, Inc. or will provide
 assistance to any competitor of Gaussian, Inc.  The licensee
 of this program is prohibited from giving any competitor of
 Gaussian, Inc. access to this program.  By using this program,
 the user acknowledges that Gaussian, Inc. is engaged in the
 business of creating and licensing software in the field of
 computational chemistry and represents and warrants to the
 licensee that it is not a competitor of Gaussian, Inc. and that
 it will not use this program in any manner prohibited above.
 ---------------------------------------------------------------
  

 Cite this work as:
 Gaussian 16, Revision B.01,
 M. J. Frisch, G. W. Trucks, H. B. Schlegel, G. E. Scuseria, 
 M. A. Robb, J. R. Cheeseman, G. Scalmani, V. Barone, 
 G. A. Petersson, H. Nakatsuji, X. Li, M. Caricato, A. V. Marenich, 
 J. Bloino, B. G. Janesko, R. Gomperts, B. Mennucci, H. P. Hratchian, 
 J. V. Ortiz, A. F. Izmaylov, J. L. Sonnenberg, D. Williams-Young, 
 F. Ding, F. Lipparini, F. Egidi, J. Goings, B. Peng, A. Petrone, 
 T. Henderson, D. Ranasinghe, V. G. Zakrzewski, J. Gao, N. Rega, 
 G. Zheng, W. Liang, M. Hada, M. Ehara, K. Toyota, R. Fukuda, 
 J. Hasegawa, M. Ishida, T. Nakajima, Y. Honda, O. Kitao, H. Nakai, 
 T. Vreven, K. Throssell, J. A. Montgomery, Jr., J. E. Peralta, 
 F. Ogliaro, M. J. Bearpark, J. J. Heyd, E. N. Brothers, K. N. Kudin, 
 V. N. Staroverov, T. A. Keith, R. Kobayashi, J. Normand, 
 K. Raghavachari, A. P. Rendell, J. C. Burant, S. S. Iyengar, 
 J. Tomasi, M. Cossi, J. M. Millam, M. Klene, C. Adamo, R. Cammi, 
 J. W. Ochterski, R. L. Martin, K. Morokuma, O. Farkas, 
 J. B. Foresman, and D. J. Fox, Gaussian, Inc., Wallingford CT, 2016.
 
 ******************************************
 Gaussian 16:  ES64L-G16RevB.01 20-Dec-2017
                 4-Mar-2021 
 ******************************************
 %nprocshared=10
 Will use up to   10 processors via shared memory.
  %mem=8gb
 ---------------
 # m062x/def2svp
 ---------------
 1/38=1,172=1/1;
 2/12=2,17=6,18=5,40=1/2;
 3/5=43,7=101,11=2,25=1,30=1,74=-55/1,2,3;
 4//1;
 5/5=2,38=5/2;
 6/7=2,8=2,9=2,10=2,28=1/1;
 99/5=1,9=1/99;
 -
 0
 -
 Symbolic Z-matrix:
 Charge =  0 Multiplicity = 1
 C                    -4.93138  -4.82724   0.92478 
 C                    -5.52763  -5.65347   2.06182 
 C                    -4.36481  -5.80587  -0.138 
 O                    -3.31317  -5.32481  -0.93597 
 C                    -6.13159  -1.92864   2.11952 
 C                    -5.30291  -0.85361   2.83818 
 O                    -5.60206   0.41603   2.31125 
 C                    -7.62553  -1.66927   2.26647 
 C                     3.3933   -3.02128   4.99661 
 C                     4.91774  -2.89922   4.93987 
 C                     5.39249  -1.85191   3.93147 
 C                     4.99359  -0.42278   4.28974 
 C                     5.45297   0.56078   3.21552 
 C                     5.27266   2.02648   3.61371 
 C                     3.84143   2.42436   3.97802 
 C                     2.84358   2.203     2.84504 
 C                     1.45571   2.7397    3.18897 
 C                     0.48505   2.49769   2.03942 
 C                    -0.94161   2.94162   2.34568 
 C                    -1.89442   2.52744   1.22279 
 O                    -1.52272   3.0346   -0.04565 
 C                     6.56342  -0.82334  -0.59345 
 C                     7.51903  -2.00537  -0.7556 
 C                     7.70741  -2.85958   0.5001 
 C                     6.55103  -3.83245   0.70571 
 C                     6.72393  -4.7526    1.91034 
 C                     5.40403  -5.45929   2.21481 
 C                     5.53768  -6.49965   3.32706 
 C                     4.20381  -6.92083   3.95483 
 C                     3.47872  -8.069     3.24814 
 C                     3.00835  -7.7906    1.82093 
 C                     1.99921  -6.6494    1.72898 
 C                     1.63131  -6.3244    0.28466 
 O                     2.73012  -5.65264  -0.30524 
 C                    -1.81731   4.31398  -0.38223 
 C                     2.5374   -4.95523  -1.44569 
 C                    -1.43175   4.70648  -1.6673 
 C                    -1.68324   5.97951  -2.1279 
 C                    -2.334     6.91826  -1.32194 
 C                    -2.73609   6.50337  -0.04979 
 C                    -2.48221   5.2333    0.42482 
 C                     3.57293  -4.10131  -1.83528 
 C                     3.46292  -3.31415  -2.9583 
 C                     2.31715  -3.35745  -3.76109 
 C                     1.30383  -4.24133  -3.37495 
 C                     1.39747  -5.02402  -2.244 
 C                    -2.6504    8.30095  -1.6924 
 N                    -2.26451   9.10565  -2.58448 
 C                     2.04517  -2.53343  -4.93974 
 N                     2.68319  -1.67331  -5.61152 
 C                    -3.56697  -4.60996  -2.07772 
 C                    -5.07512   1.50658   2.93877 
 C                    -2.56124  -4.64885  -3.03669 
 C                    -2.67728  -3.95521  -4.22534 
 C                    -3.80572  -3.17956  -4.47114 
 C                    -4.8183   -3.15367  -3.51396 
 C                    -4.71206  -3.86688  -2.33647 
 O                    -4.0107   -2.42426  -5.58487 
 C                    -2.96486  -0.03341  -7.19573 
 C                    -1.47945   0.19023  -7.48022 
 C                    -0.92739   1.41126  -6.74949 
 C                     0.54003   1.6561   -7.09624 
 C                     1.19148   2.74723  -6.24487 
 C                     1.27986   2.421    -4.75115 
 C                     2.00656   1.11656  -4.42432 
 C                     3.50238   1.16079  -4.72082 
 C                     4.19869  -0.14817  -4.34681 
 C                     4.0388   -1.25615  -5.40056 
 C                    -3.36407   7.27579   5.2696 
 C                    -1.86287   7.06347   5.48071 
 C                    -1.02928   7.01558   4.20089 
 C                    -1.09965   8.28644   3.35761 
 C                    -0.21753   8.16755   2.1175 
 C                    -0.34014   9.36648   1.18018 
 C                     0.4321    9.12613  -0.1138 
 C                     0.19641   10.21639  -1.15641 
 C                     0.7852    9.86507  -2.52363 
 C                     0.14308   8.64954  -3.1947 
 C                    -1.31253   8.87367  -3.63369 
 C                    -4.20115   1.4619    4.0213 
 C                    -3.757     2.63322   4.60232 
 C                    -4.1606    3.87722   4.12263 
 C                    -5.01394   3.92269   3.02346 
 C                    -5.46377   2.74966   2.44581 
 O                    -3.67046   4.95788   4.78968 
 C                    -3.9995    6.25193   4.33073 
 C                    -3.07767  -2.49778  -6.64567 
 C                    -3.44197  -1.41265  -7.65602 
 H                    -5.7146   -4.21115   0.46929 
 H                    -6.20826  -6.39844   1.65877 
 H                    -6.07356  -5.02179   2.7572 
 H                    -4.72792  -6.15222   2.60354 
 H                    -3.92417  -6.66142   0.38556 
 H                    -5.1958   -6.16116  -0.76125 
 H                    -5.86266  -2.88238   2.59923 
 H                    -4.23265  -1.07678   2.7186 
 H                    -5.55572  -0.89852   3.90692 
 H                    -8.18212  -2.40952   1.69851 
 H                    -7.91603  -1.72423   3.31188 
 H                    -7.85561  -0.68182   1.87733 
 H                     2.96764  -2.11793   5.44583 
 H                     3.11198  -3.8819    5.6191 
 H                     5.33405  -3.86655   4.66133 
 H                     5.27168  -2.6499    5.94272 
 H                     4.98517  -2.10208   2.95116 
 H                     6.48148  -1.90833   3.86356 
 H                     5.43611  -0.14769   5.25132 
 H                     3.90933  -0.35882   4.3861 
 H                     4.91003   0.36023   2.29011 
 H                     6.5151    0.39275   3.01473 
 H                     5.61015   2.65406   2.78459 
 H                     5.91757   2.23931   4.47066 
 H                     3.84098   3.48462   4.24525 
 H                     3.51733   1.8696    4.8604 
 H                     2.75903   1.1372    2.62483 
 H                     3.20681   2.6953    1.93969 
 H                     1.51604   3.80914   3.4051 
 H                     1.08595   2.23951   4.0875 
 H                     0.47866   1.4322    1.80611 
 H                     0.84101   3.0301    1.15574 
 H                    -0.96593   4.0241    2.4847 
 H                    -1.29445   2.47612   3.26747 
 H                    -2.9272    2.80304   1.4638 
 H                    -1.85284   1.44214   1.09434 
 H                     6.54832  -0.26833  -1.54095 
 H                     6.9209   -0.15122   0.20003 
 H                     7.15582  -2.63871  -1.56726 
 H                     8.4809   -1.58632  -1.06042 
 H                     8.63858  -3.42391   0.40245 
 H                     7.8031   -2.20951   1.37222 
 H                     5.63101  -3.26399   0.82919 
 H                     6.44741  -4.44936  -0.19044 
 H                     7.50668  -5.48889   1.70881 
 H                     7.03739  -4.16931   2.7792 
 H                     4.66889  -4.70738   2.50541 
 H                     5.0421   -5.9209    1.29758 
 H                     6.06019  -7.38264   2.95182 
 H                     6.16325  -6.07161   4.11653 
 H                     4.39615  -7.25315   4.97935 
 H                     3.54897  -6.05124   4.01649 
 H                     4.14238  -8.93755   3.22781 
 H                     2.60762  -8.33956   3.85239 
 H                     3.8628   -7.56432   1.18599 
 H                     2.54457  -8.70198   1.43132 
 H                     1.08959  -6.91429   2.27173 
 H                     2.4136   -5.74289   2.16864 
 H                     1.40676  -7.24413  -0.27486 
 H                     0.74698  -5.67641   0.26917 
 H                    -0.93351   3.98303  -2.29433 
 H                    -1.38851   6.22886  -3.13372 
 H                    -3.25575   7.20485   0.5887 
 H                    -2.81381   4.96025   1.41449 
 H                     4.44935  -4.04729  -1.21149 
 H                     4.27811  -2.6506   -3.18952 
 H                     0.40979  -4.30813  -3.97826 
 H                     0.58288  -5.68343  -1.98719 
 H                    -3.37581   8.74909  -1.00999 
 H                     1.0357   -2.69482  -5.32362 
 H                    -1.68271  -5.23983  -2.8341 
 H                    -1.88463  -4.03145  -4.95267 
 H                    -5.69629  -2.56009  -3.71252 
 H                    -5.52387  -3.82496  -1.62908 
 H                    -3.5442    0.74123  -7.70153 
 H                    -3.15724   0.0592   -6.12497 
 H                    -0.90425  -0.68547  -7.17076 
 H                    -1.33414   0.30977  -8.55661 
 H                    -1.51777   2.29422  -7.0071 
 H                    -1.02983   1.24659  -5.67581 
 H                     1.09744   0.72518  -6.98354 
 H                     0.60861   1.94931  -8.14719 
 H                     2.19641   2.93244  -6.62944 
 H                     0.62405   3.67504  -6.36093 
 H                     1.78985   3.24838  -4.24878 
 H                     0.27065   2.36791  -4.33684 
 H                     1.87924   0.90585  -3.35955 
 H                     1.56119   0.29054  -4.9761 
 H                     3.67074   1.36672  -5.77861 
 H                     3.95144   1.97473  -4.14443 
 H                     5.27151   0.03359  -4.23602 
 H                     3.81017  -0.49004  -3.38479 
 H                     4.69315  -2.09954  -5.13935 
 H                     4.37506  -0.85872  -6.36619 
 H                    -3.85652   7.20611   6.24131 
 H                    -3.55666   8.27069   4.86604 
 H                    -1.49337   7.86783   6.12085 
 H                    -1.72443   6.12043   6.01185 
 H                     0.01243   6.83902   4.48129 
 H                    -1.34421   6.16348   3.59596 
 H                    -2.12863   8.46721   3.04074 
 H                    -0.78232   9.14284   3.95686 
 H                     0.82511   8.04933   2.42219 
 H                    -0.50275   7.26547   1.56854 
 H                    -1.39301   9.52635   0.93578 
 H                     0.02552   10.26813   1.6761 
 H                     1.50069   9.05131   0.10355 
 H                     0.11077   8.16319  -0.51372 
 H                    -0.87476   10.38789  -1.27139 
 H                     0.64749   11.14881  -0.80795 
 H                     0.67593   10.72855  -3.18402 
 H                     1.85487   9.66686  -2.41019 
 H                     0.71669   8.41167  -4.09461 
 H                     0.20236   7.78779  -2.53061 
 H                    -1.62747   8.02782  -4.25882 
 H                    -1.34834   9.77491  -4.25791 
 H                    -3.85937   0.52212   4.42416 
 H                    -3.0908    2.60473   5.45029 
 H                    -5.3457    4.86309   2.61185 
 H                    -6.13183   2.78119   1.59965 
 H                    -3.63166   6.39416   3.30569 
 H                    -5.09033   6.39027   4.3272 
 H                    -3.12538  -3.49353  -7.10953 
 H                    -2.05894  -2.33348  -6.27445 
 H                    -2.99723  -1.65541  -8.62222 
 H                    -4.52716  -1.41522  -7.76625 
 C                    -2.87285  -0.72632  -0.85151 
 C                    -2.26234   0.25306  -1.8066 
 C                    -0.80765  -0.24229  -1.92278 
 C                    -0.58337  -0.92038  -0.58844 
 C                    -1.88117  -1.50263  -0.23684 
 C                     0.51148  -0.85362   0.18992 
 C                     1.7903   -0.23178  -0.20341 
 C                     2.97194  -0.93417   0.01277 
 S                     2.99674  -2.45479   0.91601 
 C                     1.66417  -2.07721   2.01287 
 C                     0.55368  -1.3662    1.56856 
 C                     1.76231  -2.50667   3.34236 
 C                     0.73601  -2.20381   4.22656 
 C                    -0.35623  -1.4664    3.79441 
 C                    -0.44611  -1.04285   2.486 
 C                     1.87608   1.06899  -0.7005 
 C                     3.10119   1.61302  -1.02026 
 C                     4.26644   0.86861  -0.90558 
 C                     4.21081  -0.42508  -0.40966 
 C                    -2.22547  -2.64255   0.48352 
 C                    -3.58318  -2.86386   0.74886 
 C                    -4.54585  -1.92791   0.34248 
 C                    -4.19577  -0.90351  -0.5319 
 C                    -1.23022  -3.68514   0.88315 
 O                    -3.91738  -3.99534   1.47311 
 O                    -5.87363  -1.99477   0.72486 
 C                    -0.66437  -1.26235  -3.05017 
 O                     5.26261  -1.27359  -0.27585 
 O                     2.88249  -3.19918   3.68513 
 H                    -2.28935   1.26873  -1.40677 
 H                    -2.78085   0.25106  -2.76613 
 H                    -0.1185    0.57694  -2.10951 
 H                     0.78528  -2.54099   5.25068 
 H                    -1.14132  -1.22389   4.49509 
 H                    -1.29548  -0.46346   2.15915 
 H                     0.98221   1.66431  -0.78955 
 H                     3.15951   2.63003  -1.37786 
 H                     5.20682   1.31679  -1.1823 
 H                    -4.9734   -0.26358  -0.91633 
 H                    -0.28992  -3.52458   0.36322 
 H                    -1.04985  -3.67719   1.95706 
 H                    -1.63163  -4.66182   0.61815 
 H                    -1.36482  -2.08281  -2.9077 
 H                    -0.86015  -0.7936   -4.01242 
 H                     0.34696  -1.66071  -3.05901 
 
 Stoichiometry    C104H142N2O10S
 Framework group  C1[X(C104H142N2O10S)]
 Deg. of freedom   771
 Full point group                 C1      NOp   1
 Largest Abelian subgroup         C1      NOp   1
 Largest concise Abelian subgroup C1      NOp   1
                         Standard orientation:                         
 ---------------------------------------------------------------------
 Center     Atomic      Atomic             Coordinates (Angstroms)
 Number     Number       Type             X           Y           Z
 ---------------------------------------------------------------------
      1          6           0        2.593233    4.842440   -4.332351
      2          6           0        3.118051    4.945262   -5.762393
      3          6           0        3.724211    5.291257   -3.369190
      4          8           0        3.689110    4.758686   -2.069476
      5          6           0       -0.555306    4.208070   -5.309105
      6          6           0       -1.238972    2.833518   -5.263627
      7          8           0       -2.521478    2.952990   -4.697914
      8          6           0       -1.367191    5.205852   -6.125193
      9          6           0        4.066119   -4.412034   -3.180447
     10          6           0        4.536329   -5.603007   -2.342278
     11          6           0        3.759565   -5.751440   -1.033181
     12          6           0        2.283098   -6.087961   -1.224711
     13          6           0        1.559995   -6.168431    0.118058
     14          6           0        0.132880   -6.707971    0.010570
     15          6           0       -0.785123   -5.921180   -0.926286
     16          6           0       -0.950988   -4.458353   -0.525073
     17          6           0       -1.980510   -3.737883   -1.393129
     18          6           0       -2.116745   -2.280605   -0.968864
     19          6           0       -3.075000   -1.480199   -1.844845
     20          6           0       -3.045573    0.002953   -1.471145
     21          8           0       -3.360079    0.246779   -0.112490
     22          6           0        3.299747   -4.515118    3.567253
     23          6           0        4.758708   -4.795739    3.926927
     24          6           0        5.608035   -5.357971    2.784793
     25          6           0        6.063251   -4.265693    1.822671
     26          6           0        6.968079   -4.767245    0.701314
     27          6           0        7.113900   -3.685923   -0.368128
     28          6           0        8.115700   -4.068678   -1.457716
     29          6           0        7.989257   -3.242994   -2.743386
     30          6           0        8.779980   -1.932323   -2.762760
     31          6           0        8.356654   -0.875991   -1.742644
     32          6           0        6.917402   -0.402250   -1.925072
     33          6           0        6.490320    0.569177   -0.829188
     34          8           0        6.295040   -0.173710    0.361028
     35          6           0       -4.651665    0.255756    0.298127
     36          6           0        5.587848    0.378440    1.370560
     37          6           0       -4.854765    0.534053    1.652900
     38          6           0       -6.122822    0.579252    2.187665
     39          6           0       -7.246651    0.348537    1.388863
     40          6           0       -7.029063    0.097177    0.031789
     41          6           0       -5.762952    0.041549   -0.512878
     42          6           0        5.198131   -0.482098    2.400557
     43          6           0        4.439445   -0.031976    3.456340
     44          6           0        4.049362    1.309328    3.545188
     45          6           0        4.475273    2.163948    2.522751
     46          6           0        5.223509    1.720797    1.453082
     47          6           0       -8.641717    0.360354    1.839240
     48          7           0       -9.229354    0.293926    2.953928
     49          6           0        3.195256    1.903923    4.574343
     50          7           0        2.650635    1.504048    5.642823
     51          6           0        2.942486    5.353456   -1.085701
     52          6           0       -3.333909    1.857533   -4.723996
     53          6           0        3.371865    5.108361    0.213598
     54          6           0        2.697915    5.628469    1.301154
     55          6           0        1.552356    6.394072    1.108872
     56          6           0        1.132383    6.649569   -0.195173
     57          6           0        1.820779    6.149318   -1.282510
     58          8           0        0.786728    6.922902    2.102376
     59          6           0       -1.007604    6.236277    4.492718
     60          6           0       -0.644007    5.167878    5.524080
     61          6           0       -1.568392    3.955445    5.452294
     62          6           0       -1.230660    2.928304    6.531382
     63          6           0       -1.998187    1.613828    6.380293
     64          6           0       -1.677245    0.832822    5.102615
     65          6           0       -0.197311    0.501618    4.911395
     66          6           0        0.336180   -0.511732    5.919292
     67          6           0        1.808227   -0.843664    5.672327
     68          6           0        2.781083    0.204979    6.235783
     69          6           0       -8.033653   -2.562179   -4.573153
     70          6           0       -7.265900   -3.775857   -4.043273
     71          6           0       -6.890909   -3.709371   -2.563383
     72          6           0       -8.084101   -3.595224   -1.617653
     73          6           0       -7.625343   -3.565698   -0.162038
     74          6           0       -8.771127   -3.336986    0.820758
     75          6           0       -8.241590   -3.154458    2.240187
     76          6           0       -9.329156   -2.746224    3.231046
     77          6           0       -8.766467   -2.346305    4.595903
     78          6           0       -7.882145   -1.098254    4.573740
     79          6           0       -8.641215    0.200686    4.260197
     80          6           0       -2.969044    0.602295   -5.202494
     81          6           0       -3.887302   -0.428978   -5.213679
     82          6           0       -5.186477   -0.246119   -4.745449
     83          6           0       -5.544016    1.001935   -4.242494
     84          6           0       -4.626391    2.036320   -4.237351
     85          8           0       -6.004197   -1.331464   -4.825236
     86          6           0       -7.321331   -1.233593   -4.326192
     87          6           0        1.221306    6.800733    3.443074
     88          6           0        0.089031    7.292812    4.341318
     89          1           0        1.729030    5.504798   -4.210319
     90          1           0        3.550263    5.928553   -5.926812
     91          1           0        2.319093    4.790355   -6.482308
     92          1           0        3.879303    4.186038   -5.923063
     93          1           0        4.678158    4.933204   -3.771707
     94          1           0        3.740988    6.388578   -3.340332
     95          1           0        0.424193    4.038221   -5.782185
     96          1           0       -0.622677    2.138290   -4.675061
     97          1           0       -1.304284    2.460629   -6.295530
     98          1           0       -0.890373    6.181363   -6.088231
     99          1           0       -1.437396    4.878126   -7.158616
    100          1           0       -2.363862    5.285486   -5.701246
    101          1           0        3.064423   -4.611631   -3.575140
    102          1           0        4.747957   -4.262010   -4.028907
    103          1           0        5.591941   -5.469143   -2.109089
    104          1           0        4.431572   -6.503754   -2.951236
    105          1           0        3.844494   -4.821292   -0.470051
    106          1           0        4.228428   -6.541987   -0.442509
    107          1           0        2.188766   -7.043073   -1.749117
    108          1           0        1.808796   -5.318992   -1.835220
    109          1           0        1.546733   -5.178614    0.577916
    110          1           0        2.123009   -6.830407    0.782496
    111          1           0       -0.310183   -6.715335    1.009990
    112          1           0        0.174411   -7.743457   -0.338154
    113          1           0       -1.767623   -6.401022   -0.921436
    114          1           0       -0.404757   -5.976240   -1.947892
    115          1           0        0.003693   -3.936441   -0.613129
    116          1           0       -1.258473   -4.401434    0.521905
    117          1           0       -2.947771   -4.239906   -1.313015
    118          1           0       -1.668170   -3.783512   -2.439378
    119          1           0       -1.132355   -1.812316   -1.006694
    120          1           0       -2.464278   -2.242515    0.064974
    121          1           0       -4.085925   -1.878539   -1.739742
    122          1           0       -2.788472   -1.562611   -2.894599
    123          1           0       -3.697153    0.586273   -2.131338
    124          1           0       -2.025554    0.383014   -1.577060
    125          1           0        2.790170   -4.161265    4.473422
    126          1           0        2.807650   -5.437654    3.226795
    127          1           0        5.212954   -3.871054    4.288117
    128          1           0        4.741901   -5.508224    4.755051
    129          1           0        6.486236   -5.849601    3.211567
    130          1           0        5.035542   -6.113250    2.242436
    131          1           0        5.185249   -3.798116    1.380732
    132          1           0        6.602300   -3.501604    2.388336
    133          1           0        7.949472   -5.032736    1.103584
    134          1           0        6.540532   -5.668743    0.256449
    135          1           0        6.135411   -3.510926   -0.817787
    136          1           0        7.410952   -2.758768    0.119244
    137          1           0        9.134892   -3.991070   -1.072053
    138          1           0        7.951622   -5.120180   -1.713121
    139          1           0        8.360039   -3.846693   -3.577138
    140          1           0        6.934903   -3.042488   -2.935554
    141          1           0        9.836359   -2.162557   -2.600578
    142          1           0        8.691391   -1.500552   -3.764190
    143          1           0        8.480086   -1.264123   -0.733411
    144          1           0        9.025362   -0.015907   -1.845545
    145          1           0        6.809444    0.091204   -2.893062
    146          1           0        6.233838   -1.249766   -1.889924
    147          1           0        7.259783    1.338914   -0.671589
    148          1           0        5.553788    1.059821   -1.119616
    149          1           0       -3.989862    0.717615    2.271819
    150          1           0       -6.231014    0.820794    3.232014
    151          1           0       -7.881944   -0.069075   -0.612214
    152          1           0       -5.646793   -0.155082   -1.567299
    153          1           0        5.477108   -1.519973    2.328957
    154          1           0        4.139951   -0.747858    4.202058
    155          1           0        4.201181    3.208355    2.565596
    156          1           0        5.519159    2.420941    0.687117
    157          1           0       -9.339530    0.409730    1.000577
    158          1           0        2.962365    2.948014    4.355032
    159          1           0        4.251702    4.502122    0.356672
    160          1           0        3.078181    5.434136    2.291481
    161          1           0        0.250307    7.252360   -0.340787
    162          1           0        1.465103    6.380234   -2.273150
    163          1           0       -1.939951    6.717822    4.793355
    164          1           0       -1.176933    5.772005    3.519120
    165          1           0        0.382022    4.828578    5.364047
    166          1           0       -0.688652    5.604868    6.524612
    167          1           0       -2.607430    4.275943    5.562839
    168          1           0       -1.465634    3.500885    4.465778
    169          1           0       -0.158512    2.727614    6.515366
    170          1           0       -1.465356    3.356206    7.509642
    171          1           0       -1.781698    0.985171    7.246327
    172          1           0       -3.071251    1.825109    6.393431
    173          1           0       -2.251762   -0.098191    5.116064
    174          1           0       -2.017747    1.406905    4.238052
    175          1           0       -0.061428    0.085762    3.909923
    176          1           0        0.401110    1.409006    4.972034
    177          1           0        0.220330   -0.130031    6.934454
    178          1           0       -0.249904   -1.431594    5.837266
    179          1           0        2.049108   -1.794296    6.156603
    180          1           0        1.966494   -0.959311    4.597671
    181          1           0        3.807953   -0.179621    6.162836
    182          1           0        2.551535    0.345650    7.299259
    183          1           0       -8.166711   -2.688264   -5.649248
    184          1           0       -9.022749   -2.506132   -4.116718
    185          1           0       -7.874136   -4.665735   -4.220665
    186          1           0       -6.346642   -3.875856   -4.622548
    187          1           0       -6.332420   -4.615430   -2.314200
    188          1           0       -6.218043   -2.866020   -2.398445
    189          1           0       -8.641266   -2.680465   -1.828992
    190          1           0       -8.759974   -4.438694   -1.775701
    191          1           0       -7.120638   -4.504134    0.079860
    192          1           0       -6.895473   -2.760195   -0.039897
    193          1           0       -9.318806   -2.436645    0.532209
    194          1           0       -9.469359   -4.175852    0.783293
    195          1           0       -7.766250   -4.079060    2.577650
    196          1           0       -7.470708   -2.383073    2.206212
    197          1           0       -9.895807   -1.905982    2.827400
    198          1           0      -10.021774   -3.580619    3.366600
    199          1           0       -9.599829   -2.173330    5.280922
    200          1           0       -8.175700   -3.176125    4.994324
    201          1           0       -7.434558   -0.977378    5.563943
    202          1           0       -7.069523   -1.234990    3.860935
    203          1           0       -7.973933    1.053103    4.443403
    204          1           0       -9.481747    0.284997    4.959885
    205          1           0       -1.973883    0.413436   -5.571647
    206          1           0       -3.614542   -1.399998   -5.596319
    207          1           0       -6.535844    1.187593   -3.860851
    208          1           0       -4.902687    3.006832   -3.856501
    209          1           0       -7.302417   -1.004537   -3.252221
    210          1           0       -7.865915   -0.428454   -4.840241
    211          1           0        2.127671    7.404937    3.592763
    212          1           0        1.455163    5.755453    3.678259
    213          1           0        0.492527    7.551452    5.321401
    214          1           0       -0.322170    8.196238    3.889069
    215          6           0       -0.392830    2.920694   -0.926391
    216          6           0       -1.055460    2.659196    0.391434
    217          6           0       -0.040793    1.749504    1.111099
    218          6           0        0.658745    1.060939   -0.040902
    219          6           0        0.697558    2.060148   -1.111881
    220          6           0        1.007922   -0.234892   -0.129746
    221          6           0        0.925669   -1.209071    0.975240
    222          6           0        2.024140   -2.022905    1.234829
    223         16           0        3.430147   -2.055638    0.162064
    224          6           0        2.561603   -1.738862   -1.343484
    225          6           0        1.484520   -0.858473   -1.374396
    226          6           0        2.983237   -2.405261   -2.500958
    227          6           0        2.302784   -2.186620   -3.690919
    228          6           0        1.208167   -1.335353   -3.717174
    229          6           0        0.794947   -0.685016   -2.574492
    230          6           0       -0.238822   -1.414528    1.715653
    231          6           0       -0.270402   -2.362631    2.715256
    232          6           0        0.861607   -3.095095    3.042596
    233          6           0        2.031088   -2.914632    2.319800
    234          6           0        1.612500    2.293721   -2.134230
    235          6           0        1.295716    3.272696   -3.085025
    236          6           0        0.066899    3.946707   -3.025032
    237          6           0       -0.737610    3.829143   -1.895679
    238          6           0        2.952378    1.631738   -2.195271
    239          8           0        2.206673    3.493650   -4.103755
    240          8           0       -0.382292    4.789865   -4.025522
    241          6           0        0.967351    2.575258    1.907236
    242          8           0        3.215771   -3.536637    2.551753
    243          8           0        4.047888   -3.243588   -2.376114
    244          1           0       -2.008159    2.141667    0.262235
    245          1           0       -1.242549    3.586067    0.935004
    246          1           0       -0.532736    1.058092    1.789976
    247          1           0        2.623394   -2.677500   -4.597112
    248          1           0        0.677405   -1.184772   -4.645475
    249          1           0       -0.061852   -0.029937   -2.601339
    250          1           0       -1.129620   -0.859720    1.470692
    251          1           0       -1.184500   -2.533432    3.263754
    252          1           0        0.809401   -3.815421    3.842693
    253          1           0       -1.622401    4.440855   -1.825242
    254          1           0        3.168255    1.134907   -1.253550
    255          1           0        3.003679    0.903068   -3.002912
    256          1           0        3.704074    2.395977   -2.385404
    257          1           0        1.456525    3.299990    1.259511
    258          1           0        0.468585    3.104625    2.716550
    259          1           0        1.721958    1.920588    2.335634
 ---------------------------------------------------------------------
 Rotational constants (GHZ):           0.0139972           0.0100588           0.0096269
 Standard basis: def2SVP (5D, 7F)
 There are  2469 symmetry adapted cartesian basis functions of A   symmetry.
 There are  2352 symmetry adapted basis functions of A   symmetry.
  2352 basis functions,  3931 primitive gaussians,  2469 cartesian basis functions
   438 alpha electrons      438 beta electrons
       nuclear repulsion energy     29401.0300979830 Hartrees.
 NAtoms=  259 NActive=  259 NUniq=  259 SFac= 1.00D+00 NAtFMM=   60 NAOKFM=T Big=T
 Integral buffers will be    131072 words long.
 Raffenetti 2 integral format.
 Two-electron integral symmetry is turned on.
 One-electron integrals computed using PRISM.
   1 Symmetry operations used in ECPInt.
 ECPInt:  NShTT=  639015 NPrTT= 2250217 LenC2=  374261 LenP2D=  759402.
 LDataN:  DoStor=T MaxTD1= 4 Len=   56
 NBasis=  2352 RedAO= T EigKep=  1.27D-04  NBF=  2352
 NBsUse=  2352 1.00D-06 EigRej= -1.00D+00 NBFU=  2352
 ExpMin= 1.22D-01 ExpMax= 9.18D+03 ExpMxC= 1.38D+03 IAcc=3 IRadAn=         5 AccDes= 0.00D+00
 Harris functional with IExCor= 1009 and IRadAn=       5 diagonalized for initial guess.
 HarFok:  IExCor= 1009 AccDes= 0.00D+00 IRadAn=         5 IDoV= 1 UseB2=F ITyADJ=14
 ICtDFT=  3500011 ScaDFX=  1.000000  1.000000  1.000000  1.000000
 FoFCou: FMM=F IPFlag=           0 FMFlag=      100000 FMFlg1=        2001
         NFxFlg=           0 DoJE=T BraDBF=F KetDBF=T FulRan=T
         wScrn=  0.000000 ICntrl=       500 IOpCl=  0 I1Cent=   200000004 NGrid=           0
         NMat0=    1 NMatS0=      1 NMatT0=    0 NMatD0=    1 NMtDS0=    0 NMtDT0=    0
 Petite list used in FoFCou.
 Requested convergence on RMS density matrix=1.00D-08 within 128 cycles.
 Requested convergence on MAX density matrix=1.00D-06.
 Requested convergence on             energy=1.00D-06.
 No special actions if energy rises.
 Integral accuracy reduced to 1.0D-05 until final iterations.
 Initial convergence to 1.0D-05 achieved.  Increase integral accuracy.
 SCF Done:  E(RM062X) =  -5302.57554679     A.U. after   18 cycles
            NFock= 18  Conv=0.24D-08     -V/T= 2.0098
 Hyperfine terms turned off by default for NAtoms > 100.

 **********************************************************************

            Population analysis using the SCF Density.

 **********************************************************************

 Orbital symmetries:
       Occupied  (A) (A) (A) (A) (A) (A) (A) (A) (A) (A) (A) (A)
                 (A) (A) (A) (A) (A) (A) (A) (A) (A) (A) (A) (A)
                 (A) (A) (A) (A) (A) (A) (A) (A) (A) (A) (A) (A)
                 (A) (A) (A) (A) (A) (A) (A) (A) (A) (A) (A) (A)
                 (A) (A) (A) (A) (A) (A) (A) (A) (A) (A) (A) (A)
                 (A) (A) (A) (A) (A) (A) (A) (A) (A) (A) (A) (A)
                 (A) (A) (A) (A) (A) (A) (A) (A) (A) (A) (A) (A)
                 (A) (A) (A) (A) (A) (A) (A) (A) (A) (A) (A) (A)
                 (A) (A) (A) (A) (A) (A) (A) (A) (A) (A) (A) (A)
                 (A) (A) (A) (A) (A) (A) (A) (A) (A) (A) (A) (A)
                 (A) (A) (A) (A) (A) (A) (A) (A) (A) (A) (A) (A)
                 (A) (A) (A) (A) (A) (A) (A) (A) (A) (A) (A) (A)
                 (A) (A) (A) (A) (A) (A) (A) (A) (A) (A) (A) (A)
                 (A) (A) (A) (A) (A) (A) (A) (A) (A) (A) (A) (A)
                 (A) (A) (A) (A) (A) (A) (A) (A) (A) (A) (A) (A)
                 (A) (A) (A) (A) (A) (A) (A) (A) (A) (A) (A) (A)
                 (A) (A) (A) (A) (A) (A) (A) (A) (A) (A) (A) (A)
                 (A) (A) (A) (A) (A) (A) (A) (A) (A) (A) (A) (A)
                 (A) (A) (A) (A) (A) (A) (A) (A) (A) (A) (A) (A)
                 (A) (A) (A) (A) (A) (A) (A) (A) (A) (A) (A) (A)
                 (A) (A) (A) (A) (A) (A) (A) (A) (A) (A) (A) (A)
                 (A) (A) (A) (A) (A) (A) (A) (A) (A) (A) (A) (A)
                 (A) (A) (A) (A) (A) (A) (A) (A) (A) (A) (A) (A)
                 (A) (A) (A) (A) (A) (A) (A) (A) (A) (A) (A) (A)
                 (A) (A) (A) (A) (A) (A) (A) (A) (A) (A) (A) (A)
                 (A) (A) (A) (A) (A) (A) (A) (A) (A) (A) (A) (A)
                 (A) (A) (A) (A) (A) (A) (A) (A) (A) (A) (A) (A)
                 (A) (A) (A) (A) (A) (A) (A) (A) (A) (A) (A) (A)
                 (A) (A) (A) (A) (A) (A) (A) (A) (A) (A) (A) (A)
                 (A) (A) (A) (A) (A) (A) (A) (A) (A) (A) (A) (A)
                 (A) (A) (A) (A) (A) (A) (A) (A) (A) (A) (A) (A)
                 (A) (A) (A) (A) (A) (A) (A) (A) (A) (A) (A) (A)
                 (A) (A) (A) (A) (A) (A) (A) (A) (A) (A) (A) (A)
                 (A) (A) (A) (A) (A) (A) (A) (A) (A) (A) (A) (A)
                 (A) (A) (A) (A) (A) (A) (A) (A) (A) (A) (A) (A)
                 (A) (A) (A) (A) (A) (A) (A) (A) (A) (A) (A) (A)
                 (A) (A) (A) (A) (A) (A)
       Virtual   (A) (A) (A) (A) (A) (A) (A) (A) (A) (A) (A) (A)
                 (A) (A) (A) (A) (A) (A) (A) (A) (A) (A) (A) (A)
                 (A) (A) (A) (A) (A) (A) (A) (A) (A) (A) (A) (A)
                 (A) (A) (A) (A) (A) (A) (A) (A) (A) (A) (A) (A)
                 (A) (A) (A) (A) (A) (A) (A) (A) (A) (A) (A) (A)
                 (A) (A) (A) (A) (A) (A) (A) (A) (A) (A) (A) (A)
                 (A) (A) (A) (A) (A) (A) (A) (A) (A) (A) (A) (A)
                 (A) (A) (A) (A) (A) (A) (A) (A) (A) (A) (A) (A)
                 (A) (A) (A) (A) (A) (A) (A) (A) (A) (A) (A) (A)
                 (A) (A) (A) (A) (A) (A) (A) (A) (A) (A) (A) (A)
                 (A) (A) (A) (A) (A) (A) (A) (A) (A) (A) (A) (A)
                 (A) (A) (A) (A) (A) (A) (A) (A) (A) (A) (A) (A)
                 (A) (A) (A) (A) (A) (A) (A) (A) (A) (A) (A) (A)
                 (A) (A) (A) (A) (A) (A) (A) (A) (A) (A) (A) (A)
                 (A) (A) (A) (A) (A) (A) (A) (A) (A) (A) (A) (A)
                 (A) (A) (A) (A) (A) (A) (A) (A) (A) (A) (A) (A)
                 (A) (A) (A) (A) (A) (A) (A) (A) (A) (A) (A) (A)
                 (A) (A) (A) (A) (A) (A) (A) (A) (A) (A) (A) (A)
                 (A) (A) (A) (A) (A) (A) (A) (A) (A) (A) (A) (A)
                 (A) (A) (A) (A) (A) (A) (A) (A) (A) (A) (A) (A)
                 (A) (A) (A) (A) (A) (A) (A) (A) (A) (A) (A) (A)
                 (A) (A) (A) (A) (A) (A) (A) (A) (A) (A) (A) (A)
                 (A) (A) (A) (A) (A) (A) (A) (A) (A) (A) (A) (A)
                 (A) (A) (A) (A) (A) (A) (A) (A) (A) (A) (A) (A)
                 (A) (A) (A) (A) (A) (A) (A) (A) (A) (A) (A) (A)
                 (A) (A) (A) (A) (A) (A) (A) (A) (A) (A) (A) (A)
                 (A) (A) (A) (A) (A) (A) (A) (A) (A) (A) (A) (A)
                 (A) (A) (A) (A) (A) (A) (A) (A) (A) (A) (A) (A)
                 (A) (A) (A) (A) (A) (A) (A) (A) (A) (A) (A) (A)
                 (A) (A) (A) (A) (A) (A) (A) (A) (A) (A) (A) (A)
                 (A) (A) (A) (A) (A) (A) (A) (A) (A) (A) (A) (A)
                 (A) (A) (A) (A) (A) (A) (A) (A) (A) (A) (A) (A)
                 (A) (A) (A) (A) (A) (A) (A) (A) (A) (A) (A) (A)
                 (A) (A) (A) (A) (A) (A) (A) (A) (A) (A) (A) (A)
                 (A) (A) (A) (A) (A) (A) (A) (A) (A) (A) (A) (A)
                 (A) (A) (A) (A) (A) (A) (A) (A) (A) (A) (A) (A)
                 (A) (A) (A) (A) (A) (A) (A) (A) (A) (A) (A) (A)
                 (A) (A) (A) (A) (A) (A) (A) (A) (A) (A) (A) (A)
                 (A) (A) (A) (A) (A) (A) (A) (A) (A) (A) (A) (A)
                 (A) (A) (A) (A) (A) (A) (A) (A) (A) (A) (A) (A)
                 (A) (A) (A) (A) (A) (A) (A) (A) (A) (A) (A) (A)
                 (A) (A) (A) (A) (A) (A) (A) (A) (A) (A) (A) (A)
                 (A) (A) (A) (A) (A) (A) (A) (A) (A) (A) (A) (A)
                 (A) (A) (A) (A) (A) (A) (A) (A) (A) (A) (A) (A)
                 (A) (A) (A) (A) (A) (A) (A) (A) (A) (A) (A) (A)
                 (A) (A) (A) (A) (A) (A) (A) (A) (A) (A) (A) (A)
                 (A) (A) (A) (A) (A) (A) (A) (A) (A) (A) (A) (A)
                 (A) (A) (A) (A) (A) (A) (A) (A) (A) (A) (A) (A)
                 (A) (A) (A) (A) (A) (A) (A) (A) (A) (A) (A) (A)
                 (A) (A) (A) (A) (A) (A) (A) (A) (A) (A) (A) (A)
                 (A) (A) (A) (A) (A) (A) (A) (A) (A) (A) (A) (A)
                 (A) (A) (A) (A) (A) (A) (A) (A) (A) (A) (A) (A)
                 (A) (A) (A) (A) (A) (A) (A) (A) (A) (A) (A) (A)
                 (A) (A) (A) (A) (A) (A) (A) (A) (A) (A) (A) (A)
                 (A) (A) (A) (A) (A) (A) (A) (A) (A) (A) (A) (A)
                 (A) (A) (A) (A) (A) (A) (A) (A) (A) (A) (A) (A)
                 (A) (A) (A) (A) (A) (A) (A) (A) (A) (A) (A) (A)
                 (A) (A) (A) (A) (A) (A) (A) (A) (A) (A) (A) (A)
                 (A) (A) (A) (A) (A) (A) (A) (A) (A) (A) (A) (A)
                 (A) (A) (A) (A) (A) (A) (A) (A) (A) (A) (A) (A)
                 (A) (A) (A) (A) (A) (A) (A) (A) (A) (A) (A) (A)
                 (A) (A) (A) (A) (A) (A) (A) (A) (A) (A) (A) (A)
                 (A) (A) (A) (A) (A) (A) (A) (A) (A) (A) (A) (A)
                 (A) (A) (A) (A) (A) (A) (A) (A) (A) (A) (A) (A)
                 (A) (A) (A) (A) (A) (A) (A) (A) (A) (A) (A) (A)
                 (A) (A) (A) (A) (A) (A) (A) (A) (A) (A) (A) (A)
                 (A) (A) (A) (A) (A) (A) (A) (A) (A) (A) (A) (A)
                 (A) (A) (A) (A) (A) (A) (A) (A) (A) (A) (A) (A)
                 (A) (A) (A) (A) (A) (A) (A) (A) (A) (A) (A) (A)
                 (A) (A) (A) (A) (A) (A) (A) (A) (A) (A) (A) (A)
                 (A) (A) (A) (A) (A) (A) (A) (A) (A) (A) (A) (A)
                 (A) (A) (A) (A) (A) (A) (A) (A) (A) (A) (A) (A)
                 (A) (A) (A) (A) (A) (A) (A) (A) (A) (A) (A) (A)
                 (A) (A) (A) (A) (A) (A) (A) (A) (A) (A) (A) (A)
                 (A) (A) (A) (A) (A) (A) (A) (A) (A) (A) (A) (A)
                 (A) (A) (A) (A) (A) (A) (A) (A) (A) (A) (A) (A)
                 (A) (A) (A) (A) (A) (A) (A) (A) (A) (A) (A) (A)
                 (A) (A) (A) (A) (A) (A) (A) (A) (A) (A) (A) (A)
                 (A) (A) (A) (A) (A) (A) (A) (A) (A) (A) (A) (A)
                 (A) (A) (A) (A) (A) (A) (A) (A) (A) (A) (A) (A)
                 (A) (A) (A) (A) (A) (A) (A) (A) (A) (A) (A) (A)
                 (A) (A) (A) (A) (A) (A) (A) (A) (A) (A) (A) (A)
                 (A) (A) (A) (A) (A) (A) (A) (A) (A) (A) (A) (A)
                 (A) (A) (A) (A) (A) (A) (A) (A) (A) (A) (A) (A)
                 (A) (A) (A) (A) (A) (A) (A) (A) (A) (A) (A) (A)
                 (A) (A) (A) (A) (A) (A) (A) (A) (A) (A) (A) (A)
                 (A) (A) (A) (A) (A) (A) (A) (A) (A) (A) (A) (A)
                 (A) (A) (A) (A) (A) (A) (A) (A) (A) (A) (A) (A)
                 (A) (A) (A) (A) (A) (A) (A) (A) (A) (A) (A) (A)
                 (A) (A) (A) (A) (A) (A) (A) (A) (A) (A) (A) (A)
                 (A) (A) (A) (A) (A) (A) (A) (A) (A) (A) (A) (A)
                 (A) (A) (A) (A) (A) (A) (A) (A) (A) (A) (A) (A)
                 (A) (A) (A) (A) (A) (A) (A) (A) (A) (A) (A) (A)
                 (A) (A) (A) (A) (A) (A) (A) (A) (A) (A) (A) (A)
                 (A) (A) (A) (A) (A) (A) (A) (A) (A) (A) (A) (A)
                 (A) (A) (A) (A) (A) (A) (A) (A) (A) (A) (A) (A)
                 (A) (A) (A) (A) (A) (A) (A) (A) (A) (A) (A) (A)
                 (A) (A) (A) (A) (A) (A) (A) (A) (A) (A) (A) (A)
                 (A) (A) (A) (A) (A) (A) (A) (A) (A) (A) (A) (A)
                 (A) (A) (A) (A) (A) (A) (A) (A) (A) (A) (A) (A)
                 (A) (A) (A) (A) (A) (A) (A) (A) (A) (A) (A) (A)
                 (A) (A) (A) (A) (A) (A) (A) (A) (A) (A) (A) (A)
                 (A) (A) (A) (A) (A) (A) (A) (A) (A) (A) (A) (A)
                 (A) (A) (A) (A) (A) (A) (A) (A) (A) (A) (A) (A)
                 (A) (A) (A) (A) (A) (A) (A) (A) (A) (A) (A) (A)
                 (A) (A) (A) (A) (A) (A) (A) (A) (A) (A) (A) (A)
                 (A) (A) (A) (A) (A) (A) (A) (A) (A) (A) (A) (A)
                 (A) (A) (A) (A) (A) (A) (A) (A) (A) (A) (A) (A)
                 (A) (A) (A) (A) (A) (A) (A) (A) (A) (A) (A) (A)
                 (A) (A) (A) (A) (A) (A) (A) (A) (A) (A) (A) (A)
                 (A) (A) (A) (A) (A) (A) (A) (A) (A) (A) (A) (A)
                 (A) (A) (A) (A) (A) (A) (A) (A) (A) (A) (A) (A)
                 (A) (A) (A) (A) (A) (A) (A) (A) (A) (A) (A) (A)
                 (A) (A) (A) (A) (A) (A) (A) (A) (A) (A) (A) (A)
                 (A) (A) (A) (A) (A) (A) (A) (A) (A) (A) (A) (A)
                 (A) (A) (A) (A) (A) (A) (A) (A) (A) (A) (A) (A)
                 (A) (A) (A) (A) (A) (A) (A) (A) (A) (A) (A) (A)
                 (A) (A) (A) (A) (A) (A) (A) (A) (A) (A) (A) (A)
                 (A) (A) (A) (A) (A) (A) (A) (A) (A) (A) (A) (A)
                 (A) (A) (A) (A) (A) (A) (A) (A) (A) (A) (A) (A)
                 (A) (A) (A) (A) (A) (A) (A) (A) (A) (A) (A) (A)
                 (A) (A) (A) (A) (A) (A) (A) (A) (A) (A) (A) (A)
                 (A) (A) (A) (A) (A) (A) (A) (A) (A) (A) (A) (A)
                 (A) (A) (A) (A) (A) (A) (A) (A) (A) (A) (A) (A)
                 (A) (A) (A) (A) (A) (A) (A) (A) (A) (A) (A) (A)
                 (A) (A) (A) (A) (A) (A) (A) (A) (A) (A) (A) (A)
                 (A) (A) (A) (A) (A) (A) (A) (A) (A) (A) (A) (A)
                 (A) (A) (A) (A) (A) (A) (A) (A) (A) (A) (A) (A)
                 (A) (A) (A) (A) (A) (A) (A) (A) (A) (A) (A) (A)
                 (A) (A) (A) (A) (A) (A) (A) (A) (A) (A) (A) (A)
                 (A) (A) (A) (A) (A) (A) (A) (A) (A) (A) (A) (A)
                 (A) (A) (A) (A) (A) (A) (A) (A) (A) (A) (A) (A)
                 (A) (A) (A) (A) (A) (A) (A) (A) (A) (A) (A) (A)
                 (A) (A) (A) (A) (A) (A) (A) (A) (A) (A) (A) (A)
                 (A) (A) (A) (A) (A) (A) (A) (A) (A) (A) (A) (A)
                 (A) (A) (A) (A) (A) (A) (A) (A) (A) (A) (A) (A)
                 (A) (A) (A) (A) (A) (A) (A) (A) (A) (A) (A) (A)
                 (A) (A) (A) (A) (A) (A) (A) (A) (A) (A) (A) (A)
                 (A) (A) (A) (A) (A) (A) (A) (A) (A) (A) (A) (A)
                 (A) (A) (A) (A) (A) (A) (A) (A) (A) (A) (A) (A)
                 (A) (A) (A) (A) (A) (A) (A) (A) (A) (A) (A) (A)
                 (A) (A) (A) (A) (A) (A) (A) (A) (A) (A) (A) (A)
                 (A) (A) (A) (A) (A) (A) (A) (A) (A) (A) (A) (A)
                 (A) (A) (A) (A) (A) (A) (A) (A) (A) (A) (A) (A)
                 (A) (A) (A) (A) (A) (A) (A) (A) (A) (A) (A) (A)
                 (A) (A) (A) (A) (A) (A) (A) (A) (A) (A) (A) (A)
                 (A) (A) (A) (A) (A) (A) (A) (A) (A) (A) (A) (A)
                 (A) (A) (A) (A) (A) (A) (A) (A) (A) (A) (A) (A)
                 (A) (A) (A) (A) (A) (A) (A) (A) (A) (A) (A) (A)
                 (A) (A) (A) (A) (A) (A) (A) (A) (A) (A) (A) (A)
                 (A) (A) (A) (A) (A) (A) (A) (A) (A) (A) (A) (A)
                 (A) (A) (A) (A) (A) (A) (A) (A) (A) (A) (A) (A)
                 (A) (A) (A) (A) (A) (A) (A) (A) (A) (A) (A) (A)
                 (A) (A) (A) (A) (A) (A) (A) (A) (A) (A) (A) (A)
                 (A) (A) (A) (A) (A) (A) (A) (A) (A) (A) (A) (A)
                 (A) (A) (A) (A) (A) (A) (A) (A) (A) (A) (A) (A)
                 (A) (A) (A) (A) (A) (A) (A) (A) (A) (A) (A) (A)
                 (A) (A) (A) (A) (A) (A) (A) (A) (A) (A) (A) (A)
                 (A) (A) (A) (A) (A) (A) (A) (A) (A) (A) (A) (A)
                 (A) (A) (A) (A) (A) (A)
 The electronic state is 1-A.
 Alpha  occ. eigenvalues --  -89.90850 -19.66862 -19.66744 -19.66631 -19.66429
 Alpha  occ. eigenvalues --  -19.66371 -19.65857 -19.65837 -19.65701 -19.65538
 Alpha  occ. eigenvalues --  -19.65239 -14.73646 -14.73386 -10.62566 -10.62323
 Alpha  occ. eigenvalues --  -10.62250 -10.61927 -10.61888 -10.61722 -10.61601
 Alpha  occ. eigenvalues --  -10.61463 -10.61445 -10.61251 -10.61219 -10.61171
 Alpha  occ. eigenvalues --  -10.60869 -10.60757 -10.60753 -10.60751 -10.60473
 Alpha  occ. eigenvalues --  -10.60186 -10.60171 -10.60149 -10.58649 -10.58319
 Alpha  occ. eigenvalues --  -10.58095 -10.58062 -10.56843 -10.56821 -10.56810
 Alpha  occ. eigenvalues --  -10.56769 -10.56580 -10.56566 -10.56564 -10.56500
 Alpha  occ. eigenvalues --  -10.56146 -10.56145 -10.56089 -10.56049 -10.56042
 Alpha  occ. eigenvalues --  -10.56033 -10.55999 -10.55902 -10.55857 -10.55771
 Alpha  occ. eigenvalues --  -10.55684 -10.55683 -10.55645 -10.55635 -10.55593
 Alpha  occ. eigenvalues --  -10.55498 -10.55350 -10.55333 -10.55280 -10.55250
 Alpha  occ. eigenvalues --  -10.55212 -10.55154 -10.55119 -10.54927 -10.54926
 Alpha  occ. eigenvalues --  -10.54902 -10.54791 -10.54765 -10.54730 -10.54670
 Alpha  occ. eigenvalues --  -10.54514 -10.54380 -10.54365 -10.54259 -10.54218
 Alpha  occ. eigenvalues --  -10.54189 -10.54174 -10.54152 -10.54084 -10.53990
 Alpha  occ. eigenvalues --  -10.53990 -10.53921 -10.53770 -10.53737 -10.53717
 Alpha  occ. eigenvalues --  -10.53696 -10.53540 -10.53521 -10.53483 -10.53470
 Alpha  occ. eigenvalues --  -10.53462 -10.53458 -10.53403 -10.53334 -10.53302
 Alpha  occ. eigenvalues --  -10.53282 -10.53272 -10.53270 -10.53239 -10.53142
 Alpha  occ. eigenvalues --  -10.53135 -10.53109 -10.53015 -10.52985 -10.52983
 Alpha  occ. eigenvalues --  -10.52934 -10.52808 -10.52654 -10.52623 -10.52473
 Alpha  occ. eigenvalues --  -10.52449 -10.52134  -8.27017  -6.19342  -6.19093
 Alpha  occ. eigenvalues --   -6.18693  -1.18911  -1.18548  -1.18327  -1.18167
 Alpha  occ. eigenvalues --   -1.18141  -1.18106  -1.17662  -1.17030  -1.16946
 Alpha  occ. eigenvalues --   -1.15449  -1.01170  -1.00830  -0.99255  -0.97459
 Alpha  occ. eigenvalues --   -0.96327  -0.96120  -0.95846  -0.95277  -0.95227
 Alpha  occ. eigenvalues --   -0.92494  -0.91023  -0.90902  -0.90669  -0.90527
 Alpha  occ. eigenvalues --   -0.90229  -0.90006  -0.89738  -0.89619  -0.89420
 Alpha  occ. eigenvalues --   -0.89171  -0.88804  -0.88275  -0.88016  -0.87616
 Alpha  occ. eigenvalues --   -0.87303  -0.87116  -0.86203  -0.85918  -0.85382
 Alpha  occ. eigenvalues --   -0.85130  -0.84906  -0.84797  -0.84654  -0.84266
 Alpha  occ. eigenvalues --   -0.84016  -0.83848  -0.83783  -0.83530  -0.83017
 Alpha  occ. eigenvalues --   -0.82817  -0.82415  -0.81536  -0.81205  -0.80721
 Alpha  occ. eigenvalues --   -0.80562  -0.80109  -0.79882  -0.78704  -0.78255
 Alpha  occ. eigenvalues --   -0.77842  -0.77593  -0.77529  -0.76963  -0.76172
 Alpha  occ. eigenvalues --   -0.76079  -0.75390  -0.74894  -0.74508  -0.74166
 Alpha  occ. eigenvalues --   -0.73892  -0.72786  -0.72465  -0.71808  -0.71375
 Alpha  occ. eigenvalues --   -0.71048  -0.70680  -0.70262  -0.70116  -0.70007
 Alpha  occ. eigenvalues --   -0.69665  -0.69614  -0.69134  -0.68840  -0.68779
 Alpha  occ. eigenvalues --   -0.68361  -0.67710  -0.67595  -0.67120  -0.66682
 Alpha  occ. eigenvalues --   -0.66610  -0.66379  -0.66248  -0.66209  -0.65396
 Alpha  occ. eigenvalues --   -0.65077  -0.65018  -0.64925  -0.64542  -0.64421
 Alpha  occ. eigenvalues --   -0.64360  -0.64120  -0.63960  -0.63687  -0.63530
 Alpha  occ. eigenvalues --   -0.62848  -0.62636  -0.62305  -0.62182  -0.62143
 Alpha  occ. eigenvalues --   -0.61915  -0.61540  -0.61144  -0.60986  -0.60817
 Alpha  occ. eigenvalues --   -0.60507  -0.60445  -0.59714  -0.59478  -0.59098
 Alpha  occ. eigenvalues --   -0.58458  -0.57724  -0.57578  -0.57421  -0.57296
 Alpha  occ. eigenvalues --   -0.57090  -0.57012  -0.56756  -0.56605  -0.56574
 Alpha  occ. eigenvalues --   -0.56317  -0.56114  -0.56021  -0.55849  -0.55695
 Alpha  occ. eigenvalues --   -0.55385  -0.55303  -0.55199  -0.55004  -0.54773
 Alpha  occ. eigenvalues --   -0.54604  -0.54484  -0.54333  -0.54174  -0.54068
 Alpha  occ. eigenvalues --   -0.53770  -0.53395  -0.53278  -0.53058  -0.53021
 Alpha  occ. eigenvalues --   -0.52819  -0.52598  -0.52460  -0.52022  -0.51967
 Alpha  occ. eigenvalues --   -0.51848  -0.51746  -0.51697  -0.51555  -0.51264
 Alpha  occ. eigenvalues --   -0.51127  -0.51058  -0.50969  -0.50592  -0.50433
 Alpha  occ. eigenvalues --   -0.50342  -0.50268  -0.50205  -0.49922  -0.49854
 Alpha  occ. eigenvalues --   -0.49622  -0.49499  -0.49330  -0.49280  -0.49153
 Alpha  occ. eigenvalues --   -0.48948  -0.48893  -0.48823  -0.48741  -0.48554
 Alpha  occ. eigenvalues --   -0.48448  -0.48427  -0.48185  -0.47962  -0.47887
 Alpha  occ. eigenvalues --   -0.47771  -0.47688  -0.47555  -0.47419  -0.47345
 Alpha  occ. eigenvalues --   -0.47147  -0.47065  -0.46941  -0.46776  -0.46682
 Alpha  occ. eigenvalues --   -0.46613  -0.46533  -0.46432  -0.46425  -0.46334
 Alpha  occ. eigenvalues --   -0.46325  -0.46184  -0.46060  -0.45940  -0.45842
 Alpha  occ. eigenvalues --   -0.45598  -0.45500  -0.45385  -0.45268  -0.44993
 Alpha  occ. eigenvalues --   -0.44827  -0.44751  -0.44711  -0.44609  -0.44513
 Alpha  occ. eigenvalues --   -0.44366  -0.44291  -0.44112  -0.44011  -0.43809
 Alpha  occ. eigenvalues --   -0.43744  -0.43678  -0.43481  -0.43462  -0.43428
 Alpha  occ. eigenvalues --   -0.43297  -0.43021  -0.42961  -0.42793  -0.42591
 Alpha  occ. eigenvalues --   -0.42445  -0.42381  -0.42252  -0.42006  -0.41910
 Alpha  occ. eigenvalues --   -0.41798  -0.41591  -0.41565  -0.41518  -0.41216
 Alpha  occ. eigenvalues --   -0.41146  -0.40991  -0.40815  -0.40667  -0.40578
 Alpha  occ. eigenvalues --   -0.40524  -0.40496  -0.40191  -0.40108  -0.40030
 Alpha  occ. eigenvalues --   -0.39941  -0.39739  -0.39702  -0.39609  -0.39539
 Alpha  occ. eigenvalues --   -0.39438  -0.39273  -0.39226  -0.39058  -0.38901
 Alpha  occ. eigenvalues --   -0.38874  -0.38761  -0.38655  -0.38602  -0.38461
 Alpha  occ. eigenvalues --   -0.38436  -0.38290  -0.38189  -0.38020  -0.37908
 Alpha  occ. eigenvalues --   -0.37801  -0.37732  -0.37683  -0.37592  -0.37563
 Alpha  occ. eigenvalues --   -0.37418  -0.37368  -0.37220  -0.37182  -0.37031
 Alpha  occ. eigenvalues --   -0.36876  -0.36742  -0.36546  -0.36448  -0.36351
 Alpha  occ. eigenvalues --   -0.36249  -0.36041  -0.35967  -0.35846  -0.35774
 Alpha  occ. eigenvalues --   -0.35662  -0.35470  -0.35438  -0.34916  -0.34762
 Alpha  occ. eigenvalues --   -0.34440  -0.34213  -0.34187  -0.33939  -0.33865
 Alpha  occ. eigenvalues --   -0.33706  -0.33104  -0.32285  -0.31846  -0.31115
 Alpha  occ. eigenvalues --   -0.31065  -0.30236  -0.29503  -0.28515  -0.28485
 Alpha  occ. eigenvalues --   -0.28243  -0.27376  -0.27129  -0.26574  -0.26405
 Alpha  occ. eigenvalues --   -0.25591  -0.25399  -0.24044
 Alpha virt. eigenvalues --   -0.01933  -0.00730  -0.00164   0.01070   0.01494
 Alpha virt. eigenvalues --    0.01604   0.02114   0.02463   0.02692   0.03547
 Alpha virt. eigenvalues --    0.03895   0.04107   0.04482   0.05202   0.05965
 Alpha virt. eigenvalues --    0.06290   0.06388   0.06932   0.07041   0.07447
 Alpha virt. eigenvalues --    0.07958   0.08114   0.08323   0.08543   0.08783
 Alpha virt. eigenvalues --    0.09042   0.09136   0.09311   0.09764   0.09881
 Alpha virt. eigenvalues --    0.10019   0.10138   0.10209   0.10281   0.10349
 Alpha virt. eigenvalues --    0.10382   0.10833   0.10967   0.11033   0.11091
 Alpha virt. eigenvalues --    0.11310   0.11352   0.11444   0.11619   0.11680
 Alpha virt. eigenvalues --    0.12095   0.12138   0.12292   0.12362   0.12418
 Alpha virt. eigenvalues --    0.12596   0.12825   0.13017   0.13136   0.13256
 Alpha virt. eigenvalues --    0.13319   0.13413   0.13548   0.13703   0.13814
 Alpha virt. eigenvalues --    0.14001   0.14082   0.14347   0.14436   0.14545
 Alpha virt. eigenvalues --    0.14589   0.14759   0.14971   0.15019   0.15150
 Alpha virt. eigenvalues --    0.15200   0.15397   0.15485   0.15575   0.15912
 Alpha virt. eigenvalues --    0.16035   0.16090   0.16137   0.16238   0.16455
 Alpha virt. eigenvalues --    0.16487   0.16594   0.16700   0.16824   0.16872
 Alpha virt. eigenvalues --    0.16952   0.17034   0.17112   0.17231   0.17381
 Alpha virt. eigenvalues --    0.17510   0.17575   0.17683   0.17798   0.17838
 Alpha virt. eigenvalues --    0.17942   0.18053   0.18138   0.18389   0.18446
 Alpha virt. eigenvalues --    0.18502   0.18618   0.18639   0.18743   0.18847
 Alpha virt. eigenvalues --    0.18963   0.19004   0.19144   0.19264   0.19285
 Alpha virt. eigenvalues --    0.19496   0.19521   0.19604   0.19730   0.19808
 Alpha virt. eigenvalues --    0.19856   0.20013   0.20047   0.20146   0.20315
 Alpha virt. eigenvalues --    0.20330   0.20486   0.20539   0.20596   0.20834
 Alpha virt. eigenvalues --    0.20946   0.21036   0.21193   0.21307   0.21337
 Alpha virt. eigenvalues --    0.21364   0.21454   0.21534   0.21616   0.21661
 Alpha virt. eigenvalues --    0.21849   0.21954   0.22116   0.22209   0.22278
 Alpha virt. eigenvalues --    0.22377   0.22402   0.22624   0.22705   0.22762
 Alpha virt. eigenvalues --    0.22837   0.22933   0.23018   0.23086   0.23166
 Alpha virt. eigenvalues --    0.23420   0.23465   0.23508   0.23635   0.23681
 Alpha virt. eigenvalues --    0.23754   0.23912   0.24087   0.24138   0.24366
 Alpha virt. eigenvalues --    0.24446   0.24528   0.24629   0.24798   0.24934
 Alpha virt. eigenvalues --    0.25203   0.25265   0.25409   0.25490   0.25512
 Alpha virt. eigenvalues --    0.25575   0.25837   0.25902   0.25999   0.26121
 Alpha virt. eigenvalues --    0.26320   0.26432   0.26614   0.26765   0.26981
 Alpha virt. eigenvalues --    0.27040   0.27111   0.27152   0.27256   0.27394
 Alpha virt. eigenvalues --    0.27440   0.27537   0.27712   0.27804   0.27885
 Alpha virt. eigenvalues --    0.27954   0.28008   0.28236   0.28306   0.28377
 Alpha virt. eigenvalues --    0.28455   0.28761   0.28822   0.28987   0.29116
 Alpha virt. eigenvalues --    0.29291   0.29511   0.29696   0.29857   0.29975
 Alpha virt. eigenvalues --    0.30032   0.30243   0.30343   0.30386   0.30590
 Alpha virt. eigenvalues --    0.30713   0.30834   0.30972   0.30981   0.31144
 Alpha virt. eigenvalues --    0.31237   0.31271   0.31385   0.31462   0.31660
 Alpha virt. eigenvalues --    0.31748   0.31951   0.32004   0.32056   0.32243
 Alpha virt. eigenvalues --    0.32416   0.32593   0.32765   0.32894   0.33065
 Alpha virt. eigenvalues --    0.33143   0.33265   0.33426   0.33527   0.33715
 Alpha virt. eigenvalues --    0.33808   0.34033   0.34168   0.34294   0.34390
 Alpha virt. eigenvalues --    0.34440   0.34765   0.34978   0.34994   0.35105
 Alpha virt. eigenvalues --    0.35295   0.35381   0.35535   0.35590   0.35747
 Alpha virt. eigenvalues --    0.35997   0.36030   0.36227   0.36334   0.36570
 Alpha virt. eigenvalues --    0.36732   0.36795   0.36992   0.37215   0.37506
 Alpha virt. eigenvalues --    0.37736   0.37848   0.38218   0.38272   0.38530
 Alpha virt. eigenvalues --    0.38698   0.39025   0.39119   0.39394   0.39767
 Alpha virt. eigenvalues --    0.39888   0.40225   0.40609   0.40745   0.40980
 Alpha virt. eigenvalues --    0.41036   0.41728   0.41795   0.42224   0.42281
 Alpha virt. eigenvalues --    0.42434   0.42549   0.43040   0.43256   0.43506
 Alpha virt. eigenvalues --    0.43620   0.44133   0.44373   0.44592   0.44809
 Alpha virt. eigenvalues --    0.44833   0.45029   0.45297   0.45508   0.45618
 Alpha virt. eigenvalues --    0.45789   0.45911   0.45971   0.46199   0.46364
 Alpha virt. eigenvalues --    0.46428   0.46509   0.46743   0.46855   0.46986
 Alpha virt. eigenvalues --    0.47048   0.47339   0.47350   0.47609   0.47677
 Alpha virt. eigenvalues --    0.47726   0.48066   0.48097   0.48332   0.48390
 Alpha virt. eigenvalues --    0.48483   0.48633   0.48659   0.48721   0.48892
 Alpha virt. eigenvalues --    0.49018   0.49076   0.49265   0.49344   0.49702
 Alpha virt. eigenvalues --    0.49751   0.49796   0.49887   0.50099   0.50163
 Alpha virt. eigenvalues --    0.50397   0.50422   0.50535   0.50699   0.50885
 Alpha virt. eigenvalues --    0.50968   0.51020   0.51258   0.51430   0.51639
 Alpha virt. eigenvalues --    0.51729   0.51820   0.51949   0.52047   0.52080
 Alpha virt. eigenvalues --    0.52352   0.52401   0.52473   0.52577   0.52788
 Alpha virt. eigenvalues --    0.53117   0.53187   0.53347   0.53458   0.53497
 Alpha virt. eigenvalues --    0.53627   0.53811   0.54008   0.54074   0.54410
 Alpha virt. eigenvalues --    0.54483   0.54497   0.54781   0.54884   0.55142
 Alpha virt. eigenvalues --    0.55320   0.55503   0.55594   0.55757   0.55904
 Alpha virt. eigenvalues --    0.55993   0.56135   0.56329   0.56436   0.56652
 Alpha virt. eigenvalues --    0.56782   0.56879   0.57012   0.57173   0.57299
 Alpha virt. eigenvalues --    0.57388   0.57425   0.57596   0.57751   0.57898
 Alpha virt. eigenvalues --    0.58045   0.58289   0.58410   0.58592   0.58769
 Alpha virt. eigenvalues --    0.58830   0.59153   0.59395   0.59471   0.59802
 Alpha virt. eigenvalues --    0.59925   0.60053   0.60169   0.60302   0.60535
 Alpha virt. eigenvalues --    0.60669   0.60822   0.60919   0.61126   0.61276
 Alpha virt. eigenvalues --    0.61313   0.61561   0.61711   0.61945   0.62160
 Alpha virt. eigenvalues --    0.62299   0.62404   0.62682   0.63007   0.63025
 Alpha virt. eigenvalues --    0.63072   0.63365   0.63579   0.63817   0.63919
 Alpha virt. eigenvalues --    0.64147   0.64260   0.64384   0.64568   0.64586
 Alpha virt. eigenvalues --    0.64732   0.64814   0.65062   0.65307   0.65314
 Alpha virt. eigenvalues --    0.65458   0.65498   0.65838   0.65875   0.66201
 Alpha virt. eigenvalues --    0.66288   0.66370   0.66521   0.66532   0.66770
 Alpha virt. eigenvalues --    0.66827   0.66925   0.67051   0.67180   0.67203
 Alpha virt. eigenvalues --    0.67318   0.67485   0.67582   0.67720   0.67941
 Alpha virt. eigenvalues --    0.67993   0.68111   0.68386   0.68514   0.68540
 Alpha virt. eigenvalues --    0.68593   0.68619   0.68670   0.68879   0.68978
 Alpha virt. eigenvalues --    0.69041   0.69158   0.69228   0.69306   0.69368
 Alpha virt. eigenvalues --    0.69433   0.69512   0.69625   0.69664   0.69811
 Alpha virt. eigenvalues --    0.69869   0.69953   0.70084   0.70136   0.70193
 Alpha virt. eigenvalues --    0.70306   0.70367   0.70451   0.70522   0.70633
 Alpha virt. eigenvalues --    0.70707   0.70765   0.70814   0.70930   0.71010
 Alpha virt. eigenvalues --    0.71151   0.71183   0.71280   0.71357   0.71394
 Alpha virt. eigenvalues --    0.71472   0.71579   0.71601   0.71644   0.71686
 Alpha virt. eigenvalues --    0.71772   0.71889   0.71961   0.71964   0.72084
 Alpha virt. eigenvalues --    0.72112   0.72255   0.72331   0.72373   0.72457
 Alpha virt. eigenvalues --    0.72631   0.72691   0.72731   0.72812   0.72852
 Alpha virt. eigenvalues --    0.72989   0.73037   0.73087   0.73168   0.73173
 Alpha virt. eigenvalues --    0.73266   0.73386   0.73419   0.73510   0.73539
 Alpha virt. eigenvalues --    0.73580   0.73687   0.73795   0.73875   0.73894
 Alpha virt. eigenvalues --    0.74058   0.74084   0.74250   0.74270   0.74361
 Alpha virt. eigenvalues --    0.74422   0.74481   0.74525   0.74600   0.74664
 Alpha virt. eigenvalues --    0.74754   0.74866   0.74985   0.75042   0.75133
 Alpha virt. eigenvalues --    0.75152   0.75252   0.75337   0.75389   0.75459
 Alpha virt. eigenvalues --    0.75526   0.75562   0.75711   0.75726   0.75795
 Alpha virt. eigenvalues --    0.75833   0.75874   0.75969   0.75998   0.76078
 Alpha virt. eigenvalues --    0.76157   0.76266   0.76285   0.76310   0.76355
 Alpha virt. eigenvalues --    0.76492   0.76608   0.76636   0.76705   0.76813
 Alpha virt. eigenvalues --    0.76861   0.76920   0.76983   0.77081   0.77209
 Alpha virt. eigenvalues --    0.77319   0.77441   0.77458   0.77616   0.77639
 Alpha virt. eigenvalues --    0.77690   0.77883   0.77975   0.78026   0.78079
 Alpha virt. eigenvalues --    0.78143   0.78225   0.78273   0.78354   0.78415
 Alpha virt. eigenvalues --    0.78505   0.78603   0.78665   0.78697   0.78844
 Alpha virt. eigenvalues --    0.78879   0.78951   0.79003   0.79107   0.79134
 Alpha virt. eigenvalues --    0.79222   0.79343   0.79452   0.79471   0.79583
 Alpha virt. eigenvalues --    0.79685   0.79722   0.79802   0.79946   0.80086
 Alpha virt. eigenvalues --    0.80281   0.80329   0.80419   0.80560   0.80592
 Alpha virt. eigenvalues --    0.80713   0.80822   0.80903   0.81043   0.81069
 Alpha virt. eigenvalues --    0.81277   0.81324   0.81492   0.81504   0.81882
 Alpha virt. eigenvalues --    0.81922   0.82001   0.82074   0.82171   0.82420
 Alpha virt. eigenvalues --    0.82516   0.82572   0.82684   0.82932   0.83090
 Alpha virt. eigenvalues --    0.83171   0.83276   0.83391   0.83416   0.83534
 Alpha virt. eigenvalues --    0.83651   0.83866   0.84003   0.84065   0.84151
 Alpha virt. eigenvalues --    0.84404   0.84526   0.84641   0.84802   0.84879
 Alpha virt. eigenvalues --    0.84988   0.85093   0.85244   0.85406   0.85671
 Alpha virt. eigenvalues --    0.85711   0.85924   0.86061   0.86123   0.86385
 Alpha virt. eigenvalues --    0.86546   0.86919   0.86995   0.87128   0.87144
 Alpha virt. eigenvalues --    0.87273   0.87444   0.87598   0.87701   0.87765
 Alpha virt. eigenvalues --    0.87924   0.88112   0.88174   0.88298   0.88607
 Alpha virt. eigenvalues --    0.88736   0.89036   0.89187   0.89212   0.89393
 Alpha virt. eigenvalues --    0.89700   0.89926   0.90103   0.90321   0.90358
 Alpha virt. eigenvalues --    0.90564   0.90610   0.90843   0.91033   0.91291
 Alpha virt. eigenvalues --    0.91504   0.91687   0.92068   0.92196   0.92288
 Alpha virt. eigenvalues --    0.92386   0.92694   0.92827   0.93108   0.93235
 Alpha virt. eigenvalues --    0.93434   0.93502   0.93887   0.93939   0.94392
 Alpha virt. eigenvalues --    0.94606   0.94733   0.95136   0.95315   0.95465
 Alpha virt. eigenvalues --    0.95725   0.95762   0.95961   0.96343   0.96358
 Alpha virt. eigenvalues --    0.96582   0.96778   0.96897   0.97019   0.97167
 Alpha virt. eigenvalues --    0.97308   0.97620   0.97781   0.97938   0.98178
 Alpha virt. eigenvalues --    0.98349   0.98680   0.98712   0.98833   0.99223
 Alpha virt. eigenvalues --    0.99421   0.99680   0.99812   0.99976   1.00321
 Alpha virt. eigenvalues --    1.00581   1.00801   1.00912   1.01120   1.01274
 Alpha virt. eigenvalues --    1.01443   1.01680   1.01968   1.02101   1.02537
 Alpha virt. eigenvalues --    1.02662   1.02895   1.03005   1.03171   1.03460
 Alpha virt. eigenvalues --    1.03592   1.03748   1.03994   1.04339   1.04458
 Alpha virt. eigenvalues --    1.04639   1.04849   1.05124   1.05245   1.05401
 Alpha virt. eigenvalues --    1.05702   1.05865   1.05969   1.06309   1.06479
 Alpha virt. eigenvalues --    1.06515   1.06719   1.06811   1.07058   1.07224
 Alpha virt. eigenvalues --    1.07356   1.07688   1.08000   1.08298   1.08424
 Alpha virt. eigenvalues --    1.08598   1.08735   1.08835   1.08969   1.09268
 Alpha virt. eigenvalues --    1.09454   1.09618   1.09916   1.10321   1.10427
 Alpha virt. eigenvalues --    1.10705   1.10798   1.11231   1.11388   1.11439
 Alpha virt. eigenvalues --    1.11728   1.11915   1.12168   1.12280   1.12372
 Alpha virt. eigenvalues --    1.12584   1.12814   1.13016   1.13124   1.13207
 Alpha virt. eigenvalues --    1.13256   1.13760   1.14032   1.14127   1.15035
 Alpha virt. eigenvalues --    1.15065   1.15344   1.15496   1.15592   1.15883
 Alpha virt. eigenvalues --    1.16039   1.16364   1.16441   1.16799   1.17265
 Alpha virt. eigenvalues --    1.17352   1.17648   1.17737   1.17968   1.18119
 Alpha virt. eigenvalues --    1.18348   1.18474   1.18690   1.19014   1.19253
 Alpha virt. eigenvalues --    1.19443   1.19625   1.19705   1.20053   1.20248
 Alpha virt. eigenvalues --    1.20399   1.20527   1.20790   1.21106   1.21398
 Alpha virt. eigenvalues --    1.21780   1.22110   1.22612   1.22814   1.23035
 Alpha virt. eigenvalues --    1.23084   1.23200   1.23541   1.23748   1.23981
 Alpha virt. eigenvalues --    1.24106   1.24511   1.24660   1.24749   1.24879
 Alpha virt. eigenvalues --    1.25273   1.25567   1.25667   1.26011   1.26084
 Alpha virt. eigenvalues --    1.26152   1.26272   1.26645   1.26931   1.27023
 Alpha virt. eigenvalues --    1.27356   1.27540   1.27666   1.27936   1.28106
 Alpha virt. eigenvalues --    1.28283   1.28452   1.28908   1.28965   1.29225
 Alpha virt. eigenvalues --    1.29350   1.29540   1.29670   1.29951   1.30173
 Alpha virt. eigenvalues --    1.30195   1.30280   1.30528   1.30642   1.30799
 Alpha virt. eigenvalues --    1.31052   1.31199   1.31335   1.31620   1.31745
 Alpha virt. eigenvalues --    1.31969   1.32046   1.32259   1.32555   1.32575
 Alpha virt. eigenvalues --    1.32883   1.33062   1.33264   1.33561   1.33576
 Alpha virt. eigenvalues --    1.33786   1.34012   1.34059   1.34266   1.34471
 Alpha virt. eigenvalues --    1.34730   1.34936   1.35013   1.35174   1.35459
 Alpha virt. eigenvalues --    1.35568   1.35783   1.35857   1.36027   1.36264
 Alpha virt. eigenvalues --    1.36404   1.36548   1.36672   1.37031   1.37198
 Alpha virt. eigenvalues --    1.37478   1.37686   1.37750   1.37952   1.38072
 Alpha virt. eigenvalues --    1.38245   1.38562   1.38822   1.39180   1.39535
 Alpha virt. eigenvalues --    1.39749   1.39889   1.40054   1.40295   1.40430
 Alpha virt. eigenvalues --    1.40849   1.41046   1.41291   1.41678   1.41760
 Alpha virt. eigenvalues --    1.41827   1.42001   1.42336   1.42452   1.42808
 Alpha virt. eigenvalues --    1.43051   1.43234   1.43469   1.43809   1.44038
 Alpha virt. eigenvalues --    1.44043   1.44236   1.44472   1.44751   1.44904
 Alpha virt. eigenvalues --    1.45182   1.45428   1.45456   1.45624   1.45970
 Alpha virt. eigenvalues --    1.46175   1.46263   1.46440   1.46626   1.46796
 Alpha virt. eigenvalues --    1.46919   1.47306   1.47380   1.47698   1.47816
 Alpha virt. eigenvalues --    1.48184   1.48284   1.48409   1.48532   1.48964
 Alpha virt. eigenvalues --    1.49097   1.49220   1.49752   1.49845   1.50086
 Alpha virt. eigenvalues --    1.50235   1.50368   1.51099   1.51279   1.51394
 Alpha virt. eigenvalues --    1.51592   1.51667   1.51877   1.52094   1.52507
 Alpha virt. eigenvalues --    1.52712   1.52854   1.53354   1.53673   1.53857
 Alpha virt. eigenvalues --    1.54032   1.54269   1.54652   1.55082   1.55311
 Alpha virt. eigenvalues --    1.55489   1.55740   1.55775   1.56260   1.56794
 Alpha virt. eigenvalues --    1.57095   1.57575   1.57688   1.57978   1.58183
 Alpha virt. eigenvalues --    1.58642   1.58981   1.59307   1.59344   1.59920
 Alpha virt. eigenvalues --    1.60193   1.60556   1.60885   1.61045   1.61505
 Alpha virt. eigenvalues --    1.61743   1.61847   1.62342   1.62487   1.62593
 Alpha virt. eigenvalues --    1.62975   1.63575   1.64047   1.64353   1.64799
 Alpha virt. eigenvalues --    1.65070   1.65195   1.65536   1.65709   1.66030
 Alpha virt. eigenvalues --    1.66195   1.66360   1.66581   1.66772   1.67326
 Alpha virt. eigenvalues --    1.67627   1.68122   1.68511   1.68969   1.69528
 Alpha virt. eigenvalues --    1.69924   1.70831   1.71213   1.71381   1.71579
 Alpha virt. eigenvalues --    1.71804   1.71993   1.72192   1.72349   1.72889
 Alpha virt. eigenvalues --    1.72996   1.73132   1.73302   1.73473   1.73700
 Alpha virt. eigenvalues --    1.73860   1.73868   1.74105   1.74541   1.74692
 Alpha virt. eigenvalues --    1.74775   1.74968   1.75155   1.75286   1.75470
 Alpha virt. eigenvalues --    1.75580   1.75623   1.75970   1.76088   1.76175
 Alpha virt. eigenvalues --    1.76212   1.76381   1.76513   1.76767   1.76877
 Alpha virt. eigenvalues --    1.77046   1.77214   1.77319   1.77349   1.77452
 Alpha virt. eigenvalues --    1.77626   1.77779   1.77862   1.77912   1.78136
 Alpha virt. eigenvalues --    1.78333   1.78531   1.78677   1.78851   1.78876
 Alpha virt. eigenvalues --    1.79147   1.79183   1.79294   1.79345   1.79445
 Alpha virt. eigenvalues --    1.79652   1.79882   1.79948   1.79992   1.80158
 Alpha virt. eigenvalues --    1.80179   1.80259   1.80471   1.80496   1.80566
 Alpha virt. eigenvalues --    1.80604   1.80722   1.80802   1.80851   1.80977
 Alpha virt. eigenvalues --    1.81000   1.81095   1.81224   1.81301   1.81378
 Alpha virt. eigenvalues --    1.81493   1.81683   1.81761   1.81860   1.81946
 Alpha virt. eigenvalues --    1.82049   1.82158   1.82207   1.82459   1.82580
 Alpha virt. eigenvalues --    1.82647   1.82865   1.82928   1.82972   1.83022
 Alpha virt. eigenvalues --    1.83098   1.83197   1.83215   1.83390   1.83580
 Alpha virt. eigenvalues --    1.83611   1.83702   1.83756   1.83931   1.84032
 Alpha virt. eigenvalues --    1.84067   1.84218   1.84332   1.84395   1.84456
 Alpha virt. eigenvalues --    1.84495   1.84602   1.84670   1.84712   1.84856
 Alpha virt. eigenvalues --    1.84999   1.85068   1.85163   1.85242   1.85301
 Alpha virt. eigenvalues --    1.85467   1.85539   1.85567   1.85685   1.85853
 Alpha virt. eigenvalues --    1.85973   1.85979   1.86073   1.86179   1.86233
 Alpha virt. eigenvalues --    1.86376   1.86423   1.86480   1.86506   1.86684
 Alpha virt. eigenvalues --    1.86743   1.86834   1.86859   1.86890   1.87081
 Alpha virt. eigenvalues --    1.87114   1.87155   1.87262   1.87394   1.87410
 Alpha virt. eigenvalues --    1.87466   1.87518   1.87780   1.87872   1.87938
 Alpha virt. eigenvalues --    1.88030   1.88066   1.88138   1.88243   1.88400
 Alpha virt. eigenvalues --    1.88450   1.88553   1.88624   1.88708   1.88770
 Alpha virt. eigenvalues --    1.88848   1.88953   1.89043   1.89126   1.89180
 Alpha virt. eigenvalues --    1.89291   1.89421   1.89517   1.89550   1.89744
 Alpha virt. eigenvalues --    1.89865   1.90082   1.90281   1.90336   1.90502
 Alpha virt. eigenvalues --    1.90558   1.90689   1.90794   1.90849   1.90904
 Alpha virt. eigenvalues --    1.90983   1.91080   1.91119   1.91195   1.91281
 Alpha virt. eigenvalues --    1.91445   1.91517   1.91569   1.91670   1.91757
 Alpha virt. eigenvalues --    1.92039   1.92063   1.92197   1.92301   1.92459
 Alpha virt. eigenvalues --    1.92586   1.92702   1.92748   1.92825   1.92998
 Alpha virt. eigenvalues --    1.93056   1.93140   1.93191   1.93304   1.93446
 Alpha virt. eigenvalues --    1.93517   1.93608   1.93736   1.93805   1.93897
 Alpha virt. eigenvalues --    1.93969   1.94081   1.94311   1.94479   1.94509
 Alpha virt. eigenvalues --    1.94602   1.94687   1.94756   1.94832   1.94875
 Alpha virt. eigenvalues --    1.94998   1.95077   1.95204   1.95419   1.95462
 Alpha virt. eigenvalues --    1.95542   1.95680   1.95895   1.95960   1.96041
 Alpha virt. eigenvalues --    1.96194   1.96324   1.96444   1.96539   1.96721
 Alpha virt. eigenvalues --    1.96807   1.96948   1.96978   1.97191   1.97202
 Alpha virt. eigenvalues --    1.97248   1.97368   1.97460   1.97539   1.97711
 Alpha virt. eigenvalues --    1.97836   1.98010   1.98127   1.98207   1.98344
 Alpha virt. eigenvalues --    1.98545   1.98573   1.98787   1.98818   1.98862
 Alpha virt. eigenvalues --    1.99090   1.99153   1.99288   1.99450   1.99552
 Alpha virt. eigenvalues --    1.99576   1.99678   1.99857   2.00044   2.00133
 Alpha virt. eigenvalues --    2.00498   2.00565   2.00676   2.00753   2.00864
 Alpha virt. eigenvalues --    2.00887   2.01030   2.01100   2.01387   2.01541
 Alpha virt. eigenvalues --    2.01614   2.01691   2.01729   2.01889   2.02009
 Alpha virt. eigenvalues --    2.02151   2.02367   2.02429   2.02514   2.02682
 Alpha virt. eigenvalues --    2.02730   2.02899   2.03000   2.03185   2.03482
 Alpha virt. eigenvalues --    2.03551   2.03580   2.03729   2.03827   2.03998
 Alpha virt. eigenvalues --    2.04019   2.04138   2.04216   2.04497   2.04502
 Alpha virt. eigenvalues --    2.04774   2.04941   2.05065   2.05105   2.05213
 Alpha virt. eigenvalues --    2.05244   2.05363   2.05590   2.05650   2.05814
 Alpha virt. eigenvalues --    2.05939   2.06113   2.06313   2.06550   2.06689
 Alpha virt. eigenvalues --    2.06952   2.07024   2.07058   2.07249   2.07311
 Alpha virt. eigenvalues --    2.07555   2.07663   2.07872   2.07994   2.08079
 Alpha virt. eigenvalues --    2.08123   2.08300   2.08443   2.08626   2.08956
 Alpha virt. eigenvalues --    2.09160   2.09355   2.09421   2.09569   2.09808
 Alpha virt. eigenvalues --    2.09931   2.10006   2.10209   2.10324   2.10422
 Alpha virt. eigenvalues --    2.10582   2.10703   2.11051   2.11265   2.11554
 Alpha virt. eigenvalues --    2.11616   2.11777   2.11996   2.12289   2.12501
 Alpha virt. eigenvalues --    2.12609   2.12853   2.12979   2.13269   2.13517
 Alpha virt. eigenvalues --    2.13603   2.13753   2.13966   2.14184   2.14430
 Alpha virt. eigenvalues --    2.14648   2.14769   2.15090   2.15220   2.15287
 Alpha virt. eigenvalues --    2.15558   2.15975   2.16189   2.16289   2.16417
 Alpha virt. eigenvalues --    2.16457   2.16659   2.16952   2.17128   2.17264
 Alpha virt. eigenvalues --    2.17292   2.17637   2.17810   2.18003   2.18101
 Alpha virt. eigenvalues --    2.18363   2.18509   2.18685   2.18928   2.19446
 Alpha virt. eigenvalues --    2.19689   2.19947   2.20080   2.20259   2.20403
 Alpha virt. eigenvalues --    2.20582   2.20827   2.20910   2.21077   2.21265
 Alpha virt. eigenvalues --    2.21538   2.21716   2.21831   2.22153   2.22546
 Alpha virt. eigenvalues --    2.22569   2.22942   2.23145   2.23300   2.23577
 Alpha virt. eigenvalues --    2.23826   2.24051   2.24313   2.24495   2.24724
 Alpha virt. eigenvalues --    2.24787   2.25061   2.25135   2.25534   2.25846
 Alpha virt. eigenvalues --    2.25951   2.26074   2.26422   2.26986   2.27077
 Alpha virt. eigenvalues --    2.27208   2.27377   2.27643   2.27927   2.28399
 Alpha virt. eigenvalues --    2.28582   2.28882   2.29029   2.29068   2.29343
 Alpha virt. eigenvalues --    2.29523   2.29570   2.29919   2.30236   2.30430
 Alpha virt. eigenvalues --    2.30589   2.30733   2.30869   2.31257   2.31453
 Alpha virt. eigenvalues --    2.31554   2.31797   2.31871   2.32010   2.32134
 Alpha virt. eigenvalues --    2.32462   2.32588   2.32797   2.33062   2.33169
 Alpha virt. eigenvalues --    2.33400   2.33450   2.33641   2.33671   2.34024
 Alpha virt. eigenvalues --    2.34145   2.34317   2.34527   2.34678   2.34876
 Alpha virt. eigenvalues --    2.35060   2.35257   2.35394   2.35711   2.35862
 Alpha virt. eigenvalues --    2.36142   2.36226   2.36435   2.36806   2.36843
 Alpha virt. eigenvalues --    2.37091   2.37203   2.37282   2.37371   2.37545
 Alpha virt. eigenvalues --    2.37796   2.37865   2.37961   2.38265   2.38315
 Alpha virt. eigenvalues --    2.38730   2.38963   2.39034   2.39369   2.39398
 Alpha virt. eigenvalues --    2.39584   2.39855   2.40056   2.40224   2.40495
 Alpha virt. eigenvalues --    2.40668   2.41122   2.41463   2.41682   2.41760
 Alpha virt. eigenvalues --    2.42092   2.42377   2.42491   2.42724   2.43091
 Alpha virt. eigenvalues --    2.43320   2.43484   2.43887   2.44127   2.44172
 Alpha virt. eigenvalues --    2.44315   2.44514   2.44528   2.44692   2.44753
 Alpha virt. eigenvalues --    2.44904   2.45103   2.45181   2.45368   2.45412
 Alpha virt. eigenvalues --    2.45564   2.45934   2.46308   2.46463   2.46513
 Alpha virt. eigenvalues --    2.46695   2.46810   2.47139   2.47405   2.47585
 Alpha virt. eigenvalues --    2.47662   2.47896   2.48138   2.48335   2.48446
 Alpha virt. eigenvalues --    2.48701   2.48863   2.49264   2.49394   2.49713
 Alpha virt. eigenvalues --    2.50136   2.50244   2.50354   2.50740   2.50930
 Alpha virt. eigenvalues --    2.51231   2.51500   2.51694   2.51916   2.52060
 Alpha virt. eigenvalues --    2.52457   2.52528   2.53112   2.53325   2.53401
 Alpha virt. eigenvalues --    2.53431   2.53503   2.53823   2.53958   2.54158
 Alpha virt. eigenvalues --    2.54474   2.54715   2.54970   2.55482   2.55783
 Alpha virt. eigenvalues --    2.55836   2.56001   2.56544   2.56781   2.56838
 Alpha virt. eigenvalues --    2.57015   2.57372   2.57559   2.57761   2.58015
 Alpha virt. eigenvalues --    2.58182   2.58344   2.58772   2.59189   2.59313
 Alpha virt. eigenvalues --    2.59508   2.59615   2.59792   2.59836   2.60037
 Alpha virt. eigenvalues --    2.60463   2.60561   2.60908   2.61160   2.61304
 Alpha virt. eigenvalues --    2.61414   2.61567   2.61673   2.61848   2.62056
 Alpha virt. eigenvalues --    2.62467   2.62737   2.62963   2.63019   2.63228
 Alpha virt. eigenvalues --    2.63307   2.63532   2.63835   2.63886   2.64085
 Alpha virt. eigenvalues --    2.64225   2.64330   2.64502   2.64550   2.64628
 Alpha virt. eigenvalues --    2.64731   2.64913   2.65059   2.65243   2.65438
 Alpha virt. eigenvalues --    2.65507   2.65655   2.65674   2.65901   2.66012
 Alpha virt. eigenvalues --    2.66214   2.66251   2.66407   2.66694   2.66723
 Alpha virt. eigenvalues --    2.66827   2.67026   2.67289   2.67458   2.68149
 Alpha virt. eigenvalues --    2.68280   2.68524   2.68564   2.68727   2.68851
 Alpha virt. eigenvalues --    2.69185   2.69227   2.69293   2.69688   2.69788
 Alpha virt. eigenvalues --    2.69902   2.70008   2.70013   2.70190   2.70488
 Alpha virt. eigenvalues --    2.70571   2.70826   2.70969   2.71197   2.71598
 Alpha virt. eigenvalues --    2.71664   2.71929   2.72252   2.72613   2.73277
 Alpha virt. eigenvalues --    2.74014   2.74902   2.75043   2.75227   2.75795
 Alpha virt. eigenvalues --    2.76256   2.76503   2.76831   2.77297   2.77756
 Alpha virt. eigenvalues --    2.78154   2.78401   2.78819   2.79340   2.79790
 Alpha virt. eigenvalues --    2.79918   2.80368   2.81398   2.81436   2.82112
 Alpha virt. eigenvalues --    2.82175   2.82412   2.83106   2.83332   2.83434
 Alpha virt. eigenvalues --    2.83699   2.83831   2.84158   2.84489   2.84982
 Alpha virt. eigenvalues --    2.85537   2.85736   2.86030   2.86206   2.86728
 Alpha virt. eigenvalues --    2.87314   2.87383   2.87604   2.87707   2.88027
 Alpha virt. eigenvalues --    2.88400   2.88508   2.88651   2.88943   2.88972
 Alpha virt. eigenvalues --    2.89304   2.89367   2.89434   2.89854   2.90266
 Alpha virt. eigenvalues --    2.90394   2.90541   2.90610   2.90767   2.90823
 Alpha virt. eigenvalues --    2.91185   2.91425   2.91539   2.91685   2.91786
 Alpha virt. eigenvalues --    2.91959   2.92165   2.92317   2.92503   2.92713
 Alpha virt. eigenvalues --    2.92953   2.93114   2.93208   2.93535   2.93617
 Alpha virt. eigenvalues --    2.93735   2.93972   2.94182   2.94285   2.94511
 Alpha virt. eigenvalues --    2.94608   2.94787   2.94903   2.94952   2.95148
 Alpha virt. eigenvalues --    2.95328   2.95570   2.95702   2.96093   2.96189
 Alpha virt. eigenvalues --    2.96401   2.96586   2.97027   2.97094   2.97371
 Alpha virt. eigenvalues --    2.97787   2.97837   2.98143   2.98243   2.98617
 Alpha virt. eigenvalues --    2.98667   2.98804   2.99073   2.99172   2.99422
 Alpha virt. eigenvalues --    2.99730   2.99830   3.00201   3.00430   3.00574
 Alpha virt. eigenvalues --    3.00699   3.01175   3.01325   3.01443   3.01766
 Alpha virt. eigenvalues --    3.01846   3.01864   3.02013   3.02130   3.02348
 Alpha virt. eigenvalues --    3.02483   3.02838   3.02986   3.03030   3.03215
 Alpha virt. eigenvalues --    3.03432   3.03607   3.03949   3.04013   3.04120
 Alpha virt. eigenvalues --    3.04333   3.04549   3.04783   3.04949   3.05269
 Alpha virt. eigenvalues --    3.05441   3.05527   3.06365   3.06399   3.06743
 Alpha virt. eigenvalues --    3.07172   3.07269   3.07389   3.07614   3.08044
 Alpha virt. eigenvalues --    3.08402   3.08718   3.08913   3.09280   3.09432
 Alpha virt. eigenvalues --    3.09714   3.10020   3.10219   3.10407   3.10562
 Alpha virt. eigenvalues --    3.10756   3.10875   3.11028   3.11243   3.11659
 Alpha virt. eigenvalues --    3.11912   3.12362   3.12576   3.12647   3.12996
 Alpha virt. eigenvalues --    3.13109   3.13376   3.13839   3.14087   3.14231
 Alpha virt. eigenvalues --    3.14405   3.14461   3.14700   3.14777   3.15316
 Alpha virt. eigenvalues --    3.15703   3.15776   3.15981   3.16385   3.16486
 Alpha virt. eigenvalues --    3.16594   3.16965   3.17034   3.17068   3.17182
 Alpha virt. eigenvalues --    3.17369   3.17374   3.17405   3.17587   3.17849
 Alpha virt. eigenvalues --    3.18328   3.18431   3.18676   3.18894   3.19202
 Alpha virt. eigenvalues --    3.19545   3.20676   3.21128   3.21329   3.21759
 Alpha virt. eigenvalues --    3.24003   3.24412   3.24811   3.25187   3.25372
 Alpha virt. eigenvalues --    3.26279   3.27867   3.31722   3.32468   3.35027
 Alpha virt. eigenvalues --    3.36768   3.38408   3.40106   3.43039   3.43995
 Alpha virt. eigenvalues --    3.44440   3.46464   3.48997   3.49558   3.50793
 Alpha virt. eigenvalues --    3.50900   3.51372   3.51881   3.53543   3.54006
 Alpha virt. eigenvalues --    3.56152   3.56952   3.57254   3.57550   3.59861
 Alpha virt. eigenvalues --    3.60068   3.60803   3.70239   3.71799   3.74661
 Alpha virt. eigenvalues --    3.76402   3.76516   3.79628   3.80335
          Condensed to atoms (all electrons):
 Mulliken charges:
               1
     1  C   -0.018304
     2  C   -0.012563
     3  C    0.222168
     4  O   -0.371262
     5  C    0.082817
     6  C    0.152236
     7  O   -0.361059
     8  C   -0.007529
     9  C    0.126669
    10  C    0.002174
    11  C   -0.073254
    12  C   -0.073028
    13  C   -0.062206
    14  C    0.010741
    15  C   -0.045337
    16  C   -0.067760
    17  C   -0.006224
    18  C   -0.057986
    19  C   -0.042260
    20  C    0.206661
    21  O   -0.364565
    22  C    0.135737
    23  C   -0.029456
    24  C   -0.024570
    25  C   -0.111654
    26  C   -0.002328
    27  C   -0.071745
    28  C   -0.034722
    29  C   -0.049668
    30  C   -0.012625
    31  C   -0.071641
    32  C   -0.040795
    33  C    0.141576
    34  O   -0.347527
    35  C    0.264663
    36  C    0.253045
    37  C   -0.040387
    38  C   -0.017539
    39  C    0.022722
    40  C   -0.038403
    41  C   -0.057373
    42  C    0.007127
    43  C   -0.028056
    44  C    0.056677
    45  C   -0.034676
    46  C   -0.083804
    47  C   -0.010152
    48  N   -0.188478
    49  C   -0.002239
    50  N   -0.190006
    51  C    0.247221
    52  C    0.245079
    53  C   -0.026385
    54  C   -0.111356
    55  C    0.249588
    56  C   -0.043883
    57  C   -0.055940
    58  O   -0.369693
    59  C   -0.055105
    60  C   -0.068455
    61  C   -0.063207
    62  C   -0.053678
    63  C   -0.014372
    64  C   -0.046141
    65  C   -0.074467
    66  C   -0.028634
    67  C   -0.067122
    68  C    0.088999
    69  C   -0.048444
    70  C   -0.010041
    71  C   -0.072439
    72  C   -0.048386
    73  C   -0.049392
    74  C   -0.019976
    75  C   -0.069795
    76  C   -0.043088
    77  C   -0.009388
    78  C   -0.087295
    79  C    0.070375
    80  C   -0.111548
    81  C   -0.027552
    82  C    0.235117
    83  C   -0.104935
    84  C   -0.038723
    85  O   -0.362512
    86  C    0.122539
    87  C    0.126527
    88  C    0.000443
    89  H    0.071930
    90  H    0.043297
    91  H    0.045508
    92  H    0.052497
    93  H    0.034574
    94  H    0.036881
    95  H    0.033750
    96  H    0.048041
    97  H    0.041164
    98  H    0.043257
    99  H    0.034258
   100  H    0.059000
   101  H    0.045668
   102  H    0.046715
   103  H    0.018006
   104  H    0.029604
   105  H    0.039152
   106  H    0.033369
   107  H    0.017663
   108  H    0.029541
   109  H    0.031752
   110  H    0.020584
   111  H    0.017394
   112  H    0.018655
   113  H    0.019904
   114  H    0.023057
   115  H    0.023084
   116  H    0.021532
   117  H    0.017626
   118  H    0.012706
   119  H    0.005003
   120  H    0.031162
   121  H    0.032430
   122  H    0.029287
   123  H    0.033998
   124  H    0.016067
   125  H    0.045643
   126  H    0.037708
   127  H    0.032968
   128  H    0.033713
   129  H    0.025962
   130  H    0.015786
   131  H    0.063377
   132  H    0.045696
   133  H    0.016107
   134  H    0.005044
   135  H    0.014583
   136  H    0.028097
   137  H    0.018702
   138  H    0.021705
   139  H    0.021000
   140  H    0.023408
   141  H    0.023775
   142  H    0.018112
   143  H    0.040765
   144  H    0.022212
   145  H    0.027926
   146  H    0.039511
   147  H    0.031344
   148  H    0.042272
   149  H    0.002236
   150  H    0.006862
   151  H    0.005578
   152  H   -0.026327
   153  H   -0.052615
   154  H   -0.010176
   155  H   -0.018964
   156  H    0.012919
   157  H    0.022634
   158  H    0.005090
   159  H   -0.014139
   160  H    0.012378
   161  H    0.007060
   162  H   -0.002754
   163  H    0.029989
   164  H    0.032709
   165  H    0.025992
   166  H    0.023906
   167  H    0.019955
   168  H    0.020073
   169  H    0.037308
   170  H    0.021044
   171  H    0.025159
   172  H    0.015012
   173  H    0.011603
   174  H    0.033436
   175  H    0.015996
   176  H    0.046742
   177  H    0.023177
   178  H    0.008413
   179  H    0.027874
   180  H    0.026995
   181  H    0.030207
   182  H    0.028277
   183  H    0.042215
   184  H    0.040370
   185  H    0.027760
   186  H    0.040377
   187  H    0.029772
   188  H    0.026819
   189  H    0.009973
   190  H    0.023570
   191  H    0.021294
   192  H    0.015529
   193  H    0.006487
   194  H    0.021976
   195  H    0.019206
   196  H    0.015596
   197  H    0.046237
   198  H    0.019443
   199  H    0.022545
   200  H    0.021369
   201  H    0.033894
   202  H    0.031653
   203  H    0.042411
   204  H    0.031198
   205  H    0.008377
   206  H    0.014332
   207  H    0.010522
   208  H    0.015717
   209  H    0.020642
   210  H    0.046366
   211  H    0.039248
   212  H    0.030524
   213  H    0.028134
   214  H    0.041219
   215  C   -0.090045
   216  C    0.188448
   217  C   -0.155387
   218  C   -0.083038
   219  C   -0.018461
   220  C    0.016457
   221  C   -0.024466
   222  C   -0.067405
   223  S    0.144027
   224  C   -0.054326
   225  C   -0.064169
   226  C    0.197659
   227  C   -0.089503
   228  C    0.004650
   229  C    0.014578
   230  C   -0.015841
   231  C    0.001420
   232  C   -0.113638
   233  C    0.223724
   234  C   -0.124934
   235  C    0.103417
   236  C    0.111134
   237  C   -0.079752
   238  C    0.123383
   239  O   -0.372013
   240  O   -0.376984
   241  C    0.085228
   242  O   -0.367089
   243  O   -0.368598
   244  H    0.049214
   245  H    0.026152
   246  H   -0.001501
   247  H    0.006549
   248  H   -0.000299
   249  H   -0.008971
   250  H    0.003566
   251  H    0.011083
   252  H    0.001876
   253  H   -0.017133
   254  H    0.028273
   255  H    0.031801
   256  H    0.057344
   257  H    0.024693
   258  H    0.023401
   259  H    0.025753
 Sum of Mulliken charges =  -0.00000
 Mulliken charges with hydrogens summed into heavy atoms:
               1
     1  C    0.053626
     2  C    0.128740
     3  C    0.293623
     4  O   -0.371262
     5  C    0.116567
     6  C    0.241441
     7  O   -0.361059
     8  C    0.128987
     9  C    0.219052
    10  C    0.049784
    11  C   -0.000732
    12  C   -0.025823
    13  C   -0.009870
    14  C    0.046790
    15  C   -0.002376
    16  C   -0.023144
    17  C    0.024108
    18  C   -0.021822
    19  C    0.019457
    20  C    0.256726
    21  O   -0.364565
    22  C    0.219088
    23  C    0.037225
    24  C    0.017178
    25  C   -0.002582
    26  C    0.018822
    27  C   -0.029065
    28  C    0.005686
    29  C   -0.005260
    30  C    0.029262
    31  C   -0.008664
    32  C    0.026641
    33  C    0.215191
    34  O   -0.347527
    35  C    0.264663
    36  C    0.253045
    37  C   -0.038151
    38  C   -0.010677
    39  C    0.022722
    40  C   -0.032825
    41  C   -0.083700
    42  C   -0.045488
    43  C   -0.038232
    44  C    0.056677
    45  C   -0.053639
    46  C   -0.070885
    47  C    0.012482
    48  N   -0.188478
    49  C    0.002851
    50  N   -0.190006
    51  C    0.247221
    52  C    0.245079
    53  C   -0.040524
    54  C   -0.098978
    55  C    0.249588
    56  C   -0.036823
    57  C   -0.058694
    58  O   -0.369693
    59  C    0.007593
    60  C   -0.018557
    61  C   -0.023179
    62  C    0.004674
    63  C    0.025799
    64  C   -0.001102
    65  C   -0.011729
    66  C    0.002956
    67  C   -0.012253
    68  C    0.147482
    69  C    0.034140
    70  C    0.058097
    71  C   -0.015848
    72  C   -0.014843
    73  C   -0.012570
    74  C    0.008487
    75  C   -0.034993
    76  C    0.022591
    77  C    0.034527
    78  C   -0.021748
    79  C    0.143983
    80  C   -0.103171
    81  C   -0.013220
    82  C    0.235117
    83  C   -0.094413
    84  C   -0.023005
    85  O   -0.362512
    86  C    0.189547
    87  C    0.196299
    88  C    0.069795
   215  C   -0.090045
   216  C    0.263814
   217  C   -0.156888
   218  C   -0.083038
   219  C   -0.018461
   220  C    0.016457
   221  C   -0.024466
   222  C   -0.067405
   223  S    0.144027
   224  C   -0.054326
   225  C   -0.064169
   226  C    0.197659
   227  C   -0.082954
   228  C    0.004351
   229  C    0.005607
   230  C   -0.012275
   231  C    0.012504
   232  C   -0.111762
   233  C    0.223724
   234  C   -0.124934
   235  C    0.103417
   236  C    0.111134
   237  C   -0.096884
   238  C    0.240800
   239  O   -0.372013
   240  O   -0.376984
   241  C    0.159076
   242  O   -0.367089
   243  O   -0.368598
 Electronic spatial extent (au):  <R**2>=         139230.1424
 Charge=              0.0000 electrons
 Dipole moment (field-independent basis, Debye):
    X=              2.0920    Y=             -1.3039    Z=             -4.9699  Tot=              5.5476
 Quadrupole moment (field-independent basis, Debye-Ang):
   XX=           -744.7244   YY=           -702.6458   ZZ=           -687.4177
   XY=              3.8324   XZ=              0.6516   YZ=            -18.0627
 Traceless Quadrupole moment (field-independent basis, Debye-Ang):
   XX=            -33.1284   YY=              8.9502   ZZ=             24.1782
   XY=              3.8324   XZ=              0.6516   YZ=            -18.0627
 Octapole moment (field-independent basis, Debye-Ang**2):
  XXX=            312.0509  YYY=             11.7537  ZZZ=           -208.1050  XYY=            104.0190
  XXY=             16.0851  XXZ=           -255.6206  XZZ=             74.5867  YZZ=             22.0576
  YYZ=            -45.8409  XYZ=            -68.1110
 Hexadecapole moment (field-independent basis, Debye-Ang**3):
 XXXX=         -96085.9921 YYYY=         -52526.5730 ZZZZ=         -46320.7489 XXXY=            543.2025
 XXXZ=           1811.2390 YYYX=            -30.3128 YYYZ=           -428.2585 ZZZX=           -608.5033
 ZZZY=           -903.5524 XXYY=         -23950.4214 XXZZ=         -23002.2735 YYZZ=         -15502.0009
 XXYZ=           -268.4057 YYXZ=           -177.5366 ZZXY=           -129.6589
 N-N= 2.940103009798D+04 E-N=-7.111897982025D+04  KE= 5.251013116925D+03
 1\1\GINC-PG-NODE243\SP\RM062X\def2SVP\C104H142N2O10S1\P288589\04-Mar-2
 021\0\\# m062x/def2svp\\0\\0,1\C,0,-4.9313826064,-4.8272352728,0.92478
 \C,0,-5.527625393,-5.6534680593,2.06182\C,0,-4.3648113034,-5.805870592
 7,-0.137998\O,0,-3.3131745312,-5.324807162,-0.935969\C,0,-6.1315871336
 ,-1.9286364242,2.11952\C,0,-5.302910265,-0.8536088884,2.83818\O,0,-5.6
 020608328,0.416028421,2.31125\C,0,-7.6255277489,-1.669268166,2.26647\C
 ,0,3.3932969783,-3.0212807676,4.99661\C,0,4.9177397888,-2.8992248608,4
 .93987\C,0,5.3924925708,-1.8519108761,3.93147\C,0,4.9935924439,-0.4227
 837723,4.28974\C,0,5.4529682636,0.5607847715,3.21552\C,0,5.2726649263,
 2.0264755227,3.61371\C,0,3.8414292146,2.4243561495,3.97802\C,0,2.84358
 03454,2.2029964749,2.84504\C,0,1.4557138061,2.7397014936,3.18897\C,0,0
 .4850518846,2.4976897441,2.03942\C,0,-0.9416146246,2.9416196249,2.3456
 8\C,0,-1.8944181865,2.5274436589,1.22279\O,0,-1.5227181265,3.034604460
 1,-0.0456484\C,0,6.5634226696,-0.8233350262,-0.593447\C,0,7.519032429,
 -2.0053664438,-0.755598\C,0,7.7074118633,-2.8595799522,0.500095\C,0,6.
 5510303961,-3.8324516778,0.705706\C,0,6.7239260343,-4.7526000904,1.910
 34\C,0,5.4040326485,-5.4592869016,2.21481\C,0,5.5376804285,-6.49964554
 34,3.32706\C,0,4.2038131307,-6.9208252052,3.95483\C,0,3.478720622,-8.0
 689997401,3.24814\C,0,3.0083546111,-7.790603849,1.82093\C,0,1.99921357
 36,-6.6494031125,1.72898\C,0,1.6313123771,-6.3243997169,0.284663\O,0,2
 .7301240945,-5.6526447312,-0.305243\C,0,-1.817314147,4.3139806524,-0.3
 82234\C,0,2.5373993362,-4.9552338535,-1.44569\C,0,-1.4317543225,4.7064
 848111,-1.6673\C,0,-1.6832394355,5.9795080766,-2.1279\C,0,-2.333996376
 7,6.9182572838,-1.32194\C,0,-2.7360856585,6.5033733408,-0.0497874\C,0,
 -2.4822113805,5.2332996549,0.42482\C,0,3.5729306631,-4.1013062123,-1.8
 3528\C,0,3.4629246126,-3.3141480306,-2.9583\C,0,2.3171452502,-3.357451
 636,-3.76109\C,0,1.3038275126,-4.2413265754,-3.37495\C,0,1.3974671635,
 -5.02402443,-2.244\C,0,-2.6504010866,8.3009485359,-1.6924\N,0,-2.26451
 42137,9.1056503316,-2.58448\C,0,2.0451747305,-2.5334254666,-4.93974\N,
 0,2.6831930563,-1.6733066489,-5.61152\C,0,-3.5669654348,-4.609959322,-
 2.07772\C,0,-5.0751244117,1.5065824029,2.93877\C,0,-2.561242218,-4.648
 8532547,-3.03669\C,0,-2.6772751667,-3.9552057529,-4.22534\C,0,-3.80571
 96875,-3.1795636724,-4.47114\C,0,-4.8183036237,-3.1536663697,-3.51396\
 C,0,-4.7120574193,-3.8668777092,-2.33647\O,0,-4.0107036073,-2.42426024
 25,-5.58487\C,0,-2.96485709,-0.0334117016,-7.19573\C,0,-1.4794500083,0
 .1902329001,-7.48022\C,0,-0.9273923479,1.4112572351,-6.74949\C,0,0.540
 0299617,1.6561008658,-7.09624\C,0,1.1914799474,2.7472273624,-6.24487\C
 ,0,1.2798589226,2.4209980637,-4.75115\C,0,2.0065622969,1.116564047,-4.
 42432\C,0,3.5023830611,1.1607869438,-4.72082\C,0,4.1986913147,-0.14816
 81181,-4.34681\C,0,4.0388021214,-1.2561528025,-5.40056\C,0,-3.36406642
 01,7.2757865135,5.2696\C,0,-1.862871596,7.0634692974,5.48071\C,0,-1.02
 92774642,7.0155829458,4.20089\C,0,-1.0996486421,8.2864358089,3.35761\C
 ,0,-0.2175261839,8.167554027,2.1175\C,0,-0.3401405809,9.3664771923,1.1
 8018\C,0,0.4321049988,9.1261289099,-0.113795\C,0,0.196410267,10.216385
 7333,-1.15641\C,0,0.785199604,9.8650655786,-2.52363\C,0,0.1430829687,8
 .6495414019,-3.1947\C,0,-1.3125259637,8.8736700958,-3.63369\C,0,-4.201
 1454214,1.4618998187,4.0213\C,0,-3.7570027195,2.6332238321,4.60232\C,0
 ,-4.1606018562,3.8772247928,4.12263\C,0,-5.0139449017,3.9226851079,3.0
 2346\C,0,-5.4637746727,2.7496594442,2.44581\O,0,-3.6704620798,4.957878
 876,4.78968\C,0,-3.9994975181,6.2519291622,4.33073\C,0,-3.0776684604,-
 2.4977803281,-6.64567\C,0,-3.441968235,-1.412649901,-7.65602\H,0,-5.71
 45969214,-4.2111525766,0.469288\H,0,-6.20826426,-6.3984404421,1.65877\
 H,0,-6.0735576043,-5.0217944455,2.7572\H,0,-4.7279191307,-6.1522158922
 ,2.60354\H,0,-3.9241650454,-6.6614167262,0.385556\H,0,-5.1958034777,-6
 .1611645607,-0.761251\H,0,-5.8626604285,-2.8823801073,2.59923\H,0,-4.2
 326460854,-1.0767781934,2.7186\H,0,-5.5557216487,-0.8985232211,3.90692
 \H,0,-8.1821232484,-2.4095163415,1.69851\H,0,-7.916031904,-1.724230994
 7,3.31188\H,0,-7.8556133102,-0.6818186644,1.87733\H,0,2.9676445889,-2.
 1179325547,5.44583\H,0,3.11197643,-3.8818972545,5.6191\H,0,5.334052551
 2,-3.8665475981,4.66133\H,0,5.2716836495,-2.6498972065,5.94272\H,0,4.9
 851731217,-2.1020845622,2.95116\H,0,6.4814812371,-1.908328911,3.86356\
 H,0,5.4361136174,-0.1476863071,5.25132\H,0,3.9093314954,-0.3588195909,
 4.3861\H,0,4.9100347643,0.3602287795,2.29011\H,0,6.5150999187,0.392751
 5363,3.01473\H,0,5.6101496935,2.6540611437,2.78459\H,0,5.9175697308,2.
 2393104914,4.47066\H,0,3.8409788584,3.4846230538,4.24525\H,0,3.5173276
 714,1.8696012416,4.8604\H,0,2.7590277467,1.1372009461,2.62483\H,0,3.20
 68053882,2.6952971392,1.93969\H,0,1.5160391154,3.8091353487,3.4051\H,0
 ,1.0859453743,2.2395122179,4.0875\H,0,0.4786587257,1.4321967527,1.8061
 1\H,0,0.8410050551,3.0300965691,1.15574\H,0,-0.965934969,4.0241045438,
 2.4847\H,0,-1.2944473808,2.4761242174,3.26747\H,0,-2.9271980752,2.8030
 379703,1.4638\H,0,-1.8528386331,1.4421440469,1.09434\H,0,6.5483240105,
 -0.2683277112,-1.54095\H,0,6.920899411,-0.1512173458,0.200034\H,0,7.15
 58199447,-2.6387074526,-1.56726\H,0,8.4809004886,-1.5863212213,-1.0604
 2\H,0,8.6385753309,-3.4239144234,0.402446\H,0,7.8031049635,-2.20951442
 94,1.37222\H,0,5.6310127497,-3.2639925357,0.829187\H,0,6.4474056693,-4
 .4493567862,-0.190437\H,0,7.5066756446,-5.4888923472,1.70881\H,0,7.037
 3883575,-4.1693133888,2.7792\H,0,4.6688854977,-4.707377047,2.50541\H,0
 ,5.0421025771,-5.9208963853,1.29758\H,0,6.060193131,-7.3826444682,2.95
 182\H,0,6.1632455818,-6.071608157,4.11653\H,0,4.3961486927,-7.25314982
 9,4.97935\H,0,3.5489688732,-6.0512443828,4.01649\H,0,4.1423839239,-8.9
 375537843,3.22781\H,0,2.6076202534,-8.3395604517,3.85239\H,0,3.8628012
 652,-7.5643164452,1.18599\H,0,2.5445651114,-8.7019795705,1.43132\H,0,1
 .0895925476,-6.9142940874,2.27173\H,0,2.4136028149,-5.7428942589,2.168
 64\H,0,1.4067573033,-7.2441338678,-0.274863\H,0,0.7469826018,-5.676406
 6754,0.269168\H,0,-0.9335058959,3.9830253535,-2.29433\H,0,-1.388513925
 5,6.2288606379,-3.13372\H,0,-3.255754994,7.2048488138,0.588697\H,0,-2.
 8138078265,4.9602478182,1.41449\H,0,4.4493471433,-4.0472889056,-1.2114
 9\H,0,4.2781076013,-2.6506029253,-3.18952\H,0,0.4097903597,-4.30812742
 79,-3.97826\H,0,0.5828829346,-5.6834276275,-1.98719\H,0,-3.3758105846,
 8.7490941346,-1.00999\H,0,1.0356951325,-2.6948163371,-5.32362\H,0,-1.6
 82711888,-5.2398263135,-2.8341\H,0,-1.8846250057,-4.0314487726,-4.9526
 7\H,0,-5.6962867874,-2.5600853622,-3.71252\H,0,-5.5238691773,-3.824961
 0661,-1.62908\H,0,-3.5441972363,0.741230396,-7.70153\H,0,-3.1572380954
 ,0.0592016343,-6.12497\H,0,-0.9042524977,-0.6854687699,-7.17076\H,0,-1
 .3341413719,0.3097683383,-8.55661\H,0,-1.5177737397,2.2942215935,-7.00
 71\H,0,-1.029830576,1.2465887499,-5.67581\H,0,1.0974444494,0.725175585
 4,-6.98354\H,0,0.6086137209,1.9493143948,-8.14719\H,0,2.1964138098,2.9
 324416375,-6.62944\H,0,0.6240497432,3.675037857,-6.36093\H,0,1.7898540
 622,3.2483834044,-4.24878\H,0,0.2706458871,2.3679079236,-4.33684\H,0,1
 .8792364935,0.9058500693,-3.35955\H,0,1.5611853102,0.2905398334,-4.976
 1\H,0,3.6707422379,1.3667150658,-5.77861\H,0,3.9514359783,1.9747254885
 ,-4.14443\H,0,5.2715090776,0.0335901963,-4.23602\H,0,3.8101690662,-0.4
 900375233,-3.38479\H,0,4.6931478758,-2.0995392707,-5.13935\H,0,4.37505
 76425,-0.8587192671,-6.36619\H,0,-3.8565152223,7.2061051093,6.24131\H,
 0,-3.5566585676,8.2706900442,4.86604\H,0,-1.4933704934,7.8678266333,6.
 12085\H,0,-1.7244275105,6.1204321603,6.01185\H,0,0.0124261919,6.839019
 6045,4.48129\H,0,-1.3442080486,6.1634833289,3.59596\H,0,-2.128627309,8
 .4672058165,3.04074\H,0,-0.7823205535,9.1428395022,3.95686\H,0,0.82511
 03034,8.04932819,2.42219\H,0,-0.5027511682,7.2654707512,1.56854\H,0,-1
 .393010328,9.5263528682,0.935781\H,0,0.0255247725,10.2681320706,1.6761
 \H,0,1.5006929656,9.0513148435,0.103554\H,0,0.1107685505,8.1631910376,
 -0.513722\H,0,-0.8747559361,10.3878871843,-1.27139\H,0,0.6474918048,11
 .1488080241,-0.807951\H,0,0.6759348447,10.7285530431,-3.18402\H,0,1.85
 48693915,9.6668643443,-2.41019\H,0,0.7166891786,8.4116659442,-4.09461\
 H,0,0.2023582072,7.7877922273,-2.53061\H,0,-1.6274699164,8.0278174752,
 -4.25882\H,0,-1.3483432563,9.7749089471,-4.25791\H,0,-3.8593730827,0.5
 221218021,4.42416\H,0,-3.0907997848,2.6047316634,5.45029\H,0,-5.345696
 8512,4.8630900892,2.61185\H,0,-6.1318308532,2.781192353,1.59965\H,0,-3
 .6316625209,6.3941595651,3.30569\H,0,-5.0903306139,6.3902652825,4.3272
 \H,0,-3.1253754479,-3.4935338473,-7.10953\H,0,-2.0589379608,-2.3334799
 381,-6.27445\H,0,-2.9972301391,-1.6554089941,-8.62222\H,0,-4.527157702
 ,-1.4152160718,-7.76625\C,0,-2.872850536,-0.7263218503,-0.851505\C,0,-
 2.2623382436,0.2530627109,-1.8066\C,0,-0.8076457401,-0.2422937352,-1.9
 2278\C,0,-0.583369299,-0.9203845007,-0.588435\C,0,-1.8811719965,-1.502
 626671,-0.236837\C,0,0.511480084,-0.8536191161,0.189924\C,0,1.79030444
 37,-0.2317831072,-0.203414\C,0,2.9719441005,-0.9341676512,0.0127672\S,
 0,2.9967364469,-2.4547865374,0.916014\C,0,1.6641697077,-2.0772143814,2
 .01287\C,0,0.5536785744,-1.3661953151,1.56856\C,0,1.7623129313,-2.5066
 706323,3.34236\C,0,0.7360120486,-2.2038092516,4.22656\C,0,-0.356234787
 6,-1.4663989511,3.79441\C,0,-0.4461097736,-1.0428472544,2.486\C,0,1.87
 60786049,1.0689885288,-0.700502\C,0,3.1011868309,1.613017107,-1.02026\
 C,0,4.2664387959,0.8686145355,-0.905578\C,0,4.2108059888,-0.4250833905
 ,-0.409656\C,0,-2.2254679138,-2.6425497893,0.483517\C,0,-3.583175664,-
 2.8638559045,0.748863\C,0,-4.5458509003,-1.9279124595,0.342478\C,0,-4.
 1957748906,-0.9035115927,-0.531904\C,0,-1.2302224559,-3.6851413895,0.8
 83153\O,0,-3.9173824204,-3.9953350486,1.47311\O,0,-5.873625586,-1.9947
 687033,0.724856\C,0,-0.664365828,-1.2623523595,-3.05017\O,0,5.26261014
 9,-1.2735927249,-0.275845\O,0,2.8824917898,-3.199179144,3.68513\H,0,-2
 .2893493138,1.2687254523,-1.40677\H,0,-2.7808534889,0.2510644294,-2.76
 613\H,0,-0.1184996285,0.5769383112,-2.10951\H,0,0.7852759547,-2.540991
 083,5.25068\H,0,-1.1413240547,-1.2238943504,4.49509\H,0,-1.2954846722,
 -0.4634627219,2.15915\H,0,0.9822068386,1.6643056956,-0.78955\H,0,3.159
 5116388,2.6300321413,-1.37786\H,0,5.2068178681,1.3167908871,-1.1823\H,
 0,-4.9734047941,-0.2635757908,-0.916328\H,0,-0.2899153739,-3.524584713
 4,0.363223\H,0,-1.0498461124,-3.6771935893,1.95706\H,0,-1.6316300807,-
 4.6618207033,0.61815\H,0,-1.3648181209,-2.0828054945,-2.9077\H,0,-0.86
 01473217,-0.7935987903,-4.01242\H,0,0.3469604869,-1.6607121921,-3.0590
 1\\Version=ES64L-G16RevB.01\State=1-A\HF=-5302.5755468\RMSD=2.426e-09\
 Dipole=-0.2675656,-1.0210743,1.9103898\Quadrupole=13.8814839,-16.23599
 38,2.3545099,18.1622587,-10.4321879,-2.4705596\PG=C01 [X(C104H142N2O10
 S1)]\\@


 This summer one third of the nation will be ill-housed
 ill-nourished and ill-clad. Only they call it a vacation.
 -- Jonas Salk
 Job cpu time:       0 days  9 hours 45 minutes 29.4 seconds.
 Elapsed time:       0 days  0 hours 58 minutes 44.2 seconds.
 File lengths (MBytes):  RWF=   2968 Int=      0 D2E=      0 Chk=    319 Scr=      1
 Normal termination of Gaussian 16 at Thu Mar  4 12:07:32 2021.
