# Supplementary material for: A light-fuelled nanoratchet shifts a coupled chemical equilibrium
Source: Nat Nanotechnol. 2021 Dec 16;17(2):159–65. doi: 10.1038/s41565-021-01021-z (PMC8956507; doi:10.1038/s41565-021-01021-z)
Supplement: Supplementary file 3 — Supplementary Data Set 2. Gaussian output and xyz files for computed structures. [file 41565_2021_1021_MOESM3_ESM.zip › neutral-molecules-Gaussian-output-files/0.out]

 Entering Gaussian System, Link 0=g16
 Initial command:
 /software/software/Gaussian/16-B.01/g16/l1.exe "/local/tmp/Gau-1719.inp" -scrdir="/local/tmp/"
 Entering Link 1 = /software/software/Gaussian/16-B.01/g16/l1.exe PID=      1741.
  
 Copyright (c) 1988-2017, Gaussian, Inc.  All Rights Reserved.
  
 This is part of the Gaussian(R) 16 program.  It is based on
 the Gaussian(R) 09 system (copyright 2009, Gaussian, Inc.),
 the Gaussian(R) 03 system (copyright 2003, Gaussian, Inc.),
 the Gaussian(R) 98 system (copyright 1998, Gaussian, Inc.),
 the Gaussian(R) 94 system (copyright 1995, Gaussian, Inc.),
 the Gaussian 92(TM) system (copyright 1992, Gaussian, Inc.),
 the Gaussian 90(TM) system (copyright 1990, Gaussian, Inc.),
 the Gaussian 88(TM) system (copyright 1988, Gaussian, Inc.),
 the Gaussian 86(TM) system (copyright 1986, Carnegie Mellon
 University), and the Gaussian 82(TM) system (copyright 1983,
 Carnegie Mellon University). Gaussian is a federally registered
 trademark of Gaussian, Inc.
  
 This software contains proprietary and confidential information,
 including trade secrets, belonging to Gaussian, Inc.
  
 This software is provided under written license and may be
 used, copied, transmitted, or stored only in accord with that
 written license.
  
 The following legend is applicable only to US Government
 contracts under FAR:
  
                    RESTRICTED RIGHTS LEGEND
  
 Use, reproduction and disclosure by the US Government is
 subject to restrictions as set forth in subparagraphs (a)
 and (c) of the Commercial Computer Software - Restricted
 Rights clause in FAR 52.227-19.
  
 Gaussian, Inc.
 340 Quinnipiac St., Bldg. 40, Wallingford CT 06492
  
  
 ---------------------------------------------------------------
 Warning -- This program may not be used in any manner that
 competes with the business of Gaussian, Inc. or will provide
 assistance to any competitor of Gaussian, Inc.  The licensee
 of this program is prohibited from giving any competitor of
 Gaussian, Inc. access to this program.  By using this program,
 the user acknowledges that Gaussian, Inc. is engaged in the
 business of creating and licensing software in the field of
 computational chemistry and represents and warrants to the
 licensee that it is not a competitor of Gaussian, Inc. and that
 it will not use this program in any manner prohibited above.
 ---------------------------------------------------------------
  

 Cite this work as:
 Gaussian 16, Revision B.01,
 M. J. Frisch, G. W. Trucks, H. B. Schlegel, G. E. Scuseria, 
 M. A. Robb, J. R. Cheeseman, G. Scalmani, V. Barone, 
 G. A. Petersson, H. Nakatsuji, X. Li, M. Caricato, A. V. Marenich, 
 J. Bloino, B. G. Janesko, R. Gomperts, B. Mennucci, H. P. Hratchian, 
 J. V. Ortiz, A. F. Izmaylov, J. L. Sonnenberg, D. Williams-Young, 
 F. Ding, F. Lipparini, F. Egidi, J. Goings, B. Peng, A. Petrone, 
 T. Henderson, D. Ranasinghe, V. G. Zakrzewski, J. Gao, N. Rega, 
 G. Zheng, W. Liang, M. Hada, M. Ehara, K. Toyota, R. Fukuda, 
 J. Hasegawa, M. Ishida, T. Nakajima, Y. Honda, O. Kitao, H. Nakai, 
 T. Vreven, K. Throssell, J. A. Montgomery, Jr., J. E. Peralta, 
 F. Ogliaro, M. J. Bearpark, J. J. Heyd, E. N. Brothers, K. N. Kudin, 
 V. N. Staroverov, T. A. Keith, R. Kobayashi, J. Normand, 
 K. Raghavachari, A. P. Rendell, J. C. Burant, S. S. Iyengar, 
 J. Tomasi, M. Cossi, J. M. Millam, M. Klene, C. Adamo, R. Cammi, 
 J. W. Ochterski, R. L. Martin, K. Morokuma, O. Farkas, 
 J. B. Foresman, and D. J. Fox, Gaussian, Inc., Wallingford CT, 2016.
 
 ******************************************
 Gaussian 16:  ES64L-G16RevB.01 20-Dec-2017
                 3-Mar-2021 
 ******************************************
 %nprocshared=10
 Will use up to   10 processors via shared memory.
 %mem=8gb
 ---------------
 # m062x/def2svp
 ---------------
 1/38=1,172=1/1;
 2/12=2,17=6,18=5,40=1/2;
 3/5=43,7=101,11=2,25=1,30=1,74=-55/1,2,3;
 4//1;
 5/5=2,38=5/2;
 6/7=2,8=2,9=2,10=2,28=1/1;
 99/5=1,9=1/99;
 -
 0
 -
 Symbolic Z-matrix:
 Charge =  0 Multiplicity = 1
 C                    -2.52338   0.81176  -2.74256 
 C                    -1.88865   1.41864  -3.99082 
 C                    -3.1268    1.91079  -1.85115 
 O                    -2.23914   2.98382  -1.63399 
 C                    -3.03539  -3.11866  -4.11764 
 C                    -4.44109  -3.43775  -3.56786 
 O                    -5.45346  -2.63697  -4.1251 
 C                    -3.07602  -2.82088  -5.61526 
 C                     7.89624   1.12842   0.44818 
 C                     7.09147   0.5913    1.63492 
 C                     7.93361  -0.17384   2.65425 
 C                     8.47205  -1.51292   2.1506 
 C                     7.37812  -2.55569   1.91665 
 C                     7.96742  -3.96102   1.80782 
 C                     6.91491  -5.05433   1.61296 
 C                     6.32747  -5.06909   0.20346 
 C                     5.40207  -6.25972  -0.05767 
 C                     4.045    -6.12633   0.63136 
 C                     3.11595  -7.31532   0.37522 
 C                     2.59512  -7.37641  -1.06391 
 O                     1.77228  -6.27859  -1.40377 
 C                     5.45261   4.86936  -1.15485 
 C                     5.9276    5.58938   0.10444 
 C                     5.12017   6.84454   0.44026 
 C                     3.61852   6.57516   0.51024 
 C                     2.84872   7.65981   1.25828 
 C                     1.34273   7.42461   1.15113 
 C                     0.51491   8.28489   2.10504 
 C                     0.66195   7.9149    3.58327 
 C                     0.32346   6.45103   3.86787 
 C                     0.07877   6.15897   5.34969 
 C                    -1.21295   6.74882   5.92311 
 C                    -2.46238   6.1623    5.27012 
 O                    -2.49404   4.7729    5.53842 
 C                     0.46173  -6.26545  -1.05249 
 C                    -3.07255   3.92705   4.6594 
 C                    -0.21462  -7.28509  -0.38812 
 C                    -1.56925  -7.16707  -0.1421 
 C                    -2.28242  -6.03447  -0.52716 
 C                    -1.59001  -4.99996  -1.16349 
 C                    -0.24766  -5.11793  -1.42909 
 C                    -2.85807   2.56594   4.89193 
 C                    -3.36822   1.60843   4.0462 
 C                    -4.11856   1.96761   2.92081 
 C                    -4.34808   3.33164   2.71727 
 C                    -3.85171   4.2979    3.5654 
 C                    -3.7106   -5.96313  -0.28935 
 N                    -4.41697  -4.96572  -0.60986 
 C                    -4.66299   1.06096   1.90825 
 N                    -4.70054  -0.19055   1.73357 
 C                    -1.33922   2.94016  -0.60384 
 C                    -5.75649  -1.41217  -3.5892 
 C                    -0.16473   3.66789  -0.78695 
 C                     0.79114   3.74801   0.20603 
 C                     0.58448   3.11105   1.42587 
 C                    -0.59763   2.4022    1.6176 
 C                    -1.54367   2.30585   0.61641 
 O                     1.44872   3.18452   2.48376 
 C                     2.77465   0.57644   2.42132 
 C                     3.31364  -0.67062   3.12172 
 C                     2.37815  -1.87178   2.98021 
 C                     2.24476  -2.36866   1.54304 
 C                     1.2704   -3.5401    1.40517 
 C                    -0.18793  -3.21131   1.73214 
 C                    -0.7705   -2.0986    0.86153 
 C                    -2.27907  -1.9225    1.03952 
 C                    -2.63034  -1.35942   2.41502 
 C                    -4.14148  -1.17711   2.61287 
 C                    -8.10277   2.3352   -0.22881 
 C                    -8.16291   3.05354   1.11676 
 C                    -9.3643    2.6375    1.96792 
 C                    -9.43433   1.14228   2.281 
 C                    -8.24057   0.63345   3.08631 
 C                    -8.29187  -0.87609   3.32346 
 C                    -7.95081  -1.68105   2.07006 
 C                    -7.99507  -3.18213   2.345 
 C                    -7.64689  -4.03398   1.12344 
 C                    -6.15763  -4.01522   0.79283 
 C                    -5.82259  -4.98769  -0.34239 
 C                    -5.60183  -1.04154  -2.26211 
 C                    -6.02739   0.20398  -1.82199 
 C                    -6.59563   1.10955  -2.70777 
 C                    -6.75197   0.73285  -4.04326 
 C                    -6.34374  -0.5068   -4.47487 
 O                    -7.00846   2.38197  -2.42228 
 C                    -6.96414   2.86955  -1.09991 
 C                     2.84382   3.0927    2.2391 
 C                     3.40997   1.86033   2.94722 
 H                    -3.33919   0.13497  -3.03243 
 H                    -1.06819   2.07379  -3.70661 
 H                    -1.50704   0.63842  -4.64521 
 H                    -2.63599   1.99625  -4.52756 
 H                    -3.46138   1.45377  -0.91754 
 H                    -3.98652   2.34205  -2.37068 
 H                    -2.42441  -4.00961  -3.9171 
 H                    -4.41371  -3.39728  -2.47593 
 H                    -4.69313  -4.45915  -3.86856 
 H                    -2.07905  -2.59994  -5.98939 
 H                    -3.47886  -3.6763   -6.14996 
 H                    -3.71494  -1.96022  -5.79576 
 H                     8.87835   1.46461   0.79841 
 H                     7.38701   1.98397  -0.00347 
 H                     6.28778  -0.04806   1.27075 
 H                     6.63259   1.4488    2.13051 
 H                     7.32113  -0.3518    3.54214 
 H                     8.77489   0.45529   2.95661 
 H                     9.16842  -1.89963   2.89966 
 H                     9.03012  -1.35779   1.22666 
 H                     6.83106  -2.31589   1.0041 
 H                     6.67034  -2.53247   2.74994 
 H                     8.52376  -4.17268   2.72498 
 H                     8.67833  -3.99168   0.97868 
 H                     6.11967  -4.91781   2.34807 
 H                     7.38074  -6.0247    1.80421 
 H                     7.15257  -5.10624  -0.51242 
 H                     5.77721  -4.14528   0.02258 
 H                     5.89212  -7.17777   0.27714 
 H                     5.252    -6.34154  -1.13586 
 H                     3.55252  -5.21574   0.28931 
 H                     4.19785  -6.03986   1.70827 
 H                     2.26102  -7.24415   1.05131 
 H                     3.64113  -8.24906   0.58724 
 H                     2.06927  -8.32259  -1.23953 
 H                     3.42993  -7.32252  -1.76742 
 H                     6.27413   4.27167  -1.5794 
 H                     5.1302    5.58831  -1.91959 
 H                     5.85703   4.87731   0.92912 
 H                     6.97686   5.86168  -0.0233 
 H                     5.46484   7.22193   1.40605 
 H                     5.32077   7.61849  -0.30475 
 H                     3.21588   6.48631  -0.50031 
 H                     3.45779   5.62156   1.01318 
 H                     3.15431   7.64942   2.3057 
 H                     3.09672   8.6433    0.85104 
 H                     1.0267    7.63789   0.12665 
 H                     1.12557   6.37305   1.34043 
 H                     0.78943   9.3349    1.97351 
 H                    -0.53805   8.18325   1.82884 
 H                     1.67778   8.12404   3.92381 
 H                    -0.00649   8.56382   4.15341 
 H                    -0.55039   6.1591    3.28273 
 H                     1.14651   5.81601   3.53823 
 H                     0.0435    5.07661   5.48516 
 H                     0.92124   6.54106   5.93073 
 H                    -1.24994   6.53423   6.99248 
 H                    -1.23671   7.83165   5.79444 
 H                    -3.36546   6.63495   5.68169 
 H                    -2.43364   6.34791   4.19258 
 H                     0.29706  -8.17792  -0.06405 
 H                    -2.0829   -7.97423   0.3617 
 H                    -2.13153  -4.11032  -1.43971 
 H                     0.28506  -4.33035  -1.93838 
 H                    -2.26609   2.28438   5.74894 
 H                    -3.15838   0.5768    4.26839 
 H                    -4.93265   3.64904   1.8642 
 H                    -4.07909   5.33366   3.36626 
 H                    -4.15368  -6.86065   0.1751 
 H                    -5.15576   1.61492   1.10609 
 H                    -0.01415   4.17519  -1.72774 
 H                     1.69541   4.30715   0.02434 
 H                    -0.76938   1.92995   2.57324 
 H                    -2.43372   1.72662   0.80047 
 H                     1.69605   0.63719   2.57818 
 H                     2.95425   0.50985   1.34723 
 H                     4.30019  -0.91876   2.72431 
 H                     3.43336  -0.45305   4.18652 
 H                     2.74958  -2.69041   3.60313 
 H                     1.39589  -1.58704   3.36045 
 H                     1.9179   -1.55485   0.89742 
 H                     3.22926  -2.6912    1.19293 
 H                     1.31247  -3.91031   0.37919 
 H                     1.5978   -4.35277   2.06035 
 H                    -0.77892  -4.11907   1.57993 
 H                    -0.26833  -2.94149   2.78593 
 H                    -0.282    -1.15078   1.09412 
 H                    -0.56555  -2.32719  -0.18593 
 H                    -2.64183  -1.23515   0.27251 
 H                    -2.78105  -2.88209   0.89358 
 H                    -2.27534  -2.03768   3.19384 
 H                    -2.12396  -0.39946   2.53854 
 H                    -4.35856  -0.9535    3.66598 
 H                    -4.6356   -2.12067   2.36196 
 H                    -7.96336   1.2646   -0.07872 
 H                    -9.04197   2.4816   -0.76701 
 H                    -7.24345   2.86694   1.67313 
 H                    -8.22411   4.13119   0.94129 
 H                    -9.33073   3.19602   2.90684 
 H                    -10.28046   2.92479   1.44579 
 H                    -10.3474   0.95388   2.85205 
 H                    -9.51654   0.58466   1.34861 
 H                    -7.30954   0.86336   2.5678 
 H                    -8.22084   1.1514    4.04885 
 H                    -7.57305  -1.13409   4.1053 
 H                    -9.28506  -1.15664   3.68375 
 H                    -8.66229  -1.45134   1.27479 
 H                    -6.95782  -1.38891   1.72623 
 H                    -7.30653  -3.42314   3.15883 
 H                    -9.00189  -3.4444    2.68098 
 H                    -7.94784  -5.0671    1.31903 
 H                    -8.21611  -3.68279   0.25991 
 H                    -5.84334  -3.01286   0.50323 
 H                    -5.58535  -4.31024   1.67708 
 H                    -6.33866  -4.66864  -1.25346 
 H                    -6.17515  -5.99859  -0.07117 
 H                    -5.15118  -1.70742  -1.54357 
 H                    -5.89785   0.43238  -0.77683 
 H                    -7.19782   1.43887  -4.72593 
 H                    -6.47625  -0.80359  -5.50374 
 H                    -5.98869   2.66065  -0.64257 
 H                    -7.0625    3.95462  -1.21021 
 H                     3.31604   3.99764   2.64265 
 H                     3.05653   3.02929   1.16864 
 H                     4.48929   1.83745   2.79037 
 H                     3.21647   1.95128   4.018 
 C                     1.11532  -2.42114  -3.7607 
 C                     2.26305  -3.27984  -4.19739 
 C                     3.42558  -2.74743  -3.34104 
 C                     3.03722  -1.3023   -3.10104 
 C                     1.57524  -1.29605  -3.06813 
 C                     3.89673  -0.27528  -2.98752 
 C                     3.52181   1.13982  -2.92904 
 C                     4.08656   1.92161  -1.92561 
 S                     5.0694    1.14151  -0.68458 
 C                     6.02476   0.08004  -1.76281 
 C                     5.3619   -0.45921  -2.87533 
 C                     7.3837   -0.19104  -1.56003 
 C                     8.05427  -0.9488   -2.52724 
 C                     7.42931  -1.37304  -3.67815 
 C                     6.08263  -1.12092  -3.85943 
 C                     2.72251   1.75261  -3.88704 
 C                     2.48129   3.11258  -3.82045 
 C                     3.04001   3.88262  -2.81276 
 C                     3.84493   3.28979  -1.84936 
 C                     0.65887  -0.48336  -2.40253 
 C                    -0.70655  -0.72968  -2.58564 
 C                    -1.16345  -1.82776  -3.33985 
 C                    -0.22593  -2.68372  -3.91664 
 C                     1.05896   0.55258  -1.40142 
 O                    -1.58235   0.11212  -1.93489 
 O                    -2.51447  -2.01468  -3.39213 
 C                     3.50774  -3.47213  -1.99981 
 O                     4.38796   3.99942  -0.80168 
 O                     8.20491   0.15922  -0.53548 
 H                     2.47341  -3.13935  -5.26148 
 H                     2.07219  -4.33991  -4.02569 
 H                     4.38059  -2.85786  -3.84986 
 H                     9.09889  -1.15062  -2.35075 
 H                     7.99085  -1.90261  -4.4325 
 H                     5.58766  -1.42145  -4.76959 
 H                     2.2881    1.15206  -4.67148 
 H                     1.8503    3.5824   -4.5602 
 H                     2.8487    4.94405  -2.76345 
 H                    -0.52494  -3.56665  -4.45822 
 H                     2.03852   0.32258  -0.99275 
 H                     0.32841   0.57298  -0.59694 
 H                     1.08875   1.54873  -1.83793 
 H                     2.57798  -3.35152  -1.44993 
 H                     3.68975  -4.53249  -2.14886 
 H                     4.3189   -3.053    -1.40799 
 
 Stoichiometry    C104H142N2O10S
 Framework group  C1[X(C104H142N2O10S)]
 Deg. of freedom   771
 Full point group                 C1      NOp   1
 Largest Abelian subgroup         C1      NOp   1
 Largest concise Abelian subgroup C1      NOp   1
                         Standard orientation:                         
 ---------------------------------------------------------------------
 Center     Atomic      Atomic             Coordinates (Angstroms)
 Number     Number       Type             X           Y           Z
 ---------------------------------------------------------------------
      1          6           0        2.306341   -0.343839    2.924964
      2          6           0        1.618850   -0.157547    4.274778
      3          6           0        3.016950    0.950809    2.494247
      4          8           0        2.195529    2.089451    2.617761
      5          6           0        2.546257   -4.532197    2.888925
      6          6           0        3.969185   -4.736658    2.328978
      7          8           0        4.978012   -4.241377    3.173741
      8          6           0        2.501335   -4.764966    4.397894
      9          6           0       -7.854151    1.721602   -0.443685
     10          6           0       -6.998059    1.568689   -1.703930
     11          6           0       -7.805031    1.252869   -2.962000
     12          6           0       -8.436190   -0.139317   -2.974429
     13          6           0       -7.408894   -1.268809   -3.062214
     14          6           0       -8.067674   -2.585511   -3.470116
     15          6           0       -7.081389   -3.746393   -3.613848
     16          6           0       -6.589716   -4.278216   -2.269445
     17          6           0       -5.738956   -5.544606   -2.390343
     18          6           0       -4.334618   -5.274044   -2.927790
     19          6           0       -3.479817   -6.537442   -3.052631
     20          6           0       -3.058616   -7.118431   -1.699445
     21          8           0       -2.210759   -6.258136   -0.965398
     22          6           0       -5.353548    4.525415    2.458255
     23          6           0       -5.710851    5.660352    1.502175
     24          6           0       -4.826496    6.899104    1.655725
     25          6           0       -3.337384    6.571770    1.567375
     26          6           0       -2.471069    7.793257    1.273939
     27          6           0       -0.987785    7.437458    1.363689
     28          6           0       -0.060273    8.514697    0.802791
     29          6           0       -0.126005    8.680103   -0.717735
     30          6           0        0.163351    7.381501   -1.471662
     31          6           0        0.491877    7.595558   -2.950584
     32          6           0        1.844271    8.259271   -3.225871
     33          6           0        3.019706    7.405038   -2.756676
     34          8           0        3.005534    6.190873   -3.484001
     35          6           0       -0.880626   -6.212229   -1.229481
     36          6           0        3.485423    5.060458   -2.923024
     37          6           0       -0.209107   -6.987061   -2.171390
     38          6           0        1.162795   -6.881460   -2.298665
     39          6           0        1.899930   -5.996724   -1.515379
     40          6           0        1.214938   -5.197352   -0.595411
     41          6           0       -0.146017   -5.310368   -0.449177
     42          6           0        3.224839    3.876790   -3.618525
     43          6           0        3.633688    2.657447   -3.130293
     44          6           0        4.323598    2.562373   -1.916415
     45          6           0        4.601224    3.757656   -1.246406
     46          6           0        4.206668    4.985126   -1.733241
     47          6           0        3.342480   -5.942519   -1.647567
     48          7           0        4.070927   -5.162206   -0.971569
     49          6           0        4.757914    1.331734   -1.252634
     50          7           0        4.726630    0.095842   -1.516803
     51          6           0        1.364631    2.457913    1.594620
     52          6           0        5.371436   -2.929990    3.105731
     53          6           0        0.215076    3.155282    1.961687
     54          6           0       -0.668388    3.630875    1.013315
     55          6           0       -0.410842    3.434758   -0.340068
     56          6           0        0.747741    2.757537   -0.708388
     57          6           0        1.620125    2.264569    0.241654
     58          8           0       -1.198987    3.920189   -1.347353
     59          6           0       -2.643886    1.539286   -2.246039
     60          6           0       -3.191780    0.643032   -3.356339
     61          6           0       -2.323538   -0.593203   -3.592591
     62          6           0       -2.308298   -1.556941   -2.408902
     63          6           0       -1.399707   -2.766612   -2.636557
     64          6           0        0.090543   -2.442544   -2.762567
     65          6           0        0.664491   -1.733077   -1.536717
     66          6           0        2.187991   -1.606227   -1.573077
     67          6           0        2.654788   -0.633141   -2.653656
     68          6           0        4.182450   -0.493874   -2.706395
     69          6           0        8.103469    1.574631    1.349487
     70          6           0        8.285197    2.702270    0.336766
     71          6           0        9.519975    2.522783   -0.548675
     72          6           0        9.542184    1.222056   -1.352564
     73          6           0        8.382281    1.096933   -2.338199
     74          6           0        8.380151   -0.241829   -3.076651
     75          6           0        7.920554   -1.400954   -2.193195
     76          6           0        7.914284   -2.718456   -2.964516
     77          6           0        7.447563   -3.910270   -2.127359
     78          6           0        5.942114   -3.907515   -1.880017
     79          6           0        5.488686   -5.183968   -1.164660
     80          6           0        5.321948   -2.120737    1.980958
     81          6           0        5.832123   -0.830522    2.015607
     82          6           0        6.381328   -0.319592    3.183891
     83          6           0        6.431652   -1.137501    4.314539
     84          6           0        5.939583   -2.420448    4.274730
     85          8           0        6.869814    0.944090    3.372233
     86          6           0        6.935339    1.854210    2.297176
     87          6           0       -2.609943    3.842278   -1.214236
     88          6           0       -3.183735    2.964215   -2.327994
     89          1           0        3.069437   -1.130799    3.002385
     90          1           0        0.849760    0.607487    4.195017
     91          1           0        1.159580   -1.087048    4.602950
     92          1           0        2.354667    0.152720    5.011351
     93          1           0        3.391300    0.817741    1.477099
     94          1           0        3.859232    1.122285    3.169646
     95          1           0        1.909820   -5.259712    2.366455
     96          1           0        4.015939   -4.325451    1.317334
     97          1           0        4.153873   -5.813618    2.272011
     98          1           0        1.492951   -4.619623    4.778370
     99          1           0        2.828449   -5.775705    4.624438
    100          1           0        3.165567   -4.060878    4.892465
    101          1           0       -8.794580    2.220492   -0.702424
    102          1           0       -7.337352    2.337162    0.297451
    103          1           0       -6.250246    0.792358   -1.544524
    104          1           0       -6.468724    2.511592   -1.853014
    105          1           0       -7.143954    1.347817   -3.827513
    106          1           0       -8.594856    2.001047   -3.068685
    107          1           0       -9.098447   -0.201633   -3.842245
    108          1           0       -9.046460   -0.271513   -2.080411
    109          1           0       -6.912980   -1.390133   -2.098428
    110          1           0       -6.647243   -1.009962   -3.802996
    111          1           0       -8.571236   -2.435600   -4.428990
    112          1           0       -8.832498   -2.849715   -2.735920
    113          1           0       -6.233878   -3.420398   -4.219562
    114          1           0       -7.577382   -4.561084   -4.148129
    115          1           0       -7.461173   -4.502492   -1.649039
    116          1           0       -6.010994   -3.509211   -1.756958
    117          1           0       -6.247210   -6.259793   -3.042452
    118          1           0       -5.664392   -5.997958   -1.400081
    119          1           0       -3.824763   -4.568476   -2.271338
    120          1           0       -4.411827   -4.816574   -3.915381
    121          1           0       -2.579703   -6.296735   -3.622653
    122          1           0       -4.031935   -7.306808   -3.596577
    123          1           0       -2.589288   -8.100230   -1.835182
    124          1           0       -3.934772   -7.252473   -1.059828
    125          1           0       -6.227776    3.874166    2.613062
    126          1           0       -5.049898    4.918572    3.437487
    127          1           0       -5.618512    5.268289    0.487348
    128          1           0       -6.752726    5.941126    1.666726
    129          1           0       -5.088959    7.604247    0.863346
    130          1           0       -5.040363    7.384846    2.611018
    131          1           0       -3.006920    6.118278    2.503514
    132          1           0       -3.187480    5.837776    0.775601
    133          1           0       -2.706895    8.159843    0.273648
    134          1           0       -2.700275    8.593575    1.982155
    135          1           0       -0.730769    7.268320    2.412618
    136          1           0       -0.806838    6.501169    0.835104
    137          1           0       -0.294649    9.472936    1.273984
    138          1           0        0.966374    8.256372    1.075920
    139          1           0       -1.106483    9.058719   -1.012577
    140          1           0        0.607611    9.438968   -0.998634
    141          1           0        0.982348    6.851319   -0.982409
    142          1           0       -0.707843    6.727621   -1.418776
    143          1           0        0.486558    6.623986   -3.447707
    144          1           0       -0.291999    8.206857   -3.403575
    145          1           0        1.942047    8.419308   -4.300952
    146          1           0        1.908906    9.229720   -2.732224
    147          1           0        3.968663    7.929232   -2.938453
    148          1           0        2.928291    7.214496   -1.683500
    149          1           0       -0.738486   -7.680827   -2.805764
    150          1           0        1.671223   -7.500932   -3.024550
    151          1           0        1.777087   -4.492255   -0.005627
    152          1           0       -0.674710   -4.709889    0.274247
    153          1           0        2.678583    3.942995   -4.546640
    154          1           0        3.392103    1.779028   -3.702737
    155          1           0        5.141995    3.726900   -0.310023
    156          1           0        4.467456    5.874101   -1.180188
    157          1           0        3.773837   -6.655525   -2.370848
    158          1           0        5.221355    1.546222   -0.287040
    159          1           0        0.025946    3.321008    3.011393
    160          1           0       -1.556208    4.152859    1.333718
    161          1           0        0.960558    2.628347   -1.759002
    162          1           0        2.493016    1.725472   -0.088531
    163          1           0       -1.555621    1.578930   -2.322179
    164          1           0       -2.896954    1.123221   -1.269718
    165          1           0       -4.212744    0.339742   -3.114624
    166          1           0       -3.230778    1.217192   -4.286011
    167          1           0       -2.689971   -1.124899   -4.475299
    168          1           0       -1.306304   -0.261135   -3.805828
    169          1           0       -1.988006   -1.034570   -1.508628
    170          1           0       -3.327490   -1.914068   -2.237010
    171          1           0       -1.526381   -3.460143   -1.803237
    172          1           0       -1.719844   -3.284621   -3.545430
    173          1           0        0.628101   -3.384614   -2.904044
    174          1           0        0.252682   -1.836242   -3.654668
    175          1           0        0.236245   -0.732813   -1.452117
    176          1           0        0.380508   -2.290392   -0.642179
    177          1           0        2.530267   -1.246130   -0.600696
    178          1           0        2.634869   -2.588943   -1.742366
    179          1           0        2.321452   -0.981199   -3.633636
    180          1           0        2.202058    0.342594   -2.463406
    181          1           0        4.478667    0.059903   -3.607370
    182          1           0        4.615289   -1.496742   -2.772082
    183          1           0        7.925534    0.630527    0.834572
    184          1           0        9.010742    1.467328    1.948274
    185          1           0        7.396967    2.776758   -0.291950
    186          1           0        8.383820    3.649485    0.874276
    187          1           0        9.574098    3.368304   -1.239183
    188          1           0       10.411772    2.554613    0.082345
    189          1           0       10.481447    1.179728   -1.910482
    190          1           0        9.537006    0.376407   -0.665615
    191          1           0        7.430486    1.197255   -1.816144
    192          1           0        8.449915    1.911522   -3.064152
    193          1           0        7.703566   -0.170770   -3.932056
    194          1           0        9.381135   -0.447551   -3.464790
    195          1           0        8.587647   -1.502629   -1.335245
    196          1           0        6.921388   -1.178772   -1.816506
    197          1           0        7.270779   -2.622571   -3.842689
    198          1           0        8.928090   -2.916197   -3.322940
    199          1           0        7.713276   -4.832609   -2.651616
    200          1           0        7.973889   -3.911888   -1.170273
    201          1           0        5.655473   -3.045132   -1.278758
    202          1           0        5.416675   -3.845959   -2.837394
    203          1           0        5.957418   -5.228420   -0.176495
    204          1           0        5.811856   -6.063122   -1.749833
    205          1           0        4.889849   -2.471413    1.057329
    206          1           0        5.782539   -0.252247    1.107622
    207          1           0        6.863171   -0.736648    5.218084
    208          1           0        5.990087   -3.057542    5.144088
    209          1           0        5.983736    1.877762    1.751091
    210          1           0        7.075647    2.828120    2.777829
    211          1           0       -3.012619    4.859411   -1.303973
    212          1           0       -2.895640    3.432605   -0.241766
    213          1           0       -4.270977    2.960147   -2.238892
    214          1           0       -2.915911    3.401099   -3.292197
    215          6           0       -1.535565   -3.484372    2.600685
    216          6           0       -2.747683   -4.363210    2.662085
    217          6           0       -3.825519   -3.496261    1.987587
    218          6           0       -3.356534   -2.084442    2.276770
    219          6           0       -1.896823   -2.163208    2.316009
    220          6           0       -4.158853   -1.026052    2.483014
    221          6           0       -3.716638    0.296728    2.931532
    222          6           0       -4.177511    1.408467    2.232494
    223         16           0       -5.110757    1.163258    0.754790
    224          6           0       -6.182793   -0.136640    1.357284
    225          6           0       -5.620265   -1.064388    2.246504
    226          6           0       -7.536317   -0.232872    1.010810
    227          6           0       -8.303275   -1.228770    1.626700
    228          6           0       -7.775805   -2.059208    2.589664
    229          6           0       -6.433951   -1.972640    2.908891
    230          6           0       -2.955277    0.493304    4.077763
    231          6           0       -2.648320    1.775900    4.493529
    232          6           0       -3.103435    2.877660    3.786737
    233          6           0       -3.869130    2.702025    2.642038
    234          6           0       -0.902286   -1.234500    2.013327
    235          6           0        0.435361   -1.617354    2.163978
    236          6           0        0.790755   -2.933949    2.515609
    237          6           0       -0.220965   -3.871660    2.719139
    238          6           0       -1.187580    0.104068    1.411396
    239          8           0        1.389801   -0.663727    1.883337
    240          8           0        2.125414   -3.215639    2.563263
    241          6           0       -3.851831   -3.714456    0.476781
    242          8           0       -4.308719    3.759692    1.877719
    243          8           0       -8.271135    0.498045    0.131845
    244          1           0       -3.021301   -4.579599    3.698708
    245          1           0       -2.594501   -5.311741    2.145866
    246          1           0       -4.816119   -3.710338    2.382563
    247          1           0       -9.342063   -1.289585    1.343280
    248          1           0       -8.409592   -2.775781    3.089313
    249          1           0       -6.014491   -2.596617    3.682459
    250          1           0       -2.601563   -0.365377    4.627560
    251          1           0       -2.046818    1.923629    5.378112
    252          1           0       -2.860997    3.877602    4.113876
    253          1           0        0.000950   -4.903744    2.937861
    254          1           0       -2.147453    0.091531    0.903532
    255          1           0       -0.405264    0.348973    0.697726
    256          1           0       -1.200635    0.891993    2.161552
    257          1           0       -2.883215   -3.475212    0.045609
    258          1           0       -4.091537   -4.747933    0.244002
    259          1           0       -4.602097   -3.066795    0.027853
 ---------------------------------------------------------------------
 Rotational constants (GHZ):           0.0148516           0.0111882           0.0083496
 Standard basis: def2SVP (5D, 7F)
 There are  2469 symmetry adapted cartesian basis functions of A   symmetry.
 There are  2352 symmetry adapted basis functions of A   symmetry.
  2352 basis functions,  3931 primitive gaussians,  2469 cartesian basis functions
   438 alpha electrons      438 beta electrons
       nuclear repulsion energy     29427.6418397711 Hartrees.
 NAtoms=  259 NActive=  259 NUniq=  259 SFac= 1.00D+00 NAtFMM=   60 NAOKFM=T Big=T
 Integral buffers will be    131072 words long.
 Raffenetti 2 integral format.
 Two-electron integral symmetry is turned on.
 One-electron integrals computed using PRISM.
   1 Symmetry operations used in ECPInt.
 ECPInt:  NShTT=  639015 NPrTT= 2250217 LenC2=  377958 LenP2D=  766703.
 LDataN:  DoStor=T MaxTD1= 4 Len=   56
 NBasis=  2352 RedAO= T EigKep=  1.27D-04  NBF=  2352
 NBsUse=  2352 1.00D-06 EigRej= -1.00D+00 NBFU=  2352
 ExpMin= 1.22D-01 ExpMax= 9.18D+03 ExpMxC= 1.38D+03 IAcc=3 IRadAn=         5 AccDes= 0.00D+00
 Harris functional with IExCor= 1009 and IRadAn=       5 diagonalized for initial guess.
 HarFok:  IExCor= 1009 AccDes= 0.00D+00 IRadAn=         5 IDoV= 1 UseB2=F ITyADJ=14
 ICtDFT=  3500011 ScaDFX=  1.000000  1.000000  1.000000  1.000000
 FoFCou: FMM=F IPFlag=           0 FMFlag=      100000 FMFlg1=        2001
         NFxFlg=           0 DoJE=T BraDBF=F KetDBF=T FulRan=T
         wScrn=  0.000000 ICntrl=       500 IOpCl=  0 I1Cent=   200000004 NGrid=           0
         NMat0=    1 NMatS0=      1 NMatT0=    0 NMatD0=    1 NMtDS0=    0 NMtDT0=    0
 Petite list used in FoFCou.
 Requested convergence on RMS density matrix=1.00D-08 within 128 cycles.
 Requested convergence on MAX density matrix=1.00D-06.
 Requested convergence on             energy=1.00D-06.
 No special actions if energy rises.
 Integral accuracy reduced to 1.0D-05 until final iterations.
 Initial convergence to 1.0D-05 achieved.  Increase integral accuracy.
 SCF Done:  E(RM062X) =  -5302.57780309     A.U. after   17 cycles
            NFock= 17  Conv=0.64D-08     -V/T= 2.0098
 Hyperfine terms turned off by default for NAtoms > 100.

 **********************************************************************

            Population analysis using the SCF Density.

 **********************************************************************

 Orbital symmetries:
       Occupied  (A) (A) (A) (A) (A) (A) (A) (A) (A) (A) (A) (A)
                 (A) (A) (A) (A) (A) (A) (A) (A) (A) (A) (A) (A)
                 (A) (A) (A) (A) (A) (A) (A) (A) (A) (A) (A) (A)
                 (A) (A) (A) (A) (A) (A) (A) (A) (A) (A) (A) (A)
                 (A) (A) (A) (A) (A) (A) (A) (A) (A) (A) (A) (A)
                 (A) (A) (A) (A) (A) (A) (A) (A) (A) (A) (A) (A)
                 (A) (A) (A) (A) (A) (A) (A) (A) (A) (A) (A) (A)
                 (A) (A) (A) (A) (A) (A) (A) (A) (A) (A) (A) (A)
                 (A) (A) (A) (A) (A) (A) (A) (A) (A) (A) (A) (A)
                 (A) (A) (A) (A) (A) (A) (A) (A) (A) (A) (A) (A)
                 (A) (A) (A) (A) (A) (A) (A) (A) (A) (A) (A) (A)
                 (A) (A) (A) (A) (A) (A) (A) (A) (A) (A) (A) (A)
                 (A) (A) (A) (A) (A) (A) (A) (A) (A) (A) (A) (A)
                 (A) (A) (A) (A) (A) (A) (A) (A) (A) (A) (A) (A)
                 (A) (A) (A) (A) (A) (A) (A) (A) (A) (A) (A) (A)
                 (A) (A) (A) (A) (A) (A) (A) (A) (A) (A) (A) (A)
                 (A) (A) (A) (A) (A) (A) (A) (A) (A) (A) (A) (A)
                 (A) (A) (A) (A) (A) (A) (A) (A) (A) (A) (A) (A)
                 (A) (A) (A) (A) (A) (A) (A) (A) (A) (A) (A) (A)
                 (A) (A) (A) (A) (A) (A) (A) (A) (A) (A) (A) (A)
                 (A) (A) (A) (A) (A) (A) (A) (A) (A) (A) (A) (A)
                 (A) (A) (A) (A) (A) (A) (A) (A) (A) (A) (A) (A)
                 (A) (A) (A) (A) (A) (A) (A) (A) (A) (A) (A) (A)
                 (A) (A) (A) (A) (A) (A) (A) (A) (A) (A) (A) (A)
                 (A) (A) (A) (A) (A) (A) (A) (A) (A) (A) (A) (A)
                 (A) (A) (A) (A) (A) (A) (A) (A) (A) (A) (A) (A)
                 (A) (A) (A) (A) (A) (A) (A) (A) (A) (A) (A) (A)
                 (A) (A) (A) (A) (A) (A) (A) (A) (A) (A) (A) (A)
                 (A) (A) (A) (A) (A) (A) (A) (A) (A) (A) (A) (A)
                 (A) (A) (A) (A) (A) (A) (A) (A) (A) (A) (A) (A)
                 (A) (A) (A) (A) (A) (A) (A) (A) (A) (A) (A) (A)
                 (A) (A) (A) (A) (A) (A) (A) (A) (A) (A) (A) (A)
                 (A) (A) (A) (A) (A) (A) (A) (A) (A) (A) (A) (A)
                 (A) (A) (A) (A) (A) (A) (A) (A) (A) (A) (A) (A)
                 (A) (A) (A) (A) (A) (A) (A) (A) (A) (A) (A) (A)
                 (A) (A) (A) (A) (A) (A) (A) (A) (A) (A) (A) (A)
                 (A) (A) (A) (A) (A) (A)
       Virtual   (A) (A) (A) (A) (A) (A) (A) (A) (A) (A) (A) (A)
                 (A) (A) (A) (A) (A) (A) (A) (A) (A) (A) (A) (A)
                 (A) (A) (A) (A) (A) (A) (A) (A) (A) (A) (A) (A)
                 (A) (A) (A) (A) (A) (A) (A) (A) (A) (A) (A) (A)
                 (A) (A) (A) (A) (A) (A) (A) (A) (A) (A) (A) (A)
                 (A) (A) (A) (A) (A) (A) (A) (A) (A) (A) (A) (A)
                 (A) (A) (A) (A) (A) (A) (A) (A) (A) (A) (A) (A)
                 (A) (A) (A) (A) (A) (A) (A) (A) (A) (A) (A) (A)
                 (A) (A) (A) (A) (A) (A) (A) (A) (A) (A) (A) (A)
                 (A) (A) (A) (A) (A) (A) (A) (A) (A) (A) (A) (A)
                 (A) (A) (A) (A) (A) (A) (A) (A) (A) (A) (A) (A)
                 (A) (A) (A) (A) (A) (A) (A) (A) (A) (A) (A) (A)
                 (A) (A) (A) (A) (A) (A) (A) (A) (A) (A) (A) (A)
                 (A) (A) (A) (A) (A) (A) (A) (A) (A) (A) (A) (A)
                 (A) (A) (A) (A) (A) (A) (A) (A) (A) (A) (A) (A)
                 (A) (A) (A) (A) (A) (A) (A) (A) (A) (A) (A) (A)
                 (A) (A) (A) (A) (A) (A) (A) (A) (A) (A) (A) (A)
                 (A) (A) (A) (A) (A) (A) (A) (A) (A) (A) (A) (A)
                 (A) (A) (A) (A) (A) (A) (A) (A) (A) (A) (A) (A)
                 (A) (A) (A) (A) (A) (A) (A) (A) (A) (A) (A) (A)
                 (A) (A) (A) (A) (A) (A) (A) (A) (A) (A) (A) (A)
                 (A) (A) (A) (A) (A) (A) (A) (A) (A) (A) (A) (A)
                 (A) (A) (A) (A) (A) (A) (A) (A) (A) (A) (A) (A)
                 (A) (A) (A) (A) (A) (A) (A) (A) (A) (A) (A) (A)
                 (A) (A) (A) (A) (A) (A) (A) (A) (A) (A) (A) (A)
                 (A) (A) (A) (A) (A) (A) (A) (A) (A) (A) (A) (A)
                 (A) (A) (A) (A) (A) (A) (A) (A) (A) (A) (A) (A)
                 (A) (A) (A) (A) (A) (A) (A) (A) (A) (A) (A) (A)
                 (A) (A) (A) (A) (A) (A) (A) (A) (A) (A) (A) (A)
                 (A) (A) (A) (A) (A) (A) (A) (A) (A) (A) (A) (A)
                 (A) (A) (A) (A) (A) (A) (A) (A) (A) (A) (A) (A)
                 (A) (A) (A) (A) (A) (A) (A) (A) (A) (A) (A) (A)
                 (A) (A) (A) (A) (A) (A) (A) (A) (A) (A) (A) (A)
                 (A) (A) (A) (A) (A) (A) (A) (A) (A) (A) (A) (A)
                 (A) (A) (A) (A) (A) (A) (A) (A) (A) (A) (A) (A)
                 (A) (A) (A) (A) (A) (A) (A) (A) (A) (A) (A) (A)
                 (A) (A) (A) (A) (A) (A) (A) (A) (A) (A) (A) (A)
                 (A) (A) (A) (A) (A) (A) (A) (A) (A) (A) (A) (A)
                 (A) (A) (A) (A) (A) (A) (A) (A) (A) (A) (A) (A)
                 (A) (A) (A) (A) (A) (A) (A) (A) (A) (A) (A) (A)
                 (A) (A) (A) (A) (A) (A) (A) (A) (A) (A) (A) (A)
                 (A) (A) (A) (A) (A) (A) (A) (A) (A) (A) (A) (A)
                 (A) (A) (A) (A) (A) (A) (A) (A) (A) (A) (A) (A)
                 (A) (A) (A) (A) (A) (A) (A) (A) (A) (A) (A) (A)
                 (A) (A) (A) (A) (A) (A) (A) (A) (A) (A) (A) (A)
                 (A) (A) (A) (A) (A) (A) (A) (A) (A) (A) (A) (A)
                 (A) (A) (A) (A) (A) (A) (A) (A) (A) (A) (A) (A)
                 (A) (A) (A) (A) (A) (A) (A) (A) (A) (A) (A) (A)
                 (A) (A) (A) (A) (A) (A) (A) (A) (A) (A) (A) (A)
                 (A) (A) (A) (A) (A) (A) (A) (A) (A) (A) (A) (A)
                 (A) (A) (A) (A) (A) (A) (A) (A) (A) (A) (A) (A)
                 (A) (A) (A) (A) (A) (A) (A) (A) (A) (A) (A) (A)
                 (A) (A) (A) (A) (A) (A) (A) (A) (A) (A) (A) (A)
                 (A) (A) (A) (A) (A) (A) (A) (A) (A) (A) (A) (A)
                 (A) (A) (A) (A) (A) (A) (A) (A) (A) (A) (A) (A)
                 (A) (A) (A) (A) (A) (A) (A) (A) (A) (A) (A) (A)
                 (A) (A) (A) (A) (A) (A) (A) (A) (A) (A) (A) (A)
                 (A) (A) (A) (A) (A) (A) (A) (A) (A) (A) (A) (A)
                 (A) (A) (A) (A) (A) (A) (A) (A) (A) (A) (A) (A)
                 (A) (A) (A) (A) (A) (A) (A) (A) (A) (A) (A) (A)
                 (A) (A) (A) (A) (A) (A) (A) (A) (A) (A) (A) (A)
                 (A) (A) (A) (A) (A) (A) (A) (A) (A) (A) (A) (A)
                 (A) (A) (A) (A) (A) (A) (A) (A) (A) (A) (A) (A)
                 (A) (A) (A) (A) (A) (A) (A) (A) (A) (A) (A) (A)
                 (A) (A) (A) (A) (A) (A) (A) (A) (A) (A) (A) (A)
                 (A) (A) (A) (A) (A) (A) (A) (A) (A) (A) (A) (A)
                 (A) (A) (A) (A) (A) (A) (A) (A) (A) (A) (A) (A)
                 (A) (A) (A) (A) (A) (A) (A) (A) (A) (A) (A) (A)
                 (A) (A) (A) (A) (A) (A) (A) (A) (A) (A) (A) (A)
                 (A) (A) (A) (A) (A) (A) (A) (A) (A) (A) (A) (A)
                 (A) (A) (A) (A) (A) (A) (A) (A) (A) (A) (A) (A)
                 (A) (A) (A) (A) (A) (A) (A) (A) (A) (A) (A) (A)
                 (A) (A) (A) (A) (A) (A) (A) (A) (A) (A) (A) (A)
                 (A) (A) (A) (A) (A) (A) (A) (A) (A) (A) (A) (A)
                 (A) (A) (A) (A) (A) (A) (A) (A) (A) (A) (A) (A)
                 (A) (A) (A) (A) (A) (A) (A) (A) (A) (A) (A) (A)
                 (A) (A) (A) (A) (A) (A) (A) (A) (A) (A) (A) (A)
                 (A) (A) (A) (A) (A) (A) (A) (A) (A) (A) (A) (A)
                 (A) (A) (A) (A) (A) (A) (A) (A) (A) (A) (A) (A)
                 (A) (A) (A) (A) (A) (A) (A) (A) (A) (A) (A) (A)
                 (A) (A) (A) (A) (A) (A) (A) (A) (A) (A) (A) (A)
                 (A) (A) (A) (A) (A) (A) (A) (A) (A) (A) (A) (A)
                 (A) (A) (A) (A) (A) (A) (A) (A) (A) (A) (A) (A)
                 (A) (A) (A) (A) (A) (A) (A) (A) (A) (A) (A) (A)
                 (A) (A) (A) (A) (A) (A) (A) (A) (A) (A) (A) (A)
                 (A) (A) (A) (A) (A) (A) (A) (A) (A) (A) (A) (A)
                 (A) (A) (A) (A) (A) (A) (A) (A) (A) (A) (A) (A)
                 (A) (A) (A) (A) (A) (A) (A) (A) (A) (A) (A) (A)
                 (A) (A) (A) (A) (A) (A) (A) (A) (A) (A) (A) (A)
                 (A) (A) (A) (A) (A) (A) (A) (A) (A) (A) (A) (A)
                 (A) (A) (A) (A) (A) (A) (A) (A) (A) (A) (A) (A)
                 (A) (A) (A) (A) (A) (A) (A) (A) (A) (A) (A) (A)
                 (A) (A) (A) (A) (A) (A) (A) (A) (A) (A) (A) (A)
                 (A) (A) (A) (A) (A) (A) (A) (A) (A) (A) (A) (A)
                 (A) (A) (A) (A) (A) (A) (A) (A) (A) (A) (A) (A)
                 (A) (A) (A) (A) (A) (A) (A) (A) (A) (A) (A) (A)
                 (A) (A) (A) (A) (A) (A) (A) (A) (A) (A) (A) (A)
                 (A) (A) (A) (A) (A) (A) (A) (A) (A) (A) (A) (A)
                 (A) (A) (A) (A) (A) (A) (A) (A) (A) (A) (A) (A)
                 (A) (A) (A) (A) (A) (A) (A) (A) (A) (A) (A) (A)
                 (A) (A) (A) (A) (A) (A) (A) (A) (A) (A) (A) (A)
                 (A) (A) (A) (A) (A) (A) (A) (A) (A) (A) (A) (A)
                 (A) (A) (A) (A) (A) (A) (A) (A) (A) (A) (A) (A)
                 (A) (A) (A) (A) (A) (A) (A) (A) (A) (A) (A) (A)
                 (A) (A) (A) (A) (A) (A) (A) (A) (A) (A) (A) (A)
                 (A) (A) (A) (A) (A) (A) (A) (A) (A) (A) (A) (A)
                 (A) (A) (A) (A) (A) (A) (A) (A) (A) (A) (A) (A)
                 (A) (A) (A) (A) (A) (A) (A) (A) (A) (A) (A) (A)
                 (A) (A) (A) (A) (A) (A) (A) (A) (A) (A) (A) (A)
                 (A) (A) (A) (A) (A) (A) (A) (A) (A) (A) (A) (A)
                 (A) (A) (A) (A) (A) (A) (A) (A) (A) (A) (A) (A)
                 (A) (A) (A) (A) (A) (A) (A) (A) (A) (A) (A) (A)
                 (A) (A) (A) (A) (A) (A) (A) (A) (A) (A) (A) (A)
                 (A) (A) (A) (A) (A) (A) (A) (A) (A) (A) (A) (A)
                 (A) (A) (A) (A) (A) (A) (A) (A) (A) (A) (A) (A)
                 (A) (A) (A) (A) (A) (A) (A) (A) (A) (A) (A) (A)
                 (A) (A) (A) (A) (A) (A) (A) (A) (A) (A) (A) (A)
                 (A) (A) (A) (A) (A) (A) (A) (A) (A) (A) (A) (A)
                 (A) (A) (A) (A) (A) (A) (A) (A) (A) (A) (A) (A)
                 (A) (A) (A) (A) (A) (A) (A) (A) (A) (A) (A) (A)
                 (A) (A) (A) (A) (A) (A) (A) (A) (A) (A) (A) (A)
                 (A) (A) (A) (A) (A) (A) (A) (A) (A) (A) (A) (A)
                 (A) (A) (A) (A) (A) (A) (A) (A) (A) (A) (A) (A)
                 (A) (A) (A) (A) (A) (A) (A) (A) (A) (A) (A) (A)
                 (A) (A) (A) (A) (A) (A) (A) (A) (A) (A) (A) (A)
                 (A) (A) (A) (A) (A) (A) (A) (A) (A) (A) (A) (A)
                 (A) (A) (A) (A) (A) (A) (A) (A) (A) (A) (A) (A)
                 (A) (A) (A) (A) (A) (A) (A) (A) (A) (A) (A) (A)
                 (A) (A) (A) (A) (A) (A) (A) (A) (A) (A) (A) (A)
                 (A) (A) (A) (A) (A) (A) (A) (A) (A) (A) (A) (A)
                 (A) (A) (A) (A) (A) (A) (A) (A) (A) (A) (A) (A)
                 (A) (A) (A) (A) (A) (A) (A) (A) (A) (A) (A) (A)
                 (A) (A) (A) (A) (A) (A) (A) (A) (A) (A) (A) (A)
                 (A) (A) (A) (A) (A) (A) (A) (A) (A) (A) (A) (A)
                 (A) (A) (A) (A) (A) (A) (A) (A) (A) (A) (A) (A)
                 (A) (A) (A) (A) (A) (A) (A) (A) (A) (A) (A) (A)
                 (A) (A) (A) (A) (A) (A) (A) (A) (A) (A) (A) (A)
                 (A) (A) (A) (A) (A) (A) (A) (A) (A) (A) (A) (A)
                 (A) (A) (A) (A) (A) (A) (A) (A) (A) (A) (A) (A)
                 (A) (A) (A) (A) (A) (A) (A) (A) (A) (A) (A) (A)
                 (A) (A) (A) (A) (A) (A) (A) (A) (A) (A) (A) (A)
                 (A) (A) (A) (A) (A) (A) (A) (A) (A) (A) (A) (A)
                 (A) (A) (A) (A) (A) (A) (A) (A) (A) (A) (A) (A)
                 (A) (A) (A) (A) (A) (A) (A) (A) (A) (A) (A) (A)
                 (A) (A) (A) (A) (A) (A) (A) (A) (A) (A) (A) (A)
                 (A) (A) (A) (A) (A) (A) (A) (A) (A) (A) (A) (A)
                 (A) (A) (A) (A) (A) (A) (A) (A) (A) (A) (A) (A)
                 (A) (A) (A) (A) (A) (A) (A) (A) (A) (A) (A) (A)
                 (A) (A) (A) (A) (A) (A) (A) (A) (A) (A) (A) (A)
                 (A) (A) (A) (A) (A) (A) (A) (A) (A) (A) (A) (A)
                 (A) (A) (A) (A) (A) (A) (A) (A) (A) (A) (A) (A)
                 (A) (A) (A) (A) (A) (A) (A) (A) (A) (A) (A) (A)
                 (A) (A) (A) (A) (A) (A) (A) (A) (A) (A) (A) (A)
                 (A) (A) (A) (A) (A) (A) (A) (A) (A) (A) (A) (A)
                 (A) (A) (A) (A) (A) (A) (A) (A) (A) (A) (A) (A)
                 (A) (A) (A) (A) (A) (A) (A) (A) (A) (A) (A) (A)
                 (A) (A) (A) (A) (A) (A) (A) (A) (A) (A) (A) (A)
                 (A) (A) (A) (A) (A) (A) (A) (A) (A) (A) (A) (A)
                 (A) (A) (A) (A) (A) (A) (A) (A) (A) (A) (A) (A)
                 (A) (A) (A) (A) (A) (A)
 The electronic state is 1-A.
 Alpha  occ. eigenvalues --  -89.91181 -19.66769 -19.66663 -19.66126 -19.65849
 Alpha  occ. eigenvalues --  -19.65520 -19.64647 -19.64430 -19.63809 -19.63646
 Alpha  occ. eigenvalues --  -19.63634 -14.74979 -14.74646 -10.62616 -10.62410
 Alpha  occ. eigenvalues --  -10.62404 -10.61772 -10.61502 -10.61157 -10.60980
 Alpha  occ. eigenvalues --  -10.60887 -10.60768 -10.60190 -10.60095 -10.59991
 Alpha  occ. eigenvalues --  -10.59905 -10.59621 -10.59569 -10.59446 -10.59439
 Alpha  occ. eigenvalues --  -10.59406 -10.59296 -10.58950 -10.58883 -10.58791
 Alpha  occ. eigenvalues --  -10.58731 -10.58105 -10.57130 -10.56890 -10.56762
 Alpha  occ. eigenvalues --  -10.56738 -10.56700 -10.56562 -10.56558 -10.56217
 Alpha  occ. eigenvalues --  -10.56215 -10.56003 -10.55944 -10.55928 -10.55918
 Alpha  occ. eigenvalues --  -10.55853 -10.55742 -10.55514 -10.55484 -10.55451
 Alpha  occ. eigenvalues --  -10.55433 -10.55413 -10.55325 -10.55139 -10.55124
 Alpha  occ. eigenvalues --  -10.55087 -10.55067 -10.54932 -10.54860 -10.54822
 Alpha  occ. eigenvalues --  -10.54792 -10.54772 -10.54616 -10.54504 -10.54465
 Alpha  occ. eigenvalues --  -10.54465 -10.54412 -10.54368 -10.54267 -10.54234
 Alpha  occ. eigenvalues --  -10.54187 -10.54185 -10.54167 -10.54160 -10.54106
 Alpha  occ. eigenvalues --  -10.54066 -10.53960 -10.53926 -10.53893 -10.53869
 Alpha  occ. eigenvalues --  -10.53798 -10.53760 -10.53734 -10.53725 -10.53718
 Alpha  occ. eigenvalues --  -10.53686 -10.53680 -10.53623 -10.53617 -10.53608
 Alpha  occ. eigenvalues --  -10.53545 -10.53483 -10.53437 -10.53418 -10.53371
 Alpha  occ. eigenvalues --  -10.53355 -10.53303 -10.53248 -10.53185 -10.53165
 Alpha  occ. eigenvalues --  -10.53100 -10.52944 -10.52810 -10.52806 -10.52764
 Alpha  occ. eigenvalues --  -10.52577 -10.52551 -10.52475 -10.52375 -10.52182
 Alpha  occ. eigenvalues --  -10.52125 -10.51966  -8.27406  -6.19737  -6.19496
 Alpha  occ. eigenvalues --   -6.19078  -1.18547  -1.18403  -1.18139  -1.17492
 Alpha  occ. eigenvalues --   -1.17166  -1.16263  -1.16119  -1.15737  -1.15177
 Alpha  occ. eigenvalues --   -1.14188  -1.02730  -1.01840  -0.99313  -0.97436
 Alpha  occ. eigenvalues --   -0.96192  -0.95978  -0.95794  -0.94444  -0.93807
 Alpha  occ. eigenvalues --   -0.92143  -0.91150  -0.91096  -0.90796  -0.90616
 Alpha  occ. eigenvalues --   -0.90240  -0.89881  -0.89849  -0.89567  -0.88800
 Alpha  occ. eigenvalues --   -0.88463  -0.88313  -0.88176  -0.87980  -0.87316
 Alpha  occ. eigenvalues --   -0.86792  -0.86453  -0.86255  -0.85685  -0.85167
 Alpha  occ. eigenvalues --   -0.85018  -0.84732  -0.84584  -0.84222  -0.83964
 Alpha  occ. eigenvalues --   -0.83785  -0.83539  -0.83224  -0.83002  -0.82575
 Alpha  occ. eigenvalues --   -0.82370  -0.81690  -0.81482  -0.81068  -0.80572
 Alpha  occ. eigenvalues --   -0.80296  -0.79793  -0.79478  -0.78411  -0.77737
 Alpha  occ. eigenvalues --   -0.77499  -0.77191  -0.76964  -0.76338  -0.76113
 Alpha  occ. eigenvalues --   -0.75528  -0.75046  -0.74961  -0.74525  -0.73715
 Alpha  occ. eigenvalues --   -0.73057  -0.72853  -0.72253  -0.71926  -0.71190
 Alpha  occ. eigenvalues --   -0.71032  -0.70650  -0.70194  -0.69894  -0.69774
 Alpha  occ. eigenvalues --   -0.69594  -0.69149  -0.68925  -0.68673  -0.68318
 Alpha  occ. eigenvalues --   -0.68006  -0.67941  -0.67451  -0.66813  -0.66636
 Alpha  occ. eigenvalues --   -0.66165  -0.65669  -0.65523  -0.65517  -0.65303
 Alpha  occ. eigenvalues --   -0.65216  -0.64811  -0.64524  -0.64441  -0.64021
 Alpha  occ. eigenvalues --   -0.63900  -0.63755  -0.63620  -0.63508  -0.63203
 Alpha  occ. eigenvalues --   -0.63119  -0.62975  -0.62124  -0.62042  -0.61433
 Alpha  occ. eigenvalues --   -0.60947  -0.60778  -0.60734  -0.60589  -0.60419
 Alpha  occ. eigenvalues --   -0.60356  -0.59506  -0.59203  -0.58474  -0.58156
 Alpha  occ. eigenvalues --   -0.57919  -0.57691  -0.57383  -0.57310  -0.57052
 Alpha  occ. eigenvalues --   -0.56982  -0.56873  -0.56563  -0.56329  -0.56140
 Alpha  occ. eigenvalues --   -0.55979  -0.55539  -0.55478  -0.55310  -0.54822
 Alpha  occ. eigenvalues --   -0.54612  -0.54487  -0.54349  -0.54053  -0.53995
 Alpha  occ. eigenvalues --   -0.53944  -0.53678  -0.53578  -0.53431  -0.53323
 Alpha  occ. eigenvalues --   -0.53205  -0.53188  -0.52832  -0.52695  -0.52531
 Alpha  occ. eigenvalues --   -0.52455  -0.52374  -0.52234  -0.52098  -0.51895
 Alpha  occ. eigenvalues --   -0.51715  -0.51539  -0.51531  -0.51273  -0.51144
 Alpha  occ. eigenvalues --   -0.50967  -0.50874  -0.50818  -0.50696  -0.50457
 Alpha  occ. eigenvalues --   -0.50274  -0.50189  -0.50116  -0.49962  -0.49860
 Alpha  occ. eigenvalues --   -0.49655  -0.49503  -0.49337  -0.49305  -0.49270
 Alpha  occ. eigenvalues --   -0.49096  -0.48997  -0.48870  -0.48716  -0.48563
 Alpha  occ. eigenvalues --   -0.48305  -0.48172  -0.48080  -0.47915  -0.47818
 Alpha  occ. eigenvalues --   -0.47727  -0.47654  -0.47417  -0.47337  -0.47090
 Alpha  occ. eigenvalues --   -0.47004  -0.46905  -0.46764  -0.46647  -0.46550
 Alpha  occ. eigenvalues --   -0.46397  -0.46302  -0.46190  -0.46065  -0.46033
 Alpha  occ. eigenvalues --   -0.45877  -0.45797  -0.45686  -0.45574  -0.45540
 Alpha  occ. eigenvalues --   -0.45260  -0.44996  -0.44909  -0.44793  -0.44756
 Alpha  occ. eigenvalues --   -0.44562  -0.44484  -0.44422  -0.44261  -0.44165
 Alpha  occ. eigenvalues --   -0.43999  -0.43839  -0.43743  -0.43683  -0.43579
 Alpha  occ. eigenvalues --   -0.43368  -0.43209  -0.42964  -0.42903  -0.42799
 Alpha  occ. eigenvalues --   -0.42680  -0.42578  -0.42460  -0.42364  -0.42346
 Alpha  occ. eigenvalues --   -0.42199  -0.42032  -0.41888  -0.41736  -0.41613
 Alpha  occ. eigenvalues --   -0.41540  -0.41442  -0.41281  -0.41243  -0.41093
 Alpha  occ. eigenvalues --   -0.41053  -0.40804  -0.40649  -0.40428  -0.40317
 Alpha  occ. eigenvalues --   -0.40192  -0.40114  -0.40050  -0.40005  -0.39858
 Alpha  occ. eigenvalues --   -0.39807  -0.39661  -0.39556  -0.39358  -0.39299
 Alpha  occ. eigenvalues --   -0.39096  -0.38975  -0.38878  -0.38742  -0.38646
 Alpha  occ. eigenvalues --   -0.38561  -0.38379  -0.38310  -0.38270  -0.38026
 Alpha  occ. eigenvalues --   -0.37976  -0.37931  -0.37919  -0.37767  -0.37657
 Alpha  occ. eigenvalues --   -0.37588  -0.37543  -0.37505  -0.37322  -0.37253
 Alpha  occ. eigenvalues --   -0.37156  -0.37038  -0.36930  -0.36715  -0.36630
 Alpha  occ. eigenvalues --   -0.36461  -0.36406  -0.36245  -0.36127  -0.36017
 Alpha  occ. eigenvalues --   -0.35966  -0.35815  -0.35767  -0.35541  -0.35446
 Alpha  occ. eigenvalues --   -0.35336  -0.35245  -0.34784  -0.34722  -0.34667
 Alpha  occ. eigenvalues --   -0.34636  -0.34558  -0.34441  -0.34296  -0.33652
 Alpha  occ. eigenvalues --   -0.32773  -0.32672  -0.31906  -0.31507  -0.31471
 Alpha  occ. eigenvalues --   -0.30531  -0.30255  -0.30160  -0.29436  -0.29203
 Alpha  occ. eigenvalues --   -0.28267  -0.27409  -0.27111  -0.26958  -0.25611
 Alpha  occ. eigenvalues --   -0.24626  -0.24239  -0.24094
 Alpha virt. eigenvalues --   -0.01672  -0.01103  -0.00849   0.01513   0.01636
 Alpha virt. eigenvalues --    0.01938   0.02517   0.03103   0.03240   0.03471
 Alpha virt. eigenvalues --    0.03788   0.04157   0.05669   0.05734   0.06508
 Alpha virt. eigenvalues --    0.07227   0.07474   0.07735   0.08146   0.08236
 Alpha virt. eigenvalues --    0.08470   0.08477   0.08755   0.08928   0.09055
 Alpha virt. eigenvalues --    0.09305   0.09492   0.09667   0.09814   0.09906
 Alpha virt. eigenvalues --    0.09968   0.10139   0.10302   0.10460   0.10505
 Alpha virt. eigenvalues --    0.10610   0.10868   0.10877   0.11071   0.11311
 Alpha virt. eigenvalues --    0.11356   0.11449   0.11504   0.11632   0.11907
 Alpha virt. eigenvalues --    0.12023   0.12135   0.12310   0.12500   0.12515
 Alpha virt. eigenvalues --    0.12580   0.12695   0.12932   0.13160   0.13195
 Alpha virt. eigenvalues --    0.13409   0.13477   0.13611   0.13689   0.13892
 Alpha virt. eigenvalues --    0.14104   0.14193   0.14384   0.14441   0.14556
 Alpha virt. eigenvalues --    0.14580   0.14756   0.14906   0.15016   0.15097
 Alpha virt. eigenvalues --    0.15341   0.15493   0.15517   0.15687   0.15938
 Alpha virt. eigenvalues --    0.16029   0.16100   0.16170   0.16319   0.16473
 Alpha virt. eigenvalues --    0.16535   0.16609   0.16689   0.16916   0.16935
 Alpha virt. eigenvalues --    0.17097   0.17158   0.17237   0.17281   0.17488
 Alpha virt. eigenvalues --    0.17587   0.17679   0.17835   0.18039   0.18100
 Alpha virt. eigenvalues --    0.18140   0.18170   0.18414   0.18503   0.18508
 Alpha virt. eigenvalues --    0.18644   0.18707   0.18830   0.18964   0.19064
 Alpha virt. eigenvalues --    0.19239   0.19331   0.19351   0.19479   0.19550
 Alpha virt. eigenvalues --    0.19685   0.19858   0.19902   0.20015   0.20200
 Alpha virt. eigenvalues --    0.20248   0.20337   0.20380   0.20537   0.20614
 Alpha virt. eigenvalues --    0.20667   0.20756   0.20808   0.20882   0.21048
 Alpha virt. eigenvalues --    0.21084   0.21162   0.21371   0.21408   0.21452
 Alpha virt. eigenvalues --    0.21667   0.21855   0.21904   0.21986   0.22151
 Alpha virt. eigenvalues --    0.22233   0.22306   0.22341   0.22426   0.22669
 Alpha virt. eigenvalues --    0.22695   0.22835   0.22918   0.23178   0.23212
 Alpha virt. eigenvalues --    0.23278   0.23577   0.23614   0.23691   0.23819
 Alpha virt. eigenvalues --    0.23936   0.24058   0.24096   0.24201   0.24324
 Alpha virt. eigenvalues --    0.24389   0.24572   0.24676   0.24714   0.24822
 Alpha virt. eigenvalues --    0.24961   0.25243   0.25347   0.25456   0.25532
 Alpha virt. eigenvalues --    0.25597   0.25675   0.25820   0.25920   0.26040
 Alpha virt. eigenvalues --    0.26243   0.26256   0.26534   0.26643   0.26813
 Alpha virt. eigenvalues --    0.26935   0.27014   0.27102   0.27192   0.27266
 Alpha virt. eigenvalues --    0.27353   0.27542   0.27674   0.27839   0.27974
 Alpha virt. eigenvalues --    0.28039   0.28132   0.28330   0.28487   0.28578
 Alpha virt. eigenvalues --    0.28600   0.28755   0.28834   0.29066   0.29109
 Alpha virt. eigenvalues --    0.29203   0.29350   0.29499   0.29605   0.29748
 Alpha virt. eigenvalues --    0.29840   0.29871   0.29984   0.30242   0.30332
 Alpha virt. eigenvalues --    0.30451   0.30615   0.30758   0.30806   0.30846
 Alpha virt. eigenvalues --    0.31005   0.31112   0.31174   0.31225   0.31325
 Alpha virt. eigenvalues --    0.31428   0.31485   0.31615   0.31832   0.31923
 Alpha virt. eigenvalues --    0.32073   0.32195   0.32304   0.32354   0.32459
 Alpha virt. eigenvalues --    0.32686   0.32722   0.32781   0.32907   0.33170
 Alpha virt. eigenvalues --    0.33241   0.33371   0.33434   0.33533   0.33565
 Alpha virt. eigenvalues --    0.33649   0.33813   0.33909   0.34065   0.34228
 Alpha virt. eigenvalues --    0.34378   0.34615   0.34700   0.34962   0.35056
 Alpha virt. eigenvalues --    0.35150   0.35541   0.35693   0.35925   0.36077
 Alpha virt. eigenvalues --    0.36452   0.36513   0.36680   0.36878   0.36982
 Alpha virt. eigenvalues --    0.37343   0.37479   0.37680   0.37807   0.37882
 Alpha virt. eigenvalues --    0.38249   0.38463   0.38490   0.38576   0.38991
 Alpha virt. eigenvalues --    0.39454   0.39589   0.39611   0.39968   0.40219
 Alpha virt. eigenvalues --    0.40355   0.40409   0.40848   0.41198   0.41505
 Alpha virt. eigenvalues --    0.41667   0.41836   0.41989   0.42213   0.42418
 Alpha virt. eigenvalues --    0.43217   0.43612   0.43678   0.43973   0.44158
 Alpha virt. eigenvalues --    0.44216   0.44641   0.44701   0.45064   0.45222
 Alpha virt. eigenvalues --    0.45326   0.45489   0.45644   0.45738   0.45932
 Alpha virt. eigenvalues --    0.46068   0.46263   0.46374   0.46561   0.46677
 Alpha virt. eigenvalues --    0.46714   0.46858   0.47008   0.47126   0.47343
 Alpha virt. eigenvalues --    0.47498   0.47584   0.47609   0.47838   0.47907
 Alpha virt. eigenvalues --    0.47936   0.48250   0.48312   0.48364   0.48478
 Alpha virt. eigenvalues --    0.48569   0.48611   0.48760   0.48821   0.49002
 Alpha virt. eigenvalues --    0.49060   0.49093   0.49212   0.49349   0.49474
 Alpha virt. eigenvalues --    0.49693   0.49796   0.49947   0.50026   0.50151
 Alpha virt. eigenvalues --    0.50353   0.50445   0.50543   0.50610   0.50691
 Alpha virt. eigenvalues --    0.50940   0.51166   0.51292   0.51375   0.51640
 Alpha virt. eigenvalues --    0.51657   0.51727   0.52048   0.52155   0.52225
 Alpha virt. eigenvalues --    0.52323   0.52516   0.52712   0.52719   0.52846
 Alpha virt. eigenvalues --    0.53021   0.53311   0.53544   0.53727   0.53863
 Alpha virt. eigenvalues --    0.53904   0.54074   0.54198   0.54394   0.54496
 Alpha virt. eigenvalues --    0.54717   0.54811   0.54955   0.55116   0.55211
 Alpha virt. eigenvalues --    0.55443   0.55476   0.55558   0.55824   0.55969
 Alpha virt. eigenvalues --    0.56123   0.56301   0.56504   0.56717   0.56881
 Alpha virt. eigenvalues --    0.57036   0.57118   0.57236   0.57299   0.57378
 Alpha virt. eigenvalues --    0.57520   0.57671   0.57866   0.58083   0.58234
 Alpha virt. eigenvalues --    0.58396   0.58553   0.58895   0.59087   0.59207
 Alpha virt. eigenvalues --    0.59303   0.59518   0.59852   0.60039   0.60089
 Alpha virt. eigenvalues --    0.60228   0.60366   0.60504   0.60634   0.60819
 Alpha virt. eigenvalues --    0.61114   0.61351   0.61393   0.61548   0.61680
 Alpha virt. eigenvalues --    0.61978   0.62168   0.62348   0.62526   0.62583
 Alpha virt. eigenvalues --    0.62700   0.62968   0.63163   0.63338   0.63436
 Alpha virt. eigenvalues --    0.63599   0.63783   0.63849   0.64021   0.64157
 Alpha virt. eigenvalues --    0.64279   0.64425   0.64522   0.64600   0.64739
 Alpha virt. eigenvalues --    0.64906   0.65031   0.65235   0.65413   0.65488
 Alpha virt. eigenvalues --    0.65554   0.65678   0.65819   0.65982   0.66088
 Alpha virt. eigenvalues --    0.66226   0.66450   0.66522   0.66675   0.66764
 Alpha virt. eigenvalues --    0.66910   0.67037   0.67119   0.67259   0.67274
 Alpha virt. eigenvalues --    0.67373   0.67473   0.67771   0.67928   0.67937
 Alpha virt. eigenvalues --    0.68041   0.68098   0.68177   0.68321   0.68378
 Alpha virt. eigenvalues --    0.68465   0.68545   0.68743   0.68864   0.68907
 Alpha virt. eigenvalues --    0.69016   0.69134   0.69155   0.69251   0.69297
 Alpha virt. eigenvalues --    0.69339   0.69387   0.69564   0.69752   0.69789
 Alpha virt. eigenvalues --    0.69815   0.69890   0.70014   0.70107   0.70120
 Alpha virt. eigenvalues --    0.70231   0.70245   0.70442   0.70474   0.70500
 Alpha virt. eigenvalues --    0.70570   0.70675   0.70758   0.70804   0.70859
 Alpha virt. eigenvalues --    0.70968   0.71039   0.71146   0.71175   0.71297
 Alpha virt. eigenvalues --    0.71434   0.71557   0.71601   0.71745   0.71793
 Alpha virt. eigenvalues --    0.71855   0.71887   0.72009   0.72060   0.72088
 Alpha virt. eigenvalues --    0.72165   0.72220   0.72273   0.72310   0.72453
 Alpha virt. eigenvalues --    0.72512   0.72618   0.72744   0.72848   0.72946
 Alpha virt. eigenvalues --    0.73024   0.73137   0.73249   0.73293   0.73366
 Alpha virt. eigenvalues --    0.73445   0.73517   0.73533   0.73675   0.73746
 Alpha virt. eigenvalues --    0.73802   0.73895   0.73937   0.73963   0.74069
 Alpha virt. eigenvalues --    0.74133   0.74226   0.74345   0.74411   0.74453
 Alpha virt. eigenvalues --    0.74531   0.74575   0.74634   0.74678   0.74852
 Alpha virt. eigenvalues --    0.74938   0.74950   0.75036   0.75108   0.75206
 Alpha virt. eigenvalues --    0.75232   0.75398   0.75428   0.75547   0.75637
 Alpha virt. eigenvalues --    0.75669   0.75703   0.75750   0.75791   0.75860
 Alpha virt. eigenvalues --    0.75959   0.76074   0.76088   0.76154   0.76251
 Alpha virt. eigenvalues --    0.76297   0.76357   0.76429   0.76536   0.76560
 Alpha virt. eigenvalues --    0.76586   0.76734   0.76873   0.76922   0.76961
 Alpha virt. eigenvalues --    0.77092   0.77114   0.77137   0.77383   0.77407
 Alpha virt. eigenvalues --    0.77549   0.77572   0.77715   0.77730   0.77795
 Alpha virt. eigenvalues --    0.77807   0.77944   0.78093   0.78186   0.78224
 Alpha virt. eigenvalues --    0.78297   0.78440   0.78490   0.78518   0.78639
 Alpha virt. eigenvalues --    0.78738   0.78743   0.78909   0.78983   0.79146
 Alpha virt. eigenvalues --    0.79258   0.79372   0.79472   0.79601   0.79682
 Alpha virt. eigenvalues --    0.79734   0.79771   0.79841   0.80048   0.80161
 Alpha virt. eigenvalues --    0.80192   0.80327   0.80358   0.80497   0.80582
 Alpha virt. eigenvalues --    0.80762   0.80889   0.81048   0.81066   0.81155
 Alpha virt. eigenvalues --    0.81231   0.81350   0.81513   0.81638   0.81873
 Alpha virt. eigenvalues --    0.81928   0.82100   0.82271   0.82311   0.82358
 Alpha virt. eigenvalues --    0.82452   0.82583   0.82749   0.82862   0.82916
 Alpha virt. eigenvalues --    0.83025   0.83058   0.83239   0.83363   0.83439
 Alpha virt. eigenvalues --    0.83486   0.83586   0.83773   0.83901   0.84143
 Alpha virt. eigenvalues --    0.84317   0.84365   0.84504   0.84646   0.84783
 Alpha virt. eigenvalues --    0.85004   0.85028   0.85141   0.85320   0.85473
 Alpha virt. eigenvalues --    0.85617   0.85757   0.85894   0.86117   0.86263
 Alpha virt. eigenvalues --    0.86384   0.86584   0.86802   0.86825   0.87106
 Alpha virt. eigenvalues --    0.87285   0.87366   0.87509   0.87640   0.87704
 Alpha virt. eigenvalues --    0.87883   0.88035   0.88093   0.88275   0.88375
 Alpha virt. eigenvalues --    0.88592   0.88785   0.88849   0.88919   0.89193
 Alpha virt. eigenvalues --    0.89394   0.89571   0.89710   0.89873   0.90136
 Alpha virt. eigenvalues --    0.90154   0.90217   0.90344   0.90467   0.90710
 Alpha virt. eigenvalues --    0.90922   0.91134   0.91456   0.91594   0.91665
 Alpha virt. eigenvalues --    0.91955   0.92076   0.92213   0.92306   0.92649
 Alpha virt. eigenvalues --    0.92766   0.92991   0.93136   0.93355   0.93465
 Alpha virt. eigenvalues --    0.93694   0.93854   0.94035   0.94447   0.94667
 Alpha virt. eigenvalues --    0.94688   0.94965   0.95209   0.95285   0.95508
 Alpha virt. eigenvalues --    0.95643   0.95915   0.96108   0.96234   0.96703
 Alpha virt. eigenvalues --    0.96724   0.97002   0.97255   0.97689   0.97768
 Alpha virt. eigenvalues --    0.97980   0.98063   0.98268   0.98726   0.98853
 Alpha virt. eigenvalues --    0.99193   0.99283   0.99449   0.99539   0.99612
 Alpha virt. eigenvalues --    0.99757   1.00128   1.00268   1.00437   1.00624
 Alpha virt. eigenvalues --    1.00810   1.01235   1.01372   1.01549   1.01730
 Alpha virt. eigenvalues --    1.02123   1.02295   1.02298   1.02566   1.02797
 Alpha virt. eigenvalues --    1.03096   1.03274   1.03504   1.03559   1.03713
 Alpha virt. eigenvalues --    1.03920   1.04264   1.04410   1.04665   1.04716
 Alpha virt. eigenvalues --    1.04904   1.05062   1.05229   1.05577   1.05853
 Alpha virt. eigenvalues --    1.05960   1.06086   1.06275   1.06418   1.06499
 Alpha virt. eigenvalues --    1.06567   1.06902   1.07392   1.07672   1.07881
 Alpha virt. eigenvalues --    1.07964   1.08157   1.08474   1.08712   1.09144
 Alpha virt. eigenvalues --    1.09438   1.09497   1.09584   1.09761   1.10206
 Alpha virt. eigenvalues --    1.10324   1.10455   1.10642   1.10943   1.11199
 Alpha virt. eigenvalues --    1.11341   1.11572   1.11895   1.12193   1.12229
 Alpha virt. eigenvalues --    1.12648   1.12934   1.13001   1.13350   1.13619
 Alpha virt. eigenvalues --    1.13679   1.13860   1.13943   1.14255   1.14474
 Alpha virt. eigenvalues --    1.14757   1.14986   1.15264   1.15682   1.15743
 Alpha virt. eigenvalues --    1.15982   1.16009   1.16440   1.16531   1.16873
 Alpha virt. eigenvalues --    1.16980   1.17088   1.17466   1.17684   1.17771
 Alpha virt. eigenvalues --    1.18318   1.18377   1.18492   1.18860   1.19057
 Alpha virt. eigenvalues --    1.19437   1.19579   1.19731   1.19951   1.20008
 Alpha virt. eigenvalues --    1.20311   1.20445   1.20677   1.21163   1.21270
 Alpha virt. eigenvalues --    1.21638   1.21952   1.22045   1.22403   1.22674
 Alpha virt. eigenvalues --    1.22746   1.23089   1.23118   1.23468   1.23867
 Alpha virt. eigenvalues --    1.23891   1.24053   1.24237   1.24551   1.24818
 Alpha virt. eigenvalues --    1.24896   1.25276   1.25431   1.25694   1.25765
 Alpha virt. eigenvalues --    1.26176   1.26255   1.26623   1.26869   1.26888
 Alpha virt. eigenvalues --    1.27013   1.27184   1.27615   1.27732   1.28016
 Alpha virt. eigenvalues --    1.28104   1.28175   1.28567   1.28732   1.28899
 Alpha virt. eigenvalues --    1.29147   1.29250   1.29475   1.29782   1.29952
 Alpha virt. eigenvalues --    1.30101   1.30449   1.30506   1.30649   1.30719
 Alpha virt. eigenvalues --    1.30807   1.31119   1.31247   1.31271   1.31324
 Alpha virt. eigenvalues --    1.31562   1.31729   1.31945   1.32037   1.32185
 Alpha virt. eigenvalues --    1.32245   1.32639   1.32698   1.32870   1.32978
 Alpha virt. eigenvalues --    1.33263   1.33430   1.33677   1.33953   1.34044
 Alpha virt. eigenvalues --    1.34229   1.34242   1.34410   1.34482   1.34607
 Alpha virt. eigenvalues --    1.34855   1.34987   1.35137   1.35367   1.35638
 Alpha virt. eigenvalues --    1.35948   1.36035   1.36232   1.36405   1.36682
 Alpha virt. eigenvalues --    1.36925   1.36932   1.37086   1.37311   1.37372
 Alpha virt. eigenvalues --    1.37508   1.37580   1.37844   1.37991   1.38111
 Alpha virt. eigenvalues --    1.38389   1.38527   1.38628   1.38685   1.38895
 Alpha virt. eigenvalues --    1.39213   1.39453   1.39660   1.40062   1.40141
 Alpha virt. eigenvalues --    1.40205   1.40370   1.40821   1.41246   1.41512
 Alpha virt. eigenvalues --    1.41602   1.41860   1.42035   1.42487   1.42601
 Alpha virt. eigenvalues --    1.43079   1.43114   1.43419   1.43599   1.43848
 Alpha virt. eigenvalues --    1.44044   1.44141   1.44250   1.44528   1.44804
 Alpha virt. eigenvalues --    1.44940   1.44997   1.45414   1.45524   1.45802
 Alpha virt. eigenvalues --    1.46039   1.46100   1.46304   1.46424   1.46645
 Alpha virt. eigenvalues --    1.46943   1.47226   1.47520   1.47675   1.47803
 Alpha virt. eigenvalues --    1.48129   1.48213   1.48702   1.49053   1.49065
 Alpha virt. eigenvalues --    1.49534   1.49552   1.49761   1.50221   1.50694
 Alpha virt. eigenvalues --    1.50795   1.50971   1.51230   1.51686   1.51738
 Alpha virt. eigenvalues --    1.52126   1.52207   1.52361   1.52729   1.52962
 Alpha virt. eigenvalues --    1.53089   1.53292   1.53867   1.53995   1.54212
 Alpha virt. eigenvalues --    1.54334   1.54496   1.54640   1.54726   1.55150
 Alpha virt. eigenvalues --    1.55925   1.56592   1.56736   1.57121   1.57639
 Alpha virt. eigenvalues --    1.57919   1.58097   1.58222   1.58979   1.59207
 Alpha virt. eigenvalues --    1.59429   1.59563   1.59690   1.59883   1.60132
 Alpha virt. eigenvalues --    1.60526   1.60631   1.61402   1.61630   1.61924
 Alpha virt. eigenvalues --    1.62109   1.62486   1.62637   1.62907   1.63481
 Alpha virt. eigenvalues --    1.63603   1.63690   1.64007   1.64504   1.64688
 Alpha virt. eigenvalues --    1.64865   1.65356   1.65582   1.65924   1.66162
 Alpha virt. eigenvalues --    1.66331   1.66472   1.67150   1.67169   1.67933
 Alpha virt. eigenvalues --    1.68118   1.68451   1.68860   1.69468   1.69645
 Alpha virt. eigenvalues --    1.69945   1.70023   1.70529   1.70908   1.70985
 Alpha virt. eigenvalues --    1.71223   1.71430   1.71597   1.71930   1.71955
 Alpha virt. eigenvalues --    1.72386   1.72729   1.72936   1.73093   1.73414
 Alpha virt. eigenvalues --    1.73847   1.73993   1.74235   1.74468   1.74496
 Alpha virt. eigenvalues --    1.74670   1.74809   1.75069   1.75307   1.75594
 Alpha virt. eigenvalues --    1.75852   1.75878   1.76104   1.76151   1.76310
 Alpha virt. eigenvalues --    1.76694   1.76762   1.76897   1.77047   1.77163
 Alpha virt. eigenvalues --    1.77368   1.77486   1.77543   1.77825   1.77866
 Alpha virt. eigenvalues --    1.77920   1.78145   1.78190   1.78475   1.78537
 Alpha virt. eigenvalues --    1.78602   1.78914   1.79047   1.79090   1.79162
 Alpha virt. eigenvalues --    1.79394   1.79512   1.79541   1.79689   1.79757
 Alpha virt. eigenvalues --    1.79830   1.79885   1.80035   1.80147   1.80229
 Alpha virt. eigenvalues --    1.80375   1.80560   1.80674   1.80703   1.80825
 Alpha virt. eigenvalues --    1.80921   1.81011   1.81100   1.81280   1.81481
 Alpha virt. eigenvalues --    1.81548   1.81650   1.81717   1.81761   1.81916
 Alpha virt. eigenvalues --    1.81999   1.82061   1.82085   1.82281   1.82348
 Alpha virt. eigenvalues --    1.82463   1.82607   1.82717   1.82842   1.82943
 Alpha virt. eigenvalues --    1.83009   1.83095   1.83187   1.83259   1.83422
 Alpha virt. eigenvalues --    1.83542   1.83595   1.83675   1.83803   1.83945
 Alpha virt. eigenvalues --    1.84029   1.84200   1.84253   1.84294   1.84377
 Alpha virt. eigenvalues --    1.84437   1.84665   1.84715   1.84777   1.84851
 Alpha virt. eigenvalues --    1.84908   1.84964   1.85177   1.85263   1.85329
 Alpha virt. eigenvalues --    1.85388   1.85478   1.85524   1.85598   1.85805
 Alpha virt. eigenvalues --    1.85818   1.85984   1.86051   1.86121   1.86131
 Alpha virt. eigenvalues --    1.86249   1.86355   1.86389   1.86409   1.86581
 Alpha virt. eigenvalues --    1.86654   1.86687   1.86819   1.86852   1.86901
 Alpha virt. eigenvalues --    1.87054   1.87120   1.87211   1.87305   1.87401
 Alpha virt. eigenvalues --    1.87452   1.87531   1.87666   1.87737   1.87791
 Alpha virt. eigenvalues --    1.87886   1.87958   1.88075   1.88180   1.88281
 Alpha virt. eigenvalues --    1.88378   1.88663   1.88693   1.88789   1.88917
 Alpha virt. eigenvalues --    1.88976   1.89142   1.89228   1.89344   1.89529
 Alpha virt. eigenvalues --    1.89609   1.89630   1.89727   1.89863   1.89903
 Alpha virt. eigenvalues --    1.89997   1.90088   1.90098   1.90235   1.90284
 Alpha virt. eigenvalues --    1.90321   1.90344   1.90595   1.90740   1.90851
 Alpha virt. eigenvalues --    1.90888   1.91152   1.91233   1.91251   1.91388
 Alpha virt. eigenvalues --    1.91520   1.91585   1.91620   1.91752   1.91850
 Alpha virt. eigenvalues --    1.92019   1.92044   1.92220   1.92347   1.92499
 Alpha virt. eigenvalues --    1.92562   1.92679   1.92741   1.92794   1.92901
 Alpha virt. eigenvalues --    1.92992   1.93087   1.93184   1.93281   1.93363
 Alpha virt. eigenvalues --    1.93397   1.93491   1.93611   1.93658   1.93743
 Alpha virt. eigenvalues --    1.93825   1.93897   1.94047   1.94074   1.94205
 Alpha virt. eigenvalues --    1.94337   1.94470   1.94503   1.94571   1.94840
 Alpha virt. eigenvalues --    1.94883   1.95030   1.95192   1.95400   1.95501
 Alpha virt. eigenvalues --    1.95524   1.95668   1.95781   1.95837   1.95900
 Alpha virt. eigenvalues --    1.96065   1.96212   1.96271   1.96303   1.96450
 Alpha virt. eigenvalues --    1.96593   1.96693   1.96819   1.96885   1.96981
 Alpha virt. eigenvalues --    1.97051   1.97197   1.97228   1.97370   1.97554
 Alpha virt. eigenvalues --    1.97741   1.97756   1.97890   1.98010   1.98064
 Alpha virt. eigenvalues --    1.98220   1.98322   1.98355   1.98480   1.98498
 Alpha virt. eigenvalues --    1.98715   1.98849   1.98958   1.99002   1.99193
 Alpha virt. eigenvalues --    1.99223   1.99385   1.99457   1.99551   1.99755
 Alpha virt. eigenvalues --    1.99833   1.99916   1.99929   2.00043   2.00188
 Alpha virt. eigenvalues --    2.00295   2.00482   2.00533   2.00695   2.00861
 Alpha virt. eigenvalues --    2.00975   2.01058   2.01174   2.01300   2.01399
 Alpha virt. eigenvalues --    2.01483   2.01650   2.01774   2.01833   2.02142
 Alpha virt. eigenvalues --    2.02166   2.02358   2.02403   2.02497   2.02757
 Alpha virt. eigenvalues --    2.02790   2.02878   2.02920   2.03030   2.03093
 Alpha virt. eigenvalues --    2.03318   2.03492   2.03513   2.03660   2.03835
 Alpha virt. eigenvalues --    2.03945   2.04042   2.04206   2.04291   2.04528
 Alpha virt. eigenvalues --    2.04626   2.04777   2.05014   2.05188   2.05372
 Alpha virt. eigenvalues --    2.05487   2.05766   2.05885   2.05932   2.06020
 Alpha virt. eigenvalues --    2.06206   2.06411   2.06488   2.06613   2.06780
 Alpha virt. eigenvalues --    2.06855   2.07069   2.07323   2.07366   2.07395
 Alpha virt. eigenvalues --    2.07590   2.07680   2.07915   2.07985   2.08173
 Alpha virt. eigenvalues --    2.08515   2.08574   2.08826   2.09041   2.09216
 Alpha virt. eigenvalues --    2.09280   2.09364   2.09642   2.09750   2.09873
 Alpha virt. eigenvalues --    2.10022   2.10415   2.10710   2.10902   2.11010
 Alpha virt. eigenvalues --    2.11210   2.11287   2.11422   2.11576   2.11751
 Alpha virt. eigenvalues --    2.11989   2.12382   2.12620   2.12790   2.12966
 Alpha virt. eigenvalues --    2.13174   2.13522   2.13617   2.13837   2.13881
 Alpha virt. eigenvalues --    2.13960   2.14280   2.14557   2.14600   2.14659
 Alpha virt. eigenvalues --    2.14872   2.15103   2.15379   2.15659   2.15775
 Alpha virt. eigenvalues --    2.16018   2.16320   2.16406   2.16629   2.16797
 Alpha virt. eigenvalues --    2.16863   2.17057   2.17235   2.17469   2.17631
 Alpha virt. eigenvalues --    2.17872   2.18241   2.18351   2.18498   2.18813
 Alpha virt. eigenvalues --    2.18933   2.19083   2.19140   2.19576   2.19748
 Alpha virt. eigenvalues --    2.19811   2.20221   2.20277   2.20699   2.20725
 Alpha virt. eigenvalues --    2.20836   2.21047   2.21177   2.21435   2.21575
 Alpha virt. eigenvalues --    2.21816   2.21871   2.22426   2.22688   2.22780
 Alpha virt. eigenvalues --    2.22921   2.23382   2.23485   2.23688   2.24156
 Alpha virt. eigenvalues --    2.24303   2.24730   2.24826   2.24844   2.25158
 Alpha virt. eigenvalues --    2.25502   2.25548   2.25656   2.25690   2.25827
 Alpha virt. eigenvalues --    2.26100   2.26235   2.26746   2.27020   2.27185
 Alpha virt. eigenvalues --    2.27313   2.27425   2.27600   2.27766   2.28158
 Alpha virt. eigenvalues --    2.28255   2.28453   2.28639   2.29189   2.29329
 Alpha virt. eigenvalues --    2.29627   2.29864   2.30012   2.30135   2.30354
 Alpha virt. eigenvalues --    2.30574   2.30861   2.31163   2.31594   2.31765
 Alpha virt. eigenvalues --    2.31893   2.32024   2.32224   2.32414   2.32931
 Alpha virt. eigenvalues --    2.33097   2.33361   2.33672   2.33838   2.33890
 Alpha virt. eigenvalues --    2.34025   2.34175   2.34246   2.34497   2.34599
 Alpha virt. eigenvalues --    2.34648   2.34890   2.34987   2.35152   2.35242
 Alpha virt. eigenvalues --    2.35346   2.35579   2.35723   2.35820   2.35881
 Alpha virt. eigenvalues --    2.36027   2.36333   2.36463   2.36620   2.36785
 Alpha virt. eigenvalues --    2.37027   2.37164   2.37495   2.37570   2.37765
 Alpha virt. eigenvalues --    2.37991   2.38095   2.38411   2.38690   2.38783
 Alpha virt. eigenvalues --    2.39046   2.39230   2.39335   2.39688   2.39732
 Alpha virt. eigenvalues --    2.40066   2.40191   2.40324   2.40426   2.40784
 Alpha virt. eigenvalues --    2.40942   2.41205   2.41546   2.41680   2.41867
 Alpha virt. eigenvalues --    2.42228   2.42310   2.42480   2.42673   2.42862
 Alpha virt. eigenvalues --    2.42933   2.43468   2.43780   2.44102   2.44166
 Alpha virt. eigenvalues --    2.44474   2.44533   2.44767   2.45122   2.45311
 Alpha virt. eigenvalues --    2.45459   2.45563   2.45692   2.46135   2.46330
 Alpha virt. eigenvalues --    2.46673   2.46958   2.47120   2.47223   2.47335
 Alpha virt. eigenvalues --    2.47585   2.48003   2.48150   2.48159   2.48251
 Alpha virt. eigenvalues --    2.48567   2.48662   2.48996   2.49042   2.49183
 Alpha virt. eigenvalues --    2.49352   2.49485   2.49519   2.49856   2.50258
 Alpha virt. eigenvalues --    2.50442   2.50550   2.50665   2.51036   2.51244
 Alpha virt. eigenvalues --    2.51274   2.51466   2.51673   2.51826   2.52188
 Alpha virt. eigenvalues --    2.52283   2.52590   2.52853   2.52981   2.53095
 Alpha virt. eigenvalues --    2.53190   2.53511   2.53649   2.53869   2.54045
 Alpha virt. eigenvalues --    2.54299   2.54640   2.54772   2.55210   2.55479
 Alpha virt. eigenvalues --    2.55786   2.55999   2.56181   2.56504   2.56700
 Alpha virt. eigenvalues --    2.56741   2.57050   2.57394   2.57465   2.58221
 Alpha virt. eigenvalues --    2.58298   2.58458   2.58552   2.58801   2.59096
 Alpha virt. eigenvalues --    2.59296   2.59563   2.60127   2.60252   2.60293
 Alpha virt. eigenvalues --    2.60822   2.60905   2.60951   2.61278   2.61491
 Alpha virt. eigenvalues --    2.61620   2.61941   2.62131   2.62200   2.62246
 Alpha virt. eigenvalues --    2.62513   2.62752   2.62822   2.62964   2.63486
 Alpha virt. eigenvalues --    2.63667   2.63745   2.63878   2.64211   2.64267
 Alpha virt. eigenvalues --    2.64457   2.64626   2.64723   2.64815   2.64942
 Alpha virt. eigenvalues --    2.65255   2.65436   2.65457   2.65804   2.65968
 Alpha virt. eigenvalues --    2.66237   2.66296   2.66374   2.66690   2.66784
 Alpha virt. eigenvalues --    2.66957   2.67032   2.67110   2.67261   2.67299
 Alpha virt. eigenvalues --    2.67537   2.67708   2.67735   2.67839   2.68066
 Alpha virt. eigenvalues --    2.68182   2.68212   2.68326   2.68485   2.68550
 Alpha virt. eigenvalues --    2.68664   2.68913   2.69277   2.69600   2.69771
 Alpha virt. eigenvalues --    2.69932   2.70540   2.70624   2.70812   2.70875
 Alpha virt. eigenvalues --    2.70926   2.71298   2.71484   2.71662   2.71931
 Alpha virt. eigenvalues --    2.72550   2.73046   2.73261   2.73485   2.73723
 Alpha virt. eigenvalues --    2.73945   2.74710   2.75425   2.75723   2.76521
 Alpha virt. eigenvalues --    2.77091   2.77387   2.78390   2.78606   2.79061
 Alpha virt. eigenvalues --    2.79163   2.79276   2.79928   2.80321   2.80491
 Alpha virt. eigenvalues --    2.80782   2.81028   2.81233   2.81504   2.81812
 Alpha virt. eigenvalues --    2.82104   2.82572   2.82760   2.83335   2.83938
 Alpha virt. eigenvalues --    2.84261   2.84409   2.84758   2.84946   2.85350
 Alpha virt. eigenvalues --    2.85500   2.85528   2.85829   2.85965   2.86152
 Alpha virt. eigenvalues --    2.86743   2.86777   2.87755   2.87874   2.88125
 Alpha virt. eigenvalues --    2.88354   2.88780   2.89136   2.89198   2.89355
 Alpha virt. eigenvalues --    2.89531   2.89616   2.89810   2.90073   2.90127
 Alpha virt. eigenvalues --    2.90435   2.90656   2.90753   2.90913   2.91073
 Alpha virt. eigenvalues --    2.91248   2.91425   2.91717   2.91785   2.91902
 Alpha virt. eigenvalues --    2.92021   2.92128   2.92276   2.92474   2.92714
 Alpha virt. eigenvalues --    2.92819   2.93128   2.93297   2.93606   2.93710
 Alpha virt. eigenvalues --    2.94031   2.94199   2.94284   2.94326   2.94505
 Alpha virt. eigenvalues --    2.94856   2.95068   2.95203   2.95341   2.95609
 Alpha virt. eigenvalues --    2.95733   2.95923   2.96245   2.96361   2.96541
 Alpha virt. eigenvalues --    2.96703   2.96883   2.97014   2.97330   2.97664
 Alpha virt. eigenvalues --    2.97706   2.98161   2.98377   2.98670   2.98740
 Alpha virt. eigenvalues --    2.98923   2.99074   2.99266   2.99454   2.99688
 Alpha virt. eigenvalues --    2.99889   2.99993   3.00278   3.00657   3.00699
 Alpha virt. eigenvalues --    3.01058   3.01117   3.01177   3.01428   3.01521
 Alpha virt. eigenvalues --    3.01583   3.01830   3.02057   3.02268   3.02513
 Alpha virt. eigenvalues --    3.02696   3.02714   3.02785   3.03339   3.03572
 Alpha virt. eigenvalues --    3.03729   3.03943   3.03979   3.04132   3.04310
 Alpha virt. eigenvalues --    3.04624   3.04914   3.05243   3.05589   3.05929
 Alpha virt. eigenvalues --    3.06180   3.06409   3.06657   3.06931   3.07104
 Alpha virt. eigenvalues --    3.07439   3.07866   3.08018   3.08244   3.08744
 Alpha virt. eigenvalues --    3.08983   3.09179   3.09269   3.09854   3.10120
 Alpha virt. eigenvalues --    3.10377   3.10582   3.10724   3.10958   3.11203
 Alpha virt. eigenvalues --    3.11494   3.11670   3.12007   3.12146   3.12477
 Alpha virt. eigenvalues --    3.12581   3.12626   3.13359   3.13516   3.13678
 Alpha virt. eigenvalues --    3.13766   3.14030   3.14235   3.14430   3.14697
 Alpha virt. eigenvalues --    3.14886   3.14979   3.15182   3.15276   3.15605
 Alpha virt. eigenvalues --    3.15972   3.16114   3.16330   3.16354   3.16821
 Alpha virt. eigenvalues --    3.17026   3.17065   3.17527   3.17582   3.17598
 Alpha virt. eigenvalues --    3.17718   3.17908   3.18052   3.18650   3.18696
 Alpha virt. eigenvalues --    3.18818   3.19051   3.19519   3.19584   3.20696
 Alpha virt. eigenvalues --    3.21351   3.21814   3.22125   3.23261   3.23488
 Alpha virt. eigenvalues --    3.23800   3.23954   3.24446   3.26162   3.27525
 Alpha virt. eigenvalues --    3.30826   3.31007   3.32268   3.32730   3.35570
 Alpha virt. eigenvalues --    3.38972   3.39547   3.41089   3.41505   3.43514
 Alpha virt. eigenvalues --    3.43802   3.46059   3.46938   3.50593   3.50731
 Alpha virt. eigenvalues --    3.51854   3.52084   3.53041   3.55687   3.56453
 Alpha virt. eigenvalues --    3.56944   3.57133   3.57981   3.59695   3.60537
 Alpha virt. eigenvalues --    3.61525   3.63019   3.69494   3.71222   3.74746
 Alpha virt. eigenvalues --    3.76051   3.77458   3.81404   3.81773
          Condensed to atoms (all electrons):
 Mulliken charges:
               1
     1  C    0.040914
     2  C    0.013097
     3  C    0.211392
     4  O   -0.373084
     5  C   -0.027814
     6  C    0.214881
     7  O   -0.377710
     8  C    0.013310
     9  C    0.171063
    10  C   -0.125785
    11  C   -0.017087
    12  C   -0.039212
    13  C   -0.104749
    14  C   -0.025388
    15  C   -0.039631
    16  C   -0.045981
    17  C   -0.041115
    18  C   -0.077466
    19  C   -0.037139
    20  C    0.142328
    21  O   -0.351495
    22  C    0.171409
    23  C   -0.040175
    24  C   -0.035589
    25  C   -0.082543
    26  C   -0.043197
    27  C   -0.057677
    28  C   -0.003930
    29  C   -0.069523
    30  C   -0.088485
    31  C   -0.027941
    32  C   -0.046761
    33  C    0.128910
    34  O   -0.354333
    35  C    0.259563
    36  C    0.245205
    37  C   -0.091208
    38  C   -0.034752
    39  C    0.053758
    40  C   -0.024760
    41  C   -0.001031
    42  C   -0.024769
    43  C   -0.055916
    44  C    0.058813
    45  C   -0.030760
    46  C   -0.082228
    47  C    0.003860
    48  N   -0.187857
    49  C    0.046429
    50  N   -0.196105
    51  C    0.258851
    52  C    0.245802
    53  C   -0.033853
    54  C   -0.030154
    55  C    0.212129
    56  C   -0.037334
    57  C   -0.033373
    58  O   -0.381089
    59  C   -0.112596
    60  C    0.008704
    61  C   -0.039784
    62  C   -0.063632
    63  C   -0.007986
    64  C   -0.044537
    65  C   -0.042581
    66  C   -0.012283
    67  C   -0.081451
    68  C    0.100976
    69  C   -0.086619
    70  C   -0.076757
    71  C    0.010514
    72  C   -0.086754
    73  C   -0.019217
    74  C   -0.015563
    75  C   -0.107403
    76  C   -0.016816
    77  C   -0.021384
    78  C   -0.108845
    79  C    0.099009
    80  C   -0.084525
    81  C   -0.090577
    82  C    0.249537
    83  C   -0.039580
    84  C   -0.038710
    85  O   -0.368863
    86  C    0.193125
    87  C    0.171842
    88  C   -0.004872
    89  H    0.057749
    90  H    0.030430
    91  H    0.039601
    92  H    0.039296
    93  H    0.024361
    94  H    0.052778
    95  H    0.040450
    96  H    0.074174
    97  H    0.035512
    98  H    0.040258
    99  H    0.041632
   100  H    0.049745
   101  H    0.035145
   102  H    0.052537
   103  H    0.052670
   104  H    0.060832
   105  H    0.026864
   106  H    0.020824
   107  H    0.021308
   108  H    0.042050
   109  H    0.041645
   110  H    0.025447
   111  H    0.022163
   112  H    0.020277
   113  H    0.024168
   114  H    0.019070
   115  H    0.022807
   116  H    0.025730
   117  H    0.016303
   118  H    0.023090
   119  H    0.031783
   120  H    0.036648
   121  H    0.035163
   122  H    0.032955
   123  H    0.040147
   124  H    0.045514
   125  H    0.032949
   126  H    0.027020
   127  H    0.041332
   128  H    0.036442
   129  H    0.027402
   130  H    0.028094
   131  H    0.026789
   132  H    0.025071
   133  H    0.018704
   134  H    0.019549
   135  H    0.023503
   136  H    0.026047
   137  H    0.017441
   138  H    0.021490
   139  H    0.026741
   140  H    0.019282
   141  H    0.031880
   142  H    0.046134
   143  H    0.044995
   144  H    0.024430
   145  H    0.043516
   146  H    0.034853
   147  H    0.044510
   148  H    0.042763
   149  H    0.003651
   150  H    0.004802
   151  H    0.015435
   152  H   -0.027052
   153  H    0.010783
   154  H    0.011401
   155  H    0.009377
   156  H    0.010918
   157  H   -0.005831
   158  H   -0.033504
   159  H   -0.012971
   160  H   -0.038726
   161  H   -0.001084
   162  H   -0.058698
   163  H    0.029608
   164  H    0.030780
   165  H    0.015948
   166  H    0.014715
   167  H    0.013185
   168  H    0.022281
   169  H    0.027454
   170  H    0.006667
   171  H    0.018507
   172  H    0.011813
   173  H    0.015001
   174  H    0.024998
   175  H    0.027569
   176  H    0.007821
   177  H    0.035598
   178  H    0.006096
   179  H    0.037659
   180  H    0.011725
   181  H    0.031237
   182  H    0.004996
   183  H    0.037942
   184  H    0.040391
   185  H    0.013401
   186  H    0.026857
   187  H    0.022580
   188  H    0.024478
   189  H    0.023632
   190  H    0.034800
   191  H    0.004335
   192  H    0.020775
   193  H    0.018389
   194  H    0.014765
   195  H    0.027085
   196  H    0.034322
   197  H    0.013725
   198  H    0.020445
   199  H    0.019742
   200  H    0.027177
   201  H    0.062900
   202  H    0.032403
   203  H    0.040579
   204  H    0.008506
   205  H    0.001087
   206  H   -0.019441
   207  H    0.007035
   208  H    0.005503
   209  H    0.014468
   210  H    0.036520
   211  H    0.046509
   212  H    0.017092
   213  H    0.007296
   214  H    0.027568
   215  C   -0.115965
   216  C    0.182834
   217  C   -0.165215
   218  C   -0.038331
   219  C    0.035429
   220  C   -0.042208
   221  C   -0.044951
   222  C   -0.045187
   223  S    0.075770
   224  C   -0.058445
   225  C   -0.026905
   226  C    0.148437
   227  C   -0.037304
   228  C    0.007318
   229  C   -0.026407
   230  C    0.002140
   231  C    0.001564
   232  C   -0.049971
   233  C    0.161552
   234  C   -0.188524
   235  C    0.097648
   236  C    0.232340
   237  C   -0.186636
   238  C    0.199969
   239  O   -0.373273
   240  O   -0.356344
   241  C    0.055072
   242  O   -0.393119
   243  O   -0.368286
   244  H    0.038321
   245  H    0.029843
   246  H    0.015105
   247  H    0.008372
   248  H    0.011104
   249  H    0.008012
   250  H    0.006145
   251  H    0.015607
   252  H   -0.000387
   253  H   -0.013760
   254  H    0.024925
   255  H    0.047971
   256  H    0.021638
   257  H    0.029152
   258  H    0.030542
   259  H    0.042223
 Sum of Mulliken charges =  -0.00000
 Mulliken charges with hydrogens summed into heavy atoms:
               1
     1  C    0.098663
     2  C    0.122424
     3  C    0.288532
     4  O   -0.373084
     5  C    0.012636
     6  C    0.324567
     7  O   -0.377710
     8  C    0.144945
     9  C    0.258745
    10  C   -0.012284
    11  C    0.030602
    12  C    0.024146
    13  C   -0.037657
    14  C    0.017053
    15  C    0.003608
    16  C    0.002556
    17  C   -0.001721
    18  C   -0.009035
    19  C    0.030978
    20  C    0.227989
    21  O   -0.351495
    22  C    0.231378
    23  C    0.037599
    24  C    0.019907
    25  C   -0.030684
    26  C   -0.004944
    27  C   -0.008126
    28  C    0.035002
    29  C   -0.023501
    30  C   -0.010472
    31  C    0.041485
    32  C    0.031608
    33  C    0.216183
    34  O   -0.354333
    35  C    0.259563
    36  C    0.245205
    37  C   -0.087557
    38  C   -0.029951
    39  C    0.053758
    40  C   -0.009325
    41  C   -0.028083
    42  C   -0.013986
    43  C   -0.044515
    44  C    0.058813
    45  C   -0.021383
    46  C   -0.071310
    47  C   -0.001971
    48  N   -0.187857
    49  C    0.012926
    50  N   -0.196105
    51  C    0.258851
    52  C    0.245802
    53  C   -0.046823
    54  C   -0.068880
    55  C    0.212129
    56  C   -0.038419
    57  C   -0.092071
    58  O   -0.381089
    59  C   -0.052208
    60  C    0.039367
    61  C   -0.004318
    62  C   -0.029511
    63  C    0.022334
    64  C   -0.004537
    65  C   -0.007191
    66  C    0.029411
    67  C   -0.032067
    68  C    0.137209
    69  C   -0.008286
    70  C   -0.036499
    71  C    0.057573
    72  C   -0.028322
    73  C    0.005893
    74  C    0.017590
    75  C   -0.045996
    76  C    0.017354
    77  C    0.025535
    78  C   -0.013541
    79  C    0.148094
    80  C   -0.083438
    81  C   -0.110018
    82  C    0.249537
    83  C   -0.032545
    84  C   -0.033207
    85  O   -0.368863
    86  C    0.244113
    87  C    0.235444
    88  C    0.029991
   215  C   -0.115965
   216  C    0.250998
   217  C   -0.150110
   218  C   -0.038331
   219  C    0.035429
   220  C   -0.042208
   221  C   -0.044951
   222  C   -0.045187
   223  S    0.075770
   224  C   -0.058445
   225  C   -0.026905
   226  C    0.148437
   227  C   -0.028932
   228  C    0.018422
   229  C   -0.018395
   230  C    0.008285
   231  C    0.017171
   232  C   -0.050358
   233  C    0.161552
   234  C   -0.188524
   235  C    0.097648
   236  C    0.232340
   237  C   -0.200396
   238  C    0.294503
   239  O   -0.373273
   240  O   -0.356344
   241  C    0.156988
   242  O   -0.393119
   243  O   -0.368286
 Electronic spatial extent (au):  <R**2>=         139589.9707
 Charge=             -0.0000 electrons
 Dipole moment (field-independent basis, Debye):
    X=             -2.9272    Y=             -0.9768    Z=             -1.3871  Tot=              3.3833
 Quadrupole moment (field-independent basis, Debye-Ang):
   XX=           -717.0465   YY=           -655.5384   ZZ=           -709.3818
   XY=              8.4217   XZ=            -11.6774   YZ=             11.6337
 Traceless Quadrupole moment (field-independent basis, Debye-Ang):
   XX=            -23.0576   YY=             38.4505   ZZ=            -15.3929
   XY=              8.4217   XZ=            -11.6774   YZ=             11.6337
 Octapole moment (field-independent basis, Debye-Ang**2):
  XXX=           -107.4852  YYY=            -82.2261  ZZZ=             47.4073  XYY=            -54.8585
  XXY=            100.2904  XXZ=            -48.4698  XZZ=            -45.6555  YZZ=            -55.7683
  YYZ=            -68.2033  XYZ=             13.7882
 Hexadecapole moment (field-independent basis, Debye-Ang**3):
 XXXX=         -98715.5536 YYYY=         -64398.6710 ZZZZ=         -25982.2687 XXXY=            230.3044
 XXXZ=           -183.1684 YYYX=            557.2275 YYYZ=            522.7750 ZZZX=            236.5536
 ZZZY=             38.5792 XXYY=         -26384.4957 XXZZ=         -20965.5428 YYZZ=         -15141.4750
 XXYZ=            211.8135 YYXZ=           -243.2969 ZZXY=           -147.6427
 N-N= 2.942764183977D+04 E-N=-7.117472378042D+04  KE= 5.251038208134D+03
 1\1\GINC-PG-NODE178\SP\RM062X\def2SVP\C104H142N2O10S1\P288589\03-Mar-2
 021\0\\# m062x/def2svp\\0\\0,1\C,0,-2.523377738,0.8117600328,-2.74256\
 C,0,-1.8886455465,1.418644633,-3.99082\C,0,-3.1268026268,1.9107879019,
 -1.85115\O,0,-2.2391422674,2.9838180567,-1.63399\C,0,-3.0353895155,-3.
 1186600372,-4.11764\C,0,-4.4410879028,-3.4377541367,-3.56786\O,0,-5.45
 34567283,-2.636970616,-4.1251\C,0,-3.0760152904,-2.8208829196,-5.61526
 \C,0,7.8962361001,1.1284158578,0.448177\C,0,7.091472927,0.591303155,1.
 63492\C,0,7.9336149079,-0.1738432562,2.65425\C,0,8.4720526486,-1.51291
 78959,2.1506\C,0,7.3781215496,-2.5556913058,1.91665\C,0,7.9674227497,-
 3.9610239228,1.80782\C,0,6.9149132879,-5.0543294034,1.61296\C,0,6.3274
 749139,-5.069092197,0.203458\C,0,5.4020740351,-6.2597209358,-0.0576715
 \C,0,4.0449969312,-6.126330689,0.631361\C,0,3.1159473449,-7.3153225877
 ,0.375215\C,0,2.595121458,-7.3764089301,-1.06391\O,0,1.7722768716,-6.2
 785864602,-1.40377\C,0,5.4526129627,4.8693579113,-1.15485\C,0,5.927599
 1733,5.589376089,0.104435\C,0,5.1201662661,6.8445441537,0.440255\C,0,3
 .6185197351,6.5751554964,0.510237\C,0,2.8487161255,7.6598068973,1.2582
 8\C,0,1.3427345382,7.4246104824,1.15113\C,0,0.5149082394,8.2848943376,
 2.10504\C,0,0.6619525637,7.9149030367,3.58327\C,0,0.3234551348,6.45103
 03524,3.86787\C,0,0.0787713176,6.1589723678,5.34969\C,0,-1.2129454992,
 6.7488228037,5.92311\C,0,-2.4623849223,6.1622974251,5.27012\O,0,-2.494
 0369389,4.7729049007,5.53842\C,0,0.461730605,-6.2654541343,-1.05249\C,
 0,-3.0725501967,3.9270490788,4.6594\C,0,-0.2146222976,-7.2850885616,-0
 .38812\C,0,-1.5692486497,-7.1670711255,-0.142103\C,0,-2.2824165253,-6.
 0344687074,-0.527158\C,0,-1.5900063729,-4.9999648704,-1.16349\C,0,-0.2
 476583314,-5.1179270812,-1.42909\C,0,-2.8580674236,2.5659381172,4.8919
 3\C,0,-3.3682171195,1.6084346309,4.0462\C,0,-4.1185565216,1.9676086124
 ,2.92081\C,0,-4.3480790119,3.3316390911,2.71727\C,0,-3.8517075792,4.29
 7899041,3.5654\C,0,-3.7106030351,-5.9631250027,-0.289345\N,0,-4.416968
 5102,-4.965720261,-0.609856\C,0,-4.6629916161,1.0609561123,1.90825\N,0
 ,-4.700541784,-0.1905509903,1.73357\C,0,-1.3392171048,2.9401634779,-0.
 603843\C,0,-5.7564856529,-1.4121736532,-3.5892\C,0,-0.1647307066,3.667
 8941302,-0.786947\C,0,0.7911359802,3.7480111702,0.206031\C,0,0.5844802
 64,3.1110466493,1.42587\C,0,-0.5976264489,2.4021982121,1.6176\C,0,-1.5
 436656184,2.3058491525,0.616413\O,0,1.4487201707,3.1845159202,2.48376\
 C,0,2.7746544435,0.5764376786,2.42132\C,0,3.3136396776,-0.6706227051,3
 .12172\C,0,2.3781530477,-1.8717785921,2.98021\C,0,2.2447647603,-2.3686
 606313,1.54304\C,0,1.270400865,-3.5401022373,1.40517\C,0,-0.1879290123
 ,-3.2113066349,1.73214\C,0,-0.7704995791,-2.0985965373,0.861534\C,0,-2
 .2790668055,-1.9225006371,1.03952\C,0,-2.6303377232,-1.3594241525,2.41
 502\C,0,-4.1414781631,-1.1771145363,2.61287\C,0,-8.1027650969,2.335195
 8073,-0.228813\C,0,-8.1629123988,3.0535383582,1.11676\C,0,-9.364302065
 3,2.637501795,1.96792\C,0,-9.4343328237,1.1422769272,2.281\C,0,-8.2405
 659719,0.6334530728,3.08631\C,0,-8.2918707494,-0.8760928881,3.32346\C,
 0,-7.9508085259,-1.6810517652,2.07006\C,0,-7.9950662271,-3.1821307418,
 2.345\C,0,-7.646892976,-4.0339798008,1.12344\C,0,-6.1576296682,-4.0152
 196171,0.792826\C,0,-5.822593548,-4.987685519,-0.342394\C,0,-5.6018250
 837,-1.041541961,-2.26211\C,0,-6.0273873402,0.2039794275,-1.82199\C,0,
 -6.595633329,1.1095486578,-2.70777\C,0,-6.7519663387,0.7328530758,-4.0
 4326\C,0,-6.3437358817,-0.5067958488,-4.47487\O,0,-7.0084605763,2.3819
 680479,-2.42228\C,0,-6.9641402041,2.869547051,-1.09991\C,0,2.843818469
 4,3.0926960683,2.2391\C,0,3.4099704759,1.8603291465,2.94722\H,0,-3.339
 1899648,0.1349726061,-3.03243\H,0,-1.0681875042,2.0737865165,-3.70661\
 H,0,-1.5070442111,0.638418911,-4.64521\H,0,-2.6359850709,1.9962485878,
 -4.52756\H,0,-3.4613826258,1.453767111,-0.917542\H,0,-3.9865169781,2.3
 420504868,-2.37068\H,0,-2.4244121199,-4.0096120354,-3.9171\H,0,-4.4137
 099719,-3.3972761828,-2.47593\H,0,-4.6931253168,-4.4591527271,-3.86856
 \H,0,-2.0790515492,-2.5999424619,-5.98939\H,0,-3.478856364,-3.67629778
 42,-6.14996\H,0,-3.7149368665,-1.9602188347,-5.79576\H,0,8.8783539566,
 1.464607734,0.798412\H,0,7.3870072491,1.983972101,-0.00347274\H,0,6.28
 77799287,-0.0480584748,1.27075\H,0,6.632587027,1.4488002437,2.13051\H,
 0,7.3211329343,-0.3517992295,3.54214\H,0,8.7748875166,0.4552937922,2.9
 5661\H,0,9.1684234657,-1.8996337777,2.89966\H,0,9.0301248647,-1.357793
 571,1.22666\H,0,6.8310563016,-2.3158853021,1.0041\H,0,6.6703366299,-2.
 5324704849,2.74994\H,0,8.5237564021,-4.1726762491,2.72498\H,0,8.678325
 9715,-3.991677092,0.978675\H,0,6.1196691357,-4.9178144013,2.34807\H,0,
 7.3807359911,-6.0247009704,1.80421\H,0,7.152571885,-5.1062353474,-0.51
 2415\H,0,5.7772095339,-4.1452833658,0.0225813\H,0,5.8921178971,-7.1777
 722633,0.277143\H,0,5.2520013921,-6.3415367188,-1.13586\H,0,3.55252475
 42,-5.2157382339,0.289306\H,0,4.1978512775,-6.0398559463,1.70827\H,0,2
 .2610204283,-7.244154601,1.05131\H,0,3.6411337832,-8.249057612,0.58723
 8\H,0,2.0692652309,-8.3225873603,-1.23953\H,0,3.4299251701,-7.32252293
 49,-1.76742\H,0,6.2741279424,4.2716672109,-1.5794\H,0,5.1301956215,5.5
 883097167,-1.91959\H,0,5.8570332316,4.8773143101,0.929118\H,0,6.976859
 7213,5.8616831631,-0.0232951\H,0,5.4648364381,7.2219297601,1.40605\H,0
 ,5.3207741087,7.6184887611,-0.304752\H,0,3.2158820251,6.4863113214,-0.
 500311\H,0,3.4577941697,5.6215623479,1.01318\H,0,3.1543074241,7.649418
 5919,2.3057\H,0,3.0967193275,8.6433014248,0.851036\H,0,1.0267023689,7.
 6378894081,0.126653\H,0,1.1255696648,6.3730461175,1.34043\H,0,0.789434
 8496,9.3348992342,1.97351\H,0,-0.5380476801,8.1832511113,1.82884\H,0,1
 .6777835727,8.1240402133,3.92381\H,0,-0.0064899479,8.5638238229,4.1534
 1\H,0,-0.5503899834,6.1590973453,3.28273\H,0,1.1465114629,5.8160094356
 ,3.53823\H,0,0.0434956591,5.0766060068,5.48516\H,0,0.9212398736,6.5410
 556222,5.93073\H,0,-1.2499396299,6.5342304427,6.99248\H,0,-1.236706598
 9,7.8316507669,5.79444\H,0,-3.3654621966,6.6349538436,5.68169\H,0,-2.4
 336423493,6.3479105053,4.19258\H,0,0.2970580482,-8.1779196629,-0.06405
 16\H,0,-2.0828958466,-7.9742313789,0.361695\H,0,-2.1315345652,-4.11031
 99307,-1.43971\H,0,0.2850576099,-4.33035437,-1.93838\H,0,-2.2660942384
 ,2.2843757841,5.74894\H,0,-3.1583837003,0.5767969201,4.26839\H,0,-4.93
 26457317,3.6490446048,1.8642\H,0,-4.0790886738,5.3336576102,3.36626\H,
 0,-4.1536803736,-6.8606540995,0.175097\H,0,-5.1557599886,1.6149175861,
 1.10609\H,0,-0.0141451854,4.1751903331,-1.72774\H,0,1.6954072945,4.307
 148419,0.0243444\H,0,-0.769384606,1.9299453065,2.57324\H,0,-2.43372328
 1,1.726618278,0.800467\H,0,1.6960462936,0.6371870079,2.57818\H,0,2.954
 2456817,0.5098493555,1.34723\H,0,4.3001853269,-0.9187588873,2.72431\H,
 0,3.433363678,-0.4530488884,4.18652\H,0,2.7495805959,-2.6904110848,3.6
 0313\H,0,1.3958881196,-1.5870366653,3.36045\H,0,1.9179004856,-1.554851
 5034,0.897421\H,0,3.2292606534,-2.6911971627,1.19293\H,0,1.3124678504,
 -3.9103097417,0.379192\H,0,1.597796199,-4.3527662159,2.06035\H,0,-0.77
 89241724,-4.1190710601,1.57993\H,0,-0.2683310806,-2.9414923683,2.78593
 \H,0,-0.2820039221,-1.1507798179,1.09412\H,0,-0.5655500987,-2.32718548
 59,-0.185933\H,0,-2.6418333209,-1.2351506207,0.272514\H,0,-2.781047081
 6,-2.8820871089,0.893577\H,0,-2.2753399511,-2.0376812737,3.19384\H,0,-
 2.1239562675,-0.3994557291,2.53854\H,0,-4.3585555809,-0.9534959451,3.6
 6598\H,0,-4.6356026279,-2.1206689385,2.36196\H,0,-7.9633562245,1.26460
 31488,-0.0787225\H,0,-9.0419727419,2.4816024398,-0.767013\H,0,-7.24344
 6716,2.8669412409,1.67313\H,0,-8.224112957,4.1311856698,0.941289\H,0,-
 9.3307284875,3.1960157775,2.90684\H,0,-10.2804622416,2.9247876157,1.44
 579\H,0,-10.3473982529,0.9538805694,2.85205\H,0,-9.5165376002,0.584656
 5984,1.34861\H,0,-7.3095402951,0.863363922,2.5678\H,0,-8.2208382225,1.
 1513960009,4.04885\H,0,-7.573052681,-1.1340850925,4.1053\H,0,-9.285059
 6169,-1.1566427591,3.68375\H,0,-8.6622916022,-1.4513395242,1.27479\H,0
 ,-6.9578205956,-1.3889096776,1.72623\H,0,-7.3065344898,-3.4231423564,3
 .15883\H,0,-9.00189368,-3.4444040301,2.68098\H,0,-7.9478359241,-5.0670
 997343,1.31903\H,0,-8.2161135046,-3.6827917373,0.259907\H,0,-5.8433369
 6,-3.0128564996,0.503226\H,0,-5.5853509588,-4.310240593,1.67708\H,0,-6
 .3386580362,-4.6686371183,-1.25346\H,0,-6.1751451548,-5.9985890541,-0.
 0711733\H,0,-5.1511758101,-1.7074161589,-1.54357\H,0,-5.8978497057,0.4
 323771596,-0.776834\H,0,-7.1978158167,1.4388727167,-4.72593\H,0,-6.476
 2496577,-0.8035930953,-5.50374\H,0,-5.988686315,2.6606491037,-0.642567
 \H,0,-7.062498911,3.9546155348,-1.21021\H,0,3.316036434,3.9976367653,2
 .64265\H,0,3.0565318568,3.0292902619,1.16864\H,0,4.4892883619,1.837450
 8393,2.79037\H,0,3.2164719251,1.9512835497,4.018\C,0,1.1153156345,-2.4
 211405916,-3.7607\C,0,2.263051329,-3.2798371871,-4.19739\C,0,3.4255845
 238,-2.7474265535,-3.34104\C,0,3.0372186133,-1.3023047301,-3.10104\C,0
 ,1.5752404481,-1.2960462201,-3.06813\C,0,3.8967325709,-0.2752751164,-2
 .98752\C,0,3.5218057005,1.1398151688,-2.92904\C,0,4.0865577844,1.92160
 99038,-1.92561\S,0,5.0694044096,1.1415116713,-0.684584\C,0,6.024757950
 3,0.0800394962,-1.76281\C,0,5.3618997002,-0.4592058823,-2.87533\C,0,7.
 3837022602,-0.1910369442,-1.56003\C,0,8.0542691594,-0.9487981701,-2.52
 724\C,0,7.4293059575,-1.3730370578,-3.67815\C,0,6.0826270686,-1.120916
 5372,-3.85943\C,0,2.7225104612,1.7526126959,-3.88704\C,0,2.4812928963,
 3.1125813653,-3.82045\C,0,3.040011328,3.8826159133,-2.81276\C,0,3.8449
 293916,3.2897911459,-1.84936\C,0,0.6588674134,-0.4833625845,-2.40253\C
 ,0,-0.7065530961,-0.7296775276,-2.58564\C,0,-1.1634455891,-1.827761350
 3,-3.33985\C,0,-0.2259263158,-2.6837237471,-3.91664\C,0,1.0589623372,0
 .5525818627,-1.40142\O,0,-1.5823498966,0.1121202917,-1.93489\O,0,-2.51
 44679641,-2.0146819071,-3.39213\C,0,3.5077390497,-3.4721273429,-1.9998
 1\O,0,4.3879558416,3.9994162111,-0.80168\O,0,8.2049146459,0.1592176043
 ,-0.535477\H,0,2.4734123292,-3.1393458323,-5.26148\H,0,2.072185684,-4.
 339906843,-4.02569\H,0,4.3805875519,-2.8578580063,-3.84986\H,0,9.09888
 59599,-1.150621561,-2.35075\H,0,7.9908460471,-1.9026055659,-4.4325\H,0
 ,5.5876626675,-1.4214503963,-4.76959\H,0,2.2880963648,1.1520609146,-4.
 67148\H,0,1.8502992389,3.5824043986,-4.5602\H,0,2.8486965744,4.9440521
 803,-2.76345\H,0,-0.5249434625,-3.5666528104,-4.45822\H,0,2.0385180642
 ,0.3225774965,-0.992753\H,0,0.3284052683,0.5729782984,-0.596938\H,0,1.
 0887524885,1.5487262178,-1.83793\H,0,2.5779814065,-3.3515215819,-1.449
 93\H,0,3.6897464001,-4.5324936133,-2.14886\H,0,4.3189015026,-3.0530033
 46,-1.40799\\Version=ES64L-G16RevB.01\State=1-A\HF=-5302.5778031\RMSD=
 6.357e-09\Dipole=1.1481098,-0.6004967,0.3050452\Quadrupole=-18.6094255
 ,29.6077002,-10.9982747,-0.3071953,-9.5872177,6.8167693\PG=C01 [X(C104
 H142N2O10S1)]\\@


 ACHIEVEMENT--  THE MAN WHO ROWS THE BOAT GENERALLY 
                DOESN'T HAVE TIME TO ROCK IT.

                   -- FROM THE BACK OF A SUGAR PACKET
 Job cpu time:       0 days 11 hours 12 minutes 40.7 seconds.
 Elapsed time:       0 days  1 hours  7 minutes 48.5 seconds.
 File lengths (MBytes):  RWF=   2968 Int=      0 D2E=      0 Chk=    319 Scr=      1
 Normal termination of Gaussian 16 at Wed Mar  4 12:06:46 2021.
