# Supplementary material for: A light-fuelled nanoratchet shifts a coupled chemical equilibrium
Source: Nat Nanotechnol. 2021 Dec 16;17(2):159–65. doi: 10.1038/s41565-021-01021-z (PMC8956507; doi:10.1038/s41565-021-01021-z)
Supplement: Supplementary file 3 — Supplementary Data Set 2. Gaussian output and xyz files for computed structures. [file 41565_2021_1021_MOESM3_ESM.zip › neutral-molecules-Gaussian-output-files/0_5.out]

 Entering Gaussian System, Link 0=g16
 Initial command:
 /software/software/Gaussian/16-B.01/g16/l1.exe "/local/tmp/Gau-4091.inp" -scrdir="/local/tmp/"
 Entering Link 1 = /software/software/Gaussian/16-B.01/g16/l1.exe PID=      4092.
  
 Copyright (c) 1988-2017, Gaussian, Inc.  All Rights Reserved.
  
 This is part of the Gaussian(R) 16 program.  It is based on
 the Gaussian(R) 09 system (copyright 2009, Gaussian, Inc.),
 the Gaussian(R) 03 system (copyright 2003, Gaussian, Inc.),
 the Gaussian(R) 98 system (copyright 1998, Gaussian, Inc.),
 the Gaussian(R) 94 system (copyright 1995, Gaussian, Inc.),
 the Gaussian 92(TM) system (copyright 1992, Gaussian, Inc.),
 the Gaussian 90(TM) system (copyright 1990, Gaussian, Inc.),
 the Gaussian 88(TM) system (copyright 1988, Gaussian, Inc.),
 the Gaussian 86(TM) system (copyright 1986, Carnegie Mellon
 University), and the Gaussian 82(TM) system (copyright 1983,
 Carnegie Mellon University). Gaussian is a federally registered
 trademark of Gaussian, Inc.
  
 This software contains proprietary and confidential information,
 including trade secrets, belonging to Gaussian, Inc.
  
 This software is provided under written license and may be
 used, copied, transmitted, or stored only in accord with that
 written license.
  
 The following legend is applicable only to US Government
 contracts under FAR:
  
                    RESTRICTED RIGHTS LEGEND
  
 Use, reproduction and disclosure by the US Government is
 subject to restrictions as set forth in subparagraphs (a)
 and (c) of the Commercial Computer Software - Restricted
 Rights clause in FAR 52.227-19.
  
 Gaussian, Inc.
 340 Quinnipiac St., Bldg. 40, Wallingford CT 06492
  
  
 ---------------------------------------------------------------
 Warning -- This program may not be used in any manner that
 competes with the business of Gaussian, Inc. or will provide
 assistance to any competitor of Gaussian, Inc.  The licensee
 of this program is prohibited from giving any competitor of
 Gaussian, Inc. access to this program.  By using this program,
 the user acknowledges that Gaussian, Inc. is engaged in the
 business of creating and licensing software in the field of
 computational chemistry and represents and warrants to the
 licensee that it is not a competitor of Gaussian, Inc. and that
 it will not use this program in any manner prohibited above.
 ---------------------------------------------------------------
  

 Cite this work as:
 Gaussian 16, Revision B.01,
 M. J. Frisch, G. W. Trucks, H. B. Schlegel, G. E. Scuseria, 
 M. A. Robb, J. R. Cheeseman, G. Scalmani, V. Barone, 
 G. A. Petersson, H. Nakatsuji, X. Li, M. Caricato, A. V. Marenich, 
 J. Bloino, B. G. Janesko, R. Gomperts, B. Mennucci, H. P. Hratchian, 
 J. V. Ortiz, A. F. Izmaylov, J. L. Sonnenberg, D. Williams-Young, 
 F. Ding, F. Lipparini, F. Egidi, J. Goings, B. Peng, A. Petrone, 
 T. Henderson, D. Ranasinghe, V. G. Zakrzewski, J. Gao, N. Rega, 
 G. Zheng, W. Liang, M. Hada, M. Ehara, K. Toyota, R. Fukuda, 
 J. Hasegawa, M. Ishida, T. Nakajima, Y. Honda, O. Kitao, H. Nakai, 
 T. Vreven, K. Throssell, J. A. Montgomery, Jr., J. E. Peralta, 
 F. Ogliaro, M. J. Bearpark, J. J. Heyd, E. N. Brothers, K. N. Kudin, 
 V. N. Staroverov, T. A. Keith, R. Kobayashi, J. Normand, 
 K. Raghavachari, A. P. Rendell, J. C. Burant, S. S. Iyengar, 
 J. Tomasi, M. Cossi, J. M. Millam, M. Klene, C. Adamo, R. Cammi, 
 J. W. Ochterski, R. L. Martin, K. Morokuma, O. Farkas, 
 J. B. Foresman, and D. J. Fox, Gaussian, Inc., Wallingford CT, 2016.
 
 ******************************************
 Gaussian 16:  ES64L-G16RevB.01 20-Dec-2017
                 3-Mar-2021 
 ******************************************
 %nprocshared=10
 Will use up to   10 processors via shared memory.
 %mem=8gb
 ---------------
 # m062x/def2svp
 ---------------
 1/38=1,172=1/1;
 2/12=2,17=6,18=5,40=1/2;
 3/5=43,7=101,11=2,25=1,30=1,74=-55/1,2,3;
 4//1;
 5/5=2,38=5/2;
 6/7=2,8=2,9=2,10=2,28=1/1;
 99/5=1,9=1/99;
 -
 0
 -
 Symbolic Z-matrix:
 Charge =  0 Multiplicity = 1
 C                     2.7966   -0.38541   0.74176 
 C                     4.20908  -0.42887   0.17143 
 C                     1.85595  -1.08048  -0.2593 
 O                     2.2201   -2.42555  -0.48138 
 C                     3.89814   1.61252   3.41414 
 C                     3.86453   3.14288   3.20949 
 O                     3.73639   3.52847   1.86047 
 C                     4.8493    1.2032    4.53455 
 C                    -3.30202  -1.64122  -4.28272 
 C                    -4.53366  -2.33887  -3.70316 
 C                    -5.73091  -1.39049  -3.66585 
 C                    -6.97549  -2.00397  -3.01583 
 C                    -7.18378  -1.63966  -1.54383 
 C                    -6.21495  -2.28518  -0.54925 
 C                    -6.8035   -2.21208   0.8605 
 C                    -5.974    -2.8873    1.95495 
 C                    -4.74995  -2.08031   2.38654 
 C                    -4.22704  -2.52221   3.7537 
 C                    -3.13038  -1.60127   4.28456 
 C                    -2.64624  -2.02374   5.67675 
 O                    -1.83207  -3.17812   5.65803 
 C                    -6.33206   3.29535  -3.18461 
 C                    -5.65856   4.56128  -2.65734 
 C                    -6.64054   5.50503  -1.96265 
 C                    -5.92999   6.53882  -1.08879 
 C                    -5.02681   7.4721   -1.89173 
 C                    -4.33053   8.53097  -1.03526 
 C                    -3.39796   7.97156   0.04224 
 C                    -2.34353   7.00946  -0.50433 
 C                    -1.27908   6.69111   0.54623 
 C                    -0.3859    5.49607   0.19377 
 C                     0.86317   5.81912  -0.62824 
 C                     0.58929   6.21104  -2.0843 
 O                    -0.27265   5.31805  -2.7596 
 C                    -0.53067  -3.07106   5.27032 
 C                     0.15116   4.06393  -3.06575 
 C                     0.19728  -4.26775   5.25133 
 C                     1.50333  -4.29214   4.82118 
 C                     2.13904  -3.11396   4.42131 
 C                     1.4299   -1.91917   4.50209 
 C                     0.10871  -1.88986   4.90556 
 C                    -0.84279   3.17962  -3.49474 
 C                    -0.53765   1.87497  -3.80997 
 C                     0.77138   1.4052   -3.69311 
 C                     1.76529   2.30268  -3.30559 
 C                     1.46984   3.61581  -3.00361 
 C                     3.48499  -3.10707   3.87273 
 N                     4.12512  -4.17281   3.66042 
 C                     1.09835   0.01518  -3.97155 
 N                     2.23707  -0.44423  -3.67664 
 C                     1.54887  -3.4146    0.18381 
 C                     4.70186   3.11087   0.98223 
 C                     1.67011  -4.69885  -0.3493 
 C                     0.95343  -5.7466    0.17824 
 C                     0.08441  -5.54559   1.25342 
 C                     0.02014  -4.28563   1.82875 
 C                     0.75595  -3.23212   1.30661 
 O                    -0.63414  -6.63656   1.64712 
 C                    -3.50334  -6.27687   0.58098 
 C                    -2.56238  -6.17165  -0.61765 
 C                    -3.25532  -6.53219  -1.92964 
 C                    -2.27207  -6.68788  -3.09014 
 C                    -1.58946  -5.38268  -3.49573 
 C                    -0.615    -5.60844  -4.64931 
 C                     0.00776  -4.32769  -5.20619 
 C                     0.85095  -3.55017  -4.19163 
 C                     1.88542  -2.66967  -4.8931 
 C                     2.6872   -1.77712  -3.93339 
 C                     8.09582   0.35169  -3.70108 
 C                     9.49658   0.92042  -3.94204 
 C                     10.29541   1.26771  -2.67882 
 C                     11.19927   0.14793  -2.15483 
 C                     10.495   -1.10867  -1.64085 
 C                     9.56278  -0.84966  -0.45885 
 C                     8.9513   -2.14484   0.07432 
 C                     7.87178  -1.88302   1.12275 
 C                     7.25684  -3.178     1.65494 
 C                     6.02905  -2.91498   2.5236 
 C                     5.41421  -4.21947   3.04309 
 C                     4.36747   3.1173   -0.36722 
 C                     5.25319   2.6621   -1.3264 
 C                     6.49587   2.16658  -0.94633 
 C                     6.85693   2.22113   0.39794 
 C                     5.97835   2.69396   1.3499 
 O                     7.41806   1.60488  -1.77561 
 C                     7.09342   1.35416  -3.12795 
 C                    -1.76276  -6.46684   2.47812 
 C                    -2.91795  -5.67197   1.85802 
 H                     2.75168  -0.91137   1.70886 
 H                     4.24811   0.20279  -0.7116 
 H                     4.94626  -0.06877   0.88439 
 H                     4.44292  -1.4517   -0.11176 
 H                     1.95904  -0.57548  -1.22617 
 H                     0.81602  -1.00884   0.07127 
 H                     4.21234   1.15391   2.47 
 H                     4.75476   3.59959   3.66175 
 H                     2.98081   3.55771   3.70262 
 H                     5.87792   1.42845   4.26901 
 H                     4.58947   1.72549   5.45198 
 H                     4.75916   0.13458   4.71289 
 H                    -3.51673  -1.26516  -5.28672 
 H                    -2.45381  -2.33477  -4.34683 
 H                    -4.30952  -2.69121  -2.69464 
 H                    -4.7631   -3.20722  -4.32455 
 H                    -5.96378  -1.10018  -4.69328 
 H                    -5.45551  -0.48116  -3.12993 
 H                    -6.94523  -3.09138  -3.11961 
 H                    -7.85568  -1.65243  -3.55861 
 H                    -8.19655  -1.95266  -1.2744 
 H                    -7.14321  -0.55383  -1.43202 
 H                    -5.24728  -1.78077  -0.57576 
 H                    -6.05974  -3.33375  -0.81678 
 H                    -7.78594  -2.69186   0.83776 
 H                    -6.95843  -1.16278   1.12345 
 H                    -5.6654   -3.88101   1.62398 
 H                    -6.62069  -3.02043   2.82651 
 H                    -5.02939  -1.02645   2.44238 
 H                    -3.96127  -2.16892   1.63853 
 H                    -3.84199  -3.5412    3.69698 
 H                    -5.05669  -2.52237   4.46597 
 H                    -3.51015  -0.5788    4.34554 
 H                    -2.28377  -1.60491   3.59575 
 H                    -3.50338  -2.30294   6.29652 
 H                    -2.12151  -1.19681   6.17104 
 H                    -5.60384   2.68075  -3.72492 
 H                    -7.13911   3.56067  -3.8744 
 H                    -4.87207   4.28344  -1.9534 
 H                    -5.18527   5.05601  -3.50566 
 H                    -7.25498   6.01018  -2.71114 
 H                    -7.30764   4.91536  -1.32935 
 H                    -6.67883   7.13429  -0.5607 
 H                    -5.3391    6.00986  -0.33863 
 H                    -4.27082   6.88961  -2.41727 
 H                    -5.6317    7.98249  -2.64574 
 H                    -3.74913   9.17629  -1.69902 
 H                    -5.08628   9.15481  -0.55089 
 H                    -2.89353   8.81439   0.52278 
 H                    -3.9841    7.46621   0.81264 
 H                    -2.82094   6.07738  -0.80964 
 H                    -1.88632   7.4502   -1.38976 
 H                    -0.66008   7.57295   0.72692 
 H                    -1.79786   6.46612   1.48272 
 H                    -0.03571   5.03114   1.11937 
 H                    -0.97893   4.75008  -0.33906 
 H                     1.41589   6.63614  -0.16041 
 H                     1.5019    4.93418  -0.6086 
 H                     0.06813   7.16967  -2.12589 
 H                     1.53889   6.32205  -2.62464 
 H                    -0.30258  -5.17028   5.56961 
 H                     2.05629  -5.21638   4.77466 
 H                     1.91148  -0.99042   4.23749 
 H                    -0.40246  -0.93957   4.92251 
 H                    -1.85685   3.54187  -3.56179 
 H                    -1.32629   1.20781  -4.1248 
 H                     2.77856   1.93921  -3.23937 
 H                     2.26973   4.28324  -2.72195 
 H                     3.86546  -2.10476   3.62999 
 H                     0.29223  -0.56643  -4.43855 
 H                     2.32417  -4.84629  -1.19431 
 H                     1.03447  -6.73696  -0.241 
 H                    -0.59693  -4.09809   2.69186 
 H                     0.68361  -2.26996   1.79033 
 H                    -3.76032  -7.32399   0.75576 
 H                    -4.4296   -5.74331   0.3481 
 H                    -2.17749  -5.15129  -0.67439 
 H                    -1.71548  -6.84115  -0.47096 
 H                    -3.7882   -7.47743  -1.79827 
 H                    -3.99674  -5.76799  -2.17772 
 H                    -1.50863  -7.41808  -2.81196 
 H                    -2.80779  -7.0863   -3.95602 
 H                    -2.35434  -4.66263  -3.7988 
 H                    -1.04643  -4.97444  -2.64235 
 H                     0.18384  -6.27271  -4.31106 
 H                    -1.14167  -6.11648  -5.4619 
 H                     0.6489   -4.60799  -6.04636 
 H                    -0.77917  -3.68127  -5.6045 
 H                     0.21398  -2.93387  -3.55468 
 H                     1.37466  -4.25388  -3.5409 
 H                     2.58669  -3.31889  -5.42253 
 H                     1.39755  -2.04438  -5.64553 
 H                     3.70775  -1.65435  -4.31664 
 H                     2.77829  -2.26681  -2.95656 
 H                     8.1419   -0.49972  -3.02469 
 H                     7.6946    0.00423  -4.65632 
 H                     9.38832   1.82274  -4.54954 
 H                     10.0645   0.19928  -4.53513 
 H                     10.94678   2.11437  -2.91163 
 H                     9.61313   1.59007  -1.89672 
 H                     11.88793  -0.14672  -2.95206 
 H                     11.8029   0.55982  -1.34126 
 H                     9.93569  -1.57495  -2.45387 
 H                     11.26372  -1.82314  -1.33151 
 H                     8.75963  -0.17896  -0.76416 
 H                     10.12282  -0.35704   0.33992 
 H                     8.50707  -2.69934  -0.75656 
 H                     9.73595  -2.77268   0.50393 
 H                     8.29828  -1.31429   1.9526 
 H                     7.08801  -1.27063   0.67128 
 H                     6.96268  -3.80605   0.81015 
 H                     8.00536  -3.72873   2.22969 
 H                     6.30368  -2.27205   3.36404 
 H                     5.28342  -2.3918    1.92189 
 H                     6.08802  -4.69227   3.76755 
 H                     5.30679  -4.926     2.21037 
 H                     3.38507   3.45827  -0.64834 
 H                     4.95866   2.68123  -2.36404 
 H                     7.83519   1.8681    0.6845 
 H                     6.29697   2.71804   2.37947 
 H                     7.11564   2.29237  -3.70058 
 H                     6.08463   0.92478  -3.19544 
 H                    -1.47175  -6.00028   3.42884 
 H                    -2.09177  -7.48961   2.6838 
 H                    -3.70237  -5.62165   2.61708 
 H                    -2.59051  -4.65312   1.64359 
 C                    -0.77045   2.14057   3.28153 
 C                    -1.98578   2.79892   3.86687 
 C                    -2.67187   3.35258   2.59898 
 C                    -2.36756   2.24104   1.60898 
 C                    -0.95888   1.91822   1.91122 
 C                    -3.15954   1.54688   0.78358 
 C                    -4.60482   1.74375   0.54644 
 C                    -5.04976   1.97486  -0.7588 
 S                    -3.86043   1.80395  -2.08107 
 C                    -2.99388   0.43078  -1.39041 
 C                    -2.68771   0.41829  -0.03578 
 C                    -2.65244  -0.63394  -2.22717 
 C                    -2.04714  -1.74959  -1.66506 
 C                    -1.77327  -1.78216  -0.30723 
 C                    -2.07698  -0.70725   0.50532 
 C                    -5.53001   1.54664   1.56324 
 C                    -6.88      1.69481   1.31234 
 C                    -7.30509   2.07392   0.05548 
 C                    -6.40614   2.22138  -1.00245 
 C                     0.11399   1.57297   1.09948 
 C                     1.34695   1.27658   1.70899 
 C                     1.49681   1.40637   3.09524 
 C                     0.43343   1.8678    3.87567 
 C                     0.03636   1.65881  -0.39166 
 O                     2.43698   0.98032   0.90416 
 O                     2.63194   1.09811   3.80586 
 C                    -4.08024   3.87351   2.82894 
 O                    -6.99589   2.53452  -2.18817 
 O                    -2.95174  -0.48467  -3.54762 
 H                    -1.73301   3.574     4.59025 
 H                    -2.63823   2.07122   4.35864 
 H                    -2.0696    4.20542   2.25794 
 H                    -1.79546  -2.60286  -2.2738 
 H                    -1.31484  -2.66503   0.11205 
 H                    -1.84892  -0.7265    1.5594 
 H                    -5.18008   1.26044   2.54224 
 H                    -7.60143   1.53484   2.09934 
 H                    -8.35101   2.22877  -0.15792 
 H                     0.60172   2.02426   4.93043 
 H                    -0.23056   0.71397  -0.85837 
 H                     1.00692   1.95498  -0.77989 
 H                    -0.70911   2.39324  -0.68495 
 H                    -4.56708   4.10999   1.88675 
 H                    -4.02337   4.78557   3.42186 
 H                    -4.69656   3.1645    3.37159 
 
 Stoichiometry    C104H142N2O10S
 Framework group  C1[X(C104H142N2O10S)]
 Deg. of freedom   771
 Full point group                 C1      NOp   1
 Largest Abelian subgroup         C1      NOp   1
 Largest concise Abelian subgroup C1      NOp   1
                         Standard orientation:                         
 ---------------------------------------------------------------------
 Center     Atomic      Atomic             Coordinates (Angstroms)
 Number     Number       Type             X           Y           Z
 ---------------------------------------------------------------------
      1          6           0        2.826036    0.054680   -0.676280
      2          6           0        4.199331   -0.262792   -0.097021
      3          6           0        1.965981    0.668629    0.443283
      4          8           0        2.533083    1.854530    0.956300
      5          6           0        3.709485   -1.484062   -3.709183
      6          6           0        3.418656   -2.994873   -3.842991
      7          8           0        3.168212   -3.631887   -2.611551
      8          6           0        4.764587   -1.011465   -4.704665
      9          6           0       -3.210734    1.219090    4.443990
     10          6           0       -4.285077    2.221352    4.018784
     11          6           0       -5.617403    1.518096    3.764704
     12          6           0       -6.714950    2.456546    3.252284
     13          6           0       -6.912220    2.454692    1.734401
     14          6           0       -5.807108    3.124828    0.913323
     15          6           0       -6.334782    3.453977   -0.483952
     16          6           0       -5.357627    4.197436   -1.397330
     17          6           0       -4.262383    3.306701   -1.982848
     18          6           0       -3.612857    3.935332   -3.216047
     19          6           0       -2.657141    2.977537   -3.924447
     20          6           0       -2.047845    3.599328   -5.186667
     21          8           0       -1.058823    4.569291   -4.909447
     22          6           0       -6.948482   -2.787890    2.269124
     23          6           0       -6.466020   -4.007246    1.485163
     24          6           0       -7.555409   -4.602189    0.592520
     25          6           0       -6.982935   -5.530499   -0.478806
     26          6           0       -6.280785   -6.751853    0.110041
     27          6           0       -5.727241   -7.705612   -0.949910
     28          6           0       -4.668066   -7.094571   -1.871002
     29          6           0       -3.497523   -6.462601   -1.118252
     30          6           0       -2.348711   -6.111506   -2.064314
     31          6           0       -1.290446   -5.186841   -1.451791
     32          6           0       -0.149197   -5.883185   -0.708230
     33          6           0       -0.549193   -6.524578    0.624938
     34          8           0       -1.284678   -5.663974    1.470408
     35          6           0        0.188877    4.164566   -4.542232
     36          6           0       -0.677373   -4.593563    2.046226
     37          6           0        1.099760    5.189702   -4.256341
     38          6           0        2.371446    4.901653   -3.819043
     39          6           0        2.788602    3.575530   -3.679395
     40          6           0        1.899391    2.562223   -4.025002
     41          6           0        0.610767    2.842394   -4.437475
     42          6           0       -1.533144   -3.666603    2.648186
     43          6           0       -1.035021   -2.529523    3.242762
     44          6           0        0.336847   -2.272852    3.243206
     45          6           0        1.188553   -3.221322    2.678851
     46          6           0        0.697997   -4.371017    2.095451
     47          6           0        4.089136    3.225433   -3.132950
     48          7           0        4.883385    4.098124   -2.687717
     49          6           0        0.872026   -1.049448    3.820668
     50          7           0        2.082459   -0.736132    3.643499
     51          6           0        2.062328    3.061154    0.516203
     52          6           0        4.147567   -3.579663   -1.654491
     53          6           0        2.365938    4.163123    1.317262
     54          6           0        1.853631    5.404552    1.023859
     55          6           0        1.013478    5.586516   -0.077347
     56          6           0        0.771897    4.507329   -0.913793
     57          6           0        1.302375    3.258283   -0.626735
     58          8           0        0.500232    6.841334   -0.230735
     59          6           0       -2.434917    6.750922    0.704697
     60          6           0       -1.579190    6.235826    1.860383
     61          6           0       -2.263565    6.419856    3.212878
     62          6           0       -1.322064    6.156873    4.388552
     63          6           0       -0.879564    4.699384    4.506560
     64          6           0        0.064962    4.506790    5.690655
     65          6           0        0.445536    3.050671    5.961084
     66          6           0        1.196761    2.376653    4.809476
     67          6           0        2.041523    1.205619    5.312009
     68          6           0        2.730753    0.416178    4.188500
     69          6           0        7.727064   -2.493543    3.548680
     70          6           0        9.004478   -3.328040    3.673073
     71          6           0        9.793154   -3.527537    2.372049
     72          6           0       10.889713   -2.490320    2.112905
     73          6           0       10.422915   -1.052858    1.878328
     74          6           0        9.515935   -0.893322    0.659650
     75          6           0        9.147734    0.569743    0.415614
     76          6           0        8.089012    0.722907   -0.674694
     77          6           0        7.717325    2.186150   -0.917853
     78          6           0        6.504055    2.324805   -1.834353
     79          6           0        6.133427    3.794471   -2.063048
     80          6           0        3.755354   -3.817152   -0.341999
     81          6           0        4.658506   -3.732558    0.701502
     82          6           0        5.981162   -3.383847    0.450052
     83          6           0        6.389535   -3.210634   -0.870418
     84          6           0        5.490229   -3.314938   -1.910641
     85          8           0        6.943477   -3.175217    1.390301
     86          6           0        6.602470   -3.167464    2.761700
     87          6           0       -0.601861    7.045074   -1.089237
     88          6           0       -1.897815    6.342370   -0.667894
     89          1           0        2.911241    0.774543   -1.506029
     90          1           0        4.094999   -1.065470    0.627600
     91          1           0        4.900040   -0.581513   -0.864380
     92          1           0        4.582903    0.621886    0.404250
     93          1           0        1.941521   -0.040795    1.277918
     94          1           0        0.944386    0.845178    0.095368
     95          1           0        4.050542   -1.296792   -2.684951
     96          1           0        4.242650   -3.487881   -4.375521
     97          1           0        2.502754   -3.140260   -4.422832
     98          1           0        5.729811   -1.457984   -4.484963
     99          1           0        4.465570   -1.274869   -5.716188
    100          1           0        4.857300    0.070179   -4.646875
    101          1           0       -3.529214    0.679338    5.339969
    102          1           0       -2.265035    1.730139    4.665484
    103          1           0       -3.960950    2.737651    3.113316
    104          1           0       -4.398655    2.963264    4.812174
    105          1           0       -5.940937    1.058934    4.702052
    106          1           0       -5.469071    0.710795    3.046236
    107          1           0       -6.513375    3.475877    3.590626
    108          1           0       -7.664357    2.150702    3.697263
    109          1           0       -7.847402    2.983820    1.530155
    110          1           0       -7.043350    1.426669    1.389227
    111          1           0       -4.936371    2.470835    0.838380
    112          1           0       -5.496152    4.050850    1.404188
    113          1           0       -7.226329    4.076248   -0.366447
    114          1           0       -6.645787    2.526227   -0.970499
    115          1           0       -4.907277    5.031320   -0.855066
    116          1           0       -5.933693    4.620151   -2.224983
    117          1           0       -4.706314    2.351393   -2.269419
    118          1           0       -3.504741    3.099820   -1.226169
    119          1           0       -3.070533    4.839123   -2.935224
    120          1           0       -4.398104    4.226932   -3.918897
    121          1           0       -3.194629    2.070422   -4.210135
    122          1           0       -1.853482    2.691742   -3.243506
    123          1           0       -2.819117    4.144396   -5.738738
    124          1           0       -1.642272    2.820490   -5.844239
    125          1           0       -6.155595   -2.434119    2.937059
    126          1           0       -7.818513   -3.054393    2.877035
    127          1           0       -5.613574   -3.722220    0.865975
    128          1           0       -6.118498   -4.743841    2.209780
    129          1           0       -8.277188   -5.144441    1.207296
    130          1           0       -8.088370   -3.787420    0.096619
    131          1           0       -7.793604   -5.865005   -1.130847
    132          1           0       -6.280430   -4.961013   -1.090246
    133          1           0       -5.465065   -6.430511    0.756829
    134          1           0       -6.994260   -7.301928    0.729152
    135          1           0       -5.289183   -8.566004   -0.437197
    136          1           0       -6.551319   -8.075572   -1.565521
    137          1           0       -4.285721   -7.888230   -2.518810
    138          1           0       -5.128657   -6.345376   -2.518312
    139          1           0       -3.830760   -5.550255   -0.621779
    140          1           0       -3.158792   -7.152436   -0.345809
    141          1           0       -1.873449   -7.025898   -2.426900
    142          1           0       -2.780823   -5.608073   -2.934140
    143          1           0       -0.827583   -4.601077   -2.250637
    144          1           0       -1.778227   -4.482614   -0.774860
    145          1           0        0.284361   -6.662836   -1.337560
    146          1           0        0.624911   -5.134828   -0.528750
    147          1           0       -1.220368   -7.368319    0.451934
    148          1           0        0.344141   -6.906407    1.136974
    149          1           0        0.768057    6.210279   -4.375114
    150          1           0        3.064370    5.688169   -3.567238
    151          1           0        2.211276    1.530926   -3.964499
    152          1           0       -0.046541    2.017472   -4.665703
    153          1           0       -2.594546   -3.858832    2.625291
    154          1           0       -1.718465   -1.821787    3.687937
    155          1           0        2.249333   -3.027967    2.702813
    156          1           0        1.390970   -5.087984    1.682693
    157          1           0        4.290419    2.145017   -3.110741
    158          1           0        0.150532   -0.453533    4.395564
    159          1           0        2.996008    4.014835    2.180163
    160          1           0        2.075105    6.254705    1.649423
    161          1           0        0.172600    4.614651   -1.802745
    162          1           0        1.096979    2.447546   -1.309005
    163          1           0       -2.510299    7.839195    0.759730
    164          1           0       -3.445142    6.343703    0.807170
    165          1           0       -1.368002    5.176933    1.697170
    166          1           0       -0.629066    6.768870    1.870898
    167          1           0       -2.629410    7.447271    3.285516
    168          1           0       -3.129712    5.756308    3.281682
    169          1           0       -0.438350    6.790400    4.283172
    170          1           0       -1.824967    6.445969    5.315375
    171          1           0       -1.764181    4.070557    4.638427
    172          1           0       -0.371621    4.396950    3.589868
    173          1           0        0.975608    5.083715    5.512625
    174          1           0       -0.408800    4.911220    6.589423
    175          1           0        1.084655    3.033456    6.848068
    176          1           0       -0.453211    2.476122    6.201728
    177          1           0        0.497949    2.026476    4.047703
    178          1           0        1.856870    3.104434    4.332498
    179          1           0        2.813964    1.599571    5.976615
    180          1           0        1.424817    0.525602    5.905651
    181          1           0        3.699291    0.044555    4.545322
    182          1           0        2.944589    1.080306    3.342627
    183          1           0        7.941523   -1.537744    3.074365
    184          1           0        7.344395   -2.295181    4.552872
    185          1           0        8.723616   -4.307690    4.068488
    186          1           0        9.654249   -2.855998    4.414224
    187          1           0       10.287167   -4.501635    2.420984
    188          1           0        9.104005   -3.556257    1.532196
    189          1           0       11.579964   -2.492562    2.961551
    190          1           0       11.454975   -2.814952    1.234836
    191          1           0        9.910189   -0.683223    2.768116
    192          1           0       11.310706   -0.428716    1.739162
    193          1           0        8.601502   -1.468689    0.804096
    194          1           0       10.024459   -1.291464   -0.221961
    195          1           0        8.761944    1.001110    1.343111
    196          1           0       10.042650    1.133464    0.140349
    197          1           0        8.454964    0.280611   -1.604455
    198          1           0        7.196469    0.169254   -0.374731
    199          1           0        7.490760    2.660069    0.040641
    200          1           0        8.570738    2.712667   -1.351891
    201          1           0        6.708760    1.838913   -2.792023
    202          1           0        5.656729    1.818564   -1.367979
    203          1           0        6.907385    4.290475   -2.660861
    204          1           0        6.104219    4.315069   -1.097505
    205          1           0        2.718843   -4.039849   -0.151044
    206          1           0        4.317746   -3.922531    1.707285
    207          1           0        7.424165   -2.974481   -1.064099
    208          1           0        5.847352   -3.172327   -2.917733
    209          1           0        6.445980   -4.196193    3.116484
    210          1           0        5.674723   -2.598801    2.911653
    211          1           0       -0.347356    6.749664   -2.115982
    212          1           0       -0.750783    8.128614   -1.070343
    213          1           0       -2.644532    6.587750   -1.426978
    214          1           0       -1.750196    5.261001   -0.677410
    215          6           0       -0.984029   -1.234673   -3.738275
    216          6           0       -2.262107   -1.538965   -4.464228
    217          6           0       -3.086079   -2.226532   -3.353769
    218          6           0       -2.650898   -1.418974   -2.142701
    219          6           0       -1.196199   -1.280993   -2.354247
    220          6           0       -3.356544   -0.793487   -1.193381
    221          6           0       -4.823906   -0.790217   -1.018283
    222          6           0       -5.359542   -1.215912    0.201108
    223         16           0       -4.219826   -1.533409    1.539899
    224          6           0       -3.111310   -0.210525    1.172918
    225          6           0       -2.745688    0.038650   -0.143571
    226          6           0       -2.640142    0.578385    2.224582
    227          6           0       -1.836795    1.670008    1.924552
    228          6           0       -1.499602    1.944624    0.609008
    229          6           0       -1.936343    1.134398   -0.420897
    230          6           0       -5.657479   -0.228085   -1.976351
    231          6           0       -7.023642   -0.196913   -1.776333
    232          6           0       -7.561520   -0.758076   -0.636195
    233          6           0       -6.747639   -1.276769    0.372576
    234          6           0       -0.119689   -1.302305   -1.476840
    235          6           0        1.171531   -1.094705   -1.995666
    236          6           0        1.361436   -0.949410   -3.375454
    237          6           0        0.273992   -1.048187   -4.247514
    238          6           0       -0.278179   -1.689629   -0.040963
    239          8           0        2.257320   -1.164573   -1.135505
    240          8           0        2.562771   -0.692368   -3.991286
    241          6           0       -4.548341   -2.441813   -3.704764
    242          8           0       -7.433870   -1.731556    1.456111
    243          8           0       -3.019627    0.203707    3.477999
    244          1           0       -2.105740   -2.173307   -5.336630
    245          1           0       -2.764681   -0.623991   -4.791812
    246          1           0       -2.646400   -3.221384   -3.201011
    247          1           0       -1.478008    2.319118    2.706799
    248          1           0       -0.885316    2.806501    0.396321
    249          1           0       -1.660332    1.339177   -1.443318
    250          1           0       -5.221438    0.197091   -2.866237
    251          1           0       -7.672873    0.246194   -2.516312
    252          1           0       -8.627334   -0.776522   -0.471400
    253          1           0        0.462611   -1.002317   -5.309419
    254          1           0       -0.409227   -0.834833    0.617775
    255          1           0        0.612706   -2.220778    0.282501
    256          1           0       -1.145550   -2.333483    0.078409
    257          1           0       -5.109586   -2.788250   -2.841254
    258          1           0       -4.613255   -3.202812   -4.481494
    259          1           0       -5.016014   -1.540059   -4.085735
 ---------------------------------------------------------------------
 Rotational constants (GHZ):           0.0155155           0.0112935           0.0094157
 Standard basis: def2SVP (5D, 7F)
 There are  2469 symmetry adapted cartesian basis functions of A   symmetry.
 There are  2352 symmetry adapted basis functions of A   symmetry.
  2352 basis functions,  3931 primitive gaussians,  2469 cartesian basis functions
   438 alpha electrons      438 beta electrons
       nuclear repulsion energy     30011.7492231022 Hartrees.
 NAtoms=  259 NActive=  259 NUniq=  259 SFac= 1.00D+00 NAtFMM=   60 NAOKFM=T Big=T
 Integral buffers will be    131072 words long.
 Raffenetti 2 integral format.
 Two-electron integral symmetry is turned on.
 One-electron integrals computed using PRISM.
   1 Symmetry operations used in ECPInt.
 ECPInt:  NShTT=  639015 NPrTT= 2250217 LenC2=  389242 LenP2D=  793629.
 LDataN:  DoStor=T MaxTD1= 4 Len=   56
 NBasis=  2352 RedAO= T EigKep=  1.21D-04  NBF=  2352
 NBsUse=  2352 1.00D-06 EigRej= -1.00D+00 NBFU=  2352
 ExpMin= 1.22D-01 ExpMax= 9.18D+03 ExpMxC= 1.38D+03 IAcc=3 IRadAn=         5 AccDes= 0.00D+00
 Harris functional with IExCor= 1009 and IRadAn=       5 diagonalized for initial guess.
 HarFok:  IExCor= 1009 AccDes= 0.00D+00 IRadAn=         5 IDoV= 1 UseB2=F ITyADJ=14
 ICtDFT=  3500011 ScaDFX=  1.000000  1.000000  1.000000  1.000000
 FoFCou: FMM=F IPFlag=           0 FMFlag=      100000 FMFlg1=        2001
         NFxFlg=           0 DoJE=T BraDBF=F KetDBF=T FulRan=T
         wScrn=  0.000000 ICntrl=       500 IOpCl=  0 I1Cent=   200000004 NGrid=           0
         NMat0=    1 NMatS0=      1 NMatT0=    0 NMatD0=    1 NMtDS0=    0 NMtDT0=    0
 Petite list used in FoFCou.
 Requested convergence on RMS density matrix=1.00D-08 within 128 cycles.
 Requested convergence on MAX density matrix=1.00D-06.
 Requested convergence on             energy=1.00D-06.
 No special actions if energy rises.
 Integral accuracy reduced to 1.0D-05 until final iterations.
 Initial convergence to 1.0D-05 achieved.  Increase integral accuracy.
 SCF Done:  E(RM062X) =  -5302.56422393     A.U. after   17 cycles
            NFock= 17  Conv=0.75D-08     -V/T= 2.0098
 Hyperfine terms turned off by default for NAtoms > 100.

 **********************************************************************

            Population analysis using the SCF Density.

 **********************************************************************

 Orbital symmetries:
       Occupied  (A) (A) (A) (A) (A) (A) (A) (A) (A) (A) (A) (A)
                 (A) (A) (A) (A) (A) (A) (A) (A) (A) (A) (A) (A)
                 (A) (A) (A) (A) (A) (A) (A) (A) (A) (A) (A) (A)
                 (A) (A) (A) (A) (A) (A) (A) (A) (A) (A) (A) (A)
                 (A) (A) (A) (A) (A) (A) (A) (A) (A) (A) (A) (A)
                 (A) (A) (A) (A) (A) (A) (A) (A) (A) (A) (A) (A)
                 (A) (A) (A) (A) (A) (A) (A) (A) (A) (A) (A) (A)
                 (A) (A) (A) (A) (A) (A) (A) (A) (A) (A) (A) (A)
                 (A) (A) (A) (A) (A) (A) (A) (A) (A) (A) (A) (A)
                 (A) (A) (A) (A) (A) (A) (A) (A) (A) (A) (A) (A)
                 (A) (A) (A) (A) (A) (A) (A) (A) (A) (A) (A) (A)
                 (A) (A) (A) (A) (A) (A) (A) (A) (A) (A) (A) (A)
                 (A) (A) (A) (A) (A) (A) (A) (A) (A) (A) (A) (A)
                 (A) (A) (A) (A) (A) (A) (A) (A) (A) (A) (A) (A)
                 (A) (A) (A) (A) (A) (A) (A) (A) (A) (A) (A) (A)
                 (A) (A) (A) (A) (A) (A) (A) (A) (A) (A) (A) (A)
                 (A) (A) (A) (A) (A) (A) (A) (A) (A) (A) (A) (A)
                 (A) (A) (A) (A) (A) (A) (A) (A) (A) (A) (A) (A)
                 (A) (A) (A) (A) (A) (A) (A) (A) (A) (A) (A) (A)
                 (A) (A) (A) (A) (A) (A) (A) (A) (A) (A) (A) (A)
                 (A) (A) (A) (A) (A) (A) (A) (A) (A) (A) (A) (A)
                 (A) (A) (A) (A) (A) (A) (A) (A) (A) (A) (A) (A)
                 (A) (A) (A) (A) (A) (A) (A) (A) (A) (A) (A) (A)
                 (A) (A) (A) (A) (A) (A) (A) (A) (A) (A) (A) (A)
                 (A) (A) (A) (A) (A) (A) (A) (A) (A) (A) (A) (A)
                 (A) (A) (A) (A) (A) (A) (A) (A) (A) (A) (A) (A)
                 (A) (A) (A) (A) (A) (A) (A) (A) (A) (A) (A) (A)
                 (A) (A) (A) (A) (A) (A) (A) (A) (A) (A) (A) (A)
                 (A) (A) (A) (A) (A) (A) (A) (A) (A) (A) (A) (A)
                 (A) (A) (A) (A) (A) (A) (A) (A) (A) (A) (A) (A)
                 (A) (A) (A) (A) (A) (A) (A) (A) (A) (A) (A) (A)
                 (A) (A) (A) (A) (A) (A) (A) (A) (A) (A) (A) (A)
                 (A) (A) (A) (A) (A) (A) (A) (A) (A) (A) (A) (A)
                 (A) (A) (A) (A) (A) (A) (A) (A) (A) (A) (A) (A)
                 (A) (A) (A) (A) (A) (A) (A) (A) (A) (A) (A) (A)
                 (A) (A) (A) (A) (A) (A) (A) (A) (A) (A) (A) (A)
                 (A) (A) (A) (A) (A) (A)
       Virtual   (A) (A) (A) (A) (A) (A) (A) (A) (A) (A) (A) (A)
                 (A) (A) (A) (A) (A) (A) (A) (A) (A) (A) (A) (A)
                 (A) (A) (A) (A) (A) (A) (A) (A) (A) (A) (A) (A)
                 (A) (A) (A) (A) (A) (A) (A) (A) (A) (A) (A) (A)
                 (A) (A) (A) (A) (A) (A) (A) (A) (A) (A) (A) (A)
                 (A) (A) (A) (A) (A) (A) (A) (A) (A) (A) (A) (A)
                 (A) (A) (A) (A) (A) (A) (A) (A) (A) (A) (A) (A)
                 (A) (A) (A) (A) (A) (A) (A) (A) (A) (A) (A) (A)
                 (A) (A) (A) (A) (A) (A) (A) (A) (A) (A) (A) (A)
                 (A) (A) (A) (A) (A) (A) (A) (A) (A) (A) (A) (A)
                 (A) (A) (A) (A) (A) (A) (A) (A) (A) (A) (A) (A)
                 (A) (A) (A) (A) (A) (A) (A) (A) (A) (A) (A) (A)
                 (A) (A) (A) (A) (A) (A) (A) (A) (A) (A) (A) (A)
                 (A) (A) (A) (A) (A) (A) (A) (A) (A) (A) (A) (A)
                 (A) (A) (A) (A) (A) (A) (A) (A) (A) (A) (A) (A)
                 (A) (A) (A) (A) (A) (A) (A) (A) (A) (A) (A) (A)
                 (A) (A) (A) (A) (A) (A) (A) (A) (A) (A) (A) (A)
                 (A) (A) (A) (A) (A) (A) (A) (A) (A) (A) (A) (A)
                 (A) (A) (A) (A) (A) (A) (A) (A) (A) (A) (A) (A)
                 (A) (A) (A) (A) (A) (A) (A) (A) (A) (A) (A) (A)
                 (A) (A) (A) (A) (A) (A) (A) (A) (A) (A) (A) (A)
                 (A) (A) (A) (A) (A) (A) (A) (A) (A) (A) (A) (A)
                 (A) (A) (A) (A) (A) (A) (A) (A) (A) (A) (A) (A)
                 (A) (A) (A) (A) (A) (A) (A) (A) (A) (A) (A) (A)
                 (A) (A) (A) (A) (A) (A) (A) (A) (A) (A) (A) (A)
                 (A) (A) (A) (A) (A) (A) (A) (A) (A) (A) (A) (A)
                 (A) (A) (A) (A) (A) (A) (A) (A) (A) (A) (A) (A)
                 (A) (A) (A) (A) (A) (A) (A) (A) (A) (A) (A) (A)
                 (A) (A) (A) (A) (A) (A) (A) (A) (A) (A) (A) (A)
                 (A) (A) (A) (A) (A) (A) (A) (A) (A) (A) (A) (A)
                 (A) (A) (A) (A) (A) (A) (A) (A) (A) (A) (A) (A)
                 (A) (A) (A) (A) (A) (A) (A) (A) (A) (A) (A) (A)
                 (A) (A) (A) (A) (A) (A) (A) (A) (A) (A) (A) (A)
                 (A) (A) (A) (A) (A) (A) (A) (A) (A) (A) (A) (A)
                 (A) (A) (A) (A) (A) (A) (A) (A) (A) (A) (A) (A)
                 (A) (A) (A) (A) (A) (A) (A) (A) (A) (A) (A) (A)
                 (A) (A) (A) (A) (A) (A) (A) (A) (A) (A) (A) (A)
                 (A) (A) (A) (A) (A) (A) (A) (A) (A) (A) (A) (A)
                 (A) (A) (A) (A) (A) (A) (A) (A) (A) (A) (A) (A)
                 (A) (A) (A) (A) (A) (A) (A) (A) (A) (A) (A) (A)
                 (A) (A) (A) (A) (A) (A) (A) (A) (A) (A) (A) (A)
                 (A) (A) (A) (A) (A) (A) (A) (A) (A) (A) (A) (A)
                 (A) (A) (A) (A) (A) (A) (A) (A) (A) (A) (A) (A)
                 (A) (A) (A) (A) (A) (A) (A) (A) (A) (A) (A) (A)
                 (A) (A) (A) (A) (A) (A) (A) (A) (A) (A) (A) (A)
                 (A) (A) (A) (A) (A) (A) (A) (A) (A) (A) (A) (A)
                 (A) (A) (A) (A) (A) (A) (A) (A) (A) (A) (A) (A)
                 (A) (A) (A) (A) (A) (A) (A) (A) (A) (A) (A) (A)
                 (A) (A) (A) (A) (A) (A) (A) (A) (A) (A) (A) (A)
                 (A) (A) (A) (A) (A) (A) (A) (A) (A) (A) (A) (A)
                 (A) (A) (A) (A) (A) (A) (A) (A) (A) (A) (A) (A)
                 (A) (A) (A) (A) (A) (A) (A) (A) (A) (A) (A) (A)
                 (A) (A) (A) (A) (A) (A) (A) (A) (A) (A) (A) (A)
                 (A) (A) (A) (A) (A) (A) (A) (A) (A) (A) (A) (A)
                 (A) (A) (A) (A) (A) (A) (A) (A) (A) (A) (A) (A)
                 (A) (A) (A) (A) (A) (A) (A) (A) (A) (A) (A) (A)
                 (A) (A) (A) (A) (A) (A) (A) (A) (A) (A) (A) (A)
                 (A) (A) (A) (A) (A) (A) (A) (A) (A) (A) (A) (A)
                 (A) (A) (A) (A) (A) (A) (A) (A) (A) (A) (A) (A)
                 (A) (A) (A) (A) (A) (A) (A) (A) (A) (A) (A) (A)
                 (A) (A) (A) (A) (A) (A) (A) (A) (A) (A) (A) (A)
                 (A) (A) (A) (A) (A) (A) (A) (A) (A) (A) (A) (A)
                 (A) (A) (A) (A) (A) (A) (A) (A) (A) (A) (A) (A)
                 (A) (A) (A) (A) (A) (A) (A) (A) (A) (A) (A) (A)
                 (A) (A) (A) (A) (A) (A) (A) (A) (A) (A) (A) (A)
                 (A) (A) (A) (A) (A) (A) (A) (A) (A) (A) (A) (A)
                 (A) (A) (A) (A) (A) (A) (A) (A) (A) (A) (A) (A)
                 (A) (A) (A) (A) (A) (A) (A) (A) (A) (A) (A) (A)
                 (A) (A) (A) (A) (A) (A) (A) (A) (A) (A) (A) (A)
                 (A) (A) (A) (A) (A) (A) (A) (A) (A) (A) (A) (A)
                 (A) (A) (A) (A) (A) (A) (A) (A) (A) (A) (A) (A)
                 (A) (A) (A) (A) (A) (A) (A) (A) (A) (A) (A) (A)
                 (A) (A) (A) (A) (A) (A) (A) (A) (A) (A) (A) (A)
                 (A) (A) (A) (A) (A) (A) (A) (A) (A) (A) (A) (A)
                 (A) (A) (A) (A) (A) (A) (A) (A) (A) (A) (A) (A)
                 (A) (A) (A) (A) (A) (A) (A) (A) (A) (A) (A) (A)
                 (A) (A) (A) (A) (A) (A) (A) (A) (A) (A) (A) (A)
                 (A) (A) (A) (A) (A) (A) (A) (A) (A) (A) (A) (A)
                 (A) (A) (A) (A) (A) (A) (A) (A) (A) (A) (A) (A)
                 (A) (A) (A) (A) (A) (A) (A) (A) (A) (A) (A) (A)
                 (A) (A) (A) (A) (A) (A) (A) (A) (A) (A) (A) (A)
                 (A) (A) (A) (A) (A) (A) (A) (A) (A) (A) (A) (A)
                 (A) (A) (A) (A) (A) (A) (A) (A) (A) (A) (A) (A)
                 (A) (A) (A) (A) (A) (A) (A) (A) (A) (A) (A) (A)
                 (A) (A) (A) (A) (A) (A) (A) (A) (A) (A) (A) (A)
                 (A) (A) (A) (A) (A) (A) (A) (A) (A) (A) (A) (A)
                 (A) (A) (A) (A) (A) (A) (A) (A) (A) (A) (A) (A)
                 (A) (A) (A) (A) (A) (A) (A) (A) (A) (A) (A) (A)
                 (A) (A) (A) (A) (A) (A) (A) (A) (A) (A) (A) (A)
                 (A) (A) (A) (A) (A) (A) (A) (A) (A) (A) (A) (A)
                 (A) (A) (A) (A) (A) (A) (A) (A) (A) (A) (A) (A)
                 (A) (A) (A) (A) (A) (A) (A) (A) (A) (A) (A) (A)
                 (A) (A) (A) (A) (A) (A) (A) (A) (A) (A) (A) (A)
                 (A) (A) (A) (A) (A) (A) (A) (A) (A) (A) (A) (A)
                 (A) (A) (A) (A) (A) (A) (A) (A) (A) (A) (A) (A)
                 (A) (A) (A) (A) (A) (A) (A) (A) (A) (A) (A) (A)
                 (A) (A) (A) (A) (A) (A) (A) (A) (A) (A) (A) (A)
                 (A) (A) (A) (A) (A) (A) (A) (A) (A) (A) (A) (A)
                 (A) (A) (A) (A) (A) (A) (A) (A) (A) (A) (A) (A)
                 (A) (A) (A) (A) (A) (A) (A) (A) (A) (A) (A) (A)
                 (A) (A) (A) (A) (A) (A) (A) (A) (A) (A) (A) (A)
                 (A) (A) (A) (A) (A) (A) (A) (A) (A) (A) (A) (A)
                 (A) (A) (A) (A) (A) (A) (A) (A) (A) (A) (A) (A)
                 (A) (A) (A) (A) (A) (A) (A) (A) (A) (A) (A) (A)
                 (A) (A) (A) (A) (A) (A) (A) (A) (A) (A) (A) (A)
                 (A) (A) (A) (A) (A) (A) (A) (A) (A) (A) (A) (A)
                 (A) (A) (A) (A) (A) (A) (A) (A) (A) (A) (A) (A)
                 (A) (A) (A) (A) (A) (A) (A) (A) (A) (A) (A) (A)
                 (A) (A) (A) (A) (A) (A) (A) (A) (A) (A) (A) (A)
                 (A) (A) (A) (A) (A) (A) (A) (A) (A) (A) (A) (A)
                 (A) (A) (A) (A) (A) (A) (A) (A) (A) (A) (A) (A)
                 (A) (A) (A) (A) (A) (A) (A) (A) (A) (A) (A) (A)
                 (A) (A) (A) (A) (A) (A) (A) (A) (A) (A) (A) (A)
                 (A) (A) (A) (A) (A) (A) (A) (A) (A) (A) (A) (A)
                 (A) (A) (A) (A) (A) (A) (A) (A) (A) (A) (A) (A)
                 (A) (A) (A) (A) (A) (A) (A) (A) (A) (A) (A) (A)
                 (A) (A) (A) (A) (A) (A) (A) (A) (A) (A) (A) (A)
                 (A) (A) (A) (A) (A) (A) (A) (A) (A) (A) (A) (A)
                 (A) (A) (A) (A) (A) (A) (A) (A) (A) (A) (A) (A)
                 (A) (A) (A) (A) (A) (A) (A) (A) (A) (A) (A) (A)
                 (A) (A) (A) (A) (A) (A) (A) (A) (A) (A) (A) (A)
                 (A) (A) (A) (A) (A) (A) (A) (A) (A) (A) (A) (A)
                 (A) (A) (A) (A) (A) (A) (A) (A) (A) (A) (A) (A)
                 (A) (A) (A) (A) (A) (A) (A) (A) (A) (A) (A) (A)
                 (A) (A) (A) (A) (A) (A) (A) (A) (A) (A) (A) (A)
                 (A) (A) (A) (A) (A) (A) (A) (A) (A) (A) (A) (A)
                 (A) (A) (A) (A) (A) (A) (A) (A) (A) (A) (A) (A)
                 (A) (A) (A) (A) (A) (A) (A) (A) (A) (A) (A) (A)
                 (A) (A) (A) (A) (A) (A) (A) (A) (A) (A) (A) (A)
                 (A) (A) (A) (A) (A) (A) (A) (A) (A) (A) (A) (A)
                 (A) (A) (A) (A) (A) (A) (A) (A) (A) (A) (A) (A)
                 (A) (A) (A) (A) (A) (A) (A) (A) (A) (A) (A) (A)
                 (A) (A) (A) (A) (A) (A) (A) (A) (A) (A) (A) (A)
                 (A) (A) (A) (A) (A) (A) (A) (A) (A) (A) (A) (A)
                 (A) (A) (A) (A) (A) (A) (A) (A) (A) (A) (A) (A)
                 (A) (A) (A) (A) (A) (A) (A) (A) (A) (A) (A) (A)
                 (A) (A) (A) (A) (A) (A) (A) (A) (A) (A) (A) (A)
                 (A) (A) (A) (A) (A) (A) (A) (A) (A) (A) (A) (A)
                 (A) (A) (A) (A) (A) (A) (A) (A) (A) (A) (A) (A)
                 (A) (A) (A) (A) (A) (A) (A) (A) (A) (A) (A) (A)
                 (A) (A) (A) (A) (A) (A) (A) (A) (A) (A) (A) (A)
                 (A) (A) (A) (A) (A) (A) (A) (A) (A) (A) (A) (A)
                 (A) (A) (A) (A) (A) (A) (A) (A) (A) (A) (A) (A)
                 (A) (A) (A) (A) (A) (A) (A) (A) (A) (A) (A) (A)
                 (A) (A) (A) (A) (A) (A) (A) (A) (A) (A) (A) (A)
                 (A) (A) (A) (A) (A) (A) (A) (A) (A) (A) (A) (A)
                 (A) (A) (A) (A) (A) (A) (A) (A) (A) (A) (A) (A)
                 (A) (A) (A) (A) (A) (A) (A) (A) (A) (A) (A) (A)
                 (A) (A) (A) (A) (A) (A) (A) (A) (A) (A) (A) (A)
                 (A) (A) (A) (A) (A) (A) (A) (A) (A) (A) (A) (A)
                 (A) (A) (A) (A) (A) (A) (A) (A) (A) (A) (A) (A)
                 (A) (A) (A) (A) (A) (A) (A) (A) (A) (A) (A) (A)
                 (A) (A) (A) (A) (A) (A) (A) (A) (A) (A) (A) (A)
                 (A) (A) (A) (A) (A) (A) (A) (A) (A) (A) (A) (A)
                 (A) (A) (A) (A) (A) (A) (A) (A) (A) (A) (A) (A)
                 (A) (A) (A) (A) (A) (A) (A) (A) (A) (A) (A) (A)
                 (A) (A) (A) (A) (A) (A) (A) (A) (A) (A) (A) (A)
                 (A) (A) (A) (A) (A) (A) (A) (A) (A) (A) (A) (A)
                 (A) (A) (A) (A) (A) (A) (A) (A) (A) (A) (A) (A)
                 (A) (A) (A) (A) (A) (A)
 The electronic state is 1-A.
 Alpha  occ. eigenvalues --  -89.91483 -19.66665 -19.66047 -19.65960 -19.65828
 Alpha  occ. eigenvalues --  -19.65794 -19.65786 -19.65547 -19.65490 -19.65116
 Alpha  occ. eigenvalues --  -19.64804 -14.74357 -14.73523 -10.62527 -10.62488
 Alpha  occ. eigenvalues --  -10.61697 -10.61613 -10.61509 -10.61276 -10.61049
 Alpha  occ. eigenvalues --  -10.61028 -10.60978 -10.60962 -10.60797 -10.60774
 Alpha  occ. eigenvalues --  -10.60666 -10.60656 -10.60533 -10.60525 -10.60303
 Alpha  occ. eigenvalues --  -10.60278 -10.60029 -10.59314 -10.59047 -10.58749
 Alpha  occ. eigenvalues --  -10.58422 -10.58001 -10.57434 -10.57230 -10.57216
 Alpha  occ. eigenvalues --  -10.56924 -10.56722 -10.56719 -10.56526 -10.56479
 Alpha  occ. eigenvalues --  -10.56113 -10.56018 -10.55995 -10.55971 -10.55910
 Alpha  occ. eigenvalues --  -10.55706 -10.55683 -10.55621 -10.55573 -10.55503
 Alpha  occ. eigenvalues --  -10.55440 -10.55342 -10.55279 -10.55252 -10.55217
 Alpha  occ. eigenvalues --  -10.55203 -10.55177 -10.55131 -10.55116 -10.55074
 Alpha  occ. eigenvalues --  -10.55003 -10.54998 -10.54914 -10.54899 -10.54845
 Alpha  occ. eigenvalues --  -10.54833 -10.54819 -10.54785 -10.54747 -10.54717
 Alpha  occ. eigenvalues --  -10.54603 -10.54597 -10.54597 -10.54425 -10.54366
 Alpha  occ. eigenvalues --  -10.54364 -10.54357 -10.54342 -10.54313 -10.54310
 Alpha  occ. eigenvalues --  -10.54227 -10.54173 -10.54156 -10.54143 -10.54102
 Alpha  occ. eigenvalues --  -10.54090 -10.54028 -10.54017 -10.53988 -10.53918
 Alpha  occ. eigenvalues --  -10.53886 -10.53883 -10.53861 -10.53806 -10.53790
 Alpha  occ. eigenvalues --  -10.53735 -10.53643 -10.53635 -10.53610 -10.53586
 Alpha  occ. eigenvalues --  -10.53531 -10.53497 -10.53426 -10.53379 -10.53322
 Alpha  occ. eigenvalues --  -10.53320 -10.53297 -10.53208 -10.53170 -10.53087
 Alpha  occ. eigenvalues --  -10.53062 -10.52869  -8.27713  -6.20045  -6.19806
 Alpha  occ. eigenvalues --   -6.19382  -1.18509  -1.18363  -1.17686  -1.17533
 Alpha  occ. eigenvalues --   -1.17513  -1.17471  -1.17141  -1.16774  -1.16554
 Alpha  occ. eigenvalues --   -1.15580  -1.01828  -1.01229  -1.00032  -0.98309
 Alpha  occ. eigenvalues --   -0.96162  -0.95406  -0.95116  -0.95109  -0.94801
 Alpha  occ. eigenvalues --   -0.93053  -0.91327  -0.91056  -0.90787  -0.90766
 Alpha  occ. eigenvalues --   -0.90671  -0.90010  -0.89873  -0.89606  -0.89539
 Alpha  occ. eigenvalues --   -0.89303  -0.88898  -0.88068  -0.87998  -0.87714
 Alpha  occ. eigenvalues --   -0.87420  -0.87344  -0.86145  -0.86066  -0.85639
 Alpha  occ. eigenvalues --   -0.85174  -0.84974  -0.84421  -0.84371  -0.84177
 Alpha  occ. eigenvalues --   -0.83894  -0.83722  -0.83623  -0.83463  -0.83126
 Alpha  occ. eigenvalues --   -0.83039  -0.82570  -0.82311  -0.81714  -0.81040
 Alpha  occ. eigenvalues --   -0.80688  -0.80176  -0.79958  -0.78805  -0.78294
 Alpha  occ. eigenvalues --   -0.78079  -0.77584  -0.77225  -0.76757  -0.76419
 Alpha  occ. eigenvalues --   -0.76407  -0.75869  -0.74881  -0.74844  -0.74200
 Alpha  occ. eigenvalues --   -0.74012  -0.73370  -0.72329  -0.72236  -0.71560
 Alpha  occ. eigenvalues --   -0.71227  -0.70513  -0.70194  -0.70165  -0.69962
 Alpha  occ. eigenvalues --   -0.69750  -0.69460  -0.69190  -0.68736  -0.68683
 Alpha  occ. eigenvalues --   -0.68208  -0.67974  -0.67460  -0.67193  -0.66882
 Alpha  occ. eigenvalues --   -0.66642  -0.66610  -0.66232  -0.65998  -0.65758
 Alpha  occ. eigenvalues --   -0.65478  -0.65230  -0.64954  -0.64763  -0.64647
 Alpha  occ. eigenvalues --   -0.64474  -0.64238  -0.64043  -0.63949  -0.63753
 Alpha  occ. eigenvalues --   -0.63508  -0.62558  -0.62379  -0.62148  -0.62107
 Alpha  occ. eigenvalues --   -0.61829  -0.61312  -0.60849  -0.60566  -0.60368
 Alpha  occ. eigenvalues --   -0.60017  -0.59948  -0.59590  -0.59057  -0.58718
 Alpha  occ. eigenvalues --   -0.58081  -0.58057  -0.57730  -0.57653  -0.57573
 Alpha  occ. eigenvalues --   -0.57130  -0.57111  -0.56839  -0.56481  -0.56226
 Alpha  occ. eigenvalues --   -0.55976  -0.55766  -0.55696  -0.55577  -0.55285
 Alpha  occ. eigenvalues --   -0.55117  -0.55061  -0.54901  -0.54877  -0.54638
 Alpha  occ. eigenvalues --   -0.54460  -0.54355  -0.54204  -0.54040  -0.53941
 Alpha  occ. eigenvalues --   -0.53617  -0.53519  -0.53325  -0.53235  -0.52987
 Alpha  occ. eigenvalues --   -0.52730  -0.52538  -0.52430  -0.52377  -0.52105
 Alpha  occ. eigenvalues --   -0.52080  -0.51855  -0.51795  -0.51659  -0.51472
 Alpha  occ. eigenvalues --   -0.51384  -0.51252  -0.51241  -0.51133  -0.50879
 Alpha  occ. eigenvalues --   -0.50557  -0.50266  -0.50183  -0.50012  -0.49891
 Alpha  occ. eigenvalues --   -0.49662  -0.49500  -0.49469  -0.49334  -0.49305
 Alpha  occ. eigenvalues --   -0.49200  -0.48871  -0.48811  -0.48733  -0.48698
 Alpha  occ. eigenvalues --   -0.48574  -0.48481  -0.48433  -0.48360  -0.48167
 Alpha  occ. eigenvalues --   -0.48144  -0.47978  -0.47786  -0.47717  -0.47690
 Alpha  occ. eigenvalues --   -0.47470  -0.47302  -0.47225  -0.47158  -0.47082
 Alpha  occ. eigenvalues --   -0.46865  -0.46790  -0.46683  -0.46605  -0.46503
 Alpha  occ. eigenvalues --   -0.46285  -0.46189  -0.46048  -0.45819  -0.45668
 Alpha  occ. eigenvalues --   -0.45652  -0.45521  -0.45350  -0.45160  -0.45065
 Alpha  occ. eigenvalues --   -0.44963  -0.44887  -0.44792  -0.44648  -0.44613
 Alpha  occ. eigenvalues --   -0.44449  -0.44330  -0.44204  -0.44102  -0.43928
 Alpha  occ. eigenvalues --   -0.43832  -0.43691  -0.43657  -0.43514  -0.43416
 Alpha  occ. eigenvalues --   -0.43358  -0.43213  -0.43070  -0.42826  -0.42704
 Alpha  occ. eigenvalues --   -0.42535  -0.42437  -0.42312  -0.42029  -0.41822
 Alpha  occ. eigenvalues --   -0.41744  -0.41735  -0.41670  -0.41426  -0.41291
 Alpha  occ. eigenvalues --   -0.41170  -0.41077  -0.40963  -0.40821  -0.40773
 Alpha  occ. eigenvalues --   -0.40680  -0.40553  -0.40465  -0.40417  -0.40209
 Alpha  occ. eigenvalues --   -0.40105  -0.39945  -0.39820  -0.39651  -0.39625
 Alpha  occ. eigenvalues --   -0.39531  -0.39260  -0.39255  -0.39128  -0.39082
 Alpha  occ. eigenvalues --   -0.39028  -0.38940  -0.38801  -0.38655  -0.38603
 Alpha  occ. eigenvalues --   -0.38504  -0.38475  -0.38365  -0.38212  -0.38142
 Alpha  occ. eigenvalues --   -0.38035  -0.37975  -0.37867  -0.37776  -0.37715
 Alpha  occ. eigenvalues --   -0.37616  -0.37505  -0.37390  -0.37212  -0.37123
 Alpha  occ. eigenvalues --   -0.37030  -0.36884  -0.36835  -0.36624  -0.36521
 Alpha  occ. eigenvalues --   -0.36253  -0.36180  -0.36148  -0.36022  -0.35970
 Alpha  occ. eigenvalues --   -0.35689  -0.35643  -0.35475  -0.35416  -0.35034
 Alpha  occ. eigenvalues --   -0.34799  -0.34779  -0.34646  -0.34457  -0.34347
 Alpha  occ. eigenvalues --   -0.33255  -0.32875  -0.31254  -0.31049  -0.30878
 Alpha  occ. eigenvalues --   -0.30506  -0.30205  -0.29914  -0.29720  -0.29128
 Alpha  occ. eigenvalues --   -0.28980  -0.28291  -0.26360  -0.26306  -0.26141
 Alpha  occ. eigenvalues --   -0.25773  -0.25174  -0.24918
 Alpha virt. eigenvalues --   -0.01989  -0.00234   0.00199   0.01123   0.01702
 Alpha virt. eigenvalues --    0.02055   0.02093   0.02357   0.02774   0.02939
 Alpha virt. eigenvalues --    0.03452   0.03511   0.04729   0.04864   0.05480
 Alpha virt. eigenvalues --    0.06223   0.06470   0.06870   0.07238   0.07332
 Alpha virt. eigenvalues --    0.07399   0.07583   0.08174   0.08324   0.08631
 Alpha virt. eigenvalues --    0.08753   0.08949   0.08989   0.09144   0.09269
 Alpha virt. eigenvalues --    0.09494   0.09721   0.09863   0.09940   0.09980
 Alpha virt. eigenvalues --    0.10213   0.10434   0.10635   0.10655   0.10932
 Alpha virt. eigenvalues --    0.11034   0.11223   0.11255   0.11338   0.11654
 Alpha virt. eigenvalues --    0.11737   0.11918   0.11968   0.12204   0.12229
 Alpha virt. eigenvalues --    0.12474   0.12621   0.12776   0.12957   0.13014
 Alpha virt. eigenvalues --    0.13104   0.13391   0.13410   0.13760   0.13836
 Alpha virt. eigenvalues --    0.13895   0.14017   0.14181   0.14208   0.14307
 Alpha virt. eigenvalues --    0.14565   0.14630   0.14861   0.14949   0.15016
 Alpha virt. eigenvalues --    0.15111   0.15292   0.15394   0.15551   0.15581
 Alpha virt. eigenvalues --    0.15750   0.15887   0.15893   0.16002   0.16128
 Alpha virt. eigenvalues --    0.16184   0.16267   0.16399   0.16472   0.16680
 Alpha virt. eigenvalues --    0.16781   0.16832   0.16880   0.17047   0.17223
 Alpha virt. eigenvalues --    0.17292   0.17388   0.17481   0.17680   0.17791
 Alpha virt. eigenvalues --    0.17829   0.17927   0.17974   0.18068   0.18203
 Alpha virt. eigenvalues --    0.18276   0.18440   0.18538   0.18619   0.18738
 Alpha virt. eigenvalues --    0.18798   0.18989   0.19025   0.19156   0.19208
 Alpha virt. eigenvalues --    0.19320   0.19432   0.19601   0.19673   0.19742
 Alpha virt. eigenvalues --    0.19869   0.19963   0.20067   0.20174   0.20194
 Alpha virt. eigenvalues --    0.20273   0.20416   0.20652   0.20793   0.20809
 Alpha virt. eigenvalues --    0.20921   0.21078   0.21106   0.21259   0.21354
 Alpha virt. eigenvalues --    0.21375   0.21506   0.21730   0.21816   0.21925
 Alpha virt. eigenvalues --    0.22039   0.22175   0.22266   0.22415   0.22448
 Alpha virt. eigenvalues --    0.22486   0.22534   0.22713   0.22843   0.22966
 Alpha virt. eigenvalues --    0.23083   0.23136   0.23287   0.23401   0.23511
 Alpha virt. eigenvalues --    0.23623   0.23662   0.23840   0.24024   0.24104
 Alpha virt. eigenvalues --    0.24261   0.24429   0.24525   0.24628   0.24671
 Alpha virt. eigenvalues --    0.24810   0.24992   0.25081   0.25173   0.25250
 Alpha virt. eigenvalues --    0.25351   0.25566   0.25776   0.25804   0.25931
 Alpha virt. eigenvalues --    0.26041   0.26212   0.26224   0.26411   0.26501
 Alpha virt. eigenvalues --    0.26628   0.26728   0.26860   0.27124   0.27161
 Alpha virt. eigenvalues --    0.27188   0.27389   0.27420   0.27533   0.27644
 Alpha virt. eigenvalues --    0.27764   0.27892   0.28062   0.28185   0.28265
 Alpha virt. eigenvalues --    0.28456   0.28502   0.28643   0.28661   0.28782
 Alpha virt. eigenvalues --    0.28941   0.29046   0.29102   0.29215   0.29262
 Alpha virt. eigenvalues --    0.29354   0.29472   0.29551   0.29783   0.29824
 Alpha virt. eigenvalues --    0.29913   0.30061   0.30173   0.30373   0.30471
 Alpha virt. eigenvalues --    0.30626   0.30688   0.30837   0.30899   0.31012
 Alpha virt. eigenvalues --    0.31123   0.31143   0.31317   0.31529   0.31639
 Alpha virt. eigenvalues --    0.31777   0.31874   0.32024   0.32050   0.32221
 Alpha virt. eigenvalues --    0.32396   0.32487   0.32548   0.32814   0.33132
 Alpha virt. eigenvalues --    0.33202   0.33281   0.33341   0.33478   0.33567
 Alpha virt. eigenvalues --    0.33596   0.33762   0.33967   0.34138   0.34216
 Alpha virt. eigenvalues --    0.34439   0.34642   0.34803   0.34897   0.35075
 Alpha virt. eigenvalues --    0.35204   0.35295   0.35417   0.35850   0.35933
 Alpha virt. eigenvalues --    0.36280   0.36321   0.36573   0.36773   0.36924
 Alpha virt. eigenvalues --    0.36994   0.37508   0.37582   0.37893   0.38091
 Alpha virt. eigenvalues --    0.38230   0.38379   0.38541   0.38680   0.39114
 Alpha virt. eigenvalues --    0.39131   0.39396   0.39561   0.39919   0.40007
 Alpha virt. eigenvalues --    0.40241   0.40363   0.40583   0.40713   0.40886
 Alpha virt. eigenvalues --    0.41408   0.41581   0.41760   0.42287   0.42471
 Alpha virt. eigenvalues --    0.42587   0.42802   0.43069   0.43661   0.43846
 Alpha virt. eigenvalues --    0.44000   0.44225   0.44476   0.44669   0.44775
 Alpha virt. eigenvalues --    0.44955   0.44997   0.45199   0.45374   0.45710
 Alpha virt. eigenvalues --    0.45897   0.45973   0.46176   0.46303   0.46470
 Alpha virt. eigenvalues --    0.46526   0.46737   0.46811   0.46915   0.47049
 Alpha virt. eigenvalues --    0.47267   0.47371   0.47469   0.47517   0.47561
 Alpha virt. eigenvalues --    0.47610   0.47892   0.47963   0.48136   0.48267
 Alpha virt. eigenvalues --    0.48409   0.48495   0.48569   0.48771   0.48821
 Alpha virt. eigenvalues --    0.48906   0.49012   0.49300   0.49462   0.49528
 Alpha virt. eigenvalues --    0.49651   0.49674   0.49723   0.49766   0.49944
 Alpha virt. eigenvalues --    0.50127   0.50211   0.50253   0.50402   0.50510
 Alpha virt. eigenvalues --    0.50618   0.50766   0.50929   0.51029   0.51098
 Alpha virt. eigenvalues --    0.51418   0.51454   0.51717   0.51920   0.51976
 Alpha virt. eigenvalues --    0.52104   0.52278   0.52458   0.52530   0.52760
 Alpha virt. eigenvalues --    0.52914   0.53131   0.53297   0.53478   0.53603
 Alpha virt. eigenvalues --    0.53708   0.53888   0.54146   0.54197   0.54265
 Alpha virt. eigenvalues --    0.54434   0.54663   0.54805   0.55080   0.55102
 Alpha virt. eigenvalues --    0.55400   0.55504   0.55647   0.55758   0.55926
 Alpha virt. eigenvalues --    0.56049   0.56174   0.56227   0.56318   0.56391
 Alpha virt. eigenvalues --    0.56790   0.56894   0.57182   0.57298   0.57495
 Alpha virt. eigenvalues --    0.57640   0.57882   0.58127   0.58305   0.58487
 Alpha virt. eigenvalues --    0.58574   0.58713   0.58860   0.58934   0.59065
 Alpha virt. eigenvalues --    0.59468   0.59552   0.59801   0.59975   0.60031
 Alpha virt. eigenvalues --    0.60154   0.60278   0.60349   0.60495   0.60728
 Alpha virt. eigenvalues --    0.60864   0.61053   0.61169   0.61345   0.61446
 Alpha virt. eigenvalues --    0.61565   0.61868   0.62010   0.62135   0.62364
 Alpha virt. eigenvalues --    0.62516   0.62790   0.62873   0.62969   0.63112
 Alpha virt. eigenvalues --    0.63192   0.63380   0.63397   0.63620   0.63768
 Alpha virt. eigenvalues --    0.63887   0.64085   0.64178   0.64269   0.64350
 Alpha virt. eigenvalues --    0.64687   0.64811   0.64841   0.65027   0.65250
 Alpha virt. eigenvalues --    0.65399   0.65446   0.65661   0.65785   0.65883
 Alpha virt. eigenvalues --    0.65973   0.66148   0.66258   0.66444   0.66501
 Alpha virt. eigenvalues --    0.66670   0.66809   0.66866   0.66880   0.67143
 Alpha virt. eigenvalues --    0.67380   0.67434   0.67525   0.67662   0.67809
 Alpha virt. eigenvalues --    0.67866   0.67971   0.68040   0.68182   0.68215
 Alpha virt. eigenvalues --    0.68336   0.68528   0.68658   0.68685   0.68753
 Alpha virt. eigenvalues --    0.68940   0.68985   0.69178   0.69200   0.69267
 Alpha virt. eigenvalues --    0.69365   0.69462   0.69491   0.69680   0.69774
 Alpha virt. eigenvalues --    0.69802   0.69937   0.70002   0.70058   0.70131
 Alpha virt. eigenvalues --    0.70158   0.70232   0.70317   0.70414   0.70547
 Alpha virt. eigenvalues --    0.70636   0.70725   0.70738   0.70919   0.70981
 Alpha virt. eigenvalues --    0.71038   0.71055   0.71154   0.71232   0.71285
 Alpha virt. eigenvalues --    0.71349   0.71438   0.71584   0.71592   0.71684
 Alpha virt. eigenvalues --    0.71715   0.71806   0.71924   0.71996   0.72060
 Alpha virt. eigenvalues --    0.72086   0.72245   0.72340   0.72371   0.72377
 Alpha virt. eigenvalues --    0.72479   0.72527   0.72604   0.72657   0.72698
 Alpha virt. eigenvalues --    0.72826   0.72874   0.72949   0.73057   0.73091
 Alpha virt. eigenvalues --    0.73237   0.73284   0.73392   0.73440   0.73543
 Alpha virt. eigenvalues --    0.73590   0.73650   0.73809   0.73865   0.73893
 Alpha virt. eigenvalues --    0.73952   0.74110   0.74153   0.74242   0.74302
 Alpha virt. eigenvalues --    0.74368   0.74478   0.74567   0.74623   0.74657
 Alpha virt. eigenvalues --    0.74730   0.74814   0.74882   0.74929   0.75144
 Alpha virt. eigenvalues --    0.75167   0.75397   0.75428   0.75472   0.75537
 Alpha virt. eigenvalues --    0.75627   0.75665   0.75772   0.75841   0.75882
 Alpha virt. eigenvalues --    0.75935   0.75999   0.76071   0.76164   0.76208
 Alpha virt. eigenvalues --    0.76344   0.76438   0.76474   0.76537   0.76560
 Alpha virt. eigenvalues --    0.76711   0.76768   0.76905   0.76958   0.77014
 Alpha virt. eigenvalues --    0.77082   0.77138   0.77193   0.77284   0.77391
 Alpha virt. eigenvalues --    0.77471   0.77668   0.77698   0.77779   0.77887
 Alpha virt. eigenvalues --    0.77972   0.77982   0.78112   0.78219   0.78271
 Alpha virt. eigenvalues --    0.78363   0.78431   0.78630   0.78693   0.78765
 Alpha virt. eigenvalues --    0.78807   0.78874   0.79030   0.79068   0.79201
 Alpha virt. eigenvalues --    0.79223   0.79317   0.79405   0.79525   0.79571
 Alpha virt. eigenvalues --    0.79758   0.79804   0.79931   0.80052   0.80155
 Alpha virt. eigenvalues --    0.80238   0.80304   0.80375   0.80454   0.80610
 Alpha virt. eigenvalues --    0.80695   0.80805   0.80875   0.81062   0.81199
 Alpha virt. eigenvalues --    0.81285   0.81455   0.81546   0.81637   0.81726
 Alpha virt. eigenvalues --    0.81948   0.82053   0.82149   0.82230   0.82405
 Alpha virt. eigenvalues --    0.82524   0.82693   0.82795   0.82960   0.83082
 Alpha virt. eigenvalues --    0.83237   0.83380   0.83806   0.83842   0.83919
 Alpha virt. eigenvalues --    0.84049   0.84188   0.84382   0.84419   0.84627
 Alpha virt. eigenvalues --    0.84713   0.84863   0.84916   0.85111   0.85219
 Alpha virt. eigenvalues --    0.85340   0.85462   0.85690   0.85783   0.85869
 Alpha virt. eigenvalues --    0.86189   0.86444   0.86559   0.86677   0.86780
 Alpha virt. eigenvalues --    0.86961   0.87031   0.87163   0.87231   0.87418
 Alpha virt. eigenvalues --    0.87513   0.87820   0.87852   0.87949   0.88173
 Alpha virt. eigenvalues --    0.88293   0.88366   0.88708   0.88850   0.89008
 Alpha virt. eigenvalues --    0.89180   0.89256   0.89451   0.89640   0.89741
 Alpha virt. eigenvalues --    0.89902   0.90104   0.90274   0.90512   0.90586
 Alpha virt. eigenvalues --    0.90684   0.90824   0.91008   0.91303   0.91351
 Alpha virt. eigenvalues --    0.91497   0.91673   0.91946   0.92135   0.92201
 Alpha virt. eigenvalues --    0.92314   0.92569   0.92810   0.93005   0.93213
 Alpha virt. eigenvalues --    0.93445   0.93597   0.93759   0.93958   0.94123
 Alpha virt. eigenvalues --    0.94201   0.94503   0.94627   0.94897   0.95059
 Alpha virt. eigenvalues --    0.95194   0.95278   0.95366   0.95652   0.95885
 Alpha virt. eigenvalues --    0.95998   0.96290   0.96330   0.96491   0.96899
 Alpha virt. eigenvalues --    0.97022   0.97320   0.97370   0.97603   0.97949
 Alpha virt. eigenvalues --    0.98122   0.98284   0.98475   0.98605   0.98872
 Alpha virt. eigenvalues --    0.98906   0.99149   0.99387   0.99503   0.99697
 Alpha virt. eigenvalues --    1.00038   1.00151   1.00410   1.00460   1.00731
 Alpha virt. eigenvalues --    1.00885   1.01087   1.01181   1.01321   1.01524
 Alpha virt. eigenvalues --    1.01657   1.01849   1.02141   1.02194   1.02291
 Alpha virt. eigenvalues --    1.02684   1.02928   1.03084   1.03234   1.03429
 Alpha virt. eigenvalues --    1.03446   1.03644   1.03864   1.04154   1.04391
 Alpha virt. eigenvalues --    1.04583   1.04886   1.05083   1.05270   1.05471
 Alpha virt. eigenvalues --    1.05520   1.05713   1.05900   1.06138   1.06479
 Alpha virt. eigenvalues --    1.06776   1.06898   1.07112   1.07341   1.07464
 Alpha virt. eigenvalues --    1.07812   1.07889   1.08288   1.08376   1.08539
 Alpha virt. eigenvalues --    1.08630   1.08822   1.08959   1.09058   1.09385
 Alpha virt. eigenvalues --    1.09450   1.09593   1.09766   1.10345   1.10526
 Alpha virt. eigenvalues --    1.10745   1.10950   1.11084   1.11242   1.11581
 Alpha virt. eigenvalues --    1.11696   1.11947   1.12291   1.12368   1.12420
 Alpha virt. eigenvalues --    1.12667   1.12776   1.13093   1.13247   1.13316
 Alpha virt. eigenvalues --    1.13460   1.13878   1.14117   1.14339   1.14547
 Alpha virt. eigenvalues --    1.14691   1.14925   1.15046   1.15280   1.15617
 Alpha virt. eigenvalues --    1.15887   1.16208   1.16685   1.16825   1.16955
 Alpha virt. eigenvalues --    1.17133   1.17396   1.17699   1.17770   1.17929
 Alpha virt. eigenvalues --    1.18155   1.18355   1.18705   1.19351   1.19456
 Alpha virt. eigenvalues --    1.19628   1.19847   1.20092   1.20341   1.20426
 Alpha virt. eigenvalues --    1.20687   1.20944   1.21139   1.21405   1.21549
 Alpha virt. eigenvalues --    1.21678   1.22028   1.22199   1.22426   1.22848
 Alpha virt. eigenvalues --    1.22984   1.23202   1.23320   1.23638   1.23902
 Alpha virt. eigenvalues --    1.24060   1.24267   1.24446   1.24728   1.24906
 Alpha virt. eigenvalues --    1.25021   1.25817   1.26104   1.26238   1.26406
 Alpha virt. eigenvalues --    1.26631   1.26702   1.27193   1.27317   1.27505
 Alpha virt. eigenvalues --    1.27582   1.27977   1.28124   1.28228   1.28588
 Alpha virt. eigenvalues --    1.28844   1.29112   1.29243   1.29454   1.29655
 Alpha virt. eigenvalues --    1.29796   1.30195   1.30311   1.30582   1.30621
 Alpha virt. eigenvalues --    1.30915   1.31230   1.31404   1.31548   1.31761
 Alpha virt. eigenvalues --    1.31884   1.32013   1.32240   1.32477   1.32618
 Alpha virt. eigenvalues --    1.32687   1.32824   1.32964   1.33019   1.33238
 Alpha virt. eigenvalues --    1.33406   1.33534   1.33668   1.33750   1.34232
 Alpha virt. eigenvalues --    1.34561   1.34683   1.34828   1.34994   1.35055
 Alpha virt. eigenvalues --    1.35200   1.35371   1.35781   1.35902   1.35936
 Alpha virt. eigenvalues --    1.36136   1.36513   1.36703   1.36918   1.37079
 Alpha virt. eigenvalues --    1.37097   1.37243   1.37533   1.37730   1.37928
 Alpha virt. eigenvalues --    1.38112   1.38351   1.38582   1.38806   1.38927
 Alpha virt. eigenvalues --    1.39010   1.39201   1.39516   1.39582   1.39804
 Alpha virt. eigenvalues --    1.39934   1.40007   1.40439   1.40500   1.40773
 Alpha virt. eigenvalues --    1.40876   1.41110   1.41320   1.41687   1.41748
 Alpha virt. eigenvalues --    1.41763   1.41917   1.42131   1.42375   1.42523
 Alpha virt. eigenvalues --    1.42704   1.43054   1.43184   1.43528   1.43595
 Alpha virt. eigenvalues --    1.43726   1.43834   1.44067   1.44223   1.44640
 Alpha virt. eigenvalues --    1.44772   1.44833   1.44907   1.45161   1.45295
 Alpha virt. eigenvalues --    1.45474   1.45926   1.46059   1.46186   1.46336
 Alpha virt. eigenvalues --    1.46408   1.46661   1.46779   1.47022   1.47295
 Alpha virt. eigenvalues --    1.47369   1.47612   1.47766   1.47952   1.48183
 Alpha virt. eigenvalues --    1.48492   1.48649   1.48842   1.48891   1.49397
 Alpha virt. eigenvalues --    1.49597   1.50191   1.50453   1.50516   1.50766
 Alpha virt. eigenvalues --    1.51002   1.51203   1.51710   1.52067   1.52290
 Alpha virt. eigenvalues --    1.52630   1.52996   1.53326   1.53525   1.53781
 Alpha virt. eigenvalues --    1.53965   1.54253   1.54484   1.54622   1.54940
 Alpha virt. eigenvalues --    1.55256   1.55744   1.55865   1.56212   1.56947
 Alpha virt. eigenvalues --    1.57427   1.57991   1.58129   1.58801   1.59048
 Alpha virt. eigenvalues --    1.59408   1.60006   1.60076   1.60619   1.60818
 Alpha virt. eigenvalues --    1.61012   1.61221   1.61462   1.61646   1.61782
 Alpha virt. eigenvalues --    1.62082   1.62257   1.62559   1.62665   1.62794
 Alpha virt. eigenvalues --    1.62946   1.63079   1.63632   1.63877   1.64009
 Alpha virt. eigenvalues --    1.64501   1.64834   1.64963   1.65328   1.65636
 Alpha virt. eigenvalues --    1.65924   1.66383   1.66643   1.67329   1.67474
 Alpha virt. eigenvalues --    1.67839   1.68116   1.68428   1.68950   1.69040
 Alpha virt. eigenvalues --    1.69220   1.69934   1.70129   1.70301   1.70833
 Alpha virt. eigenvalues --    1.70964   1.71168   1.71549   1.71641   1.71960
 Alpha virt. eigenvalues --    1.72608   1.72749   1.72965   1.73102   1.73288
 Alpha virt. eigenvalues --    1.73455   1.73718   1.73981   1.74098   1.74257
 Alpha virt. eigenvalues --    1.74384   1.74501   1.74636   1.74917   1.75160
 Alpha virt. eigenvalues --    1.75381   1.75584   1.75765   1.76088   1.76462
 Alpha virt. eigenvalues --    1.76654   1.76867   1.76905   1.77145   1.77240
 Alpha virt. eigenvalues --    1.77355   1.77619   1.77684   1.77731   1.77800
 Alpha virt. eigenvalues --    1.77942   1.78034   1.78268   1.78353   1.78477
 Alpha virt. eigenvalues --    1.78613   1.78704   1.78860   1.79006   1.79149
 Alpha virt. eigenvalues --    1.79266   1.79365   1.79481   1.79550   1.79759
 Alpha virt. eigenvalues --    1.79937   1.80179   1.80214   1.80341   1.80405
 Alpha virt. eigenvalues --    1.80611   1.80773   1.80840   1.80887   1.80964
 Alpha virt. eigenvalues --    1.81025   1.81118   1.81217   1.81364   1.81539
 Alpha virt. eigenvalues --    1.81558   1.81617   1.81806   1.81853   1.81878
 Alpha virt. eigenvalues --    1.82025   1.82028   1.82121   1.82203   1.82257
 Alpha virt. eigenvalues --    1.82454   1.82522   1.82685   1.82701   1.82759
 Alpha virt. eigenvalues --    1.82788   1.82838   1.82971   1.83057   1.83234
 Alpha virt. eigenvalues --    1.83299   1.83312   1.83439   1.83550   1.83672
 Alpha virt. eigenvalues --    1.83674   1.83787   1.83853   1.84049   1.84067
 Alpha virt. eigenvalues --    1.84134   1.84206   1.84437   1.84492   1.84541
 Alpha virt. eigenvalues --    1.84577   1.84632   1.84903   1.84955   1.84962
 Alpha virt. eigenvalues --    1.85057   1.85144   1.85267   1.85399   1.85419
 Alpha virt. eigenvalues --    1.85455   1.85596   1.85672   1.85709   1.85836
 Alpha virt. eigenvalues --    1.85930   1.86030   1.86045   1.86196   1.86220
 Alpha virt. eigenvalues --    1.86324   1.86352   1.86451   1.86534   1.86618
 Alpha virt. eigenvalues --    1.86693   1.86725   1.86840   1.86885   1.86934
 Alpha virt. eigenvalues --    1.87088   1.87158   1.87283   1.87425   1.87477
 Alpha virt. eigenvalues --    1.87595   1.87642   1.87851   1.87969   1.87980
 Alpha virt. eigenvalues --    1.87987   1.88161   1.88168   1.88464   1.88488
 Alpha virt. eigenvalues --    1.88537   1.88612   1.88735   1.88780   1.88993
 Alpha virt. eigenvalues --    1.89112   1.89184   1.89256   1.89330   1.89363
 Alpha virt. eigenvalues --    1.89638   1.89710   1.89757   1.89783   1.89917
 Alpha virt. eigenvalues --    1.89957   1.90000   1.90093   1.90205   1.90358
 Alpha virt. eigenvalues --    1.90500   1.90616   1.90633   1.90772   1.90834
 Alpha virt. eigenvalues --    1.90974   1.91064   1.91102   1.91197   1.91331
 Alpha virt. eigenvalues --    1.91405   1.91543   1.91641   1.91774   1.91843
 Alpha virt. eigenvalues --    1.91983   1.92051   1.92148   1.92232   1.92459
 Alpha virt. eigenvalues --    1.92508   1.92584   1.92745   1.92826   1.92896
 Alpha virt. eigenvalues --    1.92983   1.93133   1.93243   1.93402   1.93530
 Alpha virt. eigenvalues --    1.93593   1.93656   1.93814   1.93925   1.93967
 Alpha virt. eigenvalues --    1.93995   1.94127   1.94265   1.94272   1.94409
 Alpha virt. eigenvalues --    1.94565   1.94677   1.94919   1.95026   1.95161
 Alpha virt. eigenvalues --    1.95214   1.95351   1.95454   1.95578   1.95592
 Alpha virt. eigenvalues --    1.95683   1.95850   1.95902   1.96082   1.96107
 Alpha virt. eigenvalues --    1.96288   1.96356   1.96427   1.96503   1.96634
 Alpha virt. eigenvalues --    1.96730   1.96805   1.96905   1.96988   1.97074
 Alpha virt. eigenvalues --    1.97177   1.97337   1.97422   1.97599   1.97743
 Alpha virt. eigenvalues --    1.97814   1.97914   1.98088   1.98139   1.98206
 Alpha virt. eigenvalues --    1.98408   1.98585   1.98658   1.98839   1.98899
 Alpha virt. eigenvalues --    1.99054   1.99077   1.99290   1.99353   1.99447
 Alpha virt. eigenvalues --    1.99561   1.99626   1.99720   1.99764   1.99902
 Alpha virt. eigenvalues --    2.00151   2.00259   2.00366   2.00500   2.00547
 Alpha virt. eigenvalues --    2.00717   2.00894   2.00983   2.01279   2.01330
 Alpha virt. eigenvalues --    2.01376   2.01532   2.01601   2.01803   2.01963
 Alpha virt. eigenvalues --    2.02019   2.02141   2.02285   2.02375   2.02538
 Alpha virt. eigenvalues --    2.02709   2.02745   2.02891   2.03197   2.03341
 Alpha virt. eigenvalues --    2.03395   2.03614   2.03727   2.03886   2.04015
 Alpha virt. eigenvalues --    2.04084   2.04134   2.04341   2.04445   2.04487
 Alpha virt. eigenvalues --    2.04643   2.04787   2.05021   2.05127   2.05260
 Alpha virt. eigenvalues --    2.05390   2.05527   2.05665   2.05770   2.05943
 Alpha virt. eigenvalues --    2.05987   2.06204   2.06271   2.06402   2.06692
 Alpha virt. eigenvalues --    2.06754   2.06881   2.07189   2.07280   2.07335
 Alpha virt. eigenvalues --    2.07693   2.07768   2.07851   2.08010   2.08180
 Alpha virt. eigenvalues --    2.08331   2.08469   2.08670   2.08758   2.08970
 Alpha virt. eigenvalues --    2.09039   2.09461   2.09896   2.09988   2.10255
 Alpha virt. eigenvalues --    2.10498   2.10769   2.10947   2.11297   2.11413
 Alpha virt. eigenvalues --    2.11476   2.11603   2.11867   2.12007   2.12054
 Alpha virt. eigenvalues --    2.12278   2.12465   2.12647   2.12814   2.12947
 Alpha virt. eigenvalues --    2.13073   2.13181   2.13441   2.13550   2.13778
 Alpha virt. eigenvalues --    2.14001   2.14243   2.14335   2.14419   2.14715
 Alpha virt. eigenvalues --    2.14854   2.15082   2.15282   2.15548   2.15639
 Alpha virt. eigenvalues --    2.15861   2.16094   2.16255   2.16350   2.16666
 Alpha virt. eigenvalues --    2.16731   2.16935   2.17063   2.17275   2.17489
 Alpha virt. eigenvalues --    2.17621   2.18002   2.18229   2.18389   2.18746
 Alpha virt. eigenvalues --    2.18813   2.19058   2.19187   2.19444   2.19758
 Alpha virt. eigenvalues --    2.19869   2.20088   2.20231   2.20559   2.20641
 Alpha virt. eigenvalues --    2.21004   2.21301   2.21486   2.21662   2.21724
 Alpha virt. eigenvalues --    2.21755   2.21891   2.22237   2.22320   2.22583
 Alpha virt. eigenvalues --    2.22993   2.23107   2.23320   2.23384   2.23818
 Alpha virt. eigenvalues --    2.24286   2.24432   2.24635   2.24809   2.24942
 Alpha virt. eigenvalues --    2.25149   2.25257   2.25385   2.25682   2.25759
 Alpha virt. eigenvalues --    2.25813   2.26090   2.26328   2.26443   2.26654
 Alpha virt. eigenvalues --    2.26846   2.27294   2.27309   2.27405   2.27750
 Alpha virt. eigenvalues --    2.28230   2.28277   2.28462   2.28669   2.28739
 Alpha virt. eigenvalues --    2.28880   2.29174   2.29428   2.29952   2.30162
 Alpha virt. eigenvalues --    2.30214   2.30609   2.30855   2.30930   2.31283
 Alpha virt. eigenvalues --    2.31513   2.31784   2.31875   2.32232   2.32314
 Alpha virt. eigenvalues --    2.32540   2.32915   2.32999   2.33117   2.33495
 Alpha virt. eigenvalues --    2.33801   2.33863   2.34036   2.34405   2.34485
 Alpha virt. eigenvalues --    2.34772   2.34877   2.34950   2.35072   2.35324
 Alpha virt. eigenvalues --    2.35740   2.35940   2.35948   2.36164   2.36222
 Alpha virt. eigenvalues --    2.36349   2.36650   2.36673   2.36708   2.36993
 Alpha virt. eigenvalues --    2.37115   2.37422   2.37490   2.37804   2.37884
 Alpha virt. eigenvalues --    2.38096   2.38497   2.38886   2.38953   2.39214
 Alpha virt. eigenvalues --    2.39280   2.39576   2.39589   2.39812   2.39913
 Alpha virt. eigenvalues --    2.40228   2.40412   2.40734   2.40906   2.40989
 Alpha virt. eigenvalues --    2.41369   2.41500   2.41544   2.42056   2.42262
 Alpha virt. eigenvalues --    2.42368   2.42624   2.42832   2.43064   2.43362
 Alpha virt. eigenvalues --    2.43616   2.43895   2.44047   2.44138   2.44368
 Alpha virt. eigenvalues --    2.44607   2.44676   2.44868   2.44924   2.45259
 Alpha virt. eigenvalues --    2.45387   2.45521   2.45710   2.45974   2.46081
 Alpha virt. eigenvalues --    2.46285   2.46408   2.46680   2.46745   2.47031
 Alpha virt. eigenvalues --    2.47352   2.47452   2.47586   2.47990   2.48083
 Alpha virt. eigenvalues --    2.48276   2.48411   2.48496   2.48586   2.48846
 Alpha virt. eigenvalues --    2.48951   2.49189   2.49438   2.49503   2.49633
 Alpha virt. eigenvalues --    2.49920   2.50051   2.50545   2.50692   2.50877
 Alpha virt. eigenvalues --    2.50971   2.51107   2.51314   2.51544   2.51607
 Alpha virt. eigenvalues --    2.51762   2.52024   2.52183   2.52311   2.52524
 Alpha virt. eigenvalues --    2.52603   2.52686   2.52887   2.53100   2.53397
 Alpha virt. eigenvalues --    2.53545   2.53963   2.54095   2.54433   2.54597
 Alpha virt. eigenvalues --    2.55182   2.55245   2.55610   2.56081   2.56279
 Alpha virt. eigenvalues --    2.56487   2.56896   2.57454   2.57544   2.57721
 Alpha virt. eigenvalues --    2.57835   2.58459   2.58561   2.58675   2.58777
 Alpha virt. eigenvalues --    2.58936   2.59303   2.59354   2.59615   2.59739
 Alpha virt. eigenvalues --    2.60087   2.60502   2.60826   2.60957   2.61297
 Alpha virt. eigenvalues --    2.61509   2.61698   2.61895   2.62146   2.62564
 Alpha virt. eigenvalues --    2.62749   2.62975   2.63143   2.63208   2.63578
 Alpha virt. eigenvalues --    2.63680   2.63702   2.63854   2.63913   2.64104
 Alpha virt. eigenvalues --    2.64232   2.64405   2.64583   2.64718   2.64968
 Alpha virt. eigenvalues --    2.65051   2.65145   2.65268   2.65386   2.65586
 Alpha virt. eigenvalues --    2.65687   2.65757   2.65947   2.66028   2.66172
 Alpha virt. eigenvalues --    2.66278   2.66545   2.66725   2.66875   2.67035
 Alpha virt. eigenvalues --    2.67071   2.67136   2.67465   2.67686   2.67807
 Alpha virt. eigenvalues --    2.68024   2.68177   2.68414   2.68639   2.68805
 Alpha virt. eigenvalues --    2.68919   2.68981   2.69269   2.69557   2.69771
 Alpha virt. eigenvalues --    2.70023   2.70141   2.70387   2.70623   2.70992
 Alpha virt. eigenvalues --    2.71261   2.71418   2.71547   2.71632   2.71898
 Alpha virt. eigenvalues --    2.72891   2.73026   2.73363   2.73693   2.74026
 Alpha virt. eigenvalues --    2.74282   2.74829   2.75108   2.75577   2.75985
 Alpha virt. eigenvalues --    2.76941   2.77283   2.77646   2.77977   2.78178
 Alpha virt. eigenvalues --    2.78411   2.78909   2.79850   2.80171   2.80622
 Alpha virt. eigenvalues --    2.80870   2.81082   2.81488   2.81594   2.81884
 Alpha virt. eigenvalues --    2.82052   2.82282   2.82549   2.82673   2.83206
 Alpha virt. eigenvalues --    2.84046   2.84307   2.84701   2.84980   2.85043
 Alpha virt. eigenvalues --    2.85365   2.85557   2.85705   2.86106   2.86548
 Alpha virt. eigenvalues --    2.86719   2.87060   2.87120   2.87771   2.87953
 Alpha virt. eigenvalues --    2.88017   2.88307   2.88521   2.88581   2.88653
 Alpha virt. eigenvalues --    2.88986   2.89096   2.89184   2.89749   2.89926
 Alpha virt. eigenvalues --    2.90067   2.90312   2.90405   2.90570   2.90780
 Alpha virt. eigenvalues --    2.91022   2.91206   2.91277   2.91390   2.91519
 Alpha virt. eigenvalues --    2.91876   2.92112   2.92208   2.92254   2.92394
 Alpha virt. eigenvalues --    2.92539   2.92930   2.93048   2.93351   2.93462
 Alpha virt. eigenvalues --    2.93832   2.94067   2.94210   2.94391   2.94502
 Alpha virt. eigenvalues --    2.94652   2.94836   2.94975   2.95065   2.95291
 Alpha virt. eigenvalues --    2.95435   2.95560   2.95842   2.95926   2.96281
 Alpha virt. eigenvalues --    2.96533   2.96646   2.96782   2.96891   2.96950
 Alpha virt. eigenvalues --    2.97249   2.97440   2.97480   2.97799   2.98182
 Alpha virt. eigenvalues --    2.98325   2.98472   2.98547   2.98630   2.98760
 Alpha virt. eigenvalues --    2.98995   2.99351   2.99501   2.99599   2.99873
 Alpha virt. eigenvalues --    3.00245   3.00398   3.00445   3.00644   3.01125
 Alpha virt. eigenvalues --    3.01322   3.01387   3.01604   3.01894   3.02305
 Alpha virt. eigenvalues --    3.02521   3.02849   3.02975   3.03225   3.03289
 Alpha virt. eigenvalues --    3.03622   3.03757   3.03913   3.04063   3.04452
 Alpha virt. eigenvalues --    3.04647   3.04918   3.04973   3.05281   3.05340
 Alpha virt. eigenvalues --    3.05431   3.05528   3.05697   3.06019   3.06292
 Alpha virt. eigenvalues --    3.06424   3.06786   3.07116   3.07226   3.07538
 Alpha virt. eigenvalues --    3.07885   3.08670   3.08787   3.09026   3.09294
 Alpha virt. eigenvalues --    3.09685   3.10063   3.10229   3.10384   3.10590
 Alpha virt. eigenvalues --    3.10711   3.11009   3.11354   3.11576   3.11961
 Alpha virt. eigenvalues --    3.12187   3.12253   3.12512   3.12950   3.13167
 Alpha virt. eigenvalues --    3.13330   3.13415   3.13607   3.13810   3.13963
 Alpha virt. eigenvalues --    3.14129   3.14227   3.14361   3.14686   3.15052
 Alpha virt. eigenvalues --    3.15200   3.15331   3.15609   3.15756   3.15922
 Alpha virt. eigenvalues --    3.16122   3.16275   3.16320   3.16496   3.16767
 Alpha virt. eigenvalues --    3.17059   3.17460   3.17572   3.17854   3.18047
 Alpha virt. eigenvalues --    3.18174   3.18393   3.18916   3.19011   3.19306
 Alpha virt. eigenvalues --    3.19528   3.19962   3.19997   3.20040   3.21389
 Alpha virt. eigenvalues --    3.22880   3.23607   3.23838   3.25686   3.26063
 Alpha virt. eigenvalues --    3.26495   3.26990   3.34770   3.35357   3.36104
 Alpha virt. eigenvalues --    3.38057   3.39915   3.41183   3.43548   3.43596
 Alpha virt. eigenvalues --    3.46579   3.47502   3.49861   3.50328   3.51283
 Alpha virt. eigenvalues --    3.51803   3.51946   3.52307   3.53848   3.54094
 Alpha virt. eigenvalues --    3.56639   3.57197   3.57385   3.58134   3.59912
 Alpha virt. eigenvalues --    3.60368   3.63522   3.69849   3.72279   3.75834
 Alpha virt. eigenvalues --    3.76245   3.76742   3.80733   3.81646
          Condensed to atoms (all electrons):
 Mulliken charges:
               1
     1  C    0.088030
     2  C   -0.015714
     3  C    0.193286
     4  O   -0.367585
     5  C    0.010657
     6  C    0.200846
     7  O   -0.361843
     8  C   -0.013469
     9  C    0.191511
    10  C   -0.110664
    11  C   -0.038582
    12  C   -0.002508
    13  C   -0.046544
    14  C   -0.062670
    15  C   -0.031575
    16  C    0.002051
    17  C   -0.043489
    18  C   -0.055636
    19  C   -0.095940
    20  C    0.196127
    21  O   -0.364776
    22  C    0.201893
    23  C   -0.162443
    24  C   -0.023793
    25  C   -0.050078
    26  C   -0.092300
    27  C    0.001633
    28  C   -0.063192
    29  C   -0.076076
    30  C   -0.041066
    31  C   -0.066923
    32  C   -0.058732
    33  C    0.153308
    34  O   -0.356331
    35  C    0.234148
    36  C    0.224136
    37  C   -0.059506
    38  C    0.005716
    39  C    0.056091
    40  C   -0.033882
    41  C   -0.080945
    42  C   -0.006109
    43  C   -0.042850
    44  C    0.038211
    45  C   -0.010393
    46  C   -0.079897
    47  C   -0.017432
    48  N   -0.181573
    49  C    0.019200
    50  N   -0.214565
    51  C    0.249957
    52  C    0.254325
    53  C   -0.041416
    54  C   -0.040134
    55  C    0.237617
    56  C   -0.050180
    57  C   -0.076866
    58  O   -0.366693
    59  C   -0.016358
    60  C   -0.105843
    61  C    0.002502
    62  C   -0.014784
    63  C   -0.132827
    64  C   -0.019553
    65  C   -0.019583
    66  C   -0.077571
    67  C   -0.090432
    68  C    0.113443
    69  C   -0.039205
    70  C   -0.053182
    71  C   -0.065550
    72  C   -0.014787
    73  C   -0.047998
    74  C   -0.075634
    75  C   -0.034530
    76  C   -0.042343
    77  C   -0.031400
    78  C   -0.108242
    79  C    0.105738
    80  C   -0.008698
    81  C   -0.079886
    82  C    0.249251
    83  C   -0.039149
    84  C   -0.105833
    85  O   -0.370584
    86  C    0.137729
    87  C    0.186897
    88  C   -0.112500
    89  H   -0.015613
    90  H    0.045068
    91  H    0.062771
    92  H    0.064951
    93  H    0.039274
    94  H    0.025686
    95  H    0.065679
    96  H    0.040813
    97  H    0.048994
    98  H    0.038065
    99  H    0.044327
   100  H    0.057803
   101  H    0.040108
   102  H    0.028704
   103  H    0.039750
   104  H    0.044814
   105  H    0.020035
   106  H    0.021971
   107  H    0.014928
   108  H    0.024238
   109  H    0.018527
   110  H    0.035493
   111  H    0.022669
   112  H    0.017031
   113  H    0.018117
   114  H    0.013333
   115  H    0.012717
   116  H    0.014233
   117  H   -0.013269
   118  H    0.036122
   119  H    0.022667
   120  H    0.017482
   121  H    0.032010
   122  H    0.046521
   123  H    0.036328
   124  H    0.036259
   125  H    0.056796
   126  H    0.035899
   127  H    0.055159
   128  H    0.055940
   129  H    0.024890
   130  H    0.036998
   131  H    0.024664
   132  H    0.029930
   133  H    0.040071
   134  H    0.024028
   135  H    0.024603
   136  H    0.021038
   137  H    0.024781
   138  H    0.028741
   139  H    0.031211
   140  H    0.028090
   141  H    0.019532
   142  H    0.020294
   143  H    0.044169
   144  H    0.041838
   145  H    0.037845
   146  H    0.038944
   147  H    0.043541
   148  H    0.041701
   149  H    0.015544
   150  H    0.017044
   151  H   -0.004045
   152  H   -0.008448
   153  H   -0.002166
   154  H    0.008070
   155  H   -0.003691
   156  H    0.000674
   157  H   -0.006177
   158  H   -0.010459
   159  H    0.006742
   160  H    0.005385
   161  H   -0.020534
   162  H   -0.020287
   163  H    0.021624
   164  H    0.027303
   165  H    0.024344
   166  H    0.043319
   167  H    0.021073
   168  H    0.016312
   169  H    0.020047
   170  H    0.020582
   171  H    0.015930
   172  H    0.054576
   173  H    0.024097
   174  H    0.021710
   175  H    0.023124
   176  H    0.025187
   177  H    0.020922
   178  H    0.027671
   179  H    0.030672
   180  H    0.032839
   181  H    0.030968
   182  H    0.048272
   183  H    0.036048
   184  H    0.035080
   185  H    0.023019
   186  H    0.027580
   187  H    0.022494
   188  H    0.051891
   189  H    0.018879
   190  H    0.020671
   191  H    0.019689
   192  H    0.022106
   193  H    0.029205
   194  H    0.017501
   195  H    0.015761
   196  H    0.020775
   197  H    0.016808
   198  H    0.017245
   199  H    0.023015
   200  H    0.025778
   201  H    0.030299
   202  H    0.015798
   203  H    0.041887
   204  H    0.041251
   205  H   -0.029456
   206  H    0.009199
   207  H    0.002530
   208  H   -0.007301
   209  H    0.034231
   210  H    0.046850
   211  H    0.033089
   212  H    0.036685
   213  H    0.057964
   214  H    0.031000
   215  C   -0.067652
   216  C    0.184873
   217  C   -0.184524
   218  C   -0.026842
   219  C   -0.037794
   220  C   -0.040711
   221  C   -0.047868
   222  C   -0.086909
   223  S    0.106704
   224  C   -0.071630
   225  C   -0.027889
   226  C    0.187768
   227  C   -0.043322
   228  C    0.026380
   229  C    0.029166
   230  C   -0.015947
   231  C    0.013110
   232  C   -0.030964
   233  C    0.154469
   234  C   -0.159062
   235  C    0.126106
   236  C    0.159987
   237  C   -0.122261
   238  C    0.157287
   239  O   -0.375416
   240  O   -0.385908
   241  C    0.071522
   242  O   -0.374358
   243  O   -0.369085
   244  H    0.032378
   245  H    0.021980
   246  H    0.042274
   247  H   -0.045315
   248  H    0.003394
   249  H   -0.027242
   250  H    0.006585
   251  H    0.012393
   252  H    0.009497
   253  H   -0.017730
   254  H    0.033149
   255  H    0.042733
   256  H    0.019736
   257  H    0.054180
   258  H    0.031113
   259  H    0.023081
 Sum of Mulliken charges =  -0.00000
 Mulliken charges with hydrogens summed into heavy atoms:
               1
     1  C    0.072417
     2  C    0.157075
     3  C    0.258246
     4  O   -0.367585
     5  C    0.076336
     6  C    0.290652
     7  O   -0.361843
     8  C    0.126726
     9  C    0.260323
    10  C   -0.026100
    11  C    0.003425
    12  C    0.036659
    13  C    0.007477
    14  C   -0.022970
    15  C   -0.000125
    16  C    0.029001
    17  C   -0.020637
    18  C   -0.015488
    19  C   -0.017408
    20  C    0.268714
    21  O   -0.364776
    22  C    0.294589
    23  C   -0.051344
    24  C    0.038095
    25  C    0.004516
    26  C   -0.028201
    27  C    0.047274
    28  C   -0.009670
    29  C   -0.016775
    30  C   -0.001240
    31  C    0.019084
    32  C    0.018057
    33  C    0.238549
    34  O   -0.356331
    35  C    0.234148
    36  C    0.224136
    37  C   -0.043962
    38  C    0.022759
    39  C    0.056091
    40  C   -0.037928
    41  C   -0.089393
    42  C   -0.008275
    43  C   -0.034780
    44  C    0.038211
    45  C   -0.014084
    46  C   -0.079223
    47  C   -0.023609
    48  N   -0.181573
    49  C    0.008741
    50  N   -0.214565
    51  C    0.249957
    52  C    0.254325
    53  C   -0.034674
    54  C   -0.034749
    55  C    0.237617
    56  C   -0.070714
    57  C   -0.097153
    58  O   -0.366693
    59  C    0.032569
    60  C   -0.038180
    61  C    0.039887
    62  C    0.025846
    63  C   -0.062320
    64  C    0.026254
    65  C    0.028728
    66  C   -0.028978
    67  C   -0.026921
    68  C    0.192683
    69  C    0.031923
    70  C   -0.002583
    71  C    0.008835
    72  C    0.024763
    73  C   -0.006204
    74  C   -0.028928
    75  C    0.002007
    76  C   -0.008291
    77  C    0.017394
    78  C   -0.062145
    79  C    0.188875
    80  C   -0.038154
    81  C   -0.070687
    82  C    0.249251
    83  C   -0.036619
    84  C   -0.113135
    85  O   -0.370584
    86  C    0.218810
    87  C    0.256671
    88  C   -0.023536
   215  C   -0.067652
   216  C    0.239231
   217  C   -0.142250
   218  C   -0.026842
   219  C   -0.037794
   220  C   -0.040711
   221  C   -0.047868
   222  C   -0.086909
   223  S    0.106704
   224  C   -0.071630
   225  C   -0.027889
   226  C    0.187768
   227  C   -0.088637
   228  C    0.029773
   229  C    0.001924
   230  C   -0.009362
   231  C    0.025503
   232  C   -0.021467
   233  C    0.154469
   234  C   -0.159062
   235  C    0.126106
   236  C    0.159987
   237  C   -0.139992
   238  C    0.252904
   239  O   -0.375416
   240  O   -0.385908
   241  C    0.179897
   242  O   -0.374358
   243  O   -0.369085
 Electronic spatial extent (au):  <R**2>=         131693.1876
 Charge=             -0.0000 electrons
 Dipole moment (field-independent basis, Debye):
    X=             -2.0863    Y=             -2.1160    Z=             -0.4644  Tot=              3.0076
 Quadrupole moment (field-independent basis, Debye-Ang):
   XX=           -714.1365   YY=           -727.8459   ZZ=           -694.7086
   XY=             -8.5369   XZ=             10.2967   YZ=             17.8932
 Traceless Quadrupole moment (field-independent basis, Debye-Ang):
   XX=             -1.9062   YY=            -15.6156   ZZ=             17.5218
   XY=             -8.5369   XZ=             10.2967   YZ=             17.8932
 Octapole moment (field-independent basis, Debye-Ang**2):
  XXX=              1.8729  YYY=           -122.9059  ZZZ=             22.1721  XYY=           -102.1320
  XXY=            -19.6868  XXZ=            -45.9250  XZZ=            -19.6022  YZZ=            -44.1505
  YYZ=             42.1059  XYZ=             55.7196
 Hexadecapole moment (field-independent basis, Debye-Ang**3):
 XXXX=         -91695.8732 YYYY=         -56903.8433 ZZZZ=         -32547.8976 XXXY=            564.2508
 XXXZ=           -287.0572 YYYX=           -258.8578 YYYZ=             26.5281 ZZZX=             26.3819
 ZZZY=            553.0649 XXYY=         -25003.9273 XXZZ=         -19924.2420 YYZZ=         -15242.2711
 XXYZ=           -113.4096 YYXZ=            188.2788 ZZXY=           -365.6995
 N-N= 3.001174922310D+04 E-N=-7.233987972505D+04  KE= 5.251084653977D+03
 1\1\GINC-DH-NODE17\SP\RM062X\def2SVP\C104H142N2O10S1\P288589\03-Mar-20
 21\0\\# m062x/def2svp\\0\\0,1\C,0,2.7966017892,-0.3854076225,0.741758\
 C,0,4.209081438,-0.4288742372,0.171425\C,0,1.8559512127,-1.0804769559,
 -0.259295\O,0,2.2201002604,-2.4255527247,-0.481375\C,0,3.8981361877,1.
 612516549,3.41414\C,0,3.8645347515,3.1428834696,3.20949\O,0,3.73638661
 93,3.5284677087,1.86047\C,0,4.8493028231,1.2032011585,4.53455\C,0,-3.3
 020195868,-1.6412192086,-4.28272\C,0,-4.5336593126,-2.3388696713,-3.70
 316\C,0,-5.7309074024,-1.3904899988,-3.66585\C,0,-6.9754905585,-2.0039
 697826,-3.01583\C,0,-7.1837797157,-1.6396629754,-1.54383\C,0,-6.214945
 0972,-2.2851845232,-0.549253\C,0,-6.8035012528,-2.2120797637,0.860504\
 C,0,-5.9739952632,-2.8873045723,1.95495\C,0,-4.7499509991,-2.080305575
 8,2.38654\C,0,-4.227038031,-2.5222073566,3.7537\C,0,-3.1303838989,-1.6
 01266803,4.28456\C,0,-2.6462444622,-2.0237367825,5.67675\O,0,-1.832065
 074,-3.1781225141,5.65803\C,0,-6.3320611557,3.2953468799,-3.18461\C,0,
 -5.6585634403,4.5612782228,-2.65734\C,0,-6.6405388975,5.5050296241,-1.
 96265\C,0,-5.929988007,6.5388155662,-1.08879\C,0,-5.0268078133,7.47209
 71509,-1.89173\C,0,-4.3305272033,8.5309708198,-1.03526\C,0,-3.39795663
 33,7.9715551843,0.0422384\C,0,-2.3435265844,7.0094574933,-0.504329\C,0
 ,-1.2790789943,6.6911083011,0.546231\C,0,-0.3858970971,5.4960721547,0.
 193774\C,0,0.8631655025,5.8191231845,-0.62824\C,0,0.5892909805,6.21104
 16932,-2.0843\O,0,-0.2726459363,5.3180521056,-2.7596\C,0,-0.5306725649
 ,-3.071061439,5.27032\C,0,0.1511556262,4.0639271275,-3.06575\C,0,0.197
 2793863,-4.2677528431,5.25133\C,0,1.503328265,-4.2921350335,4.82118\C,
 0,2.1390395524,-3.1139594334,4.42131\C,0,1.429901059,-1.9191668383,4.5
 0209\C,0,0.1087144816,-1.88985886,4.90556\C,0,-0.8427864413,3.17961885
 66,-3.49474\C,0,-0.5376511463,1.8749656409,-3.80997\C,0,0.7713801009,1
 .4051967945,-3.69311\C,0,1.7652872177,2.3026784492,-3.30559\C,0,1.4698
 37735,3.615811141,-3.00361\C,0,3.484986439,-3.1070730205,3.87273\N,0,4
 .1251201741,-4.1728149674,3.66042\C,0,1.0983503494,0.0151763146,-3.971
 55\N,0,2.2370659503,-0.4442338126,-3.67664\C,0,1.5488696816,-3.4146015
 446,0.183809\C,0,4.7018572011,3.1108698649,0.98223\C,0,1.6701124025,-4
 .6988547074,-0.349298\C,0,0.9534344336,-5.7465980035,0.17824\C,0,0.084
 4074904,-5.545592063,1.25342\C,0,0.0201414055,-4.2856266974,1.82875\C,
 0,0.7559536783,-3.2321203385,1.30661\O,0,-0.6341435096,-6.6365558646,1
 .64712\C,0,-3.5033402715,-6.2768654591,0.580984\C,0,-2.5623791091,-6.1
 716487943,-0.61765\C,0,-3.2553233231,-6.5321874159,-1.92964\C,0,-2.272
 0674529,-6.6878816386,-3.09014\C,0,-1.5894635821,-5.3826781834,-3.4957
 3\C,0,-0.6149959577,-5.6084413113,-4.64931\C,0,0.0077585135,-4.3276939
 25,-5.20619\C,0,0.8509485766,-3.5501732513,-4.19163\C,0,1.8854234695,-
 2.6696712203,-4.8931\C,0,2.6871968592,-1.7771223018,-3.93339\C,0,8.095
 8165741,0.3516873687,-3.70108\C,0,9.4965764456,0.9204196047,-3.94204\C
 ,0,10.2954129112,1.2677079703,-2.67882\C,0,11.199267619,0.1479324816,-
 2.15483\C,0,10.4949978078,-1.1086706948,-1.64085\C,0,9.5627806186,-0.8
 4965614,-0.45885\C,0,8.9512990341,-2.1448425054,0.074316\C,0,7.8717807
 793,-1.8830205159,1.12275\C,0,7.2568412361,-3.1780035282,1.65494\C,0,6
 .0290504049,-2.9149796561,2.5236\C,0,5.4142091626,-4.2194657365,3.0430
 9\C,0,4.3674742038,3.117303545,-0.367219\C,0,5.253189983,2.6620980491,
 -1.3264\C,0,6.4958717948,2.1665833183,-0.946332\C,0,6.8569296545,2.221
 125286,0.397943\C,0,5.9783521454,2.6939614766,1.3499\O,0,7.4180631042,
 1.6048839895,-1.77561\C,0,7.0934204918,1.3541552631,-3.12795\C,0,-1.76
 27632518,-6.4668441551,2.47812\C,0,-2.9179543258,-5.6719664589,1.85802
 \H,0,2.7516761424,-0.9113744413,1.70886\H,0,4.2481131121,0.2027901128,
 -0.711598\H,0,4.9462550587,-0.0687672482,0.884386\H,0,4.4429209738,-1.
 451704144,-0.11176\H,0,1.9590407373,-0.575479565,-1.22617\H,0,0.816016
 0309,-1.008835892,0.0712692\H,0,4.2123402795,1.1539146224,2.47\H,0,4.7
 547561327,3.5995879421,3.66175\H,0,2.9808074074,3.5577086238,3.70262\H
 ,0,5.8779215313,1.4284500986,4.26901\H,0,4.5894704963,1.7254852737,5.4
 5198\H,0,4.7591557003,0.1345771165,4.71289\H,0,-3.5167300373,-1.265156
 7249,-5.28672\H,0,-2.4538148466,-2.3347725123,-4.34683\H,0,-4.30952321
 68,-2.6912105597,-2.69464\H,0,-4.7630975622,-3.2072196111,-4.32455\H,0
 ,-5.963779065,-1.1001756677,-4.69328\H,0,-5.4555068312,-0.4811615467,-
 3.12993\H,0,-6.9452275566,-3.0913778481,-3.11961\H,0,-7.8556766131,-1.
 6524268644,-3.55861\H,0,-8.1965484205,-1.9526579057,-1.2744\H,0,-7.143
 2064708,-0.5538344781,-1.43202\H,0,-5.2472845226,-1.7807681154,-0.5757
 56\H,0,-6.0597381581,-3.3337532626,-0.816784\H,0,-7.7859376538,-2.6918
 572487,0.837758\H,0,-6.9584250605,-1.1627801087,1.12345\H,0,-5.6654005
 382,-3.8810124866,1.62398\H,0,-6.6206888241,-3.0204266041,2.82651\H,0,
 -5.029394961,-1.0264534583,2.44238\H,0,-3.9612736392,-2.1689212528,1.6
 3853\H,0,-3.841991364,-3.5411956211,3.69698\H,0,-5.0566852536,-2.52236
 68736,4.46597\H,0,-3.5101494697,-0.5788046651,4.34554\H,0,-2.283770246
 3,-1.6049110144,3.59575\H,0,-3.5033758806,-2.3029385922,6.29652\H,0,-2
 .1215075743,-1.1968110119,6.17104\H,0,-5.6038438913,2.6807526268,-3.72
 492\H,0,-7.1391108989,3.5606688525,-3.8744\H,0,-4.87207088,4.283439433
 9,-1.9534\H,0,-5.1852689149,5.0560096748,-3.50566\H,0,-7.2549768641,6.
 0101815685,-2.71114\H,0,-7.3076437462,4.9153565606,-1.32935\H,0,-6.678
 8268269,7.1342938807,-0.560698\H,0,-5.3391006777,6.0098551214,-0.33863
 1\H,0,-4.2708234782,6.8896117096,-2.41727\H,0,-5.6317048667,7.98248570
 72,-2.64574\H,0,-3.7491295219,9.1762935825,-1.69902\H,0,-5.0862753192,
 9.1548141828,-0.55089\H,0,-2.8935305179,8.8143901086,0.522781\H,0,-3.9
 841025333,7.4662143486,0.812635\H,0,-2.8209381373,6.0773786322,-0.8096
 4\H,0,-1.8863223309,7.4502005532,-1.38976\H,0,-0.6600831668,7.57295384
 8,0.726918\H,0,-1.7978595141,6.4661223679,1.48272\H,0,-0.0357083745,5.
 0311436846,1.11937\H,0,-0.9789251153,4.7500788403,-0.339061\H,0,1.4158
 863441,6.6361408527,-0.160409\H,0,1.5018980644,4.9341768001,-0.608602\
 H,0,0.0681349459,7.1696724682,-2.12589\H,0,1.5388865313,6.3220463308,-
 2.62464\H,0,-0.3025755513,-5.1702789559,5.56961\H,0,2.0562894173,-5.21
 63783858,4.77466\H,0,1.9114833447,-0.9904194827,4.23749\H,0,-0.4024553
 995,-0.9395663976,4.92251\H,0,-1.8568526881,3.5418683245,-3.56179\H,0,
 -1.3262939471,1.2078130859,-4.1248\H,0,2.7785603563,1.9392138636,-3.23
 937\H,0,2.2697293379,4.2832419674,-2.72195\H,0,3.8654601116,-2.1047641
 359,3.62999\H,0,0.2922348509,-0.5664269835,-4.43855\H,0,2.3241713746,-
 4.8462864903,-1.19431\H,0,1.0344668114,-6.7369563015,-0.241003\H,0,-0.
 5969319858,-4.0980907623,2.69186\H,0,0.6836057466,-2.2699581865,1.7903
 3\H,0,-3.7603168685,-7.3239881502,0.755759\H,0,-4.4296036664,-5.743309
 3949,0.348098\H,0,-2.1774938183,-5.1512873834,-0.674387\H,0,-1.7154820
 346,-6.8411497693,-0.470963\H,0,-3.7881975298,-7.4774318093,-1.79827\H
 ,0,-3.9967379994,-5.7679870218,-2.17772\H,0,-1.5086255828,-7.418075826
 9,-2.81196\H,0,-2.8077921148,-7.0863024644,-3.95602\H,0,-2.354339926,-
 4.6626283255,-3.7988\H,0,-1.0464307302,-4.9744443593,-2.64235\H,0,0.18
 38432973,-6.2727124882,-4.31106\H,0,-1.1416722845,-6.116482216,-5.4619
 \H,0,0.6488986931,-4.6079853912,-6.04636\H,0,-0.7791679995,-3.68127393
 91,-5.6045\H,0,0.2139797238,-2.9338738443,-3.55468\H,0,1.3746551696,-4
 .2538770106,-3.5409\H,0,2.5866927072,-3.3188935031,-5.42253\H,0,1.3975
 462331,-2.0443833674,-5.64553\H,0,3.7077546777,-1.6543496143,-4.31664\
 H,0,2.7782932373,-2.2668140372,-2.95656\H,0,8.1418952431,-0.4997187731
 ,-3.02469\H,0,7.6945994204,0.0042298211,-4.65632\H,0,9.3883245364,1.82
 27361675,-4.54954\H,0,10.0645010578,0.1992837592,-4.53513\H,0,10.94677
 9935,2.114366795,-2.91163\H,0,9.6131302708,1.5900653665,-1.89672\H,0,1
 1.8879300523,-0.146719973,-2.95206\H,0,11.8028950206,0.5598177738,-1.3
 4126\H,0,9.9356872339,-1.5749459638,-2.45387\H,0,11.263723526,-1.82313
 79809,-1.33151\H,0,8.7596332338,-0.1789570413,-0.764164\H,0,10.1228236
 165,-0.3570443535,0.339922\H,0,8.5070685717,-2.6993416431,-0.756559\H,
 0,9.7359485498,-2.7726811847,0.503932\H,0,8.2982752494,-1.3142906568,1
 .9526\H,0,7.0880057071,-1.2706340846,0.671284\H,0,6.9626837434,-3.8060
 457797,0.810146\H,0,8.0053643528,-3.7287286568,2.22969\H,0,6.303684497
 8,-2.2720464219,3.36404\H,0,5.2834167195,-2.3917968767,1.92189\H,0,6.0
 880231673,-4.6922695387,3.76755\H,0,5.3067919344,-4.9259972432,2.21037
 \H,0,3.3850651219,3.4582724042,-0.648336\H,0,4.9586642955,2.681233567,
 -2.36404\H,0,7.835194101,1.8681046324,0.684502\H,0,6.2969670835,2.7180
 366993,2.37947\H,0,7.1156427872,2.2923683955,-3.70058\H,0,6.0846283457
 ,0.9247807355,-3.19544\H,0,-1.471750489,-6.0002751079,3.42884\H,0,-2.0
 917686703,-7.4896076107,2.6838\H,0,-3.7023668095,-5.6216518386,2.61708
 \H,0,-2.5905116972,-4.6531228273,1.64359\C,0,-0.7704493026,2.140566929
 2,3.28153\C,0,-1.985782998,2.7989183852,3.86687\C,0,-2.6718684702,3.35
 25777984,2.59898\C,0,-2.3675574328,2.2410419059,1.60898\C,0,-0.9588787
 171,1.9182185553,1.91122\C,0,-3.1595385117,1.5468771373,0.783582\C,0,-
 4.6048154341,1.743749245,0.546439\C,0,-5.0497570807,1.9748638935,-0.75
 88\S,0,-3.8604261656,1.8039487109,-2.08107\C,0,-2.9938766679,0.4307816
 14,-1.39041\C,0,-2.6877085456,0.4182874102,-0.0357829\C,0,-2.652442292
 3,-0.6339390808,-2.22717\C,0,-2.0471421248,-1.7495863146,-1.66506\C,0,
 -1.7732690628,-1.7821576949,-0.30723\C,0,-2.0769789884,-0.7072474517,0
 .505322\C,0,-5.5300138744,1.5466390444,1.56324\C,0,-6.880004846,1.6948
 076234,1.31234\C,0,-7.3050925868,2.0739191774,0.0554769\C,0,-6.4061429
 666,2.221379282,-1.00245\C,0,0.1139927255,1.5729702285,1.09948\C,0,1.3
 469475467,1.2765841698,1.70899\C,0,1.4968101314,1.4063667582,3.09524\C
 ,0,0.4334259289,1.867801624,3.87567\C,0,0.0363580955,1.6588088822,-0.3
 91656\O,0,2.4369773618,0.9803153278,0.904158\O,0,2.6319401586,1.098106
 1965,3.80586\C,0,-4.0802367144,3.8735124585,2.82894\O,0,-6.9958940379,
 2.5345150695,-2.18817\O,0,-2.9517383931,-0.4846746833,-3.54762\H,0,-1.
 7330117215,3.5740011012,4.59025\H,0,-2.6382341011,2.0712244649,4.35864
 \H,0,-2.0695962637,4.2054226322,2.25794\H,0,-1.7954592603,-2.602859161
 5,-2.2738\H,0,-1.3148364662,-2.6650287411,0.112048\H,0,-1.848922482,-0
 .7265012834,1.5594\H,0,-5.1800823612,1.2604402364,2.54224\H,0,-7.60143
 15865,1.534843607,2.09934\H,0,-8.3510096854,2.2287656921,-0.157918\H,0
 ,0.6017214905,2.0242647895,4.93043\H,0,-0.2305578183,0.7139711153,-0.8
 58371\H,0,1.006916058,1.9549794147,-0.779891\H,0,-0.7091063796,2.39324
 37427,-0.684947\H,0,-4.5670807717,4.1099945228,1.88675\H,0,-4.02336731
 8,4.7855729129,3.42186\H,0,-4.6965591885,3.1645018008,3.37159\\Version
 =ES64L-G16RevB.01\State=1-A\HF=-5302.5642239\RMSD=7.472e-09\Dipole=-0.
 670632,0.9741962,-0.036547\Quadrupole=0.5003864,-6.0393762,5.5389898,2
 .8806294,-6.1995396,18.672859\PG=C01 [X(C104H142N2O10S1)]\\@


 THE HURRIEDER I GO, THE BEHINDER I GET.
 Job cpu time:       0 days 12 hours 48 minutes 23.2 seconds.
 Elapsed time:       0 days  1 hours 17 minutes 28.0 seconds.
 File lengths (MBytes):  RWF=   2968 Int=      0 D2E=      0 Chk=    319 Scr=      1
 Normal termination of Gaussian 16 at Wed Mar  4 12:07:02 2021.
