# Supplementary material for: A light-fuelled nanoratchet shifts a coupled chemical equilibrium
Source: Nat Nanotechnol. 2021 Dec 16;17(2):159–65. doi: 10.1038/s41565-021-01021-z (PMC8956507; doi:10.1038/s41565-021-01021-z)
Supplement: Supplementary file 3 — Supplementary Data Set 2. Gaussian output and xyz files for computed structures. [file 41565_2021_1021_MOESM3_ESM.zip › neutral-molecules-Gaussian-output-files/1.out]

 Entering Gaussian System, Link 0=g16
 Initial command:
 /software/software/Gaussian/16-B.01/g16/l1.exe "/local/tmp/Gau-9736.inp" -scrdir="/local/tmp/"
 Entering Link 1 = /software/software/Gaussian/16-B.01/g16/l1.exe PID=      9737.
  
 Copyright (c) 1988-2017, Gaussian, Inc.  All Rights Reserved.
  
 This is part of the Gaussian(R) 16 program.  It is based on
 the Gaussian(R) 09 system (copyright 2009, Gaussian, Inc.),
 the Gaussian(R) 03 system (copyright 2003, Gaussian, Inc.),
 the Gaussian(R) 98 system (copyright 1998, Gaussian, Inc.),
 the Gaussian(R) 94 system (copyright 1995, Gaussian, Inc.),
 the Gaussian 92(TM) system (copyright 1992, Gaussian, Inc.),
 the Gaussian 90(TM) system (copyright 1990, Gaussian, Inc.),
 the Gaussian 88(TM) system (copyright 1988, Gaussian, Inc.),
 the Gaussian 86(TM) system (copyright 1986, Carnegie Mellon
 University), and the Gaussian 82(TM) system (copyright 1983,
 Carnegie Mellon University). Gaussian is a federally registered
 trademark of Gaussian, Inc.
  
 This software contains proprietary and confidential information,
 including trade secrets, belonging to Gaussian, Inc.
  
 This software is provided under written license and may be
 used, copied, transmitted, or stored only in accord with that
 written license.
  
 The following legend is applicable only to US Government
 contracts under FAR:
  
                    RESTRICTED RIGHTS LEGEND
  
 Use, reproduction and disclosure by the US Government is
 subject to restrictions as set forth in subparagraphs (a)
 and (c) of the Commercial Computer Software - Restricted
 Rights clause in FAR 52.227-19.
  
 Gaussian, Inc.
 340 Quinnipiac St., Bldg. 40, Wallingford CT 06492
  
  
 ---------------------------------------------------------------
 Warning -- This program may not be used in any manner that
 competes with the business of Gaussian, Inc. or will provide
 assistance to any competitor of Gaussian, Inc.  The licensee
 of this program is prohibited from giving any competitor of
 Gaussian, Inc. access to this program.  By using this program,
 the user acknowledges that Gaussian, Inc. is engaged in the
 business of creating and licensing software in the field of
 computational chemistry and represents and warrants to the
 licensee that it is not a competitor of Gaussian, Inc. and that
 it will not use this program in any manner prohibited above.
 ---------------------------------------------------------------
  

 Cite this work as:
 Gaussian 16, Revision B.01,
 M. J. Frisch, G. W. Trucks, H. B. Schlegel, G. E. Scuseria, 
 M. A. Robb, J. R. Cheeseman, G. Scalmani, V. Barone, 
 G. A. Petersson, H. Nakatsuji, X. Li, M. Caricato, A. V. Marenich, 
 J. Bloino, B. G. Janesko, R. Gomperts, B. Mennucci, H. P. Hratchian, 
 J. V. Ortiz, A. F. Izmaylov, J. L. Sonnenberg, D. Williams-Young, 
 F. Ding, F. Lipparini, F. Egidi, J. Goings, B. Peng, A. Petrone, 
 T. Henderson, D. Ranasinghe, V. G. Zakrzewski, J. Gao, N. Rega, 
 G. Zheng, W. Liang, M. Hada, M. Ehara, K. Toyota, R. Fukuda, 
 J. Hasegawa, M. Ishida, T. Nakajima, Y. Honda, O. Kitao, H. Nakai, 
 T. Vreven, K. Throssell, J. A. Montgomery, Jr., J. E. Peralta, 
 F. Ogliaro, M. J. Bearpark, J. J. Heyd, E. N. Brothers, K. N. Kudin, 
 V. N. Staroverov, T. A. Keith, R. Kobayashi, J. Normand, 
 K. Raghavachari, A. P. Rendell, J. C. Burant, S. S. Iyengar, 
 J. Tomasi, M. Cossi, J. M. Millam, M. Klene, C. Adamo, R. Cammi, 
 J. W. Ochterski, R. L. Martin, K. Morokuma, O. Farkas, 
 J. B. Foresman, and D. J. Fox, Gaussian, Inc., Wallingford CT, 2016.
 
 ******************************************
 Gaussian 16:  ES64L-G16RevB.01 20-Dec-2017
                 3-Mar-2021 
 ******************************************
 %nprocshared=10
 Will use up to   10 processors via shared memory.
 %mem=8gb
 ---------------
 # m062x/def2svp
 ---------------
 1/38=1,172=1/1;
 2/12=2,17=6,18=5,40=1/2;
 3/5=43,7=101,11=2,25=1,30=1,74=-55/1,2,3;
 4//1;
 5/5=2,38=5/2;
 6/7=2,8=2,9=2,10=2,28=1/1;
 99/5=1,9=1/99;
 --
 00
 --
 Symbolic Z-matrix:
 Charge =  0 Multiplicity = 1
 C                     2.85017   1.7871    2.13538 
 C                     4.03334   2.07822   1.2178 
 C                     2.25214   0.40932   1.80228 
 O                     3.16906  -0.60997   2.16028 
 C                     3.08949   5.53283   1.98233 
 C                     4.46442   6.21392   2.11757 
 O                     4.66787   7.20135   1.13341 
 C                     1.96012   6.55529   2.06687 
 C                    -2.17262  -3.62767   1.44959 
 C                    -1.785    -3.23633   2.87936 
 C                    -0.44568  -2.50806   2.95952 
 C                    -0.06976  -2.07576   4.37574 
 C                    -0.90083  -0.89885   4.89193 
 C                    -0.22308  -0.19947   6.07352 
 C                     0.94383   0.68879   5.62802 
 C                     2.02867   0.86613   6.69246 
 C                     2.84517  -0.40013   6.96951 
 C                     3.71047  -0.86944   5.79895 
 C                     4.99739  -0.0647    5.62465 
 C                     5.69744  -0.45987   4.32676 
 O                     5.96903  -1.84995   4.37742 
 C                    -7.77978  -0.52411  -2.32752 
 C                    -8.72837  -1.04169  -1.25211 
 C                    -8.87151  -0.09557  -0.05893 
 C                    -9.48038   1.27308  -0.39313 
 C                    -8.44895   2.37237  -0.6642 
 C                    -7.7084    2.80474   0.59839 
 C                    -6.55413   3.75258   0.28007 
 C                    -5.72066   4.10934   1.5117 
 C                    -4.93289   2.91221   2.03522 
 C                    -4.06024   3.25909   3.23921 
 C                    -3.39667   2.01151   3.82952 
 C                    -4.25234   1.30161   4.88647 
 O                    -5.59325   1.03458   4.53291 
 C                     6.2237   -2.51331   3.22658 
 C                    -5.90907  -0.03652   3.75629 
 C                     6.2181   -3.90868   3.31326 
 C                     6.46055  -4.67935   2.20044 
 C                     6.71839  -4.08553   0.96354 
 C                     6.73481  -2.6943    0.88585 
 C                     6.49409  -1.91403   1.99695 
 C                    -7.27158  -0.34835   3.68958 
 C                    -7.70744  -1.4257    2.95551 
 C                    -6.81321  -2.20542   2.21407 
 C                    -5.46292  -1.87902   2.27577 
 C                    -5.01002  -0.82586   3.05041 
 C                     6.97143  -4.90517  -0.20545 
 N                     7.2275   -4.41332  -1.33841 
 C                    -7.33608  -3.3561    1.4671 
 N                    -6.96311  -3.91898   0.40136 
 C                     3.29866  -1.66566   1.28 
 C                     4.77635   6.75887  -0.16571 
 C                     3.09374  -2.94925   1.76137 
 C                     3.21534  -4.04561   0.92734 
 C                     3.56633  -3.87484  -0.40749 
 C                     3.8132   -2.58413  -0.87692 
 C                     3.67753  -1.49175  -0.04747 
 O                     3.71408  -4.87284  -1.31992 
 C                     1.18383  -6.56176  -2.46059 
 C                     1.50544  -5.47834  -3.49218 
 C                     0.75159  -4.1601   -3.30886 
 C                    -0.75894  -4.28286  -3.51132 
 C                    -1.42053  -2.90991  -3.61797 
 C                    -2.92985  -2.96632  -3.8542 
 C                    -3.7209   -3.56327  -2.69011 
 C                    -5.2218   -3.37836  -2.90149 
 C                    -6.08993  -4.04382  -1.83564 
 C                    -5.88051  -3.47002  -0.42939 
 C                     3.58698   3.37431  -4.04785 
 C                     2.26544   2.72267  -4.4472 
 C                     2.24176   1.20604  -4.24982 
 C                     3.11625   0.45641  -5.25431 
 C                     2.79508  -1.03707  -5.29431 
 C                     3.69864  -1.79226  -6.27309 
 C                     5.06359  -2.14741  -5.6762 
 C                     5.01601  -3.44956  -4.87924 
 C                     6.30634  -3.70981  -4.10617 
 C                     6.29767  -5.09454  -3.46594 
 C                     7.43868  -5.27429  -2.45834 
 C                     5.61203   5.7167   -0.55185 
 C                     5.63722   5.29637  -1.86668 
 C                     4.83934   5.91601  -2.81973 
 C                     4.06099   7.00717  -2.45007 
 C                     4.03492   7.4274   -1.13509 
 O                     4.85593   5.46327  -4.12415 
 C                     3.6629    4.8228   -4.53863 
 C                     3.25233  -6.17148  -1.00898 
 C                     1.72271  -6.28378  -1.05553 
 H                     3.19296   1.75847   3.17741 
 H                     4.74114   1.25632   1.29169 
 H                     3.70068   2.1731    0.18537 
 H                     4.52977   3.00058   1.50231 
 H                     1.99372   0.35792   0.7399 
 H                     1.3382    0.26565   2.39172 
 H                     2.97966   4.7967    2.79245 
 H                     5.24976   5.45002   2.08908 
 H                     4.51586   6.73934   3.07356 
 H                     0.99879   6.06418   1.93262 
 H                     1.97767   7.03922   3.03934 
 H                     2.08567   7.30831   1.29309 
 H                    -3.03128  -4.30661   1.48473 
 H                    -1.35063  -4.15017   0.94985 
 H                    -1.73872  -4.14808   3.47874 
 H                    -2.57928  -2.60801   3.28403 
 H                    -0.4724   -1.62094   2.32304 
 H                     0.33584  -3.16786   2.57318 
 H                     0.98322  -1.79054   4.36836 
 H                    -0.17255  -2.92176   5.05909 
 H                    -1.88416  -1.25934   5.2014 
 H                    -1.05022  -0.17319   4.08812 
 H                     0.12881  -0.96313   6.76837 
 H                    -0.95587   0.40997   6.60742 
 H                     0.55724   1.67295   5.35237 
 H                     1.40081   0.27082   4.73235 
 H                     1.56015   1.18942   7.62533 
 H                     2.70305   1.66342   6.37312 
 H                     2.164    -1.20774   7.24362 
 H                     3.48995  -0.21763   7.83248 
 H                     3.14728  -0.82248   4.86642 
 H                     3.9873   -1.91282   5.95825 
 H                     5.66421  -0.24658   6.46903 
 H                     4.78082   1.00381   5.58129 
 H                     6.63487   0.10167   4.20631 
 H                     5.03442  -0.24464   3.48132 
 H                    -8.17504   0.40845  -2.74762 
 H                    -7.69717  -1.26262  -3.13826 
 H                    -9.70177  -1.20617  -1.71966 
 H                    -8.35959  -2.00152  -0.88856 
 H                    -9.50503  -0.59666   0.67485 
 H                    -7.8887    0.03178   0.39376 
 H                    -10.13779   1.17045  -1.26041 
 H                    -10.10224   1.59936   0.44376 
 H                    -7.71285   2.02914  -1.39069 
 H                    -8.95689   3.2388   -1.09705 
 H                    -8.40417   3.2922    1.28547 
 H                    -7.31694   1.91847   1.09723 
 H                    -5.90572   3.28223  -0.4653 
 H                    -6.95483   4.66824  -0.16304 
 H                    -5.02447   4.91229   1.2543 
 H                    -6.38018   4.48342   2.29822 
 H                    -5.62781   2.12541   2.32153 
 H                    -4.30166   2.51971   1.23268 
 H                    -3.28827   3.96816   2.92998 
 H                    -4.66966   3.74342   4.00494 
 H                    -3.15379   1.32853   3.01535 
 H                    -2.46291   2.28216   4.32729 
 H                    -3.75333   0.37498   5.20053 
 H                    -4.34392   1.95514   5.76033 
 H                     6.01821  -4.35947   4.27308 
 H                     6.45111  -5.75743   2.28446 
 H                     6.94674  -2.24149  -0.06944 
 H                     6.52665  -0.83961   1.90606 
 H                    -7.96352   0.26697   4.24363 
 H                    -8.76064  -1.66811   2.93989 
 H                    -4.73905  -2.46083   1.73386 
 H                    -3.95141  -0.62534   3.08084 
 H                     6.93663  -5.99637  -0.03664 
 H                    -8.22403  -3.80089   1.91735 
 H                     2.84243  -3.08482   2.80192 
 H                     3.03277  -5.02618   1.33755 
 H                     4.11891  -2.46356  -1.90375 
 H                     3.87196  -0.50042  -0.42943 
 H                     1.6113   -7.50618  -2.80806 
 H                     0.10272  -6.69828  -2.4004 
 H                     2.57628  -5.27241  -3.46463 
 H                     1.27186  -5.87274  -4.48451 
 H                     0.95443  -3.74548  -2.32017 
 H                     1.1423   -3.44834  -4.04049 
 H                    -0.95586  -4.8474   -4.42636 
 H                    -1.19934  -4.83116  -2.67784 
 H                    -1.22451  -2.34336  -2.707 
 H                    -0.96039  -2.3629   -4.44558 
 H                    -3.28454  -1.94516  -4.02467 
 H                    -3.13446  -3.54074  -4.76148 
 H                    -3.50015  -4.62832  -2.59619 
 H                    -3.42178  -3.07122  -1.76461 
 H                    -5.43724  -2.3094   -2.92327 
 H                    -5.4931   -3.78918  -3.8784 
 H                    -7.14073  -3.90877  -2.10187 
 H                    -5.8971   -5.11816  -1.81504 
 H                    -5.81918  -2.37553  -0.46911 
 H                    -4.93394  -3.84431  -0.02846 
 H                     4.42755   2.82535  -4.4733 
 H                     3.68883   3.36486  -2.95943 
 H                     2.05856   2.94318  -5.49778 
 H                     1.46644   3.16836  -3.85054 
 H                     2.55954   0.96387  -3.23312 
 H                     1.21043   0.86113  -4.3651 
 H                     2.95226   0.87521  -6.25042 
 H                     4.16937   0.59604  -5.00778 
 H                     2.89673  -1.46112  -4.29337 
 H                     1.7517   -1.15923  -5.59618 
 H                     3.83458  -1.17635  -7.16498 
 H                     3.20625  -2.71532  -6.58763 
 H                     5.79744  -2.25381  -6.4781 
 H                     5.40402  -1.33706  -5.02908 
 H                     4.18062  -3.42158  -4.17623 
 H                     4.83344  -4.27929  -5.56775 
 H                     7.16297  -3.62298  -4.77924 
 H                     6.42263  -2.96456  -3.31797 
 H                     5.35383  -5.23361  -2.93703 
 H                     6.37987  -5.86385  -4.23726 
 H                     8.38484  -4.98241  -2.92581 
 H                     7.50185  -6.3368   -2.16025 
 H                     6.23119   5.21397   0.17517 
 H                     6.27213   4.47714  -2.16793 
 H                     3.4686    7.51778  -3.19593 
 H                     3.42682   8.26899  -0.83864 
 H                     3.68238   4.84868  -5.63189 
 H                     2.78305   5.37924  -4.18802 
 H                     3.6384   -6.48941  -0.03318 
 H                     3.6982   -6.81616  -1.77184 
 H                     1.41156  -7.09761  -0.39676 
 H                     1.29397  -5.35782  -0.66802 
 C                     0.21499   4.29366  -1.36577 
 C                    -0.65967   4.8033   -2.47424 
 C                    -2.01183   4.12718  -2.1729 
 C                    -1.58065   2.83561  -1.51014 
 C                    -0.3788    3.18527  -0.74647 
 C                    -2.11283   1.61765  -1.70032 
 C                    -3.34618   1.34319  -2.45693 
 C                    -4.33348   0.5754   -1.84619 
 S                    -4.04725  -0.21019  -0.28396 
 C                    -2.31889  -0.5378   -0.50753 
 C                    -1.51979   0.38253  -1.17657 
 C                    -1.76422  -1.71872   0.01369 
 C                    -0.42478  -1.98924  -0.23541 
 C                     0.35229  -1.09908  -0.96312 
 C                    -0.18028   0.0868   -1.41885 
 C                    -3.53242   1.7564   -3.77472 
 C                    -4.71764   1.48633  -4.42309 
 C                    -5.74689   0.82204  -3.77305 
 C                    -5.5711    0.36149  -2.47466 
 C                     0.11844   2.70014   0.46106 
 C                     1.32772   3.23042   0.93544 
 C                     1.94811   4.29727   0.27288 
 C                     1.37617   4.83917  -0.87749 
 C                    -0.68472   1.78354   1.3313 
 O                     1.84481   2.79278   2.15232 
 O                     3.11444   4.86967   0.72085 
 C                    -2.83915   4.96233  -1.19443 
 O                    -6.5057   -0.30199  -1.7519 
 O                    -2.62678  -2.52458   0.68868 
 H                    -0.28591   4.48911  -3.45251 
 H                    -0.72481   5.89147  -2.47269 
 H                    -2.60032   3.97071  -3.07441 
 H                     0.03222  -2.89771   0.12168 
 H                     1.38159  -1.35089  -1.16607 
 H                     0.42212   0.7947   -1.96447 
 H                    -2.73022   2.2559   -4.29457 
 H                    -4.85604   1.79778  -5.44732 
 H                    -6.66848   0.63861  -4.30075 
 H                     1.84727   5.69671  -1.33203 
 H                    -1.74356   1.95861   1.15581 
 H                    -0.48096   0.73482   1.13008 
 H                    -0.4517    1.99103   2.37388 
 H                    -2.2745    5.14715  -0.28277 
 H                    -3.75428   4.43476  -0.93691 
 H                    -3.10627   5.91778  -1.64076 
 
 Stoichiometry    C104H142N2O10S
 Framework group  C1[X(C104H142N2O10S)]
 Deg. of freedom   771
 Full point group                 C1      NOp   1
 Largest Abelian subgroup         C1      NOp   1
 Largest concise Abelian subgroup C1      NOp   1
                         Standard orientation:                         
 ---------------------------------------------------------------------
 Center     Atomic      Atomic             Coordinates (Angstroms)
 Number     Number       Type             X           Y           Z
 ---------------------------------------------------------------------
      1          6           0        2.588567    2.299230    1.992774
      2          6           0        3.799327    2.537687    1.096224
      3          6           0        2.101583    0.847406    1.844669
      4          8           0        3.062000   -0.038197    2.393450
      5          6           0        2.590008    5.988875    1.287303
      6          6           0        3.907688    6.781147    1.380264
      7          8           0        4.100415    7.624979    0.268606
      8          6           0        1.393109    6.927289    1.165452
      9          6           0       -2.022580   -3.510091    1.905401
     10          6           0       -1.741588   -2.885044    3.275804
     11          6           0       -0.459415   -2.056957    3.305645
     12          6           0       -0.192018   -1.394377    4.655961
     13          6           0       -1.125861   -0.218200    4.950557
     14          6           0       -0.562198    0.695323    6.042522
     15          6           0        0.566958    1.591157    5.521328
     16          6           0        1.576940    2.002263    6.594778
     17          6           0        2.458001    0.853772    7.096344
     18          6           0        3.415981    0.281636    6.050331
     19          6           0        4.655084    1.143822    5.814981
     20          6           0        5.450647    0.613976    4.624568
     21          8           0        5.809526   -0.729843    4.896611
     22          6           0       -7.602254   -1.415371   -2.546370
     23          6           0       -8.573238   -1.836796   -1.449184
     24          6           0       -8.844243   -0.738207   -0.420122
     25          6           0       -9.521976    0.518040   -0.984179
     26          6           0       -8.551326    1.637826   -1.371089
     27          6           0       -7.912101    2.304502   -0.156014
     28          6           0       -6.806515    3.276919   -0.561172
     29          6           0       -6.068038    3.871247    0.638945
     30          6           0       -5.233847    2.825176    1.372173
     31          6           0       -4.454145    3.408549    2.548257
     32          6           0       -3.744108    2.313473    3.349437
     33          6           0       -4.608883    1.706425    4.461612
     34          8           0       -5.907657    1.292886    4.092122
     35          6           0        6.170755   -1.535138    3.871740
     36          6           0       -6.108901    0.098844    3.472522
     37          6           0        6.251807   -2.899130    4.167617
     38          6           0        6.605784   -3.805561    3.195930
     39          6           0        6.892561   -3.383242    1.896536
     40          6           0        6.822061   -2.021210    1.610647
     41          6           0        6.469272   -1.105445    2.579266
     42          6           0       -7.442212   -0.318184    3.392082
     43          6           0       -7.765009   -1.520900    2.810017
     44          6           0       -6.781736   -2.333867    2.235910
     45          6           0       -5.461268   -1.904095    2.308652
     46          6           0       -5.122168   -0.718022    2.935202
     47          6           0        7.263418   -4.345475    0.877246
     48          7           0        7.549335   -4.008548   -0.304206
     49          6           0       -7.185695   -3.617178    1.648236
     50          7           0       -6.717928   -4.302159    0.697587
     51          6           0        3.309285   -1.199743    1.689300
     52          6           0        4.309777    7.005025   -0.942631
     53          6           0        3.162468   -2.409904    2.349063
     54          6           0        3.401879   -3.605335    1.696358
     55          6           0        3.814640   -3.607919    0.368296
     56          6           0        4.002119   -2.385916   -0.278854
     57          6           0        3.749202   -1.196117    0.369291
     58          8           0        4.078011   -4.715972   -0.375485
     59          6           0        1.731290   -6.734982   -1.361506
     60          6           0        2.038087   -5.794821   -2.529142
     61          6           0        1.190433   -4.522640   -2.581093
     62          6           0       -0.295197   -4.784013   -2.830807
     63          6           0       -1.038389   -3.493851   -3.173192
     64          6           0       -2.525283   -3.694661   -3.466210
     65          6           0       -3.339043   -4.169784   -2.262353
     66          6           0       -4.834742   -4.128285   -2.566861
     67          6           0       -5.715344   -4.691094   -1.453167
     68          6           0       -5.622543   -3.902579   -0.141575
     69          6           0        3.562617    3.007545   -4.319433
     70          6           0        2.310900    2.209314   -4.675238
     71          6           0        2.375731    0.740699   -4.252564
     72          6           0        3.351998   -0.082802   -5.091869
     73          6           0        3.132129   -1.585312   -4.920557
     74          6           0        4.136292   -2.408372   -5.732321
     75          6           0        5.486254   -2.570931   -5.027576
     76          6           0        5.479857   -3.741384   -4.046248
     77          6           0        6.739466   -3.789819   -3.185216
     78          6           0        6.785959   -5.061980   -2.344442
     79          6           0        7.878469   -5.007381   -1.270704
     80          6           0        5.232146    5.981254   -1.128926
     81          6           0        5.357942    5.374748   -2.362782
     82          6           0        4.575430    5.787166   -3.433505
     83          6           0        3.707878    6.861018   -3.268287
     84          6           0        3.581205    7.467395   -2.034305
     85          8           0        4.694196    5.149591   -4.652583
     86          6           0        3.570627    4.369535   -5.019201
     87          6           0        3.685791   -5.984870    0.106633
     88          6           0        2.171785   -6.214345    0.008442
     89          1           0        2.873987    2.449608    3.041616
     90          1           0        4.554265    1.789618    1.325205
     91          1           0        3.519112    2.454812    0.047320
     92          1           0        4.217635    3.525705    1.260465
     93          1           0        1.906596    0.621269    0.791616
     94          1           0        1.167654    0.725730    2.407101
     95          1           0        2.483770    5.374120    2.193411
     96          1           0        4.741775    6.080884    1.502897
     97          1           0        3.871312    7.444050    2.247371
     98          1           0        0.474992    6.352798    1.063506
     99          1           0        1.324772    7.549207    2.053562
    100          1           0        1.511885    7.565212    0.293392
    101          1           0       -2.835517   -4.237378    2.003712
    102          1           0       -1.141584   -4.039010    1.527899
    103          1           0       -1.669064   -3.692672    4.007360
    104          1           0       -2.596622   -2.263737    3.544708
    105          1           0       -0.508771   -1.277664    2.542053
    106          1           0        0.383946   -2.707559    3.059017
    107          1           0        0.838784   -1.037137    4.653253
    108          1           0       -0.276988   -2.135670    5.453777
    109          1           0       -2.099141   -0.600069    5.266089
    110          1           0       -1.277536    0.368203    4.040538
    111          1           0       -0.200211    0.070188    6.859831
    112          1           0       -1.361916    1.321563    6.444670
    113          1           0        0.132630    2.493029    5.083148
    114          1           0        1.099470    1.080315    4.720565
    115          1           0        1.037063    2.424349    7.446041
    116          1           0        2.214331    2.790937    6.189624
    117          1           0        1.817033    0.047757    7.458081
    118          1           0        3.040423    1.208097    7.950162
    119          1           0        2.903675    0.149361    5.096890
    120          1           0        3.751309   -0.703812    6.377584
    121          1           0        5.284384    1.137608    6.706414
    122          1           0        4.371702    2.175553    5.601153
    123          1           0        6.354511    1.218657    4.463286
    124          1           0        4.823017    0.653209    3.727228
    125          1           0       -8.033801   -0.586326   -3.119802
    126          1           0       -7.426442   -2.257246   -3.231829
    127          1           0       -9.506249   -2.139101   -1.930097
    128          1           0       -8.163148   -2.703008   -0.928680
    129          1           0       -9.483397   -1.170662    0.351460
    130          1           0       -7.898609   -0.474017    0.052140
    131          1           0      -10.121974    0.240938   -1.854879
    132          1           0      -10.209473    0.917723   -0.235083
    133          1           0       -7.755046    1.246036   -2.003440
    134          1           0       -9.090096    2.391530   -1.952232
    135          1           0       -8.675474    2.835697    0.417484
    136          1           0       -7.491751    1.532432    0.488025
    137          1           0       -6.088211    2.750556   -1.196947
    138          1           0       -7.241100    4.085507   -1.155023
    139          1           0       -5.412732    4.676236    0.295090
    140          1           0       -6.793393    4.307906    1.329385
    141          1           0       -5.890557    2.040473    1.742198
    142          1           0       -4.534586    2.365910    0.667415
    143          1           0       -3.714306    4.118837    2.170810
    144          1           0       -5.135658    3.954559    3.203796
    145          1           0       -3.412069    1.537578    2.659461
    146          1           0       -2.859233    2.722062    3.842381
    147          1           0       -4.068462    0.875185    4.934125
    148          1           0       -4.791569    2.473126    5.221819
    149          1           0        6.028812   -3.216957    5.174432
    150          1           0        6.662369   -4.857256    3.441133
    151          1           0        7.056673   -1.699839    0.608542
    152          1           0        6.436356   -0.056675    2.328876
    153          1           0       -8.202749    0.319797    3.815090
    154          1           0       -8.797553   -1.839321    2.783544
    155          1           0       -4.671798   -2.504901    1.894020
    156          1           0       -4.082316   -0.438338    2.982864
    157          1           0        7.290879   -5.399469    1.207013
    158          1           0       -8.066258   -4.054481    2.119823
    159          1           0        2.863087   -2.408661    3.385714
    160          1           0        3.261433   -4.525442    2.241141
    161          1           0        4.355915   -2.395945   -1.297232
    162          1           0        3.899191   -0.260354   -0.148679
    163          1           0        2.238410   -7.686478   -1.542816
    164          1           0        0.659778   -6.939820   -1.330355
    165          1           0        3.089940   -5.509336   -2.484585
    166          1           0        1.886435   -6.347145   -3.460141
    167          1           0        1.310338   -3.953144   -1.658131
    168          1           0        1.573754   -3.899816   -3.393314
    169          1           0       -0.403481   -5.490100   -3.658151
    170          1           0       -0.744402   -5.234222   -1.944918
    171          1           0       -0.930908   -2.786455   -2.350209
    172          1           0       -0.569765   -3.042604   -4.052197
    173          1           0       -2.936106   -2.738465   -3.804663
    174          1           0       -2.641008   -4.409909   -4.284749
    175          1           0       -3.054526   -5.190341   -1.998930
    176          1           0       -3.124771   -3.526183   -1.409121
    177          1           0       -5.118240   -3.092848   -2.759395
    178          1           0       -5.023765   -4.697295   -3.481861
    179          1           0       -6.756288   -4.673951   -1.783964
    180          1           0       -5.453954   -5.733666   -1.262008
    181          1           0       -5.630966   -2.824366   -0.343162
    182          1           0       -4.677250   -4.143478    0.353626
    183          1           0        4.459726    2.464838   -4.618738
    184          1           0        3.604159    3.166061   -3.238569
    185          1           0        2.148781    2.256882   -5.755329
    186          1           0        1.452444    2.678428   -4.189400
    187          1           0        2.651635    0.674880   -3.197648
    188          1           0        1.377235    0.308089   -4.361000
    189          1           0        3.216583    0.171518   -6.146148
    190          1           0        4.378346    0.168256   -4.821864
    191          1           0        3.205510   -1.848658   -3.863534
    192          1           0        2.117406   -1.826581   -5.247407
    193          1           0        4.280980   -1.922348   -6.699858
    194          1           0        3.723719   -3.401211   -5.925929
    195          1           0        6.268977   -2.740386   -5.770229
    196          1           0        5.736309   -1.651366   -4.495406
    197          1           0        4.606614   -3.671269   -3.394010
    198          1           0        5.390656   -4.674612   -4.609230
    199          1           0        7.624676   -3.740718   -3.824250
    200          1           0        6.762623   -2.930075   -2.514039
    201          1           0        5.825304   -5.190231   -1.843830
    202          1           0        6.961189   -5.928458   -2.986344
    203          1           0        8.828002   -4.719174   -1.733595
    204          1           0        7.994466   -6.006869   -0.813168
    205          1           0        5.841521    5.637782   -0.307127
    206          1           0        6.060956    4.568707   -2.507957
    207          1           0        3.125706    7.211453   -4.108665
    208          1           0        2.903698    8.296739   -1.896028
    209          1           0        3.649153    4.235388   -6.101839
    210          1           0        2.638056    4.905734   -4.796709
    211          1           0        4.036985   -6.126451    1.135681
    212          1           0        4.214710   -6.700577   -0.529274
    213          1           0        1.878479   -6.942760    0.767708
    214          1           0        1.662381   -5.275239    0.232015
    215          6           0       -0.006355    4.063044   -1.962018
    216          6           0       -0.849513    4.338452   -3.173097
    217          6           0       -2.169120    3.617080   -2.834648
    218          6           0       -1.691761    2.472295   -1.965793
    219          6           0       -0.559756    3.017599   -1.210065
    220          6           0       -2.131559    1.203992   -1.993899
    221          6           0       -3.300261    0.731599   -2.755423
    222          6           0       -4.267564   -0.007930   -2.081106
    223         16           0       -4.017816   -0.531686   -0.406908
    224          6           0       -2.261944   -0.761400   -0.500102
    225          6           0       -1.488900    0.106233   -1.263515
    226          6           0       -1.660924   -1.808872    0.217868
    227          6           0       -0.294849   -2.014470    0.073266
    228          6           0        0.461482   -1.186852   -0.744538
    229          6           0       -0.121485   -0.123231   -1.397581
    230          6           0       -3.439581    0.931377   -4.127530
    231          6           0       -4.566635    0.482780   -4.780652
    232          6           0       -5.584700   -0.151927   -4.085039
    233          6           0       -5.451610   -0.402022   -2.725420
    234          6           0       -0.099739    2.753370    0.078069
    235          6           0        1.043916    3.434748    0.521199
    236          6           0        1.628947    4.434792   -0.265995
    237          6           0        1.087604    4.757978   -1.509635
    238          6           0       -0.888272    1.918773    1.039426
    239          8           0        1.520073    3.220199    1.812305
    240          8           0        2.728515    5.150687    0.142756
    241          6           0       -3.102550    4.524547   -2.031809
    242          8           0       -6.379474   -1.018294   -1.953838
    243          8           0       -2.505024   -2.567359    0.967022
    244          1           0       -0.402120    3.911717   -4.074851
    245          1           0       -0.985823    5.407257   -3.338694
    246          1           0       -2.695017    3.286863   -3.727906
    247          1           0        0.200133   -2.824534    0.583629
    248          1           0        1.514770   -1.389878   -0.860415
    249          1           0        0.462636    0.538672   -2.015959
    250          1           0       -2.644168    1.406121   -4.679981
    251          1           0       -4.667956    0.628941   -5.845346
    252          1           0       -6.461502   -0.478005   -4.620149
    253          1           0        1.526040    5.571303   -2.066583
    254          1           0       -1.944900    1.988172    0.791835
    255          1           0       -0.605335    0.869580    1.008163
    256          1           0       -0.727711    2.294097    2.048224
    257          1           0       -2.602820    4.882470   -1.133881
    258          1           0       -3.994044    3.975200   -1.739281
    259          1           0       -3.406469    5.381680   -2.628804
 ---------------------------------------------------------------------
 Rotational constants (GHZ):           0.0149710           0.0105114           0.0095150
 Standard basis: def2SVP (5D, 7F)
 There are  2469 symmetry adapted cartesian basis functions of A   symmetry.
 There are  2352 symmetry adapted basis functions of A   symmetry.
  2352 basis functions,  3931 primitive gaussians,  2469 cartesian basis functions
   438 alpha electrons      438 beta electrons
       nuclear repulsion energy     29714.1369688548 Hartrees.
 NAtoms=  259 NActive=  259 NUniq=  259 SFac= 1.00D+00 NAtFMM=   60 NAOKFM=T Big=T
 Integral buffers will be    131072 words long.
 Raffenetti 2 integral format.
 Two-electron integral symmetry is turned on.
 One-electron integrals computed using PRISM.
   1 Symmetry operations used in ECPInt.
 ECPInt:  NShTT=  639015 NPrTT= 2250217 LenC2=  388481 LenP2D=  787975.
 LDataN:  DoStor=T MaxTD1= 4 Len=   56
 NBasis=  2352 RedAO= T EigKep=  1.29D-04  NBF=  2352
 NBsUse=  2352 1.00D-06 EigRej= -1.00D+00 NBFU=  2352
 ExpMin= 1.22D-01 ExpMax= 9.18D+03 ExpMxC= 1.38D+03 IAcc=3 IRadAn=         5 AccDes= 0.00D+00
 Harris functional with IExCor= 1009 and IRadAn=       5 diagonalized for initial guess.
 HarFok:  IExCor= 1009 AccDes= 0.00D+00 IRadAn=         5 IDoV= 1 UseB2=F ITyADJ=14
 ICtDFT=  3500011 ScaDFX=  1.000000  1.000000  1.000000  1.000000
 FoFCou: FMM=F IPFlag=           0 FMFlag=      100000 FMFlg1=        2001
         NFxFlg=           0 DoJE=T BraDBF=F KetDBF=T FulRan=T
         wScrn=  0.000000 ICntrl=       500 IOpCl=  0 I1Cent=   200000004 NGrid=           0
         NMat0=    1 NMatS0=      1 NMatT0=    0 NMatD0=    1 NMtDS0=    0 NMtDT0=    0
 Petite list used in FoFCou.
 Requested convergence on RMS density matrix=1.00D-08 within 128 cycles.
 Requested convergence on MAX density matrix=1.00D-06.
 Requested convergence on             energy=1.00D-06.
 No special actions if energy rises.
 Integral accuracy reduced to 1.0D-05 until final iterations.
 Initial convergence to 1.0D-05 achieved.  Increase integral accuracy.
 SCF Done:  E(RM062X) =  -5302.57674109     A.U. after   17 cycles
            NFock= 17  Conv=0.60D-08     -V/T= 2.0098
 Hyperfine terms turned off by default for NAtoms > 100.

 **********************************************************************

            Population analysis using the SCF Density.

 **********************************************************************

 Orbital symmetries:
       Occupied  (A) (A) (A) (A) (A) (A) (A) (A) (A) (A) (A) (A)
                 (A) (A) (A) (A) (A) (A) (A) (A) (A) (A) (A) (A)
                 (A) (A) (A) (A) (A) (A) (A) (A) (A) (A) (A) (A)
                 (A) (A) (A) (A) (A) (A) (A) (A) (A) (A) (A) (A)
                 (A) (A) (A) (A) (A) (A) (A) (A) (A) (A) (A) (A)
                 (A) (A) (A) (A) (A) (A) (A) (A) (A) (A) (A) (A)
                 (A) (A) (A) (A) (A) (A) (A) (A) (A) (A) (A) (A)
                 (A) (A) (A) (A) (A) (A) (A) (A) (A) (A) (A) (A)
                 (A) (A) (A) (A) (A) (A) (A) (A) (A) (A) (A) (A)
                 (A) (A) (A) (A) (A) (A) (A) (A) (A) (A) (A) (A)
                 (A) (A) (A) (A) (A) (A) (A) (A) (A) (A) (A) (A)
                 (A) (A) (A) (A) (A) (A) (A) (A) (A) (A) (A) (A)
                 (A) (A) (A) (A) (A) (A) (A) (A) (A) (A) (A) (A)
                 (A) (A) (A) (A) (A) (A) (A) (A) (A) (A) (A) (A)
                 (A) (A) (A) (A) (A) (A) (A) (A) (A) (A) (A) (A)
                 (A) (A) (A) (A) (A) (A) (A) (A) (A) (A) (A) (A)
                 (A) (A) (A) (A) (A) (A) (A) (A) (A) (A) (A) (A)
                 (A) (A) (A) (A) (A) (A) (A) (A) (A) (A) (A) (A)
                 (A) (A) (A) (A) (A) (A) (A) (A) (A) (A) (A) (A)
                 (A) (A) (A) (A) (A) (A) (A) (A) (A) (A) (A) (A)
                 (A) (A) (A) (A) (A) (A) (A) (A) (A) (A) (A) (A)
                 (A) (A) (A) (A) (A) (A) (A) (A) (A) (A) (A) (A)
                 (A) (A) (A) (A) (A) (A) (A) (A) (A) (A) (A) (A)
                 (A) (A) (A) (A) (A) (A) (A) (A) (A) (A) (A) (A)
                 (A) (A) (A) (A) (A) (A) (A) (A) (A) (A) (A) (A)
                 (A) (A) (A) (A) (A) (A) (A) (A) (A) (A) (A) (A)
                 (A) (A) (A) (A) (A) (A) (A) (A) (A) (A) (A) (A)
                 (A) (A) (A) (A) (A) (A) (A) (A) (A) (A) (A) (A)
                 (A) (A) (A) (A) (A) (A) (A) (A) (A) (A) (A) (A)
                 (A) (A) (A) (A) (A) (A) (A) (A) (A) (A) (A) (A)
                 (A) (A) (A) (A) (A) (A) (A) (A) (A) (A) (A) (A)
                 (A) (A) (A) (A) (A) (A) (A) (A) (A) (A) (A) (A)
                 (A) (A) (A) (A) (A) (A) (A) (A) (A) (A) (A) (A)
                 (A) (A) (A) (A) (A) (A) (A) (A) (A) (A) (A) (A)
                 (A) (A) (A) (A) (A) (A) (A) (A) (A) (A) (A) (A)
                 (A) (A) (A) (A) (A) (A) (A) (A) (A) (A) (A) (A)
                 (A) (A) (A) (A) (A) (A)
       Virtual   (A) (A) (A) (A) (A) (A) (A) (A) (A) (A) (A) (A)
                 (A) (A) (A) (A) (A) (A) (A) (A) (A) (A) (A) (A)
                 (A) (A) (A) (A) (A) (A) (A) (A) (A) (A) (A) (A)
                 (A) (A) (A) (A) (A) (A) (A) (A) (A) (A) (A) (A)
                 (A) (A) (A) (A) (A) (A) (A) (A) (A) (A) (A) (A)
                 (A) (A) (A) (A) (A) (A) (A) (A) (A) (A) (A) (A)
                 (A) (A) (A) (A) (A) (A) (A) (A) (A) (A) (A) (A)
                 (A) (A) (A) (A) (A) (A) (A) (A) (A) (A) (A) (A)
                 (A) (A) (A) (A) (A) (A) (A) (A) (A) (A) (A) (A)
                 (A) (A) (A) (A) (A) (A) (A) (A) (A) (A) (A) (A)
                 (A) (A) (A) (A) (A) (A) (A) (A) (A) (A) (A) (A)
                 (A) (A) (A) (A) (A) (A) (A) (A) (A) (A) (A) (A)
                 (A) (A) (A) (A) (A) (A) (A) (A) (A) (A) (A) (A)
                 (A) (A) (A) (A) (A) (A) (A) (A) (A) (A) (A) (A)
                 (A) (A) (A) (A) (A) (A) (A) (A) (A) (A) (A) (A)
                 (A) (A) (A) (A) (A) (A) (A) (A) (A) (A) (A) (A)
                 (A) (A) (A) (A) (A) (A) (A) (A) (A) (A) (A) (A)
                 (A) (A) (A) (A) (A) (A) (A) (A) (A) (A) (A) (A)
                 (A) (A) (A) (A) (A) (A) (A) (A) (A) (A) (A) (A)
                 (A) (A) (A) (A) (A) (A) (A) (A) (A) (A) (A) (A)
                 (A) (A) (A) (A) (A) (A) (A) (A) (A) (A) (A) (A)
                 (A) (A) (A) (A) (A) (A) (A) (A) (A) (A) (A) (A)
                 (A) (A) (A) (A) (A) (A) (A) (A) (A) (A) (A) (A)
                 (A) (A) (A) (A) (A) (A) (A) (A) (A) (A) (A) (A)
                 (A) (A) (A) (A) (A) (A) (A) (A) (A) (A) (A) (A)
                 (A) (A) (A) (A) (A) (A) (A) (A) (A) (A) (A) (A)
                 (A) (A) (A) (A) (A) (A) (A) (A) (A) (A) (A) (A)
                 (A) (A) (A) (A) (A) (A) (A) (A) (A) (A) (A) (A)
                 (A) (A) (A) (A) (A) (A) (A) (A) (A) (A) (A) (A)
                 (A) (A) (A) (A) (A) (A) (A) (A) (A) (A) (A) (A)
                 (A) (A) (A) (A) (A) (A) (A) (A) (A) (A) (A) (A)
                 (A) (A) (A) (A) (A) (A) (A) (A) (A) (A) (A) (A)
                 (A) (A) (A) (A) (A) (A) (A) (A) (A) (A) (A) (A)
                 (A) (A) (A) (A) (A) (A) (A) (A) (A) (A) (A) (A)
                 (A) (A) (A) (A) (A) (A) (A) (A) (A) (A) (A) (A)
                 (A) (A) (A) (A) (A) (A) (A) (A) (A) (A) (A) (A)
                 (A) (A) (A) (A) (A) (A) (A) (A) (A) (A) (A) (A)
                 (A) (A) (A) (A) (A) (A) (A) (A) (A) (A) (A) (A)
                 (A) (A) (A) (A) (A) (A) (A) (A) (A) (A) (A) (A)
                 (A) (A) (A) (A) (A) (A) (A) (A) (A) (A) (A) (A)
                 (A) (A) (A) (A) (A) (A) (A) (A) (A) (A) (A) (A)
                 (A) (A) (A) (A) (A) (A) (A) (A) (A) (A) (A) (A)
                 (A) (A) (A) (A) (A) (A) (A) (A) (A) (A) (A) (A)
                 (A) (A) (A) (A) (A) (A) (A) (A) (A) (A) (A) (A)
                 (A) (A) (A) (A) (A) (A) (A) (A) (A) (A) (A) (A)
                 (A) (A) (A) (A) (A) (A) (A) (A) (A) (A) (A) (A)
                 (A) (A) (A) (A) (A) (A) (A) (A) (A) (A) (A) (A)
                 (A) (A) (A) (A) (A) (A) (A) (A) (A) (A) (A) (A)
                 (A) (A) (A) (A) (A) (A) (A) (A) (A) (A) (A) (A)
                 (A) (A) (A) (A) (A) (A) (A) (A) (A) (A) (A) (A)
                 (A) (A) (A) (A) (A) (A) (A) (A) (A) (A) (A) (A)
                 (A) (A) (A) (A) (A) (A) (A) (A) (A) (A) (A) (A)
                 (A) (A) (A) (A) (A) (A) (A) (A) (A) (A) (A) (A)
                 (A) (A) (A) (A) (A) (A) (A) (A) (A) (A) (A) (A)
                 (A) (A) (A) (A) (A) (A) (A) (A) (A) (A) (A) (A)
                 (A) (A) (A) (A) (A) (A) (A) (A) (A) (A) (A) (A)
                 (A) (A) (A) (A) (A) (A) (A) (A) (A) (A) (A) (A)
                 (A) (A) (A) (A) (A) (A) (A) (A) (A) (A) (A) (A)
                 (A) (A) (A) (A) (A) (A) (A) (A) (A) (A) (A) (A)
                 (A) (A) (A) (A) (A) (A) (A) (A) (A) (A) (A) (A)
                 (A) (A) (A) (A) (A) (A) (A) (A) (A) (A) (A) (A)
                 (A) (A) (A) (A) (A) (A) (A) (A) (A) (A) (A) (A)
                 (A) (A) (A) (A) (A) (A) (A) (A) (A) (A) (A) (A)
                 (A) (A) (A) (A) (A) (A) (A) (A) (A) (A) (A) (A)
                 (A) (A) (A) (A) (A) (A) (A) (A) (A) (A) (A) (A)
                 (A) (A) (A) (A) (A) (A) (A) (A) (A) (A) (A) (A)
                 (A) (A) (A) (A) (A) (A) (A) (A) (A) (A) (A) (A)
                 (A) (A) (A) (A) (A) (A) (A) (A) (A) (A) (A) (A)
                 (A) (A) (A) (A) (A) (A) (A) (A) (A) (A) (A) (A)
                 (A) (A) (A) (A) (A) (A) (A) (A) (A) (A) (A) (A)
                 (A) (A) (A) (A) (A) (A) (A) (A) (A) (A) (A) (A)
                 (A) (A) (A) (A) (A) (A) (A) (A) (A) (A) (A) (A)
                 (A) (A) (A) (A) (A) (A) (A) (A) (A) (A) (A) (A)
                 (A) (A) (A) (A) (A) (A) (A) (A) (A) (A) (A) (A)
                 (A) (A) (A) (A) (A) (A) (A) (A) (A) (A) (A) (A)
                 (A) (A) (A) (A) (A) (A) (A) (A) (A) (A) (A) (A)
                 (A) (A) (A) (A) (A) (A) (A) (A) (A) (A) (A) (A)
                 (A) (A) (A) (A) (A) (A) (A) (A) (A) (A) (A) (A)
                 (A) (A) (A) (A) (A) (A) (A) (A) (A) (A) (A) (A)
                 (A) (A) (A) (A) (A) (A) (A) (A) (A) (A) (A) (A)
                 (A) (A) (A) (A) (A) (A) (A) (A) (A) (A) (A) (A)
                 (A) (A) (A) (A) (A) (A) (A) (A) (A) (A) (A) (A)
                 (A) (A) (A) (A) (A) (A) (A) (A) (A) (A) (A) (A)
                 (A) (A) (A) (A) (A) (A) (A) (A) (A) (A) (A) (A)
                 (A) (A) (A) (A) (A) (A) (A) (A) (A) (A) (A) (A)
                 (A) (A) (A) (A) (A) (A) (A) (A) (A) (A) (A) (A)
                 (A) (A) (A) (A) (A) (A) (A) (A) (A) (A) (A) (A)
                 (A) (A) (A) (A) (A) (A) (A) (A) (A) (A) (A) (A)
                 (A) (A) (A) (A) (A) (A) (A) (A) (A) (A) (A) (A)
                 (A) (A) (A) (A) (A) (A) (A) (A) (A) (A) (A) (A)
                 (A) (A) (A) (A) (A) (A) (A) (A) (A) (A) (A) (A)
                 (A) (A) (A) (A) (A) (A) (A) (A) (A) (A) (A) (A)
                 (A) (A) (A) (A) (A) (A) (A) (A) (A) (A) (A) (A)
                 (A) (A) (A) (A) (A) (A) (A) (A) (A) (A) (A) (A)
                 (A) (A) (A) (A) (A) (A) (A) (A) (A) (A) (A) (A)
                 (A) (A) (A) (A) (A) (A) (A) (A) (A) (A) (A) (A)
                 (A) (A) (A) (A) (A) (A) (A) (A) (A) (A) (A) (A)
                 (A) (A) (A) (A) (A) (A) (A) (A) (A) (A) (A) (A)
                 (A) (A) (A) (A) (A) (A) (A) (A) (A) (A) (A) (A)
                 (A) (A) (A) (A) (A) (A) (A) (A) (A) (A) (A) (A)
                 (A) (A) (A) (A) (A) (A) (A) (A) (A) (A) (A) (A)
                 (A) (A) (A) (A) (A) (A) (A) (A) (A) (A) (A) (A)
                 (A) (A) (A) (A) (A) (A) (A) (A) (A) (A) (A) (A)
                 (A) (A) (A) (A) (A) (A) (A) (A) (A) (A) (A) (A)
                 (A) (A) (A) (A) (A) (A) (A) (A) (A) (A) (A) (A)
                 (A) (A) (A) (A) (A) (A) (A) (A) (A) (A) (A) (A)
                 (A) (A) (A) (A) (A) (A) (A) (A) (A) (A) (A) (A)
                 (A) (A) (A) (A) (A) (A) (A) (A) (A) (A) (A) (A)
                 (A) (A) (A) (A) (A) (A) (A) (A) (A) (A) (A) (A)
                 (A) (A) (A) (A) (A) (A) (A) (A) (A) (A) (A) (A)
                 (A) (A) (A) (A) (A) (A) (A) (A) (A) (A) (A) (A)
                 (A) (A) (A) (A) (A) (A) (A) (A) (A) (A) (A) (A)
                 (A) (A) (A) (A) (A) (A) (A) (A) (A) (A) (A) (A)
                 (A) (A) (A) (A) (A) (A) (A) (A) (A) (A) (A) (A)
                 (A) (A) (A) (A) (A) (A) (A) (A) (A) (A) (A) (A)
                 (A) (A) (A) (A) (A) (A) (A) (A) (A) (A) (A) (A)
                 (A) (A) (A) (A) (A) (A) (A) (A) (A) (A) (A) (A)
                 (A) (A) (A) (A) (A) (A) (A) (A) (A) (A) (A) (A)
                 (A) (A) (A) (A) (A) (A) (A) (A) (A) (A) (A) (A)
                 (A) (A) (A) (A) (A) (A) (A) (A) (A) (A) (A) (A)
                 (A) (A) (A) (A) (A) (A) (A) (A) (A) (A) (A) (A)
                 (A) (A) (A) (A) (A) (A) (A) (A) (A) (A) (A) (A)
                 (A) (A) (A) (A) (A) (A) (A) (A) (A) (A) (A) (A)
                 (A) (A) (A) (A) (A) (A) (A) (A) (A) (A) (A) (A)
                 (A) (A) (A) (A) (A) (A) (A) (A) (A) (A) (A) (A)
                 (A) (A) (A) (A) (A) (A) (A) (A) (A) (A) (A) (A)
                 (A) (A) (A) (A) (A) (A) (A) (A) (A) (A) (A) (A)
                 (A) (A) (A) (A) (A) (A) (A) (A) (A) (A) (A) (A)
                 (A) (A) (A) (A) (A) (A) (A) (A) (A) (A) (A) (A)
                 (A) (A) (A) (A) (A) (A) (A) (A) (A) (A) (A) (A)
                 (A) (A) (A) (A) (A) (A) (A) (A) (A) (A) (A) (A)
                 (A) (A) (A) (A) (A) (A) (A) (A) (A) (A) (A) (A)
                 (A) (A) (A) (A) (A) (A) (A) (A) (A) (A) (A) (A)
                 (A) (A) (A) (A) (A) (A) (A) (A) (A) (A) (A) (A)
                 (A) (A) (A) (A) (A) (A) (A) (A) (A) (A) (A) (A)
                 (A) (A) (A) (A) (A) (A) (A) (A) (A) (A) (A) (A)
                 (A) (A) (A) (A) (A) (A) (A) (A) (A) (A) (A) (A)
                 (A) (A) (A) (A) (A) (A) (A) (A) (A) (A) (A) (A)
                 (A) (A) (A) (A) (A) (A) (A) (A) (A) (A) (A) (A)
                 (A) (A) (A) (A) (A) (A) (A) (A) (A) (A) (A) (A)
                 (A) (A) (A) (A) (A) (A) (A) (A) (A) (A) (A) (A)
                 (A) (A) (A) (A) (A) (A) (A) (A) (A) (A) (A) (A)
                 (A) (A) (A) (A) (A) (A) (A) (A) (A) (A) (A) (A)
                 (A) (A) (A) (A) (A) (A) (A) (A) (A) (A) (A) (A)
                 (A) (A) (A) (A) (A) (A) (A) (A) (A) (A) (A) (A)
                 (A) (A) (A) (A) (A) (A) (A) (A) (A) (A) (A) (A)
                 (A) (A) (A) (A) (A) (A) (A) (A) (A) (A) (A) (A)
                 (A) (A) (A) (A) (A) (A) (A) (A) (A) (A) (A) (A)
                 (A) (A) (A) (A) (A) (A) (A) (A) (A) (A) (A) (A)
                 (A) (A) (A) (A) (A) (A) (A) (A) (A) (A) (A) (A)
                 (A) (A) (A) (A) (A) (A) (A) (A) (A) (A) (A) (A)
                 (A) (A) (A) (A) (A) (A) (A) (A) (A) (A) (A) (A)
                 (A) (A) (A) (A) (A) (A) (A) (A) (A) (A) (A) (A)
                 (A) (A) (A) (A) (A) (A) (A) (A) (A) (A) (A) (A)
                 (A) (A) (A) (A) (A) (A) (A) (A) (A) (A) (A) (A)
                 (A) (A) (A) (A) (A) (A) (A) (A) (A) (A) (A) (A)
                 (A) (A) (A) (A) (A) (A) (A) (A) (A) (A) (A) (A)
                 (A) (A) (A) (A) (A) (A) (A) (A) (A) (A) (A) (A)
                 (A) (A) (A) (A) (A) (A) (A) (A) (A) (A) (A) (A)
                 (A) (A) (A) (A) (A) (A)
 The electronic state is 1-A.
 Alpha  occ. eigenvalues --  -89.91476 -19.67622 -19.67120 -19.66671 -19.66445
 Alpha  occ. eigenvalues --  -19.66065 -19.66017 -19.65863 -19.65552 -19.65261
 Alpha  occ. eigenvalues --  -19.63787 -14.74019 -14.73104 -10.63231 -10.62777
 Alpha  occ. eigenvalues --  -10.62146 -10.62035 -10.61885 -10.61870 -10.61791
 Alpha  occ. eigenvalues --  -10.61591 -10.61457 -10.61425 -10.61393 -10.61379
 Alpha  occ. eigenvalues --  -10.61197 -10.61078 -10.60847 -10.60812 -10.60718
 Alpha  occ. eigenvalues --  -10.60199 -10.60078 -10.59933 -10.58786 -10.58656
 Alpha  occ. eigenvalues --  -10.58656 -10.57861 -10.57435 -10.57308 -10.57285
 Alpha  occ. eigenvalues --  -10.57047 -10.56922 -10.56602 -10.56517 -10.56511
 Alpha  occ. eigenvalues --  -10.56354 -10.56334 -10.56264 -10.56241 -10.56170
 Alpha  occ. eigenvalues --  -10.56076 -10.56042 -10.56025 -10.55976 -10.55968
 Alpha  occ. eigenvalues --  -10.55845 -10.55836 -10.55736 -10.55676 -10.55664
 Alpha  occ. eigenvalues --  -10.55626 -10.55520 -10.55433 -10.55376 -10.55333
 Alpha  occ. eigenvalues --  -10.55254 -10.55244 -10.55166 -10.55162 -10.55159
 Alpha  occ. eigenvalues --  -10.55133 -10.55131 -10.55065 -10.55022 -10.55016
 Alpha  occ. eigenvalues --  -10.54997 -10.54976 -10.54967 -10.54944 -10.54749
 Alpha  occ. eigenvalues --  -10.54739 -10.54735 -10.54716 -10.54712 -10.54703
 Alpha  occ. eigenvalues --  -10.54672 -10.54559 -10.54523 -10.54508 -10.54456
 Alpha  occ. eigenvalues --  -10.54370 -10.54345 -10.54280 -10.54186 -10.54061
 Alpha  occ. eigenvalues --  -10.54059 -10.54010 -10.53778 -10.53749 -10.53734
 Alpha  occ. eigenvalues --  -10.53684 -10.53548 -10.53528 -10.53508 -10.53508
 Alpha  occ. eigenvalues --  -10.53472 -10.53297 -10.53275 -10.53241 -10.53145
 Alpha  occ. eigenvalues --  -10.53093 -10.52917 -10.52700 -10.52688 -10.52636
 Alpha  occ. eigenvalues --  -10.52599 -10.52418  -8.27666  -6.19987  -6.19739
 Alpha  occ. eigenvalues --   -6.19338  -1.19111  -1.18787  -1.18654  -1.18388
 Alpha  occ. eigenvalues --   -1.17789  -1.17715  -1.17675  -1.16975  -1.15610
 Alpha  occ. eigenvalues --   -1.15567  -1.02008  -1.00600  -1.00130  -0.98470
 Alpha  occ. eigenvalues --   -0.96389  -0.96285  -0.95384  -0.95266  -0.95091
 Alpha  occ. eigenvalues --   -0.93271  -0.92074  -0.91193  -0.90979  -0.90910
 Alpha  occ. eigenvalues --   -0.90732  -0.90633  -0.90069  -0.89634  -0.89582
 Alpha  occ. eigenvalues --   -0.89187  -0.88957  -0.88602  -0.88363  -0.87927
 Alpha  occ. eigenvalues --   -0.87468  -0.87130  -0.86666  -0.86217  -0.85665
 Alpha  occ. eigenvalues --   -0.85329  -0.85072  -0.84717  -0.84415  -0.84324
 Alpha  occ. eigenvalues --   -0.84124  -0.84090  -0.83891  -0.83757  -0.83231
 Alpha  occ. eigenvalues --   -0.82897  -0.82487  -0.82371  -0.81700  -0.81106
 Alpha  occ. eigenvalues --   -0.80592  -0.80180  -0.80003  -0.79078  -0.78578
 Alpha  occ. eigenvalues --   -0.78374  -0.77926  -0.77763  -0.77546  -0.76650
 Alpha  occ. eigenvalues --   -0.76416  -0.76328  -0.75026  -0.74742  -0.74137
 Alpha  occ. eigenvalues --   -0.73947  -0.72918  -0.72727  -0.71965  -0.71591
 Alpha  occ. eigenvalues --   -0.71188  -0.71009  -0.70729  -0.70461  -0.70290
 Alpha  occ. eigenvalues --   -0.70096  -0.69812  -0.69688  -0.69229  -0.68646
 Alpha  occ. eigenvalues --   -0.68442  -0.68355  -0.67741  -0.67674  -0.67311
 Alpha  occ. eigenvalues --   -0.66744  -0.66622  -0.66369  -0.65845  -0.65544
 Alpha  occ. eigenvalues --   -0.65395  -0.65340  -0.65071  -0.64816  -0.64603
 Alpha  occ. eigenvalues --   -0.64070  -0.63896  -0.63511  -0.63454  -0.63421
 Alpha  occ. eigenvalues --   -0.63247  -0.63085  -0.62782  -0.62571  -0.62521
 Alpha  occ. eigenvalues --   -0.62381  -0.61920  -0.61744  -0.61429  -0.61111
 Alpha  occ. eigenvalues --   -0.60690  -0.60404  -0.59622  -0.59405  -0.59246
 Alpha  occ. eigenvalues --   -0.58502  -0.58379  -0.57850  -0.57562  -0.57402
 Alpha  occ. eigenvalues --   -0.57249  -0.57190  -0.57091  -0.56923  -0.56460
 Alpha  occ. eigenvalues --   -0.56133  -0.56008  -0.55789  -0.55694  -0.55579
 Alpha  occ. eigenvalues --   -0.55546  -0.55358  -0.55187  -0.55073  -0.54962
 Alpha  occ. eigenvalues --   -0.54795  -0.54647  -0.54562  -0.54380  -0.54172
 Alpha  occ. eigenvalues --   -0.53924  -0.53751  -0.53421  -0.53402  -0.53239
 Alpha  occ. eigenvalues --   -0.53158  -0.52836  -0.52637  -0.52383  -0.52335
 Alpha  occ. eigenvalues --   -0.52242  -0.52096  -0.51975  -0.51870  -0.51729
 Alpha  occ. eigenvalues --   -0.51647  -0.51480  -0.51344  -0.51248  -0.51082
 Alpha  occ. eigenvalues --   -0.50999  -0.50780  -0.50541  -0.50412  -0.50309
 Alpha  occ. eigenvalues --   -0.50163  -0.50109  -0.50047  -0.49944  -0.49825
 Alpha  occ. eigenvalues --   -0.49444  -0.49360  -0.49286  -0.48948  -0.48846
 Alpha  occ. eigenvalues --   -0.48812  -0.48702  -0.48642  -0.48498  -0.48398
 Alpha  occ. eigenvalues --   -0.48244  -0.48170  -0.48056  -0.47980  -0.47968
 Alpha  occ. eigenvalues --   -0.47736  -0.47574  -0.47385  -0.47354  -0.47295
 Alpha  occ. eigenvalues --   -0.47042  -0.46885  -0.46840  -0.46699  -0.46448
 Alpha  occ. eigenvalues --   -0.46282  -0.46245  -0.46122  -0.46068  -0.45943
 Alpha  occ. eigenvalues --   -0.45804  -0.45760  -0.45586  -0.45492  -0.45434
 Alpha  occ. eigenvalues --   -0.45268  -0.45088  -0.44977  -0.44845  -0.44738
 Alpha  occ. eigenvalues --   -0.44597  -0.44500  -0.44373  -0.44271  -0.44206
 Alpha  occ. eigenvalues --   -0.44052  -0.43827  -0.43772  -0.43619  -0.43576
 Alpha  occ. eigenvalues --   -0.43416  -0.43295  -0.43226  -0.43035  -0.42943
 Alpha  occ. eigenvalues --   -0.42787  -0.42635  -0.42406  -0.42343  -0.42222
 Alpha  occ. eigenvalues --   -0.42117  -0.41986  -0.41911  -0.41896  -0.41553
 Alpha  occ. eigenvalues --   -0.41490  -0.41389  -0.41298  -0.41179  -0.41003
 Alpha  occ. eigenvalues --   -0.40888  -0.40617  -0.40526  -0.40430  -0.40284
 Alpha  occ. eigenvalues --   -0.40166  -0.40127  -0.40048  -0.39861  -0.39788
 Alpha  occ. eigenvalues --   -0.39697  -0.39600  -0.39465  -0.39273  -0.39223
 Alpha  occ. eigenvalues --   -0.39018  -0.38937  -0.38710  -0.38690  -0.38588
 Alpha  occ. eigenvalues --   -0.38522  -0.38362  -0.38252  -0.38211  -0.38130
 Alpha  occ. eigenvalues --   -0.37981  -0.37909  -0.37878  -0.37660  -0.37610
 Alpha  occ. eigenvalues --   -0.37501  -0.37432  -0.37190  -0.37058  -0.37017
 Alpha  occ. eigenvalues --   -0.36861  -0.36742  -0.36731  -0.36655  -0.36525
 Alpha  occ. eigenvalues --   -0.36475  -0.36327  -0.36315  -0.36259  -0.36150
 Alpha  occ. eigenvalues --   -0.35813  -0.35573  -0.35455  -0.35312  -0.35210
 Alpha  occ. eigenvalues --   -0.35052  -0.34448  -0.34327  -0.34084  -0.33999
 Alpha  occ. eigenvalues --   -0.33611  -0.33321  -0.32682  -0.31081  -0.30937
 Alpha  occ. eigenvalues --   -0.30812  -0.30607  -0.30514  -0.30390  -0.29407
 Alpha  occ. eigenvalues --   -0.28623  -0.28527  -0.27573  -0.26947  -0.26572
 Alpha  occ. eigenvalues --   -0.26113  -0.25776  -0.25046
 Alpha virt. eigenvalues --   -0.02583  -0.00239   0.00284   0.00404   0.01184
 Alpha virt. eigenvalues --    0.01429   0.02072   0.02357   0.02618   0.02737
 Alpha virt. eigenvalues --    0.02926   0.03598   0.03774   0.04123   0.04958
 Alpha virt. eigenvalues --    0.05785   0.05809   0.06600   0.06802   0.07447
 Alpha virt. eigenvalues --    0.07667   0.07733   0.07842   0.08110   0.08264
 Alpha virt. eigenvalues --    0.08514   0.08752   0.08893   0.08988   0.09125
 Alpha virt. eigenvalues --    0.09284   0.09582   0.09666   0.09827   0.09882
 Alpha virt. eigenvalues --    0.09970   0.10287   0.10387   0.10561   0.10756
 Alpha virt. eigenvalues --    0.10940   0.11014   0.11115   0.11254   0.11423
 Alpha virt. eigenvalues --    0.11545   0.11728   0.11858   0.11902   0.12079
 Alpha virt. eigenvalues --    0.12244   0.12359   0.12491   0.12685   0.12862
 Alpha virt. eigenvalues --    0.13009   0.13073   0.13227   0.13241   0.13271
 Alpha virt. eigenvalues --    0.13532   0.13700   0.13796   0.14022   0.14140
 Alpha virt. eigenvalues --    0.14163   0.14316   0.14475   0.14511   0.14645
 Alpha virt. eigenvalues --    0.14691   0.14899   0.14933   0.15135   0.15196
 Alpha virt. eigenvalues --    0.15267   0.15409   0.15623   0.15692   0.15763
 Alpha virt. eigenvalues --    0.15860   0.16047   0.16186   0.16256   0.16337
 Alpha virt. eigenvalues --    0.16399   0.16626   0.16669   0.16891   0.16989
 Alpha virt. eigenvalues --    0.17044   0.17187   0.17304   0.17332   0.17616
 Alpha virt. eigenvalues --    0.17702   0.17841   0.17924   0.17994   0.18069
 Alpha virt. eigenvalues --    0.18116   0.18254   0.18379   0.18464   0.18623
 Alpha virt. eigenvalues --    0.18657   0.18868   0.18885   0.19056   0.19136
 Alpha virt. eigenvalues --    0.19266   0.19365   0.19418   0.19502   0.19745
 Alpha virt. eigenvalues --    0.19905   0.19910   0.20057   0.20090   0.20221
 Alpha virt. eigenvalues --    0.20274   0.20348   0.20418   0.20527   0.20644
 Alpha virt. eigenvalues --    0.20770   0.20959   0.21004   0.21062   0.21109
 Alpha virt. eigenvalues --    0.21267   0.21408   0.21519   0.21670   0.21782
 Alpha virt. eigenvalues --    0.21813   0.21993   0.22049   0.22149   0.22228
 Alpha virt. eigenvalues --    0.22277   0.22352   0.22711   0.22724   0.22811
 Alpha virt. eigenvalues --    0.23024   0.23133   0.23172   0.23228   0.23290
 Alpha virt. eigenvalues --    0.23477   0.23561   0.23648   0.23690   0.23861
 Alpha virt. eigenvalues --    0.23997   0.24071   0.24167   0.24285   0.24497
 Alpha virt. eigenvalues --    0.24536   0.24679   0.24774   0.24851   0.24989
 Alpha virt. eigenvalues --    0.25048   0.25153   0.25366   0.25488   0.25606
 Alpha virt. eigenvalues --    0.25720   0.25940   0.25941   0.26146   0.26205
 Alpha virt. eigenvalues --    0.26266   0.26361   0.26594   0.26640   0.26855
 Alpha virt. eigenvalues --    0.26930   0.26980   0.27100   0.27206   0.27303
 Alpha virt. eigenvalues --    0.27502   0.27698   0.27827   0.27918   0.28019
 Alpha virt. eigenvalues --    0.28030   0.28218   0.28461   0.28521   0.28620
 Alpha virt. eigenvalues --    0.28827   0.28886   0.28928   0.29004   0.29126
 Alpha virt. eigenvalues --    0.29354   0.29389   0.29487   0.29692   0.29739
 Alpha virt. eigenvalues --    0.29853   0.29959   0.30114   0.30220   0.30279
 Alpha virt. eigenvalues --    0.30444   0.30512   0.30585   0.30723   0.30798
 Alpha virt. eigenvalues --    0.30843   0.30996   0.31268   0.31453   0.31533
 Alpha virt. eigenvalues --    0.31588   0.31681   0.31854   0.32003   0.32083
 Alpha virt. eigenvalues --    0.32137   0.32223   0.32286   0.32501   0.32697
 Alpha virt. eigenvalues --    0.32777   0.32923   0.32979   0.33222   0.33310
 Alpha virt. eigenvalues --    0.33692   0.33721   0.33805   0.33989   0.34196
 Alpha virt. eigenvalues --    0.34281   0.34445   0.34504   0.34663   0.34988
 Alpha virt. eigenvalues --    0.35178   0.35223   0.35366   0.35588   0.35746
 Alpha virt. eigenvalues --    0.35825   0.35932   0.36272   0.36457   0.36666
 Alpha virt. eigenvalues --    0.36695   0.36857   0.37112   0.37195   0.37376
 Alpha virt. eigenvalues --    0.37547   0.37743   0.38150   0.38269   0.38413
 Alpha virt. eigenvalues --    0.38638   0.38986   0.39208   0.39272   0.39344
 Alpha virt. eigenvalues --    0.39571   0.39772   0.39966   0.40064   0.40311
 Alpha virt. eigenvalues --    0.40532   0.40942   0.40983   0.41219   0.41774
 Alpha virt. eigenvalues --    0.42026   0.42107   0.42431   0.42824   0.42957
 Alpha virt. eigenvalues --    0.43134   0.43470   0.43541   0.43832   0.43955
 Alpha virt. eigenvalues --    0.44289   0.44673   0.44765   0.44822   0.44992
 Alpha virt. eigenvalues --    0.45099   0.45341   0.45506   0.45672   0.45757
 Alpha virt. eigenvalues --    0.45859   0.46198   0.46253   0.46383   0.46504
 Alpha virt. eigenvalues --    0.46570   0.46678   0.46929   0.47041   0.47198
 Alpha virt. eigenvalues --    0.47338   0.47572   0.47651   0.47841   0.47937
 Alpha virt. eigenvalues --    0.48047   0.48061   0.48371   0.48448   0.48483
 Alpha virt. eigenvalues --    0.48639   0.48795   0.48895   0.49078   0.49224
 Alpha virt. eigenvalues --    0.49320   0.49459   0.49581   0.49708   0.49886
 Alpha virt. eigenvalues --    0.50023   0.50122   0.50328   0.50458   0.50652
 Alpha virt. eigenvalues --    0.50858   0.50880   0.51081   0.51245   0.51274
 Alpha virt. eigenvalues --    0.51360   0.51542   0.51673   0.51885   0.51916
 Alpha virt. eigenvalues --    0.52201   0.52412   0.52468   0.52640   0.52786
 Alpha virt. eigenvalues --    0.52932   0.53034   0.53274   0.53399   0.53526
 Alpha virt. eigenvalues --    0.53604   0.53701   0.53813   0.54100   0.54324
 Alpha virt. eigenvalues --    0.54428   0.54600   0.54856   0.55013   0.55147
 Alpha virt. eigenvalues --    0.55235   0.55390   0.55579   0.55715   0.55749
 Alpha virt. eigenvalues --    0.55821   0.55893   0.56085   0.56293   0.56437
 Alpha virt. eigenvalues --    0.56671   0.56709   0.56900   0.57055   0.57283
 Alpha virt. eigenvalues --    0.57474   0.57718   0.57898   0.58016   0.58155
 Alpha virt. eigenvalues --    0.58307   0.58414   0.58632   0.58725   0.58848
 Alpha virt. eigenvalues --    0.58983   0.59014   0.59245   0.59382   0.59476
 Alpha virt. eigenvalues --    0.59676   0.59932   0.60150   0.60350   0.60437
 Alpha virt. eigenvalues --    0.60687   0.60800   0.60926   0.61351   0.61427
 Alpha virt. eigenvalues --    0.61615   0.61904   0.62010   0.62222   0.62259
 Alpha virt. eigenvalues --    0.62281   0.62561   0.62729   0.62828   0.62941
 Alpha virt. eigenvalues --    0.63222   0.63241   0.63437   0.63570   0.63801
 Alpha virt. eigenvalues --    0.63953   0.64168   0.64269   0.64345   0.64505
 Alpha virt. eigenvalues --    0.64667   0.64731   0.65025   0.65088   0.65197
 Alpha virt. eigenvalues --    0.65357   0.65421   0.65626   0.65702   0.65883
 Alpha virt. eigenvalues --    0.65943   0.66045   0.66140   0.66234   0.66284
 Alpha virt. eigenvalues --    0.66426   0.66527   0.66656   0.66754   0.66849
 Alpha virt. eigenvalues --    0.66984   0.67142   0.67308   0.67432   0.67532
 Alpha virt. eigenvalues --    0.67633   0.67755   0.67863   0.67952   0.68029
 Alpha virt. eigenvalues --    0.68245   0.68312   0.68415   0.68451   0.68512
 Alpha virt. eigenvalues --    0.68622   0.68700   0.68722   0.68834   0.68953
 Alpha virt. eigenvalues --    0.69173   0.69199   0.69316   0.69419   0.69470
 Alpha virt. eigenvalues --    0.69609   0.69723   0.69725   0.69930   0.70059
 Alpha virt. eigenvalues --    0.70089   0.70165   0.70213   0.70297   0.70380
 Alpha virt. eigenvalues --    0.70455   0.70479   0.70552   0.70685   0.70792
 Alpha virt. eigenvalues --    0.70844   0.70902   0.70989   0.71042   0.71115
 Alpha virt. eigenvalues --    0.71165   0.71253   0.71383   0.71463   0.71526
 Alpha virt. eigenvalues --    0.71655   0.71689   0.71816   0.71824   0.71907
 Alpha virt. eigenvalues --    0.71968   0.72047   0.72134   0.72241   0.72318
 Alpha virt. eigenvalues --    0.72384   0.72460   0.72533   0.72684   0.72725
 Alpha virt. eigenvalues --    0.72765   0.72826   0.72892   0.72908   0.72957
 Alpha virt. eigenvalues --    0.73105   0.73180   0.73360   0.73400   0.73473
 Alpha virt. eigenvalues --    0.73488   0.73601   0.73623   0.73704   0.73761
 Alpha virt. eigenvalues --    0.73879   0.73924   0.73999   0.74057   0.74092
 Alpha virt. eigenvalues --    0.74157   0.74400   0.74431   0.74468   0.74528
 Alpha virt. eigenvalues --    0.74599   0.74618   0.74713   0.74750   0.74835
 Alpha virt. eigenvalues --    0.74875   0.74906   0.74944   0.75073   0.75142
 Alpha virt. eigenvalues --    0.75215   0.75346   0.75435   0.75513   0.75546
 Alpha virt. eigenvalues --    0.75627   0.75757   0.75823   0.75879   0.75975
 Alpha virt. eigenvalues --    0.76037   0.76155   0.76226   0.76323   0.76390
 Alpha virt. eigenvalues --    0.76407   0.76447   0.76516   0.76649   0.76738
 Alpha virt. eigenvalues --    0.76814   0.76912   0.77022   0.77088   0.77174
 Alpha virt. eigenvalues --    0.77206   0.77256   0.77396   0.77482   0.77589
 Alpha virt. eigenvalues --    0.77678   0.77690   0.77808   0.77847   0.77938
 Alpha virt. eigenvalues --    0.78086   0.78111   0.78199   0.78244   0.78290
 Alpha virt. eigenvalues --    0.78463   0.78561   0.78710   0.78796   0.78821
 Alpha virt. eigenvalues --    0.78882   0.78973   0.79067   0.79138   0.79160
 Alpha virt. eigenvalues --    0.79352   0.79581   0.79603   0.79665   0.79718
 Alpha virt. eigenvalues --    0.79781   0.79890   0.80001   0.80091   0.80120
 Alpha virt. eigenvalues --    0.80245   0.80434   0.80618   0.80625   0.80784
 Alpha virt. eigenvalues --    0.80973   0.81145   0.81175   0.81291   0.81346
 Alpha virt. eigenvalues --    0.81478   0.81508   0.81624   0.82006   0.82074
 Alpha virt. eigenvalues --    0.82133   0.82301   0.82457   0.82600   0.82723
 Alpha virt. eigenvalues --    0.82817   0.82874   0.82991   0.83298   0.83357
 Alpha virt. eigenvalues --    0.83391   0.83621   0.83833   0.84021   0.84183
 Alpha virt. eigenvalues --    0.84283   0.84544   0.84605   0.84690   0.84909
 Alpha virt. eigenvalues --    0.85048   0.85230   0.85265   0.85505   0.85605
 Alpha virt. eigenvalues --    0.85701   0.85819   0.85952   0.86170   0.86339
 Alpha virt. eigenvalues --    0.86474   0.86574   0.86623   0.86827   0.86963
 Alpha virt. eigenvalues --    0.87159   0.87235   0.87433   0.87521   0.87599
 Alpha virt. eigenvalues --    0.87836   0.87958   0.88185   0.88282   0.88606
 Alpha virt. eigenvalues --    0.88660   0.88872   0.88954   0.89073   0.89296
 Alpha virt. eigenvalues --    0.89340   0.89434   0.89551   0.89788   0.89821
 Alpha virt. eigenvalues --    0.90039   0.90068   0.90438   0.90637   0.90897
 Alpha virt. eigenvalues --    0.91051   0.91134   0.91181   0.91360   0.91561
 Alpha virt. eigenvalues --    0.91772   0.91914   0.92091   0.92239   0.92437
 Alpha virt. eigenvalues --    0.92562   0.92724   0.92885   0.92983   0.93023
 Alpha virt. eigenvalues --    0.93150   0.93271   0.93619   0.93724   0.93791
 Alpha virt. eigenvalues --    0.94008   0.94320   0.94476   0.94594   0.94919
 Alpha virt. eigenvalues --    0.95009   0.95108   0.95377   0.95425   0.95700
 Alpha virt. eigenvalues --    0.95837   0.95910   0.96317   0.96411   0.96641
 Alpha virt. eigenvalues --    0.96881   0.97204   0.97414   0.97663   0.97740
 Alpha virt. eigenvalues --    0.97900   0.98180   0.98422   0.98523   0.98649
 Alpha virt. eigenvalues --    0.98951   0.99115   0.99266   0.99545   0.99726
 Alpha virt. eigenvalues --    0.99744   1.00110   1.00326   1.00599   1.00878
 Alpha virt. eigenvalues --    1.00952   1.01064   1.01327   1.01487   1.01557
 Alpha virt. eigenvalues --    1.02043   1.02453   1.02556   1.02707   1.02883
 Alpha virt. eigenvalues --    1.02968   1.03204   1.03415   1.03717   1.03951
 Alpha virt. eigenvalues --    1.04062   1.04266   1.04372   1.04587   1.04795
 Alpha virt. eigenvalues --    1.05040   1.05247   1.05538   1.05788   1.06039
 Alpha virt. eigenvalues --    1.06060   1.06204   1.06365   1.06623   1.06768
 Alpha virt. eigenvalues --    1.06893   1.07018   1.07286   1.07312   1.07496
 Alpha virt. eigenvalues --    1.07644   1.07953   1.08536   1.08749   1.08796
 Alpha virt. eigenvalues --    1.09167   1.09399   1.09495   1.09780   1.10007
 Alpha virt. eigenvalues --    1.10212   1.10370   1.10571   1.10666   1.11072
 Alpha virt. eigenvalues --    1.11145   1.11258   1.11658   1.11759   1.12058
 Alpha virt. eigenvalues --    1.12372   1.12403   1.12795   1.12898   1.13152
 Alpha virt. eigenvalues --    1.13240   1.13395   1.13592   1.13780   1.13951
 Alpha virt. eigenvalues --    1.14198   1.14558   1.14799   1.14998   1.15210
 Alpha virt. eigenvalues --    1.15557   1.15713   1.15881   1.16238   1.16503
 Alpha virt. eigenvalues --    1.16692   1.16874   1.17269   1.17424   1.17660
 Alpha virt. eigenvalues --    1.17835   1.18292   1.18373   1.18453   1.18974
 Alpha virt. eigenvalues --    1.19432   1.19793   1.19878   1.20156   1.20278
 Alpha virt. eigenvalues --    1.20608   1.20802   1.21111   1.21168   1.21337
 Alpha virt. eigenvalues --    1.21767   1.21889   1.22219   1.22264   1.22350
 Alpha virt. eigenvalues --    1.22793   1.23046   1.23179   1.23529   1.23621
 Alpha virt. eigenvalues --    1.24014   1.24354   1.24634   1.24851   1.25087
 Alpha virt. eigenvalues --    1.25341   1.25505   1.25802   1.25905   1.26489
 Alpha virt. eigenvalues --    1.26601   1.26719   1.27017   1.27351   1.27590
 Alpha virt. eigenvalues --    1.27721   1.28002   1.28105   1.28485   1.28589
 Alpha virt. eigenvalues --    1.28738   1.29051   1.29138   1.29298   1.29507
 Alpha virt. eigenvalues --    1.29669   1.29806   1.30003   1.30052   1.30177
 Alpha virt. eigenvalues --    1.30309   1.30583   1.30747   1.31056   1.31138
 Alpha virt. eigenvalues --    1.31278   1.31393   1.31453   1.31888   1.31920
 Alpha virt. eigenvalues --    1.32062   1.32234   1.32429   1.32711   1.32885
 Alpha virt. eigenvalues --    1.32978   1.33104   1.33338   1.33543   1.33805
 Alpha virt. eigenvalues --    1.34032   1.34282   1.34411   1.34466   1.34695
 Alpha virt. eigenvalues --    1.35016   1.35172   1.35339   1.35454   1.35569
 Alpha virt. eigenvalues --    1.35767   1.35844   1.36159   1.36220   1.36334
 Alpha virt. eigenvalues --    1.36479   1.36813   1.37001   1.37096   1.37247
 Alpha virt. eigenvalues --    1.37446   1.37740   1.37807   1.38104   1.38201
 Alpha virt. eigenvalues --    1.38365   1.38463   1.38909   1.39298   1.39500
 Alpha virt. eigenvalues --    1.39604   1.39702   1.39858   1.40293   1.40382
 Alpha virt. eigenvalues --    1.40447   1.40763   1.41024   1.41091   1.41574
 Alpha virt. eigenvalues --    1.41619   1.41766   1.42108   1.42376   1.42643
 Alpha virt. eigenvalues --    1.42865   1.43244   1.43396   1.43499   1.43611
 Alpha virt. eigenvalues --    1.43742   1.44369   1.44551   1.44583   1.44942
 Alpha virt. eigenvalues --    1.45060   1.45386   1.45581   1.45754   1.46044
 Alpha virt. eigenvalues --    1.46362   1.46591   1.46939   1.46973   1.47158
 Alpha virt. eigenvalues --    1.47416   1.47684   1.47772   1.48114   1.48217
 Alpha virt. eigenvalues --    1.48283   1.48518   1.49130   1.49276   1.49389
 Alpha virt. eigenvalues --    1.49627   1.49950   1.50148   1.50199   1.50482
 Alpha virt. eigenvalues --    1.50614   1.51115   1.51317   1.51735   1.51965
 Alpha virt. eigenvalues --    1.52204   1.52386   1.52612   1.52804   1.53021
 Alpha virt. eigenvalues --    1.53056   1.53340   1.53775   1.54060   1.54141
 Alpha virt. eigenvalues --    1.54926   1.55229   1.55378   1.55579   1.55937
 Alpha virt. eigenvalues --    1.56142   1.56535   1.56742   1.57094   1.57493
 Alpha virt. eigenvalues --    1.57615   1.58211   1.58285   1.58752   1.59165
 Alpha virt. eigenvalues --    1.59254   1.59548   1.59654   1.59846   1.60124
 Alpha virt. eigenvalues --    1.60300   1.60516   1.60662   1.60834   1.61130
 Alpha virt. eigenvalues --    1.61454   1.61609   1.61797   1.61973   1.62155
 Alpha virt. eigenvalues --    1.62494   1.63140   1.63262   1.63833   1.64161
 Alpha virt. eigenvalues --    1.64254   1.64625   1.64907   1.65017   1.65266
 Alpha virt. eigenvalues --    1.65465   1.65708   1.65929   1.66410   1.66712
 Alpha virt. eigenvalues --    1.67030   1.67464   1.67673   1.68148   1.68337
 Alpha virt. eigenvalues --    1.68429   1.68695   1.69144   1.69336   1.69623
 Alpha virt. eigenvalues --    1.69923   1.70278   1.70518   1.71202   1.71329
 Alpha virt. eigenvalues --    1.71773   1.72025   1.72325   1.72490   1.72780
 Alpha virt. eigenvalues --    1.73034   1.73140   1.73326   1.73470   1.73642
 Alpha virt. eigenvalues --    1.74075   1.74272   1.74492   1.74611   1.74702
 Alpha virt. eigenvalues --    1.74913   1.75053   1.75273   1.75335   1.75379
 Alpha virt. eigenvalues --    1.75816   1.75824   1.76002   1.76113   1.76430
 Alpha virt. eigenvalues --    1.76498   1.76698   1.76913   1.77055   1.77156
 Alpha virt. eigenvalues --    1.77449   1.77669   1.77712   1.77828   1.78036
 Alpha virt. eigenvalues --    1.78056   1.78240   1.78447   1.78576   1.78767
 Alpha virt. eigenvalues --    1.78902   1.79021   1.79077   1.79179   1.79297
 Alpha virt. eigenvalues --    1.79425   1.79509   1.79676   1.79879   1.79926
 Alpha virt. eigenvalues --    1.80107   1.80159   1.80260   1.80461   1.80569
 Alpha virt. eigenvalues --    1.80612   1.80654   1.80790   1.80837   1.80883
 Alpha virt. eigenvalues --    1.81041   1.81154   1.81240   1.81298   1.81408
 Alpha virt. eigenvalues --    1.81517   1.81618   1.81770   1.81895   1.81942
 Alpha virt. eigenvalues --    1.82070   1.82164   1.82367   1.82396   1.82463
 Alpha virt. eigenvalues --    1.82549   1.82603   1.82682   1.82727   1.82795
 Alpha virt. eigenvalues --    1.83011   1.83108   1.83200   1.83295   1.83331
 Alpha virt. eigenvalues --    1.83412   1.83479   1.83600   1.83723   1.83892
 Alpha virt. eigenvalues --    1.83934   1.84012   1.84082   1.84132   1.84225
 Alpha virt. eigenvalues --    1.84308   1.84393   1.84519   1.84807   1.84842
 Alpha virt. eigenvalues --    1.84918   1.85046   1.85100   1.85155   1.85225
 Alpha virt. eigenvalues --    1.85309   1.85404   1.85487   1.85698   1.85757
 Alpha virt. eigenvalues --    1.85895   1.85928   1.86117   1.86154   1.86266
 Alpha virt. eigenvalues --    1.86292   1.86379   1.86465   1.86582   1.86702
 Alpha virt. eigenvalues --    1.86807   1.86909   1.86991   1.87027   1.87042
 Alpha virt. eigenvalues --    1.87199   1.87318   1.87371   1.87441   1.87541
 Alpha virt. eigenvalues --    1.87629   1.87664   1.87748   1.87859   1.87923
 Alpha virt. eigenvalues --    1.87977   1.88095   1.88268   1.88348   1.88367
 Alpha virt. eigenvalues --    1.88449   1.88505   1.88697   1.88794   1.88822
 Alpha virt. eigenvalues --    1.88993   1.89101   1.89112   1.89293   1.89440
 Alpha virt. eigenvalues --    1.89571   1.89596   1.89743   1.89758   1.89932
 Alpha virt. eigenvalues --    1.90006   1.90112   1.90180   1.90278   1.90365
 Alpha virt. eigenvalues --    1.90389   1.90618   1.90725   1.90758   1.90848
 Alpha virt. eigenvalues --    1.90933   1.91036   1.91145   1.91253   1.91359
 Alpha virt. eigenvalues --    1.91481   1.91575   1.91644   1.91735   1.91940
 Alpha virt. eigenvalues --    1.92005   1.92066   1.92252   1.92339   1.92456
 Alpha virt. eigenvalues --    1.92490   1.92531   1.92704   1.92820   1.92864
 Alpha virt. eigenvalues --    1.93016   1.93108   1.93240   1.93261   1.93471
 Alpha virt. eigenvalues --    1.93548   1.93600   1.93747   1.93761   1.93977
 Alpha virt. eigenvalues --    1.94004   1.94121   1.94258   1.94314   1.94418
 Alpha virt. eigenvalues --    1.94538   1.94598   1.94703   1.94840   1.94966
 Alpha virt. eigenvalues --    1.95060   1.95178   1.95242   1.95404   1.95475
 Alpha virt. eigenvalues --    1.95550   1.95568   1.95728   1.95904   1.95924
 Alpha virt. eigenvalues --    1.96050   1.96082   1.96312   1.96346   1.96496
 Alpha virt. eigenvalues --    1.96550   1.96707   1.96819   1.96925   1.97079
 Alpha virt. eigenvalues --    1.97333   1.97359   1.97395   1.97570   1.97650
 Alpha virt. eigenvalues --    1.97928   1.98030   1.98134   1.98171   1.98209
 Alpha virt. eigenvalues --    1.98371   1.98444   1.98613   1.98799   1.98913
 Alpha virt. eigenvalues --    1.98944   1.99050   1.99150   1.99244   1.99369
 Alpha virt. eigenvalues --    1.99607   1.99666   1.99908   2.00046   2.00062
 Alpha virt. eigenvalues --    2.00246   2.00296   2.00416   2.00492   2.00594
 Alpha virt. eigenvalues --    2.00716   2.00761   2.00910   2.01179   2.01246
 Alpha virt. eigenvalues --    2.01312   2.01407   2.01495   2.01658   2.01669
 Alpha virt. eigenvalues --    2.01749   2.01885   2.02093   2.02204   2.02328
 Alpha virt. eigenvalues --    2.02520   2.02760   2.02866   2.02932   2.03116
 Alpha virt. eigenvalues --    2.03122   2.03422   2.03605   2.03708   2.03713
 Alpha virt. eigenvalues --    2.03950   2.04143   2.04237   2.04523   2.04618
 Alpha virt. eigenvalues --    2.04730   2.04738   2.04911   2.05187   2.05310
 Alpha virt. eigenvalues --    2.05390   2.05455   2.05529   2.05638   2.05721
 Alpha virt. eigenvalues --    2.05801   2.05872   2.06082   2.06268   2.06356
 Alpha virt. eigenvalues --    2.06383   2.06808   2.06916   2.07078   2.07178
 Alpha virt. eigenvalues --    2.07347   2.07538   2.07644   2.07920   2.08024
 Alpha virt. eigenvalues --    2.08247   2.08324   2.08483   2.08641   2.08828
 Alpha virt. eigenvalues --    2.08938   2.09250   2.09492   2.09666   2.09745
 Alpha virt. eigenvalues --    2.09899   2.10035   2.10413   2.10529   2.10884
 Alpha virt. eigenvalues --    2.10949   2.11037   2.11136   2.11403   2.11718
 Alpha virt. eigenvalues --    2.11805   2.11907   2.11957   2.12248   2.12456
 Alpha virt. eigenvalues --    2.12601   2.12778   2.12907   2.13041   2.13325
 Alpha virt. eigenvalues --    2.13530   2.13637   2.13861   2.14152   2.14327
 Alpha virt. eigenvalues --    2.14501   2.14586   2.14797   2.15070   2.15149
 Alpha virt. eigenvalues --    2.15375   2.15462   2.15718   2.15991   2.16181
 Alpha virt. eigenvalues --    2.16334   2.16652   2.16777   2.17007   2.17084
 Alpha virt. eigenvalues --    2.17248   2.17696   2.17711   2.18119   2.18178
 Alpha virt. eigenvalues --    2.18319   2.18456   2.18780   2.19145   2.19301
 Alpha virt. eigenvalues --    2.19381   2.19638   2.20121   2.20218   2.20557
 Alpha virt. eigenvalues --    2.20619   2.20777   2.20888   2.20987   2.21585
 Alpha virt. eigenvalues --    2.21780   2.21837   2.21942   2.22298   2.22573
 Alpha virt. eigenvalues --    2.22918   2.22963   2.23162   2.23361   2.23578
 Alpha virt. eigenvalues --    2.23826   2.23973   2.24233   2.24378   2.24750
 Alpha virt. eigenvalues --    2.24991   2.25080   2.25268   2.25359   2.25555
 Alpha virt. eigenvalues --    2.25903   2.25987   2.26408   2.26927   2.27131
 Alpha virt. eigenvalues --    2.27232   2.27508   2.27660   2.27961   2.28084
 Alpha virt. eigenvalues --    2.28434   2.28575   2.28798   2.29036   2.29184
 Alpha virt. eigenvalues --    2.29450   2.29678   2.29742   2.30173   2.30302
 Alpha virt. eigenvalues --    2.30489   2.30673   2.30924   2.31076   2.31339
 Alpha virt. eigenvalues --    2.31549   2.31722   2.31931   2.32135   2.32150
 Alpha virt. eigenvalues --    2.32428   2.32599   2.32766   2.32957   2.33077
 Alpha virt. eigenvalues --    2.33298   2.33375   2.33565   2.33672   2.33785
 Alpha virt. eigenvalues --    2.33955   2.34208   2.34238   2.34447   2.34657
 Alpha virt. eigenvalues --    2.34844   2.35225   2.35342   2.35479   2.35559
 Alpha virt. eigenvalues --    2.35777   2.35877   2.36160   2.36414   2.36469
 Alpha virt. eigenvalues --    2.36558   2.36829   2.37085   2.37222   2.37534
 Alpha virt. eigenvalues --    2.37639   2.37755   2.37868   2.38321   2.38590
 Alpha virt. eigenvalues --    2.38725   2.38849   2.38943   2.39118   2.39238
 Alpha virt. eigenvalues --    2.39438   2.39647   2.39877   2.40012   2.40140
 Alpha virt. eigenvalues --    2.40291   2.40395   2.40483   2.40883   2.40951
 Alpha virt. eigenvalues --    2.41341   2.41433   2.41736   2.41845   2.42237
 Alpha virt. eigenvalues --    2.42376   2.42615   2.43067   2.43359   2.43469
 Alpha virt. eigenvalues --    2.43787   2.44067   2.44499   2.44695   2.45083
 Alpha virt. eigenvalues --    2.45232   2.45467   2.45620   2.45735   2.45961
 Alpha virt. eigenvalues --    2.46118   2.46398   2.46504   2.46654   2.46814
 Alpha virt. eigenvalues --    2.46854   2.47114   2.47165   2.47548   2.47616
 Alpha virt. eigenvalues --    2.47826   2.47947   2.48211   2.48334   2.48617
 Alpha virt. eigenvalues --    2.48839   2.48949   2.49088   2.49266   2.49515
 Alpha virt. eigenvalues --    2.49560   2.50171   2.50232   2.50241   2.50379
 Alpha virt. eigenvalues --    2.50559   2.50670   2.50996   2.51194   2.51722
 Alpha virt. eigenvalues --    2.51856   2.52312   2.52381   2.52423   2.52682
 Alpha virt. eigenvalues --    2.52731   2.52913   2.53080   2.53243   2.53580
 Alpha virt. eigenvalues --    2.53778   2.54088   2.54187   2.54392   2.54598
 Alpha virt. eigenvalues --    2.55170   2.55234   2.55439   2.55837   2.56219
 Alpha virt. eigenvalues --    2.56670   2.56855   2.57010   2.57112   2.57193
 Alpha virt. eigenvalues --    2.57323   2.57475   2.57683   2.57753   2.57931
 Alpha virt. eigenvalues --    2.58152   2.58507   2.58661   2.58807   2.59105
 Alpha virt. eigenvalues --    2.59662   2.59912   2.60232   2.60283   2.60809
 Alpha virt. eigenvalues --    2.61050   2.61242   2.61544   2.61661   2.61799
 Alpha virt. eigenvalues --    2.62170   2.62340   2.62398   2.62702   2.63058
 Alpha virt. eigenvalues --    2.63359   2.63447   2.63676   2.63746   2.63833
 Alpha virt. eigenvalues --    2.64181   2.64325   2.64478   2.64628   2.64842
 Alpha virt. eigenvalues --    2.64995   2.65042   2.65153   2.65451   2.65560
 Alpha virt. eigenvalues --    2.65620   2.65743   2.65976   2.66020   2.66187
 Alpha virt. eigenvalues --    2.66303   2.66442   2.66630   2.66660   2.66833
 Alpha virt. eigenvalues --    2.66920   2.67084   2.67124   2.67361   2.67561
 Alpha virt. eigenvalues --    2.67741   2.67821   2.67998   2.68070   2.68436
 Alpha virt. eigenvalues --    2.68594   2.68986   2.69139   2.69467   2.69600
 Alpha virt. eigenvalues --    2.69850   2.70106   2.70229   2.70409   2.70692
 Alpha virt. eigenvalues --    2.70834   2.71135   2.71215   2.71678   2.72051
 Alpha virt. eigenvalues --    2.72254   2.72648   2.72895   2.72953   2.73271
 Alpha virt. eigenvalues --    2.73570   2.74809   2.75275   2.75876   2.76062
 Alpha virt. eigenvalues --    2.76629   2.76807   2.77270   2.77407   2.77861
 Alpha virt. eigenvalues --    2.78430   2.78809   2.78936   2.79251   2.79600
 Alpha virt. eigenvalues --    2.79652   2.80180   2.80381   2.80841   2.81021
 Alpha virt. eigenvalues --    2.81751   2.81873   2.82250   2.82871   2.82955
 Alpha virt. eigenvalues --    2.83439   2.83921   2.84227   2.84576   2.84633
 Alpha virt. eigenvalues --    2.84908   2.85083   2.85455   2.85731   2.85917
 Alpha virt. eigenvalues --    2.86060   2.86409   2.86559   2.86684   2.87344
 Alpha virt. eigenvalues --    2.87583   2.88323   2.88490   2.88826   2.88846
 Alpha virt. eigenvalues --    2.89053   2.89076   2.89415   2.89507   2.89650
 Alpha virt. eigenvalues --    2.89788   2.89959   2.90137   2.90233   2.90346
 Alpha virt. eigenvalues --    2.90522   2.90801   2.91061   2.91285   2.91373
 Alpha virt. eigenvalues --    2.91414   2.91760   2.91986   2.92095   2.92281
 Alpha virt. eigenvalues --    2.92651   2.92779   2.92831   2.93009   2.93148
 Alpha virt. eigenvalues --    2.93318   2.93460   2.93550   2.94090   2.94171
 Alpha virt. eigenvalues --    2.94493   2.94605   2.94849   2.94916   2.95035
 Alpha virt. eigenvalues --    2.95272   2.95451   2.95605   2.96076   2.96160
 Alpha virt. eigenvalues --    2.96404   2.96437   2.96497   2.96555   2.97100
 Alpha virt. eigenvalues --    2.97221   2.97376   2.97687   2.97800   2.98159
 Alpha virt. eigenvalues --    2.98197   2.98308   2.98539   2.98798   2.98964
 Alpha virt. eigenvalues --    2.99057   2.99198   2.99510   2.99740   2.99909
 Alpha virt. eigenvalues --    3.00083   3.00195   3.00816   3.00937   3.01062
 Alpha virt. eigenvalues --    3.01396   3.01690   3.01864   3.02078   3.02186
 Alpha virt. eigenvalues --    3.02701   3.02809   3.03018   3.03181   3.03366
 Alpha virt. eigenvalues --    3.03492   3.03761   3.03882   3.03962   3.04234
 Alpha virt. eigenvalues --    3.04458   3.04585   3.04745   3.04888   3.05041
 Alpha virt. eigenvalues --    3.05159   3.06041   3.06485   3.06724   3.06754
 Alpha virt. eigenvalues --    3.06962   3.07374   3.07676   3.07765   3.07850
 Alpha virt. eigenvalues --    3.07969   3.08346   3.08463   3.08648   3.09088
 Alpha virt. eigenvalues --    3.09230   3.09633   3.09770   3.10130   3.10416
 Alpha virt. eigenvalues --    3.10563   3.10814   3.10901   3.11092   3.11486
 Alpha virt. eigenvalues --    3.12099   3.12164   3.12362   3.12643   3.12967
 Alpha virt. eigenvalues --    3.13043   3.13326   3.13475   3.13586   3.13923
 Alpha virt. eigenvalues --    3.14358   3.14546   3.14813   3.14874   3.15005
 Alpha virt. eigenvalues --    3.15226   3.15378   3.15520   3.15842   3.15897
 Alpha virt. eigenvalues --    3.16259   3.16490   3.16737   3.16832   3.16965
 Alpha virt. eigenvalues --    3.17149   3.17531   3.17916   3.17965   3.18223
 Alpha virt. eigenvalues --    3.18683   3.19251   3.19314   3.19429   3.19935
 Alpha virt. eigenvalues --    3.19953   3.20287   3.20786   3.21116   3.21262
 Alpha virt. eigenvalues --    3.21529   3.23712   3.25520   3.26223   3.27784
 Alpha virt. eigenvalues --    3.30034   3.32230   3.32280   3.33674   3.35501
 Alpha virt. eigenvalues --    3.36938   3.38417   3.41314   3.41657   3.43910
 Alpha virt. eigenvalues --    3.45629   3.46910   3.47103   3.48611   3.49266
 Alpha virt. eigenvalues --    3.50298   3.50341   3.50618   3.52664   3.53711
 Alpha virt. eigenvalues --    3.55224   3.55619   3.56271   3.56951   3.59665
 Alpha virt. eigenvalues --    3.60989   3.62878   3.70954   3.71842   3.74563
 Alpha virt. eigenvalues --    3.75951   3.76188   3.78394   3.80127
          Condensed to atoms (all electrons):
 Mulliken charges:
               1
     1  C    0.072246
     2  C   -0.017775
     3  C    0.201701
     4  O   -0.392452
     5  C    0.014301
     6  C    0.209404
     7  O   -0.381063
     8  C   -0.000262
     9  C    0.161263
    10  C   -0.036380
    11  C   -0.091206
    12  C   -0.006583
    13  C   -0.090249
    14  C   -0.024370
    15  C   -0.063422
    16  C   -0.029736
    17  C   -0.017680
    18  C   -0.094053
    19  C   -0.035389
    20  C    0.142845
    21  O   -0.362000
    22  C    0.096347
    23  C   -0.006671
    24  C   -0.075945
    25  C   -0.021277
    26  C   -0.022682
    27  C   -0.088476
    28  C   -0.028928
    29  C   -0.010145
    30  C   -0.095950
    31  C   -0.003487
    32  C   -0.096066
    33  C    0.176560
    34  O   -0.366316
    35  C    0.234924
    36  C    0.235231
    37  C   -0.042075
    38  C   -0.034120
    39  C    0.040746
    40  C   -0.002541
    41  C   -0.066569
    42  C   -0.027166
    43  C   -0.032718
    44  C    0.021495
    45  C    0.009189
    46  C   -0.060630
    47  C   -0.001617
    48  N   -0.192440
    49  C   -0.003489
    50  N   -0.189439
    51  C    0.233660
    52  C    0.268045
    53  C   -0.014402
    54  C   -0.085095
    55  C    0.262022
    56  C   -0.014776
    57  C   -0.069132
    58  O   -0.356434
    59  C   -0.058646
    60  C   -0.020814
    61  C   -0.031047
    62  C   -0.082992
    63  C    0.001610
    64  C   -0.002240
    65  C   -0.093345
    66  C   -0.016332
    67  C    0.022388
    68  C    0.010990
    69  C   -0.097704
    70  C   -0.050444
    71  C   -0.043566
    72  C   -0.056845
    73  C   -0.068233
    74  C    0.003224
    75  C   -0.037514
    76  C   -0.077426
    77  C   -0.055700
    78  C   -0.046332
    79  C    0.115870
    80  C   -0.059151
    81  C   -0.019262
    82  C    0.178221
    83  C   -0.047119
    84  C   -0.057732
    85  O   -0.386405
    86  C    0.215263
    87  C    0.142543
    88  C   -0.058832
    89  H    0.033027
    90  H    0.048713
    91  H    0.053163
    92  H    0.041870
    93  H    0.017998
    94  H    0.042328
    95  H    0.051446
    96  H    0.038239
    97  H    0.044457
    98  H    0.054711
    99  H    0.040618
   100  H    0.041142
   101  H    0.058661
   102  H    0.041896
   103  H    0.035912
   104  H    0.028399
   105  H    0.050861
   106  H    0.016497
   107  H    0.011680
   108  H    0.023057
   109  H    0.048158
   110  H    0.015624
   111  H    0.024620
   112  H    0.022538
   113  H    0.034244
   114  H    0.003023
   115  H    0.027551
   116  H    0.019204
   117  H    0.022134
   118  H    0.023975
   119  H    0.023914
   120  H    0.041620
   121  H    0.039332
   122  H    0.027062
   123  H    0.038301
   124  H    0.035007
   125  H    0.044781
   126  H    0.050640
   127  H    0.031419
   128  H    0.037787
   129  H    0.026880
   130  H    0.053691
   131  H    0.017821
   132  H    0.020329
   133  H    0.005294
   134  H    0.021832
   135  H    0.020321
   136  H    0.027960
   137  H    0.024954
   138  H    0.019889
   139  H    0.017755
   140  H    0.017402
   141  H    0.046861
   142  H    0.011756
   143  H    0.021711
   144  H    0.022408
   145  H    0.033612
   146  H    0.038802
   147  H    0.029920
   148  H    0.041859
   149  H    0.001409
   150  H   -0.001739
   151  H    0.012284
   152  H    0.001766
   153  H    0.007085
   154  H    0.010559
   155  H   -0.032128
   156  H   -0.027848
   157  H   -0.017588
   158  H    0.023279
   159  H    0.005361
   160  H   -0.001754
   161  H   -0.008112
   162  H   -0.006772
   163  H    0.027918
   164  H    0.034521
   165  H    0.032468
   166  H    0.023427
   167  H   -0.005178
   168  H    0.022937
   169  H    0.016677
   170  H    0.023952
   171  H    0.007261
   172  H    0.014940
   173  H    0.016575
   174  H    0.013040
   175  H    0.023981
   176  H    0.014309
   177  H   -0.005962
   178  H    0.017108
   179  H    0.017351
   180  H    0.019030
   181  H    0.043804
   182  H    0.041124
   183  H    0.042462
   184  H    0.037780
   185  H    0.023313
   186  H    0.013828
   187  H    0.028887
   188  H    0.033224
   189  H    0.020795
   190  H    0.032470
   191  H    0.018769
   192  H    0.035725
   193  H    0.017544
   194  H    0.017836
   195  H    0.026768
   196  H    0.015788
   197  H    0.025531
   198  H    0.021191
   199  H    0.016887
   200  H    0.037633
   201  H    0.021783
   202  H    0.025205
   203  H    0.031200
   204  H    0.004241
   205  H    0.000206
   206  H    0.003731
   207  H    0.007702
   208  H    0.006836
   209  H    0.038066
   210  H    0.005883
   211  H    0.036715
   212  H    0.044077
   213  H    0.036750
   214  H    0.033583
   215  C   -0.089418
   216  C    0.187920
   217  C   -0.175776
   218  C   -0.071093
   219  C   -0.009815
   220  C   -0.009416
   221  C   -0.025614
   222  C   -0.068847
   223  S    0.173170
   224  C   -0.080511
   225  C   -0.064213
   226  C    0.198496
   227  C   -0.073109
   228  C    0.019992
   229  C    0.027450
   230  C   -0.021214
   231  C    0.008500
   232  C   -0.093323
   233  C    0.212481
   234  C   -0.147737
   235  C    0.078815
   236  C    0.187723
   237  C   -0.086440
   238  C    0.141771
   239  O   -0.389473
   240  O   -0.374804
   241  C    0.041155
   242  O   -0.360559
   243  O   -0.371406
   244  H    0.040198
   245  H    0.028721
   246  H    0.020055
   247  H   -0.022196
   248  H   -0.003866
   249  H   -0.023480
   250  H    0.003220
   251  H    0.012443
   252  H    0.009510
   253  H   -0.045623
   254  H    0.029559
   255  H    0.035298
   256  H    0.051749
   257  H    0.036497
   258  H    0.040626
   259  H    0.037216
 Sum of Mulliken charges =  -0.00000
 Mulliken charges with hydrogens summed into heavy atoms:
               1
     1  C    0.105273
     2  C    0.125971
     3  C    0.262026
     4  O   -0.392452
     5  C    0.065747
     6  C    0.292100
     7  O   -0.381063
     8  C    0.136208
     9  C    0.261821
    10  C    0.027931
    11  C   -0.023847
    12  C    0.028154
    13  C   -0.026467
    14  C    0.022789
    15  C   -0.026154
    16  C    0.017019
    17  C    0.028429
    18  C   -0.028518
    19  C    0.031005
    20  C    0.216153
    21  O   -0.362000
    22  C    0.191768
    23  C    0.062535
    24  C    0.004626
    25  C    0.016873
    26  C    0.004444
    27  C   -0.040195
    28  C    0.015914
    29  C    0.025011
    30  C   -0.037332
    31  C    0.040632
    32  C   -0.023652
    33  C    0.248340
    34  O   -0.366316
    35  C    0.234924
    36  C    0.235231
    37  C   -0.040666
    38  C   -0.035859
    39  C    0.040746
    40  C    0.009743
    41  C   -0.064803
    42  C   -0.020081
    43  C   -0.022159
    44  C    0.021495
    45  C   -0.022939
    46  C   -0.088478
    47  C   -0.019205
    48  N   -0.192440
    49  C    0.019790
    50  N   -0.189439
    51  C    0.233660
    52  C    0.268045
    53  C   -0.009041
    54  C   -0.086849
    55  C    0.262022
    56  C   -0.022887
    57  C   -0.075904
    58  O   -0.356434
    59  C    0.003792
    60  C    0.035081
    61  C   -0.013288
    62  C   -0.042363
    63  C    0.023811
    64  C    0.027375
    65  C   -0.055056
    66  C   -0.005185
    67  C    0.058770
    68  C    0.095918
    69  C   -0.017462
    70  C   -0.013303
    71  C    0.018545
    72  C   -0.003580
    73  C   -0.013739
    74  C    0.038605
    75  C    0.005042
    76  C   -0.030703
    77  C   -0.001179
    78  C    0.000655
    79  C    0.151311
    80  C   -0.058945
    81  C   -0.015530
    82  C    0.178221
    83  C   -0.039418
    84  C   -0.050896
    85  O   -0.386405
    86  C    0.259212
    87  C    0.223336
    88  C    0.011501
   215  C   -0.089418
   216  C    0.256838
   217  C   -0.155721
   218  C   -0.071093
   219  C   -0.009815
   220  C   -0.009416
   221  C   -0.025614
   222  C   -0.068847
   223  S    0.173170
   224  C   -0.080511
   225  C   -0.064213
   226  C    0.198496
   227  C   -0.095305
   228  C    0.016126
   229  C    0.003970
   230  C   -0.017993
   231  C    0.020943
   232  C   -0.083813
   233  C    0.212481
   234  C   -0.147737
   235  C    0.078815
   236  C    0.187723
   237  C   -0.132062
   238  C    0.258377
   239  O   -0.389473
   240  O   -0.374804
   241  C    0.155494
   242  O   -0.360559
   243  O   -0.371406
 Electronic spatial extent (au):  <R**2>=         134188.1268
 Charge=             -0.0000 electrons
 Dipole moment (field-independent basis, Debye):
    X=             -1.0921    Y=             -0.7266    Z=              1.2222  Tot=              1.7929
 Quadrupole moment (field-independent basis, Debye-Ang):
   XX=           -761.8281   YY=           -720.4916   ZZ=           -702.5923
   XY=            -34.3183   XZ=             21.4381   YZ=              4.5478
 Traceless Quadrupole moment (field-independent basis, Debye-Ang):
   XX=            -33.5241   YY=              7.8124   ZZ=             25.7117
   XY=            -34.3183   XZ=             21.4381   YZ=              4.5478
 Octapole moment (field-independent basis, Debye-Ang**2):
  XXX=           -286.3195  YYY=           -206.9099  ZZZ=            -16.7977  XYY=             64.9187
  XXY=             -5.9410  XXZ=            -50.5649  XZZ=            -93.7627  YZZ=             29.6590
  YYZ=            145.2690  XYZ=            102.0100
 Hexadecapole moment (field-independent basis, Debye-Ang**3):
 XXXX=         -92465.3770 YYYY=         -53322.1002 ZZZZ=         -39948.5419 XXXY=           -571.3000
 XXXZ=            551.5738 YYYX=          -2604.0477 YYYZ=            220.1931 ZZZX=            428.3153
 ZZZY=            163.4878 XXYY=         -25422.5553 XXZZ=         -22114.6031 YYZZ=         -15285.1169
 XXYZ=            907.3055 YYXZ=            819.4911 ZZXY=           -186.3354
 N-N= 2.971413696885D+04 E-N=-7.174291800365D+04  KE= 5.251044374843D+03
 1\1\GINC-PG-NODE261\SP\RM062X\def2SVP\C104H142N2O10S1\P288589\03-Mar-2
 021\0\\# m062x/def2svp\\00\\0,1\C,0,2.8501708258,1.787098706,2.13538\C
 ,0,4.033343756,2.078223229,1.2178\C,0,2.2521383191,0.4093168035,1.8022
 8\O,0,3.1690606552,-0.6099687653,2.16028\C,0,3.0894859599,5.5328269054
 ,1.98233\C,0,4.4644198295,6.2139166523,2.11757\O,0,4.6678658392,7.2013
 477233,1.13341\C,0,1.9601225103,6.5552891062,2.06687\C,0,-2.1726207607
 ,-3.6276747705,1.44959\C,0,-1.7849996257,-3.2363251618,2.87936\C,0,-0.
 4456759829,-2.5080575801,2.95952\C,0,-0.0697644999,-2.075764109,4.3757
 4\C,0,-0.9008298295,-0.8988527993,4.89193\C,0,-0.2230813843,-0.1994732
 089,6.07352\C,0,0.9438278444,0.68878704,5.62802\C,0,2.0286692604,0.866
 134486,6.69246\C,0,2.8451722136,-0.4001327307,6.96951\C,0,3.7104743208
 ,-0.8694415514,5.79895\C,0,4.9973884261,-0.0647040646,5.62465\C,0,5.69
 74368001,-0.4598665819,4.32676\O,0,5.9690311229,-1.8499455113,4.37742\
 C,0,-7.7797754622,-0.524108628,-2.32752\C,0,-8.7283656274,-1.041694541
 ,-1.25211\C,0,-8.8715093894,-0.0955737253,-0.0589312\C,0,-9.4803844224
 ,1.2730841143,-0.393126\C,0,-8.4489466887,2.3723734855,-0.664199\C,0,-
 7.7083994513,2.8047419148,0.598386\C,0,-6.5541258174,3.7525798362,0.28
 0069\C,0,-5.7206596055,4.1093366321,1.5117\C,0,-4.9328884976,2.9122128
 959,2.03522\C,0,-4.0602375593,3.2590881876,3.23921\C,0,-3.3966715525,2
 .0115120777,3.82952\C,0,-4.2523409125,1.3016090259,4.88647\O,0,-5.5932
 512425,1.0345758764,4.53291\C,0,6.2236983245,-2.5133145093,3.22658\C,0
 ,-5.9090724336,-0.0365248542,3.75629\C,0,6.2180971777,-3.9086789112,3.
 31326\C,0,6.4605495397,-4.6793545182,2.20044\C,0,6.7183883505,-4.08553
 34474,0.963543\C,0,6.7348101343,-2.6943010089,0.88585\C,0,6.4940853125
 ,-1.9140330032,1.99695\C,0,-7.2715772232,-0.3483466018,3.68958\C,0,-7.
 7074387227,-1.4257003856,2.95551\C,0,-6.8132089277,-2.2054170785,2.214
 07\C,0,-5.4629157732,-1.8790215895,2.27577\C,0,-5.0100168024,-0.825864
 5203,3.05041\C,0,6.9714253461,-4.9051743577,-0.205448\N,0,7.2274962148
 ,-4.4133209622,-1.33841\C,0,-7.3360786609,-3.356101458,1.4671\N,0,-6.9
 631145404,-3.9189765049,0.401357\C,0,3.2986607351,-1.6656566193,1.28\C
 ,0,4.776352827,6.7588672494,-0.165709\C,0,3.0937358477,-2.9492537886,1
 .76137\C,0,3.2153386857,-4.0456116946,0.927338\C,0,3.566330919,-3.8748
 365218,-0.407491\C,0,3.8132026497,-2.584127073,-0.876923\C,0,3.6775259
 302,-1.4917512052,-0.0474725\O,0,3.7140752577,-4.8728351549,-1.31992\C
 ,0,1.1838311075,-6.5617615456,-2.46059\C,0,1.5054368043,-5.4783440427,
 -3.49218\C,0,0.7515905638,-4.1600981156,-3.30886\C,0,-0.7589417881,-4.
 2828632585,-3.51132\C,0,-1.4205300336,-2.9099073835,-3.61797\C,0,-2.92
 98514587,-2.9663178836,-3.8542\C,0,-3.7209021381,-3.5632696002,-2.6901
 1\C,0,-5.2217989337,-3.3783613331,-2.90149\C,0,-6.089933527,-4.0438195
 212,-1.83564\C,0,-5.8805131754,-3.4700215524,-0.42939\C,0,3.5869796016
 ,3.3743050116,-4.04785\C,0,2.2654426892,2.7226721385,-4.4472\C,0,2.241
 7641853,1.2060421902,-4.24982\C,0,3.1162523782,0.4564061024,-5.25431\C
 ,0,2.7950831329,-1.0370718468,-5.29431\C,0,3.6986422225,-1.7922559167,
 -6.27309\C,0,5.0635875197,-2.1474104979,-5.6762\C,0,5.0160065627,-3.44
 95621004,-4.87924\C,0,6.3063445106,-3.7098057825,-4.10617\C,0,6.297666
 4219,-5.0945387486,-3.46594\C,0,7.4386754333,-5.2742941201,-2.45834\C,
 0,5.6120269366,5.7166969672,-0.551854\C,0,5.6372183991,5.2963723907,-1
 .86668\C,0,4.8393428085,5.9160094694,-2.81973\C,0,4.0609914122,7.00716
 54693,-2.45007\C,0,4.034922625,7.4274019154,-1.13509\O,0,4.8559270407,
 5.463269537,-4.12415\C,0,3.6629033072,4.8227964438,-4.53863\C,0,3.2523
 285178,-6.1714815966,-1.00898\C,0,1.7227091603,-6.2837843063,-1.05553\
 H,0,3.1929559839,1.7584728056,3.17741\H,0,4.7411430057,1.2563158068,1.
 29169\H,0,3.7006765944,2.173100701,0.185367\H,0,4.5297712109,3.0005841
 445,1.50231\H,0,1.9937211797,0.3579243245,0.739897\H,0,1.3382021388,0.
 2656506228,2.39172\H,0,2.9796638364,4.7966969073,2.79245\H,0,5.2497621
 52,5.4500222783,2.08908\H,0,4.5158573158,6.7393444687,3.07356\H,0,0.99
 87893188,6.0641808445,1.93262\H,0,1.9776706331,7.039216468,3.03934\H,0
 ,2.0856701006,7.3083126904,1.29309\H,0,-3.0312800388,-4.3066054062,1.4
 8473\H,0,-1.3506296392,-4.1501740709,0.949847\H,0,-1.7387169679,-4.148
 0807136,3.47874\H,0,-2.5792801961,-2.6080133438,3.28403\H,0,-0.4723972
 666,-1.6209360504,2.32304\H,0,0.3358393551,-3.1678616108,2.57318\H,0,0
 .9832190712,-1.7905440106,4.36836\H,0,-0.1725455556,-2.9217640107,5.05
 909\H,0,-1.8841595279,-1.2593361672,5.2014\H,0,-1.0502158067,-0.173194
 2962,4.08812\H,0,0.1288130614,-0.9631324859,6.76837\H,0,-0.9558650231,
 0.4099745841,6.60742\H,0,0.5572375637,1.672951841,5.35237\H,0,1.400808
 1527,0.270820209,4.73235\H,0,1.5601453652,1.1894170075,7.62533\H,0,2.7
 030461218,1.66341801,6.37312\H,0,2.1640008698,-1.2077360865,7.24362\H,
 0,3.489953424,-0.2176317545,7.83248\H,0,3.1472798334,-0.8224817689,4.8
 6642\H,0,3.9873046122,-1.9128183302,5.95825\H,0,5.6642130658,-0.246577
 9273,6.46903\H,0,4.7808245147,1.0038072729,5.58129\H,0,6.634874454,0.1
 016703414,4.20631\H,0,5.0344236041,-0.2446417648,3.48132\H,0,-8.175036
 7428,0.4084460106,-2.74762\H,0,-7.6971662728,-1.2626157518,-3.13826\H,
 0,-9.7017728582,-1.2061704529,-1.71966\H,0,-8.3595940557,-2.0015173274
 ,-0.88856\H,0,-9.5050277381,-0.5966615806,0.674853\H,0,-7.8887045393,0
 .0317839892,0.393756\H,0,-10.137793582,1.170453211,-1.26041\H,0,-10.10
 22394144,1.5993590612,0.443764\H,0,-7.7128549678,2.0291395847,-1.39069
 \H,0,-8.9568908514,3.2388044658,-1.09705\H,0,-8.4041737601,3.292204874
 4,1.28547\H,0,-7.3169354764,1.9184674968,1.09723\H,0,-5.905715671,3.28
 22333197,-0.465295\H,0,-6.9548324914,4.6682358414,-0.16304\H,0,-5.0244
 686996,4.9122895234,1.2543\H,0,-6.3801811027,4.483415069,2.29822\H,0,-
 5.6278112752,2.1254123927,2.32153\H,0,-4.3016648985,2.5197054013,1.232
 68\H,0,-3.2882701878,3.9681589929,2.92998\H,0,-4.6696622732,3.74342112
 57,4.00494\H,0,-3.153793555,1.328528105,3.01535\H,0,-2.462907454,2.282
 1636646,4.32729\H,0,-3.7533328136,0.3749797158,5.20053\H,0,-4.34391586
 95,1.9551394594,5.76033\H,0,6.0182147955,-4.3594677666,4.27308\H,0,6.4
 511147308,-5.7574268006,2.28446\H,0,6.9467390698,-2.2414877883,-0.0694
 42\H,0,6.5266528789,-0.839614669,1.90606\H,0,-7.9635226386,0.266967130
 5,4.24363\H,0,-8.7606394622,-1.6681139616,2.93989\H,0,-4.7390475364,-2
 .4608264655,1.73386\H,0,-3.9514098832,-0.6253365285,3.08084\H,0,6.9366
 30023,-5.9963650529,-0.0366376\H,0,-8.2240320541,-3.8008855036,1.91735
 \H,0,2.8424293971,-3.0848152803,2.80192\H,0,3.0327706307,-5.0261751339
 ,1.33755\H,0,4.1189065089,-2.4635555116,-1.90375\H,0,3.8719590559,-0.5
 004161159,-0.42943\H,0,1.6113039239,-7.5061772223,-2.80806\H,0,0.10271
 71814,-6.6982802472,-2.4004\H,0,2.5762839931,-5.2724115488,-3.46463\H,
 0,1.2718632346,-5.8727356335,-4.48451\H,0,0.9544273592,-3.7454754528,-
 2.32017\H,0,1.1423049939,-3.4483360777,-4.04049\H,0,-0.955863172,-4.84
 74046953,-4.42636\H,0,-1.1993433156,-4.8311591678,-2.67784\H,0,-1.2245
 096034,-2.3433641737,-2.707\H,0,-0.9603932768,-2.3628991024,-4.44558\H
 ,0,-3.2845429027,-1.9451563262,-4.02467\H,0,-3.1344584758,-3.540736328
 4,-4.76148\H,0,-3.5001485366,-4.6283171679,-2.59619\H,0,-3.4217832952,
 -3.0712152561,-1.76461\H,0,-5.4372448021,-2.3093993433,-2.92327\H,0,-5
 .4931016847,-3.7891760698,-3.8784\H,0,-7.1407276836,-3.9087741529,-2.1
 0187\H,0,-5.8970981412,-5.1181632787,-1.81504\H,0,-5.8191839943,-2.375
 5295102,-0.46911\H,0,-4.9339421515,-3.8443106816,-0.028459\H,0,4.42755
 14682,2.8253512535,-4.4733\H,0,3.6888326797,3.3648580698,-2.95943\H,0,
 2.0585627888,2.9431809242,-5.49778\H,0,1.4664350157,3.1683570708,-3.85
 054\H,0,2.5595355728,0.9638707689,-3.23312\H,0,1.210430759,0.861129185
 ,-4.3651\H,0,2.9522619502,0.8752063299,-6.25042\H,0,4.1693667273,0.596
 0371626,-5.00778\H,0,2.8967338529,-1.4611228198,-4.29337\H,0,1.7516970
 785,-1.1592324109,-5.59618\H,0,3.8345811001,-1.1763545212,-7.16498\H,0
 ,3.2062476271,-2.715316726,-6.58763\H,0,5.7974408303,-2.2538078705,-6.
 4781\H,0,5.4040167351,-1.3370558493,-5.02908\H,0,4.1806163134,-3.42157
 69092,-4.17623\H,0,4.8334434546,-4.2792876267,-5.56775\H,0,7.162971758
 8,-3.6229755292,-4.77924\H,0,6.4226278951,-2.9645588849,-3.31797\H,0,5
 .3538274175,-5.2336115695,-2.93703\H,0,6.3798666503,-5.8638482462,-4.2
 3726\H,0,8.3848352006,-4.982407126,-2.92581\H,0,7.5018514011,-6.336801
 4337,-2.16025\H,0,6.2311927166,5.2139724815,0.175172\H,0,6.2721291637,
 4.4771386535,-2.16793\H,0,3.4685973142,7.5177788031,-3.19593\H,0,3.426
 8166627,8.2689899124,-0.838637\H,0,3.6823759235,4.8486775305,-5.63189\
 H,0,2.7830521649,5.3792433399,-4.18802\H,0,3.638402146,-6.4894139295,-
 0.0331787\H,0,3.6982037458,-6.8161599628,-1.77184\H,0,1.4115615694,-7.
 0976101083,-0.396761\H,0,1.2939668924,-5.3578167217,-0.668024\C,0,0.21
 49949373,4.2936569665,-1.36577\C,0,-0.6596668776,4.8033027791,-2.47424
 \C,0,-2.0118295996,4.1271822405,-2.1729\C,0,-1.5806541004,2.8356132798
 ,-1.51014\C,0,-0.37879632,3.1852708798,-0.746469\C,0,-2.1128302956,1.6
 176547054,-1.70032\C,0,-3.3461808648,1.3431942079,-2.45693\C,0,-4.3334
 844482,0.5753981042,-1.84619\S,0,-4.0472531548,-0.2101932254,-0.283963
 \C,0,-2.3188920208,-0.5378000684,-0.50753\C,0,-1.5197909136,0.38252916
 98,-1.17657\C,0,-1.7642208362,-1.7187216135,0.013688\C,0,-0.424775319,
 -1.9892363697,-0.235405\C,0,0.3522903103,-1.0990753054,-0.963124\C,0,-
 0.1802777311,0.0867953542,-1.41885\C,0,-3.5324222159,1.756404806,-3.77
 472\C,0,-4.7176366973,1.4863305688,-4.42309\C,0,-5.7468868655,0.822042
 914,-3.77305\C,0,-5.5710963321,0.3614934106,-2.47466\C,0,0.11844442,2.
 700138732,0.461058\C,0,1.3277239617,3.2304174474,0.935436\C,0,1.948114
 4994,4.2972656481,0.272884\C,0,1.3761709494,4.8391690474,-0.877491\C,0
 ,-0.6847229837,1.7835444742,1.3313\O,0,1.8448114772,2.7927819403,2.152
 32\O,0,3.1144391216,4.8696673549,0.720851\C,0,-2.8391490041,4.96233416
 09,-1.19443\O,0,-6.5056962728,-0.3019853303,-1.7519\O,0,-2.6267795955,
 -2.5245837431,0.688683\H,0,-0.2859076797,4.4891137108,-3.45251\H,0,-0.
 7248115411,5.8914662161,-2.47269\H,0,-2.6003157853,3.9707064883,-3.074
 41\H,0,0.0322213667,-2.8977108629,0.121681\H,0,1.381593645,-1.35088671
 24,-1.16607\H,0,0.4221156055,0.7946973719,-1.96447\H,0,-2.730222238,2.
 2559018363,-4.29457\H,0,-4.8560391376,1.7977816555,-5.44732\H,0,-6.668
 4812528,0.638611332,-4.30075\H,0,1.8472688998,5.696710066,-1.33203\H,0
 ,-1.7435603207,1.958608201,1.15581\H,0,-0.480961212,0.7348175216,1.130
 08\H,0,-0.4516975624,1.9910254311,2.37388\H,0,-2.2744963859,5.14714965
 89,-0.28277\H,0,-3.7542816993,4.4347649763,-0.936906\H,0,-3.1062659311
 ,5.9177840627,-1.64076\\Version=ES64L-G16RevB.01\State=1-A\HF=-5302.57
 67411\RMSD=6.028e-09\Dipole=-0.4272386,-0.326362,0.4566134\Quadrupole=
 -26.9289127,8.5871083,18.3418044,-25.3654037,14.5636857,1.872202\PG=C0
 1 [X(C104H142N2O10S1)]\\@


 SOME PHYSICISTS WOULD PREFER TO COME BACK TO THE IDEA OF AN OBJECTIVE
 REAL WORLD WHOSE SMALLEST PARTS EXIST OBJECTIVELY IN THE SAME SENSE AS
 STONES OR TREES EXIST INDEPENDENTLY OF WHETHER WE OBSERVE THEM.
 THIS, HOWEVER, IS IMPOSSIBLE.  -- WERNER HEISENBERG
 Job cpu time:       0 days 15 hours 43 minutes 49.4 seconds.
 Elapsed time:       0 days  1 hours 34 minutes 46.1 seconds.
 File lengths (MBytes):  RWF=   2968 Int=      0 D2E=      0 Chk=    319 Scr=      1
 Normal termination of Gaussian 16 at Wed Mar  4 12:07:39 2021.
