# Supplementary material for: A light-fuelled nanoratchet shifts a coupled chemical equilibrium
Source: Nat Nanotechnol. 2021 Dec 16;17(2):159–65. doi: 10.1038/s41565-021-01021-z (PMC8956507; doi:10.1038/s41565-021-01021-z)
Supplement: Supplementary file 3 — Supplementary Data Set 2. Gaussian output and xyz files for computed structures. [file 41565_2021_1021_MOESM3_ESM.zip › neutral-molecules-Gaussian-output-files/1_5.out]

 Entering Gaussian System, Link 0=g16
 Initial command:
 /software/software/Gaussian/16-B.01/g16/l1.exe "/local/tmp/Gau-32431.inp" -scrdir="/local/tmp/"
 Entering Link 1 = /software/software/Gaussian/16-B.01/g16/l1.exe PID=     32432.
  
 Copyright (c) 1988-2017, Gaussian, Inc.  All Rights Reserved.
  
 This is part of the Gaussian(R) 16 program.  It is based on
 the Gaussian(R) 09 system (copyright 2009, Gaussian, Inc.),
 the Gaussian(R) 03 system (copyright 2003, Gaussian, Inc.),
 the Gaussian(R) 98 system (copyright 1998, Gaussian, Inc.),
 the Gaussian(R) 94 system (copyright 1995, Gaussian, Inc.),
 the Gaussian 92(TM) system (copyright 1992, Gaussian, Inc.),
 the Gaussian 90(TM) system (copyright 1990, Gaussian, Inc.),
 the Gaussian 88(TM) system (copyright 1988, Gaussian, Inc.),
 the Gaussian 86(TM) system (copyright 1986, Carnegie Mellon
 University), and the Gaussian 82(TM) system (copyright 1983,
 Carnegie Mellon University). Gaussian is a federally registered
 trademark of Gaussian, Inc.
  
 This software contains proprietary and confidential information,
 including trade secrets, belonging to Gaussian, Inc.
  
 This software is provided under written license and may be
 used, copied, transmitted, or stored only in accord with that
 written license.
  
 The following legend is applicable only to US Government
 contracts under FAR:
  
                    RESTRICTED RIGHTS LEGEND
  
 Use, reproduction and disclosure by the US Government is
 subject to restrictions as set forth in subparagraphs (a)
 and (c) of the Commercial Computer Software - Restricted
 Rights clause in FAR 52.227-19.
  
 Gaussian, Inc.
 340 Quinnipiac St., Bldg. 40, Wallingford CT 06492
  
  
 ---------------------------------------------------------------
 Warning -- This program may not be used in any manner that
 competes with the business of Gaussian, Inc. or will provide
 assistance to any competitor of Gaussian, Inc.  The licensee
 of this program is prohibited from giving any competitor of
 Gaussian, Inc. access to this program.  By using this program,
 the user acknowledges that Gaussian, Inc. is engaged in the
 business of creating and licensing software in the field of
 computational chemistry and represents and warrants to the
 licensee that it is not a competitor of Gaussian, Inc. and that
 it will not use this program in any manner prohibited above.
 ---------------------------------------------------------------
  

 Cite this work as:
 Gaussian 16, Revision B.01,
 M. J. Frisch, G. W. Trucks, H. B. Schlegel, G. E. Scuseria, 
 M. A. Robb, J. R. Cheeseman, G. Scalmani, V. Barone, 
 G. A. Petersson, H. Nakatsuji, X. Li, M. Caricato, A. V. Marenich, 
 J. Bloino, B. G. Janesko, R. Gomperts, B. Mennucci, H. P. Hratchian, 
 J. V. Ortiz, A. F. Izmaylov, J. L. Sonnenberg, D. Williams-Young, 
 F. Ding, F. Lipparini, F. Egidi, J. Goings, B. Peng, A. Petrone, 
 T. Henderson, D. Ranasinghe, V. G. Zakrzewski, J. Gao, N. Rega, 
 G. Zheng, W. Liang, M. Hada, M. Ehara, K. Toyota, R. Fukuda, 
 J. Hasegawa, M. Ishida, T. Nakajima, Y. Honda, O. Kitao, H. Nakai, 
 T. Vreven, K. Throssell, J. A. Montgomery, Jr., J. E. Peralta, 
 F. Ogliaro, M. J. Bearpark, J. J. Heyd, E. N. Brothers, K. N. Kudin, 
 V. N. Staroverov, T. A. Keith, R. Kobayashi, J. Normand, 
 K. Raghavachari, A. P. Rendell, J. C. Burant, S. S. Iyengar, 
 J. Tomasi, M. Cossi, J. M. Millam, M. Klene, C. Adamo, R. Cammi, 
 J. W. Ochterski, R. L. Martin, K. Morokuma, O. Farkas, 
 J. B. Foresman, and D. J. Fox, Gaussian, Inc., Wallingford CT, 2016.
 
 ******************************************
 Gaussian 16:  ES64L-G16RevB.01 20-Dec-2017
                 3-Mar-2021 
 ******************************************
 %nprocshared=10
 Will use up to   10 processors via shared memory.
 %mem=8gb
 ---------------
 # m062x/def2svp
 ---------------
 1/38=1,172=1/1;
 2/12=2,17=6,18=5,40=1/2;
 3/5=43,7=101,11=2,25=1,30=1,74=-55/1,2,3;
 4//1;
 5/5=2,38=5/2;
 6/7=2,8=2,9=2,10=2,28=1/1;
 99/5=1,9=1/99;
 -
 0
 -
 Symbolic Z-matrix:
 Charge =  0 Multiplicity = 1
 C                     3.40954  -3.35122   1.52737 
 C                     2.59275  -4.64256   1.53346 
 C                     4.1546   -3.17219   2.85777 
 O                     5.16323  -4.15221   3.01337 
 C                     5.44949  -0.13462  -0.25636 
 C                     4.66383   1.00128   0.42091 
 O                     5.2289    2.20894  -0.03691 
 C                     6.83257  -0.26439   0.35652 
 C                    -7.19112  -0.94427  -3.12053 
 C                    -7.38465  -2.45272  -3.30939 
 C                    -6.37873  -3.08443  -4.27856 
 C                    -5.11372  -3.57245  -3.57334 
 C                    -4.0203   -3.97917  -4.56038 
 C                    -2.63772  -4.06034  -3.91362 
 C                    -2.547    -5.08407  -2.78544 
 C                    -1.13334  -5.14975  -2.21174 
 C                    -0.99302  -6.12448  -1.04185 
 C                    -1.896    -5.76905   0.13752 
 C                    -1.50797  -6.51335   1.41319 
 C                    -2.44197  -6.13544   2.56652 
 O                    -2.47165  -4.74445   2.80359 
 C                    -4.74729   0.31036   1.87861 
 C                    -5.59232  -0.49575   2.85828 
 C                    -5.81337  -1.94473   2.41834 
 C                    -6.76654  -2.11888   1.23409 
 C                    -8.16259  -1.56645   1.51245 
 C                    -9.14389  -1.88432   0.38792 
 C                    -10.52468  -1.25265   0.58792 
 C                    -10.52055   0.26783   0.769 
 C                    -9.94119   1.02403  -0.42571 
 C                    -9.74458   2.5149   -0.13553 
 C                    -8.46524   2.82339   0.6452 
 C                    -7.20996   2.6861   -0.21299 
 O                    -6.11467   3.18853   0.53027 
 C                    -1.41188  -4.12965   3.39152 
 C                    -4.90288   3.2752   -0.07642 
 C                    -0.3541   -4.76907   4.03432 
 C                     0.632    -4.02239   4.65023 
 C                     0.628    -2.62848   4.61361 
 C                    -0.432    -2.00115   3.95759 
 C                    -1.43819  -2.73408   3.36912 
 C                    -4.63495   2.86943  -1.38206 
 C                    -3.36486   3.00827  -1.90092 
 C                    -2.32528   3.53993  -1.14227 
 C                    -2.60108   3.9487    0.16324 
 C                    -3.86713   3.82111   0.68814 
 C                     1.69736  -1.91622   5.32821 
 N                     2.31798  -0.84528   5.08882 
 C                    -0.97462   3.60705  -1.67882 
 N                    -0.70958   3.11496  -2.80967 
 C                     6.29502  -3.91448   2.24986 
 C                     4.52468   3.37027   0.14377 
 C                     7.25816  -3.00884   2.68398 
 C                     8.36441  -2.74464   1.90657 
 C                     8.52601  -3.36435   0.66549 
 C                     7.60251  -4.325     0.26878 
 C                     6.49618  -4.59268   1.05745 
 O                     9.59355  -2.95192  -0.07192 
 C                     9.90811  -0.89681  -2.23173 
 C                     8.72416  -0.81885  -3.19467 
 C                     8.07519   0.56504  -3.20982 
 C                     6.83992   0.59849  -4.11063 
 C                     5.96999   1.83364  -3.87889 
 C                     4.69048   1.78394  -4.71585 
 C                     3.63003   2.80469  -4.29396 
 C                     3.03504   2.48355  -2.92409 
 C                     1.83224   3.3463   -2.54231 
 C                     0.59334   3.01876  -3.38994 
 C                     0.23281   6.78849   1.13835 
 C                    -0.86378   7.67855   1.72767 
 C                    -0.5912    8.1952    3.14443 
 C                    -0.18027   7.13566   4.16677 
 C                    -1.2346    6.06086   4.41821 
 C                    -0.75596   5.01791   5.43114 
 C                     0.30574   4.07826   4.86102 
 C                     0.79304   3.06959   5.89973 
 C                     1.81532   2.07721   5.34315 
 C                     1.2118    1.17668   4.26799 
 C                     2.09477  -0.03009   3.92949 
 C                     4.89149   4.44031  -0.67563 
 C                     4.20596   5.62904  -0.6164 
 C                     3.14362   5.79986   0.27611 
 C                     2.81891   4.7548    1.12868 
 C                     3.49438   3.5436    1.05339 
 O                     2.51766   7.00919   0.20232 
 C                     1.62571   7.42481   1.21686 
 C                     9.66369  -3.30978  -1.43889 
 C                     10.54228  -2.28883  -2.16152 
 H                     4.16225  -3.39811   0.73146 
 H                     1.78101  -4.55608   2.25283 
 H                     2.17951  -4.83765   0.54525 
 H                     3.23588  -5.46911   1.8242 
 H                     4.57537  -2.16042   2.89549 
 H                     3.46881  -3.30048   3.69725 
 H                     5.53731   0.1201   -1.32086 
 H                     4.74073   0.90885   1.5122 
 H                     3.6039    0.93716   0.13567 
 H                     7.33567   0.6972    0.30714 
 H                     7.41204  -1.01149  -0.17559 
 H                     6.74591  -0.57446   1.394 
 H                    -7.99406  -0.55605  -2.4835 
 H                    -7.26104  -0.44292  -4.08911 
 H                    -8.40112  -2.59279  -3.68309 
 H                    -7.31093  -2.94238  -2.33711 
 H                    -6.10969  -2.35514  -5.04729 
 H                    -6.84799  -3.93031  -4.78604 
 H                    -5.37221  -4.41939  -2.9355 
 H                    -4.72923  -2.78504  -2.92771 
 H                    -3.97503  -3.23725  -5.36293 
 H                    -4.27289  -4.93976  -5.01556 
 H                    -2.37782  -3.07722  -3.51451 
 H                    -1.90387  -4.30947  -4.68488 
 H                    -2.83851  -6.06958  -3.1567 
 H                    -3.23996  -4.79781  -1.99574 
 H                    -0.84023  -4.15193  -1.87837 
 H                    -0.43938  -5.44824  -3.00261 
 H                     0.0482   -6.11322  -0.70857 
 H                    -1.21808  -7.13893  -1.38002 
 H                    -2.93266  -6.00854  -0.10442 
 H                    -1.8385   -4.69619   0.32854 
 H                    -0.47764  -6.26591   1.67823 
 H                    -1.56848  -7.59232   1.25752 
 H                    -2.18076  -6.68689   3.47849 
 H                    -3.47373  -6.38313   2.30081 
 H                    -4.80038   1.38147   2.12032 
 H                    -5.09226   0.17296   0.84961 
 H                    -5.06254  -0.49894   3.81321 
 H                    -6.54489   0.01174   3.00724 
 H                    -4.8459   -2.37867   2.16024 
 H                    -6.21022  -2.50359   3.26957 
 H                    -6.3551   -1.63446   0.34684 
 H                    -6.83994  -3.1868    1.01324 
 H                    -8.5408   -1.97854   2.45143 
 H                    -8.0911   -0.48558   1.62275 
 H                    -8.71819  -1.55148  -0.5594 
 H                    -9.2703   -2.96769   0.31627 
 H                    -11.14895  -1.50482  -0.27339 
 H                    -10.98886  -1.69822   1.47126 
 H                    -11.55074   0.59762   0.92682 
 H                    -9.96396   0.52299   1.67084 
 H                    -8.98153   0.59238  -0.70483 
 H                    -10.6169   0.90604  -1.27613 
 H                    -9.71644   3.06776  -1.07767 
 H                    -10.60275   2.88069   0.43201 
 H                    -8.50241   3.85139   1.01043 
 H                    -8.3773    2.1697    1.51324 
 H                    -7.02505   1.63777  -0.48115 
 H                    -7.33357   3.26914  -1.13659 
 H                    -0.29639  -5.84595   4.08087 
 H                     1.43583  -4.53629   5.15997 
 H                    -0.50302  -0.92728   3.93225 
 H                    -2.26489  -2.23802   2.88556 
 H                    -5.40702   2.4398   -2.00021 
 H                    -3.15234   2.70048  -2.91129 
 H                    -1.81002   4.36594   0.76951 
 H                    -4.08819   4.13696   1.69629 
 H                     2.0332   -2.43101   6.22904 
 H                    -0.23326   4.07336  -1.01514 
 H                     7.12302  -2.50829   3.6313 
 H                     9.11054  -2.0331    2.22395 
 H                     7.72801  -4.86941  -0.65449 
 H                     5.77811  -5.33387   0.7405 
 H                     9.586    -0.6103   -1.22928 
 H                     10.66958  -0.18231  -2.55142 
 H                     9.05891  -1.0761   -4.20295 
 H                     7.96567  -1.54893  -2.90361 
 H                     7.78158   0.82938  -2.19213 
 H                     8.79886   1.30959  -3.5476 
 H                     7.14504   0.55188  -5.15867 
 H                     6.23814  -0.29309  -3.91139 
 H                     5.71491   1.88574  -2.81957 
 H                     6.53531   2.73484  -4.12525 
 H                     4.94777   1.94641  -5.76555 
 H                     4.25507   0.78405  -4.63897 
 H                     4.06757   3.80496  -4.27309 
 H                     2.83528   2.80567  -5.04345 
 H                     2.73646   1.43195  -2.89499 
 H                     3.80381   2.62477  -2.16728 
 H                     1.60966   3.14843  -1.49109 
 H                     2.08841   4.40412  -2.62479 
 H                     0.65967   1.97549  -3.72703 
 H                     0.57243   3.63815  -4.29377 
 H                     0.00452   6.60666   0.08506 
 H                     0.22345   5.82447   1.64769 
 H                    -1.79919   7.11528   1.71777 
 H                    -1.00294   8.54555   1.07741 
 H                     0.20051   8.94665   3.10136 
 H                    -1.49512   8.69694   3.49864 
 H                     0.74786   6.66577   3.84411 
 H                     0.02938   7.64199   5.11277 
 H                    -2.14213   6.53896   4.79449 
 H                    -1.4904    5.5573    3.48417 
 H                    -1.60972   4.41849   5.75656 
 H                    -0.35753   5.52718   6.3119 
 H                    -0.12163   3.55092   4.00579 
 H                     1.16473   4.65241   4.50795 
 H                     1.24237   3.61378   6.73392 
 H                    -0.06306   2.5157    6.29339 
 H                     2.67219   2.61862   4.93536 
 H                     2.17667   1.44383   6.1549 
 H                     0.24392   0.82075   4.6274 
 H                     1.04712   1.73925   3.3487 
 H                     3.08391   0.33519   3.62962 
 H                     1.6607   -0.58771   3.08832 
 H                     5.71307   4.30836  -1.36199 
 H                     4.46871   6.45273  -1.26078 
 H                     2.03534   4.85487   1.86216 
 H                     3.20508   2.74276   1.71692 
 H                     2.08245   7.26245   2.20068 
 H                     1.53457   8.50258   1.05113 
 H                     8.66137  -3.32039  -1.88155 
 H                     10.09755  -4.31506  -1.53845 
 H                     11.48937  -2.22311  -1.62411 
 H                     10.74339  -2.65779  -3.16907 
 C                     2.17878  -1.26221  -2.67648 
 C                     1.78627  -1.18909  -4.12228 
 C                     0.31434  -1.66079  -4.08993 
 C                    -0.13789  -1.12314  -2.74187 
 C                     1.03432  -1.37639  -1.87901 
 C                    -1.20937  -0.41897  -2.34538 
 C                    -1.29025   0.12345  -0.97467 
 C                    -2.40476  -0.15463  -0.18722 
 S                    -3.68793  -1.1649   -0.875 
 C                    -3.65191  -0.46509  -2.50239 
 C                    -2.44133  -0.10676  -3.08912 
 C                    -4.87638  -0.24447  -3.14758 
 C                    -4.86918   0.40355  -4.37389 
 C                    -3.67387   0.85519  -4.91159 
 C                    -2.47313   0.61837  -4.27608 
 C                    -0.27678   0.92771  -0.47104 
 C                    -0.36172   1.43062   0.81044 
 C                    -1.44022   1.10391   1.61242 
 C                    -2.46171   0.29027   1.13632 
 C                     1.14795  -1.77541  -0.55075 
 C                     2.43299  -1.83013   0.00422 
 C                     3.55823  -1.45859  -0.74528 
 C                     3.43509  -1.25434  -2.11776 
 C                    -0.0047   -2.22911   0.2865 
 O                     2.5634   -2.22404   1.31669 
 O                     4.77995  -1.37574  -0.10308 
 C                    -0.4229   -1.33851  -5.37846 
 O                    -3.40533  -0.1327    2.03336 
 O                    -5.98749  -0.62432  -2.45136 
 H                     2.41685  -1.81633  -4.75356 
 H                     1.83891  -0.16538  -4.50503 
 H                     0.32261  -2.75415  -3.98046 
 H                    -5.78876   0.60921  -4.90001 
 H                    -3.69117   1.40933  -5.83802 
 H                    -1.56018   1.02627  -4.67095 
 H                     0.58064   1.13505  -1.08934 
 H                     0.42411   2.06842   1.18764 
 H                    -1.50929   1.45612   2.63003 
 H                     4.31465  -1.09711  -2.72326 
 H                    -0.88249  -2.41477  -0.32465 
 H                     0.2717   -3.14138   0.81078 
 H                    -0.25332  -1.49029   1.04497 
 H                    -0.29414  -0.29766  -5.65961 
 H                    -1.48305  -1.55634  -5.29615 
 H                    -0.00946  -1.95094  -6.1788 
 
 Stoichiometry    C104H142N2O10S
 Framework group  C1[X(C104H142N2O10S)]
 Deg. of freedom   771
 Full point group                 C1      NOp   1
 Largest Abelian subgroup         C1      NOp   1
 Largest concise Abelian subgroup C1      NOp   1
                         Standard orientation:                         
 ---------------------------------------------------------------------
 Center     Atomic      Atomic             Coordinates (Angstroms)
 Number     Number       Type             X           Y           Z
 ---------------------------------------------------------------------
      1          6           0        3.647855   -2.796038    2.062497
      2          6           0        2.903797   -4.106254    2.316364
      3          6           0        4.395351   -2.341346    3.324101
      4          8           0        5.458132   -3.222923    3.632813
      5          6           0        5.488696    0.149231   -0.309495
      6          6           0        4.648366    1.345689    0.168586
      7          8           0        5.141147    2.479095   -0.509566
      8          6           0        6.882987    0.204862    0.289032
      9          6           0       -7.116260   -1.826252   -2.729546
     10          6           0       -7.228023   -3.352096   -2.640910
     11          6           0       -6.198616   -4.094332   -3.500919
     12          6           0       -4.901469   -4.380153   -2.744959
     13          6           0       -3.797320   -4.900029   -3.664639
     14          6           0       -2.405868   -4.790583   -3.041490
     15          6           0       -2.247261   -5.588104   -1.750032
     16          6           0       -0.826382   -5.474974   -1.202140
     17          6           0       -0.620534   -6.214231    0.120564
     18          6           0       -1.529768   -5.700083    1.234817
     19          6           0       -1.088267   -6.180931    2.615306
     20          6           0       -2.029966   -5.651024    3.700537
     21          8           0       -2.134077   -4.243598    3.684835
     22          6           0       -4.694893    0.435180    1.913811
     23          6           0       -5.484094   -0.224511    3.038813
     24          6           0       -5.629170   -1.738619    2.870373
     25          6           0       -6.583228   -2.173118    1.755791
     26          6           0       -8.004786   -1.653712    1.958324
     27          6           0       -8.978371   -2.220092    0.928819
     28          6           0      -10.389867   -1.636164    1.039762
     29          6           0      -10.467947   -0.109866    0.945092
     30          6           0       -9.943420    0.448097   -0.377178
     31          6           0       -9.826576    1.975091   -0.363064
     32          6           0       -8.558389    2.485976    0.324029
     33          6           0       -7.306212    2.262467   -0.520469
     34          8           0       -6.232885    2.947434    0.098659
     35          6           0       -1.104001   -3.478111    4.131731
     36          6           0       -5.033956    2.986930   -0.537764
     37          6           0       -0.006019   -3.934779    4.857580
     38          6           0        0.943496   -3.038588    5.309813
     39          6           0        0.862094   -1.676250    5.023877
     40          6           0       -0.237560   -1.233960    4.287238
     41          6           0       -1.207625   -2.112760    3.859930
     42          6           0       -4.757267    2.367213   -1.754535
     43          6           0       -3.502126    2.476842   -2.315088
     44          6           0       -2.485877    3.190361   -1.684960
     45          6           0       -2.770588    3.812587   -0.468699
     46          6           0       -4.022256    3.715307    0.095693
     47          6           0        1.897646   -0.791711    5.577694
     48          7           0        2.455665    0.249683    5.137794
     49          6           0       -1.146503    3.230587   -2.251654
     50          7           0       -0.866166    2.557430   -3.280967
     51          6           0        6.567246   -3.067500    2.816646
     52          6           0        4.375690    3.615344   -0.526106
     53          6           0        7.483211   -2.049133    3.062022
     54          6           0        8.565218   -1.871566    2.227946
     55          6           0        8.748219   -2.695378    1.115166
     56          6           0        7.875253   -3.758956    0.915663
     57          6           0        6.793466   -3.937911    1.761436
     58          8           0        9.783800   -2.367038    0.294619
     59          6           0        9.962353   -0.721039   -2.204587
     60          6           0        8.766187   -0.880160   -3.142109
     61          6           0        8.041598    0.442306   -3.392276
     62          6           0        6.797294    0.247956   -4.259682
     63          6           0        5.862821    1.457207   -4.235934
     64          6           0        4.579580    1.190364   -5.024743
     65          6           0        3.468672    2.213275   -4.771719
     66          6           0        2.906280    2.113375   -3.354884
     67          6           0        1.661567    2.966384   -3.110137
     68          6           0        0.434123    2.426847   -3.860419
     69          6           0       -0.088233    6.926508   -0.075381
     70          6           0       -1.226305    7.849310    0.366485
     71          6           0       -0.968333    8.626349    1.661896
     72          6           0       -0.489113    7.791426    2.849290
     73          6           0       -1.479821    6.725619    3.310378
     74          6           0       -0.934007    5.908850    4.484192
     75          6           0        0.172157    4.938960    4.070801
     76          6           0        0.724987    4.160965    5.263651
     77          6           0        1.794846    3.139654    4.873820
     78          6           0        1.231149    2.029706    3.989845
     79          6           0        2.175980    0.829784    3.855741
     80          6           0        4.674458    4.538014   -1.531271
     81          6           0        3.924907    5.680272   -1.672551
     82          6           0        2.863865    5.953037   -0.804162
     83          6           0        2.606081    5.063087    0.228316
     84          6           0        3.346670    3.895335    0.358029
     85          8           0        2.171308    7.094695   -1.081159
     86          6           0        1.268088    7.638850   -0.140039
     87          6           0        9.859732   -2.961130   -0.987129
     88          6           0       10.673169   -2.042350   -1.898510
     89          1           0        4.393895   -2.945933    1.273058
     90          1           0        2.095857   -3.934350    3.024589
     91          1           0        2.491962   -4.497624    1.387602
     92          1           0        3.594549   -4.831938    2.737755
     93          1           0        4.759913   -1.318647    3.171357
     94          1           0        3.726251   -2.352137    4.186473
     95          1           0        5.551495    0.212252   -1.403954
     96          1           0        4.741334    1.455555    1.257009
     97          1           0        3.590758    1.175621   -0.079347
     98          1           0        7.331642    1.166898    0.057984
     99          1           0        7.497434   -0.594388   -0.111896
    100          1           0        6.824131    0.082664    1.366823
    101          1           0       -7.932916   -1.372347   -2.156600
    102          1           0       -7.223609   -1.511988   -3.770749
    103          1           0       -8.238943   -3.610408   -2.963099
    104          1           0       -7.117488   -3.654006   -1.598241
    105          1           0       -5.978115   -3.502365   -4.393188
    106          1           0       -6.625528   -5.041275   -3.839009
    107          1           0       -5.106268   -5.110710   -1.960541
    108          1           0       -4.554560   -3.470211   -2.258811
    109          1           0       -3.801275   -4.313504   -4.587979
    110          1           0       -4.001039   -5.938835   -3.935031
    111          1           0       -2.196669   -3.739373   -2.830431
    112          1           0       -1.667244   -5.135683   -3.770031
    113          1           0       -2.487610   -6.638306   -1.932638
    114          1           0       -2.946939   -5.201057   -1.010828
    115          1           0       -0.585503   -4.419417   -1.059042
    116          1           0       -0.125046   -5.874185   -1.940322
    117          1           0        0.421800   -6.088413    0.425608
    118          1           0       -0.792601   -7.283412   -0.025629
    119          1           0       -2.554005   -6.033375    1.060460
    120          1           0       -1.529716   -4.608846    1.229139
    121          1           0       -0.070543   -5.836001    2.811086
    122          1           0       -1.090618   -7.271956    2.656909
    123          1           0       -1.729438   -6.014645    4.691233
    124          1           0       -3.049109   -5.996394    3.504172
    125          1           0       -4.804652    1.528013    1.960509
    126          1           0       -5.042175    0.096695    0.933217
    127          1           0       -4.945284   -0.027760    3.968082
    128          1           0       -6.461697    0.250755    3.113291
    129          1           0       -4.641867   -2.160515    2.675058
    130          1           0       -5.985862   -2.155036    3.815767
    131          1           0       -6.208223   -1.835546    0.788025
    132          1           0       -6.599732   -3.265709    1.731559
    133          1           0       -8.350087   -1.909173    2.963332
    134          1           0       -7.992031   -0.568416    1.871535
    135          1           0       -8.581355   -2.041478   -0.071126
    136          1           0       -9.045431   -3.303764    1.055165
    137          1           0      -11.007954   -2.071839    0.250261
    138          1           0      -10.819718   -1.939058    1.997761
    139          1           0      -11.513131    0.188375    1.061701
    140          1           0       -9.917182    0.332494    1.775269
    141          1           0       -8.964256    0.024252   -0.593423
    142          1           0      -10.620178    0.143479   -1.179010
    143          1           0       -9.838603    2.349858   -1.389453
    144          1           0      -10.697855    2.391538    0.146652
    145          1           0       -8.648614    3.559564    0.499632
    146          1           0       -8.425643    2.004919    1.293304
    147          1           0       -7.066375    1.194165   -0.599886
    148          1           0       -7.471225    2.662251   -1.531007
    149          1           0        0.111588   -4.981100    5.095352
    150          1           0        1.779633   -3.409279    5.887333
    151          1           0       -0.368087   -0.187463    4.071131
    152          1           0       -2.065348   -1.756070    3.311813
    153          1           0       -5.510645    1.793278   -2.270099
    154          1           0       -3.283189    2.003651   -3.257904
    155          1           0       -1.997684    4.373206    0.037028
    156          1           0       -4.250194    4.195569    1.035054
    157          1           0        2.270555   -1.117410    6.549370
    158          1           0       -0.425357    3.847137   -1.697275
    159          1           0        7.330238   -1.393907    3.906711
    160          1           0        9.274066   -1.076278    2.397633
    161          1           0        8.021270   -4.453436    0.102683
    162          1           0        6.114285   -4.760772    1.596933
    163          1           0        9.635089   -0.275942   -1.263559
    164          1           0       10.679877   -0.036822   -2.662347
    165          1           0        9.104392   -1.296911   -4.094369
    166          1           0        8.052200   -1.584692   -2.709772
    167          1           0        7.744171    0.869881   -2.432852
    168          1           0        8.719547    1.150793   -3.872466
    169          1           0        7.093865    0.029386   -5.288237
    170          1           0        6.247766   -0.623502   -3.891817
    171          1           0        5.616016    1.685829   -3.198265
    172          1           0        6.374931    2.327713   -4.651144
    173          1           0        4.816831    1.174344   -6.091477
    174          1           0        4.200904    0.199221   -4.761121
    175          1           0        3.850447    3.222520   -4.939308
    176          1           0        2.667521    2.037445   -5.493244
    177          1           0        2.666589    1.070014   -3.131708
    178          1           0        3.673710    2.428837   -2.651146
    179          1           0        1.460946    2.949728   -2.036251
    180          1           0        1.858025    4.004007   -3.386086
    181          1           0        0.554589    1.344872   -4.006189
    182          1           0        0.369836    2.871293   -4.860082
    183          1           0       -0.316810    6.546139   -1.074223
    184          1           0       -0.039133    6.070883    0.598681
    185          1           0       -2.129211    7.245110    0.476410
    186          1           0       -1.419766    8.576435   -0.425822
    187          1           0       -0.219849    9.398288    1.468984
    188          1           0       -1.894961    9.135501    1.938316
    189          1           0        0.460245    7.320519    2.597706
    190          1           0       -0.298181    8.470208    3.684774
    191          1           0       -2.408526    7.215332    3.612818
    192          1           0       -1.716865    6.049288    2.487080
    193          1           0       -1.749989    5.333854    4.928788
    194          1           0       -0.555421    6.588691    5.251217
    195          1           0       -0.234071    4.244457    3.332704
    196          1           0        0.994477    5.484431    3.603437
    197          1           0        1.151994    4.869382    5.977595
    198          1           0       -0.095158    3.642859    5.767248
    199          1           0        2.616301    3.642998    4.358548
    200          1           0        2.198874    2.682765    5.778639
    201          1           0        0.288111    1.693996    4.426478
    202          1           0        1.026296    2.407997    2.988033
    203          1           0        3.140325    1.186517    3.475571
    204          1           0        1.764881    0.107717    3.137037
    205          1           0        5.495071    4.327918   -2.199071
    206          1           0        4.135175    6.387033   -2.459316
    207          1           0        1.825671    5.252360    0.947421
    208          1           0        3.108820    3.213077    1.160060
    209          1           0        1.743066    7.680623    0.847648
    210          1           0        1.115839    8.662823   -0.494529
    211          1           0        8.855086   -3.103971   -1.400646
    212          1           0       10.347457   -3.943693   -0.913403
    213          1           0       11.620588   -1.831217   -1.400581
    214          1           0       10.884125   -2.575717   -2.827354
    215          6           0        2.260916   -1.566202   -2.422479
    216          6           0        1.850310   -1.775493   -3.849836
    217          6           0        0.407112   -2.310330   -3.704086
    218          6           0       -0.060444   -1.563116   -2.465572
    219          6           0        1.132668   -1.594811   -1.594817
    220          6           0       -1.165129   -0.856325   -2.180532
    221          6           0       -1.261943   -0.080835   -0.927993
    222          6           0       -2.351337   -0.270665   -0.081387
    223         16           0       -3.583623   -1.454314   -0.551117
    224          6           0       -3.602853   -1.058254   -2.278020
    225          6           0       -2.419941   -0.748387   -2.943508
    226          6           0       -4.844133   -1.022137   -2.927786
    227          6           0       -4.885200   -0.606189   -4.250330
    228          6           0       -3.722204   -0.196640   -4.884024
    229          6           0       -2.503818   -0.251661   -4.240401
    230          6           0       -0.289416    0.853129   -0.597067
    231          6           0       -0.389015    1.573521    0.574867
    232          6           0       -1.439610    1.340432    1.443769
    233          6           0       -2.419351    0.401797    1.141766
    234          6           0        1.281651   -1.741469   -0.219058
    235          6           0        2.573323   -1.627699    0.311008
    236          6           0        3.668637   -1.338672   -0.515251
    237          6           0        3.520481   -1.391806   -1.899376
    238          6           0        0.164396   -2.096827    0.708779
    239          8           0        2.738618   -1.771301    1.669978
    240          8           0        4.890366   -1.077403    0.077203
    241          6           0       -0.359858   -2.264660   -5.014574
    242          8           0       -3.329001    0.098385    2.118741
    243          8           0       -5.925421   -1.328180   -2.152729
    244          1           0        2.508157   -2.472192   -4.370824
    245          1           0        1.842401   -0.836171   -4.410952
    246          1           0        0.476903   -3.364101   -3.400486
    247          1           0       -5.820034   -0.547292   -4.786373
    248          1           0       -3.779509    0.179827   -5.894284
    249          1           0       -1.618861    0.125817   -4.720137
    250          1           0        0.548909    0.990434   -1.259493
    251          1           0        0.364150    2.309232    0.815828
    252          1           0       -1.517715    1.866094    2.382882
    253          1           0        4.383807   -1.300240   -2.540663
    254          1           0       -0.707945   -2.435417    0.158452
    255          1           0        0.496107   -2.883903    1.382567
    256          1           0       -0.116962   -1.247547    1.327250
    257          1           0       -0.291687   -1.286188   -5.480350
    258          1           0       -1.405459   -2.519497   -4.873421
    259          1           0        0.078657   -2.988680   -5.700175
 ---------------------------------------------------------------------
 Rotational constants (GHZ):           0.0165127           0.0100199           0.0089127
 Standard basis: def2SVP (5D, 7F)
 There are  2469 symmetry adapted cartesian basis functions of A   symmetry.
 There are  2352 symmetry adapted basis functions of A   symmetry.
  2352 basis functions,  3931 primitive gaussians,  2469 cartesian basis functions
   438 alpha electrons      438 beta electrons
       nuclear repulsion energy     29660.2718815230 Hartrees.
 NAtoms=  259 NActive=  259 NUniq=  259 SFac= 1.00D+00 NAtFMM=   60 NAOKFM=T Big=T
 Integral buffers will be    131072 words long.
 Raffenetti 2 integral format.
 Two-electron integral symmetry is turned on.
 One-electron integrals computed using PRISM.
   1 Symmetry operations used in ECPInt.
 ECPInt:  NShTT=  639015 NPrTT= 2250217 LenC2=  381409 LenP2D=  775630.
 LDataN:  DoStor=T MaxTD1= 4 Len=   56
 NBasis=  2352 RedAO= T EigKep=  1.26D-04  NBF=  2352
 NBsUse=  2352 1.00D-06 EigRej= -1.00D+00 NBFU=  2352
 ExpMin= 1.22D-01 ExpMax= 9.18D+03 ExpMxC= 1.38D+03 IAcc=3 IRadAn=         5 AccDes= 0.00D+00
 Harris functional with IExCor= 1009 and IRadAn=       5 diagonalized for initial guess.
 HarFok:  IExCor= 1009 AccDes= 0.00D+00 IRadAn=         5 IDoV= 1 UseB2=F ITyADJ=14
 ICtDFT=  3500011 ScaDFX=  1.000000  1.000000  1.000000  1.000000
 FoFCou: FMM=F IPFlag=           0 FMFlag=      100000 FMFlg1=        2001
         NFxFlg=           0 DoJE=T BraDBF=F KetDBF=T FulRan=T
         wScrn=  0.000000 ICntrl=       500 IOpCl=  0 I1Cent=   200000004 NGrid=           0
         NMat0=    1 NMatS0=      1 NMatT0=    0 NMatD0=    1 NMtDS0=    0 NMtDT0=    0
 Petite list used in FoFCou.
 Requested convergence on RMS density matrix=1.00D-08 within 128 cycles.
 Requested convergence on MAX density matrix=1.00D-06.
 Requested convergence on             energy=1.00D-06.
 No special actions if energy rises.
 Integral accuracy reduced to 1.0D-05 until final iterations.
 Initial convergence to 1.0D-05 achieved.  Increase integral accuracy.
 SCF Done:  E(RM062X) =  -5302.56493331     A.U. after   18 cycles
            NFock= 18  Conv=0.28D-08     -V/T= 2.0098
 Hyperfine terms turned off by default for NAtoms > 100.

 **********************************************************************

            Population analysis using the SCF Density.

 **********************************************************************

 Orbital symmetries:
       Occupied  (A) (A) (A) (A) (A) (A) (A) (A) (A) (A) (A) (A)
                 (A) (A) (A) (A) (A) (A) (A) (A) (A) (A) (A) (A)
                 (A) (A) (A) (A) (A) (A) (A) (A) (A) (A) (A) (A)
                 (A) (A) (A) (A) (A) (A) (A) (A) (A) (A) (A) (A)
                 (A) (A) (A) (A) (A) (A) (A) (A) (A) (A) (A) (A)
                 (A) (A) (A) (A) (A) (A) (A) (A) (A) (A) (A) (A)
                 (A) (A) (A) (A) (A) (A) (A) (A) (A) (A) (A) (A)
                 (A) (A) (A) (A) (A) (A) (A) (A) (A) (A) (A) (A)
                 (A) (A) (A) (A) (A) (A) (A) (A) (A) (A) (A) (A)
                 (A) (A) (A) (A) (A) (A) (A) (A) (A) (A) (A) (A)
                 (A) (A) (A) (A) (A) (A) (A) (A) (A) (A) (A) (A)
                 (A) (A) (A) (A) (A) (A) (A) (A) (A) (A) (A) (A)
                 (A) (A) (A) (A) (A) (A) (A) (A) (A) (A) (A) (A)
                 (A) (A) (A) (A) (A) (A) (A) (A) (A) (A) (A) (A)
                 (A) (A) (A) (A) (A) (A) (A) (A) (A) (A) (A) (A)
                 (A) (A) (A) (A) (A) (A) (A) (A) (A) (A) (A) (A)
                 (A) (A) (A) (A) (A) (A) (A) (A) (A) (A) (A) (A)
                 (A) (A) (A) (A) (A) (A) (A) (A) (A) (A) (A) (A)
                 (A) (A) (A) (A) (A) (A) (A) (A) (A) (A) (A) (A)
                 (A) (A) (A) (A) (A) (A) (A) (A) (A) (A) (A) (A)
                 (A) (A) (A) (A) (A) (A) (A) (A) (A) (A) (A) (A)
                 (A) (A) (A) (A) (A) (A) (A) (A) (A) (A) (A) (A)
                 (A) (A) (A) (A) (A) (A) (A) (A) (A) (A) (A) (A)
                 (A) (A) (A) (A) (A) (A) (A) (A) (A) (A) (A) (A)
                 (A) (A) (A) (A) (A) (A) (A) (A) (A) (A) (A) (A)
                 (A) (A) (A) (A) (A) (A) (A) (A) (A) (A) (A) (A)
                 (A) (A) (A) (A) (A) (A) (A) (A) (A) (A) (A) (A)
                 (A) (A) (A) (A) (A) (A) (A) (A) (A) (A) (A) (A)
                 (A) (A) (A) (A) (A) (A) (A) (A) (A) (A) (A) (A)
                 (A) (A) (A) (A) (A) (A) (A) (A) (A) (A) (A) (A)
                 (A) (A) (A) (A) (A) (A) (A) (A) (A) (A) (A) (A)
                 (A) (A) (A) (A) (A) (A) (A) (A) (A) (A) (A) (A)
                 (A) (A) (A) (A) (A) (A) (A) (A) (A) (A) (A) (A)
                 (A) (A) (A) (A) (A) (A) (A) (A) (A) (A) (A) (A)
                 (A) (A) (A) (A) (A) (A) (A) (A) (A) (A) (A) (A)
                 (A) (A) (A) (A) (A) (A) (A) (A) (A) (A) (A) (A)
                 (A) (A) (A) (A) (A) (A)
       Virtual   (A) (A) (A) (A) (A) (A) (A) (A) (A) (A) (A) (A)
                 (A) (A) (A) (A) (A) (A) (A) (A) (A) (A) (A) (A)
                 (A) (A) (A) (A) (A) (A) (A) (A) (A) (A) (A) (A)
                 (A) (A) (A) (A) (A) (A) (A) (A) (A) (A) (A) (A)
                 (A) (A) (A) (A) (A) (A) (A) (A) (A) (A) (A) (A)
                 (A) (A) (A) (A) (A) (A) (A) (A) (A) (A) (A) (A)
                 (A) (A) (A) (A) (A) (A) (A) (A) (A) (A) (A) (A)
                 (A) (A) (A) (A) (A) (A) (A) (A) (A) (A) (A) (A)
                 (A) (A) (A) (A) (A) (A) (A) (A) (A) (A) (A) (A)
                 (A) (A) (A) (A) (A) (A) (A) (A) (A) (A) (A) (A)
                 (A) (A) (A) (A) (A) (A) (A) (A) (A) (A) (A) (A)
                 (A) (A) (A) (A) (A) (A) (A) (A) (A) (A) (A) (A)
                 (A) (A) (A) (A) (A) (A) (A) (A) (A) (A) (A) (A)
                 (A) (A) (A) (A) (A) (A) (A) (A) (A) (A) (A) (A)
                 (A) (A) (A) (A) (A) (A) (A) (A) (A) (A) (A) (A)
                 (A) (A) (A) (A) (A) (A) (A) (A) (A) (A) (A) (A)
                 (A) (A) (A) (A) (A) (A) (A) (A) (A) (A) (A) (A)
                 (A) (A) (A) (A) (A) (A) (A) (A) (A) (A) (A) (A)
                 (A) (A) (A) (A) (A) (A) (A) (A) (A) (A) (A) (A)
                 (A) (A) (A) (A) (A) (A) (A) (A) (A) (A) (A) (A)
                 (A) (A) (A) (A) (A) (A) (A) (A) (A) (A) (A) (A)
                 (A) (A) (A) (A) (A) (A) (A) (A) (A) (A) (A) (A)
                 (A) (A) (A) (A) (A) (A) (A) (A) (A) (A) (A) (A)
                 (A) (A) (A) (A) (A) (A) (A) (A) (A) (A) (A) (A)
                 (A) (A) (A) (A) (A) (A) (A) (A) (A) (A) (A) (A)
                 (A) (A) (A) (A) (A) (A) (A) (A) (A) (A) (A) (A)
                 (A) (A) (A) (A) (A) (A) (A) (A) (A) (A) (A) (A)
                 (A) (A) (A) (A) (A) (A) (A) (A) (A) (A) (A) (A)
                 (A) (A) (A) (A) (A) (A) (A) (A) (A) (A) (A) (A)
                 (A) (A) (A) (A) (A) (A) (A) (A) (A) (A) (A) (A)
                 (A) (A) (A) (A) (A) (A) (A) (A) (A) (A) (A) (A)
                 (A) (A) (A) (A) (A) (A) (A) (A) (A) (A) (A) (A)
                 (A) (A) (A) (A) (A) (A) (A) (A) (A) (A) (A) (A)
                 (A) (A) (A) (A) (A) (A) (A) (A) (A) (A) (A) (A)
                 (A) (A) (A) (A) (A) (A) (A) (A) (A) (A) (A) (A)
                 (A) (A) (A) (A) (A) (A) (A) (A) (A) (A) (A) (A)
                 (A) (A) (A) (A) (A) (A) (A) (A) (A) (A) (A) (A)
                 (A) (A) (A) (A) (A) (A) (A) (A) (A) (A) (A) (A)
                 (A) (A) (A) (A) (A) (A) (A) (A) (A) (A) (A) (A)
                 (A) (A) (A) (A) (A) (A) (A) (A) (A) (A) (A) (A)
                 (A) (A) (A) (A) (A) (A) (A) (A) (A) (A) (A) (A)
                 (A) (A) (A) (A) (A) (A) (A) (A) (A) (A) (A) (A)
                 (A) (A) (A) (A) (A) (A) (A) (A) (A) (A) (A) (A)
                 (A) (A) (A) (A) (A) (A) (A) (A) (A) (A) (A) (A)
                 (A) (A) (A) (A) (A) (A) (A) (A) (A) (A) (A) (A)
                 (A) (A) (A) (A) (A) (A) (A) (A) (A) (A) (A) (A)
                 (A) (A) (A) (A) (A) (A) (A) (A) (A) (A) (A) (A)
                 (A) (A) (A) (A) (A) (A) (A) (A) (A) (A) (A) (A)
                 (A) (A) (A) (A) (A) (A) (A) (A) (A) (A) (A) (A)
                 (A) (A) (A) (A) (A) (A) (A) (A) (A) (A) (A) (A)
                 (A) (A) (A) (A) (A) (A) (A) (A) (A) (A) (A) (A)
                 (A) (A) (A) (A) (A) (A) (A) (A) (A) (A) (A) (A)
                 (A) (A) (A) (A) (A) (A) (A) (A) (A) (A) (A) (A)
                 (A) (A) (A) (A) (A) (A) (A) (A) (A) (A) (A) (A)
                 (A) (A) (A) (A) (A) (A) (A) (A) (A) (A) (A) (A)
                 (A) (A) (A) (A) (A) (A) (A) (A) (A) (A) (A) (A)
                 (A) (A) (A) (A) (A) (A) (A) (A) (A) (A) (A) (A)
                 (A) (A) (A) (A) (A) (A) (A) (A) (A) (A) (A) (A)
                 (A) (A) (A) (A) (A) (A) (A) (A) (A) (A) (A) (A)
                 (A) (A) (A) (A) (A) (A) (A) (A) (A) (A) (A) (A)
                 (A) (A) (A) (A) (A) (A) (A) (A) (A) (A) (A) (A)
                 (A) (A) (A) (A) (A) (A) (A) (A) (A) (A) (A) (A)
                 (A) (A) (A) (A) (A) (A) (A) (A) (A) (A) (A) (A)
                 (A) (A) (A) (A) (A) (A) (A) (A) (A) (A) (A) (A)
                 (A) (A) (A) (A) (A) (A) (A) (A) (A) (A) (A) (A)
                 (A) (A) (A) (A) (A) (A) (A) (A) (A) (A) (A) (A)
                 (A) (A) (A) (A) (A) (A) (A) (A) (A) (A) (A) (A)
                 (A) (A) (A) (A) (A) (A) (A) (A) (A) (A) (A) (A)
                 (A) (A) (A) (A) (A) (A) (A) (A) (A) (A) (A) (A)
                 (A) (A) (A) (A) (A) (A) (A) (A) (A) (A) (A) (A)
                 (A) (A) (A) (A) (A) (A) (A) (A) (A) (A) (A) (A)
                 (A) (A) (A) (A) (A) (A) (A) (A) (A) (A) (A) (A)
                 (A) (A) (A) (A) (A) (A) (A) (A) (A) (A) (A) (A)
                 (A) (A) (A) (A) (A) (A) (A) (A) (A) (A) (A) (A)
                 (A) (A) (A) (A) (A) (A) (A) (A) (A) (A) (A) (A)
                 (A) (A) (A) (A) (A) (A) (A) (A) (A) (A) (A) (A)
                 (A) (A) (A) (A) (A) (A) (A) (A) (A) (A) (A) (A)
                 (A) (A) (A) (A) (A) (A) (A) (A) (A) (A) (A) (A)
                 (A) (A) (A) (A) (A) (A) (A) (A) (A) (A) (A) (A)
                 (A) (A) (A) (A) (A) (A) (A) (A) (A) (A) (A) (A)
                 (A) (A) (A) (A) (A) (A) (A) (A) (A) (A) (A) (A)
                 (A) (A) (A) (A) (A) (A) (A) (A) (A) (A) (A) (A)
                 (A) (A) (A) (A) (A) (A) (A) (A) (A) (A) (A) (A)
                 (A) (A) (A) (A) (A) (A) (A) (A) (A) (A) (A) (A)
                 (A) (A) (A) (A) (A) (A) (A) (A) (A) (A) (A) (A)
                 (A) (A) (A) (A) (A) (A) (A) (A) (A) (A) (A) (A)
                 (A) (A) (A) (A) (A) (A) (A) (A) (A) (A) (A) (A)
                 (A) (A) (A) (A) (A) (A) (A) (A) (A) (A) (A) (A)
                 (A) (A) (A) (A) (A) (A) (A) (A) (A) (A) (A) (A)
                 (A) (A) (A) (A) (A) (A) (A) (A) (A) (A) (A) (A)
                 (A) (A) (A) (A) (A) (A) (A) (A) (A) (A) (A) (A)
                 (A) (A) (A) (A) (A) (A) (A) (A) (A) (A) (A) (A)
                 (A) (A) (A) (A) (A) (A) (A) (A) (A) (A) (A) (A)
                 (A) (A) (A) (A) (A) (A) (A) (A) (A) (A) (A) (A)
                 (A) (A) (A) (A) (A) (A) (A) (A) (A) (A) (A) (A)
                 (A) (A) (A) (A) (A) (A) (A) (A) (A) (A) (A) (A)
                 (A) (A) (A) (A) (A) (A) (A) (A) (A) (A) (A) (A)
                 (A) (A) (A) (A) (A) (A) (A) (A) (A) (A) (A) (A)
                 (A) (A) (A) (A) (A) (A) (A) (A) (A) (A) (A) (A)
                 (A) (A) (A) (A) (A) (A) (A) (A) (A) (A) (A) (A)
                 (A) (A) (A) (A) (A) (A) (A) (A) (A) (A) (A) (A)
                 (A) (A) (A) (A) (A) (A) (A) (A) (A) (A) (A) (A)
                 (A) (A) (A) (A) (A) (A) (A) (A) (A) (A) (A) (A)
                 (A) (A) (A) (A) (A) (A) (A) (A) (A) (A) (A) (A)
                 (A) (A) (A) (A) (A) (A) (A) (A) (A) (A) (A) (A)
                 (A) (A) (A) (A) (A) (A) (A) (A) (A) (A) (A) (A)
                 (A) (A) (A) (A) (A) (A) (A) (A) (A) (A) (A) (A)
                 (A) (A) (A) (A) (A) (A) (A) (A) (A) (A) (A) (A)
                 (A) (A) (A) (A) (A) (A) (A) (A) (A) (A) (A) (A)
                 (A) (A) (A) (A) (A) (A) (A) (A) (A) (A) (A) (A)
                 (A) (A) (A) (A) (A) (A) (A) (A) (A) (A) (A) (A)
                 (A) (A) (A) (A) (A) (A) (A) (A) (A) (A) (A) (A)
                 (A) (A) (A) (A) (A) (A) (A) (A) (A) (A) (A) (A)
                 (A) (A) (A) (A) (A) (A) (A) (A) (A) (A) (A) (A)
                 (A) (A) (A) (A) (A) (A) (A) (A) (A) (A) (A) (A)
                 (A) (A) (A) (A) (A) (A) (A) (A) (A) (A) (A) (A)
                 (A) (A) (A) (A) (A) (A) (A) (A) (A) (A) (A) (A)
                 (A) (A) (A) (A) (A) (A) (A) (A) (A) (A) (A) (A)
                 (A) (A) (A) (A) (A) (A) (A) (A) (A) (A) (A) (A)
                 (A) (A) (A) (A) (A) (A) (A) (A) (A) (A) (A) (A)
                 (A) (A) (A) (A) (A) (A) (A) (A) (A) (A) (A) (A)
                 (A) (A) (A) (A) (A) (A) (A) (A) (A) (A) (A) (A)
                 (A) (A) (A) (A) (A) (A) (A) (A) (A) (A) (A) (A)
                 (A) (A) (A) (A) (A) (A) (A) (A) (A) (A) (A) (A)
                 (A) (A) (A) (A) (A) (A) (A) (A) (A) (A) (A) (A)
                 (A) (A) (A) (A) (A) (A) (A) (A) (A) (A) (A) (A)
                 (A) (A) (A) (A) (A) (A) (A) (A) (A) (A) (A) (A)
                 (A) (A) (A) (A) (A) (A) (A) (A) (A) (A) (A) (A)
                 (A) (A) (A) (A) (A) (A) (A) (A) (A) (A) (A) (A)
                 (A) (A) (A) (A) (A) (A) (A) (A) (A) (A) (A) (A)
                 (A) (A) (A) (A) (A) (A) (A) (A) (A) (A) (A) (A)
                 (A) (A) (A) (A) (A) (A) (A) (A) (A) (A) (A) (A)
                 (A) (A) (A) (A) (A) (A) (A) (A) (A) (A) (A) (A)
                 (A) (A) (A) (A) (A) (A) (A) (A) (A) (A) (A) (A)
                 (A) (A) (A) (A) (A) (A) (A) (A) (A) (A) (A) (A)
                 (A) (A) (A) (A) (A) (A) (A) (A) (A) (A) (A) (A)
                 (A) (A) (A) (A) (A) (A) (A) (A) (A) (A) (A) (A)
                 (A) (A) (A) (A) (A) (A) (A) (A) (A) (A) (A) (A)
                 (A) (A) (A) (A) (A) (A) (A) (A) (A) (A) (A) (A)
                 (A) (A) (A) (A) (A) (A) (A) (A) (A) (A) (A) (A)
                 (A) (A) (A) (A) (A) (A) (A) (A) (A) (A) (A) (A)
                 (A) (A) (A) (A) (A) (A) (A) (A) (A) (A) (A) (A)
                 (A) (A) (A) (A) (A) (A) (A) (A) (A) (A) (A) (A)
                 (A) (A) (A) (A) (A) (A) (A) (A) (A) (A) (A) (A)
                 (A) (A) (A) (A) (A) (A) (A) (A) (A) (A) (A) (A)
                 (A) (A) (A) (A) (A) (A) (A) (A) (A) (A) (A) (A)
                 (A) (A) (A) (A) (A) (A) (A) (A) (A) (A) (A) (A)
                 (A) (A) (A) (A) (A) (A) (A) (A) (A) (A) (A) (A)
                 (A) (A) (A) (A) (A) (A) (A) (A) (A) (A) (A) (A)
                 (A) (A) (A) (A) (A) (A) (A) (A) (A) (A) (A) (A)
                 (A) (A) (A) (A) (A) (A) (A) (A) (A) (A) (A) (A)
                 (A) (A) (A) (A) (A) (A) (A) (A) (A) (A) (A) (A)
                 (A) (A) (A) (A) (A) (A) (A) (A) (A) (A) (A) (A)
                 (A) (A) (A) (A) (A) (A) (A) (A) (A) (A) (A) (A)
                 (A) (A) (A) (A) (A) (A) (A) (A) (A) (A) (A) (A)
                 (A) (A) (A) (A) (A) (A) (A) (A) (A) (A) (A) (A)
                 (A) (A) (A) (A) (A) (A) (A) (A) (A) (A) (A) (A)
                 (A) (A) (A) (A) (A) (A) (A) (A) (A) (A) (A) (A)
                 (A) (A) (A) (A) (A) (A) (A) (A) (A) (A) (A) (A)
                 (A) (A) (A) (A) (A) (A)
 The electronic state is 1-A.
 Alpha  occ. eigenvalues --  -89.91180 -19.66854 -19.66274 -19.65921 -19.65726
 Alpha  occ. eigenvalues --  -19.65636 -19.65441 -19.65366 -19.64514 -19.64489
 Alpha  occ. eigenvalues --  -19.63786 -14.73626 -14.73342 -10.62663 -10.61555
 Alpha  occ. eigenvalues --  -10.61436 -10.61203 -10.61189 -10.61186 -10.61177
 Alpha  occ. eigenvalues --  -10.61057 -10.61002 -10.60978 -10.60680 -10.60671
 Alpha  occ. eigenvalues --  -10.60585 -10.60573 -10.60519 -10.60200 -10.59740
 Alpha  occ. eigenvalues --  -10.59375 -10.58964 -10.58860 -10.58449 -10.58165
 Alpha  occ. eigenvalues --  -10.58152 -10.58116 -10.57123 -10.56870 -10.56796
 Alpha  occ. eigenvalues --  -10.56513 -10.56316 -10.56300 -10.56144 -10.55967
 Alpha  occ. eigenvalues --  -10.55931 -10.55897 -10.55876 -10.55863 -10.55824
 Alpha  occ. eigenvalues --  -10.55576 -10.55519 -10.55496 -10.55390 -10.55375
 Alpha  occ. eigenvalues --  -10.55360 -10.55314 -10.55288 -10.55265 -10.55258
 Alpha  occ. eigenvalues --  -10.55212 -10.55202 -10.55180 -10.55170 -10.55158
 Alpha  occ. eigenvalues --  -10.55133 -10.55113 -10.55106 -10.55100 -10.55068
 Alpha  occ. eigenvalues --  -10.54940 -10.54938 -10.54913 -10.54848 -10.54834
 Alpha  occ. eigenvalues --  -10.54769 -10.54646 -10.54610 -10.54495 -10.54455
 Alpha  occ. eigenvalues --  -10.54449 -10.54389 -10.54347 -10.54346 -10.54344
 Alpha  occ. eigenvalues --  -10.54322 -10.54290 -10.54224 -10.54221 -10.54188
 Alpha  occ. eigenvalues --  -10.54147 -10.54141 -10.54116 -10.54094 -10.54091
 Alpha  occ. eigenvalues --  -10.54000 -10.53967 -10.53866 -10.53843 -10.53772
 Alpha  occ. eigenvalues --  -10.53732 -10.53706 -10.53692 -10.53680 -10.53656
 Alpha  occ. eigenvalues --  -10.53654 -10.53653 -10.53600 -10.53466 -10.53416
 Alpha  occ. eigenvalues --  -10.53372 -10.53248 -10.53219 -10.53207 -10.53151
 Alpha  occ. eigenvalues --  -10.53110 -10.52998  -8.27384  -6.19711  -6.19474
 Alpha  occ. eigenvalues --   -6.19068  -1.18364  -1.18095  -1.17570  -1.17537
 Alpha  occ. eigenvalues --   -1.17340  -1.17315  -1.17049  -1.16099  -1.15646
 Alpha  occ. eigenvalues --   -1.14896  -1.01296  -1.01032  -0.99511  -0.97780
 Alpha  occ. eigenvalues --   -0.95750  -0.95637  -0.95236  -0.95005  -0.94757
 Alpha  occ. eigenvalues --   -0.92445  -0.91706  -0.91685  -0.91118  -0.90967
 Alpha  occ. eigenvalues --   -0.90439  -0.90079  -0.89944  -0.89908  -0.89763
 Alpha  occ. eigenvalues --   -0.88996  -0.88620  -0.88176  -0.87987  -0.87667
 Alpha  occ. eigenvalues --   -0.87472  -0.86733  -0.86246  -0.85702  -0.85480
 Alpha  occ. eigenvalues --   -0.85145  -0.84947  -0.84447  -0.84209  -0.83922
 Alpha  occ. eigenvalues --   -0.83741  -0.83717  -0.83617  -0.83287  -0.83130
 Alpha  occ. eigenvalues --   -0.82886  -0.82143  -0.81903  -0.81220  -0.80868
 Alpha  occ. eigenvalues --   -0.80386  -0.80080  -0.79602  -0.78555  -0.78097
 Alpha  occ. eigenvalues --   -0.77668  -0.77542  -0.76755  -0.76686  -0.76393
 Alpha  occ. eigenvalues --   -0.75771  -0.75541  -0.74929  -0.74568  -0.74389
 Alpha  occ. eigenvalues --   -0.73798  -0.73008  -0.72017  -0.71702  -0.71546
 Alpha  occ. eigenvalues --   -0.71324  -0.70784  -0.70208  -0.70057  -0.69726
 Alpha  occ. eigenvalues --   -0.69525  -0.69225  -0.69075  -0.69022  -0.68892
 Alpha  occ. eigenvalues --   -0.68197  -0.67935  -0.67614  -0.66835  -0.66759
 Alpha  occ. eigenvalues --   -0.66607  -0.66016  -0.65964  -0.65891  -0.65639
 Alpha  occ. eigenvalues --   -0.65498  -0.65346  -0.64954  -0.64672  -0.64376
 Alpha  occ. eigenvalues --   -0.64346  -0.64301  -0.64037  -0.63627  -0.63256
 Alpha  occ. eigenvalues --   -0.62974  -0.62893  -0.62361  -0.62247  -0.62105
 Alpha  occ. eigenvalues --   -0.61991  -0.61919  -0.61473  -0.60861  -0.60631
 Alpha  occ. eigenvalues --   -0.60492  -0.59722  -0.59508  -0.58808  -0.58309
 Alpha  occ. eigenvalues --   -0.57943  -0.57732  -0.57459  -0.57275  -0.57192
 Alpha  occ. eigenvalues --   -0.57044  -0.57000  -0.56721  -0.56647  -0.56319
 Alpha  occ. eigenvalues --   -0.56184  -0.56093  -0.55923  -0.55739  -0.55590
 Alpha  occ. eigenvalues --   -0.55233  -0.55129  -0.54883  -0.54712  -0.54359
 Alpha  occ. eigenvalues --   -0.54193  -0.54052  -0.53878  -0.53857  -0.53618
 Alpha  occ. eigenvalues --   -0.53529  -0.53285  -0.53237  -0.53038  -0.52990
 Alpha  occ. eigenvalues --   -0.52789  -0.52695  -0.52437  -0.52243  -0.52104
 Alpha  occ. eigenvalues --   -0.51990  -0.51877  -0.51492  -0.51421  -0.51337
 Alpha  occ. eigenvalues --   -0.51205  -0.51119  -0.50888  -0.50884  -0.50603
 Alpha  occ. eigenvalues --   -0.50522  -0.50319  -0.50165  -0.49916  -0.49879
 Alpha  occ. eigenvalues --   -0.49653  -0.49585  -0.49426  -0.49321  -0.49208
 Alpha  occ. eigenvalues --   -0.49163  -0.49085  -0.48958  -0.48866  -0.48722
 Alpha  occ. eigenvalues --   -0.48716  -0.48561  -0.48348  -0.48239  -0.48173
 Alpha  occ. eigenvalues --   -0.48090  -0.47955  -0.47952  -0.47711  -0.47449
 Alpha  occ. eigenvalues --   -0.47426  -0.47217  -0.47163  -0.47140  -0.46855
 Alpha  occ. eigenvalues --   -0.46713  -0.46616  -0.46584  -0.46448  -0.46385
 Alpha  occ. eigenvalues --   -0.46282  -0.46104  -0.45830  -0.45699  -0.45680
 Alpha  occ. eigenvalues --   -0.45503  -0.45381  -0.45207  -0.45139  -0.45052
 Alpha  occ. eigenvalues --   -0.44767  -0.44725  -0.44623  -0.44487  -0.44378
 Alpha  occ. eigenvalues --   -0.44271  -0.44219  -0.44096  -0.43937  -0.43841
 Alpha  occ. eigenvalues --   -0.43687  -0.43553  -0.43473  -0.43278  -0.43253
 Alpha  occ. eigenvalues --   -0.43147  -0.42965  -0.42821  -0.42694  -0.42607
 Alpha  occ. eigenvalues --   -0.42402  -0.42304  -0.42145  -0.42016  -0.41875
 Alpha  occ. eigenvalues --   -0.41858  -0.41684  -0.41494  -0.41280  -0.41167
 Alpha  occ. eigenvalues --   -0.41054  -0.40918  -0.40877  -0.40711  -0.40669
 Alpha  occ. eigenvalues --   -0.40536  -0.40492  -0.40371  -0.40270  -0.40137
 Alpha  occ. eigenvalues --   -0.39984  -0.39882  -0.39803  -0.39708  -0.39680
 Alpha  occ. eigenvalues --   -0.39550  -0.39505  -0.39310  -0.39158  -0.39005
 Alpha  occ. eigenvalues --   -0.38888  -0.38825  -0.38755  -0.38560  -0.38468
 Alpha  occ. eigenvalues --   -0.38351  -0.38320  -0.38258  -0.38121  -0.38037
 Alpha  occ. eigenvalues --   -0.37992  -0.37795  -0.37778  -0.37623  -0.37586
 Alpha  occ. eigenvalues --   -0.37453  -0.37391  -0.37322  -0.37154  -0.37076
 Alpha  occ. eigenvalues --   -0.37053  -0.36947  -0.36799  -0.36641  -0.36485
 Alpha  occ. eigenvalues --   -0.36413  -0.36306  -0.36262  -0.36052  -0.35949
 Alpha  occ. eigenvalues --   -0.35702  -0.35663  -0.35491  -0.35285  -0.35090
 Alpha  occ. eigenvalues --   -0.35084  -0.34938  -0.34506  -0.34194  -0.33994
 Alpha  occ. eigenvalues --   -0.32919  -0.32664  -0.31424  -0.30958  -0.30759
 Alpha  occ. eigenvalues --   -0.30679  -0.30252  -0.29629  -0.29279  -0.28667
 Alpha  occ. eigenvalues --   -0.28280  -0.27260  -0.26722  -0.26482  -0.25994
 Alpha  occ. eigenvalues --   -0.25907  -0.25725  -0.24860
 Alpha virt. eigenvalues --   -0.01815   0.00483   0.00633   0.01541   0.01851
 Alpha virt. eigenvalues --    0.01980   0.02393   0.02534   0.02928   0.03113
 Alpha virt. eigenvalues --    0.03861   0.04135   0.04392   0.04592   0.05270
 Alpha virt. eigenvalues --    0.06228   0.06768   0.07008   0.07230   0.07675
 Alpha virt. eigenvalues --    0.07952   0.08087   0.08195   0.08606   0.08769
 Alpha virt. eigenvalues --    0.08945   0.09080   0.09108   0.09355   0.09563
 Alpha virt. eigenvalues --    0.09638   0.09707   0.09799   0.09876   0.10078
 Alpha virt. eigenvalues --    0.10264   0.10409   0.10490   0.10615   0.10791
 Alpha virt. eigenvalues --    0.11065   0.11159   0.11303   0.11384   0.11439
 Alpha virt. eigenvalues --    0.11585   0.11708   0.11859   0.11992   0.12241
 Alpha virt. eigenvalues --    0.12416   0.12642   0.12792   0.12961   0.13004
 Alpha virt. eigenvalues --    0.13221   0.13352   0.13399   0.13505   0.13581
 Alpha virt. eigenvalues --    0.13860   0.13946   0.14022   0.14072   0.14169
 Alpha virt. eigenvalues --    0.14505   0.14563   0.14745   0.14966   0.15062
 Alpha virt. eigenvalues --    0.15107   0.15199   0.15320   0.15463   0.15637
 Alpha virt. eigenvalues --    0.15683   0.15907   0.15994   0.16080   0.16173
 Alpha virt. eigenvalues --    0.16370   0.16431   0.16571   0.16734   0.16827
 Alpha virt. eigenvalues --    0.16906   0.17041   0.17111   0.17246   0.17405
 Alpha virt. eigenvalues --    0.17519   0.17544   0.17704   0.17825   0.17902
 Alpha virt. eigenvalues --    0.18011   0.18083   0.18232   0.18284   0.18290
 Alpha virt. eigenvalues --    0.18546   0.18627   0.18705   0.18754   0.18850
 Alpha virt. eigenvalues --    0.18937   0.18961   0.19122   0.19214   0.19338
 Alpha virt. eigenvalues --    0.19476   0.19563   0.19587   0.19754   0.19787
 Alpha virt. eigenvalues --    0.19855   0.19970   0.20070   0.20242   0.20427
 Alpha virt. eigenvalues --    0.20575   0.20665   0.20680   0.20804   0.20890
 Alpha virt. eigenvalues --    0.21055   0.21193   0.21300   0.21340   0.21465
 Alpha virt. eigenvalues --    0.21535   0.21696   0.21731   0.21956   0.22044
 Alpha virt. eigenvalues --    0.22092   0.22176   0.22238   0.22300   0.22430
 Alpha virt. eigenvalues --    0.22477   0.22687   0.22730   0.22840   0.23028
 Alpha virt. eigenvalues --    0.23065   0.23195   0.23254   0.23523   0.23604
 Alpha virt. eigenvalues --    0.23612   0.23684   0.23872   0.23903   0.23982
 Alpha virt. eigenvalues --    0.24010   0.24158   0.24353   0.24504   0.24514
 Alpha virt. eigenvalues --    0.24771   0.24827   0.24899   0.25150   0.25353
 Alpha virt. eigenvalues --    0.25472   0.25597   0.25616   0.25745   0.25863
 Alpha virt. eigenvalues --    0.26014   0.26071   0.26169   0.26351   0.26411
 Alpha virt. eigenvalues --    0.26469   0.26636   0.26745   0.26868   0.26966
 Alpha virt. eigenvalues --    0.27078   0.27149   0.27327   0.27410   0.27541
 Alpha virt. eigenvalues --    0.27591   0.27717   0.27950   0.28028   0.28119
 Alpha virt. eigenvalues --    0.28188   0.28273   0.28356   0.28513   0.28668
 Alpha virt. eigenvalues --    0.28851   0.28952   0.28987   0.29057   0.29366
 Alpha virt. eigenvalues --    0.29532   0.29602   0.29717   0.29726   0.29838
 Alpha virt. eigenvalues --    0.30051   0.30122   0.30240   0.30491   0.30584
 Alpha virt. eigenvalues --    0.30598   0.30727   0.30907   0.31087   0.31119
 Alpha virt. eigenvalues --    0.31295   0.31406   0.31528   0.31570   0.31774
 Alpha virt. eigenvalues --    0.31849   0.32007   0.32076   0.32270   0.32344
 Alpha virt. eigenvalues --    0.32397   0.32447   0.32590   0.32766   0.32921
 Alpha virt. eigenvalues --    0.33015   0.33093   0.33261   0.33402   0.33606
 Alpha virt. eigenvalues --    0.33775   0.33838   0.34188   0.34399   0.34420
 Alpha virt. eigenvalues --    0.34526   0.34653   0.34676   0.34925   0.35083
 Alpha virt. eigenvalues --    0.35217   0.35391   0.35648   0.35699   0.35924
 Alpha virt. eigenvalues --    0.36021   0.36271   0.36341   0.36518   0.37010
 Alpha virt. eigenvalues --    0.37185   0.37218   0.37356   0.37606   0.37829
 Alpha virt. eigenvalues --    0.38073   0.38255   0.38666   0.38787   0.38953
 Alpha virt. eigenvalues --    0.39083   0.39191   0.39386   0.39535   0.39702
 Alpha virt. eigenvalues --    0.39739   0.39893   0.40231   0.40534   0.40915
 Alpha virt. eigenvalues --    0.41097   0.41508   0.41953   0.41984   0.42266
 Alpha virt. eigenvalues --    0.42437   0.42764   0.43137   0.43629   0.43723
 Alpha virt. eigenvalues --    0.44276   0.44566   0.44632   0.44761   0.44905
 Alpha virt. eigenvalues --    0.45015   0.45222   0.45380   0.45420   0.45757
 Alpha virt. eigenvalues --    0.45988   0.46052   0.46197   0.46328   0.46602
 Alpha virt. eigenvalues --    0.46699   0.46785   0.46948   0.46974   0.47116
 Alpha virt. eigenvalues --    0.47177   0.47271   0.47337   0.47453   0.47514
 Alpha virt. eigenvalues --    0.47659   0.47689   0.47931   0.47961   0.48296
 Alpha virt. eigenvalues --    0.48428   0.48476   0.48545   0.48820   0.48991
 Alpha virt. eigenvalues --    0.49003   0.49198   0.49284   0.49358   0.49420
 Alpha virt. eigenvalues --    0.49572   0.49673   0.49793   0.49868   0.49993
 Alpha virt. eigenvalues --    0.50114   0.50227   0.50642   0.50719   0.50850
 Alpha virt. eigenvalues --    0.50977   0.51021   0.51187   0.51335   0.51390
 Alpha virt. eigenvalues --    0.51652   0.51806   0.52178   0.52340   0.52382
 Alpha virt. eigenvalues --    0.52552   0.52637   0.52727   0.52759   0.52972
 Alpha virt. eigenvalues --    0.53136   0.53377   0.53439   0.53601   0.53927
 Alpha virt. eigenvalues --    0.54015   0.54117   0.54315   0.54467   0.54813
 Alpha virt. eigenvalues --    0.54846   0.54927   0.55074   0.55331   0.55333
 Alpha virt. eigenvalues --    0.55574   0.55724   0.55768   0.56116   0.56261
 Alpha virt. eigenvalues --    0.56344   0.56513   0.56542   0.56689   0.56961
 Alpha virt. eigenvalues --    0.57097   0.57262   0.57348   0.57495   0.57689
 Alpha virt. eigenvalues --    0.57823   0.57867   0.57932   0.57995   0.58135
 Alpha virt. eigenvalues --    0.58224   0.58453   0.58642   0.58829   0.58929
 Alpha virt. eigenvalues --    0.59169   0.59238   0.59456   0.59996   0.60150
 Alpha virt. eigenvalues --    0.60314   0.60462   0.60599   0.60787   0.60822
 Alpha virt. eigenvalues --    0.60960   0.61029   0.61314   0.61377   0.61653
 Alpha virt. eigenvalues --    0.61962   0.62087   0.62144   0.62317   0.62410
 Alpha virt. eigenvalues --    0.62572   0.62647   0.62932   0.63053   0.63172
 Alpha virt. eigenvalues --    0.63293   0.63362   0.63532   0.63794   0.63823
 Alpha virt. eigenvalues --    0.64209   0.64384   0.64419   0.64553   0.64693
 Alpha virt. eigenvalues --    0.64895   0.65033   0.65138   0.65220   0.65459
 Alpha virt. eigenvalues --    0.65485   0.65590   0.65798   0.65855   0.66014
 Alpha virt. eigenvalues --    0.66041   0.66264   0.66427   0.66673   0.66759
 Alpha virt. eigenvalues --    0.66875   0.66971   0.67093   0.67155   0.67271
 Alpha virt. eigenvalues --    0.67464   0.67580   0.67679   0.67747   0.67926
 Alpha virt. eigenvalues --    0.68083   0.68141   0.68283   0.68382   0.68461
 Alpha virt. eigenvalues --    0.68616   0.68741   0.68862   0.69004   0.69040
 Alpha virt. eigenvalues --    0.69093   0.69104   0.69226   0.69406   0.69429
 Alpha virt. eigenvalues --    0.69590   0.69612   0.69671   0.69745   0.69839
 Alpha virt. eigenvalues --    0.69920   0.70008   0.70045   0.70209   0.70306
 Alpha virt. eigenvalues --    0.70357   0.70421   0.70565   0.70611   0.70616
 Alpha virt. eigenvalues --    0.70699   0.70716   0.70755   0.70971   0.71085
 Alpha virt. eigenvalues --    0.71236   0.71260   0.71271   0.71362   0.71459
 Alpha virt. eigenvalues --    0.71506   0.71598   0.71682   0.71742   0.71820
 Alpha virt. eigenvalues --    0.71948   0.72023   0.72089   0.72194   0.72257
 Alpha virt. eigenvalues --    0.72282   0.72373   0.72417   0.72454   0.72554
 Alpha virt. eigenvalues --    0.72590   0.72657   0.72814   0.72890   0.72986
 Alpha virt. eigenvalues --    0.73065   0.73094   0.73147   0.73235   0.73318
 Alpha virt. eigenvalues --    0.73341   0.73501   0.73549   0.73688   0.73763
 Alpha virt. eigenvalues --    0.73785   0.73861   0.73903   0.73962   0.73996
 Alpha virt. eigenvalues --    0.74083   0.74087   0.74262   0.74355   0.74382
 Alpha virt. eigenvalues --    0.74508   0.74712   0.74743   0.74822   0.74906
 Alpha virt. eigenvalues --    0.74969   0.75026   0.75083   0.75102   0.75156
 Alpha virt. eigenvalues --    0.75273   0.75328   0.75467   0.75504   0.75547
 Alpha virt. eigenvalues --    0.75617   0.75714   0.75777   0.75844   0.75925
 Alpha virt. eigenvalues --    0.75985   0.76029   0.76090   0.76145   0.76224
 Alpha virt. eigenvalues --    0.76310   0.76360   0.76494   0.76523   0.76620
 Alpha virt. eigenvalues --    0.76646   0.76724   0.76797   0.76840   0.76954
 Alpha virt. eigenvalues --    0.77012   0.77074   0.77138   0.77195   0.77308
 Alpha virt. eigenvalues --    0.77413   0.77485   0.77572   0.77610   0.77764
 Alpha virt. eigenvalues --    0.77796   0.77835   0.77920   0.78038   0.78147
 Alpha virt. eigenvalues --    0.78184   0.78303   0.78387   0.78508   0.78531
 Alpha virt. eigenvalues --    0.78633   0.78771   0.78796   0.78918   0.78960
 Alpha virt. eigenvalues --    0.78997   0.79083   0.79169   0.79238   0.79378
 Alpha virt. eigenvalues --    0.79477   0.79541   0.79722   0.79800   0.79934
 Alpha virt. eigenvalues --    0.80002   0.80098   0.80140   0.80292   0.80323
 Alpha virt. eigenvalues --    0.80493   0.80559   0.80614   0.80819   0.80946
 Alpha virt. eigenvalues --    0.81070   0.81112   0.81212   0.81363   0.81556
 Alpha virt. eigenvalues --    0.81733   0.81828   0.81962   0.82067   0.82234
 Alpha virt. eigenvalues --    0.82488   0.82491   0.82561   0.82748   0.82849
 Alpha virt. eigenvalues --    0.83006   0.83201   0.83280   0.83427   0.83550
 Alpha virt. eigenvalues --    0.83620   0.83888   0.83972   0.84054   0.84198
 Alpha virt. eigenvalues --    0.84410   0.84537   0.84686   0.84870   0.84995
 Alpha virt. eigenvalues --    0.85209   0.85241   0.85342   0.85412   0.85575
 Alpha virt. eigenvalues --    0.85731   0.85945   0.86045   0.86281   0.86469
 Alpha virt. eigenvalues --    0.86525   0.86716   0.86859   0.87164   0.87333
 Alpha virt. eigenvalues --    0.87427   0.87544   0.87668   0.87822   0.88018
 Alpha virt. eigenvalues --    0.88121   0.88268   0.88369   0.88503   0.88643
 Alpha virt. eigenvalues --    0.88839   0.88944   0.89042   0.89237   0.89357
 Alpha virt. eigenvalues --    0.89399   0.89597   0.89711   0.89940   0.90080
 Alpha virt. eigenvalues --    0.90348   0.90406   0.90536   0.90834   0.90871
 Alpha virt. eigenvalues --    0.91062   0.91225   0.91421   0.91443   0.91534
 Alpha virt. eigenvalues --    0.91888   0.92064   0.92250   0.92382   0.92732
 Alpha virt. eigenvalues --    0.92810   0.92972   0.93157   0.93429   0.93555
 Alpha virt. eigenvalues --    0.93629   0.93771   0.94057   0.94350   0.94500
 Alpha virt. eigenvalues --    0.94566   0.94890   0.94950   0.95190   0.95451
 Alpha virt. eigenvalues --    0.95706   0.95781   0.96070   0.96134   0.96325
 Alpha virt. eigenvalues --    0.96509   0.96679   0.96803   0.96888   0.97148
 Alpha virt. eigenvalues --    0.97481   0.97882   0.98081   0.98402   0.98485
 Alpha virt. eigenvalues --    0.98744   0.98822   0.98921   0.99178   0.99434
 Alpha virt. eigenvalues --    0.99531   0.99896   0.99996   1.00091   1.00278
 Alpha virt. eigenvalues --    1.00444   1.00675   1.00890   1.00912   1.01360
 Alpha virt. eigenvalues --    1.01570   1.01705   1.01869   1.01983   1.02226
 Alpha virt. eigenvalues --    1.02419   1.02669   1.03003   1.03297   1.03372
 Alpha virt. eigenvalues --    1.03638   1.03779   1.03861   1.04177   1.04408
 Alpha virt. eigenvalues --    1.04622   1.04750   1.04900   1.05066   1.05337
 Alpha virt. eigenvalues --    1.05452   1.05648   1.05917   1.06138   1.06202
 Alpha virt. eigenvalues --    1.06427   1.06475   1.06704   1.06798   1.06952
 Alpha virt. eigenvalues --    1.07245   1.07570   1.07697   1.07880   1.08000
 Alpha virt. eigenvalues --    1.08474   1.08854   1.09139   1.09245   1.09397
 Alpha virt. eigenvalues --    1.09647   1.09784   1.10035   1.10280   1.10533
 Alpha virt. eigenvalues --    1.10797   1.10933   1.11357   1.11452   1.11654
 Alpha virt. eigenvalues --    1.11756   1.11822   1.12292   1.12411   1.12622
 Alpha virt. eigenvalues --    1.12862   1.13213   1.13343   1.13545   1.13638
 Alpha virt. eigenvalues --    1.13894   1.14152   1.14527   1.14604   1.14887
 Alpha virt. eigenvalues --    1.15220   1.15333   1.15579   1.15653   1.15893
 Alpha virt. eigenvalues --    1.16156   1.16370   1.16555   1.16876   1.17194
 Alpha virt. eigenvalues --    1.17372   1.17731   1.17830   1.18204   1.18346
 Alpha virt. eigenvalues --    1.18583   1.18693   1.18890   1.19037   1.19219
 Alpha virt. eigenvalues --    1.19451   1.19852   1.19972   1.20062   1.20379
 Alpha virt. eigenvalues --    1.20602   1.20968   1.21114   1.21255   1.21384
 Alpha virt. eigenvalues --    1.21467   1.22141   1.22267   1.22526   1.22686
 Alpha virt. eigenvalues --    1.22850   1.23154   1.23354   1.23489   1.23938
 Alpha virt. eigenvalues --    1.24118   1.24475   1.24541   1.24947   1.25169
 Alpha virt. eigenvalues --    1.25418   1.25491   1.25813   1.25947   1.26221
 Alpha virt. eigenvalues --    1.26337   1.26538   1.26743   1.26962   1.27228
 Alpha virt. eigenvalues --    1.27404   1.27528   1.27962   1.28098   1.28288
 Alpha virt. eigenvalues --    1.28425   1.28567   1.28952   1.29063   1.29218
 Alpha virt. eigenvalues --    1.29706   1.29881   1.30151   1.30230   1.30293
 Alpha virt. eigenvalues --    1.30609   1.30917   1.31130   1.31144   1.31433
 Alpha virt. eigenvalues --    1.31515   1.31640   1.31971   1.32104   1.32363
 Alpha virt. eigenvalues --    1.32453   1.32621   1.32743   1.32789   1.33123
 Alpha virt. eigenvalues --    1.33444   1.33507   1.33703   1.33816   1.34060
 Alpha virt. eigenvalues --    1.34338   1.34408   1.34551   1.34847   1.34993
 Alpha virt. eigenvalues --    1.35056   1.35160   1.35388   1.35588   1.35753
 Alpha virt. eigenvalues --    1.35848   1.36378   1.36554   1.36962   1.36993
 Alpha virt. eigenvalues --    1.37064   1.37231   1.37491   1.37695   1.37791
 Alpha virt. eigenvalues --    1.37987   1.38224   1.38433   1.38709   1.38725
 Alpha virt. eigenvalues --    1.39011   1.39216   1.39510   1.39831   1.40022
 Alpha virt. eigenvalues --    1.40041   1.40285   1.40543   1.40604   1.40798
 Alpha virt. eigenvalues --    1.41031   1.41130   1.41347   1.41462   1.41574
 Alpha virt. eigenvalues --    1.41946   1.42062   1.42188   1.42446   1.42519
 Alpha virt. eigenvalues --    1.42564   1.42875   1.42993   1.43264   1.43482
 Alpha virt. eigenvalues --    1.43655   1.43749   1.44024   1.44090   1.44422
 Alpha virt. eigenvalues --    1.44496   1.44674   1.44762   1.45094   1.45344
 Alpha virt. eigenvalues --    1.45560   1.45718   1.46145   1.46189   1.46420
 Alpha virt. eigenvalues --    1.46735   1.46871   1.47131   1.47280   1.47543
 Alpha virt. eigenvalues --    1.47959   1.47968   1.48426   1.48640   1.48762
 Alpha virt. eigenvalues --    1.48985   1.49029   1.49457   1.49542   1.49760
 Alpha virt. eigenvalues --    1.50126   1.50309   1.50621   1.50920   1.51009
 Alpha virt. eigenvalues --    1.51191   1.51611   1.51847   1.51972   1.52331
 Alpha virt. eigenvalues --    1.52550   1.53112   1.53512   1.53994   1.54242
 Alpha virt. eigenvalues --    1.54377   1.54880   1.55288   1.55759   1.55803
 Alpha virt. eigenvalues --    1.56344   1.56564   1.56868   1.57195   1.57548
 Alpha virt. eigenvalues --    1.57768   1.58009   1.58154   1.58305   1.58545
 Alpha virt. eigenvalues --    1.58938   1.59010   1.59462   1.59646   1.60181
 Alpha virt. eigenvalues --    1.60383   1.61022   1.61054   1.61594   1.62029
 Alpha virt. eigenvalues --    1.62174   1.62245   1.62347   1.62930   1.63113
 Alpha virt. eigenvalues --    1.63177   1.63402   1.63907   1.64244   1.64424
 Alpha virt. eigenvalues --    1.64801   1.65332   1.65579   1.65741   1.65949
 Alpha virt. eigenvalues --    1.66133   1.66410   1.66785   1.67200   1.67982
 Alpha virt. eigenvalues --    1.68137   1.68283   1.68401   1.69030   1.69277
 Alpha virt. eigenvalues --    1.69493   1.69832   1.70053   1.71012   1.71058
 Alpha virt. eigenvalues --    1.71419   1.71532   1.71765   1.72211   1.72436
 Alpha virt. eigenvalues --    1.72572   1.72720   1.73003   1.73186   1.73478
 Alpha virt. eigenvalues --    1.73749   1.73983   1.74214   1.74425   1.74531
 Alpha virt. eigenvalues --    1.74769   1.74993   1.75095   1.75261   1.75514
 Alpha virt. eigenvalues --    1.75668   1.75746   1.75820   1.75956   1.75981
 Alpha virt. eigenvalues --    1.76137   1.76292   1.76667   1.76703   1.76847
 Alpha virt. eigenvalues --    1.77010   1.77163   1.77326   1.77489   1.77560
 Alpha virt. eigenvalues --    1.77751   1.77825   1.77914   1.78052   1.78130
 Alpha virt. eigenvalues --    1.78243   1.78407   1.78486   1.78640   1.78859
 Alpha virt. eigenvalues --    1.78944   1.79136   1.79245   1.79420   1.79480
 Alpha virt. eigenvalues --    1.79630   1.79723   1.79838   1.80011   1.80088
 Alpha virt. eigenvalues --    1.80212   1.80286   1.80398   1.80565   1.80589
 Alpha virt. eigenvalues --    1.80637   1.80729   1.80809   1.80993   1.81091
 Alpha virt. eigenvalues --    1.81240   1.81279   1.81527   1.81642   1.81681
 Alpha virt. eigenvalues --    1.81726   1.81854   1.82021   1.82086   1.82128
 Alpha virt. eigenvalues --    1.82263   1.82427   1.82442   1.82484   1.82561
 Alpha virt. eigenvalues --    1.82669   1.82755   1.82875   1.82926   1.82968
 Alpha virt. eigenvalues --    1.83063   1.83164   1.83285   1.83550   1.83657
 Alpha virt. eigenvalues --    1.83745   1.83909   1.83951   1.84046   1.84137
 Alpha virt. eigenvalues --    1.84277   1.84310   1.84428   1.84558   1.84667
 Alpha virt. eigenvalues --    1.84770   1.84844   1.84876   1.84932   1.84999
 Alpha virt. eigenvalues --    1.85111   1.85198   1.85362   1.85459   1.85534
 Alpha virt. eigenvalues --    1.85551   1.85622   1.85687   1.85781   1.85858
 Alpha virt. eigenvalues --    1.85875   1.85967   1.86139   1.86221   1.86247
 Alpha virt. eigenvalues --    1.86402   1.86424   1.86477   1.86530   1.86660
 Alpha virt. eigenvalues --    1.86669   1.86826   1.86987   1.87036   1.87080
 Alpha virt. eigenvalues --    1.87182   1.87250   1.87390   1.87417   1.87475
 Alpha virt. eigenvalues --    1.87597   1.87634   1.87676   1.87793   1.87941
 Alpha virt. eigenvalues --    1.88105   1.88162   1.88197   1.88452   1.88486
 Alpha virt. eigenvalues --    1.88602   1.88668   1.88766   1.88888   1.89079
 Alpha virt. eigenvalues --    1.89194   1.89263   1.89395   1.89428   1.89554
 Alpha virt. eigenvalues --    1.89688   1.89708   1.89839   1.90024   1.90085
 Alpha virt. eigenvalues --    1.90113   1.90260   1.90439   1.90590   1.90632
 Alpha virt. eigenvalues --    1.90688   1.90833   1.90954   1.90988   1.91105
 Alpha virt. eigenvalues --    1.91237   1.91342   1.91354   1.91432   1.91474
 Alpha virt. eigenvalues --    1.91585   1.91777   1.91844   1.91898   1.92051
 Alpha virt. eigenvalues --    1.92126   1.92161   1.92240   1.92385   1.92494
 Alpha virt. eigenvalues --    1.92645   1.92784   1.92799   1.92899   1.92926
 Alpha virt. eigenvalues --    1.93123   1.93285   1.93300   1.93378   1.93506
 Alpha virt. eigenvalues --    1.93582   1.93635   1.93645   1.93854   1.93994
 Alpha virt. eigenvalues --    1.94170   1.94235   1.94276   1.94288   1.94419
 Alpha virt. eigenvalues --    1.94505   1.94626   1.94701   1.94918   1.94956
 Alpha virt. eigenvalues --    1.95101   1.95143   1.95365   1.95493   1.95661
 Alpha virt. eigenvalues --    1.95770   1.95876   1.95965   1.96031   1.96084
 Alpha virt. eigenvalues --    1.96127   1.96323   1.96352   1.96582   1.96659
 Alpha virt. eigenvalues --    1.96744   1.96833   1.96968   1.97056   1.97362
 Alpha virt. eigenvalues --    1.97512   1.97518   1.97668   1.97742   1.97753
 Alpha virt. eigenvalues --    1.97904   1.98057   1.98136   1.98268   1.98362
 Alpha virt. eigenvalues --    1.98470   1.98590   1.98594   1.98823   1.98893
 Alpha virt. eigenvalues --    1.99000   1.99149   1.99236   1.99358   1.99548
 Alpha virt. eigenvalues --    1.99712   1.99863   1.99882   2.00010   2.00236
 Alpha virt. eigenvalues --    2.00293   2.00326   2.00464   2.00664   2.00812
 Alpha virt. eigenvalues --    2.00865   2.00999   2.01315   2.01369   2.01558
 Alpha virt. eigenvalues --    2.01694   2.01720   2.01833   2.01916   2.02136
 Alpha virt. eigenvalues --    2.02177   2.02258   2.02406   2.02490   2.02537
 Alpha virt. eigenvalues --    2.02679   2.02953   2.03029   2.03155   2.03278
 Alpha virt. eigenvalues --    2.03400   2.03496   2.03645   2.03858   2.03962
 Alpha virt. eigenvalues --    2.03986   2.04120   2.04170   2.04280   2.04475
 Alpha virt. eigenvalues --    2.04774   2.04935   2.04965   2.05075   2.05267
 Alpha virt. eigenvalues --    2.05561   2.05670   2.05834   2.06012   2.06159
 Alpha virt. eigenvalues --    2.06283   2.06504   2.06593   2.06654   2.06744
 Alpha virt. eigenvalues --    2.07019   2.07142   2.07237   2.07341   2.07449
 Alpha virt. eigenvalues --    2.07607   2.07832   2.07990   2.08142   2.08291
 Alpha virt. eigenvalues --    2.08363   2.08676   2.08838   2.08911   2.09222
 Alpha virt. eigenvalues --    2.09356   2.09694   2.09817   2.09895   2.10127
 Alpha virt. eigenvalues --    2.10338   2.10502   2.10633   2.10853   2.11053
 Alpha virt. eigenvalues --    2.11237   2.11408   2.11475   2.11607   2.11754
 Alpha virt. eigenvalues --    2.11832   2.12139   2.12354   2.12675   2.12869
 Alpha virt. eigenvalues --    2.13011   2.13106   2.13231   2.13431   2.13531
 Alpha virt. eigenvalues --    2.13597   2.14127   2.14271   2.14337   2.14545
 Alpha virt. eigenvalues --    2.14711   2.14862   2.14984   2.15114   2.15487
 Alpha virt. eigenvalues --    2.15752   2.16113   2.16200   2.16427   2.16637
 Alpha virt. eigenvalues --    2.16766   2.17119   2.17271   2.17421   2.17534
 Alpha virt. eigenvalues --    2.17884   2.18056   2.18266   2.18486   2.18883
 Alpha virt. eigenvalues --    2.19183   2.19354   2.19520   2.19664   2.19891
 Alpha virt. eigenvalues --    2.20022   2.20167   2.20567   2.20627   2.20882
 Alpha virt. eigenvalues --    2.21060   2.21277   2.21402   2.21551   2.21791
 Alpha virt. eigenvalues --    2.21887   2.21928   2.22389   2.22473   2.22732
 Alpha virt. eigenvalues --    2.22864   2.23068   2.23273   2.23360   2.23904
 Alpha virt. eigenvalues --    2.24031   2.24180   2.24426   2.24588   2.24775
 Alpha virt. eigenvalues --    2.25120   2.25182   2.25390   2.25754   2.25990
 Alpha virt. eigenvalues --    2.26123   2.26421   2.26659   2.26803   2.27090
 Alpha virt. eigenvalues --    2.27369   2.27533   2.28017   2.28166   2.28641
 Alpha virt. eigenvalues --    2.28671   2.29052   2.29150   2.29516   2.29667
 Alpha virt. eigenvalues --    2.29824   2.29978   2.30170   2.30363   2.30658
 Alpha virt. eigenvalues --    2.30901   2.31013   2.31244   2.31300   2.31547
 Alpha virt. eigenvalues --    2.31913   2.32214   2.32275   2.32433   2.32604
 Alpha virt. eigenvalues --    2.32738   2.32869   2.32908   2.33214   2.33572
 Alpha virt. eigenvalues --    2.33709   2.33945   2.34364   2.34482   2.34552
 Alpha virt. eigenvalues --    2.34701   2.34861   2.35045   2.35062   2.35239
 Alpha virt. eigenvalues --    2.35391   2.35490   2.35804   2.36177   2.36314
 Alpha virt. eigenvalues --    2.36717   2.36797   2.37030   2.37209   2.37265
 Alpha virt. eigenvalues --    2.37503   2.38001   2.38169   2.38172   2.38437
 Alpha virt. eigenvalues --    2.38642   2.38885   2.39079   2.39129   2.39256
 Alpha virt. eigenvalues --    2.39388   2.39436   2.39796   2.39863   2.39932
 Alpha virt. eigenvalues --    2.40080   2.40439   2.40584   2.40830   2.40906
 Alpha virt. eigenvalues --    2.41233   2.41319   2.41360   2.41598   2.41835
 Alpha virt. eigenvalues --    2.42019   2.42240   2.42416   2.42525   2.42837
 Alpha virt. eigenvalues --    2.43061   2.43293   2.43357   2.43698   2.43768
 Alpha virt. eigenvalues --    2.43872   2.44302   2.44434   2.44620   2.44902
 Alpha virt. eigenvalues --    2.45123   2.45351   2.45464   2.45511   2.45689
 Alpha virt. eigenvalues --    2.45890   2.46074   2.46180   2.46215   2.46603
 Alpha virt. eigenvalues --    2.46950   2.47139   2.47256   2.47437   2.47493
 Alpha virt. eigenvalues --    2.47921   2.48346   2.48366   2.48592   2.48647
 Alpha virt. eigenvalues --    2.48999   2.49460   2.49768   2.50149   2.50235
 Alpha virt. eigenvalues --    2.50415   2.50573   2.50764   2.50989   2.51032
 Alpha virt. eigenvalues --    2.51143   2.51462   2.51597   2.51900   2.52050
 Alpha virt. eigenvalues --    2.52190   2.52478   2.52532   2.52641   2.52706
 Alpha virt. eigenvalues --    2.52812   2.53091   2.53250   2.53612   2.53638
 Alpha virt. eigenvalues --    2.53860   2.54278   2.54592   2.55074   2.55155
 Alpha virt. eigenvalues --    2.55577   2.55786   2.55978   2.56052   2.56267
 Alpha virt. eigenvalues --    2.56481   2.56967   2.57323   2.57451   2.57864
 Alpha virt. eigenvalues --    2.58063   2.58405   2.58552   2.58680   2.58931
 Alpha virt. eigenvalues --    2.59041   2.59123   2.59434   2.59552   2.59887
 Alpha virt. eigenvalues --    2.60156   2.60183   2.60765   2.60879   2.61070
 Alpha virt. eigenvalues --    2.61097   2.61379   2.61741   2.62082   2.62187
 Alpha virt. eigenvalues --    2.62463   2.62537   2.62658   2.62800   2.63022
 Alpha virt. eigenvalues --    2.63194   2.63416   2.63449   2.63544   2.63632
 Alpha virt. eigenvalues --    2.63815   2.64063   2.64282   2.64402   2.64718
 Alpha virt. eigenvalues --    2.64793   2.64854   2.64965   2.65068   2.65208
 Alpha virt. eigenvalues --    2.65388   2.65580   2.65741   2.65983   2.66089
 Alpha virt. eigenvalues --    2.66237   2.66389   2.66571   2.66637   2.66798
 Alpha virt. eigenvalues --    2.66911   2.66979   2.67042   2.67246   2.67771
 Alpha virt. eigenvalues --    2.67865   2.68091   2.68350   2.68416   2.68717
 Alpha virt. eigenvalues --    2.68738   2.68858   2.69043   2.69233   2.69581
 Alpha virt. eigenvalues --    2.69683   2.69765   2.70114   2.70401   2.70655
 Alpha virt. eigenvalues --    2.70840   2.71064   2.71259   2.71347   2.71666
 Alpha virt. eigenvalues --    2.72426   2.72610   2.73945   2.74117   2.74414
 Alpha virt. eigenvalues --    2.74942   2.75244   2.75747   2.76350   2.76606
 Alpha virt. eigenvalues --    2.76766   2.77123   2.77700   2.77892   2.77986
 Alpha virt. eigenvalues --    2.78341   2.78453   2.78939   2.79716   2.80084
 Alpha virt. eigenvalues --    2.80515   2.80567   2.80666   2.80927   2.81849
 Alpha virt. eigenvalues --    2.82021   2.82168   2.82586   2.83590   2.83602
 Alpha virt. eigenvalues --    2.84035   2.84165   2.84552   2.85051   2.85422
 Alpha virt. eigenvalues --    2.85619   2.85821   2.86014   2.86294   2.86517
 Alpha virt. eigenvalues --    2.87236   2.87483   2.87586   2.87894   2.88145
 Alpha virt. eigenvalues --    2.88215   2.88319   2.88419   2.88749   2.88967
 Alpha virt. eigenvalues --    2.89146   2.89518   2.89627   2.89755   2.89884
 Alpha virt. eigenvalues --    2.90244   2.90451   2.90528   2.90966   2.91108
 Alpha virt. eigenvalues --    2.91454   2.91587   2.91645   2.91721   2.91865
 Alpha virt. eigenvalues --    2.92164   2.92383   2.92480   2.92488   2.92522
 Alpha virt. eigenvalues --    2.92782   2.92953   2.93310   2.93408   2.93510
 Alpha virt. eigenvalues --    2.93725   2.93958   2.94135   2.94327   2.94496
 Alpha virt. eigenvalues --    2.94606   2.94724   2.94994   2.95099   2.95305
 Alpha virt. eigenvalues --    2.95787   2.95917   2.96025   2.96352   2.96791
 Alpha virt. eigenvalues --    2.96945   2.97020   2.97138   2.97356   2.97524
 Alpha virt. eigenvalues --    2.97582   2.97899   2.98076   2.98218   2.98579
 Alpha virt. eigenvalues --    2.98726   2.98886   2.98996   2.99229   2.99373
 Alpha virt. eigenvalues --    2.99445   2.99572   2.99685   2.99904   3.00139
 Alpha virt. eigenvalues --    3.00470   3.00568   3.00927   3.01030   3.01243
 Alpha virt. eigenvalues --    3.01280   3.01417   3.01634   3.01921   3.02181
 Alpha virt. eigenvalues --    3.02386   3.02900   3.03058   3.03125   3.03325
 Alpha virt. eigenvalues --    3.03376   3.03670   3.03975   3.04542   3.04921
 Alpha virt. eigenvalues --    3.05053   3.05281   3.05520   3.05772   3.05930
 Alpha virt. eigenvalues --    3.06117   3.06281   3.06630   3.06668   3.07185
 Alpha virt. eigenvalues --    3.07389   3.07482   3.07922   3.07975   3.08282
 Alpha virt. eigenvalues --    3.08428   3.08700   3.08944   3.09282   3.09313
 Alpha virt. eigenvalues --    3.09411   3.09674   3.10136   3.10317   3.10478
 Alpha virt. eigenvalues --    3.10795   3.11242   3.11574   3.11650   3.11849
 Alpha virt. eigenvalues --    3.11971   3.12250   3.12336   3.12464   3.12499
 Alpha virt. eigenvalues --    3.12760   3.13012   3.13101   3.13219   3.13391
 Alpha virt. eigenvalues --    3.14189   3.14338   3.14648   3.14839   3.15062
 Alpha virt. eigenvalues --    3.15325   3.15469   3.15662   3.15764   3.16037
 Alpha virt. eigenvalues --    3.16252   3.16352   3.16645   3.16948   3.17102
 Alpha virt. eigenvalues --    3.17387   3.17826   3.18160   3.18210   3.18327
 Alpha virt. eigenvalues --    3.18524   3.18857   3.19202   3.19384   3.19541
 Alpha virt. eigenvalues --    3.19740   3.19935   3.20546   3.21487   3.22540
 Alpha virt. eigenvalues --    3.24000   3.24419   3.24569   3.25264   3.26573
 Alpha virt. eigenvalues --    3.32375   3.32673   3.33384   3.34902   3.35445
 Alpha virt. eigenvalues --    3.36545   3.36902   3.39086   3.41355   3.44610
 Alpha virt. eigenvalues --    3.45401   3.45967   3.47585   3.48278   3.50066
 Alpha virt. eigenvalues --    3.50848   3.51844   3.52482   3.53212   3.53909
 Alpha virt. eigenvalues --    3.54672   3.56318   3.57013   3.58084   3.60387
 Alpha virt. eigenvalues --    3.61518   3.64257   3.70869   3.71742   3.75873
 Alpha virt. eigenvalues --    3.76563   3.77207   3.79245   3.80520
          Condensed to atoms (all electrons):
 Mulliken charges:
               1
     1  C    0.014295
     2  C   -0.010122
     3  C    0.274925
     4  O   -0.398258
     5  C    0.098705
     6  C    0.174631
     7  O   -0.379151
     8  C   -0.003649
     9  C    0.163561
    10  C   -0.041224
    11  C   -0.043105
    12  C   -0.076898
    13  C   -0.000549
    14  C   -0.030898
    15  C   -0.094810
    16  C   -0.019929
    17  C    0.006861
    18  C   -0.110503
    19  C   -0.066666
    20  C    0.181003
    21  O   -0.356440
    22  C    0.170243
    23  C   -0.050286
    24  C   -0.029670
    25  C   -0.041660
    26  C   -0.089475
    27  C   -0.041289
    28  C    0.007327
    29  C   -0.071723
    30  C   -0.076860
    31  C   -0.035399
    32  C   -0.030376
    33  C    0.118961
    34  O   -0.361373
    35  C    0.238990
    36  C    0.239072
    37  C   -0.090358
    38  C   -0.045407
    39  C    0.027854
    40  C    0.000491
    41  C   -0.020676
    42  C   -0.080872
    43  C    0.008153
    44  C    0.045923
    45  C   -0.000692
    46  C   -0.044382
    47  C   -0.008442
    48  N   -0.199515
    49  C    0.002788
    50  N   -0.194340
    51  C    0.164478
    52  C    0.235382
    53  C   -0.023362
    54  C   -0.051921
    55  C    0.238674
    56  C   -0.097200
    57  C   -0.007215
    58  O   -0.372231
    59  C   -0.049078
    60  C   -0.085064
    61  C   -0.021408
    62  C   -0.048543
    63  C   -0.072579
    64  C   -0.011413
    65  C   -0.019479
    66  C   -0.046263
    67  C   -0.037964
    68  C    0.080344
    69  C   -0.118977
    70  C   -0.058182
    71  C   -0.032321
    72  C   -0.070328
    73  C   -0.028414
    74  C   -0.011537
    75  C   -0.132967
    76  C   -0.023142
    77  C   -0.010556
    78  C   -0.114355
    79  C    0.096214
    80  C   -0.041287
    81  C   -0.039703
    82  C    0.256937
    83  C   -0.089340
    84  C   -0.073840
    85  O   -0.364241
    86  C    0.181059
    87  C    0.123510
    88  C   -0.003944
    89  H    0.051814
    90  H    0.045692
    91  H    0.042170
    92  H    0.043752
    93  H    0.016682
    94  H    0.027419
    95  H   -0.002709
    96  H    0.044964
    97  H    0.039414
    98  H    0.060724
    99  H    0.044752
   100  H    0.040315
   101  H    0.046883
   102  H    0.030243
   103  H    0.032814
   104  H    0.041779
   105  H    0.014160
   106  H    0.029653
   107  H    0.037876
   108  H    0.016409
   109  H    0.017105
   110  H    0.019979
   111  H    0.013724
   112  H    0.018745
   113  H    0.016803
   114  H    0.041366
   115  H    0.007744
   116  H    0.020988
   117  H    0.022884
   118  H    0.017864
   119  H    0.033707
   120  H    0.037057
   121  H    0.027246
   122  H    0.035082
   123  H    0.039793
   124  H    0.038569
   125  H    0.035151
   126  H    0.035881
   127  H    0.038178
   128  H    0.030562
   129  H    0.043663
   130  H    0.024986
   131  H    0.025083
   132  H    0.021672
   133  H    0.023701
   134  H    0.011221
   135  H    0.002441
   136  H    0.026541
   137  H    0.019919
   138  H    0.025663
   139  H    0.028422
   140  H    0.029703
   141  H    0.012523
   142  H    0.028124
   143  H    0.026149
   144  H    0.031119
   145  H    0.044876
   146  H    0.036599
   147  H    0.049379
   148  H    0.036302
   149  H    0.006054
   150  H    0.013597
   151  H   -0.026157
   152  H    0.005179
   153  H   -0.004361
   154  H    0.001481
   155  H   -0.025077
   156  H   -0.000585
   157  H    0.030745
   158  H   -0.009788
   159  H    0.012653
   160  H    0.010496
   161  H    0.007456
   162  H    0.005218
   163  H    0.035635
   164  H    0.029450
   165  H    0.022881
   166  H    0.023869
   167  H    0.009431
   168  H    0.026328
   169  H    0.024556
   170  H    0.015999
   171  H    0.029200
   172  H    0.023879
   173  H    0.024580
   174  H   -0.003315
   175  H    0.016655
   176  H    0.022298
   177  H    0.000935
   178  H    0.018051
   179  H    0.020970
   180  H    0.037023
   181  H    0.012394
   182  H    0.049374
   183  H    0.058932
   184  H    0.036503
   185  H    0.037512
   186  H    0.036155
   187  H    0.028196
   188  H    0.030717
   189  H    0.002490
   190  H    0.030310
   191  H    0.026239
   192  H    0.016300
   193  H    0.026403
   194  H    0.020245
   195  H    0.023066
   196  H    0.040188
   197  H    0.025548
   198  H    0.025320
   199  H    0.015435
   200  H    0.045246
   201  H    0.041841
   202  H    0.016137
   203  H    0.023830
   204  H    0.042882
   205  H    0.011519
   206  H    0.011948
   207  H   -0.020996
   208  H    0.000848
   209  H    0.039727
   210  H    0.042677
   211  H    0.036034
   212  H    0.041755
   213  H    0.043025
   214  H    0.027312
   215  C   -0.068574
   216  C    0.152233
   217  C   -0.145826
   218  C   -0.033245
   219  C   -0.066962
   220  C   -0.026796
   221  C   -0.067797
   222  C   -0.038581
   223  S    0.119378
   224  C   -0.081678
   225  C   -0.022900
   226  C    0.194128
   227  C   -0.088586
   228  C   -0.001565
   229  C    0.003346
   230  C    0.108824
   231  C   -0.026651
   232  C    0.005922
   233  C    0.122818
   234  C   -0.130037
   235  C    0.120911
   236  C    0.172148
   237  C   -0.118367
   238  C    0.172614
   239  O   -0.366803
   240  O   -0.380618
   241  C    0.053145
   242  O   -0.393455
   243  O   -0.368216
   244  H    0.034257
   245  H    0.036373
   246  H    0.040914
   247  H    0.003512
   248  H    0.009803
   249  H   -0.006652
   250  H   -0.034315
   251  H   -0.008977
   252  H   -0.014275
   253  H   -0.045711
   254  H    0.036470
   255  H    0.014404
   256  H    0.025338
   257  H    0.021773
   258  H    0.058196
   259  H    0.029773
 Sum of Mulliken charges =  -0.00000
 Mulliken charges with hydrogens summed into heavy atoms:
               1
     1  C    0.066110
     2  C    0.121492
     3  C    0.319026
     4  O   -0.398258
     5  C    0.095996
     6  C    0.259009
     7  O   -0.379151
     8  C    0.142142
     9  C    0.240687
    10  C    0.033370
    11  C    0.000709
    12  C   -0.022613
    13  C    0.036534
    14  C    0.001571
    15  C   -0.036641
    16  C    0.008804
    17  C    0.047609
    18  C   -0.039739
    19  C   -0.004337
    20  C    0.259364
    21  O   -0.356440
    22  C    0.241275
    23  C    0.018454
    24  C    0.038979
    25  C    0.005095
    26  C   -0.054553
    27  C   -0.012307
    28  C    0.052909
    29  C   -0.013599
    30  C   -0.036213
    31  C    0.021869
    32  C    0.051098
    33  C    0.204643
    34  O   -0.361373
    35  C    0.238990
    36  C    0.239072
    37  C   -0.084304
    38  C   -0.031810
    39  C    0.027854
    40  C   -0.025666
    41  C   -0.015496
    42  C   -0.085233
    43  C    0.009634
    44  C    0.045923
    45  C   -0.025769
    46  C   -0.044966
    47  C    0.022303
    48  N   -0.199515
    49  C   -0.007000
    50  N   -0.194340
    51  C    0.164478
    52  C    0.235382
    53  C   -0.010709
    54  C   -0.041425
    55  C    0.238674
    56  C   -0.089744
    57  C   -0.001997
    58  O   -0.372231
    59  C    0.016006
    60  C   -0.038314
    61  C    0.014351
    62  C   -0.007987
    63  C   -0.019500
    64  C    0.009852
    65  C    0.019474
    66  C   -0.027277
    67  C    0.020029
    68  C    0.142112
    69  C   -0.023542
    70  C    0.015485
    71  C    0.026592
    72  C   -0.037528
    73  C    0.014126
    74  C    0.035111
    75  C   -0.069713
    76  C    0.027725
    77  C    0.050125
    78  C   -0.056377
    79  C    0.162927
    80  C   -0.029768
    81  C   -0.027755
    82  C    0.256937
    83  C   -0.110335
    84  C   -0.072992
    85  O   -0.364241
    86  C    0.263464
    87  C    0.201299
    88  C    0.066393
   215  C   -0.068574
   216  C    0.222864
   217  C   -0.104912
   218  C   -0.033245
   219  C   -0.066962
   220  C   -0.026796
   221  C   -0.067797
   222  C   -0.038581
   223  S    0.119378
   224  C   -0.081678
   225  C   -0.022900
   226  C    0.194128
   227  C   -0.085074
   228  C    0.008238
   229  C   -0.003305
   230  C    0.074509
   231  C   -0.035628
   232  C   -0.008353
   233  C    0.122818
   234  C   -0.130037
   235  C    0.120911
   236  C    0.172148
   237  C   -0.164078
   238  C    0.248826
   239  O   -0.366803
   240  O   -0.380618
   241  C    0.162886
   242  O   -0.393455
   243  O   -0.368216
 Electronic spatial extent (au):  <R**2>=         138031.8280
 Charge=             -0.0000 electrons
 Dipole moment (field-independent basis, Debye):
    X=             -4.0519    Y=             -1.5060    Z=             -4.8002  Tot=              6.4597
 Quadrupole moment (field-independent basis, Debye-Ang):
   XX=           -688.4579   YY=           -696.1222   ZZ=           -718.4777
   XY=              3.3431   XZ=            -16.6442   YZ=             11.9557
 Traceless Quadrupole moment (field-independent basis, Debye-Ang):
   XX=             12.5614   YY=              4.8971   ZZ=            -17.4584
   XY=              3.3431   XZ=            -16.6442   YZ=             11.9557
 Octapole moment (field-independent basis, Debye-Ang**2):
  XXX=           -344.2041  YYY=            -68.1669  ZZZ=           -130.0276  XYY=            -39.0397
  XXY=            -62.0938  XXZ=           -313.2218  XZZ=            -61.9552  YZZ=            -29.4895
  YYZ=            104.6535  XYZ=             47.5151
 Hexadecapole moment (field-independent basis, Debye-Ang**3):
 XXXX=        -100833.6284 YYYY=         -49493.3549 ZZZZ=         -34407.9500 XXXY=            -17.0976
 XXXZ=           -953.4748 YYYX=            -72.3844 YYYZ=            -72.1691 ZZZX=           -134.5213
 ZZZY=           -287.9775 XXYY=         -26011.8536 XXZZ=         -22742.3118 YYZZ=         -14023.1947
 XXYZ=            694.0239 YYXZ=           -469.1352 ZZXY=            196.4756
 N-N= 2.966027188152D+04 E-N=-7.163773576029D+04  KE= 5.251053054532D+03
 1\1\GINC-PG-NODE246\SP\RM062X\def2SVP\C104H142N2O10S1\P288589\03-Mar-2
 021\0\\# m062x/def2svp\\0\\0,1\C,0,3.4095351779,-3.3512239684,1.52737\
 C,0,2.5927497204,-4.6425648423,1.53346\C,0,4.1546006612,-3.1721930742,
 2.85777\O,0,5.1632294135,-4.1522147933,3.01337\C,0,5.4494896543,-0.134
 6196853,-0.256359\C,0,4.6638272924,1.0012826101,0.420907\O,0,5.2288968
 059,2.208938674,-0.0369092\C,0,6.8325739166,-0.2643867796,0.356516\C,0
 ,-7.1911229678,-0.9442724324,-3.12053\C,0,-7.3846494757,-2.4527247709,
 -3.30939\C,0,-6.3787310398,-3.0844271688,-4.27856\C,0,-5.1137167187,-3
 .5724458443,-3.57334\C,0,-4.0203015325,-3.979169361,-4.56038\C,0,-2.63
 77150668,-4.0603365425,-3.91362\C,0,-2.5469989322,-5.0840748218,-2.785
 44\C,0,-1.133338565,-5.1497523377,-2.21174\C,0,-0.9930170266,-6.124477
 2029,-1.04185\C,0,-1.8960032608,-5.7690502701,0.137515\C,0,-1.50797414
 32,-6.5133458025,1.41319\C,0,-2.4419675065,-6.1354408067,2.56652\O,0,-
 2.4716493118,-4.7444517037,2.80359\C,0,-4.7472858593,0.3103637028,1.87
 861\C,0,-5.5923203504,-0.4957535708,2.85828\C,0,-5.8133682655,-1.94472
 99754,2.41834\C,0,-6.7665382619,-2.1188771279,1.23409\C,0,-8.162594576
 3,-1.5664521033,1.51245\C,0,-9.1438855421,-1.8843168153,0.387922\C,0,-
 10.5246794467,-1.252646022,0.587922\C,0,-10.5205528451,0.2678263509,0.
 769002\C,0,-9.94118788,1.0240318936,-0.425711\C,0,-9.7445758906,2.5149
 042345,-0.135529\C,0,-8.4652399549,2.8233870913,0.6452\C,0,-7.20995766
 3,2.6860998134,-0.212994\O,0,-6.1146730833,3.1885321617,0.530272\C,0,-
 1.4118848538,-4.1296497257,3.39152\C,0,-4.9028813077,3.2752011671,-0.0
 764195\C,0,-0.3540968318,-4.7690711679,4.03432\C,0,0.6319951589,-4.022
 3930725,4.65023\C,0,0.6280026845,-2.6284792344,4.61361\C,0,-0.43199544
 02,-2.001153674,3.95759\C,0,-1.4381882665,-2.7340844939,3.36912\C,0,-4
 .6349459627,2.8694287518,-1.38206\C,0,-3.364857591,3.0082715319,-1.900
 92\C,0,-2.3252796379,3.5399301233,-1.14227\C,0,-2.6010829326,3.9487010
 936,0.16324\C,0,-3.8671316786,3.8211078803,0.688136\C,0,1.6973593804,-
 1.9162205471,5.32821\N,0,2.3179810833,-0.8452774948,5.08882\C,0,-0.974
 6161904,3.6070475911,-1.67882\N,0,-0.7095816464,3.1149632428,-2.80967\
 C,0,6.2950214733,-3.914477065,2.24986\C,0,4.5246822512,3.3702734996,0.
 143768\C,0,7.2581583534,-3.0088400643,2.68398\C,0,8.3644059271,-2.7446
 408929,1.90657\C,0,8.5260061923,-3.3643546284,0.665492\C,0,7.602510461
 4,-4.3250034922,0.268782\C,0,6.4961759806,-4.5926752581,1.05745\O,0,9.
 5935533845,-2.9519221723,-0.0719183\C,0,9.9081136104,-0.8968090458,-2.
 23173\C,0,8.7241591649,-0.8188454358,-3.19467\C,0,8.0751874556,0.56503
 87213,-3.20982\C,0,6.8399228894,0.5984850836,-4.11063\C,0,5.9699924004
 ,1.8336400545,-3.87889\C,0,4.6904764829,1.7839369886,-4.71585\C,0,3.63
 0030233,2.8046944403,-4.29396\C,0,3.0350437334,2.4835462528,-2.92409\C
 ,0,1.8322412676,3.3463010312,-2.54231\C,0,0.5933379616,3.0187551615,-3
 .38994\C,0,0.2328125109,6.7884936293,1.13835\C,0,-0.8637785612,7.67855
 37133,1.72767\C,0,-0.5911993361,8.1951969301,3.14443\C,0,-0.1802674273
 ,7.1356642956,4.16677\C,0,-1.2346003664,6.0608570488,4.41821\C,0,-0.75
 5955158,5.0179112172,5.43114\C,0,0.3057365901,4.078256475,4.86102\C,0,
 0.7930438773,3.0695929778,5.89973\C,0,1.8153168929,2.0772114037,5.3431
 5\C,0,1.2118047719,1.1766818196,4.26799\C,0,2.0947662155,-0.0300901258
 ,3.92949\C,0,4.891488288,4.4403110678,-0.675629\C,0,4.2059557086,5.629
 0393891,-0.6164\C,0,3.1436180962,5.7998589465,0.276108\C,0,2.818906163
 7,4.7547965975,1.12868\C,0,3.4943814989,3.5435963767,1.05339\O,0,2.517
 662514,7.0091890334,0.202318\C,0,1.6257078125,7.4248094999,1.21686\C,0
 ,9.6636909583,-3.3097754117,-1.43889\C,0,10.5422806264,-2.2888256442,-
 2.16152\H,0,4.1622513495,-3.3981050113,0.731456\H,0,1.7810061405,-4.55
 60788339,2.25283\H,0,2.1795090868,-4.8376457649,0.545253\H,0,3.2358827
 203,-5.4691094945,1.8242\H,0,4.5753668224,-2.1604214935,2.89549\H,0,3.
 4688065207,-3.3004762975,3.69725\H,0,5.5373103511,0.1201009633,-1.3208
 6\H,0,4.7407318977,0.9088500744,1.5122\H,0,3.6038953942,0.9371585426,0
 .135669\H,0,7.3356729945,0.697195917,0.307142\H,0,7.4120434269,-1.0114
 908557,-0.175592\H,0,6.7459124972,-0.5744610238,1.394\H,0,-7.994055433
 6,-0.5560522355,-2.4835\H,0,-7.2610410871,-0.4429202962,-4.08911\H,0,-
 8.4011242664,-2.5927876796,-3.68309\H,0,-7.3109297685,-2.9423815549,-2
 .33711\H,0,-6.1096944053,-2.355138741,-5.04729\H,0,-6.8479876641,-3.93
 03126669,-4.78604\H,0,-5.3722088115,-4.4193874078,-2.9355\H,0,-4.72923
 08625,-2.7850358159,-2.92771\H,0,-3.9750324889,-3.2372469078,-5.36293\
 H,0,-4.2728934708,-4.9397629795,-5.01556\H,0,-2.3778180527,-3.07722024
 42,-3.51451\H,0,-1.9038736767,-4.3094658972,-4.68488\H,0,-2.8385112902
 ,-6.0695811477,-3.1567\H,0,-3.2399642722,-4.797808371,-1.99574\H,0,-0.
 8402286789,-4.1519293663,-1.87837\H,0,-0.4393774942,-5.4482418808,-3.0
 0261\H,0,0.0482023206,-6.1132156322,-0.708566\H,0,-1.218077943,-7.1389
 309808,-1.38002\H,0,-2.9326597263,-6.0085380326,-0.104423\H,0,-1.83850
 00204,-4.6961877212,0.328536\H,0,-0.477636073,-6.2659089715,1.67823\H,
 0,-1.5684771105,-7.5923167649,1.25752\H,0,-2.1807615368,-6.6868918371,
 3.47849\H,0,-3.4737338843,-6.3831265631,2.30081\H,0,-4.800380228,1.381
 4698736,2.12032\H,0,-5.0922642324,0.1729559105,0.849606\H,0,-5.0625411
 429,-0.4989419219,3.81321\H,0,-6.5448904562,0.0117439246,3.00724\H,0,-
 4.8459012504,-2.3786691553,2.16024\H,0,-6.2102150357,-2.5035885085,3.2
 6957\H,0,-6.3551042728,-1.6344623072,0.346837\H,0,-6.8399421642,-3.186
 7966575,1.01324\H,0,-8.5407992012,-1.9785368882,2.45143\H,0,-8.0911043
 497,-0.4855800972,1.62275\H,0,-8.7181855164,-1.5514809291,-0.559398\H,
 0,-9.2702977494,-2.9676874541,0.316271\H,0,-11.1489502581,-1.504821453
 6,-0.273385\H,0,-10.9888567188,-1.6982156969,1.47126\H,0,-11.550738084
 1,0.5976235844,0.926822\H,0,-9.9639571855,0.5229938599,1.67084\H,0,-8.
 9815326529,0.5923816129,-0.704831\H,0,-10.6169045041,0.9060391723,-1.2
 7613\H,0,-9.716439166,3.0677586334,-1.07767\H,0,-10.6027528163,2.88069
 1651,0.432007\H,0,-8.5024110497,3.8513921201,1.01043\H,0,-8.377295308,
 2.1697024947,1.51324\H,0,-7.0250499079,1.6377671272,-0.481146\H,0,-7.3
 335666875,3.2691402861,-1.13659\H,0,-0.2963919344,-5.845945305,4.08087
 \H,0,1.4358251411,-4.5362894176,5.15997\H,0,-0.5030227951,-0.927278242
 7,3.93225\H,0,-2.264891538,-2.2380202605,2.88556\H,0,-5.4070164354,2.4
 397976821,-2.00021\H,0,-3.1523424766,2.7004802114,-2.91129\H,0,-1.8100
 212707,4.3659376039,0.769514\H,0,-4.088192917,4.1369621451,1.69629\H,0
 ,2.0332022648,-2.4310128789,6.22904\H,0,-0.2332610854,4.0733562756,-1.
 01514\H,0,7.1230227698,-2.5082945874,3.6313\H,0,9.1105395182,-2.033096
 7061,2.22395\H,0,7.7280066209,-4.8694076778,-0.654492\H,0,5.7781097821
 ,-5.3338726623,0.740502\H,0,9.5860022949,-0.6103044946,-1.22928\H,0,10
 .6695767674,-0.182309895,-2.55142\H,0,9.0589075897,-1.0760973521,-4.20
 295\H,0,7.9656658103,-1.5489349587,-2.90361\H,0,7.7815789155,0.8293846
 346,-2.19213\H,0,8.7988611646,1.3095879286,-3.5476\H,0,7.1450369464,0.
 5518769092,-5.15867\H,0,6.2381433692,-0.2930910327,-3.91139\H,0,5.7149
 117194,1.8857359521,-2.81957\H,0,6.535306154,2.7348408427,-4.12525\H,0
 ,4.9477674563,1.9464060844,-5.76555\H,0,4.2550671239,0.7840547689,-4.6
 3897\H,0,4.0675703988,3.8049623573,-4.27309\H,0,2.8352843293,2.8056744
 208,-5.04345\H,0,2.7364624368,1.4319462737,-2.89499\H,0,3.8038138791,2
 .6247709069,-2.16728\H,0,1.6096624424,3.1484285716,-1.49109\H,0,2.0884
 079499,4.4041200895,-2.62479\H,0,0.659667642,1.975490199,-3.72703\H,0,
 0.5724265103,3.6381464406,-4.29377\H,0,0.0045150289,6.6066580275,0.085
 0562\H,0,0.2234455606,5.8244657324,1.64769\H,0,-1.799194885,7.11527956
 82,1.71777\H,0,-1.0029390791,8.5455514891,1.07741\H,0,0.200507562,8.94
 66487417,3.10136\H,0,-1.4951177206,8.6969426583,3.49864\H,0,0.74786069
 09,6.6657739357,3.84411\H,0,0.0293796451,7.6419894866,5.11277\H,0,-2.1
 421325618,6.5389571837,4.79449\H,0,-1.4904004022,5.5573027773,3.48417\
 H,0,-1.6097197912,4.4184946637,5.75656\H,0,-0.3575301343,5.5271824443,
 6.3119\H,0,-0.1216336099,3.5509224849,4.00579\H,0,1.1647311911,4.65240
 54689,4.50795\H,0,1.2423727136,3.6137762506,6.73392\H,0,-0.0630638006,
 2.5157040509,6.29339\H,0,2.6721890872,2.6186227495,4.93536\H,0,2.17666
 93066,1.4438311877,6.1549\H,0,0.2439167423,0.8207505945,4.6274\H,0,1.0
 471159081,1.7392476665,3.3487\H,0,3.0839079256,0.3351865537,3.62962\H,
 0,1.6606981231,-0.587706648,3.08832\H,0,5.7130725376,4.308360113,-1.36
 199\H,0,4.4687054431,6.4527262476,-1.26078\H,0,2.0353444044,4.85486999
 13,1.86216\H,0,3.2050767452,2.7427633154,1.71692\H,0,2.0824486159,7.26
 24470292,2.20068\H,0,1.5345671069,8.5025799152,1.05113\H,0,8.661368044
 9,-3.3203866465,-1.88155\H,0,10.0975485756,-4.3150593604,-1.53845\H,0,
 11.4893736714,-2.2231120601,-1.62411\H,0,10.7433867055,-2.6577879928,-
 3.16907\C,0,2.1787803929,-1.2622059582,-2.67648\C,0,1.7862691413,-1.18
 90889566,-4.12228\C,0,0.3143448944,-1.660794592,-4.08993\C,0,-0.137890
 1985,-1.1231410158,-2.74187\C,0,1.0343194272,-1.3763876392,-1.87901\C,
 0,-1.2093721981,-0.4189732089,-2.34538\C,0,-1.2902450612,0.1234472167,
 -0.974669\C,0,-2.4047627136,-0.1546346534,-0.187218\S,0,-3.6879343687,
 -1.1648962273,-0.874998\C,0,-3.651911314,-0.465092647,-2.50239\C,0,-2.
 4413255726,-0.1067584325,-3.08912\C,0,-4.8763846068,-0.244474912,-3.14
 758\C,0,-4.8691769509,0.4035489591,-4.37389\C,0,-3.6738716171,0.855192
 3861,-4.91159\C,0,-2.4731271756,0.6183736054,-4.27608\C,0,-0.276775609
 4,0.9277123657,-0.471035\C,0,-0.3617182131,1.4306241496,0.81044\C,0,-1
 .440215007,1.1039081126,1.61242\C,0,-2.4617091311,0.2902662033,1.13632
 \C,0,1.1479457798,-1.7754144341,-0.550747\C,0,2.4329917428,-1.83012608
 41,0.00422458\C,0,3.5582266101,-1.4585851727,-0.745281\C,0,3.435094340
 3,-1.2543446379,-2.11776\C,0,-0.0047048819,-2.2291131463,0.286495\O,0,
 2.5633997549,-2.2240419837,1.31669\O,0,4.779947022,-1.3757414348,-0.10
 3081\C,0,-0.4228993967,-1.338509988,-5.37846\O,0,-3.4053322872,-0.1326
 964292,2.03336\O,0,-5.9874892726,-0.6243220239,-2.45136\H,0,2.41685171
 33,-1.8163302812,-4.75356\H,0,1.8389096196,-0.1653839482,-4.50503\H,0,
 0.322607227,-2.7541498312,-3.98046\H,0,-5.7887569107,0.6092077795,-4.9
 0001\H,0,-3.6911731185,1.4093264031,-5.83802\H,0,-1.5601752924,1.02627
 18806,-4.67095\H,0,0.5806398269,1.1350476779,-1.08934\H,0,0.424112378,
 2.0684183659,1.18764\H,0,-1.5092897817,1.456118082,2.63003\H,0,4.31464
 67959,-1.0971096063,-2.72326\H,0,-0.882491662,-2.4147702601,-0.324654\
 H,0,0.2716998115,-3.1413814149,0.810784\H,0,-0.253317743,-1.4902942538
 ,1.04497\H,0,-0.2941410926,-0.2976559419,-5.65961\H,0,-1.4830504576,-1
 .5563431657,-5.29615\H,0,-0.0094574206,-1.9509409303,-6.1788\\Version=
 ES64L-G16RevB.01\State=1-A\HF=-5302.5649333\RMSD=2.846e-09\Dipole=-1.5
 851368,-0.1551498,-1.9804509\Quadrupole=10.0490491,-0.5233064,-9.52574
 27,4.0008986,-10.8902498,11.9243457\PG=C01 [X(C104H142N2O10S1)]\\@


 ANYONE WHO IS NOT SHOCKED BY QUANTUM THEORY HAS
 NOT UNDERSTOOD IT. -- NIELS BOHR(1885-1962)
 Job cpu time:       0 days 11 hours 27 minutes 56.1 seconds.
 Elapsed time:       0 days  1 hours  9 minutes  5.4 seconds.
 File lengths (MBytes):  RWF=   2968 Int=      0 D2E=      0 Chk=    319 Scr=      1
 Normal termination of Gaussian 16 at Wed Mar  4 12:07:18 2021.
