# Supplementary material for: A light-fuelled nanoratchet shifts a coupled chemical equilibrium
Source: Nat Nanotechnol. 2021 Dec 16;17(2):159–65. doi: 10.1038/s41565-021-01021-z (PMC8956507; doi:10.1038/s41565-021-01021-z)
Supplement: Supplementary file 3 — Supplementary Data Set 2. Gaussian output and xyz files for computed structures. [file 41565_2021_1021_MOESM3_ESM.zip › neutral-molecules-Gaussian-output-files/2.out]

 Entering Gaussian System, Link 0=g16
 Initial command:
 /software/software/Gaussian/16-B.01/g16/l1.exe "/local/tmp/Gau-19112.inp" -scrdir="/local/tmp/"
 Entering Link 1 = /software/software/Gaussian/16-B.01/g16/l1.exe PID=     19116.
  
 Copyright (c) 1988-2017, Gaussian, Inc.  All Rights Reserved.
  
 This is part of the Gaussian(R) 16 program.  It is based on
 the Gaussian(R) 09 system (copyright 2009, Gaussian, Inc.),
 the Gaussian(R) 03 system (copyright 2003, Gaussian, Inc.),
 the Gaussian(R) 98 system (copyright 1998, Gaussian, Inc.),
 the Gaussian(R) 94 system (copyright 1995, Gaussian, Inc.),
 the Gaussian 92(TM) system (copyright 1992, Gaussian, Inc.),
 the Gaussian 90(TM) system (copyright 1990, Gaussian, Inc.),
 the Gaussian 88(TM) system (copyright 1988, Gaussian, Inc.),
 the Gaussian 86(TM) system (copyright 1986, Carnegie Mellon
 University), and the Gaussian 82(TM) system (copyright 1983,
 Carnegie Mellon University). Gaussian is a federally registered
 trademark of Gaussian, Inc.
  
 This software contains proprietary and confidential information,
 including trade secrets, belonging to Gaussian, Inc.
  
 This software is provided under written license and may be
 used, copied, transmitted, or stored only in accord with that
 written license.
  
 The following legend is applicable only to US Government
 contracts under FAR:
  
                    RESTRICTED RIGHTS LEGEND
  
 Use, reproduction and disclosure by the US Government is
 subject to restrictions as set forth in subparagraphs (a)
 and (c) of the Commercial Computer Software - Restricted
 Rights clause in FAR 52.227-19.
  
 Gaussian, Inc.
 340 Quinnipiac St., Bldg. 40, Wallingford CT 06492
  
  
 ---------------------------------------------------------------
 Warning -- This program may not be used in any manner that
 competes with the business of Gaussian, Inc. or will provide
 assistance to any competitor of Gaussian, Inc.  The licensee
 of this program is prohibited from giving any competitor of
 Gaussian, Inc. access to this program.  By using this program,
 the user acknowledges that Gaussian, Inc. is engaged in the
 business of creating and licensing software in the field of
 computational chemistry and represents and warrants to the
 licensee that it is not a competitor of Gaussian, Inc. and that
 it will not use this program in any manner prohibited above.
 ---------------------------------------------------------------
  

 Cite this work as:
 Gaussian 16, Revision B.01,
 M. J. Frisch, G. W. Trucks, H. B. Schlegel, G. E. Scuseria, 
 M. A. Robb, J. R. Cheeseman, G. Scalmani, V. Barone, 
 G. A. Petersson, H. Nakatsuji, X. Li, M. Caricato, A. V. Marenich, 
 J. Bloino, B. G. Janesko, R. Gomperts, B. Mennucci, H. P. Hratchian, 
 J. V. Ortiz, A. F. Izmaylov, J. L. Sonnenberg, D. Williams-Young, 
 F. Ding, F. Lipparini, F. Egidi, J. Goings, B. Peng, A. Petrone, 
 T. Henderson, D. Ranasinghe, V. G. Zakrzewski, J. Gao, N. Rega, 
 G. Zheng, W. Liang, M. Hada, M. Ehara, K. Toyota, R. Fukuda, 
 J. Hasegawa, M. Ishida, T. Nakajima, Y. Honda, O. Kitao, H. Nakai, 
 T. Vreven, K. Throssell, J. A. Montgomery, Jr., J. E. Peralta, 
 F. Ogliaro, M. J. Bearpark, J. J. Heyd, E. N. Brothers, K. N. Kudin, 
 V. N. Staroverov, T. A. Keith, R. Kobayashi, J. Normand, 
 K. Raghavachari, A. P. Rendell, J. C. Burant, S. S. Iyengar, 
 J. Tomasi, M. Cossi, J. M. Millam, M. Klene, C. Adamo, R. Cammi, 
 J. W. Ochterski, R. L. Martin, K. Morokuma, O. Farkas, 
 J. B. Foresman, and D. J. Fox, Gaussian, Inc., Wallingford CT, 2016.
 
 ******************************************
 Gaussian 16:  ES64L-G16RevB.01 20-Dec-2017
                 3-Mar-2021 
 ******************************************
 %nprocshared=10
 Will use up to   10 processors via shared memory.
 %mem=8gb
 ---------------
 # m062x/def2svp
 ---------------
 1/38=1,172=1/1;
 2/12=2,17=6,18=5,40=1/2;
 3/5=43,7=101,11=2,25=1,30=1,74=-55/1,2,3;
 4//1;
 5/5=2,38=5/2;
 6/7=2,8=2,9=2,10=2,28=1/1;
 99/5=1,9=1/99;
 -
 0
 -
 Symbolic Z-matrix:
 Charge =  0 Multiplicity = 1
 C                    -0.12433  -0.71235   4.50925 
 C                     0.05268  -1.4062    5.85431 
 C                    -0.48563   0.7728    4.71644 
 O                    -0.55923   1.51775   3.52161 
 C                    -3.97032   1.22491   2.69528 
 C                    -5.37327   0.7041    2.32037 
 O                    -6.20176   1.75118   1.87365 
 C                    -4.04979   2.07083   3.96221 
 C                     5.22463  -5.76729  -2.938 
 C                     6.30796  -4.7797   -2.49625 
 C                     6.93025  -5.15746  -1.15554 
 C                     7.8536   -4.06825  -0.60305 
 C                     7.14522  -2.72108  -0.44585 
 C                     7.8512   -1.77654   0.52415 
 C                     7.1535   -0.4184    0.56045 
 C                     7.73495   0.52258   1.61342 
 C                     7.05099   1.89182   1.61465 
 C                     7.51481   2.78653   0.46693 
 C                     6.66595   4.04986   0.32648 
 C                     6.84911   5.0497    1.4725 
 O                     6.23568   4.66973   2.68849 
 C                     5.20111  -5.68436   2.54483 
 C                     4.206    -5.83925   3.69696 
 C                     3.04922  -6.76667   3.32912 
 C                     2.03846  -6.87405   4.46872 
 C                     0.95548  -7.92644   4.22502 
 C                     0.00369  -7.62015   3.06741 
 C                    -0.86559  -6.38606   3.30351 
 C                    -1.91636  -6.22673   2.20559 
 C                    -2.69491  -4.91187   2.27308 
 C                    -3.6082   -4.80258   3.49189 
 C                    -4.30197  -3.44352   3.59752 
 C                    -5.28506  -3.15824   2.46402 
 O                    -4.54343  -2.79553   1.31745 
 C                     4.8928    4.78605   2.83754 
 C                    -5.17389  -2.4243    0.18104 
 C                     4.39738   4.41239   4.09115 
 C                     3.0515    4.48653   4.36538 
 C                     2.15091   4.93073   3.39644 
 C                     2.65215   5.31525   2.15431 
 C                     4.0005    5.25203   1.87299 
 C                    -6.54848  -2.27657   0.00732 
 C                    -7.0405   -1.8322   -1.20507 
 C                    -6.20825  -1.54212  -2.28975 
 C                    -4.83314  -1.71729  -2.10296 
 C                    -4.33013  -2.14571  -0.89665 
 C                     0.72822   4.98195   3.67242 
 N                    -0.10062   5.4069    2.82247 
 C                    -6.84423  -1.0241   -3.50743 
 N                    -6.48054  -0.8903   -4.70907 
 C                     0.55787   1.71295   2.75943 
 C                    -6.17776   2.13644   0.55712 
 C                     0.32481   2.02685   1.42226 
 C                     1.3679    2.24815   0.55305 
 C                     2.68234   2.18018   1.00214 
 C                     2.91755   1.90164   2.34323 
 C                     1.86981   1.66182   3.21436 
 O                     3.75975   2.38429   0.17249 
 C                     2.52472   2.95451  -2.74432 
 C                     2.56774   3.58407  -4.13635 
 C                     1.16923   3.9344   -4.65422 
 C                     0.4127    2.71865  -5.19243 
 C                    -1.05547   3.03998  -5.46861 
 C                    -1.82516   1.89381  -6.12958 
 C                    -1.77831   0.60254  -5.31226 
 C                    -2.84488  -0.42052  -5.71178 
 C                    -4.23545  -0.06048  -5.18977 
 C                    -5.20247  -1.25194  -5.25002 
 C                    -6.47268   5.47729  -4.53804 
 C                    -5.70379   6.29006  -3.49723 
 C                    -4.58534   7.10901  -4.14546 
 C                    -3.35834   6.25627  -4.50527 
 C                    -2.15765   6.51563  -3.59319 
 C                    -2.38758   6.18005  -2.11804 
 C                    -2.40701   4.68078  -1.82285 
 C                    -2.82443   4.36462  -0.38442 
 C                    -1.95173   5.06073   0.65824 
 C                    -2.2687    4.61126   2.08112 
 C                    -1.49696   5.43974   3.11385 
 C                    -5.64465   1.40144  -0.49546 
 C                    -5.77015   1.85756  -1.79028 
 C                    -6.42748   3.04969  -2.08654 
 C                    -6.9227    3.80693  -1.02938 
 C                    -6.79784   3.34931   0.26937 
 O                    -6.50478   3.33824  -3.41349 
 C                    -7.32807   4.37356  -3.91561 
 C                     3.82692   1.59578  -1.01072 
 C                     3.88546   2.42671  -2.29529 
 H                     0.81183  -0.76036   3.932 
 H                     0.29412  -2.45348   5.69533 
 H                     0.85222  -0.93986   6.42295 
 H                    -0.87339  -1.34856   6.41949 
 H                    -1.49286   0.83174   5.13504 
 H                     0.22504   1.22371   5.42166 
 H                    -3.597     1.84683   1.87191 
 H                    -5.85878   0.30976   3.21811 
 H                    -5.29329  -0.104     1.58783 
 H                    -4.80536   2.84071   3.83401 
 H                    -3.08831   2.53546   4.16042 
 H                    -4.32062   1.43848   4.80429 
 H                     4.69932  -6.1641   -2.06272 
 H                     5.65052  -6.60678  -3.49251 
 H                     5.83666  -3.79995  -2.39976 
 H                     7.07808  -4.69952  -3.26612 
 H                     7.49197  -6.08842  -1.26216 
 H                     6.12806  -5.33427  -0.43676 
 H                     8.72126  -3.95033  -1.25599 
 H                     8.21975  -4.39474   0.37365 
 H                     6.12864  -2.88892  -0.08402 
 H                     7.07292  -2.22805  -1.41764 
 H                     8.89326  -1.64683   0.22265 
 H                     7.84777  -2.21459   1.5253 
 H                     6.09144  -0.57251   0.77012 
 H                     7.23218   0.04022  -0.42752 
 H                     8.80645   0.64983   1.44107 
 H                     7.6133    0.06015   2.59607 
 H                     7.25152   2.39853   2.55985 
 H                     5.97142   1.75153   1.53323 
 H                     7.44694   2.23292  -0.47169 
 H                     8.56293   3.05982   0.61467 
 H                     5.61767   3.75589   0.26303 
 H                     6.94063   4.56168  -0.59931 
 H                     6.48841   6.04115   1.16881 
 H                     7.91124   5.13581   1.72248 
 H                     5.56902  -6.66668   2.2361 
 H                     6.06118  -5.07555   2.85289 
 H                     4.74399  -6.23508   4.56086 
 H                     3.80498  -4.85997   3.96744 
 H                     2.56298  -6.38258   2.43149 
 H                     3.44287  -7.75908   3.09743 
 H                     2.57377  -7.14387   5.38354 
 H                     1.57616  -5.90015   4.63821 
 H                     1.44161  -8.88631   4.03266 
 H                     0.36678  -8.03537   5.13977 
 H                     0.57185  -7.49324   2.14451 
 H                    -0.65023  -8.48536   2.92955 
 H                    -1.35358  -6.47669   4.27607 
 H                    -0.23826  -5.49429   3.3227 
 H                    -1.41172  -6.27533   1.23713 
 H                    -2.61605  -7.06544   2.2525 
 H                    -2.00019  -4.07164   2.27905 
 H                    -3.29725  -4.82468   1.36826 
 H                    -4.36083  -5.59545   3.45768 
 H                    -3.01837  -4.94353   4.39913 
 H                    -4.8553   -3.40075   4.53805 
 H                    -3.55169  -2.65089   3.60486 
 H                    -5.90001  -4.04429   2.2504 
 H                    -5.95094  -2.33356   2.75438 
 H                     5.10057   4.0665    4.83332 
 H                     2.68747   4.19725   5.34154 
 H                     1.9526    5.66478   1.41196 
 H                     4.34646   5.5602    0.8996 
 H                    -7.23497  -2.49004   0.81242 
 H                    -8.10829  -1.70713  -1.31669 
 H                    -4.13513  -1.49327  -2.89003 
 H                    -3.27071  -2.2606   -0.73902 
 H                     0.41868   4.63336   4.67328 
 H                    -7.8667   -0.69012  -3.3302 
 H                    -0.69176   2.08214   1.07265 
 H                     1.15787   2.47288  -0.47925 
 H                     3.93437   1.87047   2.70161 
 H                     2.09235   1.43552   4.24582 
 H                     1.81346   2.12431  -2.75284 
 H                     2.16974   3.70069  -2.03039 
 H                     3.1782    4.48857  -4.09558 
 H                     3.04699   2.89458  -4.83553 
 H                     0.59552   4.3889   -3.84255 
 H                     1.25251   4.67708  -5.45078 
 H                     0.89164   2.37557  -6.11278 
 H                     0.46949   1.90596  -4.4673 
 H                    -1.54391   3.29554  -4.52518 
 H                    -1.11173   3.91925  -6.1156 
 H                    -2.86361   2.20851  -6.24861 
 H                    -1.42003   1.70604  -7.12678 
 H                    -0.79513   0.14112  -5.42785 
 H                    -1.90755   0.84859  -4.25618 
 H                    -2.87043  -0.5253   -6.79816 
 H                    -2.55834  -1.39276  -5.29945 
 H                    -4.15306   0.27736  -4.15353 
 H                    -4.66654   0.76194  -5.76138 
 H                    -4.75775  -2.12906  -4.75855 
 H                    -5.37966  -1.50651  -6.30093 
 H                    -5.76822   5.00015  -5.22119 
 H                    -7.11709   6.13589  -5.12331 
 H                    -5.27285   5.61393  -2.75756 
 H                    -6.3978    6.95691  -2.97874 
 H                    -4.98491   7.58727  -5.04225 
 H                    -4.28132   7.90832  -3.46718 
 H                    -3.62061   5.19869  -4.46469 
 H                    -3.04871   6.46998  -5.53057 
 H                    -1.30604   5.93789  -3.96059 
 H                    -1.89081   7.57302  -3.67068 
 H                    -3.32576   6.62436  -1.78291 
 H                    -1.58199   6.63818  -1.54155 
 H                    -3.10359   4.17888  -2.49849 
 H                    -1.41069   4.26907  -2.00565 
 H                    -3.86854   4.65541  -0.23854 
 H                    -2.76994   3.28198  -0.23905 
 H                    -0.89858   4.858     0.45851 
 H                    -2.10254   6.13908   0.5977 
 H                    -3.33876   4.71371   2.27653 
 H                    -1.99304   3.56401   2.20909 
 H                    -1.72562   5.07638   4.13242 
 H                    -1.81503   6.48601   3.0386 
 H                    -5.15817   0.45303  -0.33728 
 H                    -5.38187   1.27884  -2.61201 
 H                    -7.41051   4.75523  -1.19456 
 H                    -7.19959   3.92633   1.08764 
 H                    -7.94893   3.91274  -4.69417 
 H                    -7.99106   4.77793  -3.1469 
 H                     2.98133   0.90114  -1.05 
 H                     4.74758   1.00259  -0.93074 
 H                     4.57817   3.2561   -2.14629 
 H                     4.29384   1.78314  -3.07831 
 C                    -1.29385  -0.46213  -0.18557 
 C                    -1.2138   -0.24318  -1.66329 
 C                    -0.21654  -1.31585  -2.12188 
 C                     0.62228  -1.57716  -0.88159 
 C                    -0.24382  -1.27443   0.26172 
 C                     1.90084  -1.98819  -0.94374 
 C                     2.78901  -2.25193   0.19476 
 C                     3.36041  -3.51424   0.28671 
 S                     3.01813  -4.70968  -0.97302 
 C                     3.12884  -3.60035  -2.3623 
 C                     2.57704  -2.32256  -2.21827 
 C                     3.74461  -3.97312  -3.56547 
 C                     3.7764   -3.04637  -4.60776 
 C                     3.29345  -1.76477  -4.44255 
 C                     2.72362  -1.39272  -3.24015 
 C                     3.12453  -1.28706   1.13767 
 C                     3.99627  -1.60355   2.16142 
 C                     4.50832  -2.88608   2.29271 
 C                     4.18018  -3.86731   1.36428 
 C                    -0.24696  -1.68928   1.5978 
 C                    -1.19312  -1.12229   2.45528 
 C                    -2.22092  -0.27907   2.00298 
 C                    -2.27916   0.02056   0.64705 
 C                     0.60336  -2.79644   2.14254 
 O                    -1.14693  -1.41101   3.81254 
 O                    -3.09057   0.14778   2.95304 
 C                    -0.90533  -2.61734  -2.53673 
 O                     4.60953  -5.15691   1.37708 
 O                     4.30744  -5.18411  -3.85557 
 H                    -0.827     0.7583   -1.8749 
 H                    -2.18723  -0.33539  -2.14323 
 H                     0.37303  -0.96869  -2.96778 
 H                     4.23141  -3.35735  -5.53482 
 H                     3.37665  -1.04981  -5.24712 
 H                     2.39488  -0.37634  -3.08897 
 H                     2.68118  -0.30761   1.07472 
 H                     4.2646   -0.84988   2.88656 
 H                     5.17307  -3.10672   3.11241 
 H                    -3.06943   0.62617   0.23244 
 H                     0.07468  -3.26273   2.97256 
 H                     1.56325  -2.44573   2.51442 
 H                     0.78722  -3.53897   1.37048 
 H                    -1.4521   -3.04761  -1.70108 
 H                    -0.15987  -3.33893  -2.86487 
 H                    -1.59672  -2.44047  -3.35746 
 
 Stoichiometry    C104H142N2O10S
 Framework group  C1[X(C104H142N2O10S)]
 Deg. of freedom   771
 Full point group                 C1      NOp   1
 Largest Abelian subgroup         C1      NOp   1
 Largest concise Abelian subgroup C1      NOp   1
                         Standard orientation:                         
 ---------------------------------------------------------------------
 Center     Atomic      Atomic             Coordinates (Angstroms)
 Number     Number       Type             X           Y           Z
 ---------------------------------------------------------------------
      1          6           0       -1.351779   -1.294064   -4.192071
      2          6           0       -2.176278   -1.947977   -5.294135
      3          6           0       -0.377074   -0.261189   -4.793951
      4          8           0        0.348173    0.471932   -3.832423
      5          6           0        3.264221   -1.472847   -3.488043
      6          6           0        4.276991   -2.605079   -3.218908
      7          8           0        5.592732   -2.107276   -3.161120
      8          6           0        3.425153   -0.957916   -4.914910
      9          6           0       -6.418734   -1.815255    4.955587
     10          6           0       -6.953341   -0.467310    4.464356
     11          6           0       -7.994707   -0.620053    3.359965
     12          6           0       -8.373817    0.715452    2.714295
     13          6           0       -7.163759    1.455335    2.140081
     14          6           0       -7.536658    2.503671    1.094431
     15          6           0       -6.299803    3.273141    0.635353
     16          6           0       -6.591190    4.242690   -0.508032
     17          6           0       -5.351588    5.033007   -0.933949
     18          6           0       -5.014330    6.169776    0.028806
     19          6           0       -3.652971    6.801335   -0.261270
     20          6           0       -3.606088    7.598943   -1.568249
     21          8           0       -3.584254    6.807728   -2.739915
     22          6           0       -7.736121   -2.426060   -0.332160
     23          6           0       -7.269358   -3.221575   -1.553190
     24          6           0       -6.662560   -4.566690   -1.158180
     25          6           0       -6.156374   -5.328986   -2.380692
     26          6           0       -5.703447   -6.755369   -2.064390
     27          6           0       -4.467532   -6.858825   -1.169074
     28          6           0       -3.197985   -6.308505   -1.816969
     29          6           0       -1.966044   -6.595017   -0.959545
     30          6           0       -0.690556   -5.908382   -1.450699
     31          6           0       -0.180014   -6.446748   -2.785259
     32          6           0        1.036589   -5.682884   -3.310527
     33          6           0        2.282357   -5.823459   -2.438187
     34          8           0        2.127489   -4.987585   -1.309676
     35          6           0       -2.442418    6.179032   -3.114116
     36          6           0        3.121166   -4.869532   -0.401164
     37          6           0       -2.525596    5.450779   -4.305474
     38          6           0       -1.433283    4.769789   -4.790446
     39          6           0       -0.220278    4.786297   -4.100845
     40          6           0       -0.139539    5.525355   -2.922175
     41          6           0       -1.226803    6.217697   -2.432581
     42          6           0        4.385933   -5.449220   -0.477610
     43          6           0        5.318663   -5.187385    0.507725
     44          6           0        5.037060   -4.372322    1.607584
     45          6           0        3.755194   -3.817031    1.677986
     46          6           0        2.822579   -4.058911    0.696421
     47          6           0        0.924614    4.045304   -4.593783
     48          7           0        2.038365    4.068978   -4.003040
     49          6           0        6.127402   -4.123858    2.558887
     50          7           0        6.190592   -3.673103    3.736568
     51          6           0       -0.298867    1.318168   -2.976763
     52          6           0        6.091447   -1.610264   -1.983614
     53          6           0        0.385081    1.622103   -1.801727
     54          6           0       -0.160464    2.464288   -0.860649
     55          6           0       -1.405212    3.045753   -1.076442
     56          6           0       -2.074688    2.772201   -2.263203
     57          6           0       -1.534775    1.911761   -3.202494
     58          8           0       -1.997777    3.886762   -0.164112
     59          6           0        0.045682    4.070189    2.315583
     60          6           0        0.666680    4.791833    3.511213
     61          6           0        2.136774    4.411814    3.714112
     62          6           0        2.311097    3.056166    4.401044
     63          6           0        3.764544    2.585572    4.368092
     64          6           0        4.014669    1.296433    5.154595
     65          6           0        3.140027    0.135864    4.679548
     66          6           0        3.632700   -1.238205    5.141086
     67          6           0        4.839635   -1.732590    4.344398
     68          6           0        5.081674   -3.237095    4.534743
     69          6           0        9.248419    1.663992    2.081072
     70          6           0        8.740832    2.626104    1.007861
     71          6           0        8.368427    3.983605    1.608110
     72          6           0        7.017034    3.957684    2.339706
     73          6           0        5.910783    4.697947    1.585350
     74          6           0        5.568605    4.114756    0.212633
     75          6           0        4.779040    2.807969    0.277642
     76          6           0        4.612285    2.146683   -1.092825
     77          6           0        3.960536    3.065234   -2.124714
     78          6           0        3.648662    2.346743   -3.433754
     79          6           0        3.148391    3.324547   -4.502457
     80          6           0        5.551599   -1.818778   -0.719715
     81          6           0        6.204399   -1.343696    0.397643
     82          6           0        7.410050   -0.651987    0.302937
     83          6           0        7.927937   -0.405345   -0.964821
     84          6           0        7.273947   -0.882516   -2.085697
     85          8           0        7.948868   -0.288453    1.497739
     86          6           0        9.268441    0.208949    1.612271
     87          6           0       -2.141444    3.403410    1.167047
     88          6           0       -1.462142    4.289456    2.214647
     89          1           0       -2.012716   -0.770284   -3.484445
     90          1           0       -2.849226   -2.681791   -4.859368
     91          1           0       -2.759907   -1.203440   -5.828110
     92          1           0       -1.516044   -2.456861   -5.990898
     93          1           0        0.388469   -0.793931   -5.362588
     94          1           0       -0.928262    0.406856   -5.468945
     95          1           0        3.462518   -0.652703   -2.786530
     96          1           0        4.264843   -3.302116   -4.062201
     97          1           0        3.999830   -3.153068   -2.313962
     98          1           0        4.464641   -0.693532   -5.086933
     99          1           0        2.798390   -0.084259   -5.068210
    100          1           0        3.131389   -1.735054   -5.616388
    101          1           0       -6.393175   -2.532634    4.128400
    102          1           0       -7.045090   -2.228873    5.749443
    103          1           0       -6.105506    0.096099    4.070535
    104          1           0       -7.364540    0.100137    5.301697
    105          1           0       -8.891768   -1.093513    3.765801
    106          1           0       -7.591025   -1.279437    2.589466
    107          1           0       -8.877510    1.351833    3.445320
    108          1           0       -9.084594    0.515063    1.908550
    109          1           0       -6.486805    0.733900    1.677697
    110          1           0       -6.618569    1.950143    2.946687
    111          1           0       -8.268677    3.199132    1.511698
    112          1           0       -7.999091    2.011554    0.235256
    113          1           0       -5.539904    2.557807    0.308956
    114          1           0       -5.893544    3.820634    1.488472
    115          1           0       -7.381469    4.935867   -0.209734
    116          1           0       -6.962052    3.669971   -1.361672
    117          1           0       -5.509417    5.449644   -1.929881
    118          1           0       -4.497179    4.355534   -0.986738
    119          1           0       -4.991932    5.782884    1.049554
    120          1           0       -5.794207    6.934414   -0.018026
    121          1           0       -2.904233    6.008960   -0.290545
    122          1           0       -3.400216    7.489365    0.549421
    123          1           0       -2.744447    8.279291   -1.563766
    124          1           0       -4.514713    8.201135   -1.667264
    125          1           0       -8.445469   -3.020293    0.250370
    126          1           0       -8.235358   -1.498051   -0.640125
    127          1           0       -8.129277   -3.375879   -2.208298
    128          1           0       -6.524211   -2.642700   -2.103304
    129          1           0       -5.843149   -4.390840   -0.460080
    130          1           0       -7.417699   -5.165211   -0.643355
    131          1           0       -6.965361   -5.384962   -3.114633
    132          1           0       -5.337258   -4.774647   -2.841872
    133          1           0       -6.529890   -7.282553   -1.580921
    134          1           0       -5.494335   -7.268945   -3.006572
    135          1           0       -4.648653   -6.339973   -0.226398
    136          1           0       -4.308498   -7.914412   -0.933156
    137          1           0       -3.078649   -6.760626   -2.803665
    138          1           0       -3.292009   -5.230166   -1.949199
    139          1           0       -2.168275   -6.251679    0.058375
    140          1           0       -1.802239   -7.674973   -0.914206
    141          1           0       -0.862745   -4.836207   -1.547927
    142          1           0        0.082813   -6.042536   -0.693724
    143          1           0        0.070782   -7.506205   -2.680803
    144          1           0       -0.969776   -6.364693   -3.533854
    145          1           0        1.283693   -6.053405   -4.307651
    146          1           0        0.794380   -4.621599   -3.389479
    147          1           0        2.417671   -6.866778   -2.118720
    148          1           0        3.168459   -5.516697   -3.011352
    149          1           0       -3.468657    5.440440   -4.830324
    150          1           0       -1.515407    4.215598   -5.715226
    151          1           0        0.802298    5.540699   -2.397452
    152          1           0       -1.121046    6.777902   -1.517634
    153          1           0        4.653328   -6.088911   -1.304841
    154          1           0        6.300318   -5.631860    0.423525
    155          1           0        3.478783   -3.164583    2.487185
    156          1           0        1.841337   -3.615909    0.732777
    157          1           0        0.761793    3.466981   -5.520109
    158          1           0        7.100551   -4.403976    2.155240
    159          1           0        1.349660    1.174980   -1.633274
    160          1           0        0.384130    2.668246    0.046037
    161          1           0       -3.029903    3.238664   -2.445693
    162          1           0       -2.090372    1.713182   -4.106109
    163          1           0        0.237237    2.998030    2.410397
    164          1           0        0.527179    4.423326    1.401280
    165          1           0        0.587549    5.869362    3.352716
    166          1           0        0.105266    4.550111    4.416926
    167          1           0        2.634215    4.392427    2.741124
    168          1           0        2.629720    5.177246    4.317554
    169          1           0        1.974561    3.132481    5.437889
    170          1           0        1.684853    2.314457    3.903858
    171          1           0        4.060518    2.427838    3.328156
    172          1           0        4.403209    3.374013    4.774720
    173          1           0        5.066191    1.027785    5.037518
    174          1           0        3.834928    1.473773    6.217627
    175          1           0        2.122047    0.280598    5.047913
    176          1           0        3.102799    0.145881    3.588190
    177          1           0        3.875870   -1.207407    6.204936
    178          1           0        2.815138   -1.954762    5.016525
    179          1           0        4.675278   -1.531354    3.282698
    180          1           0        5.744935   -1.198846    4.635081
    181          1           0        4.158419   -3.799874    4.335902
    182          1           0        5.369588   -3.416537    5.576626
    183          1           0        8.598345    1.717653    2.955804
    184          1           0       10.255516    1.949145    2.390893
    185          1           0        7.864825    2.194789    0.521493
    186          1           0        9.516116    2.757521    0.248363
    187          1           0        9.161131    4.284241    2.296486
    188          1           0        8.333941    4.733370    0.815607
    189          1           0        6.709975    2.925208    2.508813
    190          1           0        7.120103    4.425629    3.321126
    191          1           0        5.009290    4.706163    2.202802
    192          1           0        6.223203    5.737182    1.452422
    193          1           0        6.485457    3.952621   -0.355698
    194          1           0        4.973933    4.854622   -0.326034
    195          1           0        5.286136    2.100880    0.938321
    196          1           0        3.791229    3.009616    0.700884
    197          1           0        5.590315    1.822658   -1.459525
    198          1           0        4.001889    1.247443   -0.970384
    199          1           0        3.031444    3.474629   -1.725567
    200          1           0        4.628037    3.899725   -2.342222
    201          1           0        4.544033    1.844646   -3.807814
    202          1           0        2.875034    1.596043   -3.269339
    203          1           0        2.906304    2.774314   -5.430052
    204          1           0        3.943748    4.045636   -4.723704
    205          1           0        4.642385   -2.378858   -0.575477
    206          1           0        5.803874   -1.525337    1.381261
    207          1           0        8.839963    0.154790   -1.102513
    208          1           0        7.685775   -0.708982   -3.067643
    209          1           0        9.758153   -0.411116    2.373639
    210          1           0        9.826837    0.105554    0.678735
    211          1           0       -1.763726    2.378123    1.239238
    212          1           0       -3.220596    3.380540    1.369012
    213          1           0       -1.673881    5.334028    1.982315
    214          1           0       -1.920850    4.059176    3.179348
    215          6           0        0.927471   -1.128476    0.079853
    216          6           0        1.338667   -0.722094    1.459625
    217          6           0        0.096810   -1.042065    2.302749
    218          6           0       -1.043495   -0.970453    1.300357
    219          6           0       -0.459040   -1.312090    0.000113
    220          6           0       -2.297220   -0.634061    1.650423
    221          6           0       -3.454382   -0.526058    0.753827
    222          6           0       -4.571130   -1.297205    1.048123
    223         16           0       -4.551891   -2.329343    2.485991
    224          6           0       -3.754034   -1.168948    3.576802
    225          6           0       -2.705415   -0.403206    3.055258
    226          6           0       -4.148390   -1.010955    4.912946
    227          6           0       -3.460841   -0.087978    5.701385
    228          6           0       -2.473232    0.714703    5.169060
    229          6           0       -2.117445    0.580426    3.840800
    230          6           0       -3.500893    0.347264   -0.326802
    231          6           0       -4.641243    0.416235   -1.103341
    232          6           0       -5.728121   -0.408000   -0.851089
    233          6           0       -5.699400   -1.292958    0.220591
    234          6           0       -0.994538   -1.825351   -1.186064
    235          6           0       -0.142381   -1.952202   -2.285934
    236          6           0        1.241882   -1.730253   -2.205255
    237          6           0        1.777455   -1.343823   -0.982326
    238          6           0       -2.382475   -2.374105   -1.320577
    239          8           0       -0.662883   -2.335981   -3.514525
    240          8           0        1.938437   -1.945849   -3.349564
    241          6           0        0.141671   -2.449112    2.901607
    242          8           0       -6.690833   -2.152329    0.575727
    243          8           0       -5.136934   -1.696912    5.560766
    244          1           0        1.557221    0.349749    1.486794
    245          1           0        2.227944   -1.254598    1.794345
    246          1           0       -0.014083   -0.336119    3.123117
    247          1           0       -3.760023    0.003529    6.733516
    248          1           0       -1.991737    1.457761    5.786679
    249          1           0       -1.384636    1.243162    3.407514
    250          1           0       -2.636505    0.944593   -0.563214
    251          1           0       -4.679935    1.103084   -1.935560
    252          1           0       -6.597402   -0.342768   -1.485576
    253          1           0        2.837745   -1.200952   -0.846101
    254          1           0       -2.376633   -3.146164   -2.088531
    255          1           0       -3.107141   -1.618228   -1.614178
    256          1           0       -2.704547   -2.807351   -0.377284
    257          1           0        0.178796   -3.201111    2.117059
    258          1           0       -0.751151   -2.622621    3.498965
    259          1           0        1.012125   -2.565080    3.543298
 ---------------------------------------------------------------------
 Rotational constants (GHZ):           0.0154167           0.0109487           0.0095545
 Standard basis: def2SVP (5D, 7F)
 There are  2469 symmetry adapted cartesian basis functions of A   symmetry.
 There are  2352 symmetry adapted basis functions of A   symmetry.
  2352 basis functions,  3931 primitive gaussians,  2469 cartesian basis functions
   438 alpha electrons      438 beta electrons
       nuclear repulsion energy     29855.5719518497 Hartrees.
 NAtoms=  259 NActive=  259 NUniq=  259 SFac= 1.00D+00 NAtFMM=   60 NAOKFM=T Big=T
 Integral buffers will be    131072 words long.
 Raffenetti 2 integral format.
 Two-electron integral symmetry is turned on.
 One-electron integrals computed using PRISM.
   1 Symmetry operations used in ECPInt.
 ECPInt:  NShTT=  639015 NPrTT= 2250217 LenC2=  390068 LenP2D=  793635.
 LDataN:  DoStor=T MaxTD1= 4 Len=   56
 NBasis=  2352 RedAO= T EigKep=  1.08D-04  NBF=  2352
 NBsUse=  2352 1.00D-06 EigRej= -1.00D+00 NBFU=  2352
 ExpMin= 1.22D-01 ExpMax= 9.18D+03 ExpMxC= 1.38D+03 IAcc=3 IRadAn=         5 AccDes= 0.00D+00
 Harris functional with IExCor= 1009 and IRadAn=       5 diagonalized for initial guess.
 HarFok:  IExCor= 1009 AccDes= 0.00D+00 IRadAn=         5 IDoV= 1 UseB2=F ITyADJ=14
 ICtDFT=  3500011 ScaDFX=  1.000000  1.000000  1.000000  1.000000
 FoFCou: FMM=F IPFlag=           0 FMFlag=      100000 FMFlg1=        2001
         NFxFlg=           0 DoJE=T BraDBF=F KetDBF=T FulRan=T
         wScrn=  0.000000 ICntrl=       500 IOpCl=  0 I1Cent=   200000004 NGrid=           0
         NMat0=    1 NMatS0=      1 NMatT0=    0 NMatD0=    1 NMtDS0=    0 NMtDT0=    0
 Petite list used in FoFCou.
 Requested convergence on RMS density matrix=1.00D-08 within 128 cycles.
 Requested convergence on MAX density matrix=1.00D-06.
 Requested convergence on             energy=1.00D-06.
 No special actions if energy rises.
 Integral accuracy reduced to 1.0D-05 until final iterations.
 Initial convergence to 1.0D-05 achieved.  Increase integral accuracy.
 SCF Done:  E(RM062X) =  -5302.57228684     A.U. after   17 cycles
            NFock= 17  Conv=0.78D-08     -V/T= 2.0098
 Hyperfine terms turned off by default for NAtoms > 100.

 **********************************************************************

            Population analysis using the SCF Density.

 **********************************************************************

 Orbital symmetries:
       Occupied  (A) (A) (A) (A) (A) (A) (A) (A) (A) (A) (A) (A)
                 (A) (A) (A) (A) (A) (A) (A) (A) (A) (A) (A) (A)
                 (A) (A) (A) (A) (A) (A) (A) (A) (A) (A) (A) (A)
                 (A) (A) (A) (A) (A) (A) (A) (A) (A) (A) (A) (A)
                 (A) (A) (A) (A) (A) (A) (A) (A) (A) (A) (A) (A)
                 (A) (A) (A) (A) (A) (A) (A) (A) (A) (A) (A) (A)
                 (A) (A) (A) (A) (A) (A) (A) (A) (A) (A) (A) (A)
                 (A) (A) (A) (A) (A) (A) (A) (A) (A) (A) (A) (A)
                 (A) (A) (A) (A) (A) (A) (A) (A) (A) (A) (A) (A)
                 (A) (A) (A) (A) (A) (A) (A) (A) (A) (A) (A) (A)
                 (A) (A) (A) (A) (A) (A) (A) (A) (A) (A) (A) (A)
                 (A) (A) (A) (A) (A) (A) (A) (A) (A) (A) (A) (A)
                 (A) (A) (A) (A) (A) (A) (A) (A) (A) (A) (A) (A)
                 (A) (A) (A) (A) (A) (A) (A) (A) (A) (A) (A) (A)
                 (A) (A) (A) (A) (A) (A) (A) (A) (A) (A) (A) (A)
                 (A) (A) (A) (A) (A) (A) (A) (A) (A) (A) (A) (A)
                 (A) (A) (A) (A) (A) (A) (A) (A) (A) (A) (A) (A)
                 (A) (A) (A) (A) (A) (A) (A) (A) (A) (A) (A) (A)
                 (A) (A) (A) (A) (A) (A) (A) (A) (A) (A) (A) (A)
                 (A) (A) (A) (A) (A) (A) (A) (A) (A) (A) (A) (A)
                 (A) (A) (A) (A) (A) (A) (A) (A) (A) (A) (A) (A)
                 (A) (A) (A) (A) (A) (A) (A) (A) (A) (A) (A) (A)
                 (A) (A) (A) (A) (A) (A) (A) (A) (A) (A) (A) (A)
                 (A) (A) (A) (A) (A) (A) (A) (A) (A) (A) (A) (A)
                 (A) (A) (A) (A) (A) (A) (A) (A) (A) (A) (A) (A)
                 (A) (A) (A) (A) (A) (A) (A) (A) (A) (A) (A) (A)
                 (A) (A) (A) (A) (A) (A) (A) (A) (A) (A) (A) (A)
                 (A) (A) (A) (A) (A) (A) (A) (A) (A) (A) (A) (A)
                 (A) (A) (A) (A) (A) (A) (A) (A) (A) (A) (A) (A)
                 (A) (A) (A) (A) (A) (A) (A) (A) (A) (A) (A) (A)
                 (A) (A) (A) (A) (A) (A) (A) (A) (A) (A) (A) (A)
                 (A) (A) (A) (A) (A) (A) (A) (A) (A) (A) (A) (A)
                 (A) (A) (A) (A) (A) (A) (A) (A) (A) (A) (A) (A)
                 (A) (A) (A) (A) (A) (A) (A) (A) (A) (A) (A) (A)
                 (A) (A) (A) (A) (A) (A) (A) (A) (A) (A) (A) (A)
                 (A) (A) (A) (A) (A) (A) (A) (A) (A) (A) (A) (A)
                 (A) (A) (A) (A) (A) (A)
       Virtual   (A) (A) (A) (A) (A) (A) (A) (A) (A) (A) (A) (A)
                 (A) (A) (A) (A) (A) (A) (A) (A) (A) (A) (A) (A)
                 (A) (A) (A) (A) (A) (A) (A) (A) (A) (A) (A) (A)
                 (A) (A) (A) (A) (A) (A) (A) (A) (A) (A) (A) (A)
                 (A) (A) (A) (A) (A) (A) (A) (A) (A) (A) (A) (A)
                 (A) (A) (A) (A) (A) (A) (A) (A) (A) (A) (A) (A)
                 (A) (A) (A) (A) (A) (A) (A) (A) (A) (A) (A) (A)
                 (A) (A) (A) (A) (A) (A) (A) (A) (A) (A) (A) (A)
                 (A) (A) (A) (A) (A) (A) (A) (A) (A) (A) (A) (A)
                 (A) (A) (A) (A) (A) (A) (A) (A) (A) (A) (A) (A)
                 (A) (A) (A) (A) (A) (A) (A) (A) (A) (A) (A) (A)
                 (A) (A) (A) (A) (A) (A) (A) (A) (A) (A) (A) (A)
                 (A) (A) (A) (A) (A) (A) (A) (A) (A) (A) (A) (A)
                 (A) (A) (A) (A) (A) (A) (A) (A) (A) (A) (A) (A)
                 (A) (A) (A) (A) (A) (A) (A) (A) (A) (A) (A) (A)
                 (A) (A) (A) (A) (A) (A) (A) (A) (A) (A) (A) (A)
                 (A) (A) (A) (A) (A) (A) (A) (A) (A) (A) (A) (A)
                 (A) (A) (A) (A) (A) (A) (A) (A) (A) (A) (A) (A)
                 (A) (A) (A) (A) (A) (A) (A) (A) (A) (A) (A) (A)
                 (A) (A) (A) (A) (A) (A) (A) (A) (A) (A) (A) (A)
                 (A) (A) (A) (A) (A) (A) (A) (A) (A) (A) (A) (A)
                 (A) (A) (A) (A) (A) (A) (A) (A) (A) (A) (A) (A)
                 (A) (A) (A) (A) (A) (A) (A) (A) (A) (A) (A) (A)
                 (A) (A) (A) (A) (A) (A) (A) (A) (A) (A) (A) (A)
                 (A) (A) (A) (A) (A) (A) (A) (A) (A) (A) (A) (A)
                 (A) (A) (A) (A) (A) (A) (A) (A) (A) (A) (A) (A)
                 (A) (A) (A) (A) (A) (A) (A) (A) (A) (A) (A) (A)
                 (A) (A) (A) (A) (A) (A) (A) (A) (A) (A) (A) (A)
                 (A) (A) (A) (A) (A) (A) (A) (A) (A) (A) (A) (A)
                 (A) (A) (A) (A) (A) (A) (A) (A) (A) (A) (A) (A)
                 (A) (A) (A) (A) (A) (A) (A) (A) (A) (A) (A) (A)
                 (A) (A) (A) (A) (A) (A) (A) (A) (A) (A) (A) (A)
                 (A) (A) (A) (A) (A) (A) (A) (A) (A) (A) (A) (A)
                 (A) (A) (A) (A) (A) (A) (A) (A) (A) (A) (A) (A)
                 (A) (A) (A) (A) (A) (A) (A) (A) (A) (A) (A) (A)
                 (A) (A) (A) (A) (A) (A) (A) (A) (A) (A) (A) (A)
                 (A) (A) (A) (A) (A) (A) (A) (A) (A) (A) (A) (A)
                 (A) (A) (A) (A) (A) (A) (A) (A) (A) (A) (A) (A)
                 (A) (A) (A) (A) (A) (A) (A) (A) (A) (A) (A) (A)
                 (A) (A) (A) (A) (A) (A) (A) (A) (A) (A) (A) (A)
                 (A) (A) (A) (A) (A) (A) (A) (A) (A) (A) (A) (A)
                 (A) (A) (A) (A) (A) (A) (A) (A) (A) (A) (A) (A)
                 (A) (A) (A) (A) (A) (A) (A) (A) (A) (A) (A) (A)
                 (A) (A) (A) (A) (A) (A) (A) (A) (A) (A) (A) (A)
                 (A) (A) (A) (A) (A) (A) (A) (A) (A) (A) (A) (A)
                 (A) (A) (A) (A) (A) (A) (A) (A) (A) (A) (A) (A)
                 (A) (A) (A) (A) (A) (A) (A) (A) (A) (A) (A) (A)
                 (A) (A) (A) (A) (A) (A) (A) (A) (A) (A) (A) (A)
                 (A) (A) (A) (A) (A) (A) (A) (A) (A) (A) (A) (A)
                 (A) (A) (A) (A) (A) (A) (A) (A) (A) (A) (A) (A)
                 (A) (A) (A) (A) (A) (A) (A) (A) (A) (A) (A) (A)
                 (A) (A) (A) (A) (A) (A) (A) (A) (A) (A) (A) (A)
                 (A) (A) (A) (A) (A) (A) (A) (A) (A) (A) (A) (A)
                 (A) (A) (A) (A) (A) (A) (A) (A) (A) (A) (A) (A)
                 (A) (A) (A) (A) (A) (A) (A) (A) (A) (A) (A) (A)
                 (A) (A) (A) (A) (A) (A) (A) (A) (A) (A) (A) (A)
                 (A) (A) (A) (A) (A) (A) (A) (A) (A) (A) (A) (A)
                 (A) (A) (A) (A) (A) (A) (A) (A) (A) (A) (A) (A)
                 (A) (A) (A) (A) (A) (A) (A) (A) (A) (A) (A) (A)
                 (A) (A) (A) (A) (A) (A) (A) (A) (A) (A) (A) (A)
                 (A) (A) (A) (A) (A) (A) (A) (A) (A) (A) (A) (A)
                 (A) (A) (A) (A) (A) (A) (A) (A) (A) (A) (A) (A)
                 (A) (A) (A) (A) (A) (A) (A) (A) (A) (A) (A) (A)
                 (A) (A) (A) (A) (A) (A) (A) (A) (A) (A) (A) (A)
                 (A) (A) (A) (A) (A) (A) (A) (A) (A) (A) (A) (A)
                 (A) (A) (A) (A) (A) (A) (A) (A) (A) (A) (A) (A)
                 (A) (A) (A) (A) (A) (A) (A) (A) (A) (A) (A) (A)
                 (A) (A) (A) (A) (A) (A) (A) (A) (A) (A) (A) (A)
                 (A) (A) (A) (A) (A) (A) (A) (A) (A) (A) (A) (A)
                 (A) (A) (A) (A) (A) (A) (A) (A) (A) (A) (A) (A)
                 (A) (A) (A) (A) (A) (A) (A) (A) (A) (A) (A) (A)
                 (A) (A) (A) (A) (A) (A) (A) (A) (A) (A) (A) (A)
                 (A) (A) (A) (A) (A) (A) (A) (A) (A) (A) (A) (A)
                 (A) (A) (A) (A) (A) (A) (A) (A) (A) (A) (A) (A)
                 (A) (A) (A) (A) (A) (A) (A) (A) (A) (A) (A) (A)
                 (A) (A) (A) (A) (A) (A) (A) (A) (A) (A) (A) (A)
                 (A) (A) (A) (A) (A) (A) (A) (A) (A) (A) (A) (A)
                 (A) (A) (A) (A) (A) (A) (A) (A) (A) (A) (A) (A)
                 (A) (A) (A) (A) (A) (A) (A) (A) (A) (A) (A) (A)
                 (A) (A) (A) (A) (A) (A) (A) (A) (A) (A) (A) (A)
                 (A) (A) (A) (A) (A) (A) (A) (A) (A) (A) (A) (A)
                 (A) (A) (A) (A) (A) (A) (A) (A) (A) (A) (A) (A)
                 (A) (A) (A) (A) (A) (A) (A) (A) (A) (A) (A) (A)
                 (A) (A) (A) (A) (A) (A) (A) (A) (A) (A) (A) (A)
                 (A) (A) (A) (A) (A) (A) (A) (A) (A) (A) (A) (A)
                 (A) (A) (A) (A) (A) (A) (A) (A) (A) (A) (A) (A)
                 (A) (A) (A) (A) (A) (A) (A) (A) (A) (A) (A) (A)
                 (A) (A) (A) (A) (A) (A) (A) (A) (A) (A) (A) (A)
                 (A) (A) (A) (A) (A) (A) (A) (A) (A) (A) (A) (A)
                 (A) (A) (A) (A) (A) (A) (A) (A) (A) (A) (A) (A)
                 (A) (A) (A) (A) (A) (A) (A) (A) (A) (A) (A) (A)
                 (A) (A) (A) (A) (A) (A) (A) (A) (A) (A) (A) (A)
                 (A) (A) (A) (A) (A) (A) (A) (A) (A) (A) (A) (A)
                 (A) (A) (A) (A) (A) (A) (A) (A) (A) (A) (A) (A)
                 (A) (A) (A) (A) (A) (A) (A) (A) (A) (A) (A) (A)
                 (A) (A) (A) (A) (A) (A) (A) (A) (A) (A) (A) (A)
                 (A) (A) (A) (A) (A) (A) (A) (A) (A) (A) (A) (A)
                 (A) (A) (A) (A) (A) (A) (A) (A) (A) (A) (A) (A)
                 (A) (A) (A) (A) (A) (A) (A) (A) (A) (A) (A) (A)
                 (A) (A) (A) (A) (A) (A) (A) (A) (A) (A) (A) (A)
                 (A) (A) (A) (A) (A) (A) (A) (A) (A) (A) (A) (A)
                 (A) (A) (A) (A) (A) (A) (A) (A) (A) (A) (A) (A)
                 (A) (A) (A) (A) (A) (A) (A) (A) (A) (A) (A) (A)
                 (A) (A) (A) (A) (A) (A) (A) (A) (A) (A) (A) (A)
                 (A) (A) (A) (A) (A) (A) (A) (A) (A) (A) (A) (A)
                 (A) (A) (A) (A) (A) (A) (A) (A) (A) (A) (A) (A)
                 (A) (A) (A) (A) (A) (A) (A) (A) (A) (A) (A) (A)
                 (A) (A) (A) (A) (A) (A) (A) (A) (A) (A) (A) (A)
                 (A) (A) (A) (A) (A) (A) (A) (A) (A) (A) (A) (A)
                 (A) (A) (A) (A) (A) (A) (A) (A) (A) (A) (A) (A)
                 (A) (A) (A) (A) (A) (A) (A) (A) (A) (A) (A) (A)
                 (A) (A) (A) (A) (A) (A) (A) (A) (A) (A) (A) (A)
                 (A) (A) (A) (A) (A) (A) (A) (A) (A) (A) (A) (A)
                 (A) (A) (A) (A) (A) (A) (A) (A) (A) (A) (A) (A)
                 (A) (A) (A) (A) (A) (A) (A) (A) (A) (A) (A) (A)
                 (A) (A) (A) (A) (A) (A) (A) (A) (A) (A) (A) (A)
                 (A) (A) (A) (A) (A) (A) (A) (A) (A) (A) (A) (A)
                 (A) (A) (A) (A) (A) (A) (A) (A) (A) (A) (A) (A)
                 (A) (A) (A) (A) (A) (A) (A) (A) (A) (A) (A) (A)
                 (A) (A) (A) (A) (A) (A) (A) (A) (A) (A) (A) (A)
                 (A) (A) (A) (A) (A) (A) (A) (A) (A) (A) (A) (A)
                 (A) (A) (A) (A) (A) (A) (A) (A) (A) (A) (A) (A)
                 (A) (A) (A) (A) (A) (A) (A) (A) (A) (A) (A) (A)
                 (A) (A) (A) (A) (A) (A) (A) (A) (A) (A) (A) (A)
                 (A) (A) (A) (A) (A) (A) (A) (A) (A) (A) (A) (A)
                 (A) (A) (A) (A) (A) (A) (A) (A) (A) (A) (A) (A)
                 (A) (A) (A) (A) (A) (A) (A) (A) (A) (A) (A) (A)
                 (A) (A) (A) (A) (A) (A) (A) (A) (A) (A) (A) (A)
                 (A) (A) (A) (A) (A) (A) (A) (A) (A) (A) (A) (A)
                 (A) (A) (A) (A) (A) (A) (A) (A) (A) (A) (A) (A)
                 (A) (A) (A) (A) (A) (A) (A) (A) (A) (A) (A) (A)
                 (A) (A) (A) (A) (A) (A) (A) (A) (A) (A) (A) (A)
                 (A) (A) (A) (A) (A) (A) (A) (A) (A) (A) (A) (A)
                 (A) (A) (A) (A) (A) (A) (A) (A) (A) (A) (A) (A)
                 (A) (A) (A) (A) (A) (A) (A) (A) (A) (A) (A) (A)
                 (A) (A) (A) (A) (A) (A) (A) (A) (A) (A) (A) (A)
                 (A) (A) (A) (A) (A) (A) (A) (A) (A) (A) (A) (A)
                 (A) (A) (A) (A) (A) (A) (A) (A) (A) (A) (A) (A)
                 (A) (A) (A) (A) (A) (A) (A) (A) (A) (A) (A) (A)
                 (A) (A) (A) (A) (A) (A) (A) (A) (A) (A) (A) (A)
                 (A) (A) (A) (A) (A) (A) (A) (A) (A) (A) (A) (A)
                 (A) (A) (A) (A) (A) (A) (A) (A) (A) (A) (A) (A)
                 (A) (A) (A) (A) (A) (A) (A) (A) (A) (A) (A) (A)
                 (A) (A) (A) (A) (A) (A) (A) (A) (A) (A) (A) (A)
                 (A) (A) (A) (A) (A) (A) (A) (A) (A) (A) (A) (A)
                 (A) (A) (A) (A) (A) (A) (A) (A) (A) (A) (A) (A)
                 (A) (A) (A) (A) (A) (A) (A) (A) (A) (A) (A) (A)
                 (A) (A) (A) (A) (A) (A) (A) (A) (A) (A) (A) (A)
                 (A) (A) (A) (A) (A) (A) (A) (A) (A) (A) (A) (A)
                 (A) (A) (A) (A) (A) (A) (A) (A) (A) (A) (A) (A)
                 (A) (A) (A) (A) (A) (A) (A) (A) (A) (A) (A) (A)
                 (A) (A) (A) (A) (A) (A) (A) (A) (A) (A) (A) (A)
                 (A) (A) (A) (A) (A) (A) (A) (A) (A) (A) (A) (A)
                 (A) (A) (A) (A) (A) (A) (A) (A) (A) (A) (A) (A)
                 (A) (A) (A) (A) (A) (A) (A) (A) (A) (A) (A) (A)
                 (A) (A) (A) (A) (A) (A) (A) (A) (A) (A) (A) (A)
                 (A) (A) (A) (A) (A) (A) (A) (A) (A) (A) (A) (A)
                 (A) (A) (A) (A) (A) (A) (A) (A) (A) (A) (A) (A)
                 (A) (A) (A) (A) (A) (A) (A) (A) (A) (A) (A) (A)
                 (A) (A) (A) (A) (A) (A)
 The electronic state is 1-A.
 Alpha  occ. eigenvalues --  -89.90993 -19.67114 -19.66676 -19.66330 -19.66085
 Alpha  occ. eigenvalues --  -19.65656 -19.65645 -19.65014 -19.64891 -19.64778
 Alpha  occ. eigenvalues --  -19.64499 -14.73650 -14.73383 -10.62886 -10.62473
 Alpha  occ. eigenvalues --  -10.61762 -10.61715 -10.61474 -10.61427 -10.61336
 Alpha  occ. eigenvalues --  -10.61218 -10.61174 -10.61051 -10.60929 -10.60784
 Alpha  occ. eigenvalues --  -10.60710 -10.60669 -10.60518 -10.60285 -10.60232
 Alpha  occ. eigenvalues --  -10.60136 -10.59933 -10.58956 -10.58533 -10.58391
 Alpha  occ. eigenvalues --  -10.58342 -10.58301 -10.57049 -10.56991 -10.56775
 Alpha  occ. eigenvalues --  -10.56604 -10.56552 -10.56498 -10.56474 -10.56464
 Alpha  occ. eigenvalues --  -10.56363 -10.56286 -10.56243 -10.56148 -10.55949
 Alpha  occ. eigenvalues --  -10.55780 -10.55675 -10.55633 -10.55583 -10.55500
 Alpha  occ. eigenvalues --  -10.55473 -10.55451 -10.55434 -10.55357 -10.55356
 Alpha  occ. eigenvalues --  -10.55292 -10.55281 -10.55225 -10.55193 -10.55159
 Alpha  occ. eigenvalues --  -10.55127 -10.55022 -10.55007 -10.54966 -10.54958
 Alpha  occ. eigenvalues --  -10.54903 -10.54888 -10.54869 -10.54787 -10.54607
 Alpha  occ. eigenvalues --  -10.54599 -10.54593 -10.54562 -10.54548 -10.54494
 Alpha  occ. eigenvalues --  -10.54378 -10.54363 -10.54340 -10.54321 -10.54307
 Alpha  occ. eigenvalues --  -10.54287 -10.54223 -10.54214 -10.54138 -10.54050
 Alpha  occ. eigenvalues --  -10.54007 -10.53972 -10.53962 -10.53948 -10.53946
 Alpha  occ. eigenvalues --  -10.53848 -10.53808 -10.53783 -10.53676 -10.53647
 Alpha  occ. eigenvalues --  -10.53620 -10.53611 -10.53568 -10.53488 -10.53462
 Alpha  occ. eigenvalues --  -10.53455 -10.53409 -10.53397 -10.53344 -10.53325
 Alpha  occ. eigenvalues --  -10.53230 -10.53230 -10.53143 -10.53080 -10.52953
 Alpha  occ. eigenvalues --  -10.52800 -10.52768  -8.27317  -6.19639  -6.19398
 Alpha  occ. eigenvalues --   -6.18985  -1.18925  -1.18866  -1.18539  -1.17660
 Alpha  occ. eigenvalues --   -1.17434  -1.17017  -1.16692  -1.16224  -1.16157
 Alpha  occ. eigenvalues --   -1.15516  -1.01706  -1.01024  -0.99561  -0.97773
 Alpha  occ. eigenvalues --   -0.96084  -0.95956  -0.95402  -0.95131  -0.94883
 Alpha  occ. eigenvalues --   -0.92748  -0.91415  -0.91234  -0.90987  -0.90584
 Alpha  occ. eigenvalues --   -0.90466  -0.90182  -0.90023  -0.89508  -0.89341
 Alpha  occ. eigenvalues --   -0.89145  -0.88720  -0.88399  -0.87846  -0.87707
 Alpha  occ. eigenvalues --   -0.87658  -0.87159  -0.86287  -0.85992  -0.85527
 Alpha  occ. eigenvalues --   -0.85158  -0.84851  -0.84664  -0.84397  -0.84190
 Alpha  occ. eigenvalues --   -0.84070  -0.83823  -0.83646  -0.83607  -0.83125
 Alpha  occ. eigenvalues --   -0.83050  -0.82580  -0.81906  -0.81344  -0.81147
 Alpha  occ. eigenvalues --   -0.80489  -0.80461  -0.79661  -0.78757  -0.78399
 Alpha  occ. eigenvalues --   -0.77956  -0.77753  -0.76922  -0.76682  -0.76556
 Alpha  occ. eigenvalues --   -0.75989  -0.75808  -0.75113  -0.74182  -0.73777
 Alpha  occ. eigenvalues --   -0.73377  -0.72926  -0.72094  -0.71773  -0.71339
 Alpha  occ. eigenvalues --   -0.70890  -0.70473  -0.70345  -0.70126  -0.69960
 Alpha  occ. eigenvalues --   -0.69788  -0.69629  -0.69421  -0.69171  -0.68784
 Alpha  occ. eigenvalues --   -0.68406  -0.68011  -0.67672  -0.66767  -0.66524
 Alpha  occ. eigenvalues --   -0.66351  -0.66122  -0.65968  -0.65810  -0.65668
 Alpha  occ. eigenvalues --   -0.65286  -0.65232  -0.65052  -0.64936  -0.64773
 Alpha  occ. eigenvalues --   -0.64448  -0.64161  -0.63881  -0.63763  -0.63509
 Alpha  occ. eigenvalues --   -0.63345  -0.62965  -0.62779  -0.62472  -0.62334
 Alpha  occ. eigenvalues --   -0.62069  -0.61755  -0.61654  -0.61341  -0.60900
 Alpha  occ. eigenvalues --   -0.60746  -0.59967  -0.59747  -0.59698  -0.58859
 Alpha  occ. eigenvalues --   -0.58389  -0.58232  -0.57893  -0.57606  -0.57382
 Alpha  occ. eigenvalues --   -0.57352  -0.56829  -0.56469  -0.56309  -0.56187
 Alpha  occ. eigenvalues --   -0.56059  -0.55638  -0.55526  -0.55347  -0.55101
 Alpha  occ. eigenvalues --   -0.54959  -0.54853  -0.54782  -0.54623  -0.54559
 Alpha  occ. eigenvalues --   -0.54414  -0.54172  -0.53964  -0.53837  -0.53715
 Alpha  occ. eigenvalues --   -0.53675  -0.53554  -0.53339  -0.53015  -0.52680
 Alpha  occ. eigenvalues --   -0.52508  -0.52488  -0.52332  -0.52226  -0.52079
 Alpha  occ. eigenvalues --   -0.51962  -0.51837  -0.51745  -0.51509  -0.51409
 Alpha  occ. eigenvalues --   -0.51359  -0.51173  -0.51004  -0.50955  -0.50712
 Alpha  occ. eigenvalues --   -0.50380  -0.50337  -0.50108  -0.50003  -0.49893
 Alpha  occ. eigenvalues --   -0.49854  -0.49619  -0.49471  -0.49461  -0.49257
 Alpha  occ. eigenvalues --   -0.49173  -0.49008  -0.48965  -0.48848  -0.48814
 Alpha  occ. eigenvalues --   -0.48714  -0.48593  -0.48472  -0.48452  -0.48332
 Alpha  occ. eigenvalues --   -0.48211  -0.47977  -0.47721  -0.47640  -0.47620
 Alpha  occ. eigenvalues --   -0.47461  -0.47408  -0.47243  -0.47052  -0.46977
 Alpha  occ. eigenvalues --   -0.46872  -0.46675  -0.46639  -0.46589  -0.46504
 Alpha  occ. eigenvalues --   -0.46290  -0.46170  -0.46042  -0.46016  -0.46005
 Alpha  occ. eigenvalues --   -0.45702  -0.45635  -0.45415  -0.45350  -0.45152
 Alpha  occ. eigenvalues --   -0.45080  -0.44958  -0.44915  -0.44802  -0.44675
 Alpha  occ. eigenvalues --   -0.44407  -0.44400  -0.44165  -0.44103  -0.43924
 Alpha  occ. eigenvalues --   -0.43683  -0.43571  -0.43439  -0.43283  -0.43144
 Alpha  occ. eigenvalues --   -0.43051  -0.42937  -0.42746  -0.42698  -0.42562
 Alpha  occ. eigenvalues --   -0.42394  -0.42319  -0.42239  -0.42166  -0.41933
 Alpha  occ. eigenvalues --   -0.41914  -0.41586  -0.41567  -0.41480  -0.41194
 Alpha  occ. eigenvalues --   -0.41108  -0.41064  -0.40846  -0.40773  -0.40710
 Alpha  occ. eigenvalues --   -0.40635  -0.40340  -0.40284  -0.40200  -0.40154
 Alpha  occ. eigenvalues --   -0.40023  -0.39929  -0.39843  -0.39764  -0.39662
 Alpha  occ. eigenvalues --   -0.39566  -0.39363  -0.39223  -0.39195  -0.39049
 Alpha  occ. eigenvalues --   -0.38977  -0.38954  -0.38935  -0.38817  -0.38601
 Alpha  occ. eigenvalues --   -0.38481  -0.38408  -0.38227  -0.38143  -0.38042
 Alpha  occ. eigenvalues --   -0.37927  -0.37855  -0.37720  -0.37565  -0.37530
 Alpha  occ. eigenvalues --   -0.37355  -0.37309  -0.37293  -0.37116  -0.37062
 Alpha  occ. eigenvalues --   -0.36878  -0.36788  -0.36691  -0.36635  -0.36342
 Alpha  occ. eigenvalues --   -0.36269  -0.36179  -0.36139  -0.36095  -0.36025
 Alpha  occ. eigenvalues --   -0.35957  -0.35575  -0.35395  -0.35200  -0.35009
 Alpha  occ. eigenvalues --   -0.34775  -0.34586  -0.34402  -0.34351  -0.33910
 Alpha  occ. eigenvalues --   -0.33585  -0.32548  -0.32017  -0.31620  -0.30890
 Alpha  occ. eigenvalues --   -0.30542  -0.30204  -0.30017  -0.29522  -0.28743
 Alpha  occ. eigenvalues --   -0.28401  -0.27964  -0.27191  -0.26194  -0.25947
 Alpha  occ. eigenvalues --   -0.25883  -0.25093  -0.24354
 Alpha virt. eigenvalues --   -0.01870  -0.00468   0.00098   0.01146   0.01538
 Alpha virt. eigenvalues --    0.01801   0.02121   0.02375   0.02476   0.03123
 Alpha virt. eigenvalues --    0.03235   0.03639   0.04283   0.04652   0.05340
 Alpha virt. eigenvalues --    0.06026   0.06434   0.07093   0.07491   0.07707
 Alpha virt. eigenvalues --    0.08135   0.08197   0.08365   0.08619   0.08820
 Alpha virt. eigenvalues --    0.09029   0.09184   0.09436   0.09558   0.09734
 Alpha virt. eigenvalues --    0.09908   0.10007   0.10230   0.10288   0.10398
 Alpha virt. eigenvalues --    0.10618   0.10774   0.10830   0.10862   0.11031
 Alpha virt. eigenvalues --    0.11180   0.11272   0.11377   0.11541   0.11592
 Alpha virt. eigenvalues --    0.11828   0.11876   0.12197   0.12272   0.12355
 Alpha virt. eigenvalues --    0.12484   0.12524   0.12719   0.12744   0.12942
 Alpha virt. eigenvalues --    0.13069   0.13164   0.13311   0.13393   0.13566
 Alpha virt. eigenvalues --    0.13760   0.13831   0.14053   0.14169   0.14321
 Alpha virt. eigenvalues --    0.14435   0.14582   0.14627   0.14862   0.14970
 Alpha virt. eigenvalues --    0.15105   0.15217   0.15232   0.15386   0.15453
 Alpha virt. eigenvalues --    0.15581   0.15744   0.15821   0.15974   0.16084
 Alpha virt. eigenvalues --    0.16172   0.16289   0.16343   0.16383   0.16764
 Alpha virt. eigenvalues --    0.16815   0.16932   0.16990   0.17105   0.17173
 Alpha virt. eigenvalues --    0.17447   0.17532   0.17597   0.17656   0.17779
 Alpha virt. eigenvalues --    0.17877   0.17961   0.18070   0.18159   0.18304
 Alpha virt. eigenvalues --    0.18326   0.18434   0.18599   0.18693   0.18857
 Alpha virt. eigenvalues --    0.18904   0.18941   0.19120   0.19171   0.19232
 Alpha virt. eigenvalues --    0.19490   0.19537   0.19605   0.19673   0.19758
 Alpha virt. eigenvalues --    0.19812   0.19893   0.19976   0.20069   0.20163
 Alpha virt. eigenvalues --    0.20285   0.20333   0.20460   0.20501   0.20572
 Alpha virt. eigenvalues --    0.20766   0.20864   0.21022   0.21136   0.21147
 Alpha virt. eigenvalues --    0.21230   0.21396   0.21479   0.21614   0.21661
 Alpha virt. eigenvalues --    0.21777   0.21844   0.21896   0.22096   0.22159
 Alpha virt. eigenvalues --    0.22236   0.22375   0.22377   0.22559   0.22693
 Alpha virt. eigenvalues --    0.22874   0.22881   0.23040   0.23255   0.23369
 Alpha virt. eigenvalues --    0.23522   0.23600   0.23654   0.23759   0.23980
 Alpha virt. eigenvalues --    0.24082   0.24129   0.24176   0.24256   0.24481
 Alpha virt. eigenvalues --    0.24554   0.24644   0.24822   0.24893   0.25056
 Alpha virt. eigenvalues --    0.25200   0.25241   0.25573   0.25614   0.25755
 Alpha virt. eigenvalues --    0.25829   0.25909   0.26047   0.26154   0.26211
 Alpha virt. eigenvalues --    0.26433   0.26492   0.26566   0.26682   0.26763
 Alpha virt. eigenvalues --    0.27028   0.27122   0.27239   0.27288   0.27329
 Alpha virt. eigenvalues --    0.27602   0.27717   0.27763   0.27897   0.28020
 Alpha virt. eigenvalues --    0.28161   0.28287   0.28426   0.28534   0.28651
 Alpha virt. eigenvalues --    0.28730   0.28936   0.28971   0.29036   0.29281
 Alpha virt. eigenvalues --    0.29316   0.29398   0.29707   0.29741   0.29922
 Alpha virt. eigenvalues --    0.29969   0.30175   0.30203   0.30236   0.30333
 Alpha virt. eigenvalues --    0.30652   0.30711   0.30744   0.30820   0.31001
 Alpha virt. eigenvalues --    0.31085   0.31197   0.31366   0.31469   0.31548
 Alpha virt. eigenvalues --    0.31705   0.31878   0.31941   0.32212   0.32246
 Alpha virt. eigenvalues --    0.32333   0.32412   0.32460   0.32570   0.32664
 Alpha virt. eigenvalues --    0.32743   0.32943   0.33080   0.33270   0.33400
 Alpha virt. eigenvalues --    0.33478   0.33692   0.33727   0.33941   0.34117
 Alpha virt. eigenvalues --    0.34289   0.34525   0.34612   0.34920   0.35069
 Alpha virt. eigenvalues --    0.35130   0.35286   0.35616   0.35704   0.35901
 Alpha virt. eigenvalues --    0.36160   0.36225   0.36436   0.36521   0.36770
 Alpha virt. eigenvalues --    0.36930   0.37138   0.37219   0.37444   0.37734
 Alpha virt. eigenvalues --    0.37984   0.38134   0.38158   0.38684   0.38886
 Alpha virt. eigenvalues --    0.38993   0.39291   0.39521   0.39799   0.39974
 Alpha virt. eigenvalues --    0.40043   0.40207   0.40433   0.40787   0.40961
 Alpha virt. eigenvalues --    0.41183   0.41321   0.41469   0.41943   0.42163
 Alpha virt. eigenvalues --    0.42295   0.42485   0.43132   0.43198   0.43549
 Alpha virt. eigenvalues --    0.43805   0.43895   0.44174   0.44579   0.44688
 Alpha virt. eigenvalues --    0.44713   0.44945   0.45157   0.45281   0.45455
 Alpha virt. eigenvalues --    0.45767   0.45880   0.46055   0.46173   0.46434
 Alpha virt. eigenvalues --    0.46445   0.46528   0.46802   0.46932   0.47120
 Alpha virt. eigenvalues --    0.47160   0.47247   0.47385   0.47451   0.47470
 Alpha virt. eigenvalues --    0.47619   0.47824   0.48077   0.48137   0.48156
 Alpha virt. eigenvalues --    0.48473   0.48527   0.48621   0.48699   0.48788
 Alpha virt. eigenvalues --    0.48896   0.49059   0.49177   0.49293   0.49387
 Alpha virt. eigenvalues --    0.49457   0.49612   0.49709   0.49790   0.49887
 Alpha virt. eigenvalues --    0.50082   0.50300   0.50378   0.50443   0.50575
 Alpha virt. eigenvalues --    0.50703   0.50828   0.50967   0.51113   0.51268
 Alpha virt. eigenvalues --    0.51445   0.51554   0.51709   0.51759   0.51836
 Alpha virt. eigenvalues --    0.51979   0.52434   0.52617   0.52744   0.52988
 Alpha virt. eigenvalues --    0.53086   0.53259   0.53352   0.53490   0.53659
 Alpha virt. eigenvalues --    0.53764   0.54039   0.54191   0.54354   0.54427
 Alpha virt. eigenvalues --    0.54569   0.54747   0.54909   0.55091   0.55178
 Alpha virt. eigenvalues --    0.55253   0.55479   0.55560   0.55673   0.56028
 Alpha virt. eigenvalues --    0.56064   0.56412   0.56490   0.56696   0.56839
 Alpha virt. eigenvalues --    0.56938   0.57235   0.57390   0.57503   0.57623
 Alpha virt. eigenvalues --    0.57767   0.57885   0.58075   0.58176   0.58525
 Alpha virt. eigenvalues --    0.58617   0.58854   0.58948   0.59065   0.59237
 Alpha virt. eigenvalues --    0.59401   0.59628   0.59761   0.60017   0.60155
 Alpha virt. eigenvalues --    0.60212   0.60462   0.60577   0.60721   0.61036
 Alpha virt. eigenvalues --    0.61215   0.61340   0.61516   0.61555   0.61804
 Alpha virt. eigenvalues --    0.62021   0.62214   0.62281   0.62675   0.62689
 Alpha virt. eigenvalues --    0.62793   0.63071   0.63149   0.63300   0.63479
 Alpha virt. eigenvalues --    0.63539   0.63627   0.63879   0.64007   0.64068
 Alpha virt. eigenvalues --    0.64182   0.64365   0.64553   0.64621   0.64795
 Alpha virt. eigenvalues --    0.64968   0.65071   0.65253   0.65334   0.65435
 Alpha virt. eigenvalues --    0.65511   0.65766   0.65789   0.65925   0.66018
 Alpha virt. eigenvalues --    0.66085   0.66255   0.66438   0.66483   0.66696
 Alpha virt. eigenvalues --    0.66757   0.66834   0.67082   0.67168   0.67284
 Alpha virt. eigenvalues --    0.67405   0.67492   0.67512   0.67672   0.67690
 Alpha virt. eigenvalues --    0.67800   0.67921   0.67984   0.68092   0.68177
 Alpha virt. eigenvalues --    0.68271   0.68433   0.68590   0.68640   0.68733
 Alpha virt. eigenvalues --    0.68786   0.68950   0.69071   0.69138   0.69214
 Alpha virt. eigenvalues --    0.69283   0.69358   0.69503   0.69538   0.69661
 Alpha virt. eigenvalues --    0.69805   0.69864   0.69891   0.69999   0.70070
 Alpha virt. eigenvalues --    0.70165   0.70203   0.70307   0.70379   0.70482
 Alpha virt. eigenvalues --    0.70500   0.70642   0.70809   0.70891   0.70967
 Alpha virt. eigenvalues --    0.71027   0.71114   0.71146   0.71197   0.71373
 Alpha virt. eigenvalues --    0.71430   0.71446   0.71620   0.71641   0.71727
 Alpha virt. eigenvalues --    0.71791   0.71832   0.71918   0.71965   0.72001
 Alpha virt. eigenvalues --    0.72077   0.72235   0.72269   0.72339   0.72430
 Alpha virt. eigenvalues --    0.72453   0.72511   0.72552   0.72613   0.72753
 Alpha virt. eigenvalues --    0.72851   0.72913   0.72942   0.73056   0.73141
 Alpha virt. eigenvalues --    0.73255   0.73329   0.73367   0.73497   0.73546
 Alpha virt. eigenvalues --    0.73581   0.73662   0.73712   0.73864   0.73882
 Alpha virt. eigenvalues --    0.73969   0.74059   0.74107   0.74199   0.74223
 Alpha virt. eigenvalues --    0.74283   0.74388   0.74500   0.74531   0.74619
 Alpha virt. eigenvalues --    0.74697   0.74774   0.74886   0.75000   0.75041
 Alpha virt. eigenvalues --    0.75132   0.75191   0.75227   0.75379   0.75399
 Alpha virt. eigenvalues --    0.75465   0.75580   0.75615   0.75632   0.75722
 Alpha virt. eigenvalues --    0.75788   0.75943   0.76042   0.76093   0.76230
 Alpha virt. eigenvalues --    0.76290   0.76297   0.76396   0.76504   0.76577
 Alpha virt. eigenvalues --    0.76623   0.76661   0.76748   0.76877   0.76907
 Alpha virt. eigenvalues --    0.77034   0.77120   0.77177   0.77309   0.77389
 Alpha virt. eigenvalues --    0.77416   0.77445   0.77492   0.77537   0.77563
 Alpha virt. eigenvalues --    0.77798   0.77902   0.78022   0.78072   0.78113
 Alpha virt. eigenvalues --    0.78248   0.78290   0.78399   0.78522   0.78570
 Alpha virt. eigenvalues --    0.78689   0.78755   0.78836   0.78857   0.78985
 Alpha virt. eigenvalues --    0.79084   0.79167   0.79270   0.79385   0.79446
 Alpha virt. eigenvalues --    0.79565   0.79617   0.79660   0.79733   0.79871
 Alpha virt. eigenvalues --    0.79999   0.80117   0.80304   0.80389   0.80514
 Alpha virt. eigenvalues --    0.80566   0.80656   0.80748   0.80871   0.80952
 Alpha virt. eigenvalues --    0.81072   0.81161   0.81309   0.81384   0.81463
 Alpha virt. eigenvalues --    0.81597   0.81737   0.81925   0.82034   0.82175
 Alpha virt. eigenvalues --    0.82209   0.82350   0.82451   0.82689   0.82708
 Alpha virt. eigenvalues --    0.82864   0.82966   0.83082   0.83221   0.83300
 Alpha virt. eigenvalues --    0.83426   0.83478   0.83608   0.83698   0.83877
 Alpha virt. eigenvalues --    0.84138   0.84150   0.84345   0.84507   0.84610
 Alpha virt. eigenvalues --    0.84786   0.84888   0.84968   0.85196   0.85312
 Alpha virt. eigenvalues --    0.85505   0.85591   0.85622   0.85857   0.86089
 Alpha virt. eigenvalues --    0.86103   0.86168   0.86328   0.86516   0.86737
 Alpha virt. eigenvalues --    0.86803   0.87027   0.87128   0.87285   0.87509
 Alpha virt. eigenvalues --    0.87609   0.87812   0.87922   0.88032   0.88211
 Alpha virt. eigenvalues --    0.88256   0.88694   0.88737   0.88947   0.89065
 Alpha virt. eigenvalues --    0.89316   0.89425   0.89594   0.89781   0.89981
 Alpha virt. eigenvalues --    0.90083   0.90194   0.90494   0.90566   0.90958
 Alpha virt. eigenvalues --    0.90993   0.91081   0.91429   0.91567   0.91671
 Alpha virt. eigenvalues --    0.91761   0.91883   0.92092   0.92295   0.92548
 Alpha virt. eigenvalues --    0.92850   0.92903   0.93089   0.93421   0.93477
 Alpha virt. eigenvalues --    0.93697   0.93831   0.94123   0.94260   0.94409
 Alpha virt. eigenvalues --    0.94440   0.94944   0.95069   0.95179   0.95385
 Alpha virt. eigenvalues --    0.95561   0.95620   0.95920   0.96111   0.96403
 Alpha virt. eigenvalues --    0.96509   0.96725   0.96968   0.97114   0.97259
 Alpha virt. eigenvalues --    0.97417   0.97960   0.98050   0.98162   0.98318
 Alpha virt. eigenvalues --    0.98403   0.98788   0.98943   0.99061   0.99143
 Alpha virt. eigenvalues --    0.99498   0.99817   0.99928   1.00095   1.00277
 Alpha virt. eigenvalues --    1.00667   1.00816   1.01043   1.01187   1.01253
 Alpha virt. eigenvalues --    1.01493   1.01739   1.01878   1.02365   1.02462
 Alpha virt. eigenvalues --    1.02618   1.02712   1.02853   1.02953   1.03245
 Alpha virt. eigenvalues --    1.03480   1.03744   1.03957   1.04091   1.04242
 Alpha virt. eigenvalues --    1.04333   1.04806   1.04909   1.05032   1.05114
 Alpha virt. eigenvalues --    1.05284   1.05732   1.05926   1.06089   1.06362
 Alpha virt. eigenvalues --    1.06825   1.07023   1.07172   1.07208   1.07593
 Alpha virt. eigenvalues --    1.07761   1.07916   1.08006   1.08197   1.08439
 Alpha virt. eigenvalues --    1.08571   1.08729   1.08932   1.09229   1.09420
 Alpha virt. eigenvalues --    1.09564   1.09771   1.09984   1.10278   1.10612
 Alpha virt. eigenvalues --    1.10736   1.10893   1.11079   1.11190   1.11516
 Alpha virt. eigenvalues --    1.11594   1.11769   1.12048   1.12194   1.12353
 Alpha virt. eigenvalues --    1.12821   1.13199   1.13466   1.13664   1.13684
 Alpha virt. eigenvalues --    1.13874   1.14008   1.14154   1.14432   1.14532
 Alpha virt. eigenvalues --    1.14865   1.15015   1.15201   1.15281   1.15671
 Alpha virt. eigenvalues --    1.15999   1.16150   1.16485   1.16842   1.16926
 Alpha virt. eigenvalues --    1.17168   1.17522   1.17643   1.17701   1.18248
 Alpha virt. eigenvalues --    1.18336   1.18527   1.18928   1.19128   1.19220
 Alpha virt. eigenvalues --    1.19635   1.19805   1.19937   1.20209   1.20460
 Alpha virt. eigenvalues --    1.20848   1.21059   1.21256   1.21432   1.21702
 Alpha virt. eigenvalues --    1.21831   1.22029   1.22493   1.22656   1.22742
 Alpha virt. eigenvalues --    1.23167   1.23567   1.23676   1.23895   1.24201
 Alpha virt. eigenvalues --    1.24352   1.24675   1.24792   1.25116   1.25418
 Alpha virt. eigenvalues --    1.25531   1.25638   1.25891   1.26135   1.26308
 Alpha virt. eigenvalues --    1.26438   1.26701   1.26933   1.27021   1.27474
 Alpha virt. eigenvalues --    1.27743   1.27870   1.27964   1.28169   1.28392
 Alpha virt. eigenvalues --    1.28743   1.28955   1.29224   1.29383   1.29648
 Alpha virt. eigenvalues --    1.29715   1.30106   1.30218   1.30353   1.30518
 Alpha virt. eigenvalues --    1.30655   1.30807   1.31006   1.31150   1.31304
 Alpha virt. eigenvalues --    1.31383   1.31613   1.31720   1.32213   1.32300
 Alpha virt. eigenvalues --    1.32343   1.32464   1.32689   1.32967   1.33051
 Alpha virt. eigenvalues --    1.33380   1.33404   1.33622   1.33920   1.34019
 Alpha virt. eigenvalues --    1.34200   1.34328   1.34592   1.34880   1.35039
 Alpha virt. eigenvalues --    1.35143   1.35213   1.35541   1.35651   1.35883
 Alpha virt. eigenvalues --    1.36248   1.36394   1.36552   1.36785   1.36903
 Alpha virt. eigenvalues --    1.37142   1.37506   1.37722   1.37858   1.38121
 Alpha virt. eigenvalues --    1.38250   1.38308   1.38796   1.38871   1.39027
 Alpha virt. eigenvalues --    1.39176   1.39227   1.39421   1.39532   1.39702
 Alpha virt. eigenvalues --    1.39971   1.40474   1.40689   1.40865   1.41237
 Alpha virt. eigenvalues --    1.41329   1.41427   1.41663   1.41904   1.42013
 Alpha virt. eigenvalues --    1.42254   1.42406   1.42659   1.42759   1.43008
 Alpha virt. eigenvalues --    1.43192   1.43420   1.43562   1.43699   1.43876
 Alpha virt. eigenvalues --    1.44087   1.44298   1.44626   1.44795   1.44941
 Alpha virt. eigenvalues --    1.45105   1.45304   1.45398   1.45644   1.45835
 Alpha virt. eigenvalues --    1.45874   1.45981   1.46188   1.46522   1.46543
 Alpha virt. eigenvalues --    1.46866   1.47218   1.47581   1.47705   1.47807
 Alpha virt. eigenvalues --    1.47850   1.48062   1.48191   1.48373   1.48719
 Alpha virt. eigenvalues --    1.48987   1.49077   1.49348   1.49465   1.49849
 Alpha virt. eigenvalues --    1.50004   1.50336   1.50766   1.51291   1.51573
 Alpha virt. eigenvalues --    1.51791   1.52016   1.52632   1.52916   1.53167
 Alpha virt. eigenvalues --    1.53363   1.53661   1.53960   1.54013   1.54193
 Alpha virt. eigenvalues --    1.54228   1.54873   1.55180   1.55420   1.55748
 Alpha virt. eigenvalues --    1.56076   1.56290   1.56605   1.56777   1.57201
 Alpha virt. eigenvalues --    1.57413   1.57745   1.58013   1.58287   1.58490
 Alpha virt. eigenvalues --    1.58626   1.59001   1.59709   1.60020   1.60483
 Alpha virt. eigenvalues --    1.60525   1.60666   1.61092   1.61268   1.61360
 Alpha virt. eigenvalues --    1.61410   1.61595   1.61812   1.62086   1.62505
 Alpha virt. eigenvalues --    1.62623   1.63132   1.63381   1.63582   1.63741
 Alpha virt. eigenvalues --    1.64072   1.64221   1.64302   1.64715   1.65007
 Alpha virt. eigenvalues --    1.65431   1.65644   1.66222   1.66336   1.66496
 Alpha virt. eigenvalues --    1.66894   1.67218   1.67947   1.68150   1.68979
 Alpha virt. eigenvalues --    1.69424   1.69647   1.70412   1.70941   1.71150
 Alpha virt. eigenvalues --    1.71323   1.71361   1.71760   1.72180   1.72352
 Alpha virt. eigenvalues --    1.72443   1.72992   1.73306   1.73408   1.73598
 Alpha virt. eigenvalues --    1.73793   1.74014   1.74116   1.74300   1.74526
 Alpha virt. eigenvalues --    1.74612   1.74719   1.74890   1.75111   1.75320
 Alpha virt. eigenvalues --    1.75604   1.75641   1.75781   1.75993   1.76094
 Alpha virt. eigenvalues --    1.76466   1.76553   1.76695   1.76896   1.77026
 Alpha virt. eigenvalues --    1.77214   1.77386   1.77574   1.77679   1.77760
 Alpha virt. eigenvalues --    1.77937   1.78001   1.78103   1.78385   1.78471
 Alpha virt. eigenvalues --    1.78574   1.78663   1.78919   1.79082   1.79229
 Alpha virt. eigenvalues --    1.79283   1.79390   1.79529   1.79556   1.79790
 Alpha virt. eigenvalues --    1.79825   1.80031   1.80148   1.80322   1.80398
 Alpha virt. eigenvalues --    1.80525   1.80577   1.80695   1.80796   1.80809
 Alpha virt. eigenvalues --    1.80926   1.80990   1.81125   1.81272   1.81339
 Alpha virt. eigenvalues --    1.81460   1.81531   1.81632   1.81789   1.81857
 Alpha virt. eigenvalues --    1.82017   1.82121   1.82153   1.82209   1.82349
 Alpha virt. eigenvalues --    1.82395   1.82617   1.82674   1.82721   1.82911
 Alpha virt. eigenvalues --    1.82988   1.83064   1.83258   1.83336   1.83411
 Alpha virt. eigenvalues --    1.83505   1.83668   1.83691   1.83705   1.83881
 Alpha virt. eigenvalues --    1.83915   1.83953   1.84184   1.84229   1.84327
 Alpha virt. eigenvalues --    1.84332   1.84477   1.84627   1.84688   1.84852
 Alpha virt. eigenvalues --    1.84908   1.84955   1.85084   1.85177   1.85290
 Alpha virt. eigenvalues --    1.85358   1.85462   1.85569   1.85644   1.85710
 Alpha virt. eigenvalues --    1.85796   1.85863   1.85923   1.85985   1.86092
 Alpha virt. eigenvalues --    1.86199   1.86319   1.86418   1.86474   1.86527
 Alpha virt. eigenvalues --    1.86622   1.86696   1.86828   1.86890   1.86987
 Alpha virt. eigenvalues --    1.87043   1.87149   1.87277   1.87324   1.87352
 Alpha virt. eigenvalues --    1.87518   1.87555   1.87643   1.87759   1.87912
 Alpha virt. eigenvalues --    1.87992   1.88019   1.88042   1.88286   1.88337
 Alpha virt. eigenvalues --    1.88401   1.88479   1.88638   1.88707   1.88873
 Alpha virt. eigenvalues --    1.88908   1.88992   1.89052   1.89215   1.89311
 Alpha virt. eigenvalues --    1.89412   1.89541   1.89615   1.89739   1.89792
 Alpha virt. eigenvalues --    1.89851   1.89942   1.90029   1.90140   1.90253
 Alpha virt. eigenvalues --    1.90438   1.90460   1.90503   1.90581   1.90679
 Alpha virt. eigenvalues --    1.90737   1.90943   1.91029   1.91113   1.91194
 Alpha virt. eigenvalues --    1.91225   1.91354   1.91470   1.91532   1.91677
 Alpha virt. eigenvalues --    1.91789   1.91871   1.91912   1.92083   1.92183
 Alpha virt. eigenvalues --    1.92277   1.92361   1.92429   1.92533   1.92598
 Alpha virt. eigenvalues --    1.92658   1.92775   1.92896   1.92967   1.93040
 Alpha virt. eigenvalues --    1.93143   1.93236   1.93371   1.93454   1.93491
 Alpha virt. eigenvalues --    1.93637   1.93699   1.93821   1.93963   1.93993
 Alpha virt. eigenvalues --    1.94052   1.94151   1.94252   1.94377   1.94540
 Alpha virt. eigenvalues --    1.94600   1.94673   1.94787   1.94830   1.94990
 Alpha virt. eigenvalues --    1.95031   1.95118   1.95305   1.95407   1.95504
 Alpha virt. eigenvalues --    1.95588   1.95730   1.95755   1.95967   1.96092
 Alpha virt. eigenvalues --    1.96159   1.96330   1.96476   1.96569   1.96597
 Alpha virt. eigenvalues --    1.96771   1.96951   1.96992   1.97080   1.97167
 Alpha virt. eigenvalues --    1.97257   1.97400   1.97528   1.97581   1.97708
 Alpha virt. eigenvalues --    1.97743   1.97939   1.97997   1.98121   1.98205
 Alpha virt. eigenvalues --    1.98287   1.98488   1.98517   1.98637   1.98883
 Alpha virt. eigenvalues --    1.99108   1.99200   1.99313   1.99559   1.99588
 Alpha virt. eigenvalues --    1.99672   1.99817   1.99942   1.99978   2.00111
 Alpha virt. eigenvalues --    2.00361   2.00404   2.00502   2.00630   2.00730
 Alpha virt. eigenvalues --    2.00833   2.00975   2.01077   2.01178   2.01246
 Alpha virt. eigenvalues --    2.01311   2.01481   2.01597   2.01848   2.01969
 Alpha virt. eigenvalues --    2.02114   2.02222   2.02277   2.02551   2.02579
 Alpha virt. eigenvalues --    2.02769   2.02937   2.03020   2.03113   2.03115
 Alpha virt. eigenvalues --    2.03213   2.03427   2.03549   2.03880   2.03930
 Alpha virt. eigenvalues --    2.03996   2.04078   2.04163   2.04321   2.04388
 Alpha virt. eigenvalues --    2.04436   2.04528   2.04730   2.04934   2.05069
 Alpha virt. eigenvalues --    2.05341   2.05463   2.05547   2.05642   2.05989
 Alpha virt. eigenvalues --    2.06005   2.06039   2.06121   2.06453   2.06614
 Alpha virt. eigenvalues --    2.06824   2.07080   2.07245   2.07383   2.07540
 Alpha virt. eigenvalues --    2.07775   2.07825   2.08004   2.08195   2.08380
 Alpha virt. eigenvalues --    2.08520   2.08585   2.08719   2.08803   2.09011
 Alpha virt. eigenvalues --    2.09081   2.09387   2.09666   2.10011   2.10050
 Alpha virt. eigenvalues --    2.10570   2.10599   2.10926   2.10937   2.11294
 Alpha virt. eigenvalues --    2.11363   2.11615   2.11873   2.11980   2.12080
 Alpha virt. eigenvalues --    2.12345   2.12442   2.12496   2.12677   2.12926
 Alpha virt. eigenvalues --    2.13357   2.13459   2.13676   2.13750   2.13841
 Alpha virt. eigenvalues --    2.13925   2.14178   2.14358   2.14447   2.14768
 Alpha virt. eigenvalues --    2.15110   2.15234   2.15368   2.15631   2.15793
 Alpha virt. eigenvalues --    2.15922   2.16007   2.16230   2.16267   2.16454
 Alpha virt. eigenvalues --    2.16808   2.17052   2.17265   2.17399   2.17544
 Alpha virt. eigenvalues --    2.17780   2.17980   2.18266   2.18405   2.18468
 Alpha virt. eigenvalues --    2.19028   2.19104   2.19337   2.19492   2.19553
 Alpha virt. eigenvalues --    2.19923   2.20260   2.20363   2.20502   2.20760
 Alpha virt. eigenvalues --    2.20876   2.21286   2.21472   2.21590   2.21813
 Alpha virt. eigenvalues --    2.22059   2.22147   2.22316   2.22758   2.22806
 Alpha virt. eigenvalues --    2.23133   2.23233   2.23531   2.23742   2.23826
 Alpha virt. eigenvalues --    2.23973   2.24156   2.24453   2.24781   2.24790
 Alpha virt. eigenvalues --    2.25037   2.25057   2.25642   2.25854   2.25983
 Alpha virt. eigenvalues --    2.26189   2.26643   2.26752   2.27063   2.27360
 Alpha virt. eigenvalues --    2.27435   2.27837   2.27912   2.28139   2.28283
 Alpha virt. eigenvalues --    2.28440   2.28699   2.28802   2.29180   2.29324
 Alpha virt. eigenvalues --    2.29468   2.30114   2.30214   2.30332   2.30517
 Alpha virt. eigenvalues --    2.30718   2.31239   2.31322   2.31508   2.31626
 Alpha virt. eigenvalues --    2.31909   2.32064   2.32315   2.32525   2.32609
 Alpha virt. eigenvalues --    2.32953   2.33240   2.33379   2.33596   2.33763
 Alpha virt. eigenvalues --    2.33928   2.34001   2.34202   2.34275   2.34514
 Alpha virt. eigenvalues --    2.34747   2.34933   2.34982   2.35100   2.35453
 Alpha virt. eigenvalues --    2.35507   2.35691   2.36169   2.36263   2.36476
 Alpha virt. eigenvalues --    2.36655   2.36776   2.36828   2.37025   2.37145
 Alpha virt. eigenvalues --    2.37214   2.37308   2.37502   2.37634   2.37687
 Alpha virt. eigenvalues --    2.38030   2.38084   2.38533   2.38709   2.38765
 Alpha virt. eigenvalues --    2.38865   2.39233   2.39398   2.39683   2.39938
 Alpha virt. eigenvalues --    2.39959   2.40103   2.40450   2.40737   2.40833
 Alpha virt. eigenvalues --    2.41255   2.41507   2.41907   2.42046   2.42208
 Alpha virt. eigenvalues --    2.42796   2.42899   2.43195   2.43488   2.43599
 Alpha virt. eigenvalues --    2.43711   2.43803   2.43864   2.44087   2.44327
 Alpha virt. eigenvalues --    2.44672   2.44882   2.44945   2.45124   2.45259
 Alpha virt. eigenvalues --    2.45512   2.45623   2.45818   2.46132   2.46496
 Alpha virt. eigenvalues --    2.46661   2.46733   2.46839   2.47056   2.47119
 Alpha virt. eigenvalues --    2.47533   2.47641   2.47833   2.47888   2.47961
 Alpha virt. eigenvalues --    2.48047   2.48326   2.48533   2.48744   2.48821
 Alpha virt. eigenvalues --    2.49113   2.49248   2.49303   2.49524   2.49735
 Alpha virt. eigenvalues --    2.49950   2.50121   2.50263   2.50427   2.50636
 Alpha virt. eigenvalues --    2.50839   2.50867   2.51152   2.51374   2.51571
 Alpha virt. eigenvalues --    2.51773   2.52061   2.52253   2.52399   2.52721
 Alpha virt. eigenvalues --    2.52746   2.52879   2.53272   2.53538   2.53687
 Alpha virt. eigenvalues --    2.54107   2.54210   2.54336   2.54482   2.54747
 Alpha virt. eigenvalues --    2.55107   2.55156   2.55263   2.55690   2.56001
 Alpha virt. eigenvalues --    2.56226   2.56333   2.56736   2.56981   2.57263
 Alpha virt. eigenvalues --    2.57637   2.57951   2.58225   2.58300   2.58722
 Alpha virt. eigenvalues --    2.58804   2.59314   2.59460   2.59524   2.59806
 Alpha virt. eigenvalues --    2.60414   2.60517   2.60735   2.61068   2.61146
 Alpha virt. eigenvalues --    2.61273   2.61401   2.61835   2.62018   2.62138
 Alpha virt. eigenvalues --    2.62263   2.62466   2.62668   2.62782   2.62842
 Alpha virt. eigenvalues --    2.62978   2.63345   2.63452   2.63666   2.63819
 Alpha virt. eigenvalues --    2.63958   2.64328   2.64422   2.64584   2.64668
 Alpha virt. eigenvalues --    2.64772   2.64995   2.65330   2.65385   2.65440
 Alpha virt. eigenvalues --    2.65904   2.65970   2.66163   2.66399   2.66490
 Alpha virt. eigenvalues --    2.66658   2.66687   2.66861   2.67016   2.67242
 Alpha virt. eigenvalues --    2.67524   2.67690   2.67782   2.67887   2.67990
 Alpha virt. eigenvalues --    2.68037   2.68241   2.68488   2.68622   2.68698
 Alpha virt. eigenvalues --    2.68954   2.69168   2.69345   2.69617   2.69984
 Alpha virt. eigenvalues --    2.70398   2.70561   2.70738   2.70989   2.71154
 Alpha virt. eigenvalues --    2.71216   2.71469   2.71774   2.72006   2.72218
 Alpha virt. eigenvalues --    2.72431   2.72912   2.73063   2.73481   2.73972
 Alpha virt. eigenvalues --    2.74848   2.74947   2.76131   2.76466   2.76689
 Alpha virt. eigenvalues --    2.76947   2.77105   2.77386   2.78097   2.78526
 Alpha virt. eigenvalues --    2.78726   2.78981   2.79300   2.79569   2.79762
 Alpha virt. eigenvalues --    2.80121   2.80282   2.80650   2.81610   2.81986
 Alpha virt. eigenvalues --    2.82094   2.82273   2.82864   2.83007   2.83522
 Alpha virt. eigenvalues --    2.83547   2.84127   2.84263   2.84604   2.84897
 Alpha virt. eigenvalues --    2.85364   2.85535   2.85765   2.86417   2.86616
 Alpha virt. eigenvalues --    2.86785   2.86834   2.86930   2.87109   2.87534
 Alpha virt. eigenvalues --    2.87724   2.88011   2.88362   2.88664   2.88763
 Alpha virt. eigenvalues --    2.88993   2.89316   2.89427   2.89685   2.89776
 Alpha virt. eigenvalues --    2.90070   2.90188   2.90325   2.90619   2.90717
 Alpha virt. eigenvalues --    2.90850   2.91103   2.91358   2.91434   2.91714
 Alpha virt. eigenvalues --    2.91769   2.91927   2.92296   2.92480   2.92764
 Alpha virt. eigenvalues --    2.92797   2.92898   2.93047   2.93296   2.93485
 Alpha virt. eigenvalues --    2.93577   2.93803   2.93938   2.94156   2.94443
 Alpha virt. eigenvalues --    2.94584   2.94767   2.94888   2.95131   2.95262
 Alpha virt. eigenvalues --    2.95324   2.95484   2.95640   2.95759   2.95814
 Alpha virt. eigenvalues --    2.96173   2.96227   2.96481   2.96600   2.96797
 Alpha virt. eigenvalues --    2.97027   2.97201   2.97391   2.97788   2.98036
 Alpha virt. eigenvalues --    2.98321   2.98703   2.98829   2.98995   2.99303
 Alpha virt. eigenvalues --    2.99536   2.99684   3.00054   3.00178   3.00193
 Alpha virt. eigenvalues --    3.00375   3.00680   3.00779   3.01047   3.01112
 Alpha virt. eigenvalues --    3.01258   3.01437   3.01717   3.01980   3.02045
 Alpha virt. eigenvalues --    3.02226   3.02693   3.02816   3.02913   3.03192
 Alpha virt. eigenvalues --    3.03398   3.03664   3.03722   3.04049   3.04323
 Alpha virt. eigenvalues --    3.04521   3.04850   3.04938   3.05125   3.05216
 Alpha virt. eigenvalues --    3.05789   3.06063   3.06299   3.06777   3.07094
 Alpha virt. eigenvalues --    3.07279   3.07428   3.07483   3.07783   3.08065
 Alpha virt. eigenvalues --    3.08314   3.08423   3.08591   3.08891   3.09041
 Alpha virt. eigenvalues --    3.09390   3.09536   3.09978   3.10120   3.10269
 Alpha virt. eigenvalues --    3.10855   3.10918   3.11096   3.11170   3.11533
 Alpha virt. eigenvalues --    3.12203   3.12324   3.12452   3.12531   3.12697
 Alpha virt. eigenvalues --    3.13036   3.13366   3.13731   3.13853   3.14053
 Alpha virt. eigenvalues --    3.14073   3.14432   3.14729   3.15045   3.15068
 Alpha virt. eigenvalues --    3.15491   3.15700   3.15739   3.15953   3.16008
 Alpha virt. eigenvalues --    3.16249   3.16404   3.16527   3.16798   3.16968
 Alpha virt. eigenvalues --    3.17114   3.17344   3.17508   3.17614   3.17747
 Alpha virt. eigenvalues --    3.17867   3.18096   3.18470   3.18994   3.19154
 Alpha virt. eigenvalues --    3.19406   3.19813   3.20228   3.20632   3.21637
 Alpha virt. eigenvalues --    3.22675   3.23662   3.24909   3.25784   3.28305
 Alpha virt. eigenvalues --    3.30420   3.30876   3.32115   3.33683   3.34098
 Alpha virt. eigenvalues --    3.37619   3.39397   3.40848   3.43251   3.44308
 Alpha virt. eigenvalues --    3.45033   3.47851   3.48594   3.48941   3.50467
 Alpha virt. eigenvalues --    3.50715   3.50755   3.52581   3.54220   3.56615
 Alpha virt. eigenvalues --    3.57113   3.57407   3.57596   3.59303   3.60557
 Alpha virt. eigenvalues --    3.61050   3.63007   3.69016   3.71397   3.76120
 Alpha virt. eigenvalues --    3.76283   3.79135   3.80798   3.81243
          Condensed to atoms (all electrons):
 Mulliken charges:
               1
     1  C    0.033281
     2  C    0.004371
     3  C    0.199240
     4  O   -0.364845
     5  C    0.032222
     6  C    0.215299
     7  O   -0.370343
     8  C   -0.009443
     9  C    0.208883
    10  C   -0.136004
    11  C   -0.051004
    12  C   -0.000306
    13  C   -0.088584
    14  C   -0.003607
    15  C   -0.102046
    16  C    0.000069
    17  C   -0.042462
    18  C   -0.061259
    19  C   -0.081125
    20  C    0.161702
    21  O   -0.355365
    22  C    0.186441
    23  C   -0.080472
    24  C   -0.085335
    25  C   -0.048356
    26  C    0.002547
    27  C   -0.054303
    28  C   -0.094548
    29  C   -0.018562
    30  C   -0.015596
    31  C   -0.081706
    32  C   -0.009583
    33  C    0.114410
    34  O   -0.346483
    35  C    0.228657
    36  C    0.203048
    37  C   -0.040836
    38  C   -0.030807
    39  C    0.039259
    40  C   -0.002768
    41  C   -0.059915
    42  C   -0.086332
    43  C   -0.028922
    44  C    0.042110
    45  C   -0.016903
    46  C    0.012657
    47  C    0.011009
    48  N   -0.194865
    49  C   -0.004668
    50  N   -0.173958
    51  C    0.259653
    52  C    0.244077
    53  C    0.015893
    54  C   -0.043073
    55  C    0.251962
    56  C   -0.062543
    57  C   -0.063262
    58  O   -0.386734
    59  C   -0.143607
    60  C    0.008792
    61  C   -0.033135
    62  C   -0.092402
    63  C   -0.043771
    64  C   -0.017108
    65  C   -0.094035
    66  C   -0.010704
    67  C   -0.122042
    68  C    0.096788
    69  C   -0.062644
    70  C   -0.082398
    71  C   -0.031207
    72  C   -0.063639
    73  C   -0.010704
    74  C   -0.088336
    75  C   -0.051018
    76  C   -0.000809
    77  C   -0.087856
    78  C   -0.055950
    79  C    0.116642
    80  C   -0.030096
    81  C   -0.029538
    82  C    0.253070
    83  C   -0.104423
    84  C   -0.045727
    85  O   -0.366426
    86  C    0.186137
    87  C    0.185240
    88  C   -0.015271
    89  H    0.024997
    90  H    0.048945
    91  H    0.035938
    92  H    0.047473
    93  H    0.044988
    94  H    0.029205
    95  H    0.020480
    96  H    0.041106
    97  H    0.028026
    98  H    0.053311
    99  H    0.059709
   100  H    0.039100
   101  H    0.048402
   102  H    0.034975
   103  H    0.059847
   104  H    0.034219
   105  H    0.020752
   106  H    0.032370
   107  H    0.021715
   108  H    0.014384
   109  H    0.019348
   110  H    0.036156
   111  H    0.019237
   112  H    0.006725
   113  H    0.025607
   114  H    0.029305
   115  H    0.014088
   116  H    0.011988
   117  H    0.037190
   118  H    0.011465
   119  H    0.021839
   120  H    0.020344
   121  H    0.054110
   122  H    0.031246
   123  H    0.037289
   124  H    0.037960
   125  H    0.043086
   126  H    0.041077
   127  H    0.038374
   128  H    0.034105
   129  H    0.041923
   130  H    0.024204
   131  H    0.021440
   132  H    0.027235
   133  H    0.021401
   134  H    0.021392
   135  H    0.031371
   136  H    0.024548
   137  H    0.026929
   138  H    0.015667
   139  H    0.025871
   140  H    0.016476
   141  H    0.004523
   142  H    0.035381
   143  H    0.017636
   144  H    0.033240
   145  H    0.027988
   146  H    0.054528
   147  H    0.035583
   148  H    0.036492
   149  H    0.001915
   150  H   -0.004746
   151  H    0.013792
   152  H    0.002192
   153  H    0.009239
   154  H    0.015300
   155  H   -0.030002
   156  H   -0.021449
   157  H   -0.019448
   158  H    0.021955
   159  H   -0.022286
   160  H   -0.039670
   161  H    0.005447
   162  H   -0.013282
   163  H    0.030368
   164  H    0.055487
   165  H    0.026945
   166  H    0.015177
   167  H    0.030900
   168  H    0.027839
   169  H    0.024554
   170  H    0.019873
   171  H    0.023050
   172  H    0.028227
   173  H    0.027228
   174  H    0.024529
   175  H    0.041476
   176  H    0.023084
   177  H    0.029129
   178  H    0.021299
   179  H    0.040637
   180  H    0.053729
   181  H    0.024568
   182  H    0.032599
   183  H    0.042633
   184  H    0.032947
   185  H    0.027654
   186  H    0.025551
   187  H    0.021538
   188  H    0.029382
   189  H    0.031551
   190  H    0.028325
   191  H    0.008260
   192  H    0.025029
   193  H    0.023357
   194  H    0.040597
   195  H    0.035012
   196  H    0.017814
   197  H    0.020305
   198  H    0.011896
   199  H    0.033286
   200  H    0.027384
   201  H    0.026061
   202  H    0.022171
   203  H    0.006042
   204  H    0.035283
   205  H   -0.042788
   206  H   -0.028072
   207  H    0.002358
   208  H    0.004386
   209  H    0.044288
   210  H    0.028390
   211  H    0.012035
   212  H    0.034763
   213  H    0.035146
   214  H    0.030708
   215  C   -0.120726
   216  C    0.179375
   217  C   -0.168216
   218  C   -0.026305
   219  C    0.075214
   220  C   -0.056870
   221  C   -0.053928
   222  C   -0.076959
   223  S    0.130311
   224  C   -0.082624
   225  C   -0.019567
   226  C    0.133472
   227  C   -0.024406
   228  C    0.016784
   229  C   -0.018371
   230  C    0.028555
   231  C    0.020852
   232  C   -0.092908
   233  C    0.195870
   234  C   -0.170305
   235  C    0.061008
   236  C    0.319953
   237  C   -0.160289
   238  C    0.131911
   239  O   -0.381006
   240  O   -0.341429
   241  C    0.042877
   242  O   -0.363841
   243  O   -0.375186
   244  H    0.040232
   245  H    0.000480
   246  H    0.013929
   247  H    0.006234
   248  H    0.006437
   249  H   -0.024375
   250  H   -0.046929
   251  H   -0.000972
   252  H    0.002411
   253  H   -0.068745
   254  H    0.068034
   255  H    0.037093
   256  H    0.037518
   257  H    0.048303
   258  H    0.044990
   259  H    0.031166
 Sum of Mulliken charges =  -0.00000
 Mulliken charges with hydrogens summed into heavy atoms:
               1
     1  C    0.058278
     2  C    0.136727
     3  C    0.273433
     4  O   -0.364845
     5  C    0.052702
     6  C    0.284430
     7  O   -0.370343
     8  C    0.142678
     9  C    0.292260
    10  C   -0.041938
    11  C    0.002118
    12  C    0.035792
    13  C   -0.033080
    14  C    0.022354
    15  C   -0.047135
    16  C    0.026145
    17  C    0.006194
    18  C   -0.019076
    19  C    0.004231
    20  C    0.236951
    21  O   -0.355365
    22  C    0.270603
    23  C   -0.007992
    24  C   -0.019207
    25  C    0.000319
    26  C    0.045340
    27  C    0.001616
    28  C   -0.051952
    29  C    0.023786
    30  C    0.024309
    31  C   -0.030830
    32  C    0.072933
    33  C    0.186485
    34  O   -0.346483
    35  C    0.228657
    36  C    0.203048
    37  C   -0.038922
    38  C   -0.035554
    39  C    0.039259
    40  C    0.011024
    41  C   -0.057723
    42  C   -0.077093
    43  C   -0.013622
    44  C    0.042110
    45  C   -0.046905
    46  C   -0.008792
    47  C   -0.008439
    48  N   -0.194865
    49  C    0.017287
    50  N   -0.173958
    51  C    0.259653
    52  C    0.244077
    53  C   -0.006393
    54  C   -0.082743
    55  C    0.251962
    56  C   -0.057096
    57  C   -0.076543
    58  O   -0.386734
    59  C   -0.057752
    60  C    0.050914
    61  C    0.025604
    62  C   -0.047976
    63  C    0.007506
    64  C    0.034649
    65  C   -0.029476
    66  C    0.039724
    67  C   -0.027676
    68  C    0.153954
    69  C    0.012935
    70  C   -0.029193
    71  C    0.019714
    72  C   -0.003762
    73  C    0.022584
    74  C   -0.024382
    75  C    0.001807
    76  C    0.031392
    77  C   -0.027186
    78  C   -0.007717
    79  C    0.157968
    80  C   -0.072884
    81  C   -0.057610
    82  C    0.253070
    83  C   -0.102065
    84  C   -0.041340
    85  O   -0.366426
    86  C    0.258815
    87  C    0.232038
    88  C    0.050583
   215  C   -0.120726
   216  C    0.220088
   217  C   -0.154287
   218  C   -0.026305
   219  C    0.075214
   220  C   -0.056870
   221  C   -0.053928
   222  C   -0.076959
   223  S    0.130311
   224  C   -0.082624
   225  C   -0.019567
   226  C    0.133472
   227  C   -0.018172
   228  C    0.023221
   229  C   -0.042746
   230  C   -0.018374
   231  C    0.019879
   232  C   -0.090498
   233  C    0.195870
   234  C   -0.170305
   235  C    0.061008
   236  C    0.319953
   237  C   -0.229034
   238  C    0.274556
   239  O   -0.381006
   240  O   -0.341429
   241  C    0.167336
   242  O   -0.363841
   243  O   -0.375186
 Electronic spatial extent (au):  <R**2>=         131805.6299
 Charge=             -0.0000 electrons
 Dipole moment (field-independent basis, Debye):
    X=             -1.8507    Y=              0.7505    Z=             -3.3502  Tot=              3.9003
 Quadrupole moment (field-independent basis, Debye-Ang):
   XX=           -692.1421   YY=           -723.3236   ZZ=           -710.9667
   XY=             11.1592   XZ=              6.2383   YZ=             37.9351
 Traceless Quadrupole moment (field-independent basis, Debye-Ang):
   XX=             16.6687   YY=            -14.5128   ZZ=             -2.1559
   XY=             11.1592   XZ=              6.2383   YZ=             37.9351
 Octapole moment (field-independent basis, Debye-Ang**2):
  XXX=            -31.1309  YYY=            -56.1317  ZZZ=           -171.8104  XYY=            -17.1386
  XXY=             32.1587  XXZ=           -156.0395  XZZ=            -34.0825  YZZ=             20.2897
  YYZ=              1.2834  XYZ=             31.5495
 Hexadecapole moment (field-independent basis, Debye-Ang**3):
 XXXX=         -86346.6095 YYYY=         -53762.8576 ZZZZ=         -35238.9678 XXXY=           1879.2254
 XXXZ=           -200.3541 YYYX=           -654.0811 YYYZ=           1346.3712 ZZZX=              2.3202
 ZZZY=            602.2438 XXYY=         -24123.0477 XXZZ=         -21299.8389 YYZZ=         -15604.3519
 XXYZ=            637.4400 YYXZ=           -443.7534 ZZXY=            112.8756
 N-N= 2.985557195185D+04 E-N=-7.202778693830D+04  KE= 5.251064259533D+03
 1\1\GINC-PG-NODE273\SP\RM062X\def2SVP\C104H142N2O10S1\P288589\03-Mar-2
 021\0\\# m062x/def2svp\\0\\0,1\C,0,-0.1243339182,-0.7123509514,4.50925
 \C,0,0.0526803267,-1.4061987793,5.85431\C,0,-0.4856306704,0.7728024106
 ,4.71644\O,0,-0.5592298863,1.5177520711,3.52161\C,0,-3.9703175422,1.22
 49142577,2.69528\C,0,-5.3732711072,0.7040960292,2.32037\O,0,-6.2017561
 812,1.7511757868,1.87365\C,0,-4.0497918827,2.0708308137,3.96221\C,0,5.
 2246278929,-5.7672862504,-2.938\C,0,6.3079575166,-4.7797014672,-2.4962
 5\C,0,6.9302525771,-5.1574578866,-1.15554\C,0,7.853599383,-4.068253727
 4,-0.603045\C,0,7.1452233349,-2.7210775797,-0.445848\C,0,7.851197207,-
 1.7765402526,0.52415\C,0,7.1535030711,-0.4183975808,0.560453\C,0,7.734
 9488537,0.5225810889,1.61342\C,0,7.0509872546,1.8918206104,1.61465\C,0
 ,7.5148105034,2.7865278117,0.466934\C,0,6.6659476395,4.0498631382,0.32
 6482\C,0,6.8491088768,5.0496954465,1.4725\O,0,6.2356828821,4.669726276
 8,2.68849\C,0,5.2011056304,-5.6843613091,2.54483\C,0,4.2060016612,-5.8
 392510027,3.69696\C,0,3.0492169765,-6.7666741288,3.32912\C,0,2.0384563
 251,-6.8740486961,4.46872\C,0,0.9554797554,-7.92644125,4.22502\C,0,0.0
 03689877,-7.6201507512,3.06741\C,0,-0.8655852792,-6.3860569252,3.30351
 \C,0,-1.9163620537,-6.226734359,2.20559\C,0,-2.6949106104,-4.911867330
 4,2.27308\C,0,-3.6082022319,-4.8025761107,3.49189\C,0,-4.3019702525,-3
 .4435157703,3.59752\C,0,-5.2850636312,-3.1582403863,2.46402\O,0,-4.543
 4268656,-2.7955283738,1.31745\C,0,4.8928027131,4.7860470307,2.83754\C,
 0,-5.1738872773,-2.4242999903,0.181037\C,0,4.3973783817,4.4123861945,4
 .09115\C,0,3.0514984027,4.486534217,4.36538\C,0,2.1509140565,4.9307250
 316,3.39644\C,0,2.6521505272,5.3152545563,2.15431\C,0,4.00049931,5.252
 0313998,1.87299\C,0,-6.5484838962,-2.276573921,0.00731871\C,0,-7.04049
 69574,-1.8322030005,-1.20507\C,0,-6.2082487001,-1.5421193953,-2.28975\
 C,0,-4.8331443712,-1.7172858885,-2.10296\C,0,-4.330129952,-2.145705670
 9,-0.896651\C,0,0.7282241796,4.9819494517,3.67242\N,0,-0.1006177815,5.
 4069006564,2.82247\C,0,-6.8442274849,-1.0240994543,-3.50743\N,0,-6.480
 5443632,-0.890303853,-4.70907\C,0,0.5578687272,1.7129491658,2.75943\C,
 0,-6.1777571186,2.1364408316,0.55712\C,0,0.3248125728,2.0268493169,1.4
 2226\C,0,1.3678984256,2.2481494061,0.553053\C,0,2.6823443617,2.1801824
 36,1.00214\C,0,2.9175494867,1.901638235,2.34323\C,0,1.8698138189,1.661
 8232564,3.21436\O,0,3.7597510762,2.3842863637,0.172494\C,0,2.524723687
 1,2.9545113045,-2.74432\C,0,2.5677435306,3.5840692191,-4.13635\C,0,1.1
 692306814,3.9343992819,-4.65422\C,0,0.4127037887,2.7186515043,-5.19243
 \C,0,-1.0554656034,3.0399835896,-5.46861\C,0,-1.8251606265,1.893809486
 2,-6.12958\C,0,-1.7783135309,0.6025387665,-5.31226\C,0,-2.8448756406,-
 0.4205152076,-5.71178\C,0,-4.2354507761,-0.0604753322,-5.18977\C,0,-5.
 2024690454,-1.2519431563,-5.25002\C,0,-6.4726826126,5.4772888344,-4.53
 804\C,0,-5.7037867623,6.2900624388,-3.49723\C,0,-4.5853424347,7.109010
 4073,-4.14546\C,0,-3.3583424624,6.2562654352,-4.50527\C,0,-2.157645430
 1,6.5156304285,-3.59319\C,0,-2.3875800834,6.1800519746,-2.11804\C,0,-2
 .4070069521,4.6807800561,-1.82285\C,0,-2.8244299552,4.3646192561,-0.38
 4418\C,0,-1.9517340467,5.0607310106,0.65824\C,0,-2.2687022561,4.611257
 3259,2.08112\C,0,-1.4969595427,5.4397378712,3.11385\C,0,-5.6446527839,
 1.4014421676,-0.495464\C,0,-5.7701512388,1.8575593266,-1.79028\C,0,-6.
 4274762631,3.0496914785,-2.08654\C,0,-6.9226966088,3.8069338853,-1.029
 38\C,0,-6.7978395752,3.349305069,0.269368\O,0,-6.5047808735,3.33824475
 42,-3.41349\C,0,-7.3280676707,4.3735574523,-3.91561\C,0,3.826924244,1.
 5957788075,-1.01072\C,0,3.8854575875,2.4267115054,-2.29529\H,0,0.81182
 58854,-0.7603550261,3.932\H,0,0.2941199785,-2.4534799975,5.69533\H,0,0
 .8522181911,-0.9398563049,6.42295\H,0,-0.8733859474,-1.3485595081,6.41
 949\H,0,-1.492863927,0.8317415489,5.13504\H,0,0.2250382455,1.223714993
 ,5.42166\H,0,-3.5969989217,1.8468257757,1.87191\H,0,-5.8587758943,0.30
 97633198,3.21811\H,0,-5.2932918769,-0.1040042293,1.58783\H,0,-4.805357
 5238,2.8407076054,3.83401\H,0,-3.0883149003,2.5354625366,4.16042\H,0,-
 4.3206197045,1.4384823279,4.80429\H,0,4.6993188577,-6.1640968395,-2.06
 272\H,0,5.6505176685,-6.6067781345,-3.49251\H,0,5.8366598285,-3.799948
 0958,-2.39976\H,0,7.0780814448,-4.6995228305,-3.26612\H,0,7.4919686439
 ,-6.0884226698,-1.26216\H,0,6.1280633087,-5.3342717691,-0.436761\H,0,8
 .7212635142,-3.9503335947,-1.25599\H,0,8.2197490019,-4.3947413204,0.37
 3646\H,0,6.1286385613,-2.8889236035,-0.0840234\H,0,7.0729178863,-2.228
 0531872,-1.41764\H,0,8.8932631391,-1.6468304428,0.222648\H,0,7.8477669
 846,-2.2145948617,1.5253\H,0,6.0914415577,-0.5725097761,0.770116\H,0,7
 .2321800493,0.0402236996,-0.427517\H,0,8.8064535534,0.649825646,1.4410
 7\H,0,7.6132981435,0.0601469372,2.59607\H,0,7.2515247935,2.3985339532,
 2.55985\H,0,5.971422788,1.751532223,1.53323\H,0,7.4469360438,2.2329167
 578,-0.471694\H,0,8.5629309406,3.0598237657,0.614665\H,0,5.6176744416,
 3.7558880001,0.263034\H,0,6.9406290208,4.5616803388,-0.599306\H,0,6.48
 84051602,6.0411502403,1.16881\H,0,7.9112448625,5.1358112466,1.72248\H,
 0,5.5690242404,-6.6666805366,2.2361\H,0,6.0611789858,-5.0755473041,2.8
 5289\H,0,4.7439916382,-6.2350792999,4.56086\H,0,3.8049773317,-4.859973
 0227,3.96744\H,0,2.5629778541,-6.3825751185,2.43149\H,0,3.4428747008,-
 7.7590757147,3.09743\H,0,2.5737714768,-7.1438712954,5.38354\H,0,1.5761
 567335,-5.9001476845,4.63821\H,0,1.4416104132,-8.8863102033,4.03266\H,
 0,0.3667847514,-8.0353711359,5.13977\H,0,0.5718450434,-7.4932412575,2.
 14451\H,0,-0.6502349394,-8.4853615236,2.92955\H,0,-1.3535764678,-6.476
 6932776,4.27607\H,0,-0.2382645046,-5.494294176,3.3227\H,0,-1.411719764
 2,-6.2753333221,1.23713\H,0,-2.6160539533,-7.0654382313,2.2525\H,0,-2.
 0001907449,-4.0716359127,2.27905\H,0,-3.2972457297,-4.8246830733,1.368
 26\H,0,-4.3608255744,-5.5954489077,3.45768\H,0,-3.0183731043,-4.943528
 7547,4.39913\H,0,-4.8553044943,-3.400748988,4.53805\H,0,-3.5516904427,
 -2.6508937502,3.60486\H,0,-5.9000091797,-4.0442946723,2.2504\H,0,-5.95
 09433215,-2.3335626006,2.75438\H,0,5.1005742444,4.0664979155,4.83332\H
 ,0,2.6874665248,4.197254018,5.34154\H,0,1.9525978869,5.6647827892,1.41
 196\H,0,4.3464562362,5.5602049314,0.899601\H,0,-7.2349741803,-2.490039
 3307,0.812415\H,0,-8.1082949552,-1.7071316421,-1.31669\H,0,-4.13512526
 52,-1.4932674648,-2.89003\H,0,-3.2707148156,-2.2606006984,-0.739015\H,
 0,0.4186830897,4.6333623915,4.67328\H,0,-7.8667049851,-0.6901168751,-3
 .3302\H,0,-0.6917617395,2.0821440053,1.07265\H,0,1.1578650867,2.472882
 9231,-0.479246\H,0,3.9343674469,1.8704650293,2.70161\H,0,2.0923485126,
 1.4355229311,4.24582\H,0,1.813457036,2.1243085379,-2.75284\H,0,2.16974
 04189,3.7006912633,-2.03039\H,0,3.1782017178,4.4885744231,-4.09558\H,0
 ,3.0469944428,2.8945787899,-4.83553\H,0,0.5955158249,4.3889013867,-3.8
 4255\H,0,1.252507235,4.67708386,-5.45078\H,0,0.8916377391,2.3755677208
 ,-6.11278\H,0,0.4694923067,1.9059593276,-4.4673\H,0,-1.5439085503,3.29
 55426037,-4.52518\H,0,-1.1117306178,3.9192542477,-6.1156\H,0,-2.863606
 9762,2.2085142573,-6.24861\H,0,-1.4200303258,1.7060439634,-7.12678\H,0
 ,-0.7951277954,0.1411182126,-5.42785\H,0,-1.9075523431,0.8485905602,-4
 .25618\H,0,-2.8704316338,-0.5253037144,-6.79816\H,0,-2.5583423746,-1.3
 927594112,-5.29945\H,0,-4.1530569462,0.2773611474,-4.15353\H,0,-4.6665
 406434,0.7619426514,-5.76138\H,0,-4.7577464826,-2.1290610108,-4.75855\
 H,0,-5.3796564092,-1.5065149664,-6.30093\H,0,-5.7682153579,5.000148581
 1,-5.22119\H,0,-7.1170857431,6.1358852441,-5.12331\H,0,-5.2728543293,5
 .6139261222,-2.75756\H,0,-6.3978033477,6.9569071329,-2.97874\H,0,-4.98
 49113758,7.5872744842,-5.04225\H,0,-4.2813171769,7.9083244708,-3.46718
 \H,0,-3.6206079073,5.1986932167,-4.46469\H,0,-3.0487145916,6.469976018
 9,-5.53057\H,0,-1.3060357586,5.9378914052,-3.96059\H,0,-1.8908055361,7
 .5730217743,-3.67068\H,0,-3.3257607323,6.6243599923,-1.78291\H,0,-1.58
 19875004,6.6381787834,-1.54155\H,0,-3.1035871231,4.1788777523,-2.49849
 \H,0,-1.4106906628,4.2690716179,-2.00565\H,0,-3.8685397941,4.655407252
 2,-0.238542\H,0,-2.7699388078,3.2819789707,-0.239053\H,0,-0.8985759247
 ,4.8579965519,0.45851\H,0,-2.1025416389,6.1390790606,0.597704\H,0,-3.3
 387621271,4.7137130179,2.27653\H,0,-1.9930430866,3.5640137787,2.20909\
 H,0,-1.7256175932,5.0763845527,4.13242\H,0,-1.8150270123,6.4860090859,
 3.0386\H,0,-5.1581725757,0.4530330822,-0.337283\H,0,-5.3818726441,1.27
 88383262,-2.61201\H,0,-7.4105054556,4.7552280416,-1.19456\H,0,-7.19958
 90332,3.9263331195,1.08764\H,0,-7.9489314992,3.9127408968,-4.69417\H,0
 ,-7.9910586561,4.7779261372,-3.1469\H,0,2.9813334103,0.9011355424,-1.0
 5\H,0,4.7475816882,1.0025894318,-0.930737\H,0,4.5781728368,3.256100788
 9,-2.14629\H,0,4.2938448236,1.783136594,-3.07831\C,0,-1.2938534872,-0.
 4621285014,-0.185571\C,0,-1.2138038829,-0.2431820299,-1.66329\C,0,-0.2
 165403613,-1.3158470723,-2.12188\C,0,0.6222802511,-1.5771579533,-0.881
 594\C,0,-0.2438175437,-1.2744334777,0.261721\C,0,1.9008435651,-1.98818
 79611,-0.943739\C,0,2.7890086678,-2.2519251368,0.19476\C,0,3.360409770
 2,-3.5142438522,0.286713\S,0,3.0181349817,-4.7096764357,-0.973021\C,0,
 3.1288389793,-3.6003480695,-2.3623\C,0,2.5770443136,-2.3225572801,-2.2
 1827\C,0,3.7446135432,-3.9731246031,-3.56547\C,0,3.7763997323,-3.04637
 32064,-4.60776\C,0,3.29345169,-1.7647704841,-4.44255\C,0,2.7236232829,
 -1.3927232814,-3.24015\C,0,3.1245284724,-1.2870625244,1.13767\C,0,3.99
 62734133,-1.6035520973,2.16142\C,0,4.5083228659,-2.8860751549,2.29271\
 C,0,4.1801765792,-3.8673054209,1.36428\C,0,-0.246955798,-1.6892768743,
 1.5978\C,0,-1.1931211036,-1.1222890019,2.45528\C,0,-2.2209154739,-0.27
 90707779,2.00298\C,0,-2.2791612509,0.020558073,0.647048\C,0,0.60335758
 48,-2.7964441056,2.14254\O,0,-1.1469347191,-1.4110073456,3.81254\O,0,-
 3.0905677713,0.14778419,2.95304\C,0,-0.9053284716,-2.6173443514,-2.536
 73\O,0,4.6095255154,-5.1569075798,1.37708\O,0,4.307440716,-5.184114591
 1,-3.85557\H,0,-0.8270017277,0.7582954309,-1.8749\H,0,-2.1872332193,-0
 .335392309,-2.14323\H,0,0.3730339623,-0.9686937396,-2.96778\H,0,4.2314
 062894,-3.3573504011,-5.53482\H,0,3.376650701,-1.0498082433,-5.24712\H
 ,0,2.3948786683,-0.3763387191,-3.08897\H,0,2.68117582,-0.3076057489,1.
 07472\H,0,4.2645997743,-0.8498810769,2.88656\H,0,5.1730670918,-3.10672
 23566,3.11241\H,0,-3.0694258725,0.6261720411,0.232442\H,0,0.0746774977
 ,-3.2627343898,2.97256\H,0,1.5632532254,-2.445732283,2.51442\H,0,0.787
 2221351,-3.5389749781,1.37048\H,0,-1.4520958531,-3.0476128622,-1.70108
 \H,0,-0.159871885,-3.3389342837,-2.86487\H,0,-1.5967220677,-2.44047126
 68,-3.35746\\Version=ES64L-G16RevB.01\State=1-A\HF=-5302.5722868\RMSD=
 7.803e-09\Dipole=0.5643391,0.201855,1.4125955\Quadrupole=1.6431063,-10
 .1333482,8.4902418,-12.1144173,-7.985367,-26.8854448\PG=C01 [X(C104H14
 2N2O10S1)]\\@


 IF IT'S NOT TRUE, IT'S WELL INVENTED -- DANTE
 Job cpu time:       0 days 10 hours 58 minutes 34.4 seconds.
 Elapsed time:       0 days  1 hours  6 minutes  7.1 seconds.
 File lengths (MBytes):  RWF=   2968 Int=      0 D2E=      0 Chk=    319 Scr=      1
 Normal termination of Gaussian 16 at Wed Mar  4 12:08:18 2021.
