# Supplementary material for: A light-fuelled nanoratchet shifts a coupled chemical equilibrium
Source: Nat Nanotechnol. 2021 Dec 16;17(2):159–65. doi: 10.1038/s41565-021-01021-z (PMC8956507; doi:10.1038/s41565-021-01021-z)
Supplement: Supplementary file 3 — Supplementary Data Set 2. Gaussian output and xyz files for computed structures. [file 41565_2021_1021_MOESM3_ESM.zip › neutral-molecules-Gaussian-output-files/2_5.out]

 Entering Gaussian System, Link 0=g16
 Initial command:
 /software/software/Gaussian/16-B.01/g16/l1.exe "/local/tmp/Gau-7905.inp" -scrdir="/local/tmp/"
 Entering Link 1 = /software/software/Gaussian/16-B.01/g16/l1.exe PID=      7906.
  
 Copyright (c) 1988-2017, Gaussian, Inc.  All Rights Reserved.
  
 This is part of the Gaussian(R) 16 program.  It is based on
 the Gaussian(R) 09 system (copyright 2009, Gaussian, Inc.),
 the Gaussian(R) 03 system (copyright 2003, Gaussian, Inc.),
 the Gaussian(R) 98 system (copyright 1998, Gaussian, Inc.),
 the Gaussian(R) 94 system (copyright 1995, Gaussian, Inc.),
 the Gaussian 92(TM) system (copyright 1992, Gaussian, Inc.),
 the Gaussian 90(TM) system (copyright 1990, Gaussian, Inc.),
 the Gaussian 88(TM) system (copyright 1988, Gaussian, Inc.),
 the Gaussian 86(TM) system (copyright 1986, Carnegie Mellon
 University), and the Gaussian 82(TM) system (copyright 1983,
 Carnegie Mellon University). Gaussian is a federally registered
 trademark of Gaussian, Inc.
  
 This software contains proprietary and confidential information,
 including trade secrets, belonging to Gaussian, Inc.
  
 This software is provided under written license and may be
 used, copied, transmitted, or stored only in accord with that
 written license.
  
 The following legend is applicable only to US Government
 contracts under FAR:
  
                    RESTRICTED RIGHTS LEGEND
  
 Use, reproduction and disclosure by the US Government is
 subject to restrictions as set forth in subparagraphs (a)
 and (c) of the Commercial Computer Software - Restricted
 Rights clause in FAR 52.227-19.
  
 Gaussian, Inc.
 340 Quinnipiac St., Bldg. 40, Wallingford CT 06492
  
  
 ---------------------------------------------------------------
 Warning -- This program may not be used in any manner that
 competes with the business of Gaussian, Inc. or will provide
 assistance to any competitor of Gaussian, Inc.  The licensee
 of this program is prohibited from giving any competitor of
 Gaussian, Inc. access to this program.  By using this program,
 the user acknowledges that Gaussian, Inc. is engaged in the
 business of creating and licensing software in the field of
 computational chemistry and represents and warrants to the
 licensee that it is not a competitor of Gaussian, Inc. and that
 it will not use this program in any manner prohibited above.
 ---------------------------------------------------------------
  

 Cite this work as:
 Gaussian 16, Revision B.01,
 M. J. Frisch, G. W. Trucks, H. B. Schlegel, G. E. Scuseria, 
 M. A. Robb, J. R. Cheeseman, G. Scalmani, V. Barone, 
 G. A. Petersson, H. Nakatsuji, X. Li, M. Caricato, A. V. Marenich, 
 J. Bloino, B. G. Janesko, R. Gomperts, B. Mennucci, H. P. Hratchian, 
 J. V. Ortiz, A. F. Izmaylov, J. L. Sonnenberg, D. Williams-Young, 
 F. Ding, F. Lipparini, F. Egidi, J. Goings, B. Peng, A. Petrone, 
 T. Henderson, D. Ranasinghe, V. G. Zakrzewski, J. Gao, N. Rega, 
 G. Zheng, W. Liang, M. Hada, M. Ehara, K. Toyota, R. Fukuda, 
 J. Hasegawa, M. Ishida, T. Nakajima, Y. Honda, O. Kitao, H. Nakai, 
 T. Vreven, K. Throssell, J. A. Montgomery, Jr., J. E. Peralta, 
 F. Ogliaro, M. J. Bearpark, J. J. Heyd, E. N. Brothers, K. N. Kudin, 
 V. N. Staroverov, T. A. Keith, R. Kobayashi, J. Normand, 
 K. Raghavachari, A. P. Rendell, J. C. Burant, S. S. Iyengar, 
 J. Tomasi, M. Cossi, J. M. Millam, M. Klene, C. Adamo, R. Cammi, 
 J. W. Ochterski, R. L. Martin, K. Morokuma, O. Farkas, 
 J. B. Foresman, and D. J. Fox, Gaussian, Inc., Wallingford CT, 2016.
 
 ******************************************
 Gaussian 16:  ES64L-G16RevB.01 20-Dec-2017
                 3-Mar-2021 
 ******************************************
 %nprocshared=10
 Will use up to   10 processors via shared memory.
 %mem=8gb
 ---------------
 # m062x/def2svp
 ---------------
 1/38=1,172=1/1;
 2/12=2,17=6,18=5,40=1/2;
 3/5=43,7=101,11=2,25=1,30=1,74=-55/1,2,3;
 4//1;
 5/5=2,38=5/2;
 6/7=2,8=2,9=2,10=2,28=1/1;
 99/5=1,9=1/99;
 -
 0
 -
 Symbolic Z-matrix:
 Charge =  0 Multiplicity = 1
 C                    -3.08581   1.5216    3.6923 
 C                    -4.50716   1.85459   4.14267 
 C                    -2.2426    2.79393   3.58196 
 O                    -0.88639   2.42523   3.652 
 C                    -5.33798   3.48003   0.44179 
 C                    -6.76113   3.44306   1.03676 
 O                    -7.67431   2.64443   0.32938 
 C                    -4.7001    4.83621   0.76235 
 C                     2.3849   -5.11036   1.65759 
 C                     3.05394  -5.87336   0.51072 
 C                     4.56558  -6.01408   0.67825 
 C                     5.31721  -4.68469   0.6351 
 C                     6.82507  -4.91749   0.68484 
 C                     7.65095  -3.64545   0.49991 
 C                     7.51537  -2.65301   1.6555 
 C                     8.68416  -1.66568   1.7253 
 C                     8.90802  -0.84856   0.45138 
 C                     7.76831   0.12729   0.17198 
 C                     7.87362   0.81953  -1.18739 
 C                     7.49287  -0.12284  -2.32803 
 O                     6.10538  -0.38758  -2.23659 
 C                     6.07744   0.74167   3.80108 
 C                     6.08082  -0.28685   4.93386 
 C                     4.71548  -0.93761   5.17465 
 C                     3.60534   0.06661   5.47621 
 C                     2.29169  -0.59155   5.90599 
 C                     1.70034  -1.51251   4.83851 
 C                     0.22969  -1.83941   5.09366 
 C                    -0.31209  -2.83408   4.06458 
 C                    -1.84013  -2.86403   4.03244 
 C                    -2.40791  -3.88303   3.04011 
 C                    -2.19521  -3.52171   1.56894 
 C                    -3.1309   -2.42022   1.07751 
 O                    -2.71925  -2.06377  -0.23315 
 C                     5.61117  -1.61641  -2.5178 
 C                    -3.43864  -1.14631  -0.92345 
 C                     6.31825  -2.67339  -3.08885 
 C                     5.70255  -3.89512  -3.27283 
 C                     4.36278  -4.10013  -2.9448 
 C                     3.65127  -3.02372  -2.40834 
 C                     4.26668  -1.81126  -2.19107 
 C                    -2.96242  -0.79979  -2.19059 
 C                    -3.62713   0.1197   -2.97282 
 C                    -4.81989   0.6955   -2.534 
 C                    -5.31586   0.30005  -1.29347 
 C                    -4.62921  -0.57619  -0.48107 
 C                     3.80641  -5.44565  -3.12915 
 N                     2.64481  -5.85673  -3.39698 
 C                    -5.60927   1.67845  -3.28463 
 N                    -5.27785   2.64331  -4.02585 
 C                     0.07803   3.28652   3.2162 
 C                    -7.92877   1.35638   0.73071 
 C                     1.38938   2.81392   3.30522 
 C                     2.44544   3.6029    2.9226 
 C                     2.23546   4.89207   2.42318 
 C                     0.93248   5.35346   2.31966 
 C                    -0.13603   4.56151   2.72012 
 O                     3.37142   5.57792   2.10499 
 C                     2.25896   6.68112  -0.55757 
 C                     2.44076   6.90599  -2.05771 
 C                     1.27385   6.33453  -2.85946 
 C                     1.4225    6.57062  -4.36243 
 C                     0.53505   5.65074  -5.20257 
 C                    -0.96052   5.85053  -4.97033 
 C                    -1.78948   4.90424  -5.83739 
 C                    -3.29673   5.11877  -5.68763 
 C                    -3.88265   4.56847  -4.38802 
 C                    -3.92975   3.02986  -4.32488 
 C                    -7.0794   -3.89315   1.1908 
 C                    -7.65516  -4.57926  -0.04664 
 C                    -6.61203  -4.81865  -1.13929 
 C                    -6.15623  -3.52438  -1.81137 
 C                    -5.28032  -3.74534  -3.0439 
 C                    -3.94823  -4.42639  -2.73453 
 C                    -3.01811  -4.4085   -3.94578 
 C                    -1.70577  -5.1439   -3.68283 
 C                    -0.73775  -5.01651  -4.85764 
 C                     0.58825  -5.74225  -4.63307 
 C                     1.5136   -5.01649  -3.65155 
 C                    -9.08837   0.78214   0.20789 
 C                    -9.42648  -0.51403   0.51983 
 C                    -8.62417  -1.27723   1.37084 
 C                    -7.47579  -0.7001    1.89541 
 C                    -7.1286    0.60489   1.57695 
 O                    -9.07189  -2.54321   1.6271 
 C                    -8.18259  -3.49343   2.17363 
 C                     3.33708   6.94532   1.74933 
 C                     3.46609   7.16755   0.23893 
 H                    -2.61609   0.87972   4.45333 
 H                    -4.4939    2.26438   5.14932 
 H                    -5.10831   0.94968   4.13946 
 H                    -4.95199   2.57782   3.46578 
 H                    -2.47031   3.30285   2.63928 
 H                    -2.49275   3.46611   4.4154 
 H                    -5.41901   3.33672  -0.64435 
 H                    -7.1734    4.4557    0.97508 
 H                    -6.70982   3.14967   2.09066 
 H                    -4.77157   5.03329   1.83076 
 H                    -5.21178   5.6264    0.22088 
 H                    -3.65003   4.84289   0.48059 
 H                     2.84721  -5.38793   2.60912 
 H                     1.31632  -5.35704   1.71187 
 H                     2.84695  -5.36588  -0.43286 
 H                     2.60942  -6.86968   0.45898 
 H                     4.93531  -6.6548   -0.1266 
 H                     4.77737  -6.5193    1.62435 
 H                     5.00907  -4.05748   1.47112 
 H                     5.06431  -4.15758  -0.2873 
 H                     7.09378  -5.6203   -0.10943 
 H                     7.08901  -5.38462   1.63727 
 H                     7.34913  -3.17124  -0.43612 
 H                     8.70239  -3.93431   0.40789 
 H                     7.49288  -3.20871   2.5967 
 H                     6.57327  -2.1108    1.57916 
 H                     9.59977  -2.22471   1.93901 
 H                     8.51434  -0.98115   2.5595 
 H                     9.03879  -1.53227  -0.38765 
 H                     9.83949  -0.28399   0.55516 
 H                     7.76386   0.88695   0.95437 
 H                     6.81188  -0.39293   0.2141 
 H                     8.88946   1.18332  -1.35319 
 H                     7.18984   1.66976  -1.2096 
 H                     8.07684  -1.04303  -2.24778 
 H                     7.70493   0.34106  -3.30121 
 H                     7.11154   1.04399   3.57797 
 H                     5.51845   1.63683   4.10188 
 H                     6.79606  -1.07322   4.6864 
 H                     6.42553   0.2176    5.83926 
 H                     4.44852  -1.51299   4.28941 
 H                     4.81294  -1.62976   6.01433 
 H                     3.93507   0.74164   6.27149 
 H                     3.4155    0.66787   4.58558 
 H                     2.44972  -1.1546    6.82914 
 H                     1.57062   0.20113   6.12494 
 H                     1.78083  -1.02674   3.86512 
 H                     2.2732   -2.43959   4.78907 
 H                     0.10727  -2.24659   6.10039 
 H                    -0.34893  -0.91367   5.0428 
 H                     0.07146  -2.55688   3.08269 
 H                     0.06718  -3.83317   4.29286 
 H                    -2.20573  -3.11549   5.03157 
 H                    -2.21737  -1.87065   3.78606 
 H                    -1.9388   -4.85121   3.2313 
 H                    -3.47986  -3.99767   3.22152 
 H                    -1.16743  -3.20146   1.40441 
 H                    -2.36248  -4.4067    0.9504 
 H                    -4.16177  -2.79973   1.06093 
 H                    -3.08786  -1.54096   1.72904 
 H                     7.34776  -2.56038  -3.39305 
 H                     6.27151  -4.71059  -3.69707 
 H                     2.62232  -3.14079  -2.11021 
 H                     3.7237   -0.98718  -1.75666 
 H                    -2.06277  -1.27301  -2.54839 
 H                    -3.24386   0.35108  -3.9558 
 H                    -6.25555   0.7043   -0.95121 
 H                    -5.0321   -0.80812   0.49067 
 H                     4.54522  -6.23994  -3.02545 
 H                    -6.68365   1.58677  -3.12767 
 H                     1.55132   1.82436   3.70085 
 H                     3.4594    3.24649   3.00058 
 H                     0.71305   6.3369    1.93518 
 H                    -1.13075   4.97254   2.64258 
 H                     2.11117   5.61635  -0.36321 
 H                     1.36208   7.20974  -0.22499 
 H                     2.53342   7.97649  -2.25581 
 H                     3.36773   6.42822  -2.38391 
 H                     0.34373   6.78255  -2.50428 
 H                     1.21948   5.26105  -2.67602 
 H                     1.19461   7.61293  -4.59545 
 H                     2.46314   6.39119  -4.6448 
 H                     0.75321   5.82374  -6.25945 
 H                     0.79138   4.61125  -4.98347 
 H                    -1.19292   5.6766   -3.91979 
 H                    -1.22721   6.88371  -5.20522 
 H                    -1.51489   5.06314  -6.88333 
 H                    -1.53919   3.87141  -5.58611 
 H                    -3.50411   6.19028  -5.74386 
 H                    -3.81239   4.64291  -6.52454 
 H                    -3.32504   4.95762  -3.53496 
 H                    -4.9122    4.92059  -4.29874 
 H                    -3.19939   2.63835  -3.60453 
 H                    -3.68858   2.6197   -5.31177 
 H                    -6.37732  -4.55802   1.69859 
 H                    -6.54558  -2.99242   0.88658 
 H                    -8.46029  -3.95967  -0.44707 
 H                    -8.09029  -5.53606   0.25278 
 H                    -5.75318  -5.33558  -0.70683 
 H                    -7.04711  -5.47273  -1.89873 
 H                    -7.03922  -2.95365  -2.11069 
 H                    -5.59946  -2.91014  -1.1036 
 H                    -5.82809  -4.33941  -3.77953 
 H                    -5.07602  -2.76884  -3.49102 
 H                    -4.12244  -5.46105  -2.43262 
 H                    -3.46336  -3.90952  -1.90412 
 H                    -2.80432  -3.3703   -4.21181 
 H                    -3.52418  -4.86755  -4.79861 
 H                    -1.24838  -4.73863  -2.77908 
 H                    -1.91225  -6.20089  -3.49923 
 H                    -0.54039  -3.95901  -5.05204 
 H                    -1.21808  -5.42873  -5.74833 
 H                     0.40482  -6.74833  -4.25335 
 H                     1.11397  -5.84065  -5.58492 
 H                     0.98538  -4.86785  -2.70446 
 H                     1.78592  -4.02776  -4.04957 
 H                    -9.70406   1.37207  -0.45238 
 H                    -10.31995  -0.96407   0.11723 
 H                    -6.82668  -1.25147   2.55895 
 H                    -6.20527   1.00536   1.96096 
 H                    -7.75005  -3.12954   3.11512 
 H                    -8.81499  -4.3566    2.39939 
 H                     4.20955   7.38974   2.24332 
 H                     2.44166   7.43849   2.1392 
 H                     3.615     8.23578   0.06676 
 H                     4.35878   6.64244  -0.10646 
 C                    -1.4855    2.35915  -0.93353 
 C                    -0.67054   2.977    -2.02081 
 C                     0.78506   2.6545   -1.62533 
 C                     0.67128   1.52801  -0.61612 
 C                    -0.70866   1.46038  -0.18647 
 C                     1.71034   0.70505  -0.21226 
 C                     3.04105   1.17962   0.16298 
 C                     3.79146   0.44896   1.09487 
 S                     3.4482   -1.16138   1.70706 
 C                     2.13883  -1.6312    0.65272 
 C                     1.4319   -0.72536  -0.13114 
 C                     1.8275   -3.00016   0.67549 
 C                     0.83597  -3.48605  -0.15935 
 C                     0.17648  -2.60241  -1.00783 
 C                     0.46396  -1.25911  -0.99704 
 C                     3.56185   2.44263  -0.16765 
 C                     4.69076   2.95719   0.4273 
 C                     5.36898   2.2543    1.4124 
 C                     4.91694   0.98986   1.73359 
 C                    -1.26629   0.90134   0.97683 
 C                    -2.56732   1.26185   1.33171 
 C                    -3.34396   2.12966   0.54267 
 C                    -2.78517   2.67041  -0.61162 
 C                    -0.48814   0.01887   1.88849 
 O                    -3.117     0.73741   2.4956 
 O                    -4.59255   2.42207   1.02152 
 C                     1.59391   2.21371  -2.84855 
 O                     5.47914   0.16121   2.66123 
 O                     2.54981  -3.71166   1.58087 
 H                    -0.85643   4.04787  -2.11098 
 H                    -0.90688   2.51877  -2.98522 
 H                     1.22559   3.5499   -1.17259 
 H                     0.57831  -4.53321  -0.17208 
 H                    -0.58196  -2.98123  -1.67393 
 H                    -0.05663  -0.59027  -1.66203 
 H                     3.07198   3.0537   -0.899 
 H                     5.03675   3.9401    0.14747 
 H                     6.22403   2.68575   1.9084 
 H                    -3.34141   3.3511   -1.23632 
 H                    -0.43959  -0.98824   1.4805 
 H                    -0.95343  -0.0216    2.8666 
 H                     0.52645   0.39782   1.99242 
 H                     1.6783    3.03012  -3.56392 
 H                     1.0924    1.37992  -3.33688 
 H                     2.59414   1.88491  -2.58252 
 
 Stoichiometry    C104H142N2O10S
 Framework group  C1[X(C104H142N2O10S)]
 Deg. of freedom   771
 Full point group                 C1      NOp   1
 Largest Abelian subgroup         C1      NOp   1
 Largest concise Abelian subgroup C1      NOp   1
                         Standard orientation:                         
 ---------------------------------------------------------------------
 Center     Atomic      Atomic             Coordinates (Angstroms)
 Number     Number       Type             X           Y           Z
 ---------------------------------------------------------------------
      1          6           0        2.913850    1.155686   -3.932235
      2          6           0        4.320272    1.339583   -4.499805
      3          6           0        2.207346    2.506014   -3.792712
      4          8           0        0.820875    2.269712   -3.747829
      5          6           0        5.593382    2.951032   -0.920525
      6          6           0        6.954798    2.763701   -1.622059
      7          8           0        7.840828    1.894477   -0.965170
      8          6           0        5.064427    4.356087   -1.228601
      9          6           0       -2.986072   -4.869829   -1.298673
     10          6           0       -3.631769   -5.540723   -0.082915
     11          6           0       -5.158444   -5.537030   -0.129564
     12          6           0       -5.773972   -4.140195   -0.065649
     13          6           0       -7.296343   -4.226108    0.007364
     14          6           0       -7.979770   -2.876244    0.219908
     15          6           0       -7.842194   -1.925309   -0.969842
     16          6           0       -8.913256   -0.830531   -0.976857
     17          6           0       -8.956350    0.030106    0.287300
     18          6           0       -7.710156    0.895869    0.450866
     19          6           0       -7.640749    1.622441    1.794535
     20          6           0       -7.262382    0.670776    2.928229
     21          8           0       -5.918140    0.270463    2.737612
     22          6           0       -6.261616    1.269186   -3.313340
     23          6           0       -6.452996    0.223158   -4.413457
     24          6           0       -5.179419   -0.562123   -4.740483
     25          6           0       -4.005942    0.322984   -5.154442
     26          6           0       -2.799355   -0.468464   -5.665637
     27          6           0       -2.215785   -1.420805   -4.621670
     28          6           0       -0.807938   -1.894379   -4.980123
     29          6           0       -0.283641   -2.916014   -3.968560
     30          6           0        1.232284   -3.093874   -4.053364
     31          6           0        1.777142   -4.142999   -3.079753
     32          6           0        1.717282   -3.732992   -1.607190
     33          6           0        2.789844   -2.718067   -1.220091
     34          8           0        2.519363   -2.296793    0.107953
     35          6           0       -5.522719   -0.994689    3.013990
     36          6           0        3.375512   -1.439912    0.715029
     37          6           0       -6.279907   -1.966060    3.666962
     38          6           0       -5.770963   -3.237934    3.836883
     39          6           0       -4.487136   -3.578953    3.412484
     40          6           0       -3.720961   -2.587978    2.793105
     41          6           0       -4.233134   -1.326029    2.590241
     42          6           0        3.036574   -1.023121    2.004954
     43          6           0        3.845947   -0.157037    2.707804
     44          6           0        5.049627    0.290947    2.162597
     45          6           0        5.405609   -0.175921    0.899035
     46          6           0        4.576196   -0.997443    0.166604
     47          6           0       -4.048851   -4.968224    3.590784
     48          7           0       -2.914220   -5.484890    3.779696
     49          6           0        5.986257    1.207408    2.822589
     50          7           0        5.808288    2.214744    3.560013
     51          6           0       -0.019323    3.229410   -3.263174
     52          6           0        7.938555    0.579922   -1.348927
     53          6           0       -1.372705    2.884967   -3.237772
     54          6           0       -2.314951    3.780565   -2.797052
     55          6           0       -1.943936    5.053020   -2.351325
     56          6           0       -0.598785    5.387412   -2.361319
     57          6           0        0.354115    4.487295   -2.820696
     58          8           0       -2.980419    5.852467   -1.965798
     59          6           0       -1.560060    6.895834    0.571477
     60          6           0       -1.599988    7.167646    2.074333
     61          6           0       -0.433032    6.501688    2.799422
     62          6           0       -0.438762    6.781488    4.302228
     63          6           0        0.420683    5.796807    5.096787
     64          6           0        1.905337    5.845357    4.744604
     65          6           0        2.706358    4.840629    5.571231
     66          6           0        4.210550    4.904385    5.299941
     67          6           0        4.636332    4.273475    3.974875
     68          6           0        4.531218    2.736633    3.951103
     69          6           0        6.558267   -4.570269   -1.596103
     70          6           0        7.162257   -5.283961   -0.388073
     71          6           0        6.191025   -5.398527    0.787889
     72          6           0        5.915590   -4.052712    1.456823
     73          6           0        5.123141   -4.162382    2.758810
     74          6           0        3.711808   -4.716680    2.571995
     75          6           0        2.886677   -4.583844    3.850305
     76          6           0        1.493433   -5.193210    3.709745
     77          6           0        0.638261   -4.948459    4.951611
     78          6           0       -0.764573   -5.546100    4.850085
     79          6           0       -1.691365   -4.753755    3.922937
     80          6           0        9.075859   -0.093744   -0.901190
     81          6           0        9.262917   -1.422716   -1.202084
     82          6           0        8.326455   -2.121283   -1.967232
     83          6           0        7.200420   -1.445865   -2.417657
     84          6           0        7.005716   -0.107107   -2.109816
     85          8           0        8.629572   -3.429756   -2.221908
     86          6           0        7.613107   -4.299779   -2.671701
     87          6           0       -2.787637    7.216949   -1.651998
     88          6           0       -2.774624    7.481209   -0.142911
     89          1           0        2.326136    0.547299   -4.636692
     90          1           0        4.266362    1.728261   -5.513449
     91          1           0        4.830662    0.380717   -4.517736
     92          1           0        4.884379    2.029646   -3.879552
     93          1           0        2.556642    3.009333   -2.884882
     94          1           0        2.453586    3.133649   -4.661307
     95          1           0        5.746270    2.822533    0.159718
     96          1           0        7.465419    3.732459   -1.620487
     97          1           0        6.792279    2.455425   -2.660312
     98          1           0        5.069401    4.523606   -2.304404
     99          1           0        5.690515    5.103526   -0.750319
    100          1           0        4.045470    4.470635   -0.867103
    101          1           0       -3.546781   -5.120290   -2.203690
    102          1           0       -1.953599   -5.220382   -1.428199
    103          1           0       -3.303091   -5.036807    0.827439
    104          1           0       -3.281663   -6.574319   -0.037877
    105          1           0       -5.522613   -6.122302    0.718863
    106          1           0       -5.491865   -6.038284   -1.042134
    107          1           0       -5.474676   -3.563006   -0.940029
    108          1           0       -5.399543   -3.621643    0.819526
    109          1           0       -7.567030   -4.883210    0.839204
    110          1           0       -7.678373   -4.684513   -0.908551
    111          1           0       -7.560765   -2.414811    1.116365
    112          1           0       -9.043342   -3.059490    0.400615
    113          1           0       -7.947578   -2.499493   -1.894162
    114          1           0       -6.849574   -1.475926   -0.981382
    115          1           0       -9.892098   -1.302019   -1.103798
    116          1           0       -8.745600   -0.182810   -1.840368
    117          1           0       -9.084793   -0.620508    1.152601
    118          1           0       -9.834974    0.680439    0.239902
    119          1           0       -7.695309    1.635491   -0.350364
    120          1           0       -6.814111    0.284287    0.349706
    121          1           0       -8.600864    2.086648    2.027889
    122          1           0       -6.879353    2.402363    1.740375
    123          1           0       -7.936023   -0.189657    2.918804
    124          1           0       -7.351336    1.172712    3.901573
    125          1           0       -7.241180    1.675166   -3.019752
    126          1           0       -5.645387    2.099421   -3.681065
    127          1           0       -7.218124   -0.484698   -4.089885
    128          1           0       -6.818730    0.740331   -5.303299
    129          1           0       -4.899202   -1.142720   -3.862774
    130          1           0       -5.408789   -1.258359   -5.550594
    131          1           0       -4.331793    1.010655   -5.940430
    132          1           0       -3.689534    0.920812   -4.298139
    133          1           0       -3.083134   -1.032035   -6.557862
    134          1           0       -2.025581    0.245680   -5.961419
    135          1           0       -2.172075   -0.909902   -3.658857
    136          1           0       -2.868774   -2.286540   -4.502504
    137          1           0       -0.805196   -2.331827   -5.981578
    138          1           0       -0.141416   -1.028501   -4.999731
    139          1           0       -0.559875   -2.582987   -2.968139
    140          1           0       -0.773435   -3.877871   -4.139087
    141          1           0        1.491798   -3.399899   -5.070301
    142          1           0        1.720953   -2.137138   -3.864482
    143          1           0        1.204092   -5.064600   -3.207256
    144          1           0        2.815478   -4.365060   -3.339914
    145          1           0        0.741059   -3.310971   -1.372972
    146          1           0        1.847869   -4.617354   -0.978999
    147          1           0        3.777844   -3.195688   -1.272398
    148          1           0        2.779365   -1.852166   -1.890568
    149          1           0       -7.266538   -1.747260    4.046277
    150          1           0       -6.379688   -3.985407    4.326186
    151          1           0       -2.734781   -2.810641    2.419995
    152          1           0       -3.650167   -0.567666    2.092562
    153          1           0        2.127102   -1.399199    2.443989
    154          1           0        3.565700    0.130401    3.710565
    155          1           0        6.349467    0.127955    0.474323
    156          1           0        4.876746   -1.287102   -0.826453
    157          1           0       -4.865978   -5.688774    3.566411
    158          1           0        7.031130    1.008448    2.585971
    159          1           0       -1.659215    1.908062   -3.592089
    160          1           0       -3.361267    3.523015   -2.786780
    161          1           0       -0.256698    6.352410   -2.022372
    162          1           0        1.386521    4.801050   -2.831444
    163          1           0       -1.530443    5.818020    0.395995
    164          1           0       -0.646041    7.327818    0.156259
    165          1           0       -1.574050    8.245874    2.249137
    166          1           0       -2.539510    6.789061    2.484105
    167          1           0        0.504484    6.849775    2.361352
    168          1           0       -0.496080    5.424518    2.642260
    169          1           0       -0.094677    7.801175    4.487935
    170          1           0       -1.466085    6.709942    4.668775
    171          1           0        0.304560    6.011581    6.162108
    172          1           0        0.049750    4.782983    4.927065
    173          1           0        2.035998    5.628413    3.684531
    174          1           0        2.287198    6.852220    4.929440
    175          1           0        2.532035    5.046636    6.630386
    176          1           0        2.339511    3.832193    5.368786
    177          1           0        4.523056    5.951541    5.310218
    178          1           0        4.743206    4.397636    6.107564
    179          1           0        4.052498    4.697705    3.156798
    180          1           0        5.684442    4.521855    3.796823
    181          1           0        3.711999    2.403551    3.300299
    182          1           0        4.331063    2.371948    4.964656
    183          1           0        5.757876   -5.173795   -2.029637
    184          1           0        6.138670   -3.615888   -1.276842
    185          1           0        8.052064   -4.737693   -0.068217
    186          1           0        7.478962   -6.284432   -0.693396
    187          1           0        5.255178   -5.838068    0.437393
    188          1           0        6.620573   -6.076343    1.529462
    189          1           0        6.869966   -3.564684    1.671274
    190          1           0        5.365598   -3.401650    0.777225
    191          1           0        5.668338   -4.791929    3.466307
    192          1           0        5.049080   -3.161782    3.193009
    193          1           0        3.761981   -5.769288    2.286452
    194          1           0        3.214135   -4.171989    1.767338
    195          1           0        2.794718   -3.524591    4.103038
    196          1           0        3.412683   -5.072606    4.674066
    197          1           0        1.006567   -4.763724    2.832981
    198          1           0        1.582880   -6.268776    3.540251
    199          1           0        0.558770   -3.873060    5.131152
    200          1           0        1.146194   -5.387354    5.813785
    201          1           0       -0.708700   -6.572745    4.485490
    202          1           0       -1.220104   -5.573589    5.841959
    203          1           0       -1.228181   -4.676423    2.934218
    204          1           0       -1.835651   -3.735364    4.313100
    205          1           0        9.795477    0.446702   -0.306954
    206          1           0       10.138466   -1.949327   -0.857120
    207          1           0        6.451070   -1.944766   -3.013653
    208          1           0        6.097279    0.373466   -2.432571
    209          1           0        7.143946   -3.914654   -3.586840
    210          1           0        8.140329   -5.224786   -2.921400
    211          1           0       -3.650139    7.734078   -2.089501
    212          1           0       -1.882996    7.612645   -2.123225
    213          1           0       -2.806770    8.562124    0.010446
    214          1           0       -3.683126    7.052565    0.284659
    215          6           0        1.772818    2.238466    0.778006
    216          6           0        1.109381    2.954578    1.907216
    217          6           0       -0.397124    2.767330    1.634121
    218          6           0       -0.471788    1.614919    0.650864
    219          6           0        0.856946    1.404634    0.118264
    220          6           0       -1.613395    0.888983    0.351250
    221          6           0       -2.918300    1.483106    0.066547
    222          6           0       -3.806557    0.810235   -0.784110
    223         16           0       -3.668204   -0.837931   -1.375901
    224          6           0       -2.330155   -1.411510   -0.412865
    225          6           0       -1.480052   -0.563084    0.288737
    226          6           0       -2.153683   -2.804445   -0.421470
    227          6           0       -1.149963   -3.367530    0.347727
    228          6           0       -0.343929   -2.535272    1.118002
    229          6           0       -0.501838   -1.170869    1.092033
    230          6           0       -3.288302    2.797236    0.401050
    231          6           0       -4.406582    3.407071   -0.119272
    232          6           0       -5.224789    2.753727   -1.029293
    233          6           0       -4.922393    1.445064   -1.349057
    234          6           0        1.264626    0.770546   -1.068522
    235          6           0        2.561853    0.995468   -1.532421
    236          6           0        3.477906    1.799365   -0.829963
    237          6           0        3.066611    2.415186    0.348438
    238          6           0        0.335950   -0.050279   -1.892661
    239          8           0        2.964901    0.396576   -2.720150
    240          8           0        4.706761    1.959126   -1.411488
    241          6           0       -1.144744    2.432202    2.927777
    242          8           0       -5.632919    0.656450   -2.207248
    243          8           0       -3.010132   -3.460451   -1.248404
    244          1           0        1.403181    4.003877    1.952993
    245          1           0        1.376662    2.495142    2.862930
    246          1           0       -0.784717    3.691999    1.191928
    247          1           0       -0.993212   -4.434322    0.369683
    248          1           0        0.425341   -2.972542    1.733994
    249          1           0        0.131306   -0.542536    1.696106
    250          1           0       -2.685884    3.372409    1.075235
    251          1           0       -4.633894    4.424457    0.158930
    252          1           0       -6.071398    3.256216   -1.469781
    253          1           0        3.733068    3.051014    0.909285
    254          1           0        0.224031   -1.039421   -1.454299
    255          1           0        0.716187   -0.155629   -2.902192
    256          1           0       -0.642878    0.423426   -1.928649
    257          1           0       -1.093820    3.267264    3.624543
    258          1           0       -0.687951    1.563622    3.399033
    259          1           0       -2.189733    2.196992    2.748807
 ---------------------------------------------------------------------
 Rotational constants (GHZ):           0.0163344           0.0109875           0.0094890
 Standard basis: def2SVP (5D, 7F)
 There are  2469 symmetry adapted cartesian basis functions of A   symmetry.
 There are  2352 symmetry adapted basis functions of A   symmetry.
  2352 basis functions,  3931 primitive gaussians,  2469 cartesian basis functions
   438 alpha electrons      438 beta electrons
       nuclear repulsion energy     30172.6357193552 Hartrees.
 NAtoms=  259 NActive=  259 NUniq=  259 SFac= 1.00D+00 NAtFMM=   60 NAOKFM=T Big=T
 Integral buffers will be    131072 words long.
 Raffenetti 2 integral format.
 Two-electron integral symmetry is turned on.
 One-electron integrals computed using PRISM.
   1 Symmetry operations used in ECPInt.
 ECPInt:  NShTT=  639015 NPrTT= 2250217 LenC2=  390930 LenP2D=  797077.
 LDataN:  DoStor=T MaxTD1= 4 Len=   56
 NBasis=  2352 RedAO= T EigKep=  1.05D-04  NBF=  2352
 NBsUse=  2352 1.00D-06 EigRej= -1.00D+00 NBFU=  2352
 ExpMin= 1.22D-01 ExpMax= 9.18D+03 ExpMxC= 1.38D+03 IAcc=3 IRadAn=         5 AccDes= 0.00D+00
 Harris functional with IExCor= 1009 and IRadAn=       5 diagonalized for initial guess.
 HarFok:  IExCor= 1009 AccDes= 0.00D+00 IRadAn=         5 IDoV= 1 UseB2=F ITyADJ=14
 ICtDFT=  3500011 ScaDFX=  1.000000  1.000000  1.000000  1.000000
 FoFCou: FMM=F IPFlag=           0 FMFlag=      100000 FMFlg1=        2001
         NFxFlg=           0 DoJE=T BraDBF=F KetDBF=T FulRan=T
         wScrn=  0.000000 ICntrl=       500 IOpCl=  0 I1Cent=   200000004 NGrid=           0
         NMat0=    1 NMatS0=      1 NMatT0=    0 NMatD0=    1 NMtDS0=    0 NMtDT0=    0
 Petite list used in FoFCou.
 Requested convergence on RMS density matrix=1.00D-08 within 128 cycles.
 Requested convergence on MAX density matrix=1.00D-06.
 Requested convergence on             energy=1.00D-06.
 No special actions if energy rises.
 Integral accuracy reduced to 1.0D-05 until final iterations.
 Initial convergence to 1.0D-05 achieved.  Increase integral accuracy.
 SCF Done:  E(RM062X) =  -5302.56690589     A.U. after   18 cycles
            NFock= 18  Conv=0.38D-08     -V/T= 2.0098
 Hyperfine terms turned off by default for NAtoms > 100.

 **********************************************************************

            Population analysis using the SCF Density.

 **********************************************************************

 Orbital symmetries:
       Occupied  (A) (A) (A) (A) (A) (A) (A) (A) (A) (A) (A) (A)
                 (A) (A) (A) (A) (A) (A) (A) (A) (A) (A) (A) (A)
                 (A) (A) (A) (A) (A) (A) (A) (A) (A) (A) (A) (A)
                 (A) (A) (A) (A) (A) (A) (A) (A) (A) (A) (A) (A)
                 (A) (A) (A) (A) (A) (A) (A) (A) (A) (A) (A) (A)
                 (A) (A) (A) (A) (A) (A) (A) (A) (A) (A) (A) (A)
                 (A) (A) (A) (A) (A) (A) (A) (A) (A) (A) (A) (A)
                 (A) (A) (A) (A) (A) (A) (A) (A) (A) (A) (A) (A)
                 (A) (A) (A) (A) (A) (A) (A) (A) (A) (A) (A) (A)
                 (A) (A) (A) (A) (A) (A) (A) (A) (A) (A) (A) (A)
                 (A) (A) (A) (A) (A) (A) (A) (A) (A) (A) (A) (A)
                 (A) (A) (A) (A) (A) (A) (A) (A) (A) (A) (A) (A)
                 (A) (A) (A) (A) (A) (A) (A) (A) (A) (A) (A) (A)
                 (A) (A) (A) (A) (A) (A) (A) (A) (A) (A) (A) (A)
                 (A) (A) (A) (A) (A) (A) (A) (A) (A) (A) (A) (A)
                 (A) (A) (A) (A) (A) (A) (A) (A) (A) (A) (A) (A)
                 (A) (A) (A) (A) (A) (A) (A) (A) (A) (A) (A) (A)
                 (A) (A) (A) (A) (A) (A) (A) (A) (A) (A) (A) (A)
                 (A) (A) (A) (A) (A) (A) (A) (A) (A) (A) (A) (A)
                 (A) (A) (A) (A) (A) (A) (A) (A) (A) (A) (A) (A)
                 (A) (A) (A) (A) (A) (A) (A) (A) (A) (A) (A) (A)
                 (A) (A) (A) (A) (A) (A) (A) (A) (A) (A) (A) (A)
                 (A) (A) (A) (A) (A) (A) (A) (A) (A) (A) (A) (A)
                 (A) (A) (A) (A) (A) (A) (A) (A) (A) (A) (A) (A)
                 (A) (A) (A) (A) (A) (A) (A) (A) (A) (A) (A) (A)
                 (A) (A) (A) (A) (A) (A) (A) (A) (A) (A) (A) (A)
                 (A) (A) (A) (A) (A) (A) (A) (A) (A) (A) (A) (A)
                 (A) (A) (A) (A) (A) (A) (A) (A) (A) (A) (A) (A)
                 (A) (A) (A) (A) (A) (A) (A) (A) (A) (A) (A) (A)
                 (A) (A) (A) (A) (A) (A) (A) (A) (A) (A) (A) (A)
                 (A) (A) (A) (A) (A) (A) (A) (A) (A) (A) (A) (A)
                 (A) (A) (A) (A) (A) (A) (A) (A) (A) (A) (A) (A)
                 (A) (A) (A) (A) (A) (A) (A) (A) (A) (A) (A) (A)
                 (A) (A) (A) (A) (A) (A) (A) (A) (A) (A) (A) (A)
                 (A) (A) (A) (A) (A) (A) (A) (A) (A) (A) (A) (A)
                 (A) (A) (A) (A) (A) (A) (A) (A) (A) (A) (A) (A)
                 (A) (A) (A) (A) (A) (A)
       Virtual   (A) (A) (A) (A) (A) (A) (A) (A) (A) (A) (A) (A)
                 (A) (A) (A) (A) (A) (A) (A) (A) (A) (A) (A) (A)
                 (A) (A) (A) (A) (A) (A) (A) (A) (A) (A) (A) (A)
                 (A) (A) (A) (A) (A) (A) (A) (A) (A) (A) (A) (A)
                 (A) (A) (A) (A) (A) (A) (A) (A) (A) (A) (A) (A)
                 (A) (A) (A) (A) (A) (A) (A) (A) (A) (A) (A) (A)
                 (A) (A) (A) (A) (A) (A) (A) (A) (A) (A) (A) (A)
                 (A) (A) (A) (A) (A) (A) (A) (A) (A) (A) (A) (A)
                 (A) (A) (A) (A) (A) (A) (A) (A) (A) (A) (A) (A)
                 (A) (A) (A) (A) (A) (A) (A) (A) (A) (A) (A) (A)
                 (A) (A) (A) (A) (A) (A) (A) (A) (A) (A) (A) (A)
                 (A) (A) (A) (A) (A) (A) (A) (A) (A) (A) (A) (A)
                 (A) (A) (A) (A) (A) (A) (A) (A) (A) (A) (A) (A)
                 (A) (A) (A) (A) (A) (A) (A) (A) (A) (A) (A) (A)
                 (A) (A) (A) (A) (A) (A) (A) (A) (A) (A) (A) (A)
                 (A) (A) (A) (A) (A) (A) (A) (A) (A) (A) (A) (A)
                 (A) (A) (A) (A) (A) (A) (A) (A) (A) (A) (A) (A)
                 (A) (A) (A) (A) (A) (A) (A) (A) (A) (A) (A) (A)
                 (A) (A) (A) (A) (A) (A) (A) (A) (A) (A) (A) (A)
                 (A) (A) (A) (A) (A) (A) (A) (A) (A) (A) (A) (A)
                 (A) (A) (A) (A) (A) (A) (A) (A) (A) (A) (A) (A)
                 (A) (A) (A) (A) (A) (A) (A) (A) (A) (A) (A) (A)
                 (A) (A) (A) (A) (A) (A) (A) (A) (A) (A) (A) (A)
                 (A) (A) (A) (A) (A) (A) (A) (A) (A) (A) (A) (A)
                 (A) (A) (A) (A) (A) (A) (A) (A) (A) (A) (A) (A)
                 (A) (A) (A) (A) (A) (A) (A) (A) (A) (A) (A) (A)
                 (A) (A) (A) (A) (A) (A) (A) (A) (A) (A) (A) (A)
                 (A) (A) (A) (A) (A) (A) (A) (A) (A) (A) (A) (A)
                 (A) (A) (A) (A) (A) (A) (A) (A) (A) (A) (A) (A)
                 (A) (A) (A) (A) (A) (A) (A) (A) (A) (A) (A) (A)
                 (A) (A) (A) (A) (A) (A) (A) (A) (A) (A) (A) (A)
                 (A) (A) (A) (A) (A) (A) (A) (A) (A) (A) (A) (A)
                 (A) (A) (A) (A) (A) (A) (A) (A) (A) (A) (A) (A)
                 (A) (A) (A) (A) (A) (A) (A) (A) (A) (A) (A) (A)
                 (A) (A) (A) (A) (A) (A) (A) (A) (A) (A) (A) (A)
                 (A) (A) (A) (A) (A) (A) (A) (A) (A) (A) (A) (A)
                 (A) (A) (A) (A) (A) (A) (A) (A) (A) (A) (A) (A)
                 (A) (A) (A) (A) (A) (A) (A) (A) (A) (A) (A) (A)
                 (A) (A) (A) (A) (A) (A) (A) (A) (A) (A) (A) (A)
                 (A) (A) (A) (A) (A) (A) (A) (A) (A) (A) (A) (A)
                 (A) (A) (A) (A) (A) (A) (A) (A) (A) (A) (A) (A)
                 (A) (A) (A) (A) (A) (A) (A) (A) (A) (A) (A) (A)
                 (A) (A) (A) (A) (A) (A) (A) (A) (A) (A) (A) (A)
                 (A) (A) (A) (A) (A) (A) (A) (A) (A) (A) (A) (A)
                 (A) (A) (A) (A) (A) (A) (A) (A) (A) (A) (A) (A)
                 (A) (A) (A) (A) (A) (A) (A) (A) (A) (A) (A) (A)
                 (A) (A) (A) (A) (A) (A) (A) (A) (A) (A) (A) (A)
                 (A) (A) (A) (A) (A) (A) (A) (A) (A) (A) (A) (A)
                 (A) (A) (A) (A) (A) (A) (A) (A) (A) (A) (A) (A)
                 (A) (A) (A) (A) (A) (A) (A) (A) (A) (A) (A) (A)
                 (A) (A) (A) (A) (A) (A) (A) (A) (A) (A) (A) (A)
                 (A) (A) (A) (A) (A) (A) (A) (A) (A) (A) (A) (A)
                 (A) (A) (A) (A) (A) (A) (A) (A) (A) (A) (A) (A)
                 (A) (A) (A) (A) (A) (A) (A) (A) (A) (A) (A) (A)
                 (A) (A) (A) (A) (A) (A) (A) (A) (A) (A) (A) (A)
                 (A) (A) (A) (A) (A) (A) (A) (A) (A) (A) (A) (A)
                 (A) (A) (A) (A) (A) (A) (A) (A) (A) (A) (A) (A)
                 (A) (A) (A) (A) (A) (A) (A) (A) (A) (A) (A) (A)
                 (A) (A) (A) (A) (A) (A) (A) (A) (A) (A) (A) (A)
                 (A) (A) (A) (A) (A) (A) (A) (A) (A) (A) (A) (A)
                 (A) (A) (A) (A) (A) (A) (A) (A) (A) (A) (A) (A)
                 (A) (A) (A) (A) (A) (A) (A) (A) (A) (A) (A) (A)
                 (A) (A) (A) (A) (A) (A) (A) (A) (A) (A) (A) (A)
                 (A) (A) (A) (A) (A) (A) (A) (A) (A) (A) (A) (A)
                 (A) (A) (A) (A) (A) (A) (A) (A) (A) (A) (A) (A)
                 (A) (A) (A) (A) (A) (A) (A) (A) (A) (A) (A) (A)
                 (A) (A) (A) (A) (A) (A) (A) (A) (A) (A) (A) (A)
                 (A) (A) (A) (A) (A) (A) (A) (A) (A) (A) (A) (A)
                 (A) (A) (A) (A) (A) (A) (A) (A) (A) (A) (A) (A)
                 (A) (A) (A) (A) (A) (A) (A) (A) (A) (A) (A) (A)
                 (A) (A) (A) (A) (A) (A) (A) (A) (A) (A) (A) (A)
                 (A) (A) (A) (A) (A) (A) (A) (A) (A) (A) (A) (A)
                 (A) (A) (A) (A) (A) (A) (A) (A) (A) (A) (A) (A)
                 (A) (A) (A) (A) (A) (A) (A) (A) (A) (A) (A) (A)
                 (A) (A) (A) (A) (A) (A) (A) (A) (A) (A) (A) (A)
                 (A) (A) (A) (A) (A) (A) (A) (A) (A) (A) (A) (A)
                 (A) (A) (A) (A) (A) (A) (A) (A) (A) (A) (A) (A)
                 (A) (A) (A) (A) (A) (A) (A) (A) (A) (A) (A) (A)
                 (A) (A) (A) (A) (A) (A) (A) (A) (A) (A) (A) (A)
                 (A) (A) (A) (A) (A) (A) (A) (A) (A) (A) (A) (A)
                 (A) (A) (A) (A) (A) (A) (A) (A) (A) (A) (A) (A)
                 (A) (A) (A) (A) (A) (A) (A) (A) (A) (A) (A) (A)
                 (A) (A) (A) (A) (A) (A) (A) (A) (A) (A) (A) (A)
                 (A) (A) (A) (A) (A) (A) (A) (A) (A) (A) (A) (A)
                 (A) (A) (A) (A) (A) (A) (A) (A) (A) (A) (A) (A)
                 (A) (A) (A) (A) (A) (A) (A) (A) (A) (A) (A) (A)
                 (A) (A) (A) (A) (A) (A) (A) (A) (A) (A) (A) (A)
                 (A) (A) (A) (A) (A) (A) (A) (A) (A) (A) (A) (A)
                 (A) (A) (A) (A) (A) (A) (A) (A) (A) (A) (A) (A)
                 (A) (A) (A) (A) (A) (A) (A) (A) (A) (A) (A) (A)
                 (A) (A) (A) (A) (A) (A) (A) (A) (A) (A) (A) (A)
                 (A) (A) (A) (A) (A) (A) (A) (A) (A) (A) (A) (A)
                 (A) (A) (A) (A) (A) (A) (A) (A) (A) (A) (A) (A)
                 (A) (A) (A) (A) (A) (A) (A) (A) (A) (A) (A) (A)
                 (A) (A) (A) (A) (A) (A) (A) (A) (A) (A) (A) (A)
                 (A) (A) (A) (A) (A) (A) (A) (A) (A) (A) (A) (A)
                 (A) (A) (A) (A) (A) (A) (A) (A) (A) (A) (A) (A)
                 (A) (A) (A) (A) (A) (A) (A) (A) (A) (A) (A) (A)
                 (A) (A) (A) (A) (A) (A) (A) (A) (A) (A) (A) (A)
                 (A) (A) (A) (A) (A) (A) (A) (A) (A) (A) (A) (A)
                 (A) (A) (A) (A) (A) (A) (A) (A) (A) (A) (A) (A)
                 (A) (A) (A) (A) (A) (A) (A) (A) (A) (A) (A) (A)
                 (A) (A) (A) (A) (A) (A) (A) (A) (A) (A) (A) (A)
                 (A) (A) (A) (A) (A) (A) (A) (A) (A) (A) (A) (A)
                 (A) (A) (A) (A) (A) (A) (A) (A) (A) (A) (A) (A)
                 (A) (A) (A) (A) (A) (A) (A) (A) (A) (A) (A) (A)
                 (A) (A) (A) (A) (A) (A) (A) (A) (A) (A) (A) (A)
                 (A) (A) (A) (A) (A) (A) (A) (A) (A) (A) (A) (A)
                 (A) (A) (A) (A) (A) (A) (A) (A) (A) (A) (A) (A)
                 (A) (A) (A) (A) (A) (A) (A) (A) (A) (A) (A) (A)
                 (A) (A) (A) (A) (A) (A) (A) (A) (A) (A) (A) (A)
                 (A) (A) (A) (A) (A) (A) (A) (A) (A) (A) (A) (A)
                 (A) (A) (A) (A) (A) (A) (A) (A) (A) (A) (A) (A)
                 (A) (A) (A) (A) (A) (A) (A) (A) (A) (A) (A) (A)
                 (A) (A) (A) (A) (A) (A) (A) (A) (A) (A) (A) (A)
                 (A) (A) (A) (A) (A) (A) (A) (A) (A) (A) (A) (A)
                 (A) (A) (A) (A) (A) (A) (A) (A) (A) (A) (A) (A)
                 (A) (A) (A) (A) (A) (A) (A) (A) (A) (A) (A) (A)
                 (A) (A) (A) (A) (A) (A) (A) (A) (A) (A) (A) (A)
                 (A) (A) (A) (A) (A) (A) (A) (A) (A) (A) (A) (A)
                 (A) (A) (A) (A) (A) (A) (A) (A) (A) (A) (A) (A)
                 (A) (A) (A) (A) (A) (A) (A) (A) (A) (A) (A) (A)
                 (A) (A) (A) (A) (A) (A) (A) (A) (A) (A) (A) (A)
                 (A) (A) (A) (A) (A) (A) (A) (A) (A) (A) (A) (A)
                 (A) (A) (A) (A) (A) (A) (A) (A) (A) (A) (A) (A)
                 (A) (A) (A) (A) (A) (A) (A) (A) (A) (A) (A) (A)
                 (A) (A) (A) (A) (A) (A) (A) (A) (A) (A) (A) (A)
                 (A) (A) (A) (A) (A) (A) (A) (A) (A) (A) (A) (A)
                 (A) (A) (A) (A) (A) (A) (A) (A) (A) (A) (A) (A)
                 (A) (A) (A) (A) (A) (A) (A) (A) (A) (A) (A) (A)
                 (A) (A) (A) (A) (A) (A) (A) (A) (A) (A) (A) (A)
                 (A) (A) (A) (A) (A) (A) (A) (A) (A) (A) (A) (A)
                 (A) (A) (A) (A) (A) (A) (A) (A) (A) (A) (A) (A)
                 (A) (A) (A) (A) (A) (A) (A) (A) (A) (A) (A) (A)
                 (A) (A) (A) (A) (A) (A) (A) (A) (A) (A) (A) (A)
                 (A) (A) (A) (A) (A) (A) (A) (A) (A) (A) (A) (A)
                 (A) (A) (A) (A) (A) (A) (A) (A) (A) (A) (A) (A)
                 (A) (A) (A) (A) (A) (A) (A) (A) (A) (A) (A) (A)
                 (A) (A) (A) (A) (A) (A) (A) (A) (A) (A) (A) (A)
                 (A) (A) (A) (A) (A) (A) (A) (A) (A) (A) (A) (A)
                 (A) (A) (A) (A) (A) (A) (A) (A) (A) (A) (A) (A)
                 (A) (A) (A) (A) (A) (A) (A) (A) (A) (A) (A) (A)
                 (A) (A) (A) (A) (A) (A) (A) (A) (A) (A) (A) (A)
                 (A) (A) (A) (A) (A) (A) (A) (A) (A) (A) (A) (A)
                 (A) (A) (A) (A) (A) (A) (A) (A) (A) (A) (A) (A)
                 (A) (A) (A) (A) (A) (A) (A) (A) (A) (A) (A) (A)
                 (A) (A) (A) (A) (A) (A) (A) (A) (A) (A) (A) (A)
                 (A) (A) (A) (A) (A) (A) (A) (A) (A) (A) (A) (A)
                 (A) (A) (A) (A) (A) (A) (A) (A) (A) (A) (A) (A)
                 (A) (A) (A) (A) (A) (A) (A) (A) (A) (A) (A) (A)
                 (A) (A) (A) (A) (A) (A) (A) (A) (A) (A) (A) (A)
                 (A) (A) (A) (A) (A) (A) (A) (A) (A) (A) (A) (A)
                 (A) (A) (A) (A) (A) (A) (A) (A) (A) (A) (A) (A)
                 (A) (A) (A) (A) (A) (A) (A) (A) (A) (A) (A) (A)
                 (A) (A) (A) (A) (A) (A) (A) (A) (A) (A) (A) (A)
                 (A) (A) (A) (A) (A) (A) (A) (A) (A) (A) (A) (A)
                 (A) (A) (A) (A) (A) (A) (A) (A) (A) (A) (A) (A)
                 (A) (A) (A) (A) (A) (A) (A) (A) (A) (A) (A) (A)
                 (A) (A) (A) (A) (A) (A) (A) (A) (A) (A) (A) (A)
                 (A) (A) (A) (A) (A) (A)
 The electronic state is 1-A.
 Alpha  occ. eigenvalues --  -89.91085 -19.67427 -19.66361 -19.66347 -19.66099
 Alpha  occ. eigenvalues --  -19.66037 -19.65956 -19.65768 -19.65538 -19.65179
 Alpha  occ. eigenvalues --  -19.64976 -14.73777 -14.73324 -10.62431 -10.62120
 Alpha  occ. eigenvalues --  -10.62050 -10.61757 -10.61732 -10.61695 -10.61660
 Alpha  occ. eigenvalues --  -10.61601 -10.61379 -10.60938 -10.60899 -10.60898
 Alpha  occ. eigenvalues --  -10.60870 -10.60865 -10.60836 -10.60536 -10.60395
 Alpha  occ. eigenvalues --  -10.60366 -10.60356 -10.59934 -10.58265 -10.58222
 Alpha  occ. eigenvalues --  -10.58003 -10.57824 -10.57459 -10.56846 -10.56711
 Alpha  occ. eigenvalues --  -10.56402 -10.56315 -10.56205 -10.56199 -10.56160
 Alpha  occ. eigenvalues --  -10.56068 -10.55950 -10.55794 -10.55784 -10.55615
 Alpha  occ. eigenvalues --  -10.55577 -10.55543 -10.55485 -10.55474 -10.55468
 Alpha  occ. eigenvalues --  -10.55457 -10.55401 -10.55367 -10.55344 -10.55310
 Alpha  occ. eigenvalues --  -10.55303 -10.55267 -10.55232 -10.55202 -10.55146
 Alpha  occ. eigenvalues --  -10.55143 -10.55141 -10.55107 -10.55022 -10.55015
 Alpha  occ. eigenvalues --  -10.54986 -10.54895 -10.54884 -10.54878 -10.54863
 Alpha  occ. eigenvalues --  -10.54772 -10.54701 -10.54668 -10.54647 -10.54589
 Alpha  occ. eigenvalues --  -10.54492 -10.54435 -10.54392 -10.54372 -10.54349
 Alpha  occ. eigenvalues --  -10.54281 -10.54267 -10.54257 -10.54221 -10.54185
 Alpha  occ. eigenvalues --  -10.54011 -10.53854 -10.53787 -10.53716 -10.53607
 Alpha  occ. eigenvalues --  -10.53543 -10.53513 -10.53492 -10.53414 -10.53407
 Alpha  occ. eigenvalues --  -10.53397 -10.53356 -10.53344 -10.53304 -10.53297
 Alpha  occ. eigenvalues --  -10.53256 -10.53149 -10.53040 -10.52826 -10.52816
 Alpha  occ. eigenvalues --  -10.52793 -10.52772 -10.52768 -10.52737 -10.52653
 Alpha  occ. eigenvalues --  -10.52520 -10.52204  -8.27296  -6.19611  -6.19323
 Alpha  occ. eigenvalues --   -6.18981  -1.19276  -1.18225  -1.18183  -1.17999
 Alpha  occ. eigenvalues --   -1.17567  -1.17527  -1.17347  -1.17066  -1.16901
 Alpha  occ. eigenvalues --   -1.15296  -1.01398  -1.00939  -0.99199  -0.97614
 Alpha  occ. eigenvalues --   -0.95738  -0.95440  -0.95262  -0.95243  -0.95187
 Alpha  occ. eigenvalues --   -0.92841  -0.91672  -0.90744  -0.90538  -0.90402
 Alpha  occ. eigenvalues --   -0.90280  -0.90252  -0.90003  -0.89758  -0.89661
 Alpha  occ. eigenvalues --   -0.89261  -0.89073  -0.88508  -0.88066  -0.87832
 Alpha  occ. eigenvalues --   -0.87517  -0.87069  -0.86107  -0.86011  -0.85578
 Alpha  occ. eigenvalues --   -0.85078  -0.84854  -0.84379  -0.84295  -0.84195
 Alpha  occ. eigenvalues --   -0.83943  -0.83759  -0.83669  -0.83484  -0.83089
 Alpha  occ. eigenvalues --   -0.83024  -0.82397  -0.82225  -0.81346  -0.80873
 Alpha  occ. eigenvalues --   -0.80418  -0.79968  -0.79662  -0.78710  -0.78408
 Alpha  occ. eigenvalues --   -0.78205  -0.77438  -0.77301  -0.77028  -0.76718
 Alpha  occ. eigenvalues --   -0.76581  -0.75487  -0.74851  -0.74419  -0.74195
 Alpha  occ. eigenvalues --   -0.73694  -0.73027  -0.72078  -0.71886  -0.71332
 Alpha  occ. eigenvalues --   -0.71154  -0.70958  -0.70539  -0.70177  -0.69502
 Alpha  occ. eigenvalues --   -0.69257  -0.69186  -0.68987  -0.68745  -0.68447
 Alpha  occ. eigenvalues --   -0.67961  -0.67672  -0.67568  -0.67325  -0.66815
 Alpha  occ. eigenvalues --   -0.66553  -0.66038  -0.65677  -0.65659  -0.65414
 Alpha  occ. eigenvalues --   -0.65322  -0.65076  -0.64886  -0.64452  -0.64310
 Alpha  occ. eigenvalues --   -0.64119  -0.64048  -0.63924  -0.63735  -0.63431
 Alpha  occ. eigenvalues --   -0.62971  -0.62909  -0.62827  -0.62603  -0.62487
 Alpha  occ. eigenvalues --   -0.62168  -0.61552  -0.61390  -0.60811  -0.60697
 Alpha  occ. eigenvalues --   -0.60643  -0.60231  -0.60155  -0.59874  -0.58688
 Alpha  occ. eigenvalues --   -0.58610  -0.58408  -0.57888  -0.57464  -0.57362
 Alpha  occ. eigenvalues --   -0.56861  -0.56799  -0.56708  -0.56540  -0.56513
 Alpha  occ. eigenvalues --   -0.56255  -0.56126  -0.55972  -0.55720  -0.55568
 Alpha  occ. eigenvalues --   -0.55203  -0.55107  -0.54739  -0.54691  -0.54612
 Alpha  occ. eigenvalues --   -0.54361  -0.54240  -0.54078  -0.53935  -0.53816
 Alpha  occ. eigenvalues --   -0.53677  -0.53400  -0.53228  -0.53150  -0.53002
 Alpha  occ. eigenvalues --   -0.52834  -0.52609  -0.52347  -0.52119  -0.52039
 Alpha  occ. eigenvalues --   -0.51898  -0.51864  -0.51620  -0.51592  -0.51408
 Alpha  occ. eigenvalues --   -0.51256  -0.51180  -0.51095  -0.50876  -0.50665
 Alpha  occ. eigenvalues --   -0.50612  -0.50496  -0.50173  -0.50055  -0.49858
 Alpha  occ. eigenvalues --   -0.49755  -0.49695  -0.49541  -0.49490  -0.49295
 Alpha  occ. eigenvalues --   -0.49202  -0.49024  -0.48975  -0.48885  -0.48692
 Alpha  occ. eigenvalues --   -0.48663  -0.48420  -0.48346  -0.48193  -0.48081
 Alpha  occ. eigenvalues --   -0.47896  -0.47844  -0.47785  -0.47575  -0.47525
 Alpha  occ. eigenvalues --   -0.47442  -0.47370  -0.47228  -0.47106  -0.46999
 Alpha  occ. eigenvalues --   -0.46949  -0.46729  -0.46634  -0.46414  -0.46245
 Alpha  occ. eigenvalues --   -0.46162  -0.45969  -0.45960  -0.45765  -0.45725
 Alpha  occ. eigenvalues --   -0.45648  -0.45423  -0.45266  -0.45193  -0.45061
 Alpha  occ. eigenvalues --   -0.45002  -0.44854  -0.44822  -0.44727  -0.44568
 Alpha  occ. eigenvalues --   -0.44390  -0.44291  -0.44200  -0.44107  -0.43910
 Alpha  occ. eigenvalues --   -0.43653  -0.43606  -0.43418  -0.43210  -0.43082
 Alpha  occ. eigenvalues --   -0.42936  -0.42888  -0.42780  -0.42722  -0.42535
 Alpha  occ. eigenvalues --   -0.42376  -0.42213  -0.42193  -0.42066  -0.41961
 Alpha  occ. eigenvalues --   -0.41807  -0.41708  -0.41648  -0.41424  -0.41246
 Alpha  occ. eigenvalues --   -0.41159  -0.41070  -0.40928  -0.40692  -0.40492
 Alpha  occ. eigenvalues --   -0.40451  -0.40339  -0.40228  -0.40078  -0.40019
 Alpha  occ. eigenvalues --   -0.39973  -0.39891  -0.39858  -0.39668  -0.39550
 Alpha  occ. eigenvalues --   -0.39401  -0.39293  -0.39177  -0.39122  -0.39070
 Alpha  occ. eigenvalues --   -0.38829  -0.38823  -0.38631  -0.38594  -0.38498
 Alpha  occ. eigenvalues --   -0.38328  -0.38263  -0.38139  -0.38051  -0.37934
 Alpha  occ. eigenvalues --   -0.37884  -0.37785  -0.37701  -0.37587  -0.37497
 Alpha  occ. eigenvalues --   -0.37456  -0.37396  -0.37261  -0.37225  -0.37034
 Alpha  occ. eigenvalues --   -0.36965  -0.36893  -0.36856  -0.36755  -0.36456
 Alpha  occ. eigenvalues --   -0.36228  -0.36191  -0.35915  -0.35899  -0.35860
 Alpha  occ. eigenvalues --   -0.35536  -0.35448  -0.35194  -0.35054  -0.35042
 Alpha  occ. eigenvalues --   -0.34668  -0.34534  -0.34507  -0.34415  -0.34198
 Alpha  occ. eigenvalues --   -0.34088  -0.33080  -0.31164  -0.31059  -0.30991
 Alpha  occ. eigenvalues --   -0.30929  -0.30669  -0.29998  -0.29318  -0.28945
 Alpha  occ. eigenvalues --   -0.28533  -0.28177  -0.26602  -0.26548  -0.25671
 Alpha  occ. eigenvalues --   -0.25379  -0.24968  -0.21014
 Alpha virt. eigenvalues --   -0.03994   0.00425   0.00630   0.00696   0.01617
 Alpha virt. eigenvalues --    0.02314   0.02363   0.02448   0.03009   0.03367
 Alpha virt. eigenvalues --    0.03757   0.04769   0.05195   0.05598   0.06189
 Alpha virt. eigenvalues --    0.06629   0.06749   0.06992   0.07385   0.07588
 Alpha virt. eigenvalues --    0.07969   0.08157   0.08340   0.08627   0.08651
 Alpha virt. eigenvalues --    0.08912   0.09024   0.09166   0.09450   0.09558
 Alpha virt. eigenvalues --    0.09663   0.09848   0.09934   0.10361   0.10467
 Alpha virt. eigenvalues --    0.10664   0.10829   0.10878   0.10934   0.11057
 Alpha virt. eigenvalues --    0.11210   0.11356   0.11445   0.11479   0.11590
 Alpha virt. eigenvalues --    0.11890   0.11983   0.12095   0.12315   0.12323
 Alpha virt. eigenvalues --    0.12487   0.12628   0.12834   0.12887   0.13136
 Alpha virt. eigenvalues --    0.13225   0.13311   0.13434   0.13475   0.13571
 Alpha virt. eigenvalues --    0.13740   0.13894   0.13923   0.14086   0.14267
 Alpha virt. eigenvalues --    0.14491   0.14614   0.14664   0.14834   0.15084
 Alpha virt. eigenvalues --    0.15264   0.15359   0.15527   0.15642   0.15827
 Alpha virt. eigenvalues --    0.15872   0.16013   0.16115   0.16241   0.16354
 Alpha virt. eigenvalues --    0.16470   0.16563   0.16652   0.16691   0.16802
 Alpha virt. eigenvalues --    0.16902   0.17017   0.17104   0.17189   0.17349
 Alpha virt. eigenvalues --    0.17355   0.17500   0.17619   0.17734   0.17806
 Alpha virt. eigenvalues --    0.17870   0.18000   0.18210   0.18214   0.18318
 Alpha virt. eigenvalues --    0.18422   0.18598   0.18735   0.18779   0.18867
 Alpha virt. eigenvalues --    0.18968   0.19079   0.19122   0.19205   0.19272
 Alpha virt. eigenvalues --    0.19385   0.19450   0.19493   0.19711   0.19782
 Alpha virt. eigenvalues --    0.19863   0.19925   0.19989   0.20255   0.20323
 Alpha virt. eigenvalues --    0.20500   0.20575   0.20709   0.20714   0.20841
 Alpha virt. eigenvalues --    0.20908   0.21017   0.21200   0.21287   0.21346
 Alpha virt. eigenvalues --    0.21561   0.21651   0.21738   0.21783   0.22007
 Alpha virt. eigenvalues --    0.22074   0.22312   0.22316   0.22391   0.22469
 Alpha virt. eigenvalues --    0.22581   0.22681   0.22687   0.22860   0.22960
 Alpha virt. eigenvalues --    0.23116   0.23154   0.23218   0.23275   0.23427
 Alpha virt. eigenvalues --    0.23689   0.23727   0.23935   0.24063   0.24122
 Alpha virt. eigenvalues --    0.24236   0.24361   0.24406   0.24556   0.24596
 Alpha virt. eigenvalues --    0.24681   0.24877   0.24905   0.24980   0.25222
 Alpha virt. eigenvalues --    0.25273   0.25431   0.25679   0.25750   0.25766
 Alpha virt. eigenvalues --    0.25866   0.25990   0.26139   0.26229   0.26282
 Alpha virt. eigenvalues --    0.26382   0.26536   0.26738   0.26855   0.27007
 Alpha virt. eigenvalues --    0.27089   0.27282   0.27305   0.27318   0.27501
 Alpha virt. eigenvalues --    0.27524   0.27640   0.27737   0.27900   0.27937
 Alpha virt. eigenvalues --    0.28207   0.28281   0.28332   0.28466   0.28594
 Alpha virt. eigenvalues --    0.28819   0.29031   0.29100   0.29203   0.29259
 Alpha virt. eigenvalues --    0.29436   0.29469   0.29495   0.29624   0.29820
 Alpha virt. eigenvalues --    0.29861   0.29946   0.30122   0.30184   0.30404
 Alpha virt. eigenvalues --    0.30461   0.30636   0.30726   0.30925   0.30988
 Alpha virt. eigenvalues --    0.31300   0.31326   0.31411   0.31423   0.31689
 Alpha virt. eigenvalues --    0.31849   0.31995   0.32045   0.32149   0.32266
 Alpha virt. eigenvalues --    0.32410   0.32457   0.32691   0.32721   0.32896
 Alpha virt. eigenvalues --    0.32988   0.33083   0.33193   0.33435   0.33613
 Alpha virt. eigenvalues --    0.33806   0.33958   0.34001   0.34190   0.34411
 Alpha virt. eigenvalues --    0.34571   0.34691   0.34780   0.34848   0.35214
 Alpha virt. eigenvalues --    0.35325   0.35367   0.35477   0.35576   0.35659
 Alpha virt. eigenvalues --    0.36023   0.36247   0.36728   0.36820   0.36962
 Alpha virt. eigenvalues --    0.37060   0.37313   0.37418   0.37666   0.37807
 Alpha virt. eigenvalues --    0.37936   0.38161   0.38225   0.38429   0.38600
 Alpha virt. eigenvalues --    0.38897   0.39123   0.39284   0.39674   0.39971
 Alpha virt. eigenvalues --    0.40130   0.40467   0.40823   0.41064   0.41194
 Alpha virt. eigenvalues --    0.41490   0.41943   0.42194   0.42323   0.42797
 Alpha virt. eigenvalues --    0.42993   0.43297   0.43443   0.43667   0.43775
 Alpha virt. eigenvalues --    0.44319   0.44509   0.44717   0.44796   0.45109
 Alpha virt. eigenvalues --    0.45236   0.45327   0.45619   0.45783   0.45933
 Alpha virt. eigenvalues --    0.46035   0.46071   0.46268   0.46488   0.46660
 Alpha virt. eigenvalues --    0.46698   0.46839   0.46975   0.47097   0.47228
 Alpha virt. eigenvalues --    0.47334   0.47543   0.47566   0.47742   0.47920
 Alpha virt. eigenvalues --    0.47974   0.48034   0.48162   0.48274   0.48432
 Alpha virt. eigenvalues --    0.48606   0.48682   0.48711   0.48846   0.48976
 Alpha virt. eigenvalues --    0.49144   0.49253   0.49554   0.49641   0.49745
 Alpha virt. eigenvalues --    0.49778   0.49926   0.50172   0.50383   0.50444
 Alpha virt. eigenvalues --    0.50679   0.50723   0.50897   0.51097   0.51183
 Alpha virt. eigenvalues --    0.51278   0.51398   0.51587   0.51694   0.51929
 Alpha virt. eigenvalues --    0.52005   0.52052   0.52310   0.52593   0.52730
 Alpha virt. eigenvalues --    0.52843   0.52953   0.53072   0.53255   0.53359
 Alpha virt. eigenvalues --    0.53449   0.53742   0.53870   0.53911   0.54259
 Alpha virt. eigenvalues --    0.54305   0.54394   0.54534   0.54654   0.54723
 Alpha virt. eigenvalues --    0.54783   0.55142   0.55277   0.55525   0.55703
 Alpha virt. eigenvalues --    0.55736   0.55787   0.55944   0.56205   0.56370
 Alpha virt. eigenvalues --    0.56665   0.56845   0.56945   0.57118   0.57306
 Alpha virt. eigenvalues --    0.57437   0.57520   0.57659   0.57747   0.57936
 Alpha virt. eigenvalues --    0.58104   0.58254   0.58335   0.58625   0.58650
 Alpha virt. eigenvalues --    0.58883   0.59008   0.59098   0.59202   0.59451
 Alpha virt. eigenvalues --    0.59588   0.59863   0.59892   0.60033   0.60151
 Alpha virt. eigenvalues --    0.60440   0.60796   0.60847   0.60982   0.61103
 Alpha virt. eigenvalues --    0.61266   0.61295   0.61530   0.61718   0.62123
 Alpha virt. eigenvalues --    0.62277   0.62458   0.62527   0.62721   0.62938
 Alpha virt. eigenvalues --    0.62974   0.63217   0.63299   0.63360   0.63400
 Alpha virt. eigenvalues --    0.63639   0.63846   0.63930   0.64137   0.64183
 Alpha virt. eigenvalues --    0.64471   0.64544   0.64681   0.64756   0.65006
 Alpha virt. eigenvalues --    0.65084   0.65206   0.65327   0.65498   0.65672
 Alpha virt. eigenvalues --    0.65746   0.65758   0.65997   0.66242   0.66353
 Alpha virt. eigenvalues --    0.66402   0.66489   0.66634   0.66824   0.66882
 Alpha virt. eigenvalues --    0.66997   0.67222   0.67308   0.67355   0.67476
 Alpha virt. eigenvalues --    0.67615   0.67750   0.67939   0.67995   0.68047
 Alpha virt. eigenvalues --    0.68127   0.68235   0.68378   0.68459   0.68562
 Alpha virt. eigenvalues --    0.68621   0.68818   0.68871   0.69027   0.69149
 Alpha virt. eigenvalues --    0.69295   0.69317   0.69440   0.69510   0.69533
 Alpha virt. eigenvalues --    0.69668   0.69704   0.69781   0.69863   0.70016
 Alpha virt. eigenvalues --    0.70123   0.70232   0.70298   0.70372   0.70408
 Alpha virt. eigenvalues --    0.70515   0.70660   0.70747   0.70816   0.70831
 Alpha virt. eigenvalues --    0.70859   0.70921   0.71040   0.71167   0.71268
 Alpha virt. eigenvalues --    0.71292   0.71371   0.71431   0.71468   0.71549
 Alpha virt. eigenvalues --    0.71649   0.71736   0.71756   0.71821   0.71970
 Alpha virt. eigenvalues --    0.72109   0.72160   0.72324   0.72365   0.72425
 Alpha virt. eigenvalues --    0.72609   0.72630   0.72683   0.72707   0.72808
 Alpha virt. eigenvalues --    0.72879   0.72943   0.73043   0.73103   0.73227
 Alpha virt. eigenvalues --    0.73268   0.73309   0.73331   0.73469   0.73587
 Alpha virt. eigenvalues --    0.73588   0.73685   0.73744   0.73822   0.73917
 Alpha virt. eigenvalues --    0.74010   0.74028   0.74131   0.74185   0.74275
 Alpha virt. eigenvalues --    0.74348   0.74488   0.74538   0.74586   0.74653
 Alpha virt. eigenvalues --    0.74691   0.74803   0.74873   0.74956   0.74994
 Alpha virt. eigenvalues --    0.75102   0.75195   0.75230   0.75358   0.75415
 Alpha virt. eigenvalues --    0.75498   0.75611   0.75645   0.75713   0.75752
 Alpha virt. eigenvalues --    0.75790   0.75933   0.76013   0.76071   0.76171
 Alpha virt. eigenvalues --    0.76213   0.76271   0.76354   0.76419   0.76465
 Alpha virt. eigenvalues --    0.76530   0.76615   0.76739   0.76772   0.76833
 Alpha virt. eigenvalues --    0.76922   0.77006   0.77101   0.77193   0.77299
 Alpha virt. eigenvalues --    0.77325   0.77347   0.77430   0.77601   0.77659
 Alpha virt. eigenvalues --    0.77750   0.77823   0.77841   0.77936   0.77986
 Alpha virt. eigenvalues --    0.78131   0.78167   0.78287   0.78349   0.78407
 Alpha virt. eigenvalues --    0.78499   0.78588   0.78691   0.78762   0.78901
 Alpha virt. eigenvalues --    0.79005   0.79117   0.79295   0.79368   0.79416
 Alpha virt. eigenvalues --    0.79462   0.79548   0.79642   0.79747   0.79790
 Alpha virt. eigenvalues --    0.79813   0.80013   0.80134   0.80202   0.80311
 Alpha virt. eigenvalues --    0.80414   0.80457   0.80608   0.80643   0.80748
 Alpha virt. eigenvalues --    0.80969   0.81082   0.81092   0.81236   0.81404
 Alpha virt. eigenvalues --    0.81472   0.81547   0.81565   0.81737   0.81831
 Alpha virt. eigenvalues --    0.82016   0.82169   0.82255   0.82397   0.82479
 Alpha virt. eigenvalues --    0.82681   0.82735   0.82776   0.82896   0.83133
 Alpha virt. eigenvalues --    0.83230   0.83406   0.83547   0.83702   0.83792
 Alpha virt. eigenvalues --    0.84011   0.84141   0.84179   0.84254   0.84441
 Alpha virt. eigenvalues --    0.84604   0.84833   0.84940   0.85005   0.85104
 Alpha virt. eigenvalues --    0.85304   0.85365   0.85452   0.85533   0.85754
 Alpha virt. eigenvalues --    0.85824   0.85969   0.86137   0.86272   0.86481
 Alpha virt. eigenvalues --    0.86675   0.86703   0.86847   0.86938   0.87092
 Alpha virt. eigenvalues --    0.87342   0.87359   0.87615   0.87709   0.87853
 Alpha virt. eigenvalues --    0.88063   0.88252   0.88413   0.88646   0.88930
 Alpha virt. eigenvalues --    0.88991   0.89126   0.89165   0.89321   0.89432
 Alpha virt. eigenvalues --    0.89639   0.89704   0.89857   0.90062   0.90317
 Alpha virt. eigenvalues --    0.90383   0.90498   0.90809   0.91048   0.91104
 Alpha virt. eigenvalues --    0.91296   0.91571   0.91698   0.91914   0.91973
 Alpha virt. eigenvalues --    0.92202   0.92379   0.92770   0.93076   0.93178
 Alpha virt. eigenvalues --    0.93346   0.93562   0.93743   0.93931   0.94173
 Alpha virt. eigenvalues --    0.94490   0.94659   0.94895   0.94956   0.95187
 Alpha virt. eigenvalues --    0.95324   0.95654   0.95787   0.96039   0.96200
 Alpha virt. eigenvalues --    0.96325   0.96523   0.96759   0.97150   0.97368
 Alpha virt. eigenvalues --    0.97633   0.97649   0.97802   0.98004   0.98285
 Alpha virt. eigenvalues --    0.98640   0.98802   0.98956   0.99122   0.99318
 Alpha virt. eigenvalues --    0.99553   0.99715   0.99841   1.00056   1.00241
 Alpha virt. eigenvalues --    1.00397   1.00745   1.00886   1.01034   1.01201
 Alpha virt. eigenvalues --    1.01418   1.01490   1.01859   1.01933   1.02384
 Alpha virt. eigenvalues --    1.02622   1.02881   1.02979   1.03246   1.03304
 Alpha virt. eigenvalues --    1.03685   1.03768   1.03950   1.04015   1.04033
 Alpha virt. eigenvalues --    1.04434   1.04512   1.04650   1.04964   1.05039
 Alpha virt. eigenvalues --    1.05290   1.05339   1.05886   1.05890   1.06045
 Alpha virt. eigenvalues --    1.06367   1.06654   1.06774   1.06876   1.07011
 Alpha virt. eigenvalues --    1.07134   1.07350   1.07464   1.07709   1.07768
 Alpha virt. eigenvalues --    1.08002   1.08231   1.08447   1.08567   1.08599
 Alpha virt. eigenvalues --    1.08950   1.09135   1.09435   1.09444   1.09657
 Alpha virt. eigenvalues --    1.09810   1.10081   1.10448   1.10552   1.10741
 Alpha virt. eigenvalues --    1.10867   1.11282   1.11387   1.11501   1.11728
 Alpha virt. eigenvalues --    1.11833   1.12158   1.12257   1.12402   1.12546
 Alpha virt. eigenvalues --    1.13052   1.13238   1.13458   1.13677   1.13820
 Alpha virt. eigenvalues --    1.13891   1.14216   1.14435   1.14691   1.14817
 Alpha virt. eigenvalues --    1.15139   1.15297   1.15549   1.15668   1.15811
 Alpha virt. eigenvalues --    1.16116   1.16210   1.16375   1.16530   1.16583
 Alpha virt. eigenvalues --    1.17085   1.17366   1.17497   1.17693   1.18078
 Alpha virt. eigenvalues --    1.18385   1.18961   1.19225   1.19246   1.19644
 Alpha virt. eigenvalues --    1.19718   1.20018   1.20184   1.20391   1.20636
 Alpha virt. eigenvalues --    1.20694   1.20943   1.21051   1.21531   1.21764
 Alpha virt. eigenvalues --    1.22259   1.22294   1.22403   1.22662   1.22919
 Alpha virt. eigenvalues --    1.23096   1.23486   1.23559   1.23878   1.23979
 Alpha virt. eigenvalues --    1.24219   1.24338   1.24531   1.24904   1.24977
 Alpha virt. eigenvalues --    1.25604   1.25772   1.25786   1.26204   1.26438
 Alpha virt. eigenvalues --    1.26992   1.27096   1.27429   1.27485   1.27609
 Alpha virt. eigenvalues --    1.27797   1.28182   1.28562   1.28787   1.29102
 Alpha virt. eigenvalues --    1.29184   1.29576   1.29815   1.29890   1.30252
 Alpha virt. eigenvalues --    1.30419   1.30489   1.30763   1.30845   1.30978
 Alpha virt. eigenvalues --    1.31174   1.31328   1.31487   1.31748   1.31825
 Alpha virt. eigenvalues --    1.32097   1.32245   1.32287   1.32363   1.32634
 Alpha virt. eigenvalues --    1.32789   1.33041   1.33307   1.33466   1.33756
 Alpha virt. eigenvalues --    1.33851   1.34092   1.34290   1.34381   1.34519
 Alpha virt. eigenvalues --    1.34578   1.34938   1.35059   1.35198   1.35288
 Alpha virt. eigenvalues --    1.35610   1.35692   1.35894   1.36162   1.36559
 Alpha virt. eigenvalues --    1.36632   1.36699   1.36740   1.36964   1.37222
 Alpha virt. eigenvalues --    1.37284   1.37548   1.37885   1.38109   1.38211
 Alpha virt. eigenvalues --    1.38358   1.38526   1.38868   1.39006   1.39277
 Alpha virt. eigenvalues --    1.39590   1.39688   1.39847   1.39974   1.40161
 Alpha virt. eigenvalues --    1.40357   1.40630   1.40834   1.40892   1.40982
 Alpha virt. eigenvalues --    1.41348   1.41721   1.41746   1.41955   1.42139
 Alpha virt. eigenvalues --    1.42454   1.42520   1.42954   1.43099   1.43382
 Alpha virt. eigenvalues --    1.43498   1.43600   1.43790   1.44016   1.44084
 Alpha virt. eigenvalues --    1.44176   1.44371   1.44778   1.44881   1.45249
 Alpha virt. eigenvalues --    1.45414   1.45567   1.45841   1.45953   1.46086
 Alpha virt. eigenvalues --    1.46277   1.46483   1.46732   1.46765   1.47058
 Alpha virt. eigenvalues --    1.47219   1.47573   1.47815   1.47934   1.47982
 Alpha virt. eigenvalues --    1.48204   1.48421   1.48689   1.48802   1.49112
 Alpha virt. eigenvalues --    1.49178   1.49551   1.49618   1.49726   1.50364
 Alpha virt. eigenvalues --    1.50506   1.50886   1.51002   1.51201   1.51388
 Alpha virt. eigenvalues --    1.51670   1.51914   1.52356   1.52612   1.52679
 Alpha virt. eigenvalues --    1.53045   1.53160   1.53256   1.53604   1.54297
 Alpha virt. eigenvalues --    1.54531   1.54673   1.55218   1.55413   1.55654
 Alpha virt. eigenvalues --    1.56077   1.56200   1.56559   1.57185   1.57502
 Alpha virt. eigenvalues --    1.57850   1.58256   1.58727   1.58970   1.59135
 Alpha virt. eigenvalues --    1.59254   1.59649   1.59707   1.60138   1.60645
 Alpha virt. eigenvalues --    1.60876   1.61182   1.61264   1.61851   1.61924
 Alpha virt. eigenvalues --    1.62515   1.62639   1.62739   1.62845   1.63051
 Alpha virt. eigenvalues --    1.63700   1.64236   1.64371   1.64713   1.64867
 Alpha virt. eigenvalues --    1.65072   1.65185   1.65590   1.66021   1.66234
 Alpha virt. eigenvalues --    1.66565   1.66679   1.67271   1.67361   1.67599
 Alpha virt. eigenvalues --    1.67873   1.68430   1.68794   1.69328   1.70122
 Alpha virt. eigenvalues --    1.70168   1.70298   1.70684   1.70966   1.71357
 Alpha virt. eigenvalues --    1.71528   1.71924   1.72181   1.72444   1.72617
 Alpha virt. eigenvalues --    1.72885   1.73003   1.73362   1.73809   1.73916
 Alpha virt. eigenvalues --    1.74006   1.74288   1.74450   1.74640   1.74885
 Alpha virt. eigenvalues --    1.74978   1.75103   1.75271   1.75458   1.75629
 Alpha virt. eigenvalues --    1.75674   1.75937   1.76004   1.76093   1.76284
 Alpha virt. eigenvalues --    1.76474   1.76635   1.76672   1.76985   1.77004
 Alpha virt. eigenvalues --    1.77226   1.77373   1.77495   1.77654   1.77743
 Alpha virt. eigenvalues --    1.77850   1.78051   1.78115   1.78257   1.78574
 Alpha virt. eigenvalues --    1.78807   1.78929   1.79036   1.79083   1.79280
 Alpha virt. eigenvalues --    1.79412   1.79558   1.79674   1.79751   1.79885
 Alpha virt. eigenvalues --    1.80103   1.80136   1.80304   1.80407   1.80477
 Alpha virt. eigenvalues --    1.80586   1.80629   1.80796   1.80920   1.81026
 Alpha virt. eigenvalues --    1.81074   1.81175   1.81284   1.81469   1.81516
 Alpha virt. eigenvalues --    1.81570   1.81636   1.81769   1.81811   1.82001
 Alpha virt. eigenvalues --    1.82059   1.82178   1.82202   1.82262   1.82295
 Alpha virt. eigenvalues --    1.82490   1.82534   1.82596   1.82816   1.82852
 Alpha virt. eigenvalues --    1.82934   1.83005   1.83041   1.83219   1.83280
 Alpha virt. eigenvalues --    1.83344   1.83452   1.83543   1.83625   1.83783
 Alpha virt. eigenvalues --    1.83828   1.83952   1.84032   1.84101   1.84236
 Alpha virt. eigenvalues --    1.84279   1.84340   1.84414   1.84487   1.84622
 Alpha virt. eigenvalues --    1.84758   1.84834   1.84883   1.84938   1.85084
 Alpha virt. eigenvalues --    1.85214   1.85271   1.85400   1.85409   1.85618
 Alpha virt. eigenvalues --    1.85724   1.85792   1.85874   1.85982   1.86083
 Alpha virt. eigenvalues --    1.86128   1.86165   1.86205   1.86357   1.86426
 Alpha virt. eigenvalues --    1.86491   1.86648   1.86669   1.86713   1.86832
 Alpha virt. eigenvalues --    1.86862   1.86940   1.87047   1.87146   1.87190
 Alpha virt. eigenvalues --    1.87369   1.87443   1.87594   1.87653   1.87754
 Alpha virt. eigenvalues --    1.87847   1.87912   1.88022   1.88152   1.88243
 Alpha virt. eigenvalues --    1.88295   1.88478   1.88522   1.88562   1.88625
 Alpha virt. eigenvalues --    1.88706   1.88725   1.88858   1.88929   1.89177
 Alpha virt. eigenvalues --    1.89224   1.89387   1.89409   1.89539   1.89614
 Alpha virt. eigenvalues --    1.89759   1.89841   1.89961   1.90037   1.90235
 Alpha virt. eigenvalues --    1.90318   1.90532   1.90558   1.90629   1.90685
 Alpha virt. eigenvalues --    1.90820   1.90871   1.90919   1.91002   1.91232
 Alpha virt. eigenvalues --    1.91374   1.91443   1.91507   1.91576   1.91619
 Alpha virt. eigenvalues --    1.91772   1.92016   1.92052   1.92192   1.92312
 Alpha virt. eigenvalues --    1.92385   1.92510   1.92589   1.92684   1.92796
 Alpha virt. eigenvalues --    1.92986   1.93048   1.93125   1.93216   1.93318
 Alpha virt. eigenvalues --    1.93436   1.93545   1.93660   1.93752   1.93886
 Alpha virt. eigenvalues --    1.93993   1.94095   1.94148   1.94281   1.94374
 Alpha virt. eigenvalues --    1.94456   1.94546   1.94583   1.94657   1.94768
 Alpha virt. eigenvalues --    1.94903   1.94940   1.94996   1.95125   1.95227
 Alpha virt. eigenvalues --    1.95270   1.95393   1.95488   1.95577   1.95674
 Alpha virt. eigenvalues --    1.95845   1.95979   1.96023   1.96081   1.96154
 Alpha virt. eigenvalues --    1.96243   1.96388   1.96546   1.96707   1.96727
 Alpha virt. eigenvalues --    1.96878   1.97007   1.97034   1.97061   1.97146
 Alpha virt. eigenvalues --    1.97344   1.97476   1.97577   1.97663   1.97787
 Alpha virt. eigenvalues --    1.97844   1.97977   1.98089   1.98298   1.98471
 Alpha virt. eigenvalues --    1.98532   1.98655   1.98768   1.98895   1.99001
 Alpha virt. eigenvalues --    1.99078   1.99256   1.99427   1.99533   1.99640
 Alpha virt. eigenvalues --    1.99727   1.99809   2.00015   2.00146   2.00253
 Alpha virt. eigenvalues --    2.00360   2.00418   2.00550   2.00823   2.00925
 Alpha virt. eigenvalues --    2.01006   2.01077   2.01349   2.01421   2.01656
 Alpha virt. eigenvalues --    2.01752   2.01888   2.02048   2.02187   2.02329
 Alpha virt. eigenvalues --    2.02442   2.02515   2.02659   2.02809   2.02870
 Alpha virt. eigenvalues --    2.03054   2.03196   2.03264   2.03307   2.03503
 Alpha virt. eigenvalues --    2.03701   2.03822   2.03965   2.04129   2.04295
 Alpha virt. eigenvalues --    2.04439   2.04461   2.04620   2.04752   2.04764
 Alpha virt. eigenvalues --    2.04890   2.05091   2.05298   2.05506   2.05646
 Alpha virt. eigenvalues --    2.05692   2.05765   2.05926   2.06065   2.06404
 Alpha virt. eigenvalues --    2.06615   2.06781   2.06833   2.06936   2.07141
 Alpha virt. eigenvalues --    2.07256   2.07426   2.07734   2.07837   2.07977
 Alpha virt. eigenvalues --    2.08057   2.08305   2.08464   2.08533   2.08739
 Alpha virt. eigenvalues --    2.09021   2.09106   2.09220   2.09449   2.09510
 Alpha virt. eigenvalues --    2.09753   2.09917   2.10026   2.10192   2.10471
 Alpha virt. eigenvalues --    2.10518   2.10863   2.10964   2.11119   2.11191
 Alpha virt. eigenvalues --    2.11473   2.11667   2.11832   2.11914   2.12195
 Alpha virt. eigenvalues --    2.12305   2.12352   2.12735   2.13031   2.13171
 Alpha virt. eigenvalues --    2.13502   2.13633   2.13955   2.14021   2.14160
 Alpha virt. eigenvalues --    2.14255   2.14456   2.14756   2.14958   2.15187
 Alpha virt. eigenvalues --    2.15273   2.15552   2.15679   2.15930   2.16050
 Alpha virt. eigenvalues --    2.16176   2.16520   2.16710   2.16826   2.16963
 Alpha virt. eigenvalues --    2.17115   2.17247   2.17544   2.17866   2.17912
 Alpha virt. eigenvalues --    2.18033   2.18277   2.18574   2.18887   2.19141
 Alpha virt. eigenvalues --    2.19246   2.19514   2.19780   2.19954   2.20094
 Alpha virt. eigenvalues --    2.20249   2.20484   2.20563   2.20722   2.20848
 Alpha virt. eigenvalues --    2.21007   2.21441   2.21693   2.22046   2.22301
 Alpha virt. eigenvalues --    2.22470   2.22541   2.22682   2.22940   2.23034
 Alpha virt. eigenvalues --    2.23166   2.23615   2.23786   2.24035   2.24189
 Alpha virt. eigenvalues --    2.24799   2.24926   2.25079   2.25366   2.25668
 Alpha virt. eigenvalues --    2.25875   2.25976   2.26028   2.26357   2.26467
 Alpha virt. eigenvalues --    2.26848   2.27084   2.27309   2.27562   2.27632
 Alpha virt. eigenvalues --    2.28010   2.28088   2.28404   2.28557   2.28781
 Alpha virt. eigenvalues --    2.29212   2.29417   2.29595   2.29754   2.30183
 Alpha virt. eigenvalues --    2.30208   2.30367   2.30645   2.30771   2.30858
 Alpha virt. eigenvalues --    2.31338   2.31537   2.31880   2.32014   2.32052
 Alpha virt. eigenvalues --    2.32232   2.32559   2.32595   2.32884   2.33120
 Alpha virt. eigenvalues --    2.33196   2.33364   2.33455   2.33916   2.34095
 Alpha virt. eigenvalues --    2.34142   2.34322   2.34537   2.34627   2.34850
 Alpha virt. eigenvalues --    2.34931   2.34999   2.35220   2.35227   2.35388
 Alpha virt. eigenvalues --    2.35654   2.35805   2.35994   2.36430   2.36720
 Alpha virt. eigenvalues --    2.36913   2.37077   2.37332   2.37367   2.37574
 Alpha virt. eigenvalues --    2.37789   2.38154   2.38179   2.38479   2.38689
 Alpha virt. eigenvalues --    2.38787   2.39016   2.39269   2.39514   2.39615
 Alpha virt. eigenvalues --    2.39869   2.40103   2.40354   2.40485   2.40577
 Alpha virt. eigenvalues --    2.40745   2.40850   2.40934   2.41586   2.41895
 Alpha virt. eigenvalues --    2.41973   2.42064   2.42287   2.42371   2.42504
 Alpha virt. eigenvalues --    2.42958   2.43124   2.43191   2.43371   2.43549
 Alpha virt. eigenvalues --    2.43735   2.44008   2.44139   2.44285   2.44365
 Alpha virt. eigenvalues --    2.44549   2.44858   2.44997   2.45358   2.45400
 Alpha virt. eigenvalues --    2.45598   2.45733   2.46076   2.46117   2.46253
 Alpha virt. eigenvalues --    2.46356   2.46544   2.46742   2.46847   2.47098
 Alpha virt. eigenvalues --    2.47258   2.47493   2.47507   2.47684   2.47864
 Alpha virt. eigenvalues --    2.47962   2.48140   2.48345   2.48485   2.48642
 Alpha virt. eigenvalues --    2.48867   2.48998   2.49039   2.49265   2.49502
 Alpha virt. eigenvalues --    2.49632   2.50067   2.50154   2.50565   2.50645
 Alpha virt. eigenvalues --    2.50822   2.51042   2.51438   2.51908   2.52147
 Alpha virt. eigenvalues --    2.52193   2.52531   2.52864   2.52951   2.53078
 Alpha virt. eigenvalues --    2.53166   2.53320   2.53482   2.53559   2.53788
 Alpha virt. eigenvalues --    2.53966   2.54087   2.54291   2.54690   2.55430
 Alpha virt. eigenvalues --    2.55561   2.55708   2.56151   2.56248   2.56624
 Alpha virt. eigenvalues --    2.56845   2.57101   2.57449   2.57577   2.57825
 Alpha virt. eigenvalues --    2.57954   2.58083   2.58519   2.59002   2.59124
 Alpha virt. eigenvalues --    2.59310   2.59349   2.59828   2.60199   2.60412
 Alpha virt. eigenvalues --    2.60629   2.61000   2.61095   2.61285   2.61506
 Alpha virt. eigenvalues --    2.61614   2.61771   2.62072   2.62219   2.62609
 Alpha virt. eigenvalues --    2.62756   2.62897   2.63049   2.63266   2.63353
 Alpha virt. eigenvalues --    2.63493   2.63690   2.63900   2.64038   2.64126
 Alpha virt. eigenvalues --    2.64388   2.64481   2.64656   2.64866   2.64946
 Alpha virt. eigenvalues --    2.65058   2.65298   2.65483   2.65585   2.65853
 Alpha virt. eigenvalues --    2.65924   2.66115   2.66162   2.66303   2.66625
 Alpha virt. eigenvalues --    2.66702   2.66810   2.66950   2.66984   2.67061
 Alpha virt. eigenvalues --    2.67347   2.67498   2.67632   2.67938   2.68150
 Alpha virt. eigenvalues --    2.68252   2.68554   2.68657   2.68795   2.69103
 Alpha virt. eigenvalues --    2.69605   2.69668   2.69944   2.70079   2.70197
 Alpha virt. eigenvalues --    2.70445   2.70654   2.70747   2.71102   2.71247
 Alpha virt. eigenvalues --    2.71437   2.71547   2.71856   2.72016   2.72231
 Alpha virt. eigenvalues --    2.72673   2.73019   2.73144   2.74160   2.74444
 Alpha virt. eigenvalues --    2.74894   2.75590   2.76361   2.76573   2.77096
 Alpha virt. eigenvalues --    2.77471   2.77574   2.77813   2.78094   2.78268
 Alpha virt. eigenvalues --    2.78708   2.78856   2.79858   2.80194   2.80693
 Alpha virt. eigenvalues --    2.80995   2.81389   2.81758   2.82146   2.82491
 Alpha virt. eigenvalues --    2.82796   2.83139   2.83158   2.83421   2.83842
 Alpha virt. eigenvalues --    2.84298   2.84468   2.84945   2.85438   2.85640
 Alpha virt. eigenvalues --    2.85847   2.86393   2.86628   2.86710   2.86926
 Alpha virt. eigenvalues --    2.87068   2.87389   2.87571   2.87713   2.87994
 Alpha virt. eigenvalues --    2.88141   2.88298   2.88540   2.89006   2.89099
 Alpha virt. eigenvalues --    2.89220   2.89385   2.89723   2.89955   2.90093
 Alpha virt. eigenvalues --    2.90579   2.90849   2.90858   2.90982   2.91146
 Alpha virt. eigenvalues --    2.91371   2.91506   2.91731   2.91915   2.92121
 Alpha virt. eigenvalues --    2.92231   2.92467   2.92717   2.92914   2.92971
 Alpha virt. eigenvalues --    2.93064   2.93104   2.93208   2.93482   2.93725
 Alpha virt. eigenvalues --    2.93814   2.93832   2.94037   2.94125   2.94246
 Alpha virt. eigenvalues --    2.94419   2.94601   2.94686   2.94927   2.95107
 Alpha virt. eigenvalues --    2.95181   2.95697   2.95834   2.96175   2.96361
 Alpha virt. eigenvalues --    2.96518   2.96565   2.96834   2.97116   2.97265
 Alpha virt. eigenvalues --    2.97531   2.97750   2.97888   2.98149   2.98299
 Alpha virt. eigenvalues --    2.98528   2.99023   2.99108   2.99228   2.99500
 Alpha virt. eigenvalues --    2.99625   2.99957   3.00082   3.00263   3.00481
 Alpha virt. eigenvalues --    3.00647   3.00693   3.00894   3.01174   3.01423
 Alpha virt. eigenvalues --    3.01497   3.01780   3.01958   3.02212   3.02366
 Alpha virt. eigenvalues --    3.02652   3.02841   3.02984   3.03275   3.03369
 Alpha virt. eigenvalues --    3.03752   3.03968   3.04214   3.04433   3.04548
 Alpha virt. eigenvalues --    3.04730   3.04844   3.05122   3.05309   3.05548
 Alpha virt. eigenvalues --    3.05583   3.05735   3.05798   3.06466   3.06598
 Alpha virt. eigenvalues --    3.07012   3.07228   3.07506   3.07634   3.07969
 Alpha virt. eigenvalues --    3.08248   3.08363   3.08515   3.09012   3.09277
 Alpha virt. eigenvalues --    3.09710   3.09794   3.10164   3.10460   3.10595
 Alpha virt. eigenvalues --    3.10748   3.10803   3.11459   3.11592   3.11874
 Alpha virt. eigenvalues --    3.12282   3.12593   3.12798   3.12997   3.13151
 Alpha virt. eigenvalues --    3.13309   3.13375   3.13572   3.13729   3.13820
 Alpha virt. eigenvalues --    3.14136   3.14310   3.14394   3.14706   3.14880
 Alpha virt. eigenvalues --    3.15202   3.15503   3.15824   3.16051   3.16415
 Alpha virt. eigenvalues --    3.16856   3.16948   3.17088   3.17354   3.17423
 Alpha virt. eigenvalues --    3.17550   3.17658   3.18048   3.18165   3.18368
 Alpha virt. eigenvalues --    3.18610   3.18919   3.19006   3.19381   3.19421
 Alpha virt. eigenvalues --    3.19864   3.19917   3.20467   3.21204   3.21638
 Alpha virt. eigenvalues --    3.22082   3.24440   3.25051   3.25676   3.26516
 Alpha virt. eigenvalues --    3.26739   3.30876   3.31244   3.31559   3.36408
 Alpha virt. eigenvalues --    3.38093   3.38299   3.38772   3.41732   3.42153
 Alpha virt. eigenvalues --    3.45825   3.46462   3.50229   3.50269   3.50646
 Alpha virt. eigenvalues --    3.51897   3.51950   3.52219   3.55291   3.55737
 Alpha virt. eigenvalues --    3.56134   3.56503   3.58603   3.58697   3.59003
 Alpha virt. eigenvalues --    3.59902   3.60201   3.71450   3.72785   3.75898
 Alpha virt. eigenvalues --    3.76629   3.77668   3.80319   3.80821
          Condensed to atoms (all electrons):
 Mulliken charges:
               1
     1  C    0.045777
     2  C    0.016722
     3  C    0.200821
     4  O   -0.365911
     5  C   -0.010065
     6  C    0.233746
     7  O   -0.373886
     8  C   -0.034999
     9  C    0.156312
    10  C   -0.025703
    11  C   -0.052426
    12  C   -0.063175
    13  C   -0.025285
    14  C   -0.020988
    15  C   -0.071713
    16  C   -0.005266
    17  C   -0.051839
    18  C   -0.090432
    19  C   -0.006462
    20  C    0.147828
    21  O   -0.353041
    22  C    0.124473
    23  C   -0.020572
    24  C   -0.075683
    25  C   -0.048612
    26  C   -0.010959
    27  C   -0.081083
    28  C   -0.023520
    29  C   -0.061811
    30  C   -0.038269
    31  C   -0.019009
    32  C   -0.036156
    33  C    0.130676
    34  O   -0.354898
    35  C    0.237394
    36  C    0.251947
    37  C   -0.081751
    38  C   -0.045413
    39  C    0.009642
    40  C    0.013267
    41  C    0.008224
    42  C   -0.035658
    43  C   -0.024974
    44  C   -0.000012
    45  C   -0.015725
    46  C   -0.022318
    47  C   -0.003654
    48  N   -0.185593
    49  C    0.010568
    50  N   -0.195893
    51  C    0.248078
    52  C    0.222080
    53  C   -0.008666
    54  C   -0.001211
    55  C    0.239191
    56  C   -0.102651
    57  C   -0.100236
    58  O   -0.368194
    59  C   -0.108086
    60  C   -0.025197
    61  C   -0.074793
    62  C    0.003927
    63  C   -0.027399
    64  C   -0.094422
    65  C   -0.042069
    66  C   -0.039550
    67  C   -0.019799
    68  C    0.035306
    69  C   -0.126493
    70  C   -0.031823
    71  C   -0.040293
    72  C   -0.028914
    73  C   -0.005956
    74  C   -0.072994
    75  C   -0.033099
    76  C   -0.059313
    77  C   -0.038341
    78  C    0.014220
    79  C    0.044271
    80  C   -0.033963
    81  C   -0.026609
    82  C    0.229821
    83  C   -0.063393
    84  C   -0.095030
    85  O   -0.370039
    86  C    0.193497
    87  C    0.187050
    88  C   -0.043396
    89  H    0.051837
    90  H    0.040682
    91  H    0.056516
    92  H    0.021905
    93  H    0.033796
    94  H    0.040164
    95  H    0.059623
    96  H    0.044006
    97  H    0.039167
    98  H    0.038945
    99  H    0.056555
   100  H    0.055232
   101  H    0.042044
   102  H    0.033662
   103  H    0.016026
   104  H    0.037803
   105  H    0.026434
   106  H    0.018679
   107  H    0.044210
   108  H    0.011520
   109  H    0.010633
   110  H    0.015211
   111  H    0.008969
   112  H    0.016923
   113  H    0.018354
   114  H    0.040256
   115  H    0.020721
   116  H    0.006025
   117  H    0.022143
   118  H    0.019065
   119  H    0.010398
   120  H    0.051144
   121  H    0.023382
   122  H    0.037754
   123  H    0.029022
   124  H    0.041638
   125  H    0.043751
   126  H    0.041110
   127  H    0.042377
   128  H    0.031706
   129  H    0.057949
   130  H    0.025729
   131  H    0.020587
   132  H    0.011387
   133  H    0.019400
   134  H    0.024096
   135  H    0.029976
   136  H    0.028853
   137  H    0.017662
   138  H    0.020432
   139  H    0.016469
   140  H    0.019096
   141  H    0.023310
   142  H    0.012904
   143  H    0.022797
   144  H    0.017587
   145  H    0.041420
   146  H    0.029569
   147  H    0.016704
   148  H    0.057587
   149  H    0.009818
   150  H    0.006207
   151  H   -0.027749
   152  H   -0.016036
   153  H   -0.003400
   154  H    0.004667
   155  H   -0.009700
   156  H   -0.020829
   157  H    0.026312
   158  H    0.036605
   159  H   -0.006772
   160  H   -0.013485
   161  H   -0.008063
   162  H   -0.006061
   163  H    0.043546
   164  H    0.026337
   165  H    0.023770
   166  H    0.021966
   167  H    0.033947
   168  H   -0.007254
   169  H    0.024027
   170  H    0.022616
   171  H    0.024887
   172  H    0.012674
   173  H    0.024101
   174  H    0.022145
   175  H    0.027426
   176  H    0.018635
   177  H    0.021577
   178  H    0.033365
   179  H    0.015981
   180  H    0.039844
   181  H    0.005900
   182  H    0.049434
   183  H    0.038243
   184  H    0.035147
   185  H    0.034679
   186  H    0.021983
   187  H    0.021040
   188  H    0.023141
   189  H    0.021633
   190  H    0.008401
   191  H    0.017778
   192  H    0.021321
   193  H    0.025027
   194  H    0.015241
   195  H    0.011944
   196  H    0.020592
   197  H    0.009299
   198  H    0.022474
   199  H    0.015649
   200  H    0.025733
   201  H    0.023513
   202  H    0.025488
   203  H    0.008162
   204  H    0.034650
   205  H    0.010572
   206  H    0.011132
   207  H   -0.002303
   208  H   -0.020856
   209  H    0.035553
   210  H    0.036419
   211  H    0.040017
   212  H    0.029544
   213  H    0.031653
   214  H    0.037029
   215  C   -0.110799
   216  C    0.167805
   217  C   -0.204071
   218  C   -0.117303
   219  C    0.064157
   220  C   -0.016753
   221  C    0.101538
   222  C   -0.119679
   223  S    0.186247
   224  C   -0.126192
   225  C   -0.031633
   226  C    0.229108
   227  C   -0.077220
   228  C    0.035706
   229  C   -0.014758
   230  C   -0.051176
   231  C    0.015338
   232  C   -0.083498
   233  C    0.202052
   234  C   -0.124898
   235  C    0.044190
   236  C    0.280779
   237  C   -0.139661
   238  C    0.173413
   239  O   -0.391527
   240  O   -0.359112
   241  C    0.015370
   242  O   -0.378482
   243  O   -0.362560
   244  H    0.025616
   245  H    0.044103
   246  H    0.062617
   247  H    0.008441
   248  H   -0.019590
   249  H   -0.013168
   250  H   -0.025363
   251  H   -0.000931
   252  H    0.003990
   253  H   -0.036023
   254  H    0.033346
   255  H    0.016795
   256  H    0.017937
   257  H    0.036970
   258  H    0.034719
   259  H    0.054765
 Sum of Mulliken charges =  -0.00000
 Mulliken charges with hydrogens summed into heavy atoms:
               1
     1  C    0.097614
     2  C    0.135825
     3  C    0.274781
     4  O   -0.365911
     5  C    0.049558
     6  C    0.316919
     7  O   -0.373886
     8  C    0.115732
     9  C    0.232017
    10  C    0.028125
    11  C   -0.007313
    12  C   -0.007445
    13  C    0.000558
    14  C    0.004905
    15  C   -0.013103
    16  C    0.021481
    17  C   -0.010631
    18  C   -0.028890
    19  C    0.054674
    20  C    0.218488
    21  O   -0.353041
    22  C    0.209335
    23  C    0.053511
    24  C    0.007996
    25  C   -0.016639
    26  C    0.032538
    27  C   -0.022253
    28  C    0.014574
    29  C   -0.026246
    30  C   -0.002054
    31  C    0.021376
    32  C    0.034834
    33  C    0.204968
    34  O   -0.354898
    35  C    0.237394
    36  C    0.251947
    37  C   -0.071932
    38  C   -0.039206
    39  C    0.009642
    40  C   -0.014481
    41  C   -0.007812
    42  C   -0.039058
    43  C   -0.020308
    44  C   -0.000012
    45  C   -0.025425
    46  C   -0.043147
    47  C    0.022658
    48  N   -0.185593
    49  C    0.047172
    50  N   -0.195893
    51  C    0.248078
    52  C    0.222080
    53  C   -0.015438
    54  C   -0.014696
    55  C    0.239191
    56  C   -0.110713
    57  C   -0.106297
    58  O   -0.368194
    59  C   -0.038203
    60  C    0.020539
    61  C   -0.048100
    62  C    0.050570
    63  C    0.010162
    64  C   -0.048175
    65  C    0.003991
    66  C    0.015392
    67  C    0.036026
    68  C    0.090640
    69  C   -0.053103
    70  C    0.024839
    71  C    0.003888
    72  C    0.001121
    73  C    0.033142
    74  C   -0.032726
    75  C   -0.000563
    76  C   -0.027539
    77  C    0.003041
    78  C    0.063221
    79  C    0.087082
    80  C   -0.023391
    81  C   -0.015477
    82  C    0.229821
    83  C   -0.065696
    84  C   -0.115886
    85  O   -0.370039
    86  C    0.265468
    87  C    0.256611
    88  C    0.025286
   215  C   -0.110799
   216  C    0.237524
   217  C   -0.141455
   218  C   -0.117303
   219  C    0.064157
   220  C   -0.016753
   221  C    0.101538
   222  C   -0.119679
   223  S    0.186247
   224  C   -0.126192
   225  C   -0.031633
   226  C    0.229108
   227  C   -0.068778
   228  C    0.016116
   229  C   -0.027927
   230  C   -0.076539
   231  C    0.014407
   232  C   -0.079508
   233  C    0.202052
   234  C   -0.124898
   235  C    0.044190
   236  C    0.280779
   237  C   -0.175685
   238  C    0.241491
   239  O   -0.391527
   240  O   -0.359112
   241  C    0.141824
   242  O   -0.378482
   243  O   -0.362560
 Electronic spatial extent (au):  <R**2>=         130403.1522
 Charge=             -0.0000 electrons
 Dipole moment (field-independent basis, Debye):
    X=             -2.4071    Y=              5.5444    Z=             -3.0807  Tot=              6.7842
 Quadrupole moment (field-independent basis, Debye-Ang):
   XX=           -729.6260   YY=           -684.2359   ZZ=           -719.8842
   XY=             -7.8842   XZ=            -14.0769   YZ=             11.8535
 Traceless Quadrupole moment (field-independent basis, Debye-Ang):
   XX=            -18.3773   YY=             27.0128   ZZ=             -8.6355
   XY=             -7.8842   XZ=            -14.0769   YZ=             11.8535
 Octapole moment (field-independent basis, Debye-Ang**2):
  XXX=           -496.0915  YYY=            301.0384  ZZZ=           -113.3838  XYY=             60.2428
  XXY=            115.0668  XXZ=            -49.8826  XZZ=            -40.9727  YZZ=             31.5080
  YYZ=           -146.2962  XYZ=            -60.9363
 Hexadecapole moment (field-independent basis, Debye-Ang**3):
 XXXX=         -93639.4539 YYYY=         -51800.9910 ZZZZ=         -33577.9202 XXXY=           -233.3016
 XXXZ=           -447.8071 YYYX=           -622.6534 YYYZ=            627.6960 ZZZX=           -241.1494
 ZZZY=            263.7776 XXYY=         -23850.3379 XXZZ=         -20855.3701 YYZZ=         -14674.2926
 XXYZ=           -510.2857 YYXZ=            -89.4870 ZZXY=           -110.3417
 N-N= 3.017263571936D+04 E-N=-7.266208556668D+04  KE= 5.250986447615D+03
 1\1\GINC-PG-NODE248\SP\RM062X\def2SVP\C104H142N2O10S1\P288589\04-Mar-2
 021\0\\# m062x/def2svp\\0\\0,1\C,0,-3.0858057604,1.5215963341,3.6923\C
 ,0,-4.5071648837,1.8545855456,4.14267\C,0,-2.2426045505,2.7939314103,3
 .58196\O,0,-0.8863923479,2.4252349392,3.652\C,0,-5.3379809747,3.480027
 257,0.441791\C,0,-6.7611258477,3.4430570265,1.03676\O,0,-7.6743148105,
 2.6444307019,0.329381\C,0,-4.7000987625,4.83620939,0.762354\C,0,2.3849
 038404,-5.1103606985,1.65759\C,0,3.0539382005,-5.8733592638,0.510717\C
 ,0,4.5655786072,-6.0140849363,0.678247\C,0,5.317210458,-4.6846875562,0
 .635102\C,0,6.8250740883,-4.9174921726,0.684844\C,0,7.650953904,-3.645
 4461216,0.499907\C,0,7.5153685907,-2.6530101368,1.6555\C,0,8.684155225
 8,-1.6656759001,1.7253\C,0,8.9080202558,-0.8485642594,0.451384\C,0,7.7
 683119264,0.1272931885,0.171982\C,0,7.8736219787,0.8195283849,-1.18739
 \C,0,7.4928650814,-0.122837193,-2.32803\O,0,6.1053773516,-0.387580299,
 -2.23659\C,0,6.077435187,0.7416682363,3.80108\C,0,6.0808204472,-0.2868
 53957,4.93386\C,0,4.7154820652,-0.9376098252,5.17465\C,0,3.6053377325,
 0.0666147986,5.47621\C,0,2.2916893604,-0.591549615,5.90599\C,0,1.70034
 01468,-1.5125090769,4.83851\C,0,0.2296857434,-1.8394135508,5.09366\C,0
 ,-0.3120880251,-2.8340797669,4.06458\C,0,-1.8401339401,-2.8640289264,4
 .03244\C,0,-2.4079065193,-3.8830310229,3.04011\C,0,-2.1952112755,-3.52
 17130231,1.56894\C,0,-3.1309003624,-2.42021839,1.07751\O,0,-2.71924539
 37,-2.0637721012,-0.233146\C,0,5.6111711775,-1.6164141792,-2.5178\C,0,
 -3.4386354638,-1.1463083064,-0.923447\C,0,6.3182543811,-2.6733926174,-
 3.08885\C,0,5.702551161,-3.8951207705,-3.27283\C,0,4.3627790297,-4.100
 1290126,-2.9448\C,0,3.6512727905,-3.0237202531,-2.40834\C,0,4.26667837
 6,-1.8112587747,-2.19107\C,0,-2.9624233071,-0.7997949103,-2.19059\C,0,
 -3.6271282541,0.119697968,-2.97282\C,0,-4.8198900034,0.6954959864,-2.5
 34\C,0,-5.3158578976,0.3000478274,-1.29347\C,0,-4.6292082321,-0.576194
 5967,-0.481071\C,0,3.8064093282,-5.4456496198,-3.12915\N,0,2.644814272
 9,-5.8567258726,-3.39698\C,0,-5.6092656709,1.6784535216,-3.28463\N,0,-
 5.2778528304,2.6433112721,-4.02585\C,0,0.0780296841,3.2865199121,3.216
 2\C,0,-7.9287710306,1.3563836918,0.730706\C,0,1.3893837707,2.813916544
 4,3.30522\C,0,2.4454438883,3.6029012019,2.9226\C,0,2.2354560802,4.8920
 683428,2.42318\C,0,0.932477546,5.3534557633,2.31966\C,0,-0.1360306572,
 4.5615101425,2.72012\O,0,3.3714163275,5.5779194942,2.10499\C,0,2.25896
 37224,6.6811200308,-0.557565\C,0,2.4407643113,6.9059870741,-2.05771\C,
 0,1.2738548091,6.334533644,-2.85946\C,0,1.4224956559,6.5706152925,-4.3
 6243\C,0,0.5350507749,5.6507381945,-5.20257\C,0,-0.9605207737,5.850528
 2043,-4.97033\C,0,-1.7894752935,4.9042359736,-5.83739\C,0,-3.296725399
 5,5.118772102,-5.68763\C,0,-3.882653422,4.5684653686,-4.38802\C,0,-3.9
 297486173,3.0298644226,-4.32488\C,0,-7.0794038259,-3.8931543765,1.1908
 \C,0,-7.6551555609,-4.5792594619,-0.0466431\C,0,-6.6120252864,-4.81864
 61951,-1.13929\C,0,-6.1562329979,-3.5243823135,-1.81137\C,0,-5.2803215
 066,-3.7453390228,-3.0439\C,0,-3.948229802,-4.4263873072,-2.73453\C,0,
 -3.0181116419,-4.4084993445,-3.94578\C,0,-1.7057662514,-5.1439028994,-
 3.68283\C,0,-0.7377548174,-5.0165075044,-4.85764\C,0,0.5882547949,-5.7
 422454449,-4.63307\C,0,1.5135971181,-5.0164924239,-3.65155\C,0,-9.0883
 65409,0.7821426234,0.207885\C,0,-9.4264834881,-0.514029051,0.51983\C,0
 ,-8.6241661435,-1.277231648,1.37084\C,0,-7.475789504,-0.7000974689,1.8
 9541\C,0,-7.128597634,0.604889809,1.57695\O,0,-9.0718927021,-2.5432145
 298,1.6271\C,0,-8.1825928494,-3.4934277263,2.17363\C,0,3.3370810461,6.
 9453164388,1.74933\C,0,3.4660947839,7.167548561,0.238928\H,0,-2.616090
 1888,0.8797215172,4.45333\H,0,-4.4939019309,2.264378592,5.14932\H,0,-5
 .1083066087,0.949675411,4.13946\H,0,-4.9519908911,2.5778189358,3.46578
 \H,0,-2.4703090252,3.3028495204,2.63928\H,0,-2.4927468229,3.4661100297
 ,4.4154\H,0,-5.419007682,3.3367186152,-0.644353\H,0,-7.1733985587,4.45
 57043067,0.975076\H,0,-6.7098162543,3.1496671203,2.09066\H,0,-4.771574
 5626,5.0332865214,1.83076\H,0,-5.2117752599,5.6263985271,0.22088\H,0,-
 3.6500333594,4.8428949317,0.480586\H,0,2.8472121495,-5.3879285561,2.60
 912\H,0,1.3163228869,-5.3570423294,1.71187\H,0,2.8469454381,-5.3658843
 793,-0.432855\H,0,2.6094178934,-6.8696764275,0.458978\H,0,4.9353082686
 ,-6.6548034366,-0.126595\H,0,4.7773671289,-6.5193012562,1.62435\H,0,5.
 0090680195,-4.0574812774,1.47112\H,0,5.0643056566,-4.1575832204,-0.287
 301\H,0,7.0937763317,-5.6203029562,-0.109429\H,0,7.0890078839,-5.38461
 85823,1.63727\H,0,7.3491276803,-3.1712382822,-0.436121\H,0,8.702386116
 3,-3.9343116072,0.40789\H,0,7.4928808215,-3.2087058886,2.5967\H,0,6.57
 32679191,-2.1108009692,1.57916\H,0,9.5997691919,-2.2247140008,1.93901\
 H,0,8.5143360803,-0.9811520983,2.5595\H,0,9.0387860836,-1.532274419,-0
 .387653\H,0,9.8394926904,-0.2839858295,0.555161\H,0,7.7638599513,0.886
 9468725,0.954373\H,0,6.8118848829,-0.3929334762,0.214098\H,0,8.8894612
 514,1.1833199805,-1.35319\H,0,7.1898434824,1.6697574609,-1.2096\H,0,8.
 0768357865,-1.0430348542,-2.24778\H,0,7.7049334623,0.3410589194,-3.301
 21\H,0,7.1115443866,1.0439897348,3.57797\H,0,5.5184510126,1.6368255838
 ,4.10188\H,0,6.7960618469,-1.0732208072,4.6864\H,0,6.4255347021,0.2175
 963094,5.83926\H,0,4.4485164143,-1.5129941585,4.28941\H,0,4.8129372778
 ,-1.6297609839,6.01433\H,0,3.9350677973,0.7416376289,6.27149\H,0,3.415
 4967033,0.6678683728,4.58558\H,0,2.4497215005,-1.1546025569,6.82914\H,
 0,1.5706207921,0.2011271302,6.12494\H,0,1.7808312655,-1.0267362432,3.8
 6512\H,0,2.2732046899,-2.4395873382,4.78907\H,0,0.1072743169,-2.246586
 9875,6.10039\H,0,-0.3489269391,-0.9136694971,5.0428\H,0,0.0714597693,-
 2.5568812525,3.08269\H,0,0.0671803864,-3.833174317,4.29286\H,0,-2.2057
 341933,-3.1154947126,5.03157\H,0,-2.2173701788,-1.8706470999,3.78606\H
 ,0,-1.938795293,-4.8512115401,3.2313\H,0,-3.4798607575,-3.9976651912,3
 .22152\H,0,-1.1674279976,-3.2014601861,1.40441\H,0,-2.3624808417,-4.40
 67002974,0.950399\H,0,-4.1617726698,-2.7997301043,1.06093\H,0,-3.08786
 37327,-1.540963523,1.72904\H,0,7.3477617775,-2.5603821369,-3.39305\H,0
 ,6.2715057283,-4.7105910523,-3.69707\H,0,2.6223160073,-3.1407895286,-2
 .11021\H,0,3.7236970879,-0.9871781457,-1.75666\H,0,-2.0627740713,-1.27
 30130591,-2.54839\H,0,-3.2438565235,0.35108448,-3.9558\H,0,-6.25555090
 64,0.7043045696,-0.951211\H,0,-5.0320956751,-0.8081234217,0.490673\H,0
 ,4.5452182864,-6.2399351096,-3.02545\H,0,-6.6836456102,1.5867748538,-3
 .12767\H,0,1.5513221868,1.8243591684,3.70085\H,0,3.4593978164,3.246486
 7792,3.00058\H,0,0.7130490098,6.3368971581,1.93518\H,0,-1.1307488067,4
 .9725373637,2.64258\H,0,2.111169824,5.6163502744,-0.363205\H,0,1.36207
 66105,7.2097391869,-0.224994\H,0,2.5334213113,7.9764899896,-2.25581\H,
 0,3.3677345535,6.4282202666,-2.38391\H,0,0.3437282685,6.782549405,-2.5
 0428\H,0,1.2194827969,5.2610519269,-2.67602\H,0,1.19460664,7.612925798
 8,-4.59545\H,0,2.4631407778,6.3911894807,-4.6448\H,0,0.7532144088,5.82
 37441974,-6.25945\H,0,0.7913817886,4.6112549459,-4.98347\H,0,-1.192917
 5194,5.6766039083,-3.91979\H,0,-1.2272089931,6.883707111,-5.20522\H,0,
 -1.5148893736,5.0631365139,-6.88333\H,0,-1.5391941285,3.87141432,-5.58
 611\H,0,-3.5041146193,6.1902794198,-5.74386\H,0,-3.8123881467,4.642910
 1116,-6.52454\H,0,-3.3250439137,4.9576234548,-3.53496\H,0,-4.912199739
 7,4.9205922237,-4.29874\H,0,-3.1993936508,2.6383460002,-3.60453\H,0,-3
 .6885821394,2.6197016652,-5.31177\H,0,-6.3773203307,-4.55802121,1.6985
 9\H,0,-6.5455845587,-2.9924208535,0.886579\H,0,-8.4602900943,-3.959673
 3052,-0.447072\H,0,-8.0902895441,-5.5360614513,0.252781\H,0,-5.7531793
 584,-5.335576719,-0.706832\H,0,-7.0471122001,-5.4727314852,-1.89873\H,
 0,-7.0392224964,-2.9536540995,-2.11069\H,0,-5.5994641902,-2.9101364692
 ,-1.1036\H,0,-5.8280902085,-4.3394099938,-3.77953\H,0,-5.0760194613,-2
 .7688359196,-3.49102\H,0,-4.1224425581,-5.4610543334,-2.43262\H,0,-3.4
 633574055,-3.9095152301,-1.90412\H,0,-2.8043151361,-3.3702967181,-4.21
 181\H,0,-3.5241835304,-4.8675471606,-4.79861\H,0,-1.2483815647,-4.7386
 293574,-2.77908\H,0,-1.9122471741,-6.2008924905,-3.49923\H,0,-0.540394
 0723,-3.9590137199,-5.05204\H,0,-1.2180819814,-5.4287279166,-5.74833\H
 ,0,0.4048241456,-6.7483349491,-4.25335\H,0,1.1139687216,-5.8406508091,
 -5.58492\H,0,0.98538217,-4.8678474064,-2.70446\H,0,1.7859230082,-4.027
 7635815,-4.04957\H,0,-9.7040644417,1.3720652877,-0.452383\H,0,-10.3199
 504017,-0.9640661738,0.117226\H,0,-6.8266806232,-1.2514684431,2.55895\
 H,0,-6.2052679013,1.0053605254,1.96096\H,0,-7.7500488732,-3.1295384369
 ,3.11512\H,0,-8.8149889517,-4.3565950223,2.39939\H,0,4.2095524726,7.38
 9736456,2.24332\H,0,2.4416552109,7.4384898813,2.1392\H,0,3.6149969322,
 8.2357776475,0.0667569\H,0,4.3587842206,6.6424362871,-0.106458\C,0,-1.
 4855013709,2.3591477124,-0.933527\C,0,-0.6705447,2.9770003916,-2.02081
 \C,0,0.7850616666,2.6545002068,-1.62533\C,0,0.6712784449,1.5280113384,
 -0.616124\C,0,-0.7086616323,1.460383929,-0.186465\C,0,1.7103408412,0.7
 050531075,-0.212257\C,0,3.0410544237,1.1796160758,0.162983\C,0,3.79145
 52237,0.4489602308,1.09487\S,0,3.4482000094,-1.1613838847,1.70706\C,0,
 2.1388338177,-1.6312032568,0.652719\C,0,1.4318992008,-0.725359216,-0.1
 3114\C,0,1.8275028034,-3.0001590352,0.675491\C,0,0.8359749085,-3.48605
 35168,-0.159351\C,0,0.1764835767,-2.6024119359,-1.00783\C,0,0.46395584
 13,-1.2591142723,-0.997039\C,0,3.5618463154,2.4426262196,-0.167645\C,0
 ,4.6907624415,2.9571853959,0.4273\C,0,5.3689837672,2.2542964171,1.4124
 \C,0,4.9169427675,0.9898648947,1.73359\C,0,-1.2662890375,0.9013432617,
 0.976831\C,0,-2.567321852,1.261850534,1.33171\C,0,-3.3439644246,2.1296
 56398,0.542667\C,0,-2.7851737167,2.670409889,-0.611615\C,0,-0.48813884
 46,0.0188708569,1.88849\O,0,-3.1170001617,0.7374149711,2.4956\O,0,-4.5
 925529995,2.4220710802,1.02152\C,0,1.5939058371,2.2137117552,-2.84855\
 O,0,5.479141867,0.1612109893,2.66123\O,0,2.5498100524,-3.7116576592,1.
 58087\H,0,-0.8564305648,4.0478679855,-2.11098\H,0,-0.9068766475,2.5187
 732191,-2.98522\H,0,1.2255947912,3.5498951654,-1.17259\H,0,0.578306887
 7,-4.533212943,-0.172075\H,0,-0.5819599796,-2.9812290027,-1.67393\H,0,
 -0.056627444,-0.5902658046,-1.66203\H,0,3.0719772414,3.053695377,-0.89
 8999\H,0,5.0367519993,3.9401042091,0.147471\H,0,6.2240304531,2.6857489
 083,1.9084\H,0,-3.3414113782,3.3510972823,-1.23632\H,0,-0.4395918534,-
 0.9882417208,1.4805\H,0,-0.9534288459,-0.0215988183,2.8666\H,0,0.52645
 20928,0.3978167371,1.99242\H,0,1.6782990309,3.0301238901,-3.56392\H,0,
 1.0924032873,1.3799239912,-3.33688\H,0,2.5941444224,1.8849149366,-2.58
 252\\Version=ES64L-G16RevB.01\State=1-A\HF=-5302.5669059\RMSD=3.782e-0
 9\Dipole=1.0586444,2.1138585,1.2389315\Quadrupole=-10.436913,18.210124
 5,-7.7732115,9.2713422,-11.8494686,-7.7673614\PG=C01 [X(C104H142N2O10S
 1)]\\@


 LEARN FROM YESTERDAY,
 LIVE FOR TODAY,
 LOOK TO TOMORROW,
 REST THIS AFTERNOON.

           -- SNOOPY
 Job cpu time:       0 days 12 hours 35 minutes 47.9 seconds.
 Elapsed time:       0 days  1 hours 15 minutes 50.7 seconds.
 File lengths (MBytes):  RWF=   2968 Int=      0 D2E=      0 Chk=    319 Scr=      1
 Normal termination of Gaussian 16 at Thu Mar  4 12:08:15 2021.
