# Supplementary material for: A light-fuelled nanoratchet shifts a coupled chemical equilibrium
Source: Nat Nanotechnol. 2021 Dec 16;17(2):159–65. doi: 10.1038/s41565-021-01021-z (PMC8956507; doi:10.1038/s41565-021-01021-z)
Supplement: Supplementary file 3 — Supplementary Data Set 2. Gaussian output and xyz files for computed structures. [file 41565_2021_1021_MOESM3_ESM.zip › neutral-molecules-Gaussian-output-files/3.out]

 Entering Gaussian System, Link 0=g16
 Initial command:
 /software/software/Gaussian/16-B.01/g16/l1.exe "/local/tmp/Gau-4568.inp" -scrdir="/local/tmp/"
 Entering Link 1 = /software/software/Gaussian/16-B.01/g16/l1.exe PID=      4569.
  
 Copyright (c) 1988-2017, Gaussian, Inc.  All Rights Reserved.
  
 This is part of the Gaussian(R) 16 program.  It is based on
 the Gaussian(R) 09 system (copyright 2009, Gaussian, Inc.),
 the Gaussian(R) 03 system (copyright 2003, Gaussian, Inc.),
 the Gaussian(R) 98 system (copyright 1998, Gaussian, Inc.),
 the Gaussian(R) 94 system (copyright 1995, Gaussian, Inc.),
 the Gaussian 92(TM) system (copyright 1992, Gaussian, Inc.),
 the Gaussian 90(TM) system (copyright 1990, Gaussian, Inc.),
 the Gaussian 88(TM) system (copyright 1988, Gaussian, Inc.),
 the Gaussian 86(TM) system (copyright 1986, Carnegie Mellon
 University), and the Gaussian 82(TM) system (copyright 1983,
 Carnegie Mellon University). Gaussian is a federally registered
 trademark of Gaussian, Inc.
  
 This software contains proprietary and confidential information,
 including trade secrets, belonging to Gaussian, Inc.
  
 This software is provided under written license and may be
 used, copied, transmitted, or stored only in accord with that
 written license.
  
 The following legend is applicable only to US Government
 contracts under FAR:
  
                    RESTRICTED RIGHTS LEGEND
  
 Use, reproduction and disclosure by the US Government is
 subject to restrictions as set forth in subparagraphs (a)
 and (c) of the Commercial Computer Software - Restricted
 Rights clause in FAR 52.227-19.
  
 Gaussian, Inc.
 340 Quinnipiac St., Bldg. 40, Wallingford CT 06492
  
  
 ---------------------------------------------------------------
 Warning -- This program may not be used in any manner that
 competes with the business of Gaussian, Inc. or will provide
 assistance to any competitor of Gaussian, Inc.  The licensee
 of this program is prohibited from giving any competitor of
 Gaussian, Inc. access to this program.  By using this program,
 the user acknowledges that Gaussian, Inc. is engaged in the
 business of creating and licensing software in the field of
 computational chemistry and represents and warrants to the
 licensee that it is not a competitor of Gaussian, Inc. and that
 it will not use this program in any manner prohibited above.
 ---------------------------------------------------------------
  

 Cite this work as:
 Gaussian 16, Revision B.01,
 M. J. Frisch, G. W. Trucks, H. B. Schlegel, G. E. Scuseria, 
 M. A. Robb, J. R. Cheeseman, G. Scalmani, V. Barone, 
 G. A. Petersson, H. Nakatsuji, X. Li, M. Caricato, A. V. Marenich, 
 J. Bloino, B. G. Janesko, R. Gomperts, B. Mennucci, H. P. Hratchian, 
 J. V. Ortiz, A. F. Izmaylov, J. L. Sonnenberg, D. Williams-Young, 
 F. Ding, F. Lipparini, F. Egidi, J. Goings, B. Peng, A. Petrone, 
 T. Henderson, D. Ranasinghe, V. G. Zakrzewski, J. Gao, N. Rega, 
 G. Zheng, W. Liang, M. Hada, M. Ehara, K. Toyota, R. Fukuda, 
 J. Hasegawa, M. Ishida, T. Nakajima, Y. Honda, O. Kitao, H. Nakai, 
 T. Vreven, K. Throssell, J. A. Montgomery, Jr., J. E. Peralta, 
 F. Ogliaro, M. J. Bearpark, J. J. Heyd, E. N. Brothers, K. N. Kudin, 
 V. N. Staroverov, T. A. Keith, R. Kobayashi, J. Normand, 
 K. Raghavachari, A. P. Rendell, J. C. Burant, S. S. Iyengar, 
 J. Tomasi, M. Cossi, J. M. Millam, M. Klene, C. Adamo, R. Cammi, 
 J. W. Ochterski, R. L. Martin, K. Morokuma, O. Farkas, 
 J. B. Foresman, and D. J. Fox, Gaussian, Inc., Wallingford CT, 2016.
 
 ******************************************
 Gaussian 16:  ES64L-G16RevB.01 20-Dec-2017
                 3-Mar-2021 
 ******************************************
 %nprocshared=10
 Will use up to   10 processors via shared memory.
 %mem=8gb
 ---------------
 # m062x/def2svp
 ---------------
 1/38=1,172=1/1;
 2/12=2,17=6,18=5,40=1/2;
 3/5=43,7=101,11=2,25=1,30=1,74=-55/1,2,3;
 4//1;
 5/5=2,38=5/2;
 6/7=2,8=2,9=2,10=2,28=1/1;
 99/5=1,9=1/99;
 -
 0
 -
 Symbolic Z-matrix:
 Charge =  0 Multiplicity = 1
 C                     2.55853   1.88886   2.87708 
 C                     2.75216   0.82537   3.94744 
 C                     3.15885   1.46075   1.53091 
 O                     2.40385   0.3897    1.01983 
 C                     5.95751   3.25978   3.00987 
 C                     7.36431   2.71543   2.69934 
 O                     7.46563   1.95156   1.52239 
 C                     5.98882   4.11124   4.27771 
 C                    -3.94246   1.65931   3.20067 
 C                    -4.62803   0.73347   2.1931 
 C                    -4.82731  -0.68515   2.72323 
 C                    -5.83759  -0.76235   3.86586 
 C                    -5.92225  -2.14611   4.51364 
 C                    -6.47711  -3.26488   3.62771 
 C                    -7.90742  -3.00971   3.12709 
 C                    -7.94826  -2.64694   1.643 
 C                    -9.32513  -2.15777   1.19745 
 C                    -9.36708  -1.765    -0.28476 
 C                    -9.11497  -0.28079  -0.56467 
 C                    -7.72854   0.21798  -0.14598 
 O                    -6.66885  -0.59299  -0.61564 
 C                    -6.41514   6.663    -0.7896 
 C                    -6.64976   5.61624  -1.88431 
 C                    -6.68062   4.16589  -1.39084 
 C                    -5.31265   3.53074  -1.12053 
 C                    -4.4379    3.44026  -2.36991 
 C                    -3.11717   2.70296  -2.14389 
 C                    -3.26087   1.18775  -2.00814 
 C                    -1.8907    0.51212  -2.00311 
 C                    -1.9383   -1.00788  -1.84783 
 C                    -2.3503   -1.47503  -0.45448 
 C                    -2.3014   -2.99809  -0.33041 
 C                    -2.82616  -3.47279   1.02729 
 O                    -1.96455  -3.13529   2.09757 
 C                    -6.40144  -0.64722  -1.94671 
 C                    -0.92537  -3.94846   2.41836 
 C                    -6.86142   0.25531  -2.90172 
 C                    -6.53519   0.07558  -4.22986 
 C                    -5.72577  -0.97787  -4.66169 
 C                    -5.24209  -1.85532  -3.68837 
 C                    -5.58318  -1.69929  -2.36229 
 C                    -0.13565  -3.51932   3.49 
 C                     0.92531  -4.27712   3.93183 
 C                     1.23545  -5.4941    3.32308 
 C                     0.44788  -5.91441   2.25135 
 C                    -0.61038  -5.15577   1.79522 
 C                    -5.52156  -1.10601  -6.11131 
 N                    -4.68005  -1.68358  -6.85103 
 C                     2.37237  -6.28597   3.76747 
 N                     2.67479  -7.36245   3.18214 
 C                     2.70119  -0.02824  -0.25108 
 C                     6.88651   0.71773   1.43019 
 C                     3.75441   0.44523  -1.0168 
 C                     4.01186  -0.09322  -2.26861 
 C                     3.22273  -1.11351  -2.77413 
 C                     2.11704  -1.53492  -2.03012 
 C                     1.86175  -1.00525  -0.78724 
 O                     3.41317  -1.76345  -3.95869 
 C                     5.86363  -3.31736  -3.67788 
 C                     7.27667  -3.86201  -3.46365 
 C                     7.28676  -5.16093  -2.65074 
 C                     7.24933  -4.90093  -1.14482 
 C                     6.93575  -6.15761  -0.33466 
 C                     6.78658  -5.83412   1.15196 
 C                     6.11352  -6.95829   1.93997 
 C                     5.66565  -6.47814   3.31967 
 C                     5.02197  -7.56781   4.18002 
 C                     3.77083  -8.20518   3.55617 
 C                     3.23918  -4.54878   0.69351 
 C                     3.26376  -4.64346  -0.8295 
 C                     2.42825  -5.83375  -1.29985 
 C                     2.67098  -6.21962  -2.76004 
 C                     2.32776  -5.13789  -3.78454 
 C                     0.83967  -4.80292  -3.86107 
 C                     0.57786  -3.73191  -4.91878 
 C                    -0.87182  -3.24889  -4.934 
 C                    -1.03802  -2.05223  -5.86829 
 C                    -2.44085  -1.44868  -5.87364 
 C                    -3.50543  -2.39877  -6.43823 
 C                     6.98395   0.10144   0.17931 
 C                     6.37916  -1.11018  -0.06094 
 C                     5.63339  -1.74459   0.93446 
 C                     5.58954  -1.167     2.19506 
 C                     6.22565   0.04165   2.44687 
 O                     5.02251  -2.91881   0.59253 
 C                     3.81724  -3.25211   1.25887 
 C                     4.51483  -1.45256  -4.78474 
 C                     5.88499  -1.9044   -4.25926 
 H                     1.4844    2.04765   2.71592 
 H                     2.2664    1.13533   4.86852 
 H                     3.80991   0.67512   4.14493 
 H                     2.31669  -0.10704   3.60015 
 H                     3.11451   2.31315   0.83886 
 H                     4.20576   1.1584    1.65553 
 H                     5.26594   2.42741   3.15221 
 H                     7.72424   2.14951   3.56881 
 H                     8.03446   3.56081   2.52314 
 H                     6.62822   4.97836   4.12931 
 H                     6.36498   3.52843   5.11392 
 H                     4.98233   4.44745   4.51168 
 H                    -3.10457   1.14434   3.68787 
 H                    -4.64593   1.97879   3.97334 
 H                    -4.0113    0.69264   1.29255 
 H                    -5.58783   1.17023   1.91137 
 H                    -3.86716  -1.08533   3.05859 
 H                    -5.17359  -1.30372   1.89364 
 H                    -6.82163  -0.46389   3.50007 
 H                    -5.54935  -0.05196   4.64346 
 H                    -6.55348  -2.06891   5.40286 
 H                    -4.92237  -2.4358    4.84694 
 H                    -6.45531  -4.1841    4.21703 
 H                    -5.8144   -3.4202    2.77524 
 H                    -8.35908  -2.20565   3.71184 
 H                    -8.52104  -3.89916   3.28528 
 H                    -7.67867  -3.5283    1.0552 
 H                    -7.20501  -1.88138   1.43483 
 H                    -9.62997  -1.30574   1.81001 
 H                    -10.04828  -2.95721   1.37548 
 H                    -10.35248  -2.00301  -0.69137 
 H                    -8.63631  -2.36055  -0.83572 
 H                    -9.85495   0.32547  -0.03796 
 H                    -9.24841  -0.11493  -1.6362 
 H                    -7.63344   0.18514   0.94128 
 H                    -7.59445   1.25949  -0.46482 
 H                    -7.17267   6.55341  -0.00799 
 H                    -6.51159   7.66938  -1.22107 
 H                    -7.61821   5.85366  -2.33194 
 H                    -5.89431   5.71842  -2.66265 
 H                    -7.27843   4.12044  -0.47657 
 H                    -7.19123   3.56957  -2.15328 
 H                    -4.79421   4.09148  -0.34457 
 H                    -5.47929   2.52268  -0.73381 
 H                    -4.99464   2.93851  -3.16687 
 H                    -4.19559   4.4482   -2.71388 
 H                    -2.46208   2.90908  -2.99467 
 H                    -2.62692   3.10214  -1.25357 
 H                    -3.79559   0.95105  -1.08793 
 H                    -3.85155   0.8024   -2.84338 
 H                    -1.39012   0.74418  -2.94686 
 H                    -1.28609   0.93853  -1.20119 
 H                    -2.63835  -1.42002  -2.57841 
 H                    -0.94387  -1.40145  -2.07082 
 H                    -1.68798  -1.03318   0.29173 
 H                    -3.36686  -1.1381   -0.24485 
 H                    -2.91517  -3.44989  -1.11304 
 H                    -1.27477  -3.34729  -0.46453 
 H                    -3.7629   -2.95653   1.25393 
 H                    -3.02526  -4.55027   1.01757 
 H                    -7.48032   1.09356  -2.62274 
 H                    -6.91826   0.77507  -4.96014 
 H                    -4.62626  -2.69511  -3.96627 
 H                    -5.23078  -2.39572  -1.61713 
 H                    -0.3837   -2.58138   3.96228 
 H                     1.52278  -3.9249    4.76106 
 H                     0.69576  -6.85024   1.77631 
 H                    -1.18032  -5.51395   0.95207 
 H                    -6.28047  -0.56377  -6.67809 
 H                     2.92229  -5.8691    4.62339 
 H                     4.40656   1.22217  -0.65321 
 H                     4.84187   0.3028   -2.83025 
 H                     1.4697   -2.28571  -2.45287 
 H                     1.02083  -1.34705  -0.20349 
 H                     5.3248   -3.30169  -2.72936 
 H                     5.32186  -3.98079  -4.3555 
 H                     7.73393  -4.0371   -4.44059 
 H                     7.88502  -3.11505  -2.94772 
 H                     8.18351  -5.73674  -2.89073 
 H                     6.4241   -5.76621  -2.93978 
 H                     8.21028  -4.49057  -0.82503 
 H                     6.48729  -4.15354  -0.9214 
 H                     5.9974   -6.58367  -0.69901 
 H                     7.71653  -6.90746  -0.48335 
 H                     7.76598  -5.61448   1.58317 
 H                     6.18169  -4.93103   1.24047 
 H                     5.24137  -7.30297   1.38112 
 H                     6.79685  -7.80431   2.04595 
 H                     6.531    -6.08073   3.85731 
 H                     4.95634  -5.65745   3.18921 
 H                     5.74438  -8.37014   4.34686 
 H                     4.7716   -7.14694   5.15718 
 H                     3.3734   -8.95135   4.25673 
 H                     4.04988  -8.74854   2.6475 
 H                     2.20832  -4.61413   1.04346 
 H                     3.77997  -5.4002    1.1058 
 H                     4.29281  -4.76995  -1.1626 
 H                     2.88309  -3.7162   -1.25496 
 H                     2.67572  -6.69804  -0.67745 
 H                     1.36983  -5.61955  -1.141 
 H                     3.72652  -6.4795   -2.87637 
 H                     2.08727  -7.11684  -2.98438 
 H                     2.88408  -4.22835  -3.55955 
 H                     2.65329  -5.48486  -4.76915 
 H                     0.4941   -4.43925  -2.89102 
 H                     0.26839  -5.70468  -4.09634 
 H                     0.83616  -4.12716  -5.90404 
 H                     1.23715  -2.88217  -4.72799 
 H                    -1.52312  -4.06599  -5.25111 
 H                    -1.1672   -2.9578   -3.92368 
 H                    -0.77429  -2.35163  -6.88547 
 H                    -0.33393  -1.27457  -5.56094 
 H                    -2.72074  -1.13905  -4.86497 
 H                    -2.43295  -0.55441  -6.50205 
 H                    -3.72823  -3.19674  -5.72218 
 H                    -3.1148   -2.86635  -7.34945 
 H                     7.53259   0.61116  -0.59678 
 H                     6.45133  -1.58094  -1.02765 
 H                     5.05494  -1.64343   3.0019 
 H                     6.18915   0.44374   3.44817 
 H                     3.99006  -3.39013   2.33533 
 H                     3.10363  -2.42846   1.12943 
 H                     4.53501  -0.3772   -5.00838 
 H                     4.29178  -1.99189  -5.71042 
 H                     6.57915  -1.8611   -5.10196 
 H                     6.25012  -1.21438  -3.49703 
 C                     2.99293   6.08496   0.46646 
 C                     2.66868   7.17754  -0.51129 
 C                     1.21016   7.53668  -0.15947 
 C                     0.68046   6.22886   0.38694 
 C                     1.81958   5.61459   1.07168 
 C                    -0.50988   5.65971   0.13407 
 C                    -1.62036   6.27454  -0.61164 
 C                    -2.89694   6.21028  -0.06171 
 S                    -3.20269   5.43965   1.50234 
 C                    -2.04738   4.11958   1.30338 
 C                    -0.8595    4.31104   0.60974 
 C                    -2.37588   2.87571   1.86182 
 C                    -1.53162   1.80058   1.62782 
 C                    -0.39495   1.96789   0.84576 
 C                    -0.05208   3.20648   0.3443 
 C                    -1.48093   6.81064  -1.89114 
 C                    -2.57123   7.34183  -2.54806 
 C                    -3.83605   7.31015  -1.97895 
 C                    -4.01525   6.71375  -0.73974 
 C                     1.89979   4.74082   2.14904 
 C                     3.1381    4.13123   2.41245 
 C                     4.30443   4.53805   1.74924 
 C                     4.21882   5.57832   0.81331 
 C                     0.76499   4.54485   3.10957 
 O                     3.17028   3.09004   3.34061 
 O                     5.5651    4.03306   1.88481 
 C                     1.15659   8.60746   0.93192 
 O                    -5.19651   6.54244  -0.09142 
 O                    -3.50743   2.86572   2.61118 
 H                     2.73543   6.80429  -1.53673 
 H                     3.34412   8.0278   -0.41604 
 H                     0.65609   7.89732  -1.02392 
 H                    -1.74817   0.82511   2.0323 
 H                     0.2401    1.11688   0.65967 
 H                     0.84212   3.33374  -0.24567 
 H                    -0.51925   6.78392  -2.37873 
 H                    -2.44683   7.77605  -3.52909 
 H                    -4.67178   7.73031  -2.51624 
 H                     5.13223   5.92814   0.35901 
 H                     0.11058   5.41274   3.07812 
 H                     0.16008   3.66657   2.90018 
 H                     1.17168   4.43687   4.11432 
 H                     1.72147   8.285     1.80414 
 H                     0.12548   8.78419   1.23066 
 H                     1.57676   9.543     0.5688 
 
 Stoichiometry    C104H142N2O10S
 Framework group  C1[X(C104H142N2O10S)]
 Deg. of freedom   771
 Full point group                 C1      NOp   1
 Largest Abelian subgroup         C1      NOp   1
 Largest concise Abelian subgroup C1      NOp   1
                         Standard orientation:                         
 ---------------------------------------------------------------------
 Center     Atomic      Atomic             Coordinates (Angstroms)
 Number     Number       Type             X           Y           Z
 ---------------------------------------------------------------------
      1          6           0       -1.538418    3.392970   -2.258776
      2          6           0       -2.318836    2.741230   -3.390300
      3          6           0       -2.151177    3.078994   -0.886997
      4          8           0       -1.973299    1.710427   -0.615397
      5          6           0       -3.833446    6.200810   -1.711950
      6          6           0       -5.293791    6.338277   -1.242543
      7          8           0       -5.651701    5.527065   -0.150386
      8          6           0       -3.555936    7.165469   -2.863385
      9          6           0        3.967856    0.192777   -3.622544
     10          6           0        4.199605   -1.100319   -2.837318
     11          6           0        3.634367   -2.334850   -3.537088
     12          6           0        4.374465   -2.685526   -4.826088
     13          6           0        3.716407   -3.816297   -5.619742
     14          6           0        3.729883   -5.194837   -4.953527
     15          6           0        5.140372   -5.729611   -4.660172
     16          6           0        5.482360   -5.682539   -3.171339
     17          6           0        6.955786   -5.980179   -2.899281
     18          6           0        7.313199   -5.907311   -1.409341
     19          6           0        7.842710   -4.549277   -0.940166
     20          6           0        6.845279   -3.395385   -1.081392
     21          8           0        5.570248   -3.678742   -0.538067
     22          6           0        8.904803    2.700132    0.428759
     23          6           0        8.693493    1.499610    1.357856
     24          6           0        7.969688    0.310605    0.717260
     25          6           0        6.448082    0.448244    0.600686
     26          6           0        5.753215    0.572047    1.955739
     27          6           0        4.226671    0.591540    1.864587
     28          6           0        3.600463   -0.766516    1.550793
     29          6           0        2.080356   -0.707280    1.690865
     30          6           0        1.366631   -2.021071    1.372499
     31          6           0        1.374975   -2.386606   -0.109297
     32          6           0        0.578671   -3.662907   -0.382158
     33          6           0        0.684374   -4.093943   -1.847455
     34          8           0        0.007231   -3.217535   -2.727895
     35          6           0        5.427716   -3.822621    0.805504
     36          6           0       -1.320058   -3.380273   -2.964285
     37          6           0        6.350880   -3.416265    1.765103
     38          6           0        6.095780   -3.640790    3.101963
     39          6           0        4.916529   -4.245595    3.543525
     40          6           0        3.983418   -4.616015    2.572284
     41          6           0        4.240051   -4.419360    1.232640
     42          6           0       -1.890160   -2.458003   -3.847816
     43          6           0       -3.219915   -2.542278   -4.193880
     44          6           0       -4.029845   -3.553048   -3.674109
     45          6           0       -3.457289   -4.466667   -2.789232
     46          6           0       -2.128222   -4.382793   -2.428614
     47          6           0        4.803182   -4.503061    4.985878
     48          7           0        3.855090   -4.731817    5.784437
     49          6           0       -5.442418   -3.630712   -4.014294
     50          7           0       -6.179138   -4.519437   -3.504099
     51          6           0       -2.324515    1.275451    0.635900
     52          6           0       -5.742560    4.170117   -0.279458
     53          6           0       -2.941489    2.052763    1.602796
     54          6           0       -3.318508    1.497784    2.816505
     55          6           0       -3.086717    0.158101    3.082569
     56          6           0       -2.396871   -0.602390    2.134166
     57          6           0       -2.025229   -0.055497    0.928651
     58          8           0       -3.465791   -0.513749    4.208083
     59          6           0       -6.376726   -0.661895    4.155644
     60          6           0       -7.888434   -0.434014    4.110659
     61          6           0       -8.601814   -1.419109    3.178576
     62          6           0       -8.573907   -0.959570    1.720893
     63          6           0       -8.985315   -2.060645    0.745021
     64          6           0       -8.827702   -1.601818   -0.704656
     65          6           0       -8.860298   -2.760701   -1.701482
     66          6           0       -8.357489   -2.324360   -3.076797
     67          6           0       -8.405096   -3.427430   -4.136448
     68          6           0       -7.574882   -4.672157   -3.786912
     69          6           0       -5.079520   -2.231699   -0.678208
     70          6           0       -5.014123   -2.556848    0.811464
     71          6           0       -4.828035   -4.059790    1.017980
     72          6           0       -5.099656   -4.524291    2.449914
     73          6           0       -4.184420   -3.919370    3.514785
     74          6           0       -2.721832   -4.341226    3.390893
     75          6           0       -1.879633   -3.712882    4.500061
     76          6           0       -0.383533   -3.978126    4.337424
     77          6           0        0.426142   -3.175312    5.353512
     78          6           0        1.939490   -3.312428    5.201107
     79          6           0        2.449931   -4.730596    5.489192
     80          6           0       -6.018660    3.472628    0.900075
     81          6           0       -6.063461    2.098109    0.914670
     82          6           0       -5.812083    1.364208   -0.246222
     83          6           0       -5.602261    2.054965   -1.430901
     84          6           0       -5.587124    3.443561   -1.452238
     85          8           0       -5.824483    0.002242   -0.128822
     86          6           0       -4.998387   -0.741673   -1.007425
     87          6           0       -4.198883    0.135337    5.224901
     88          6           0       -5.655238    0.475545    4.877183
     89          1           0       -0.513938    2.998828   -2.252834
     90          1           0       -1.826113    2.935571   -4.338919
     91          1           0       -3.328085    3.141153   -3.433606
     92          1           0       -2.365151    1.670380   -3.214867
     93          1           0       -1.636433    3.681207   -0.125518
     94          1           0       -3.218863    3.329817   -0.876293
     95          1           0       -3.651260    5.178170   -2.047198
     96          1           0       -5.958374    6.162335   -2.098791
     97          1           0       -5.448073    7.356465   -0.876054
     98          1           0       -3.675332    8.192691   -2.526767
     99          1           0       -4.239953    6.976958   -3.686179
    100          1           0       -2.538149    7.022945   -3.216359
    101          1           0        2.946354    0.221709   -4.022931
    102          1           0        4.667270    0.268235   -4.458653
    103          1           0        3.722629   -0.996432   -1.860227
    104          1           0        5.270913   -1.219981   -2.666031
    105          1           0        2.575919   -2.174359   -3.757177
    106          1           0        3.705783   -3.172417   -2.841286
    107          1           0        5.406688   -2.950499   -4.590471
    108          1           0        4.402790   -1.804348   -5.470389
    109          1           0        4.224713   -3.897377   -6.584198
    110          1           0        2.677536   -3.541717   -5.820049
    111          1           0        3.211089   -5.882743   -5.624629
    112          1           0        3.152920   -5.160522   -4.028353
    113          1           0        5.873879   -5.147238   -5.221650
    114          1           0        5.225633   -6.762434   -5.004679
    115          1           0        4.869556   -6.417985   -2.643546
    116          1           0        5.228443   -4.704522   -2.770280
    117          1           0        7.582741   -5.282577   -3.459988
    118          1           0        7.178341   -6.983152   -3.271111
    119          1           0        8.088460   -6.644710   -1.189753
    120          1           0        6.436038   -6.172145   -0.815443
    121          1           0        8.735208   -4.283545   -1.510581
    122          1           0        8.133055   -4.647403    0.108439
    123          1           0        6.651762   -3.197359   -2.137604
    124          1           0        7.264730   -2.483001   -0.638664
    125          1           0        9.441076    2.379819   -0.469335
    126          1           0        9.517183    3.454880    0.942186
    127          1           0        9.689535    1.175378    1.669934
    128          1           0        8.155115    1.813071    2.251642
    129          1           0        8.386943    0.143126   -0.279326
    130          1           0        8.188823   -0.573682    1.323601
    131          1           0        6.203597    1.307638   -0.021406
    132          1           0        6.067297   -0.439092    0.089667
    133          1           0        6.061570   -0.257730    2.598581
    134          1           0        6.064490    1.501988    2.436660
    135          1           0        3.832504    0.935819    2.824568
    136          1           0        3.917889    1.316781    1.108919
    137          1           0        3.869109   -1.069109    0.538368
    138          1           0        3.998422   -1.517763    2.238021
    139          1           0        1.841155   -0.428693    2.720556
    140          1           0        1.693239    0.080519    1.042825
    141          1           0        1.837384   -2.829430    1.936960
    142          1           0        0.330378   -1.932091    1.706817
    143          1           0        0.950121   -1.567612   -0.691939
    144          1           0        2.403984   -2.537303   -0.439878
    145          1           0        0.959665   -4.473799    0.242852
    146          1           0       -0.471673   -3.505477   -0.125429
    147          1           0        1.730053   -4.048860   -2.163502
    148          1           0        0.332513   -5.122982   -1.981487
    149          1           0        7.273005   -2.933991    1.481176
    150          1           0        6.833479   -3.336681    3.831800
    151          1           0        3.063114   -5.100887    2.854506
    152          1           0        3.529181   -4.732743    0.483687
    153          1           0       -1.258374   -1.682709   -4.252880
    154          1           0       -3.639407   -1.817557   -4.877591
    155          1           0       -4.087648   -5.240671   -2.381264
    156          1           0       -1.734330   -5.102056   -1.727528
    157          1           0        5.776341   -4.484540    5.479675
    158          1           0       -5.791404   -2.867853   -4.724956
    159          1           0       -3.160644    3.093427    1.429222
    160          1           0       -3.797209    2.137197    3.539823
    161          1           0       -2.163980   -1.628014    2.369322
    162          1           0       -1.512532   -0.649343    0.187554
    163          1           0       -5.983869   -0.742957    3.141069
    164          1           0       -6.170664   -1.604810    4.666794
    165          1           0       -8.285736   -0.534201    5.123709
    166          1           0       -8.097469    0.585555    3.777469
    167          1           0       -9.640645   -1.536832    3.495241
    168          1           0       -8.122589   -2.397472    3.263730
    169          1           0       -9.236281   -0.098809    1.600687
    170          1           0       -7.566933   -0.632596    1.459562
    171          1           0       -8.346345   -2.931833    0.910914
    172          1           0      -10.016298   -2.368438    0.935662
    173          1           0       -9.608862   -0.879051   -0.951260
    174          1           0       -7.869482   -1.088603   -0.792572
    175          1           0       -8.222148   -3.562768   -1.325696
    176          1           0       -9.875780   -3.155061   -1.786285
    177          1           0       -8.962154   -1.483325   -3.427327
    178          1           0       -7.329663   -1.968251   -2.974676
    179          1           0       -9.438511   -3.755389   -4.270325
    180          1           0       -8.067610   -3.016953   -5.091576
    181          1           0       -7.654849   -5.388513   -4.615134
    182          1           0       -8.003008   -5.163876   -2.907302
    183          1           0       -4.246577   -2.714311   -1.190759
    184          1           0       -6.000571   -2.646519   -1.086800
    185          1           0       -5.940543   -2.238543    1.287186
    186          1           0       -4.193996   -2.003249    1.266060
    187          1           0       -5.518941   -4.588489    0.355597
    188          1           0       -3.818106   -4.345026    0.717900
    189          1           0       -6.133075   -4.272893    2.703024
    190          1           0       -5.010782   -5.613745    2.484966
    191          1           0       -4.243545   -2.831994    3.476074
    192          1           0       -4.550482   -4.231724    4.496746
    193          1           0       -2.328941   -4.026253    2.421820
    194          1           0       -2.645014   -5.430603    3.438160
    195          1           0       -2.210795   -4.098786    5.467059
    196          1           0       -2.054382   -2.634666    4.504892
    197          1           0       -0.188775   -5.045426    4.461303
    198          1           0       -0.073158   -3.695739    3.329131
    199          1           0        0.139805   -3.480926    6.362699
    200          1           0        0.167136   -2.119022    5.243408
    201          1           0        2.245593   -3.006962    4.198803
    202          1           0        2.423735   -2.638730    5.912666
    203          1           0        2.191668   -5.407177    4.667815
    204          1           0        1.962076   -5.104617    6.396747
    205          1           0       -6.178785    4.042490    1.801604
    206          1           0       -6.271416    1.562390    1.826320
    207          1           0       -5.440778    1.525702   -2.356952
    208          1           0       -5.446662    3.942320   -2.399405
    209          1           0       -5.309780   -0.600082   -2.051776
    210          1           0       -3.965465   -0.384842   -0.906673
    211          1           0       -3.672296    1.039433    5.559756
    212          1           0       -4.187459   -0.591702    6.042700
    213          1           0       -6.163482    0.698417    5.818404
    214          1           0       -5.702294    1.372632    4.257941
    215          6           0        0.341693    6.830804    0.614117
    216          6           0        1.241669    7.461865    1.637196
    217          6           0        2.652978    7.146477    1.099807
    218          6           0        2.427354    5.855406    0.343646
    219          6           0        1.078531    5.972880   -0.213723
    220          6           0        3.205656    4.760403    0.345524
    221          6           0        4.535199    4.646682    0.967333
    222          6           0        5.564646    4.082965    0.219880
    223         16           0        5.317751    3.532884   -1.444470
    224          6           0        3.687679    2.898499   -1.205002
    225          6           0        2.809879    3.506734   -0.317102
    226          6           0        3.317450    1.759429   -1.934679
    227          6           0        2.080100    1.185282   -1.684179
    228          6           0        1.242714    1.733737   -0.720022
    229          6           0        1.592915    2.884518   -0.044589
    230          6           0        4.787309    4.962914    2.301653
    231          6           0        6.050779    4.801032    2.830720
    232          6           0        7.084220    4.274279    2.069671
    233          6           0        6.840758    3.880364    0.762383
    234          6           0        0.488575    5.433425   -1.350185
    235          6           0       -0.907344    5.531126   -1.477705
    236          6           0       -1.664024    6.320979   -0.600639
    237          6           0       -1.000494    7.025851    0.413437
    238          6           0        1.294772    4.890842   -2.492306
    239          8           0       -1.524241    4.799049   -2.492641
    240          8           0       -3.017177    6.498469   -0.588199
    241          6           0        3.126604    8.231815    0.131159
    242          8           0        7.726589    3.285120   -0.077868
    243          8           0        4.229992    1.344257   -2.849529
    244          1           0        1.091115    6.998289    2.615827
    245          1           0        1.061476    8.532149    1.738439
    246          1           0        3.385608    7.054098    1.899210
    247          1           0        1.757010    0.305698   -2.217092
    248          1           0        0.292229    1.263518   -0.526104
    249          1           0        0.929819    3.316428    0.688633
    250          1           0        3.981562    5.310202    2.928899
    251          1           0        6.240190    5.071800    3.858946
    252          1           0        8.061968    4.155817    2.509709
    253          1           0       -1.583544    7.682365    1.039634
    254          1           0        2.289298    5.330216   -2.473868
    255          1           0        1.409999    3.810337   -2.473296
    256          1           0        0.801162    5.156391   -3.426335
    257          1           0        2.402533    8.363673   -0.670195
    258          1           0        4.082326    7.950341   -0.305908
    259          1           0        3.249742    9.179409    0.651307
 ---------------------------------------------------------------------
 Rotational constants (GHZ):           0.0142013           0.0101080           0.0080734
 Standard basis: def2SVP (5D, 7F)
 There are  2469 symmetry adapted cartesian basis functions of A   symmetry.
 There are  2352 symmetry adapted basis functions of A   symmetry.
  2352 basis functions,  3931 primitive gaussians,  2469 cartesian basis functions
   438 alpha electrons      438 beta electrons
       nuclear repulsion energy     28845.3859726557 Hartrees.
 NAtoms=  259 NActive=  259 NUniq=  259 SFac= 1.00D+00 NAtFMM=   60 NAOKFM=T Big=T
 Integral buffers will be    131072 words long.
 Raffenetti 2 integral format.
 Two-electron integral symmetry is turned on.
 One-electron integrals computed using PRISM.
   1 Symmetry operations used in ECPInt.
 ECPInt:  NShTT=  639015 NPrTT= 2250217 LenC2=  366862 LenP2D=  743241.
 LDataN:  DoStor=T MaxTD1= 4 Len=   56
 NBasis=  2352 RedAO= T EigKep=  1.42D-04  NBF=  2352
 NBsUse=  2352 1.00D-06 EigRej= -1.00D+00 NBFU=  2352
 ExpMin= 1.22D-01 ExpMax= 9.18D+03 ExpMxC= 1.38D+03 IAcc=3 IRadAn=         5 AccDes= 0.00D+00
 Harris functional with IExCor= 1009 and IRadAn=       5 diagonalized for initial guess.
 HarFok:  IExCor= 1009 AccDes= 0.00D+00 IRadAn=         5 IDoV= 1 UseB2=F ITyADJ=14
 ICtDFT=  3500011 ScaDFX=  1.000000  1.000000  1.000000  1.000000
 FoFCou: FMM=F IPFlag=           0 FMFlag=      100000 FMFlg1=        2001
         NFxFlg=           0 DoJE=T BraDBF=F KetDBF=T FulRan=T
         wScrn=  0.000000 ICntrl=       500 IOpCl=  0 I1Cent=   200000004 NGrid=           0
         NMat0=    1 NMatS0=      1 NMatT0=    0 NMatD0=    1 NMtDS0=    0 NMtDT0=    0
 Petite list used in FoFCou.
 Requested convergence on RMS density matrix=1.00D-08 within 128 cycles.
 Requested convergence on MAX density matrix=1.00D-06.
 Requested convergence on             energy=1.00D-06.
 No special actions if energy rises.
 Integral accuracy reduced to 1.0D-05 until final iterations.
 Initial convergence to 1.0D-05 achieved.  Increase integral accuracy.
 SCF Done:  E(RM062X) =  -5302.56639790     A.U. after   15 cycles
            NFock= 15  Conv=0.82D-08     -V/T= 2.0098
 Hyperfine terms turned off by default for NAtoms > 100.

 **********************************************************************

            Population analysis using the SCF Density.

 **********************************************************************

 Orbital symmetries:
       Occupied  (A) (A) (A) (A) (A) (A) (A) (A) (A) (A) (A) (A)
                 (A) (A) (A) (A) (A) (A) (A) (A) (A) (A) (A) (A)
                 (A) (A) (A) (A) (A) (A) (A) (A) (A) (A) (A) (A)
                 (A) (A) (A) (A) (A) (A) (A) (A) (A) (A) (A) (A)
                 (A) (A) (A) (A) (A) (A) (A) (A) (A) (A) (A) (A)
                 (A) (A) (A) (A) (A) (A) (A) (A) (A) (A) (A) (A)
                 (A) (A) (A) (A) (A) (A) (A) (A) (A) (A) (A) (A)
                 (A) (A) (A) (A) (A) (A) (A) (A) (A) (A) (A) (A)
                 (A) (A) (A) (A) (A) (A) (A) (A) (A) (A) (A) (A)
                 (A) (A) (A) (A) (A) (A) (A) (A) (A) (A) (A) (A)
                 (A) (A) (A) (A) (A) (A) (A) (A) (A) (A) (A) (A)
                 (A) (A) (A) (A) (A) (A) (A) (A) (A) (A) (A) (A)
                 (A) (A) (A) (A) (A) (A) (A) (A) (A) (A) (A) (A)
                 (A) (A) (A) (A) (A) (A) (A) (A) (A) (A) (A) (A)
                 (A) (A) (A) (A) (A) (A) (A) (A) (A) (A) (A) (A)
                 (A) (A) (A) (A) (A) (A) (A) (A) (A) (A) (A) (A)
                 (A) (A) (A) (A) (A) (A) (A) (A) (A) (A) (A) (A)
                 (A) (A) (A) (A) (A) (A) (A) (A) (A) (A) (A) (A)
                 (A) (A) (A) (A) (A) (A) (A) (A) (A) (A) (A) (A)
                 (A) (A) (A) (A) (A) (A) (A) (A) (A) (A) (A) (A)
                 (A) (A) (A) (A) (A) (A) (A) (A) (A) (A) (A) (A)
                 (A) (A) (A) (A) (A) (A) (A) (A) (A) (A) (A) (A)
                 (A) (A) (A) (A) (A) (A) (A) (A) (A) (A) (A) (A)
                 (A) (A) (A) (A) (A) (A) (A) (A) (A) (A) (A) (A)
                 (A) (A) (A) (A) (A) (A) (A) (A) (A) (A) (A) (A)
                 (A) (A) (A) (A) (A) (A) (A) (A) (A) (A) (A) (A)
                 (A) (A) (A) (A) (A) (A) (A) (A) (A) (A) (A) (A)
                 (A) (A) (A) (A) (A) (A) (A) (A) (A) (A) (A) (A)
                 (A) (A) (A) (A) (A) (A) (A) (A) (A) (A) (A) (A)
                 (A) (A) (A) (A) (A) (A) (A) (A) (A) (A) (A) (A)
                 (A) (A) (A) (A) (A) (A) (A) (A) (A) (A) (A) (A)
                 (A) (A) (A) (A) (A) (A) (A) (A) (A) (A) (A) (A)
                 (A) (A) (A) (A) (A) (A) (A) (A) (A) (A) (A) (A)
                 (A) (A) (A) (A) (A) (A) (A) (A) (A) (A) (A) (A)
                 (A) (A) (A) (A) (A) (A) (A) (A) (A) (A) (A) (A)
                 (A) (A) (A) (A) (A) (A) (A) (A) (A) (A) (A) (A)
                 (A) (A) (A) (A) (A) (A)
       Virtual   (A) (A) (A) (A) (A) (A) (A) (A) (A) (A) (A) (A)
                 (A) (A) (A) (A) (A) (A) (A) (A) (A) (A) (A) (A)
                 (A) (A) (A) (A) (A) (A) (A) (A) (A) (A) (A) (A)
                 (A) (A) (A) (A) (A) (A) (A) (A) (A) (A) (A) (A)
                 (A) (A) (A) (A) (A) (A) (A) (A) (A) (A) (A) (A)
                 (A) (A) (A) (A) (A) (A) (A) (A) (A) (A) (A) (A)
                 (A) (A) (A) (A) (A) (A) (A) (A) (A) (A) (A) (A)
                 (A) (A) (A) (A) (A) (A) (A) (A) (A) (A) (A) (A)
                 (A) (A) (A) (A) (A) (A) (A) (A) (A) (A) (A) (A)
                 (A) (A) (A) (A) (A) (A) (A) (A) (A) (A) (A) (A)
                 (A) (A) (A) (A) (A) (A) (A) (A) (A) (A) (A) (A)
                 (A) (A) (A) (A) (A) (A) (A) (A) (A) (A) (A) (A)
                 (A) (A) (A) (A) (A) (A) (A) (A) (A) (A) (A) (A)
                 (A) (A) (A) (A) (A) (A) (A) (A) (A) (A) (A) (A)
                 (A) (A) (A) (A) (A) (A) (A) (A) (A) (A) (A) (A)
                 (A) (A) (A) (A) (A) (A) (A) (A) (A) (A) (A) (A)
                 (A) (A) (A) (A) (A) (A) (A) (A) (A) (A) (A) (A)
                 (A) (A) (A) (A) (A) (A) (A) (A) (A) (A) (A) (A)
                 (A) (A) (A) (A) (A) (A) (A) (A) (A) (A) (A) (A)
                 (A) (A) (A) (A) (A) (A) (A) (A) (A) (A) (A) (A)
                 (A) (A) (A) (A) (A) (A) (A) (A) (A) (A) (A) (A)
                 (A) (A) (A) (A) (A) (A) (A) (A) (A) (A) (A) (A)
                 (A) (A) (A) (A) (A) (A) (A) (A) (A) (A) (A) (A)
                 (A) (A) (A) (A) (A) (A) (A) (A) (A) (A) (A) (A)
                 (A) (A) (A) (A) (A) (A) (A) (A) (A) (A) (A) (A)
                 (A) (A) (A) (A) (A) (A) (A) (A) (A) (A) (A) (A)
                 (A) (A) (A) (A) (A) (A) (A) (A) (A) (A) (A) (A)
                 (A) (A) (A) (A) (A) (A) (A) (A) (A) (A) (A) (A)
                 (A) (A) (A) (A) (A) (A) (A) (A) (A) (A) (A) (A)
                 (A) (A) (A) (A) (A) (A) (A) (A) (A) (A) (A) (A)
                 (A) (A) (A) (A) (A) (A) (A) (A) (A) (A) (A) (A)
                 (A) (A) (A) (A) (A) (A) (A) (A) (A) (A) (A) (A)
                 (A) (A) (A) (A) (A) (A) (A) (A) (A) (A) (A) (A)
                 (A) (A) (A) (A) (A) (A) (A) (A) (A) (A) (A) (A)
                 (A) (A) (A) (A) (A) (A) (A) (A) (A) (A) (A) (A)
                 (A) (A) (A) (A) (A) (A) (A) (A) (A) (A) (A) (A)
                 (A) (A) (A) (A) (A) (A) (A) (A) (A) (A) (A) (A)
                 (A) (A) (A) (A) (A) (A) (A) (A) (A) (A) (A) (A)
                 (A) (A) (A) (A) (A) (A) (A) (A) (A) (A) (A) (A)
                 (A) (A) (A) (A) (A) (A) (A) (A) (A) (A) (A) (A)
                 (A) (A) (A) (A) (A) (A) (A) (A) (A) (A) (A) (A)
                 (A) (A) (A) (A) (A) (A) (A) (A) (A) (A) (A) (A)
                 (A) (A) (A) (A) (A) (A) (A) (A) (A) (A) (A) (A)
                 (A) (A) (A) (A) (A) (A) (A) (A) (A) (A) (A) (A)
                 (A) (A) (A) (A) (A) (A) (A) (A) (A) (A) (A) (A)
                 (A) (A) (A) (A) (A) (A) (A) (A) (A) (A) (A) (A)
                 (A) (A) (A) (A) (A) (A) (A) (A) (A) (A) (A) (A)
                 (A) (A) (A) (A) (A) (A) (A) (A) (A) (A) (A) (A)
                 (A) (A) (A) (A) (A) (A) (A) (A) (A) (A) (A) (A)
                 (A) (A) (A) (A) (A) (A) (A) (A) (A) (A) (A) (A)
                 (A) (A) (A) (A) (A) (A) (A) (A) (A) (A) (A) (A)
                 (A) (A) (A) (A) (A) (A) (A) (A) (A) (A) (A) (A)
                 (A) (A) (A) (A) (A) (A) (A) (A) (A) (A) (A) (A)
                 (A) (A) (A) (A) (A) (A) (A) (A) (A) (A) (A) (A)
                 (A) (A) (A) (A) (A) (A) (A) (A) (A) (A) (A) (A)
                 (A) (A) (A) (A) (A) (A) (A) (A) (A) (A) (A) (A)
                 (A) (A) (A) (A) (A) (A) (A) (A) (A) (A) (A) (A)
                 (A) (A) (A) (A) (A) (A) (A) (A) (A) (A) (A) (A)
                 (A) (A) (A) (A) (A) (A) (A) (A) (A) (A) (A) (A)
                 (A) (A) (A) (A) (A) (A) (A) (A) (A) (A) (A) (A)
                 (A) (A) (A) (A) (A) (A) (A) (A) (A) (A) (A) (A)
                 (A) (A) (A) (A) (A) (A) (A) (A) (A) (A) (A) (A)
                 (A) (A) (A) (A) (A) (A) (A) (A) (A) (A) (A) (A)
                 (A) (A) (A) (A) (A) (A) (A) (A) (A) (A) (A) (A)
                 (A) (A) (A) (A) (A) (A) (A) (A) (A) (A) (A) (A)
                 (A) (A) (A) (A) (A) (A) (A) (A) (A) (A) (A) (A)
                 (A) (A) (A) (A) (A) (A) (A) (A) (A) (A) (A) (A)
                 (A) (A) (A) (A) (A) (A) (A) (A) (A) (A) (A) (A)
                 (A) (A) (A) (A) (A) (A) (A) (A) (A) (A) (A) (A)
                 (A) (A) (A) (A) (A) (A) (A) (A) (A) (A) (A) (A)
                 (A) (A) (A) (A) (A) (A) (A) (A) (A) (A) (A) (A)
                 (A) (A) (A) (A) (A) (A) (A) (A) (A) (A) (A) (A)
                 (A) (A) (A) (A) (A) (A) (A) (A) (A) (A) (A) (A)
                 (A) (A) (A) (A) (A) (A) (A) (A) (A) (A) (A) (A)
                 (A) (A) (A) (A) (A) (A) (A) (A) (A) (A) (A) (A)
                 (A) (A) (A) (A) (A) (A) (A) (A) (A) (A) (A) (A)
                 (A) (A) (A) (A) (A) (A) (A) (A) (A) (A) (A) (A)
                 (A) (A) (A) (A) (A) (A) (A) (A) (A) (A) (A) (A)
                 (A) (A) (A) (A) (A) (A) (A) (A) (A) (A) (A) (A)
                 (A) (A) (A) (A) (A) (A) (A) (A) (A) (A) (A) (A)
                 (A) (A) (A) (A) (A) (A) (A) (A) (A) (A) (A) (A)
                 (A) (A) (A) (A) (A) (A) (A) (A) (A) (A) (A) (A)
                 (A) (A) (A) (A) (A) (A) (A) (A) (A) (A) (A) (A)
                 (A) (A) (A) (A) (A) (A) (A) (A) (A) (A) (A) (A)
                 (A) (A) (A) (A) (A) (A) (A) (A) (A) (A) (A) (A)
                 (A) (A) (A) (A) (A) (A) (A) (A) (A) (A) (A) (A)
                 (A) (A) (A) (A) (A) (A) (A) (A) (A) (A) (A) (A)
                 (A) (A) (A) (A) (A) (A) (A) (A) (A) (A) (A) (A)
                 (A) (A) (A) (A) (A) (A) (A) (A) (A) (A) (A) (A)
                 (A) (A) (A) (A) (A) (A) (A) (A) (A) (A) (A) (A)
                 (A) (A) (A) (A) (A) (A) (A) (A) (A) (A) (A) (A)
                 (A) (A) (A) (A) (A) (A) (A) (A) (A) (A) (A) (A)
                 (A) (A) (A) (A) (A) (A) (A) (A) (A) (A) (A) (A)
                 (A) (A) (A) (A) (A) (A) (A) (A) (A) (A) (A) (A)
                 (A) (A) (A) (A) (A) (A) (A) (A) (A) (A) (A) (A)
                 (A) (A) (A) (A) (A) (A) (A) (A) (A) (A) (A) (A)
                 (A) (A) (A) (A) (A) (A) (A) (A) (A) (A) (A) (A)
                 (A) (A) (A) (A) (A) (A) (A) (A) (A) (A) (A) (A)
                 (A) (A) (A) (A) (A) (A) (A) (A) (A) (A) (A) (A)
                 (A) (A) (A) (A) (A) (A) (A) (A) (A) (A) (A) (A)
                 (A) (A) (A) (A) (A) (A) (A) (A) (A) (A) (A) (A)
                 (A) (A) (A) (A) (A) (A) (A) (A) (A) (A) (A) (A)
                 (A) (A) (A) (A) (A) (A) (A) (A) (A) (A) (A) (A)
                 (A) (A) (A) (A) (A) (A) (A) (A) (A) (A) (A) (A)
                 (A) (A) (A) (A) (A) (A) (A) (A) (A) (A) (A) (A)
                 (A) (A) (A) (A) (A) (A) (A) (A) (A) (A) (A) (A)
                 (A) (A) (A) (A) (A) (A) (A) (A) (A) (A) (A) (A)
                 (A) (A) (A) (A) (A) (A) (A) (A) (A) (A) (A) (A)
                 (A) (A) (A) (A) (A) (A) (A) (A) (A) (A) (A) (A)
                 (A) (A) (A) (A) (A) (A) (A) (A) (A) (A) (A) (A)
                 (A) (A) (A) (A) (A) (A) (A) (A) (A) (A) (A) (A)
                 (A) (A) (A) (A) (A) (A) (A) (A) (A) (A) (A) (A)
                 (A) (A) (A) (A) (A) (A) (A) (A) (A) (A) (A) (A)
                 (A) (A) (A) (A) (A) (A) (A) (A) (A) (A) (A) (A)
                 (A) (A) (A) (A) (A) (A) (A) (A) (A) (A) (A) (A)
                 (A) (A) (A) (A) (A) (A) (A) (A) (A) (A) (A) (A)
                 (A) (A) (A) (A) (A) (A) (A) (A) (A) (A) (A) (A)
                 (A) (A) (A) (A) (A) (A) (A) (A) (A) (A) (A) (A)
                 (A) (A) (A) (A) (A) (A) (A) (A) (A) (A) (A) (A)
                 (A) (A) (A) (A) (A) (A) (A) (A) (A) (A) (A) (A)
                 (A) (A) (A) (A) (A) (A) (A) (A) (A) (A) (A) (A)
                 (A) (A) (A) (A) (A) (A) (A) (A) (A) (A) (A) (A)
                 (A) (A) (A) (A) (A) (A) (A) (A) (A) (A) (A) (A)
                 (A) (A) (A) (A) (A) (A) (A) (A) (A) (A) (A) (A)
                 (A) (A) (A) (A) (A) (A) (A) (A) (A) (A) (A) (A)
                 (A) (A) (A) (A) (A) (A) (A) (A) (A) (A) (A) (A)
                 (A) (A) (A) (A) (A) (A) (A) (A) (A) (A) (A) (A)
                 (A) (A) (A) (A) (A) (A) (A) (A) (A) (A) (A) (A)
                 (A) (A) (A) (A) (A) (A) (A) (A) (A) (A) (A) (A)
                 (A) (A) (A) (A) (A) (A) (A) (A) (A) (A) (A) (A)
                 (A) (A) (A) (A) (A) (A) (A) (A) (A) (A) (A) (A)
                 (A) (A) (A) (A) (A) (A) (A) (A) (A) (A) (A) (A)
                 (A) (A) (A) (A) (A) (A) (A) (A) (A) (A) (A) (A)
                 (A) (A) (A) (A) (A) (A) (A) (A) (A) (A) (A) (A)
                 (A) (A) (A) (A) (A) (A) (A) (A) (A) (A) (A) (A)
                 (A) (A) (A) (A) (A) (A) (A) (A) (A) (A) (A) (A)
                 (A) (A) (A) (A) (A) (A) (A) (A) (A) (A) (A) (A)
                 (A) (A) (A) (A) (A) (A) (A) (A) (A) (A) (A) (A)
                 (A) (A) (A) (A) (A) (A) (A) (A) (A) (A) (A) (A)
                 (A) (A) (A) (A) (A) (A) (A) (A) (A) (A) (A) (A)
                 (A) (A) (A) (A) (A) (A) (A) (A) (A) (A) (A) (A)
                 (A) (A) (A) (A) (A) (A) (A) (A) (A) (A) (A) (A)
                 (A) (A) (A) (A) (A) (A) (A) (A) (A) (A) (A) (A)
                 (A) (A) (A) (A) (A) (A) (A) (A) (A) (A) (A) (A)
                 (A) (A) (A) (A) (A) (A) (A) (A) (A) (A) (A) (A)
                 (A) (A) (A) (A) (A) (A) (A) (A) (A) (A) (A) (A)
                 (A) (A) (A) (A) (A) (A) (A) (A) (A) (A) (A) (A)
                 (A) (A) (A) (A) (A) (A) (A) (A) (A) (A) (A) (A)
                 (A) (A) (A) (A) (A) (A) (A) (A) (A) (A) (A) (A)
                 (A) (A) (A) (A) (A) (A) (A) (A) (A) (A) (A) (A)
                 (A) (A) (A) (A) (A) (A) (A) (A) (A) (A) (A) (A)
                 (A) (A) (A) (A) (A) (A) (A) (A) (A) (A) (A) (A)
                 (A) (A) (A) (A) (A) (A) (A) (A) (A) (A) (A) (A)
                 (A) (A) (A) (A) (A) (A) (A) (A) (A) (A) (A) (A)
                 (A) (A) (A) (A) (A) (A) (A) (A) (A) (A) (A) (A)
                 (A) (A) (A) (A) (A) (A) (A) (A) (A) (A) (A) (A)
                 (A) (A) (A) (A) (A) (A) (A) (A) (A) (A) (A) (A)
                 (A) (A) (A) (A) (A) (A) (A) (A) (A) (A) (A) (A)
                 (A) (A) (A) (A) (A) (A) (A) (A) (A) (A) (A) (A)
                 (A) (A) (A) (A) (A) (A)
 The electronic state is 1-A.
 Alpha  occ. eigenvalues --  -89.90004 -19.67317 -19.66770 -19.66360 -19.66135
 Alpha  occ. eigenvalues --  -19.66027 -19.65956 -19.65803 -19.65672 -19.65417
 Alpha  occ. eigenvalues --  -19.65073 -14.74437 -14.73543 -10.62873 -10.62520
 Alpha  occ. eigenvalues --  -10.61978 -10.61961 -10.61734 -10.61621 -10.61303
 Alpha  occ. eigenvalues --  -10.61101 -10.61096 -10.61036 -10.61022 -10.61007
 Alpha  occ. eigenvalues --  -10.60920 -10.60895 -10.60752 -10.60707 -10.60661
 Alpha  occ. eigenvalues --  -10.60491 -10.60015 -10.59537 -10.59172 -10.58541
 Alpha  occ. eigenvalues --  -10.57686 -10.57547 -10.57063 -10.56905 -10.56880
 Alpha  occ. eigenvalues --  -10.56764 -10.56560 -10.56464 -10.56431 -10.56295
 Alpha  occ. eigenvalues --  -10.56285 -10.56269 -10.56202 -10.56113 -10.56040
 Alpha  occ. eigenvalues --  -10.55924 -10.55912 -10.55780 -10.55752 -10.55736
 Alpha  occ. eigenvalues --  -10.55720 -10.55601 -10.55546 -10.55537 -10.55525
 Alpha  occ. eigenvalues --  -10.55511 -10.55459 -10.55412 -10.55375 -10.55372
 Alpha  occ. eigenvalues --  -10.55344 -10.55324 -10.55291 -10.55196 -10.55190
 Alpha  occ. eigenvalues --  -10.55130 -10.55084 -10.55069 -10.54981 -10.54887
 Alpha  occ. eigenvalues --  -10.54875 -10.54854 -10.54788 -10.54756 -10.54724
 Alpha  occ. eigenvalues --  -10.54635 -10.54631 -10.54612 -10.54562 -10.54535
 Alpha  occ. eigenvalues --  -10.54514 -10.54464 -10.54299 -10.54275 -10.54265
 Alpha  occ. eigenvalues --  -10.54237 -10.53994 -10.53957 -10.53911 -10.53727
 Alpha  occ. eigenvalues --  -10.53720 -10.53690 -10.53590 -10.53520 -10.53446
 Alpha  occ. eigenvalues --  -10.53424 -10.53417 -10.53270 -10.53215 -10.53045
 Alpha  occ. eigenvalues --  -10.53018 -10.52992 -10.52944 -10.52861 -10.52735
 Alpha  occ. eigenvalues --  -10.52726 -10.52718 -10.52698 -10.52621 -10.52546
 Alpha  occ. eigenvalues --  -10.52480 -10.52285  -8.26341  -6.18660  -6.18408
 Alpha  occ. eigenvalues --   -6.17997  -1.18862  -1.18454  -1.18393  -1.18051
 Alpha  occ. eigenvalues --   -1.18020  -1.17890  -1.17322  -1.17043  -1.16519
 Alpha  occ. eigenvalues --   -1.15745  -1.02130  -1.01143  -0.99233  -0.97593
 Alpha  occ. eigenvalues --   -0.96422  -0.95957  -0.95570  -0.95523  -0.95395
 Alpha  occ. eigenvalues --   -0.92643  -0.91816  -0.90717  -0.90572  -0.90450
 Alpha  occ. eigenvalues --   -0.90246  -0.90040  -0.89881  -0.89521  -0.89275
 Alpha  occ. eigenvalues --   -0.89091  -0.88805  -0.88330  -0.88068  -0.87649
 Alpha  occ. eigenvalues --   -0.87266  -0.87093  -0.86394  -0.86055  -0.85527
 Alpha  occ. eigenvalues --   -0.85172  -0.85067  -0.84761  -0.84648  -0.84538
 Alpha  occ. eigenvalues --   -0.84270  -0.84176  -0.83904  -0.83616  -0.83232
 Alpha  occ. eigenvalues --   -0.82719  -0.82530  -0.81851  -0.81345  -0.80930
 Alpha  occ. eigenvalues --   -0.80644  -0.80117  -0.79933  -0.78687  -0.78372
 Alpha  occ. eigenvalues --   -0.77969  -0.77696  -0.77490  -0.76695  -0.76524
 Alpha  occ. eigenvalues --   -0.76341  -0.75854  -0.75357  -0.74939  -0.74222
 Alpha  occ. eigenvalues --   -0.74002  -0.73132  -0.72756  -0.72018  -0.71488
 Alpha  occ. eigenvalues --   -0.71042  -0.70693  -0.70509  -0.70405  -0.70379
 Alpha  occ. eigenvalues --   -0.69822  -0.69557  -0.69375  -0.68999  -0.68586
 Alpha  occ. eigenvalues --   -0.68091  -0.67836  -0.67239  -0.66943  -0.66903
 Alpha  occ. eigenvalues --   -0.66524  -0.66152  -0.65824  -0.65586  -0.65349
 Alpha  occ. eigenvalues --   -0.65306  -0.65083  -0.65030  -0.64907  -0.64749
 Alpha  occ. eigenvalues --   -0.64691  -0.64510  -0.64365  -0.63741  -0.63626
 Alpha  occ. eigenvalues --   -0.63290  -0.62944  -0.62711  -0.62556  -0.62421
 Alpha  occ. eigenvalues --   -0.61909  -0.61673  -0.61162  -0.60836  -0.60704
 Alpha  occ. eigenvalues --   -0.60080  -0.59888  -0.59325  -0.59066  -0.58734
 Alpha  occ. eigenvalues --   -0.58572  -0.58492  -0.58461  -0.57671  -0.57283
 Alpha  occ. eigenvalues --   -0.57090  -0.56846  -0.56800  -0.56655  -0.56369
 Alpha  occ. eigenvalues --   -0.56027  -0.55930  -0.55837  -0.55573  -0.55504
 Alpha  occ. eigenvalues --   -0.55296  -0.54958  -0.54544  -0.54441  -0.54342
 Alpha  occ. eigenvalues --   -0.54300  -0.54131  -0.54128  -0.53861  -0.53688
 Alpha  occ. eigenvalues --   -0.53626  -0.53433  -0.53385  -0.53200  -0.52841
 Alpha  occ. eigenvalues --   -0.52768  -0.52650  -0.52535  -0.52392  -0.52234
 Alpha  occ. eigenvalues --   -0.52012  -0.51985  -0.51938  -0.51799  -0.51711
 Alpha  occ. eigenvalues --   -0.51566  -0.51447  -0.51316  -0.51264  -0.51164
 Alpha  occ. eigenvalues --   -0.50950  -0.50766  -0.50539  -0.50528  -0.50033
 Alpha  occ. eigenvalues --   -0.49858  -0.49742  -0.49654  -0.49503  -0.49415
 Alpha  occ. eigenvalues --   -0.49147  -0.48995  -0.48938  -0.48807  -0.48628
 Alpha  occ. eigenvalues --   -0.48585  -0.48493  -0.48444  -0.48289  -0.48139
 Alpha  occ. eigenvalues --   -0.48103  -0.47715  -0.47680  -0.47637  -0.47452
 Alpha  occ. eigenvalues --   -0.47400  -0.47367  -0.47298  -0.47039  -0.46987
 Alpha  occ. eigenvalues --   -0.46764  -0.46633  -0.46525  -0.46505  -0.46421
 Alpha  occ. eigenvalues --   -0.46324  -0.46255  -0.46056  -0.45910  -0.45902
 Alpha  occ. eigenvalues --   -0.45852  -0.45680  -0.45510  -0.45464  -0.45378
 Alpha  occ. eigenvalues --   -0.45320  -0.45085  -0.45019  -0.44934  -0.44809
 Alpha  occ. eigenvalues --   -0.44471  -0.44416  -0.44249  -0.44064  -0.43959
 Alpha  occ. eigenvalues --   -0.43875  -0.43623  -0.43490  -0.43406  -0.43326
 Alpha  occ. eigenvalues --   -0.43188  -0.43084  -0.43004  -0.42914  -0.42768
 Alpha  occ. eigenvalues --   -0.42346  -0.42322  -0.42263  -0.42108  -0.41988
 Alpha  occ. eigenvalues --   -0.41869  -0.41855  -0.41679  -0.41462  -0.41393
 Alpha  occ. eigenvalues --   -0.41268  -0.41242  -0.41070  -0.41009  -0.40827
 Alpha  occ. eigenvalues --   -0.40581  -0.40443  -0.40307  -0.40188  -0.40128
 Alpha  occ. eigenvalues --   -0.40057  -0.39964  -0.39744  -0.39610  -0.39413
 Alpha  occ. eigenvalues --   -0.39389  -0.39339  -0.39277  -0.39209  -0.39068
 Alpha  occ. eigenvalues --   -0.39029  -0.38854  -0.38813  -0.38733  -0.38715
 Alpha  occ. eigenvalues --   -0.38453  -0.38421  -0.38378  -0.38226  -0.38195
 Alpha  occ. eigenvalues --   -0.38036  -0.37945  -0.37899  -0.37789  -0.37695
 Alpha  occ. eigenvalues --   -0.37456  -0.37323  -0.37313  -0.37217  -0.37183
 Alpha  occ. eigenvalues --   -0.36958  -0.36927  -0.36819  -0.36708  -0.36624
 Alpha  occ. eigenvalues --   -0.36295  -0.36101  -0.35854  -0.35833  -0.35783
 Alpha  occ. eigenvalues --   -0.35629  -0.35353  -0.34963  -0.34897  -0.34837
 Alpha  occ. eigenvalues --   -0.34579  -0.34442  -0.34179  -0.34145  -0.34053
 Alpha  occ. eigenvalues --   -0.33967  -0.32589  -0.32178  -0.31853  -0.31728
 Alpha  occ. eigenvalues --   -0.30182  -0.29979  -0.29958  -0.29353  -0.28599
 Alpha  occ. eigenvalues --   -0.28315  -0.27687  -0.27599  -0.26891  -0.25896
 Alpha  occ. eigenvalues --   -0.25612  -0.25018  -0.23966
 Alpha virt. eigenvalues --   -0.01694  -0.00926  -0.00714   0.01231   0.01587
 Alpha virt. eigenvalues --    0.02001   0.02063   0.02166   0.02347   0.03489
 Alpha virt. eigenvalues --    0.03940   0.04281   0.04467   0.05245   0.05366
 Alpha virt. eigenvalues --    0.06370   0.06673   0.07163   0.07542   0.07863
 Alpha virt. eigenvalues --    0.07950   0.08089   0.08240   0.08609   0.08689
 Alpha virt. eigenvalues --    0.08878   0.08919   0.09095   0.09441   0.09523
 Alpha virt. eigenvalues --    0.09717   0.09894   0.10133   0.10245   0.10444
 Alpha virt. eigenvalues --    0.10500   0.10664   0.10727   0.10814   0.11010
 Alpha virt. eigenvalues --    0.11108   0.11188   0.11416   0.11535   0.11776
 Alpha virt. eigenvalues --    0.11869   0.11985   0.12090   0.12218   0.12419
 Alpha virt. eigenvalues --    0.12467   0.12609   0.12738   0.12981   0.12997
 Alpha virt. eigenvalues --    0.13320   0.13389   0.13554   0.13742   0.13948
 Alpha virt. eigenvalues --    0.14066   0.14267   0.14360   0.14426   0.14525
 Alpha virt. eigenvalues --    0.14571   0.14647   0.14776   0.14916   0.15170
 Alpha virt. eigenvalues --    0.15251   0.15431   0.15520   0.15566   0.15779
 Alpha virt. eigenvalues --    0.15845   0.15934   0.16062   0.16171   0.16266
 Alpha virt. eigenvalues --    0.16350   0.16375   0.16566   0.16598   0.16671
 Alpha virt. eigenvalues --    0.16894   0.17001   0.17098   0.17153   0.17306
 Alpha virt. eigenvalues --    0.17425   0.17545   0.17621   0.17694   0.17848
 Alpha virt. eigenvalues --    0.18028   0.18101   0.18179   0.18351   0.18379
 Alpha virt. eigenvalues --    0.18510   0.18614   0.18688   0.18759   0.18818
 Alpha virt. eigenvalues --    0.18930   0.18962   0.19109   0.19188   0.19310
 Alpha virt. eigenvalues --    0.19358   0.19457   0.19643   0.19728   0.19769
 Alpha virt. eigenvalues --    0.19920   0.20043   0.20195   0.20236   0.20392
 Alpha virt. eigenvalues --    0.20461   0.20488   0.20498   0.20643   0.20704
 Alpha virt. eigenvalues --    0.20844   0.20990   0.21037   0.21119   0.21185
 Alpha virt. eigenvalues --    0.21273   0.21365   0.21438   0.21603   0.21682
 Alpha virt. eigenvalues --    0.21712   0.21762   0.22049   0.22152   0.22189
 Alpha virt. eigenvalues --    0.22327   0.22413   0.22493   0.22700   0.22764
 Alpha virt. eigenvalues --    0.22793   0.22970   0.23026   0.23274   0.23361
 Alpha virt. eigenvalues --    0.23411   0.23446   0.23573   0.23759   0.23921
 Alpha virt. eigenvalues --    0.24075   0.24204   0.24302   0.24375   0.24601
 Alpha virt. eigenvalues --    0.24705   0.24753   0.24834   0.24939   0.25030
 Alpha virt. eigenvalues --    0.25273   0.25439   0.25558   0.25791   0.25885
 Alpha virt. eigenvalues --    0.26014   0.26128   0.26196   0.26272   0.26432
 Alpha virt. eigenvalues --    0.26617   0.26682   0.26758   0.26996   0.27032
 Alpha virt. eigenvalues --    0.27146   0.27296   0.27451   0.27469   0.27558
 Alpha virt. eigenvalues --    0.27602   0.27726   0.27788   0.27962   0.28131
 Alpha virt. eigenvalues --    0.28195   0.28277   0.28363   0.28527   0.28644
 Alpha virt. eigenvalues --    0.28723   0.28938   0.28996   0.29131   0.29261
 Alpha virt. eigenvalues --    0.29358   0.29411   0.29634   0.29770   0.29871
 Alpha virt. eigenvalues --    0.29942   0.30120   0.30292   0.30334   0.30464
 Alpha virt. eigenvalues --    0.30650   0.30708   0.30832   0.30839   0.30945
 Alpha virt. eigenvalues --    0.31176   0.31249   0.31447   0.31499   0.31755
 Alpha virt. eigenvalues --    0.31925   0.32091   0.32238   0.32246   0.32384
 Alpha virt. eigenvalues --    0.32609   0.32744   0.32801   0.32935   0.33158
 Alpha virt. eigenvalues --    0.33228   0.33327   0.33461   0.33516   0.33630
 Alpha virt. eigenvalues --    0.33797   0.33857   0.34095   0.34285   0.34387
 Alpha virt. eigenvalues --    0.34513   0.34598   0.34801   0.34912   0.35049
 Alpha virt. eigenvalues --    0.35159   0.35255   0.35410   0.35667   0.35734
 Alpha virt. eigenvalues --    0.35860   0.36311   0.36459   0.36645   0.36750
 Alpha virt. eigenvalues --    0.36793   0.36930   0.37076   0.37169   0.37474
 Alpha virt. eigenvalues --    0.37685   0.37892   0.38056   0.38239   0.38548
 Alpha virt. eigenvalues --    0.38725   0.38931   0.39152   0.39333   0.39386
 Alpha virt. eigenvalues --    0.39689   0.39969   0.40233   0.40419   0.40633
 Alpha virt. eigenvalues --    0.40718   0.41104   0.41408   0.41728   0.41993
 Alpha virt. eigenvalues --    0.42212   0.42612   0.42961   0.43168   0.43314
 Alpha virt. eigenvalues --    0.43574   0.43836   0.44054   0.44315   0.44411
 Alpha virt. eigenvalues --    0.44530   0.44748   0.44993   0.45042   0.45224
 Alpha virt. eigenvalues --    0.45296   0.45599   0.45745   0.45883   0.46000
 Alpha virt. eigenvalues --    0.46270   0.46303   0.46383   0.46489   0.46771
 Alpha virt. eigenvalues --    0.47010   0.47091   0.47115   0.47258   0.47409
 Alpha virt. eigenvalues --    0.47597   0.47733   0.47938   0.48029   0.48070
 Alpha virt. eigenvalues --    0.48261   0.48518   0.48596   0.48635   0.48699
 Alpha virt. eigenvalues --    0.48846   0.48999   0.49087   0.49268   0.49399
 Alpha virt. eigenvalues --    0.49604   0.49672   0.49967   0.49993   0.50224
 Alpha virt. eigenvalues --    0.50262   0.50656   0.50785   0.50796   0.50949
 Alpha virt. eigenvalues --    0.51030   0.51131   0.51287   0.51495   0.51629
 Alpha virt. eigenvalues --    0.51768   0.51869   0.51963   0.52076   0.52206
 Alpha virt. eigenvalues --    0.52398   0.52494   0.52592   0.52797   0.52913
 Alpha virt. eigenvalues --    0.53019   0.53138   0.53308   0.53450   0.53570
 Alpha virt. eigenvalues --    0.53701   0.53792   0.54073   0.54124   0.54425
 Alpha virt. eigenvalues --    0.54627   0.54675   0.54785   0.54894   0.54986
 Alpha virt. eigenvalues --    0.55102   0.55195   0.55510   0.55658   0.55671
 Alpha virt. eigenvalues --    0.55874   0.56085   0.56188   0.56538   0.56643
 Alpha virt. eigenvalues --    0.56825   0.56890   0.57112   0.57263   0.57410
 Alpha virt. eigenvalues --    0.57522   0.57653   0.57909   0.57976   0.58114
 Alpha virt. eigenvalues --    0.58164   0.58345   0.58431   0.58500   0.58754
 Alpha virt. eigenvalues --    0.59072   0.59313   0.59330   0.59491   0.59558
 Alpha virt. eigenvalues --    0.59627   0.59795   0.59964   0.60320   0.60370
 Alpha virt. eigenvalues --    0.60579   0.60766   0.60804   0.60978   0.61428
 Alpha virt. eigenvalues --    0.61544   0.61696   0.61849   0.61903   0.61941
 Alpha virt. eigenvalues --    0.62169   0.62446   0.62545   0.62950   0.63049
 Alpha virt. eigenvalues --    0.63228   0.63308   0.63409   0.63580   0.63743
 Alpha virt. eigenvalues --    0.64049   0.64124   0.64253   0.64420   0.64579
 Alpha virt. eigenvalues --    0.64664   0.64695   0.64853   0.65059   0.65180
 Alpha virt. eigenvalues --    0.65392   0.65458   0.65573   0.65670   0.65711
 Alpha virt. eigenvalues --    0.65737   0.65786   0.66001   0.66155   0.66361
 Alpha virt. eigenvalues --    0.66459   0.66573   0.66676   0.66688   0.66820
 Alpha virt. eigenvalues --    0.66865   0.67109   0.67206   0.67268   0.67297
 Alpha virt. eigenvalues --    0.67346   0.67473   0.67518   0.67711   0.67833
 Alpha virt. eigenvalues --    0.67974   0.68167   0.68363   0.68388   0.68459
 Alpha virt. eigenvalues --    0.68537   0.68636   0.68734   0.68930   0.69017
 Alpha virt. eigenvalues --    0.69077   0.69147   0.69229   0.69424   0.69496
 Alpha virt. eigenvalues --    0.69600   0.69724   0.69823   0.69901   0.69961
 Alpha virt. eigenvalues --    0.69986   0.70063   0.70109   0.70188   0.70292
 Alpha virt. eigenvalues --    0.70339   0.70397   0.70509   0.70640   0.70765
 Alpha virt. eigenvalues --    0.70855   0.70952   0.71034   0.71093   0.71191
 Alpha virt. eigenvalues --    0.71263   0.71300   0.71464   0.71497   0.71632
 Alpha virt. eigenvalues --    0.71705   0.71750   0.71822   0.71905   0.72012
 Alpha virt. eigenvalues --    0.72067   0.72142   0.72168   0.72213   0.72272
 Alpha virt. eigenvalues --    0.72348   0.72430   0.72493   0.72582   0.72703
 Alpha virt. eigenvalues --    0.72764   0.72903   0.72928   0.72986   0.73125
 Alpha virt. eigenvalues --    0.73143   0.73225   0.73402   0.73412   0.73452
 Alpha virt. eigenvalues --    0.73512   0.73607   0.73649   0.73753   0.73774
 Alpha virt. eigenvalues --    0.73883   0.73981   0.73993   0.74120   0.74191
 Alpha virt. eigenvalues --    0.74254   0.74418   0.74442   0.74515   0.74518
 Alpha virt. eigenvalues --    0.74599   0.74711   0.74768   0.74884   0.74943
 Alpha virt. eigenvalues --    0.75034   0.75064   0.75199   0.75274   0.75294
 Alpha virt. eigenvalues --    0.75350   0.75411   0.75425   0.75516   0.75572
 Alpha virt. eigenvalues --    0.75644   0.75731   0.75773   0.75881   0.75981
 Alpha virt. eigenvalues --    0.76021   0.76158   0.76235   0.76315   0.76399
 Alpha virt. eigenvalues --    0.76444   0.76551   0.76584   0.76644   0.76711
 Alpha virt. eigenvalues --    0.76780   0.76896   0.76910   0.76941   0.76998
 Alpha virt. eigenvalues --    0.77113   0.77235   0.77257   0.77304   0.77403
 Alpha virt. eigenvalues --    0.77481   0.77551   0.77594   0.77629   0.77808
 Alpha virt. eigenvalues --    0.77867   0.77926   0.78014   0.78090   0.78213
 Alpha virt. eigenvalues --    0.78303   0.78501   0.78544   0.78645   0.78817
 Alpha virt. eigenvalues --    0.78825   0.79002   0.79027   0.79075   0.79186
 Alpha virt. eigenvalues --    0.79221   0.79347   0.79367   0.79519   0.79687
 Alpha virt. eigenvalues --    0.79726   0.79945   0.80059   0.80113   0.80161
 Alpha virt. eigenvalues --    0.80341   0.80415   0.80500   0.80583   0.80664
 Alpha virt. eigenvalues --    0.80765   0.80924   0.80965   0.81105   0.81239
 Alpha virt. eigenvalues --    0.81299   0.81392   0.81526   0.81589   0.81830
 Alpha virt. eigenvalues --    0.81878   0.81959   0.82060   0.82109   0.82314
 Alpha virt. eigenvalues --    0.82372   0.82427   0.82497   0.82833   0.82920
 Alpha virt. eigenvalues --    0.83282   0.83329   0.83481   0.83536   0.83770
 Alpha virt. eigenvalues --    0.83946   0.83995   0.84127   0.84368   0.84418
 Alpha virt. eigenvalues --    0.84554   0.84627   0.84728   0.85037   0.85093
 Alpha virt. eigenvalues --    0.85358   0.85382   0.85468   0.85669   0.85734
 Alpha virt. eigenvalues --    0.85848   0.86057   0.86469   0.86552   0.86600
 Alpha virt. eigenvalues --    0.86622   0.86796   0.86973   0.87054   0.87279
 Alpha virt. eigenvalues --    0.87353   0.87665   0.87776   0.87953   0.88083
 Alpha virt. eigenvalues --    0.88294   0.88324   0.88694   0.88740   0.88845
 Alpha virt. eigenvalues --    0.89026   0.89225   0.89272   0.89291   0.89619
 Alpha virt. eigenvalues --    0.89865   0.89978   0.90323   0.90587   0.90756
 Alpha virt. eigenvalues --    0.90816   0.90995   0.91132   0.91240   0.91475
 Alpha virt. eigenvalues --    0.91695   0.91972   0.92097   0.92157   0.92358
 Alpha virt. eigenvalues --    0.92515   0.92724   0.92976   0.93167   0.93372
 Alpha virt. eigenvalues --    0.93618   0.93832   0.94064   0.94197   0.94283
 Alpha virt. eigenvalues --    0.94444   0.94796   0.94917   0.95110   0.95398
 Alpha virt. eigenvalues --    0.95617   0.95692   0.95830   0.95929   0.96218
 Alpha virt. eigenvalues --    0.96544   0.96677   0.96896   0.97070   0.97232
 Alpha virt. eigenvalues --    0.97522   0.97662   0.97924   0.98135   0.98204
 Alpha virt. eigenvalues --    0.98304   0.98613   0.98995   0.99168   0.99353
 Alpha virt. eigenvalues --    0.99454   0.99751   0.99943   1.00116   1.00156
 Alpha virt. eigenvalues --    1.00223   1.00614   1.00876   1.01156   1.01277
 Alpha virt. eigenvalues --    1.01317   1.01560   1.01766   1.01922   1.01986
 Alpha virt. eigenvalues --    1.02200   1.02295   1.02547   1.02783   1.02975
 Alpha virt. eigenvalues --    1.03002   1.03154   1.03508   1.03707   1.03911
 Alpha virt. eigenvalues --    1.03985   1.04222   1.04628   1.04739   1.04985
 Alpha virt. eigenvalues --    1.05101   1.05269   1.05505   1.05600   1.05997
 Alpha virt. eigenvalues --    1.06215   1.06293   1.06679   1.06710   1.07047
 Alpha virt. eigenvalues --    1.07122   1.07217   1.07618   1.07853   1.08083
 Alpha virt. eigenvalues --    1.08368   1.08546   1.08868   1.09037   1.09405
 Alpha virt. eigenvalues --    1.09654   1.09813   1.10023   1.10274   1.10361
 Alpha virt. eigenvalues --    1.10586   1.10826   1.11138   1.11208   1.11389
 Alpha virt. eigenvalues --    1.11529   1.11742   1.11929   1.12030   1.12250
 Alpha virt. eigenvalues --    1.12308   1.12782   1.12953   1.13118   1.13387
 Alpha virt. eigenvalues --    1.13547   1.13968   1.14050   1.14288   1.14708
 Alpha virt. eigenvalues --    1.14905   1.15046   1.15277   1.15444   1.15748
 Alpha virt. eigenvalues --    1.15803   1.16187   1.16456   1.16614   1.16646
 Alpha virt. eigenvalues --    1.16723   1.17113   1.17424   1.17588   1.17868
 Alpha virt. eigenvalues --    1.18099   1.18365   1.18716   1.18806   1.19006
 Alpha virt. eigenvalues --    1.19209   1.19639   1.19718   1.20115   1.20284
 Alpha virt. eigenvalues --    1.20700   1.20887   1.20959   1.21197   1.21576
 Alpha virt. eigenvalues --    1.21663   1.22023   1.22164   1.22313   1.22441
 Alpha virt. eigenvalues --    1.22703   1.23061   1.23290   1.23469   1.23880
 Alpha virt. eigenvalues --    1.24312   1.24540   1.24619   1.24779   1.25156
 Alpha virt. eigenvalues --    1.25334   1.25564   1.25720   1.25926   1.26183
 Alpha virt. eigenvalues --    1.26410   1.26646   1.26761   1.26894   1.27046
 Alpha virt. eigenvalues --    1.27421   1.27775   1.27851   1.27959   1.28276
 Alpha virt. eigenvalues --    1.28453   1.28663   1.28818   1.29047   1.29142
 Alpha virt. eigenvalues --    1.29474   1.29873   1.30095   1.30213   1.30606
 Alpha virt. eigenvalues --    1.30694   1.30844   1.30930   1.31116   1.31335
 Alpha virt. eigenvalues --    1.31437   1.31494   1.31602   1.31878   1.32030
 Alpha virt. eigenvalues --    1.32442   1.32613   1.32706   1.32884   1.33131
 Alpha virt. eigenvalues --    1.33196   1.33369   1.33586   1.33628   1.33774
 Alpha virt. eigenvalues --    1.33998   1.34056   1.34339   1.34475   1.34638
 Alpha virt. eigenvalues --    1.34768   1.34880   1.35054   1.35138   1.35314
 Alpha virt. eigenvalues --    1.35435   1.35566   1.35841   1.36072   1.36309
 Alpha virt. eigenvalues --    1.36395   1.36660   1.36695   1.37094   1.37279
 Alpha virt. eigenvalues --    1.37451   1.37696   1.37880   1.37990   1.38171
 Alpha virt. eigenvalues --    1.38465   1.38725   1.38845   1.39101   1.39321
 Alpha virt. eigenvalues --    1.39651   1.39769   1.39834   1.39931   1.40113
 Alpha virt. eigenvalues --    1.40519   1.40781   1.40898   1.41341   1.41554
 Alpha virt. eigenvalues --    1.41682   1.41748   1.42041   1.42256   1.42597
 Alpha virt. eigenvalues --    1.42993   1.43263   1.43415   1.43751   1.43973
 Alpha virt. eigenvalues --    1.43994   1.44386   1.44510   1.44756   1.44870
 Alpha virt. eigenvalues --    1.45080   1.45186   1.45483   1.45545   1.46000
 Alpha virt. eigenvalues --    1.46112   1.46199   1.46344   1.46615   1.46799
 Alpha virt. eigenvalues --    1.47051   1.47206   1.47593   1.47645   1.47904
 Alpha virt. eigenvalues --    1.47969   1.48076   1.48479   1.48874   1.48969
 Alpha virt. eigenvalues --    1.49141   1.49380   1.49506   1.49764   1.50025
 Alpha virt. eigenvalues --    1.50423   1.50539   1.50664   1.50887   1.51050
 Alpha virt. eigenvalues --    1.51192   1.51352   1.51684   1.52164   1.52645
 Alpha virt. eigenvalues --    1.52765   1.52840   1.52996   1.53155   1.53460
 Alpha virt. eigenvalues --    1.53842   1.54246   1.54431   1.54452   1.54554
 Alpha virt. eigenvalues --    1.54615   1.55195   1.55405   1.55904   1.56380
 Alpha virt. eigenvalues --    1.56562   1.56812   1.57097   1.57411   1.58054
 Alpha virt. eigenvalues --    1.58205   1.58419   1.59218   1.59549   1.59572
 Alpha virt. eigenvalues --    1.59761   1.59841   1.60177   1.60320   1.60807
 Alpha virt. eigenvalues --    1.60868   1.60889   1.61031   1.61516   1.61790
 Alpha virt. eigenvalues --    1.62092   1.62199   1.62331   1.62708   1.62938
 Alpha virt. eigenvalues --    1.63029   1.63435   1.63461   1.63902   1.64527
 Alpha virt. eigenvalues --    1.64731   1.65393   1.65628   1.66841   1.67204
 Alpha virt. eigenvalues --    1.67573   1.67728   1.67819   1.68257   1.69187
 Alpha virt. eigenvalues --    1.69554   1.70286   1.70560   1.70787   1.71072
 Alpha virt. eigenvalues --    1.71251   1.71306   1.71748   1.71920   1.72162
 Alpha virt. eigenvalues --    1.72302   1.72573   1.72884   1.73025   1.73242
 Alpha virt. eigenvalues --    1.73374   1.73416   1.73731   1.74041   1.74286
 Alpha virt. eigenvalues --    1.74353   1.74523   1.74712   1.74912   1.74966
 Alpha virt. eigenvalues --    1.75263   1.75407   1.75701   1.75706   1.75888
 Alpha virt. eigenvalues --    1.76277   1.76376   1.76585   1.76829   1.76946
 Alpha virt. eigenvalues --    1.77143   1.77297   1.77474   1.77651   1.77731
 Alpha virt. eigenvalues --    1.77892   1.77953   1.77999   1.78092   1.78314
 Alpha virt. eigenvalues --    1.78403   1.78614   1.78730   1.78884   1.78982
 Alpha virt. eigenvalues --    1.79093   1.79320   1.79384   1.79503   1.79573
 Alpha virt. eigenvalues --    1.79686   1.79800   1.80023   1.80144   1.80181
 Alpha virt. eigenvalues --    1.80283   1.80401   1.80458   1.80520   1.80641
 Alpha virt. eigenvalues --    1.80668   1.80747   1.80930   1.81013   1.81026
 Alpha virt. eigenvalues --    1.81170   1.81185   1.81239   1.81344   1.81505
 Alpha virt. eigenvalues --    1.81552   1.81615   1.81690   1.81822   1.81910
 Alpha virt. eigenvalues --    1.81933   1.82033   1.82117   1.82240   1.82473
 Alpha virt. eigenvalues --    1.82548   1.82605   1.82651   1.82837   1.82984
 Alpha virt. eigenvalues --    1.83078   1.83130   1.83275   1.83313   1.83417
 Alpha virt. eigenvalues --    1.83535   1.83604   1.83805   1.83868   1.83966
 Alpha virt. eigenvalues --    1.84033   1.84095   1.84277   1.84335   1.84378
 Alpha virt. eigenvalues --    1.84469   1.84511   1.84642   1.84719   1.84844
 Alpha virt. eigenvalues --    1.84965   1.84984   1.85078   1.85202   1.85234
 Alpha virt. eigenvalues --    1.85397   1.85420   1.85577   1.85648   1.85774
 Alpha virt. eigenvalues --    1.85814   1.85891   1.85977   1.86057   1.86191
 Alpha virt. eigenvalues --    1.86311   1.86400   1.86435   1.86598   1.86647
 Alpha virt. eigenvalues --    1.86651   1.86757   1.86911   1.86990   1.87058
 Alpha virt. eigenvalues --    1.87200   1.87215   1.87262   1.87401   1.87561
 Alpha virt. eigenvalues --    1.87650   1.87669   1.87764   1.87816   1.87882
 Alpha virt. eigenvalues --    1.88027   1.88181   1.88319   1.88370   1.88449
 Alpha virt. eigenvalues --    1.88602   1.88641   1.88842   1.88903   1.88939
 Alpha virt. eigenvalues --    1.89009   1.89116   1.89221   1.89315   1.89442
 Alpha virt. eigenvalues --    1.89498   1.89644   1.89810   1.89856   1.89934
 Alpha virt. eigenvalues --    1.90030   1.90077   1.90253   1.90400   1.90527
 Alpha virt. eigenvalues --    1.90568   1.90657   1.90701   1.90761   1.90945
 Alpha virt. eigenvalues --    1.91120   1.91128   1.91231   1.91311   1.91405
 Alpha virt. eigenvalues --    1.91545   1.91679   1.91765   1.91866   1.92007
 Alpha virt. eigenvalues --    1.92074   1.92129   1.92380   1.92516   1.92644
 Alpha virt. eigenvalues --    1.92687   1.92789   1.92961   1.93011   1.93060
 Alpha virt. eigenvalues --    1.93220   1.93324   1.93529   1.93568   1.93662
 Alpha virt. eigenvalues --    1.93719   1.93786   1.93915   1.93991   1.94086
 Alpha virt. eigenvalues --    1.94206   1.94372   1.94468   1.94550   1.94659
 Alpha virt. eigenvalues --    1.94791   1.94864   1.95073   1.95117   1.95129
 Alpha virt. eigenvalues --    1.95184   1.95262   1.95412   1.95582   1.95608
 Alpha virt. eigenvalues --    1.95695   1.95767   1.95892   1.95979   1.96016
 Alpha virt. eigenvalues --    1.96098   1.96162   1.96250   1.96387   1.96660
 Alpha virt. eigenvalues --    1.96725   1.96772   1.96886   1.97052   1.97159
 Alpha virt. eigenvalues --    1.97283   1.97388   1.97439   1.97700   1.97741
 Alpha virt. eigenvalues --    1.97890   1.98023   1.98138   1.98235   1.98296
 Alpha virt. eigenvalues --    1.98348   1.98416   1.98471   1.98501   1.98775
 Alpha virt. eigenvalues --    1.98852   1.98952   1.99208   1.99279   1.99420
 Alpha virt. eigenvalues --    1.99506   1.99561   1.99721   1.99813   1.99868
 Alpha virt. eigenvalues --    2.00055   2.00295   2.00520   2.00628   2.00785
 Alpha virt. eigenvalues --    2.00902   2.00970   2.01100   2.01198   2.01384
 Alpha virt. eigenvalues --    2.01579   2.01628   2.01637   2.01809   2.01900
 Alpha virt. eigenvalues --    2.01998   2.02064   2.02329   2.02402   2.02633
 Alpha virt. eigenvalues --    2.02850   2.02956   2.03033   2.03084   2.03215
 Alpha virt. eigenvalues --    2.03256   2.03460   2.03514   2.03921   2.04041
 Alpha virt. eigenvalues --    2.04127   2.04279   2.04379   2.04479   2.04587
 Alpha virt. eigenvalues --    2.04763   2.04924   2.05046   2.05192   2.05290
 Alpha virt. eigenvalues --    2.05343   2.05514   2.05645   2.05860   2.06105
 Alpha virt. eigenvalues --    2.06235   2.06310   2.06481   2.06616   2.06706
 Alpha virt. eigenvalues --    2.06726   2.06812   2.06976   2.07215   2.07252
 Alpha virt. eigenvalues --    2.07407   2.07515   2.07870   2.07908   2.08063
 Alpha virt. eigenvalues --    2.08115   2.08483   2.08656   2.08681   2.08799
 Alpha virt. eigenvalues --    2.08929   2.09166   2.09341   2.09615   2.09806
 Alpha virt. eigenvalues --    2.10039   2.10128   2.10298   2.10419   2.10612
 Alpha virt. eigenvalues --    2.10771   2.10902   2.10975   2.11056   2.11355
 Alpha virt. eigenvalues --    2.11418   2.11807   2.11842   2.12027   2.12444
 Alpha virt. eigenvalues --    2.12684   2.12878   2.12934   2.13260   2.13353
 Alpha virt. eigenvalues --    2.13465   2.13828   2.13909   2.14059   2.14269
 Alpha virt. eigenvalues --    2.14424   2.14550   2.14785   2.14908   2.15125
 Alpha virt. eigenvalues --    2.15247   2.15275   2.15523   2.15600   2.15862
 Alpha virt. eigenvalues --    2.16066   2.16111   2.16704   2.16794   2.17080
 Alpha virt. eigenvalues --    2.17237   2.17693   2.17727   2.17906   2.18057
 Alpha virt. eigenvalues --    2.18429   2.18458   2.18630   2.18803   2.18931
 Alpha virt. eigenvalues --    2.19081   2.19327   2.19533   2.19954   2.20257
 Alpha virt. eigenvalues --    2.20437   2.20941   2.21033   2.21222   2.21610
 Alpha virt. eigenvalues --    2.21659   2.21905   2.22091   2.22276   2.22431
 Alpha virt. eigenvalues --    2.22659   2.22825   2.22901   2.23147   2.23289
 Alpha virt. eigenvalues --    2.23652   2.23801   2.23835   2.24098   2.24320
 Alpha virt. eigenvalues --    2.24469   2.24751   2.24821   2.25079   2.25357
 Alpha virt. eigenvalues --    2.25669   2.25767   2.25875   2.26074   2.26495
 Alpha virt. eigenvalues --    2.26646   2.26868   2.27051   2.27553   2.27726
 Alpha virt. eigenvalues --    2.27926   2.28234   2.28640   2.28702   2.28898
 Alpha virt. eigenvalues --    2.29402   2.29501   2.29683   2.29893   2.29960
 Alpha virt. eigenvalues --    2.30287   2.30371   2.30697   2.31112   2.31159
 Alpha virt. eigenvalues --    2.31231   2.31299   2.31617   2.31729   2.31988
 Alpha virt. eigenvalues --    2.32168   2.32326   2.32709   2.32916   2.33001
 Alpha virt. eigenvalues --    2.33209   2.33405   2.33586   2.33751   2.33771
 Alpha virt. eigenvalues --    2.33974   2.34265   2.34411   2.34616   2.34795
 Alpha virt. eigenvalues --    2.34853   2.35157   2.35277   2.35509   2.35619
 Alpha virt. eigenvalues --    2.35840   2.35969   2.36067   2.36266   2.36492
 Alpha virt. eigenvalues --    2.36681   2.36820   2.37144   2.37391   2.37696
 Alpha virt. eigenvalues --    2.37857   2.37940   2.38136   2.38299   2.38667
 Alpha virt. eigenvalues --    2.38703   2.39003   2.39102   2.39322   2.39790
 Alpha virt. eigenvalues --    2.39842   2.40081   2.40328   2.40615   2.40825
 Alpha virt. eigenvalues --    2.40935   2.41022   2.41220   2.41479   2.41707
 Alpha virt. eigenvalues --    2.41980   2.42257   2.42369   2.42725   2.42940
 Alpha virt. eigenvalues --    2.43103   2.43316   2.43497   2.43675   2.44050
 Alpha virt. eigenvalues --    2.44229   2.44466   2.44663   2.44821   2.45350
 Alpha virt. eigenvalues --    2.45490   2.45656   2.45968   2.46074   2.46298
 Alpha virt. eigenvalues --    2.46316   2.46583   2.46842   2.46857   2.47015
 Alpha virt. eigenvalues --    2.47155   2.47395   2.47488   2.47546   2.47808
 Alpha virt. eigenvalues --    2.47894   2.48055   2.48187   2.48621   2.48816
 Alpha virt. eigenvalues --    2.48937   2.49216   2.49338   2.49523   2.49587
 Alpha virt. eigenvalues --    2.49893   2.50359   2.50655   2.50777   2.50979
 Alpha virt. eigenvalues --    2.51169   2.51191   2.51432   2.51502   2.51940
 Alpha virt. eigenvalues --    2.52154   2.52339   2.52517   2.52661   2.52893
 Alpha virt. eigenvalues --    2.52981   2.53051   2.53304   2.53519   2.53698
 Alpha virt. eigenvalues --    2.53861   2.53873   2.54086   2.54305   2.54435
 Alpha virt. eigenvalues --    2.54535   2.54636   2.55549   2.55942   2.56169
 Alpha virt. eigenvalues --    2.56476   2.56707   2.56904   2.57025   2.57424
 Alpha virt. eigenvalues --    2.57650   2.57866   2.58035   2.58265   2.58342
 Alpha virt. eigenvalues --    2.58533   2.59039   2.59150   2.59416   2.59617
 Alpha virt. eigenvalues --    2.59775   2.59880   2.60443   2.60497   2.60679
 Alpha virt. eigenvalues --    2.60937   2.61632   2.62035   2.62104   2.62411
 Alpha virt. eigenvalues --    2.62599   2.62944   2.63066   2.63207   2.63460
 Alpha virt. eigenvalues --    2.63682   2.63768   2.64008   2.64092   2.64201
 Alpha virt. eigenvalues --    2.64342   2.64538   2.64637   2.65014   2.65062
 Alpha virt. eigenvalues --    2.65235   2.65365   2.65466   2.65653   2.65687
 Alpha virt. eigenvalues --    2.65918   2.66111   2.66139   2.66293   2.66347
 Alpha virt. eigenvalues --    2.66489   2.66649   2.66807   2.66876   2.67098
 Alpha virt. eigenvalues --    2.67222   2.67613   2.67801   2.67880   2.68055
 Alpha virt. eigenvalues --    2.68273   2.68424   2.68732   2.68884   2.68924
 Alpha virt. eigenvalues --    2.69094   2.69261   2.69271   2.69352   2.69788
 Alpha virt. eigenvalues --    2.69835   2.69956   2.70285   2.70458   2.70554
 Alpha virt. eigenvalues --    2.70655   2.70913   2.71224   2.71751   2.71788
 Alpha virt. eigenvalues --    2.72631   2.72777   2.72873   2.73477   2.73637
 Alpha virt. eigenvalues --    2.74342   2.74378   2.75101   2.75836   2.76578
 Alpha virt. eigenvalues --    2.76694   2.76757   2.77076   2.77138   2.77643
 Alpha virt. eigenvalues --    2.77780   2.78445   2.78606   2.78795   2.79428
 Alpha virt. eigenvalues --    2.79682   2.79744   2.79835   2.80378   2.80530
 Alpha virt. eigenvalues --    2.80944   2.81429   2.82206   2.82480   2.82713
 Alpha virt. eigenvalues --    2.82993   2.83743   2.83937   2.84071   2.84492
 Alpha virt. eigenvalues --    2.84720   2.84895   2.85096   2.85292   2.85510
 Alpha virt. eigenvalues --    2.85774   2.86300   2.86639   2.86702   2.87056
 Alpha virt. eigenvalues --    2.87493   2.87944   2.88144   2.88463   2.88675
 Alpha virt. eigenvalues --    2.88979   2.89115   2.89374   2.89731   2.89874
 Alpha virt. eigenvalues --    2.89988   2.90216   2.90310   2.90498   2.90668
 Alpha virt. eigenvalues --    2.90829   2.91079   2.91228   2.91255   2.91923
 Alpha virt. eigenvalues --    2.91952   2.92052   2.92382   2.92506   2.92678
 Alpha virt. eigenvalues --    2.92964   2.93069   2.93161   2.93486   2.93542
 Alpha virt. eigenvalues --    2.93821   2.93961   2.94155   2.94226   2.94446
 Alpha virt. eigenvalues --    2.94600   2.94939   2.95173   2.95374   2.95395
 Alpha virt. eigenvalues --    2.95411   2.95692   2.95805   2.96000   2.96236
 Alpha virt. eigenvalues --    2.96403   2.96572   2.97002   2.97054   2.97216
 Alpha virt. eigenvalues --    2.97452   2.97476   2.97647   2.97862   2.97885
 Alpha virt. eigenvalues --    2.97966   2.98180   2.98559   2.98695   2.98852
 Alpha virt. eigenvalues --    2.99025   2.99340   2.99657   2.99797   3.00160
 Alpha virt. eigenvalues --    3.00266   3.00336   3.00491   3.00595   3.01230
 Alpha virt. eigenvalues --    3.01525   3.01555   3.01870   3.01959   3.02180
 Alpha virt. eigenvalues --    3.02396   3.02533   3.02893   3.03152   3.03181
 Alpha virt. eigenvalues --    3.03748   3.03795   3.04141   3.04252   3.04572
 Alpha virt. eigenvalues --    3.04722   3.04845   3.05075   3.05201   3.05416
 Alpha virt. eigenvalues --    3.05603   3.05840   3.06357   3.06986   3.07035
 Alpha virt. eigenvalues --    3.07218   3.07393   3.07629   3.07976   3.08062
 Alpha virt. eigenvalues --    3.08275   3.08733   3.09089   3.09249   3.09382
 Alpha virt. eigenvalues --    3.09660   3.09710   3.09951   3.10301   3.10587
 Alpha virt. eigenvalues --    3.10642   3.10943   3.11115   3.11314   3.11490
 Alpha virt. eigenvalues --    3.11892   3.12212   3.12429   3.13170   3.13270
 Alpha virt. eigenvalues --    3.13508   3.13641   3.14046   3.14163   3.14327
 Alpha virt. eigenvalues --    3.14579   3.14764   3.15032   3.15383   3.15460
 Alpha virt. eigenvalues --    3.15547   3.15745   3.15937   3.16194   3.16265
 Alpha virt. eigenvalues --    3.16454   3.16560   3.16792   3.17211   3.17466
 Alpha virt. eigenvalues --    3.17662   3.17800   3.17826   3.18028   3.18739
 Alpha virt. eigenvalues --    3.18952   3.19064   3.19728   3.20173   3.20501
 Alpha virt. eigenvalues --    3.20577   3.20981   3.21324   3.21613   3.22271
 Alpha virt. eigenvalues --    3.22752   3.23190   3.23572   3.25141   3.25779
 Alpha virt. eigenvalues --    3.27016   3.28442   3.32206   3.32730   3.34130
 Alpha virt. eigenvalues --    3.36730   3.39042   3.39597   3.42593   3.42776
 Alpha virt. eigenvalues --    3.44736   3.46384   3.49321   3.49717   3.50017
 Alpha virt. eigenvalues --    3.51108   3.51224   3.55113   3.55892   3.55943
 Alpha virt. eigenvalues --    3.56245   3.56919   3.58519   3.59317   3.60648
 Alpha virt. eigenvalues --    3.61058   3.63052   3.70844   3.72461   3.75068
 Alpha virt. eigenvalues --    3.75154   3.75341   3.80240   3.82055
          Condensed to atoms (all electrons):
 Mulliken charges:
               1
     1  C    0.088278
     2  C    0.017278
     3  C    0.149285
     4  O   -0.379350
     5  C    0.028427
     6  C    0.229563
     7  O   -0.358920
     8  C   -0.023755
     9  C    0.163535
    10  C   -0.047831
    11  C   -0.127059
    12  C   -0.054378
    13  C   -0.028903
    14  C   -0.030784
    15  C   -0.046299
    16  C   -0.082384
    17  C   -0.059470
    18  C   -0.017646
    19  C   -0.074758
    20  C    0.130001
    21  O   -0.359266
    22  C    0.176350
    23  C   -0.089223
    24  C   -0.034726
    25  C   -0.042020
    26  C   -0.028412
    27  C    0.014754
    28  C   -0.075195
    29  C    0.028581
    30  C   -0.001135
    31  C   -0.107684
    32  C   -0.045490
    33  C    0.184913
    34  O   -0.361494
    35  C    0.243932
    36  C    0.241161
    37  C   -0.080336
    38  C   -0.032322
    39  C    0.026424
    40  C   -0.007585
    41  C   -0.032214
    42  C   -0.034758
    43  C   -0.026423
    44  C    0.016992
    45  C   -0.017956
    46  C   -0.080228
    47  C   -0.006749
    48  N   -0.178133
    49  C    0.009782
    50  N   -0.199556
    51  C    0.234699
    52  C    0.238849
    53  C   -0.053365
    54  C   -0.116798
    55  C    0.279742
    56  C    0.006774
    57  C   -0.045541
    58  O   -0.362192
    59  C   -0.086993
    60  C   -0.018167
    61  C   -0.008219
    62  C   -0.081994
    63  C   -0.028111
    64  C   -0.032689
    65  C   -0.069562
    66  C   -0.037253
    67  C   -0.056590
    68  C    0.067552
    69  C   -0.043675
    70  C   -0.025783
    71  C   -0.053751
    72  C    0.018338
    73  C   -0.054451
    74  C   -0.052782
    75  C   -0.059936
    76  C   -0.049845
    77  C   -0.040464
    78  C   -0.033409
    79  C    0.058880
    80  C   -0.045932
    81  C    0.010699
    82  C    0.260730
    83  C   -0.095822
    84  C   -0.105936
    85  O   -0.371838
    86  C    0.175658
    87  C    0.191156
    88  C   -0.089538
    89  H    0.028349
    90  H    0.047692
    91  H    0.017071
    92  H    0.050376
    93  H    0.068614
    94  H    0.026965
    95  H    0.014397
    96  H    0.034449
    97  H    0.043244
    98  H    0.044155
    99  H    0.038275
   100  H    0.062998
   101  H    0.033418
   102  H    0.051115
   103  H    0.031789
   104  H    0.035735
   105  H    0.037933
   106  H    0.071391
   107  H    0.015539
   108  H    0.030022
   109  H    0.028897
   110  H    0.029161
   111  H    0.029301
   112  H    0.022518
   113  H    0.022287
   114  H    0.026311
   115  H    0.031974
   116  H    0.012506
   117  H    0.018426
   118  H    0.028857
   119  H    0.032796
   120  H    0.034084
   121  H    0.041011
   122  H    0.041149
   123  H    0.047621
   124  H    0.052970
   125  H    0.041126
   126  H    0.038956
   127  H    0.035530
   128  H    0.035392
   129  H    0.024390
   130  H    0.018202
   131  H    0.037268
   132  H    0.002166
   133  H    0.001201
   134  H    0.024876
   135  H    0.015404
   136  H    0.007744
   137  H    0.022404
   138  H    0.006440
   139  H    0.018274
   140  H   -0.013287
   141  H    0.003732
   142  H    0.017679
   143  H    0.028674
   144  H    0.023867
   145  H    0.030390
   146  H    0.028998
   147  H    0.019104
   148  H    0.040817
   149  H    0.003105
   150  H    0.012255
   151  H   -0.002093
   152  H   -0.007935
   153  H    0.004368
   154  H    0.003424
   155  H    0.022878
   156  H    0.008365
   157  H    0.021624
   158  H   -0.007998
   159  H    0.012794
   160  H   -0.000928
   161  H   -0.025964
   162  H   -0.001480
   163  H    0.039533
   164  H    0.035852
   165  H    0.021241
   166  H    0.017266
   167  H    0.020758
   168  H    0.015015
   169  H    0.021401
   170  H    0.034806
   171  H    0.012731
   172  H    0.019441
   173  H    0.022444
   174  H    0.012596
   175  H    0.036162
   176  H    0.020621
   177  H    0.027478
   178  H    0.007060
   179  H    0.032003
   180  H    0.031765
   181  H    0.049378
   182  H    0.044295
   183  H    0.034797
   184  H    0.008623
   185  H    0.010972
   186  H    0.000483
   187  H    0.024744
   188  H    0.014365
   189  H    0.017828
   190  H    0.014540
   191  H    0.016162
   192  H    0.019056
   193  H    0.020480
   194  H    0.015646
   195  H    0.018442
   196  H    0.034039
   197  H    0.026259
   198  H   -0.007859
   199  H    0.024531
   200  H    0.030645
   201  H    0.019594
   202  H    0.036710
   203  H    0.041722
   204  H    0.028260
   205  H    0.006872
   206  H   -0.022809
   207  H   -0.001471
   208  H    0.008107
   209  H    0.032206
   210  H    0.036134
   211  H    0.036937
   212  H    0.042686
   213  H    0.036896
   214  H    0.026406
   215  C   -0.068997
   216  C    0.178814
   217  C   -0.177511
   218  C   -0.068248
   219  C   -0.037216
   220  C    0.014251
   221  C   -0.006005
   222  C   -0.105122
   223  S    0.168553
   224  C   -0.090577
   225  C   -0.083968
   226  C    0.219718
   227  C   -0.113330
   228  C    0.018756
   229  C    0.011021
   230  C   -0.027866
   231  C    0.002723
   232  C   -0.102170
   233  C    0.210491
   234  C   -0.139590
   235  C    0.021053
   236  C    0.218663
   237  C   -0.123066
   238  C    0.139998
   239  O   -0.393514
   240  O   -0.356999
   241  C    0.036310
   242  O   -0.355325
   243  O   -0.351442
   244  H    0.041106
   245  H    0.029125
   246  H    0.018653
   247  H   -0.003070
   248  H    0.009568
   249  H    0.002639
   250  H    0.004661
   251  H    0.011177
   252  H    0.004447
   253  H   -0.011326
   254  H    0.036046
   255  H    0.041913
   256  H    0.049952
   257  H    0.039118
   258  H    0.043120
   259  H    0.035207
 Sum of Mulliken charges =  -0.00000
 Mulliken charges with hydrogens summed into heavy atoms:
               1
     1  C    0.116627
     2  C    0.132417
     3  C    0.244864
     4  O   -0.379350
     5  C    0.042824
     6  C    0.307255
     7  O   -0.358920
     8  C    0.121672
     9  C    0.248068
    10  C    0.019693
    11  C   -0.017735
    12  C   -0.008817
    13  C    0.029154
    14  C    0.021034
    15  C    0.002300
    16  C   -0.037904
    17  C   -0.012187
    18  C    0.049234
    19  C    0.007401
    20  C    0.230591
    21  O   -0.359266
    22  C    0.256432
    23  C   -0.018301
    24  C    0.007866
    25  C   -0.002587
    26  C   -0.002335
    27  C    0.037903
    28  C   -0.046352
    29  C    0.033567
    30  C    0.020276
    31  C   -0.055143
    32  C    0.013898
    33  C    0.244834
    34  O   -0.361494
    35  C    0.243932
    36  C    0.241161
    37  C   -0.077231
    38  C   -0.020068
    39  C    0.026424
    40  C   -0.009678
    41  C   -0.040149
    42  C   -0.030390
    43  C   -0.022999
    44  C    0.016992
    45  C    0.004922
    46  C   -0.071863
    47  C    0.014875
    48  N   -0.178133
    49  C    0.001784
    50  N   -0.199556
    51  C    0.234699
    52  C    0.238849
    53  C   -0.040571
    54  C   -0.117726
    55  C    0.279742
    56  C   -0.019190
    57  C   -0.047020
    58  O   -0.362192
    59  C   -0.011609
    60  C    0.020340
    61  C    0.027553
    62  C   -0.025788
    63  C    0.004061
    64  C    0.002350
    65  C   -0.012779
    66  C   -0.002715
    67  C    0.007178
    68  C    0.161226
    69  C   -0.000254
    70  C   -0.014328
    71  C   -0.014642
    72  C    0.050706
    73  C   -0.019233
    74  C   -0.016655
    75  C   -0.007455
    76  C   -0.031445
    77  C    0.014712
    78  C    0.022895
    79  C    0.128862
    80  C   -0.039061
    81  C   -0.012109
    82  C    0.260730
    83  C   -0.097294
    84  C   -0.097829
    85  O   -0.371838
    86  C    0.243997
    87  C    0.270780
    88  C   -0.026236
   215  C   -0.068997
   216  C    0.249045
   217  C   -0.158859
   218  C   -0.068248
   219  C   -0.037216
   220  C    0.014251
   221  C   -0.006005
   222  C   -0.105122
   223  S    0.168553
   224  C   -0.090577
   225  C   -0.083968
   226  C    0.219718
   227  C   -0.116400
   228  C    0.028324
   229  C    0.013660
   230  C   -0.023206
   231  C    0.013900
   232  C   -0.097724
   233  C    0.210491
   234  C   -0.139590
   235  C    0.021053
   236  C    0.218663
   237  C   -0.134392
   238  C    0.267909
   239  O   -0.393514
   240  O   -0.356999
   241  C    0.153756
   242  O   -0.355325
   243  O   -0.351442
 Electronic spatial extent (au):  <R**2>=         147447.1964
 Charge=             -0.0000 electrons
 Dipole moment (field-independent basis, Debye):
    X=              1.8396    Y=              0.3233    Z=             -2.3314  Tot=              2.9873
 Quadrupole moment (field-independent basis, Debye-Ang):
   XX=           -685.0276   YY=           -722.7089   ZZ=           -713.6927
   XY=            -15.8297   XZ=              3.9286   YZ=             24.4789
 Traceless Quadrupole moment (field-independent basis, Debye-Ang):
   XX=             22.1154   YY=            -15.5658   ZZ=             -6.5496
   XY=            -15.8297   XZ=              3.9286   YZ=             24.4789
 Octapole moment (field-independent basis, Debye-Ang**2):
  XXX=            451.9945  YYY=            136.5333  ZZZ=           -143.7404  XYY=            -36.9314
  XXY=            -31.1690  XXZ=            -44.4264  XZZ=           -186.1642  YZZ=            175.7794
  YYZ=            -31.2795  XYZ=            181.1377
 Hexadecapole moment (field-independent basis, Debye-Ang**3):
 XXXX=        -100665.2670 YYYY=         -65140.6414 ZZZZ=         -32764.1924 XXXY=           -196.7197
 XXXZ=           1056.6969 YYYX=           -599.4622 YYYZ=            571.7365 ZZZX=           -891.9487
 ZZZY=            806.8165 XXYY=         -28583.9421 XXZZ=         -22220.3595 YYZZ=         -16759.7166
 XXYZ=            839.4256 YYXZ=             77.1824 ZZXY=            318.9730
 N-N= 2.884538597266D+04 E-N=-7.000693784471D+04  KE= 5.251001218408D+03
 1\1\GINC-PG-NODE195\SP\RM062X\def2SVP\C104H142N2O10S1\P288589\03-Mar-2
 021\0\\# m062x/def2svp\\0\\0,1\C,0,2.5585253964,1.888856755,2.87708\C,
 0,2.7521635193,0.8253745967,3.94744\C,0,3.158847666,1.460754049,1.5309
 1\O,0,2.4038460869,0.389701809,1.01983\C,0,5.9575061389,3.2597808366,3
 .00987\C,0,7.3643108149,2.7154285168,2.69934\O,0,7.4656272212,1.951561
 4628,1.52239\C,0,5.9888209098,4.1112407027,4.27771\C,0,-3.9424555685,1
 .6593147135,3.20067\C,0,-4.6280265893,0.7334738396,2.1931\C,0,-4.82730
 76535,-0.6851475265,2.72323\C,0,-5.837593474,-0.7623480411,3.86586\C,0
 ,-5.922249775,-2.1461064782,4.51364\C,0,-6.4771053152,-3.264883219,3.6
 2771\C,0,-7.9074159376,-3.009713657,3.12709\C,0,-7.9482598985,-2.64694
 10357,1.643\C,0,-9.3251338012,-2.1577659123,1.19745\C,0,-9.3670773399,
 -1.7649971374,-0.284761\C,0,-9.1149738148,-0.2807925342,-0.564666\C,0,
 -7.7285365449,0.2179802135,-0.145979\O,0,-6.6688478972,-0.5929926932,-
 0.615639\C,0,-6.4151436549,6.6629984584,-0.789603\C,0,-6.6497639525,5.
 6162444676,-1.88431\C,0,-6.6806201968,4.1658912615,-1.39084\C,0,-5.312
 6524602,3.5307416721,-1.12053\C,0,-4.4378951531,3.4402614452,-2.36991\
 C,0,-3.1171683677,2.7029555905,-2.14389\C,0,-3.2608662644,1.1877520535
 ,-2.00814\C,0,-1.8906988593,0.5121248773,-2.00311\C,0,-1.9382979713,-1
 .0078841665,-1.84783\C,0,-2.3503045882,-1.4750287536,-0.454478\C,0,-2.
 3014049809,-2.9980888929,-0.33041\C,0,-2.8261646635,-3.4727880182,1.02
 729\O,0,-1.9645482281,-3.1352900699,2.09757\C,0,-6.4014388314,-0.64721
 91765,-1.94671\C,0,-0.9253650013,-3.9484644193,2.41836\C,0,-6.86141661
 2,0.2553127323,-2.90172\C,0,-6.5351923754,0.0755764138,-4.22986\C,0,-5
 .7257680772,-0.9778727559,-4.66169\C,0,-5.2420919745,-1.8553244042,-3.
 68837\C,0,-5.583183255,-1.6992850152,-2.36229\C,0,-0.1356511559,-3.519
 321304,3.49\C,0,0.925306516,-4.2771240272,3.93183\C,0,1.2354517131,-5.
 4941027467,3.32308\C,0,0.4478838976,-5.9144116352,2.25135\C,0,-0.61037
 73175,-5.1557749477,1.79522\C,0,-5.5215616796,-1.1060137455,-6.11131\N
 ,0,-4.6800497217,-1.6835759351,-6.85103\C,0,2.3723737184,-6.285965206,
 3.76747\N,0,2.6747851364,-7.362452489,3.18214\C,0,2.7011921794,-0.0282
 350601,-0.251081\C,0,6.8865083017,0.7177286016,1.43019\C,0,3.754408773
 4,0.4452286392,-1.0168\C,0,4.0118571748,-0.0932188629,-2.26861\C,0,3.2
 227337307,-1.1135141848,-2.77413\C,0,2.1170363718,-1.534922867,-2.0301
 2\C,0,1.8617459463,-1.0052522126,-0.787239\O,0,3.4131745996,-1.7634459
 797,-3.95869\C,0,5.8636276577,-3.3173639103,-3.67788\C,0,7.2766665488,
 -3.8620130403,-3.46365\C,0,7.2867618061,-5.1609268502,-2.65074\C,0,7.2
 493263538,-4.9009281129,-1.14482\C,0,6.9357482385,-6.1576118161,-0.334
 657\C,0,6.7865782332,-5.8341204794,1.15196\C,0,6.1135155412,-6.9582913
 512,1.93997\C,0,5.6656453796,-6.4781422971,3.31967\C,0,5.0219745036,-7
 .5678095975,4.18002\C,0,3.7708348886,-8.2051763762,3.55617\C,0,3.23917
 80065,-4.5487835922,0.693507\C,0,3.2637643467,-4.6434569499,-0.829501\
 C,0,2.4282450643,-5.8337478059,-1.29985\C,0,2.6709810076,-6.2196224572
 ,-2.76004\C,0,2.3277622667,-5.1378937403,-3.78454\C,0,0.8396727351,-4.
 8029214379,-3.86107\C,0,0.5778624018,-3.7319064885,-4.91878\C,0,-0.871
 8208355,-3.2488892799,-4.934\C,0,-1.0380164154,-2.0522274506,-5.86829\
 C,0,-2.4408543833,-1.4486817723,-5.87364\C,0,-3.5054273371,-2.39876923
 81,-6.43823\C,0,6.9839524676,0.1014385242,0.179306\C,0,6.3791584844,-1
 .1101832979,-0.060941\C,0,5.6333866575,-1.7445883936,0.934463\C,0,5.58
 95366808,-1.1670020411,2.19506\C,0,6.2256522467,0.0416468566,2.44687\O
 ,0,5.0225125302,-2.9188114002,0.592528\C,0,3.8172383344,-3.2521127262,
 1.25887\C,0,4.5148303613,-1.4525597736,-4.78474\C,0,5.884987877,-1.904
 3975213,-4.25926\H,0,1.4843958543,2.0476536697,2.71592\H,0,2.266401333
 3,1.1353273848,4.86852\H,0,3.8099067858,0.6751249513,4.14493\H,0,2.316
 6902459,-0.1070390355,3.60015\H,0,3.114509206,2.3131472707,0.838861\H,
 0,4.2057637027,1.1584015396,1.65553\H,0,5.2659357536,2.4274079309,3.15
 221\H,0,7.7242355463,2.1495098875,3.56881\H,0,8.0344643545,3.560811461
 3,2.52314\H,0,6.6282230375,4.978359363,4.12931\H,0,6.3649765626,3.5284
 342815,5.11392\H,0,4.9823335418,4.4474478007,4.51168\H,0,-3.1045693397
 ,1.1443431432,3.68787\H,0,-4.6459259711,1.9787864299,3.97334\H,0,-4.01
 13025265,0.692642873,1.29255\H,0,-5.5878328087,1.1702339926,1.91137\H,
 0,-3.867155116,-1.0853334735,3.05859\H,0,-5.1735883994,-1.303717932,1.
 89364\H,0,-6.8216313827,-0.4638923626,3.50007\H,0,-5.5493516457,-0.051
 9576042,4.64346\H,0,-6.5534801994,-2.0689071724,5.40286\H,0,-4.9223702
 504,-2.4357996874,4.84694\H,0,-6.4553148217,-4.1841036915,4.21703\H,0,
 -5.8143967036,-3.4201986129,2.77524\H,0,-8.3590796422,-2.2056513961,3.
 71184\H,0,-8.5210427536,-3.8991600467,3.28528\H,0,-7.6786713174,-3.528
 2976015,1.0552\H,0,-7.2050114989,-1.8813780758,1.43483\H,0,-9.62997381
 49,-1.3057353456,1.81001\H,0,-10.0482753886,-2.957212098,1.37548\H,0,-
 10.3524813947,-2.0030142109,-0.691372\H,0,-8.6363060299,-2.3605507491,
 -0.835717\H,0,-9.8549517214,0.3254682315,-0.03796\H,0,-9.2484148583,-0
 .1149296312,-1.6362\H,0,-7.6334413112,0.1851429269,0.941276\H,0,-7.594
 4456151,1.2594946199,-0.46482\H,0,-7.1726671283,6.5534140075,-0.007994
 78\H,0,-6.5115938245,7.6693759615,-1.22107\H,0,-7.6182065141,5.8536580
 249,-2.33194\H,0,-5.8943095547,5.7184152797,-2.66265\H,0,-7.2784254226
 ,4.1204423593,-0.476565\H,0,-7.1912264786,3.5695692918,-2.15328\H,0,-4
 .7942051917,4.0914807912,-0.344571\H,0,-5.4792921447,2.5226825461,-0.7
 33812\H,0,-4.9946363563,2.938511055,-3.16687\H,0,-4.1955898257,4.44819
 99582,-2.71388\H,0,-2.462079022,2.9090847338,-2.99467\H,0,-2.626924654
 4,3.1021395564,-1.25357\H,0,-3.7955859881,0.9510528902,-1.08793\H,0,-3
 .8515471524,0.8024004282,-2.84338\H,0,-1.3901212053,0.7441818424,-2.94
 686\H,0,-1.2860947142,0.9385294166,-1.20119\H,0,-2.6383483134,-1.42001
 52167,-2.57841\H,0,-0.9438701857,-1.4014493923,-2.07082\H,0,-1.6879812
 018,-1.0331834851,0.291728\H,0,-3.3668604672,-1.1380976912,-0.244845\H
 ,0,-2.9151655061,-3.4498937646,-1.11304\H,0,-1.2747659434,-3.347288888
 9,-0.464528\H,0,-3.7629004634,-2.956529262,1.25393\H,0,-3.0252557671,-
 4.5502673552,1.01757\H,0,-7.4803159391,1.0935552901,-2.62274\H,0,-6.91
 82596114,0.7750729672,-4.96014\H,0,-4.626263248,-2.6951088268,-3.96627
 \H,0,-5.2307830708,-2.3957231848,-1.61713\H,0,-0.3837036125,-2.5813803
 951,3.96228\H,0,1.522776891,-3.924901276,4.76106\H,0,0.6957598181,-6.8
 502354122,1.77631\H,0,-1.1803154098,-5.5139464885,0.952074\H,0,-6.2804
 709693,-0.5637657953,-6.67809\H,0,2.9222919284,-5.8691002241,4.62339\H
 ,0,4.4065644881,1.2221674956,-0.653211\H,0,4.841869931,0.3028004455,-2
 .83025\H,0,1.4697003544,-2.2857081669,-2.45287\H,0,1.0208259168,-1.347
 0477079,-0.203488\H,0,5.3248007518,-3.3016923887,-2.72936\H,0,5.321857
 8186,-3.9807948508,-4.3555\H,0,7.7339296447,-4.0370991787,-4.44059\H,0
 ,7.8850232459,-3.1150529454,-2.94772\H,0,8.1835073706,-5.7367368179,-2
 .89073\H,0,6.4240992298,-5.7662116916,-2.93978\H,0,8.2102835718,-4.490
 5666098,-0.825034\H,0,6.4872946733,-4.1535357738,-0.921403\H,0,5.99740
 06785,-6.5836662236,-0.69901\H,0,7.7165335827,-6.9074578202,-0.48335\H
 ,0,7.7659812369,-5.6144774867,1.58317\H,0,6.1816866181,-4.9310276819,1
 .24047\H,0,5.2413650969,-7.3029677234,1.38112\H,0,6.7968482236,-7.8043
 059346,2.04595\H,0,6.530997199,-6.0807252378,3.85731\H,0,4.9563358603,
 -5.6574534868,3.18921\H,0,5.744375449,-8.3701359782,4.34686\H,0,4.7716
 017653,-7.1469407908,5.15718\H,0,3.3734042286,-8.9513517237,4.25673\H,
 0,4.0498784329,-8.7485433787,2.6475\H,0,2.208315411,-4.6141312052,1.04
 346\H,0,3.7799709429,-5.4002031575,1.1058\H,0,4.2928067839,-4.76995271
 5,-1.1626\H,0,2.8830870284,-3.716198751,-1.25496\H,0,2.6757217412,-6.6
 98038722,-0.67745\H,0,1.3698264046,-5.6195506175,-1.141\H,0,3.72651530
 05,-6.4795005951,-2.87637\H,0,2.087273977,-7.1168368093,-2.98438\H,0,2
 .8840793607,-4.2283485093,-3.55955\H,0,2.6532893482,-5.4848636313,-4.7
 6915\H,0,0.4941001746,-4.4392507886,-2.89102\H,0,0.2683925773,-5.70467
 85692,-4.09634\H,0,0.8361574353,-4.127155213,-5.90404\H,0,1.2371465269
 ,-2.8821680759,-4.72799\H,0,-1.5231177497,-4.0659937214,-5.25111\H,0,-
 1.1672046569,-2.9578014498,-3.92368\H,0,-0.7742876312,-2.35162549,-6.8
 8547\H,0,-0.3339257786,-1.274572362,-5.56094\H,0,-2.7207393277,-1.1390
 515617,-4.86497\H,0,-2.4329542828,-0.5544130069,-6.50205\H,0,-3.728227
 0182,-3.1967380612,-5.72218\H,0,-3.1147962493,-2.8663538489,-7.34945\H
 ,0,7.5325927256,0.6111623706,-0.596783\H,0,6.4513276913,-1.5809390414,
 -1.02765\H,0,5.0549421199,-1.6434316887,3.0019\H,0,6.189149779,0.44374
 23834,3.44817\H,0,3.9900575327,-3.3901304035,2.33533\H,0,3.103627844,-
 2.4284552706,1.12943\H,0,4.5350127546,-0.3772038769,-5.00838\H,0,4.291
 783553,-1.9918891426,-5.71042\H,0,6.5791512479,-1.8610968397,-5.10196\
 H,0,6.2501198039,-1.2143797839,-3.49703\C,0,2.9929287132,6.0849560695,
 0.466461\C,0,2.6686793988,7.1775409862,-0.511294\C,0,1.2101574777,7.53
 66849245,-0.159471\C,0,0.6804610203,6.228859644,0.38694\C,0,1.81957892
 2,5.6145903735,1.07168\C,0,-0.5098797303,5.6597058746,0.134074\C,0,-1.
 6203567093,6.2745369186,-0.611639\C,0,-2.8969440962,6.2102802318,-0.06
 17125\S,0,-3.2026949916,5.4396531054,1.50234\C,0,-2.0473795291,4.11958
 30637,1.30338\C,0,-0.8595033051,4.3110364267,0.609735\C,0,-2.375875869
 9,2.8757127985,1.86182\C,0,-1.5316183114,1.800582536,1.62782\C,0,-0.39
 49506201,1.9678865068,0.845764\C,0,-0.0520840128,3.2064842879,0.3443\C
 ,0,-1.480927631,6.8106414121,-1.89114\C,0,-2.5712314799,7.3418346255,-
 2.54806\C,0,-3.8360531992,7.3101462762,-1.97895\C,0,-4.0152531528,6.71
 37501265,-0.739739\C,0,1.899785497,4.7408239752,2.14904\C,0,3.13809535
 78,4.1312342164,2.41245\C,0,4.3044257103,4.5380531096,1.74924\C,0,4.21
 88183563,5.578324971,0.813305\C,0,0.7649872706,4.5448490243,3.10957\O,
 0,3.1702788472,3.0900442728,3.34061\O,0,5.5650954694,4.033063043,1.884
 81\C,0,1.156586957,8.6074554371,0.931922\O,0,-5.196508737,6.5424376489
 ,-0.0914167\O,0,-3.5074279508,2.8657249439,2.61118\H,0,2.7354293361,6.
 8042937277,-1.53673\H,0,3.34412126,8.0277954138,-0.416037\H,0,0.656086
 5149,7.8973231611,-1.02392\H,0,-1.7481685578,0.8251058547,2.0323\H,0,0
 .240095138,1.1168776676,0.659668\H,0,0.8421209384,3.3337406894,-0.2456
 66\H,0,-0.5192536224,6.7839236017,-2.37873\H,0,-2.4468349731,7.7760533
 499,-3.52909\H,0,-4.6717806607,7.7303089408,-2.51624\H,0,5.132232384,5
 .928140855,0.359011\H,0,0.1105788792,5.4127376822,3.07812\H,0,0.160075
 122,3.6665741319,2.90018\H,0,1.1716766451,4.4368695115,4.11432\H,0,1.7
 214714623,8.2850049996,1.80414\H,0,0.1254811421,8.7841949788,1.23066\H
 ,0,1.5767640987,9.5430020727,0.568802\\Version=ES64L-G16RevB.01\State=
 1-A\HF=-5302.5663979\RMSD=8.216e-09\Dipole=-0.7130618,0.367724,0.85886
 96\Quadrupole=21.2276359,-11.2006102,-10.0270257,-2.268694,-2.1893235,
 -18.5475711\PG=C01 [X(C104H142N2O10S1)]\\@


 NOTHING PUZZLES ME MORE THAN TIME AND SPACE; AND YET NOTHING TROUBLES ME LESS
                                                          -- CHARLES LAMB (1810)
 Job cpu time:       0 days 10 hours  2 minutes 21.0 seconds.
 Elapsed time:       0 days  1 hours  2 minutes 54.4 seconds.
 File lengths (MBytes):  RWF=   2968 Int=      0 D2E=      0 Chk=    319 Scr=      1
 Normal termination of Gaussian 16 at Wed Mar  4 12:08:49 2021.
