# Supplementary material for: A light-fuelled nanoratchet shifts a coupled chemical equilibrium
Source: Nat Nanotechnol. 2021 Dec 16;17(2):159–65. doi: 10.1038/s41565-021-01021-z (PMC8956507; doi:10.1038/s41565-021-01021-z)
Supplement: Supplementary file 3 — Supplementary Data Set 2. Gaussian output and xyz files for computed structures. [file 41565_2021_1021_MOESM3_ESM.zip › neutral-molecules-Gaussian-output-files/3_5.out]

 Entering Gaussian System, Link 0=g16
 Initial command:
 /software/software/Gaussian/16-B.01/g16/l1.exe "/local/tmp/Gau-17233.inp" -scrdir="/local/tmp/"
 Entering Link 1 = /software/software/Gaussian/16-B.01/g16/l1.exe PID=     17234.
  
 Copyright (c) 1988-2017, Gaussian, Inc.  All Rights Reserved.
  
 This is part of the Gaussian(R) 16 program.  It is based on
 the Gaussian(R) 09 system (copyright 2009, Gaussian, Inc.),
 the Gaussian(R) 03 system (copyright 2003, Gaussian, Inc.),
 the Gaussian(R) 98 system (copyright 1998, Gaussian, Inc.),
 the Gaussian(R) 94 system (copyright 1995, Gaussian, Inc.),
 the Gaussian 92(TM) system (copyright 1992, Gaussian, Inc.),
 the Gaussian 90(TM) system (copyright 1990, Gaussian, Inc.),
 the Gaussian 88(TM) system (copyright 1988, Gaussian, Inc.),
 the Gaussian 86(TM) system (copyright 1986, Carnegie Mellon
 University), and the Gaussian 82(TM) system (copyright 1983,
 Carnegie Mellon University). Gaussian is a federally registered
 trademark of Gaussian, Inc.
  
 This software contains proprietary and confidential information,
 including trade secrets, belonging to Gaussian, Inc.
  
 This software is provided under written license and may be
 used, copied, transmitted, or stored only in accord with that
 written license.
  
 The following legend is applicable only to US Government
 contracts under FAR:
  
                    RESTRICTED RIGHTS LEGEND
  
 Use, reproduction and disclosure by the US Government is
 subject to restrictions as set forth in subparagraphs (a)
 and (c) of the Commercial Computer Software - Restricted
 Rights clause in FAR 52.227-19.
  
 Gaussian, Inc.
 340 Quinnipiac St., Bldg. 40, Wallingford CT 06492
  
  
 ---------------------------------------------------------------
 Warning -- This program may not be used in any manner that
 competes with the business of Gaussian, Inc. or will provide
 assistance to any competitor of Gaussian, Inc.  The licensee
 of this program is prohibited from giving any competitor of
 Gaussian, Inc. access to this program.  By using this program,
 the user acknowledges that Gaussian, Inc. is engaged in the
 business of creating and licensing software in the field of
 computational chemistry and represents and warrants to the
 licensee that it is not a competitor of Gaussian, Inc. and that
 it will not use this program in any manner prohibited above.
 ---------------------------------------------------------------
  

 Cite this work as:
 Gaussian 16, Revision B.01,
 M. J. Frisch, G. W. Trucks, H. B. Schlegel, G. E. Scuseria, 
 M. A. Robb, J. R. Cheeseman, G. Scalmani, V. Barone, 
 G. A. Petersson, H. Nakatsuji, X. Li, M. Caricato, A. V. Marenich, 
 J. Bloino, B. G. Janesko, R. Gomperts, B. Mennucci, H. P. Hratchian, 
 J. V. Ortiz, A. F. Izmaylov, J. L. Sonnenberg, D. Williams-Young, 
 F. Ding, F. Lipparini, F. Egidi, J. Goings, B. Peng, A. Petrone, 
 T. Henderson, D. Ranasinghe, V. G. Zakrzewski, J. Gao, N. Rega, 
 G. Zheng, W. Liang, M. Hada, M. Ehara, K. Toyota, R. Fukuda, 
 J. Hasegawa, M. Ishida, T. Nakajima, Y. Honda, O. Kitao, H. Nakai, 
 T. Vreven, K. Throssell, J. A. Montgomery, Jr., J. E. Peralta, 
 F. Ogliaro, M. J. Bearpark, J. J. Heyd, E. N. Brothers, K. N. Kudin, 
 V. N. Staroverov, T. A. Keith, R. Kobayashi, J. Normand, 
 K. Raghavachari, A. P. Rendell, J. C. Burant, S. S. Iyengar, 
 J. Tomasi, M. Cossi, J. M. Millam, M. Klene, C. Adamo, R. Cammi, 
 J. W. Ochterski, R. L. Martin, K. Morokuma, O. Farkas, 
 J. B. Foresman, and D. J. Fox, Gaussian, Inc., Wallingford CT, 2016.
 
 ******************************************
 Gaussian 16:  ES64L-G16RevB.01 20-Dec-2017
                 3-Mar-2021 
 ******************************************
 %nprocshared=10
 Will use up to   10 processors via shared memory.
 %mem=8gb
 ---------------
 # m062x/def2svp
 ---------------
 1/38=1,172=1/1;
 2/12=2,17=6,18=5,40=1/2;
 3/5=43,7=101,11=2,25=1,30=1,74=-55/1,2,3;
 4//1;
 5/5=2,38=5/2;
 6/7=2,8=2,9=2,10=2,28=1/1;
 99/5=1,9=1/99;
 -
 0
 -
 Symbolic Z-matrix:
 Charge =  0 Multiplicity = 1
 C                     6.71082   1.92096   1.9033 
 C                     8.18546   1.96705   1.51974 
 C                     5.94685   3.10235   1.27491 
 O                     6.03952   2.96273  -0.12142 
 C                     7.82743  -1.48484   4.32578 
 C                     7.48384  -2.85547   3.67964 
 O                     8.32239  -3.31743   2.64254 
 C                     9.3243   -1.2082    4.28964 
 C                    -4.08105  -2.82945  -1.12386 
 C                    -4.58425  -2.15721  -2.39606 
 C                    -5.87086  -2.81144  -2.89125 
 C                    -6.41681  -2.1793   -4.17383 
 C                    -6.84907  -0.71762  -4.0392 
 C                    -7.99529  -0.52114  -3.04994 
 C                    -8.49752   0.92213  -2.98151 
 C                    -7.40885   1.89858  -2.53793 
 C                    -7.96692   3.22563  -2.0287 
 C                    -6.83681   4.22278  -1.7785 
 C                    -7.26506   5.37867  -0.87592 
 C                    -6.23247   6.51344  -0.8771 
 O                    -4.89263   6.06899  -0.84572 
 C                     0.96061  -3.46046  -3.77358 
 C                    -0.26089  -4.06693  -3.07839 
 C                    -0.78337  -5.28685  -3.83279 
 C                    -2.15179  -5.76197  -3.34244 
 C                    -2.15414  -6.25394  -1.89578 
 C                    -3.5205   -6.81214  -1.4966 
 C                    -3.61002  -7.12701  -0.00401 
 C                    -5.03812  -7.47067   0.41997 
 C                    -5.20974  -7.61347   1.93447 
 C                    -5.18488  -6.27064   2.66367 
 C                    -5.41451  -6.4283    4.16497 
 C                    -5.34475  -5.09772   4.92346 
 O                    -6.43461  -4.25689   4.59844 
 C                    -4.37388   5.49928   0.27213 
 C                    -6.33605  -3.27308   3.66793 
 C                    -3.11028   4.92736   0.11076 
 C                    -2.46128   4.32873   1.1664 
 C                    -3.05433   4.27556   2.42786 
 C                    -4.3215    4.83504   2.57829 
 C                    -4.97454   5.45061   1.52653 
 C                    -5.16481  -2.69997   3.18343 
 C                    -5.21432  -1.68072   2.24767 
 C                    -6.4279   -1.20075   1.76168 
 C                    -7.60045  -1.7842    2.25674 
 C                    -7.56041  -2.7856    3.19556 
 C                    -2.43525   3.61295   3.5878 
 N                    -1.26099   3.62849   4.04301 
 C                    -6.58058  -0.17582   0.72167 
 N                    -5.90116   0.82598   0.37035 
 C                     5.34998   3.82459  -0.92475 
 C                     7.9445   -3.00823   1.34425 
 C                     5.38364   3.53555  -2.29077 
 C                     4.7136    4.32962  -3.18915 
 C                     3.98228   5.44003  -2.75691 
 C                     3.97617   5.74441  -1.4039 
 C                     4.65012   4.94007  -0.49419 
 O                     3.33977   6.13169  -3.74199 
 C                     0.32024   6.38201  -3.62987 
 C                    -1.05608   6.38892  -2.96741 
 C                    -2.10885   5.53162  -3.67117 
 C                    -1.8314    4.03177  -3.5662 
 C                    -3.06251   3.19656  -3.91102 
 C                    -2.84827   1.69052  -3.73674 
 C                    -2.57015   1.23434  -2.30203 
 C                    -3.67725   1.61852  -1.32478 
 C                    -3.49235   0.97604   0.0471 
 C                    -4.68174   1.27313   0.97133 
 C                     5.31813  -1.06968  -4.1507 
 C                     4.54271   0.21216  -4.46556 
 C                     3.4374    0.49598  -3.44807 
 C                     2.43499   1.54685  -3.92102 
 C                     1.31862   1.7577   -2.89565 
 C                     1.74802   2.62653  -1.71239 
 C                     0.81      2.47161  -0.51764 
 C                     1.28021   3.24029   0.72135 
 C                     0.83287   2.55975   2.01789 
 C                     1.01696   3.44436   3.25295 
 C                    -0.17007   4.38417   3.50069 
 C                     7.81148  -4.03426   0.41244 
 C                     7.40218  -3.75219  -0.87592 
 C                     7.09816  -2.44376  -1.26179 
 C                     7.29196  -1.41972  -0.34414 
 C                     7.71912  -1.70582   0.93839 
 O                     6.61849  -2.26113  -2.52557 
 C                     6.08866  -0.98313  -2.83697 
 C                     2.68181   7.34314  -3.44367 
 C                     1.30999   7.18044  -2.78334 
 H                     6.60599   1.98832   2.99397 
 H                     8.28117   1.84406   0.44526 
 H                     8.61462   2.92164   1.81193 
 H                     8.72308   1.16992   2.0237 
 H                     4.89551   3.07322   1.59816 
 H                     6.39368   4.04888   1.61042 
 H                     7.49462  -1.53978   5.37372 
 H                     6.43925  -2.83196   3.34213 
 H                     7.57919  -3.6127    4.46559 
 H                     9.84784  -1.96639   4.86427 
 H                     9.68376  -1.2391    3.26468 
 H                     9.5281   -0.22718   4.71045 
 H                    -3.99049  -3.91292  -1.27402 
 H                    -4.78947  -2.64893  -0.3032 
 H                    -3.80943  -2.2278   -3.16199 
 H                    -4.75204  -1.10279  -2.18229 
 H                    -6.62583  -2.76375  -2.1045 
 H                    -5.67662  -3.86977  -3.08905 
 H                    -7.27337  -2.76991  -4.5088 
 H                    -5.6487   -2.24524  -4.94833 
 H                    -7.16623  -0.36279  -5.02308 
 H                    -5.99488  -0.11506  -3.7332 
 H                    -7.66205  -0.81371  -2.05353 
 H                    -8.82495  -1.17516  -3.33236 
 H                    -9.32384   0.96403  -2.2669 
 H                    -8.89147   1.22253  -3.95546 
 H                    -6.73301   2.09667  -3.37217 
 H                    -6.83454   1.44843  -1.72607 
 H                    -8.50666   3.0476   -1.09585 
 H                    -8.67527   3.64202  -2.74921 
 H                    -6.47909   4.61786  -2.73208 
 H                    -6.00732   3.69604  -1.30383 
 H                    -7.41327   4.9966    0.13565 
 H                    -8.21437   5.79512  -1.21907 
 H                    -6.42992   7.21834  -0.05862 
 H                    -6.29518   7.06047  -1.82251 
 H                     0.69215  -3.09529  -4.76794 
 H                     1.74678  -4.22107  -3.87604 
 H                     0.0222   -4.34936  -2.06115 
 H                    -1.03764  -3.30261  -3.01073 
 H                    -0.86738  -5.03426  -4.89305 
 H                    -0.06221  -6.10307  -3.74513 
 H                    -2.8674   -4.94239  -3.44289 
 H                    -2.49006  -6.57486  -3.99022 
 H                    -1.39361  -7.02773  -1.77014 
 H                    -1.89708  -5.42827  -1.2286 
 H                    -4.2916   -6.07819  -1.74891 
 H                    -3.73307  -7.71285  -2.07682 
 H                    -2.94726  -7.96149   0.23507 
 H                    -3.2564   -6.26036   0.55495 
 H                    -5.71759  -6.69319   0.06051 
 H                    -5.33016  -8.40687  -0.0613 
 H                    -6.16604  -8.10174   2.13603 
 H                    -4.42061  -8.25723   2.32985 
 H                    -4.22002  -5.7899    2.5045 
 H                    -5.95839  -5.62131   2.24583 
 H                    -6.39566  -6.87365   4.33988 
 H                    -4.65902  -7.09607   4.58462 
 H                    -5.43983  -5.28901   5.99754 
 H                    -4.38415  -4.60717   4.74649 
 H                    -2.66081   4.96738  -0.86721 
 H                    -1.50589   3.8603    0.99654 
 H                    -4.80214   4.79868   3.54609 
 H                    -5.94809   5.88363   1.69516 
 H                    -4.1947   -3.03144   3.51943 
 H                    -4.28025  -1.28906   1.87527 
 H                    -8.55674  -1.43302   1.89526 
 H                    -8.46651  -3.22737   3.57979 
 H                    -3.1367    3.02621   4.18161 
 H                    -7.50417  -0.29676   0.15313 
 H                     5.94629   2.67646  -2.61945 
 H                     4.74139   4.11642  -4.24601 
 H                     3.45466   6.60925  -1.02595 
 H                     4.61744   5.20735   0.55091 
 H                     0.25125   6.81922  -4.62826 
 H                     0.68513   5.35992  -3.73624 
 H                    -0.94781   6.04344  -1.93595 
 H                    -1.41633   7.4205   -2.92597 
 H                    -3.07727   5.74171  -3.20828 
 H                    -2.17746   5.82288  -4.7216 
 H                    -1.01294   3.75885  -4.23497 
 H                    -1.5175    3.80216  -2.54716 
 H                    -3.90091   3.5174   -3.29013 
 H                    -3.33813   3.38861  -4.95173 
 H                    -3.74292   1.17661  -4.09946 
 H                    -2.01219   1.37547  -4.36604 
 H                    -2.45964   0.14769  -2.30356 
 H                    -1.62      1.64165  -1.95989 
 H                    -3.70908   2.70131  -1.19738 
 H                    -4.63972   1.30272  -1.72893 
 H                    -3.38367  -0.10215  -0.07451 
 H                    -2.58244   1.35295   0.51889 
 H                    -4.78054   2.36095   1.06525 
 H                    -4.50019   0.8569    1.97229 
 H                     4.61659  -1.90203  -4.08365 
 H                     6.02028  -1.28918  -4.95744 
 H                     5.23139   1.05867  -4.51347 
 H                     4.09192   0.09883  -5.45424 
 H                     3.88087   0.82866  -2.50999 
 H                     2.89057  -0.42759  -3.25591 
 H                     2.94248   2.49468  -4.10831 
 H                     1.99303   1.20928  -4.86149 
 H                     0.46127   2.22159  -3.38473 
 H                     0.99438   0.78013  -2.53098 
 H                     1.7912    3.67374  -2.01987 
 H                     2.75435   2.34287  -1.40328 
 H                     0.73588   1.4093   -0.27485 
 H                    -0.19288   2.80432  -0.79342 
 H                     2.37142   3.29899   0.71727 
 H                     0.90768   4.26694   0.68481 
 H                     1.41547   1.64442   2.14102 
 H                    -0.21629   2.26229   1.94916 
 H                     1.12036   2.81817   4.14096 
 H                     1.92912   4.03526   3.14689 
 H                    -0.41548   4.96209   2.60052 
 H                     0.11415   5.09032   4.29049 
 H                     8.02308  -5.04987   0.71035 
 H                     7.28863  -4.54372  -1.60108 
 H                     7.10451  -0.38983  -0.59448 
 H                     7.85777  -0.89614   1.63088 
 H                     5.41479  -0.66775  -2.03258 
 H                     6.90151  -0.2487   -2.92479 
 H                     2.55711   7.82636  -4.41782 
 H                     3.32416   7.98183  -2.82203 
 H                     1.41744   6.68525  -1.8168 
 H                     0.91365   8.18316  -2.60459 
 C                     3.60929  -1.06232   4.13809 
 C                     2.44055  -1.40741   5.0143 
 C                     1.24569  -0.96872   4.13739 
 C                     1.76919  -1.3137    2.75405 
 C                     3.17536  -0.87051   2.82085 
 C                     1.24116  -2.00752   1.73774 
 C                     2.00974  -2.36671   0.53116 
 C                     1.43936  -2.13107  -0.71721 
 S                    -0.12725  -1.30499  -0.8334 
 C                    -0.8638   -2.2341    0.48049 
 C                    -0.11874  -2.5675    1.60778 
 C                    -2.15973  -2.73202   0.29077 
 C                    -2.66171  -3.64989   1.20131 
 C                    -1.86722  -4.08096   2.25458 
 C                    -0.61072  -3.55346   2.45889 
 C                     3.20941  -3.06559   0.60577 
 C                     3.83489  -3.50003  -0.5468 
 C                     3.26156  -3.26721  -1.78593 
 C                     2.05776  -2.58146  -1.8815 
 C                     4.00889  -0.25223   1.89575 
 C                     5.32142   0.02479   2.29273 
 C                     5.82416  -0.45019   3.51524 
 C                     4.93672  -0.93029   4.47659 
 C                     3.5805    0.16996   0.52842 
 O                     6.13112   0.71596   1.42574 
 O                     7.18594  -0.37517   3.70279 
 C                    -0.09657  -1.47543   4.63499 
 O                     1.4533   -2.32212  -3.09051 
 O                    -2.81345  -2.28501  -0.81052 
 H                     2.47504  -0.89206   5.97431 
 H                     2.38875  -2.48324   5.20603 
 H                     1.20415   0.12884   4.16926 
 H                    -3.65384  -4.05087   1.07342 
 H                    -2.23427  -4.84902   2.92064 
 H                     0.01227  -3.92191   3.25693 
 H                     3.64317  -3.26735   1.57313 
 H                     4.77356  -4.02808  -0.48328 
 H                     3.74613  -3.6248   -2.68157 
 H                     5.2849   -1.1913    5.46426 
 H                     4.06734   1.10647   0.26809 
 H                     3.88913  -0.57177  -0.20704 
 H                     2.5037    0.28457   0.4703 
 H                    -0.34478  -0.95902   5.56089 
 H                    -0.07374  -2.54035   4.84381 
 H                    -0.88083  -1.27126   3.91158 
 
 Stoichiometry    C104H142N2O10S
 Framework group  C1[X(C104H142N2O10S)]
 Deg. of freedom   771
 Full point group                 C1      NOp   1
 Largest Abelian subgroup         C1      NOp   1
 Largest concise Abelian subgroup C1      NOp   1
                         Standard orientation:                         
 ---------------------------------------------------------------------
 Center     Atomic      Atomic             Coordinates (Angstroms)
 Number     Number       Type             X           Y           Z
 ---------------------------------------------------------------------
      1          6           0       -6.976641    1.041238   -1.902241
      2          6           0       -8.423642    1.156379   -1.436678
      3          6           0       -6.237890    2.381481   -1.722812
      4          8           0       -6.232167    2.672928   -0.347004
      5          6           0       -8.064018   -2.975520   -3.084597
      6          6           0       -7.606306   -4.071315   -2.082642
      7          8           0       -8.349855   -4.219785   -0.892163
      8          6           0       -9.568046   -2.747987   -3.017107
      9          6           0        4.227826   -2.215759    1.568569
     10          6           0        4.775769   -1.171168    2.534070
     11          6           0        6.124981   -1.602005    3.102029
     12          6           0        6.718341   -0.591052    4.086191
     13          6           0        7.062045    0.772099    3.481907
     14          6           0        8.129493    0.692209    2.393226
     15          6           0        8.548187    2.060286    1.851930
     16          6           0        7.382302    2.819701    1.219950
     17          6           0        7.834267    3.944072    0.290799
     18          6           0        6.638514    4.781058   -0.160533
     19          6           0        6.944771    5.618169   -1.401334
     20          6           0        5.855132    6.666053   -1.663188
     21          8           0        4.541822    6.191701   -1.453729
     22          6           0       -0.590253   -2.163007    4.670320
     23          6           0        0.614293   -2.914613    4.098233
     24          6           0        1.249214   -3.828296    5.143403
     25          6           0        2.606423   -4.387669    4.714629
     26          6           0        2.541266   -5.298318    3.489337
     27          6           0        3.906780   -5.908911    3.172479
     28          6           0        3.916020   -6.662376    1.843124
     29          6           0        5.329956   -7.074490    1.432913
     30          6           0        5.410359   -7.668349    0.024222
     31          6           0        5.266349   -6.614464   -1.073106
     32          6           0        5.406219   -7.216621   -2.469292
     33          6           0        5.216216   -6.184758   -3.587222
     34          8           0        6.278262   -5.251198   -3.618275
     35          6           0        3.982901    5.291399   -2.302459
     36          6           0        6.187720   -4.033465   -3.024668
     37          6           0        2.764887    4.757098   -1.877275
     38          6           0        2.081772    3.844245   -2.647976
     39          6           0        2.593724    3.426239   -3.876385
     40          6           0        3.816674    3.952165   -4.287689
     41          6           0        4.502658    4.880074   -3.526116
     42          6           0        5.021370   -3.376480   -2.646530
     43          6           0        5.076806   -2.118788   -2.070238
     44          6           0        6.291910   -1.475493   -1.848780
     45          6           0        7.459431   -2.145504   -2.233920
     46          6           0        7.412270   -3.386849   -2.819265
     47          6           0        1.937081    2.421537   -4.729121
     48          7           0        0.736621    2.260383   -5.074469
     49          6           0        6.456611   -0.177281   -1.183250
     50          7           0        5.748734    0.862234   -1.099843
     51          6           0       -5.539119    3.760332    0.101165
     52          6           0       -7.905634   -3.516574    0.217847
     53          6           0       -5.468559    3.902171    1.488819
     54          6           0       -4.785151    4.953534    2.049324
     55          6           0       -4.143944    5.900733    1.245370
     56          6           0       -4.241942    5.776614   -0.132423
     57          6           0       -4.929432    4.711885   -0.700270
     58          8           0       -3.476854    6.880317    1.921388
     59          6           0       -0.488708    7.178520    1.503199
     60          6           0        0.839378    7.025406    0.764360
     61          6           0        1.979994    6.457846    1.610190
     62          6           0        1.777069    4.989896    1.986360
     63          6           0        3.070916    4.339112    2.470634
     64          6           0        2.926810    2.846048    2.777905
     65          6           0        2.581026    1.964350    1.575037
     66          6           0        3.600226    2.065514    0.443978
     67          6           0        3.361396    1.028679   -0.650074
     68          6           0        4.470689    1.065757   -1.710825
     69          6           0       -5.035926    0.091194    4.644932
     70          6           0       -4.311494    1.431455    4.495245
     71          6           0       -3.291316    1.424757    3.356497
     72          6           0       -2.318076    2.600702    3.409180
     73          6           0       -1.283476    2.522500    2.284182
     74          6           0       -1.834657    2.973804    0.930715
     75          6           0       -0.969172    2.490172   -0.230471
     76          6           0       -1.559280    2.827856   -1.603355
     77          6           0       -1.161185    1.797598   -2.663713
     78          6           0       -1.472134    2.255735   -4.090325
     79          6           0       -0.355721    3.111281   -4.702972
     80          6           0       -7.657678   -4.203642    1.403237
     81          6           0       -7.181349   -3.528299    2.509569
     82          6           0       -6.923460   -2.155729    2.456106
     83          6           0       -7.230967   -1.468112    1.289513
     84          6           0       -7.724495   -2.146071    0.191331
     85          8           0       -6.373289   -1.580330    3.563716
     86          6           0       -5.893597   -0.252443    3.431088
     87          6           0       -2.905470    7.962346    1.219767
     88          6           0       -1.572639    7.648354    0.534665
     89          1           0       -6.946549    0.774928   -2.966788
     90          1           0       -8.442708    1.365088   -0.371373
     91          1           0       -8.921370    1.961910   -1.969763
     92          1           0       -8.949343    0.226907   -1.631965
     93          1           0       -5.209691    2.287709   -2.103158
     94          1           0       -6.755611    3.165539   -2.293223
     95          1           0       -7.797429   -3.338015   -4.089329
     96          1           0       -6.544775   -3.913061   -1.850786
     97          1           0       -7.711744   -5.035278   -2.592408
     98          1           0      -10.086399   -3.661584   -3.292412
     99          1           0       -9.858088   -2.475039   -2.006123
    100          1           0       -9.850975   -1.949617   -3.697969
    101          1           0        4.205362   -3.203610    2.046379
    102          1           0        4.870819   -2.272939    0.679066
    103          1           0        4.057166   -1.028206    3.343485
    104          1           0        4.872611   -0.228003    1.998605
    105          1           0        6.823679   -1.773749    2.281326
    106          1           0        6.000961   -2.554595    3.625573
    107          1           0        7.625240   -1.023809    4.516298
    108          1           0        6.006736   -0.440840    4.901815
    109          1           0        7.422895    1.420653    4.284203
    110          1           0        6.158747    1.225160    3.075514
    111          1           0        7.748459    0.098565    1.561431
    112          1           0        9.009563    0.182197    2.794724
    113          1           0        9.322975    1.907331    1.095927
    114          1           0        8.987835    2.656398    2.655280
    115          1           0        6.752369    3.242309    2.005153
    116          1           0        6.781467    2.125043    0.630001
    117          1           0        8.321107    3.506139   -0.583511
    118          1           0        8.564548    4.582842    0.793734
    119          1           0        6.322766    5.437561    0.653515
    120          1           0        5.809391    4.108712   -0.387079
    121          1           0        7.047296    4.949760   -2.258034
    122          1           0        7.890677    6.149077   -1.275669
    123          1           0        5.961025    7.092555   -2.669500
    124          1           0        5.949651    7.477778   -0.935755
    125          1           0       -0.277801   -1.502933    5.483244
    126          1           0       -1.326248   -2.879961    5.059390
    127          1           0        0.281349   -3.503413    3.239663
    128          1           0        1.342965   -2.183779    3.741830
    129          1           0        1.388178   -3.260950    6.067425
    130          1           0        0.568646   -4.654300    5.363652
    131          1           0        3.282113   -3.554721    4.505942
    132          1           0        3.029057   -4.952413    5.549655
    133          1           0        1.816732   -6.096803    3.663740
    134          1           0        2.197604   -4.724804    2.625668
    135          1           0        4.652203   -5.109252    3.129631
    136          1           0        4.204486   -6.581819    3.979749
    137          1           0        3.284793   -7.550254    1.920514
    138          1           0        3.480966   -6.019779    1.077377
    139          1           0        5.988694   -6.203485    1.485821
    140          1           0        5.702338   -7.808958    2.150741
    141          1           0        6.376355   -8.164761   -0.094069
    142          1           0        4.632862   -8.426528   -0.094726
    143          1           0        4.289489   -6.138463   -0.992127
    144          1           0        6.029449   -5.844607   -0.933290
    145          1           0        6.396394   -7.663257   -2.577210
    146          1           0        4.661950   -8.004019   -2.606650
    147          1           0        5.251526   -6.692409   -4.556925
    148          1           0        4.244226   -5.693838   -3.492641
    149          1           0        2.378312    5.080337   -0.925365
    150          1           0        1.165885    3.420646   -2.270146
    151          1           0        4.234771    3.636489   -5.233479
    152          1           0        5.438623    5.270925   -3.893472
    153          1           0        4.050651   -3.824983   -2.789511
    154          1           0        4.149228   -1.661359   -1.762152
    155          1           0        8.416977   -1.670885   -2.071626
    156          1           0        8.313900   -3.896465   -3.121224
    157          1           0        2.628953    1.703466   -5.170258
    158          1           0        7.420292   -0.089580   -0.678751
    159          1           0       -5.961875    3.167698    2.105124
    160          1           0       -4.732858    5.073133    3.119904
    161          1           0       -3.793119    6.500203   -0.794055
    162          1           0       -4.978987    4.647494   -1.776443
    163          1           0       -0.378616    7.902138    2.313720
    164          1           0       -0.790660    6.227108    1.942258
    165          1           0        0.683080    6.377726   -0.102282
    166          1           0        1.140407    8.005570    0.384461
    167          1           0        2.903703    6.546384    1.031244
    168          1           0        2.100911    7.058503    2.514365
    169          1           0        1.019510    4.909246    2.768169
    170          1           0        1.410465    4.449846    1.112491
    171          1           0        3.848876    4.480628    1.718235
    172          1           0        3.402793    4.848858    3.379449
    173          1           0        3.869350    2.495950    3.208169
    174          1           0        2.151390    2.712681    3.536360
    175          1           0        2.529223    0.927379    1.914192
    176          1           0        1.590235    2.217570    1.200940
    177          1           0        3.565679    3.057840   -0.007417
    178          1           0        4.602414    1.918724    0.848301
    179          1           0        3.318749    0.036544   -0.199573
    180          1           0        2.403910    1.214564   -1.141257
    181          1           0        4.504774    2.075213   -2.137180
    182          1           0        4.247149    0.357794   -2.521349
    183          1           0       -4.296643   -0.699426    4.778504
    184          1           0       -5.671496    0.107216    5.532528
    185          1           0       -5.039968    2.230095    4.338201
    186          1           0       -3.792092    1.640180    5.433433
    187          1           0       -3.811892    1.440461    2.399374
    188          1           0       -2.709423    0.504237    3.410941
    189          1           0       -2.862379    3.544047    3.339689
    190          1           0       -1.798582    2.581020    4.370175
    191          1           0       -0.422284    3.140316    2.541272
    192          1           0       -0.931681    1.490865    2.208512
    193          1           0       -1.913838    4.062985    0.909019
    194          1           0       -2.842280    2.577895    0.801625
    195          1           0       -0.854170    1.407375   -0.145169
    196          1           0        0.030218    2.922450   -0.147621
    197          1           0       -2.649500    2.850877   -1.532012
    198          1           0       -1.240696    3.827567   -1.908650
    199          1           0       -1.700668    0.870758   -2.457965
    200          1           0       -0.095344    1.568349   -2.590312
    201          1           0       -1.599229    1.384988   -4.736086
    202          1           0       -2.405828    2.821956   -4.097269
    203          1           0       -0.083745    3.944255   -4.042138
    204          1           0       -0.728000    3.532703   -5.644794
    205          1           0       -7.833451   -5.267789    1.444355
    206          1           0       -6.978762   -4.056071    3.429188
    207          1           0       -7.083107   -0.405691    1.200780
    208          1           0       -7.950950   -1.591821   -0.700784
    209          1           0       -5.291189   -0.177390    2.518896
    210          1           0       -6.737204    0.447872    3.355596
    211          1           0       -2.743903    8.724074    1.988977
    212          1           0       -3.620092    8.359836    0.486077
    213          1           0       -1.715890    6.878099   -0.225038
    214          1           0       -1.243015    8.560174    0.030265
    215          6           0       -3.871282   -2.384309   -3.363795
    216          6           0       -2.745052   -2.944244   -4.182850
    217          6           0       -1.521031   -2.221204   -3.576122
    218          6           0       -1.934458   -2.142602   -2.116805
    219          6           0       -3.363707   -1.785243   -2.204616
    220          6           0       -1.305195   -2.475375   -0.982617
    221          6           0       -1.973533   -2.472016    0.332252
    222          6           0       -1.336802   -1.848053    1.402085
    223         16           0        0.187540   -0.977530    1.139899
    224          6           0        0.886009   -2.240585    0.115741
    225          6           0        0.088310   -2.925984   -0.795832
    226          6           0        2.216319   -2.615852    0.345489
    227          6           0        2.706618   -3.752132   -0.280632
    228          6           0        1.869699   -4.509370   -1.088459
    229          6           0        0.576149   -4.109187   -1.344104
    230          6           0       -3.136353   -3.197324    0.566742
    231          6           0       -3.661573   -3.277629    1.841920
    232          6           0       -3.022353   -2.659089    2.903604
    233          6           0       -1.853356   -1.939733    2.692673
    234          6           0       -4.167391   -0.939933   -1.448039
    235          6           0       -5.515857   -0.838784   -1.806461
    236          6           0       -6.070686   -1.680470   -2.784532
    237          6           0       -5.223046   -2.403694   -3.621600
    238          6           0       -3.674425   -0.106501   -0.310617
    239          8           0       -6.303463    0.058840   -1.129011
    240          8           0       -7.443826   -1.708999   -2.879010
    241          6           0       -0.188676   -2.813674   -4.000170
    242          8           0       -1.186496   -1.304195    3.715279
    243          8           0        2.915229   -1.833158    1.205095
    244          1           0       -2.869308   -2.748648   -5.248073
    245          1           0       -2.648243   -4.024978   -4.043216
    246          1           0       -1.540504   -1.185293   -3.942009
    247          1           0        3.725006   -4.063568   -0.115233
    248          1           0        2.233382   -5.432520   -1.517190
    249          1           0       -0.076671   -4.723384   -1.941869
    250          1           0       -3.620525   -3.698816   -0.257103
    251          1           0       -4.572741   -3.828847    2.014825
    252          1           0       -3.427940   -2.740470    3.900459
    253          1           0       -5.620087   -2.965103   -4.453483
    254          1           0       -4.192812    0.849057   -0.308916
    255          1           0       -3.894512   -0.596923    0.636683
    256          1           0       -2.603814    0.053962   -0.374238
    257          1           0       -0.029077   -2.597806   -5.055400
    258          1           0       -0.167927   -3.891585   -3.874243
    259          1           0        0.628798   -2.373581   -3.436144
 ---------------------------------------------------------------------
 Rotational constants (GHZ):           0.0151393           0.0105125           0.0083411
 Standard basis: def2SVP (5D, 7F)
 There are  2469 symmetry adapted cartesian basis functions of A   symmetry.
 There are  2352 symmetry adapted basis functions of A   symmetry.
  2352 basis functions,  3931 primitive gaussians,  2469 cartesian basis functions
   438 alpha electrons      438 beta electrons
       nuclear repulsion energy     29302.3337871984 Hartrees.
 NAtoms=  259 NActive=  259 NUniq=  259 SFac= 1.00D+00 NAtFMM=   60 NAOKFM=T Big=T
 Integral buffers will be    131072 words long.
 Raffenetti 2 integral format.
 Two-electron integral symmetry is turned on.
 One-electron integrals computed using PRISM.
   1 Symmetry operations used in ECPInt.
 ECPInt:  NShTT=  639015 NPrTT= 2250217 LenC2=  378731 LenP2D=  770275.
 LDataN:  DoStor=T MaxTD1= 4 Len=   56
 NBasis=  2352 RedAO= T EigKep=  1.38D-04  NBF=  2352
 NBsUse=  2352 1.00D-06 EigRej= -1.00D+00 NBFU=  2352
 ExpMin= 1.22D-01 ExpMax= 9.18D+03 ExpMxC= 1.38D+03 IAcc=3 IRadAn=         5 AccDes= 0.00D+00
 Harris functional with IExCor= 1009 and IRadAn=       5 diagonalized for initial guess.
 HarFok:  IExCor= 1009 AccDes= 0.00D+00 IRadAn=         5 IDoV= 1 UseB2=F ITyADJ=14
 ICtDFT=  3500011 ScaDFX=  1.000000  1.000000  1.000000  1.000000
 FoFCou: FMM=F IPFlag=           0 FMFlag=      100000 FMFlg1=        2001
         NFxFlg=           0 DoJE=T BraDBF=F KetDBF=T FulRan=T
         wScrn=  0.000000 ICntrl=       500 IOpCl=  0 I1Cent=   200000004 NGrid=           0
         NMat0=    1 NMatS0=      1 NMatT0=    0 NMatD0=    1 NMtDS0=    0 NMtDT0=    0
 Petite list used in FoFCou.
 Requested convergence on RMS density matrix=1.00D-08 within 128 cycles.
 Requested convergence on MAX density matrix=1.00D-06.
 Requested convergence on             energy=1.00D-06.
 No special actions if energy rises.
 Integral accuracy reduced to 1.0D-05 until final iterations.
 Initial convergence to 1.0D-05 achieved.  Increase integral accuracy.
 SCF Done:  E(RM062X) =  -5302.56197756     A.U. after   17 cycles
            NFock= 17  Conv=0.68D-08     -V/T= 2.0098
 Hyperfine terms turned off by default for NAtoms > 100.

 **********************************************************************

            Population analysis using the SCF Density.

 **********************************************************************

 Orbital symmetries:
       Occupied  (A) (A) (A) (A) (A) (A) (A) (A) (A) (A) (A) (A)
                 (A) (A) (A) (A) (A) (A) (A) (A) (A) (A) (A) (A)
                 (A) (A) (A) (A) (A) (A) (A) (A) (A) (A) (A) (A)
                 (A) (A) (A) (A) (A) (A) (A) (A) (A) (A) (A) (A)
                 (A) (A) (A) (A) (A) (A) (A) (A) (A) (A) (A) (A)
                 (A) (A) (A) (A) (A) (A) (A) (A) (A) (A) (A) (A)
                 (A) (A) (A) (A) (A) (A) (A) (A) (A) (A) (A) (A)
                 (A) (A) (A) (A) (A) (A) (A) (A) (A) (A) (A) (A)
                 (A) (A) (A) (A) (A) (A) (A) (A) (A) (A) (A) (A)
                 (A) (A) (A) (A) (A) (A) (A) (A) (A) (A) (A) (A)
                 (A) (A) (A) (A) (A) (A) (A) (A) (A) (A) (A) (A)
                 (A) (A) (A) (A) (A) (A) (A) (A) (A) (A) (A) (A)
                 (A) (A) (A) (A) (A) (A) (A) (A) (A) (A) (A) (A)
                 (A) (A) (A) (A) (A) (A) (A) (A) (A) (A) (A) (A)
                 (A) (A) (A) (A) (A) (A) (A) (A) (A) (A) (A) (A)
                 (A) (A) (A) (A) (A) (A) (A) (A) (A) (A) (A) (A)
                 (A) (A) (A) (A) (A) (A) (A) (A) (A) (A) (A) (A)
                 (A) (A) (A) (A) (A) (A) (A) (A) (A) (A) (A) (A)
                 (A) (A) (A) (A) (A) (A) (A) (A) (A) (A) (A) (A)
                 (A) (A) (A) (A) (A) (A) (A) (A) (A) (A) (A) (A)
                 (A) (A) (A) (A) (A) (A) (A) (A) (A) (A) (A) (A)
                 (A) (A) (A) (A) (A) (A) (A) (A) (A) (A) (A) (A)
                 (A) (A) (A) (A) (A) (A) (A) (A) (A) (A) (A) (A)
                 (A) (A) (A) (A) (A) (A) (A) (A) (A) (A) (A) (A)
                 (A) (A) (A) (A) (A) (A) (A) (A) (A) (A) (A) (A)
                 (A) (A) (A) (A) (A) (A) (A) (A) (A) (A) (A) (A)
                 (A) (A) (A) (A) (A) (A) (A) (A) (A) (A) (A) (A)
                 (A) (A) (A) (A) (A) (A) (A) (A) (A) (A) (A) (A)
                 (A) (A) (A) (A) (A) (A) (A) (A) (A) (A) (A) (A)
                 (A) (A) (A) (A) (A) (A) (A) (A) (A) (A) (A) (A)
                 (A) (A) (A) (A) (A) (A) (A) (A) (A) (A) (A) (A)
                 (A) (A) (A) (A) (A) (A) (A) (A) (A) (A) (A) (A)
                 (A) (A) (A) (A) (A) (A) (A) (A) (A) (A) (A) (A)
                 (A) (A) (A) (A) (A) (A) (A) (A) (A) (A) (A) (A)
                 (A) (A) (A) (A) (A) (A) (A) (A) (A) (A) (A) (A)
                 (A) (A) (A) (A) (A) (A) (A) (A) (A) (A) (A) (A)
                 (A) (A) (A) (A) (A) (A)
       Virtual   (A) (A) (A) (A) (A) (A) (A) (A) (A) (A) (A) (A)
                 (A) (A) (A) (A) (A) (A) (A) (A) (A) (A) (A) (A)
                 (A) (A) (A) (A) (A) (A) (A) (A) (A) (A) (A) (A)
                 (A) (A) (A) (A) (A) (A) (A) (A) (A) (A) (A) (A)
                 (A) (A) (A) (A) (A) (A) (A) (A) (A) (A) (A) (A)
                 (A) (A) (A) (A) (A) (A) (A) (A) (A) (A) (A) (A)
                 (A) (A) (A) (A) (A) (A) (A) (A) (A) (A) (A) (A)
                 (A) (A) (A) (A) (A) (A) (A) (A) (A) (A) (A) (A)
                 (A) (A) (A) (A) (A) (A) (A) (A) (A) (A) (A) (A)
                 (A) (A) (A) (A) (A) (A) (A) (A) (A) (A) (A) (A)
                 (A) (A) (A) (A) (A) (A) (A) (A) (A) (A) (A) (A)
                 (A) (A) (A) (A) (A) (A) (A) (A) (A) (A) (A) (A)
                 (A) (A) (A) (A) (A) (A) (A) (A) (A) (A) (A) (A)
                 (A) (A) (A) (A) (A) (A) (A) (A) (A) (A) (A) (A)
                 (A) (A) (A) (A) (A) (A) (A) (A) (A) (A) (A) (A)
                 (A) (A) (A) (A) (A) (A) (A) (A) (A) (A) (A) (A)
                 (A) (A) (A) (A) (A) (A) (A) (A) (A) (A) (A) (A)
                 (A) (A) (A) (A) (A) (A) (A) (A) (A) (A) (A) (A)
                 (A) (A) (A) (A) (A) (A) (A) (A) (A) (A) (A) (A)
                 (A) (A) (A) (A) (A) (A) (A) (A) (A) (A) (A) (A)
                 (A) (A) (A) (A) (A) (A) (A) (A) (A) (A) (A) (A)
                 (A) (A) (A) (A) (A) (A) (A) (A) (A) (A) (A) (A)
                 (A) (A) (A) (A) (A) (A) (A) (A) (A) (A) (A) (A)
                 (A) (A) (A) (A) (A) (A) (A) (A) (A) (A) (A) (A)
                 (A) (A) (A) (A) (A) (A) (A) (A) (A) (A) (A) (A)
                 (A) (A) (A) (A) (A) (A) (A) (A) (A) (A) (A) (A)
                 (A) (A) (A) (A) (A) (A) (A) (A) (A) (A) (A) (A)
                 (A) (A) (A) (A) (A) (A) (A) (A) (A) (A) (A) (A)
                 (A) (A) (A) (A) (A) (A) (A) (A) (A) (A) (A) (A)
                 (A) (A) (A) (A) (A) (A) (A) (A) (A) (A) (A) (A)
                 (A) (A) (A) (A) (A) (A) (A) (A) (A) (A) (A) (A)
                 (A) (A) (A) (A) (A) (A) (A) (A) (A) (A) (A) (A)
                 (A) (A) (A) (A) (A) (A) (A) (A) (A) (A) (A) (A)
                 (A) (A) (A) (A) (A) (A) (A) (A) (A) (A) (A) (A)
                 (A) (A) (A) (A) (A) (A) (A) (A) (A) (A) (A) (A)
                 (A) (A) (A) (A) (A) (A) (A) (A) (A) (A) (A) (A)
                 (A) (A) (A) (A) (A) (A) (A) (A) (A) (A) (A) (A)
                 (A) (A) (A) (A) (A) (A) (A) (A) (A) (A) (A) (A)
                 (A) (A) (A) (A) (A) (A) (A) (A) (A) (A) (A) (A)
                 (A) (A) (A) (A) (A) (A) (A) (A) (A) (A) (A) (A)
                 (A) (A) (A) (A) (A) (A) (A) (A) (A) (A) (A) (A)
                 (A) (A) (A) (A) (A) (A) (A) (A) (A) (A) (A) (A)
                 (A) (A) (A) (A) (A) (A) (A) (A) (A) (A) (A) (A)
                 (A) (A) (A) (A) (A) (A) (A) (A) (A) (A) (A) (A)
                 (A) (A) (A) (A) (A) (A) (A) (A) (A) (A) (A) (A)
                 (A) (A) (A) (A) (A) (A) (A) (A) (A) (A) (A) (A)
                 (A) (A) (A) (A) (A) (A) (A) (A) (A) (A) (A) (A)
                 (A) (A) (A) (A) (A) (A) (A) (A) (A) (A) (A) (A)
                 (A) (A) (A) (A) (A) (A) (A) (A) (A) (A) (A) (A)
                 (A) (A) (A) (A) (A) (A) (A) (A) (A) (A) (A) (A)
                 (A) (A) (A) (A) (A) (A) (A) (A) (A) (A) (A) (A)
                 (A) (A) (A) (A) (A) (A) (A) (A) (A) (A) (A) (A)
                 (A) (A) (A) (A) (A) (A) (A) (A) (A) (A) (A) (A)
                 (A) (A) (A) (A) (A) (A) (A) (A) (A) (A) (A) (A)
                 (A) (A) (A) (A) (A) (A) (A) (A) (A) (A) (A) (A)
                 (A) (A) (A) (A) (A) (A) (A) (A) (A) (A) (A) (A)
                 (A) (A) (A) (A) (A) (A) (A) (A) (A) (A) (A) (A)
                 (A) (A) (A) (A) (A) (A) (A) (A) (A) (A) (A) (A)
                 (A) (A) (A) (A) (A) (A) (A) (A) (A) (A) (A) (A)
                 (A) (A) (A) (A) (A) (A) (A) (A) (A) (A) (A) (A)
                 (A) (A) (A) (A) (A) (A) (A) (A) (A) (A) (A) (A)
                 (A) (A) (A) (A) (A) (A) (A) (A) (A) (A) (A) (A)
                 (A) (A) (A) (A) (A) (A) (A) (A) (A) (A) (A) (A)
                 (A) (A) (A) (A) (A) (A) (A) (A) (A) (A) (A) (A)
                 (A) (A) (A) (A) (A) (A) (A) (A) (A) (A) (A) (A)
                 (A) (A) (A) (A) (A) (A) (A) (A) (A) (A) (A) (A)
                 (A) (A) (A) (A) (A) (A) (A) (A) (A) (A) (A) (A)
                 (A) (A) (A) (A) (A) (A) (A) (A) (A) (A) (A) (A)
                 (A) (A) (A) (A) (A) (A) (A) (A) (A) (A) (A) (A)
                 (A) (A) (A) (A) (A) (A) (A) (A) (A) (A) (A) (A)
                 (A) (A) (A) (A) (A) (A) (A) (A) (A) (A) (A) (A)
                 (A) (A) (A) (A) (A) (A) (A) (A) (A) (A) (A) (A)
                 (A) (A) (A) (A) (A) (A) (A) (A) (A) (A) (A) (A)
                 (A) (A) (A) (A) (A) (A) (A) (A) (A) (A) (A) (A)
                 (A) (A) (A) (A) (A) (A) (A) (A) (A) (A) (A) (A)
                 (A) (A) (A) (A) (A) (A) (A) (A) (A) (A) (A) (A)
                 (A) (A) (A) (A) (A) (A) (A) (A) (A) (A) (A) (A)
                 (A) (A) (A) (A) (A) (A) (A) (A) (A) (A) (A) (A)
                 (A) (A) (A) (A) (A) (A) (A) (A) (A) (A) (A) (A)
                 (A) (A) (A) (A) (A) (A) (A) (A) (A) (A) (A) (A)
                 (A) (A) (A) (A) (A) (A) (A) (A) (A) (A) (A) (A)
                 (A) (A) (A) (A) (A) (A) (A) (A) (A) (A) (A) (A)
                 (A) (A) (A) (A) (A) (A) (A) (A) (A) (A) (A) (A)
                 (A) (A) (A) (A) (A) (A) (A) (A) (A) (A) (A) (A)
                 (A) (A) (A) (A) (A) (A) (A) (A) (A) (A) (A) (A)
                 (A) (A) (A) (A) (A) (A) (A) (A) (A) (A) (A) (A)
                 (A) (A) (A) (A) (A) (A) (A) (A) (A) (A) (A) (A)
                 (A) (A) (A) (A) (A) (A) (A) (A) (A) (A) (A) (A)
                 (A) (A) (A) (A) (A) (A) (A) (A) (A) (A) (A) (A)
                 (A) (A) (A) (A) (A) (A) (A) (A) (A) (A) (A) (A)
                 (A) (A) (A) (A) (A) (A) (A) (A) (A) (A) (A) (A)
                 (A) (A) (A) (A) (A) (A) (A) (A) (A) (A) (A) (A)
                 (A) (A) (A) (A) (A) (A) (A) (A) (A) (A) (A) (A)
                 (A) (A) (A) (A) (A) (A) (A) (A) (A) (A) (A) (A)
                 (A) (A) (A) (A) (A) (A) (A) (A) (A) (A) (A) (A)
                 (A) (A) (A) (A) (A) (A) (A) (A) (A) (A) (A) (A)
                 (A) (A) (A) (A) (A) (A) (A) (A) (A) (A) (A) (A)
                 (A) (A) (A) (A) (A) (A) (A) (A) (A) (A) (A) (A)
                 (A) (A) (A) (A) (A) (A) (A) (A) (A) (A) (A) (A)
                 (A) (A) (A) (A) (A) (A) (A) (A) (A) (A) (A) (A)
                 (A) (A) (A) (A) (A) (A) (A) (A) (A) (A) (A) (A)
                 (A) (A) (A) (A) (A) (A) (A) (A) (A) (A) (A) (A)
                 (A) (A) (A) (A) (A) (A) (A) (A) (A) (A) (A) (A)
                 (A) (A) (A) (A) (A) (A) (A) (A) (A) (A) (A) (A)
                 (A) (A) (A) (A) (A) (A) (A) (A) (A) (A) (A) (A)
                 (A) (A) (A) (A) (A) (A) (A) (A) (A) (A) (A) (A)
                 (A) (A) (A) (A) (A) (A) (A) (A) (A) (A) (A) (A)
                 (A) (A) (A) (A) (A) (A) (A) (A) (A) (A) (A) (A)
                 (A) (A) (A) (A) (A) (A) (A) (A) (A) (A) (A) (A)
                 (A) (A) (A) (A) (A) (A) (A) (A) (A) (A) (A) (A)
                 (A) (A) (A) (A) (A) (A) (A) (A) (A) (A) (A) (A)
                 (A) (A) (A) (A) (A) (A) (A) (A) (A) (A) (A) (A)
                 (A) (A) (A) (A) (A) (A) (A) (A) (A) (A) (A) (A)
                 (A) (A) (A) (A) (A) (A) (A) (A) (A) (A) (A) (A)
                 (A) (A) (A) (A) (A) (A) (A) (A) (A) (A) (A) (A)
                 (A) (A) (A) (A) (A) (A) (A) (A) (A) (A) (A) (A)
                 (A) (A) (A) (A) (A) (A) (A) (A) (A) (A) (A) (A)
                 (A) (A) (A) (A) (A) (A) (A) (A) (A) (A) (A) (A)
                 (A) (A) (A) (A) (A) (A) (A) (A) (A) (A) (A) (A)
                 (A) (A) (A) (A) (A) (A) (A) (A) (A) (A) (A) (A)
                 (A) (A) (A) (A) (A) (A) (A) (A) (A) (A) (A) (A)
                 (A) (A) (A) (A) (A) (A) (A) (A) (A) (A) (A) (A)
                 (A) (A) (A) (A) (A) (A) (A) (A) (A) (A) (A) (A)
                 (A) (A) (A) (A) (A) (A) (A) (A) (A) (A) (A) (A)
                 (A) (A) (A) (A) (A) (A) (A) (A) (A) (A) (A) (A)
                 (A) (A) (A) (A) (A) (A) (A) (A) (A) (A) (A) (A)
                 (A) (A) (A) (A) (A) (A) (A) (A) (A) (A) (A) (A)
                 (A) (A) (A) (A) (A) (A) (A) (A) (A) (A) (A) (A)
                 (A) (A) (A) (A) (A) (A) (A) (A) (A) (A) (A) (A)
                 (A) (A) (A) (A) (A) (A) (A) (A) (A) (A) (A) (A)
                 (A) (A) (A) (A) (A) (A) (A) (A) (A) (A) (A) (A)
                 (A) (A) (A) (A) (A) (A) (A) (A) (A) (A) (A) (A)
                 (A) (A) (A) (A) (A) (A) (A) (A) (A) (A) (A) (A)
                 (A) (A) (A) (A) (A) (A) (A) (A) (A) (A) (A) (A)
                 (A) (A) (A) (A) (A) (A) (A) (A) (A) (A) (A) (A)
                 (A) (A) (A) (A) (A) (A) (A) (A) (A) (A) (A) (A)
                 (A) (A) (A) (A) (A) (A) (A) (A) (A) (A) (A) (A)
                 (A) (A) (A) (A) (A) (A) (A) (A) (A) (A) (A) (A)
                 (A) (A) (A) (A) (A) (A) (A) (A) (A) (A) (A) (A)
                 (A) (A) (A) (A) (A) (A) (A) (A) (A) (A) (A) (A)
                 (A) (A) (A) (A) (A) (A) (A) (A) (A) (A) (A) (A)
                 (A) (A) (A) (A) (A) (A) (A) (A) (A) (A) (A) (A)
                 (A) (A) (A) (A) (A) (A) (A) (A) (A) (A) (A) (A)
                 (A) (A) (A) (A) (A) (A) (A) (A) (A) (A) (A) (A)
                 (A) (A) (A) (A) (A) (A) (A) (A) (A) (A) (A) (A)
                 (A) (A) (A) (A) (A) (A) (A) (A) (A) (A) (A) (A)
                 (A) (A) (A) (A) (A) (A) (A) (A) (A) (A) (A) (A)
                 (A) (A) (A) (A) (A) (A) (A) (A) (A) (A) (A) (A)
                 (A) (A) (A) (A) (A) (A) (A) (A) (A) (A) (A) (A)
                 (A) (A) (A) (A) (A) (A) (A) (A) (A) (A) (A) (A)
                 (A) (A) (A) (A) (A) (A) (A) (A) (A) (A) (A) (A)
                 (A) (A) (A) (A) (A) (A) (A) (A) (A) (A) (A) (A)
                 (A) (A) (A) (A) (A) (A) (A) (A) (A) (A) (A) (A)
                 (A) (A) (A) (A) (A) (A) (A) (A) (A) (A) (A) (A)
                 (A) (A) (A) (A) (A) (A) (A) (A) (A) (A) (A) (A)
                 (A) (A) (A) (A) (A) (A) (A) (A) (A) (A) (A) (A)
                 (A) (A) (A) (A) (A) (A) (A) (A) (A) (A) (A) (A)
                 (A) (A) (A) (A) (A) (A) (A) (A) (A) (A) (A) (A)
                 (A) (A) (A) (A) (A) (A) (A) (A) (A) (A) (A) (A)
                 (A) (A) (A) (A) (A) (A)
 The electronic state is 1-A.
 Alpha  occ. eigenvalues --  -89.90615 -19.66882 -19.66678 -19.66227 -19.66154
 Alpha  occ. eigenvalues --  -19.65819 -19.65082 -19.64899 -19.64589 -19.64428
 Alpha  occ. eigenvalues --  -19.64221 -14.74382 -14.74002 -10.62774 -10.62520
 Alpha  occ. eigenvalues --  -10.62161 -10.61763 -10.61624 -10.61544 -10.61172
 Alpha  occ. eigenvalues --  -10.61145 -10.60899 -10.60882 -10.60799 -10.60785
 Alpha  occ. eigenvalues --  -10.60702 -10.60583 -10.60508 -10.60201 -10.59926
 Alpha  occ. eigenvalues --  -10.59922 -10.59239 -10.59075 -10.59064 -10.58572
 Alpha  occ. eigenvalues --  -10.58274 -10.57693 -10.57234 -10.56902 -10.56813
 Alpha  occ. eigenvalues --  -10.56573 -10.56531 -10.56486 -10.56443 -10.56411
 Alpha  occ. eigenvalues --  -10.56386 -10.56324 -10.56223 -10.56186 -10.56176
 Alpha  occ. eigenvalues --  -10.56174 -10.56111 -10.56095 -10.55958 -10.55809
 Alpha  occ. eigenvalues --  -10.55755 -10.55755 -10.55743 -10.55687 -10.55663
 Alpha  occ. eigenvalues --  -10.55616 -10.55468 -10.55333 -10.55309 -10.55274
 Alpha  occ. eigenvalues --  -10.55257 -10.55192 -10.55081 -10.54985 -10.54936
 Alpha  occ. eigenvalues --  -10.54861 -10.54851 -10.54745 -10.54735 -10.54640
 Alpha  occ. eigenvalues --  -10.54640 -10.54582 -10.54511 -10.54489 -10.54394
 Alpha  occ. eigenvalues --  -10.54348 -10.54282 -10.54232 -10.54204 -10.54095
 Alpha  occ. eigenvalues --  -10.54044 -10.53985 -10.53842 -10.53788 -10.53734
 Alpha  occ. eigenvalues --  -10.53726 -10.53714 -10.53599 -10.53576 -10.53552
 Alpha  occ. eigenvalues --  -10.53536 -10.53474 -10.53422 -10.53402 -10.53321
 Alpha  occ. eigenvalues --  -10.53313 -10.53311 -10.53178 -10.53156 -10.53120
 Alpha  occ. eigenvalues --  -10.53111 -10.53071 -10.52776 -10.52628 -10.52423
 Alpha  occ. eigenvalues --  -10.52205 -10.52154 -10.52149 -10.52126 -10.52085
 Alpha  occ. eigenvalues --  -10.52050 -10.51935  -8.26809  -6.19131  -6.18900
 Alpha  occ. eigenvalues --   -6.18471  -1.18602  -1.18596  -1.18392  -1.17984
 Alpha  occ. eigenvalues --   -1.17608  -1.16764  -1.16403  -1.15956  -1.15857
 Alpha  occ. eigenvalues --   -1.15218  -1.01757  -1.01543  -0.99641  -0.98039
 Alpha  occ. eigenvalues --   -0.96294  -0.95909  -0.95717  -0.95183  -0.94160
 Alpha  occ. eigenvalues --   -0.92802  -0.91667  -0.91080  -0.90517  -0.90345
 Alpha  occ. eigenvalues --   -0.90162  -0.89857  -0.89675  -0.89207  -0.88936
 Alpha  occ. eigenvalues --   -0.88897  -0.88579  -0.88399  -0.88007  -0.87736
 Alpha  occ. eigenvalues --   -0.87081  -0.86760  -0.86289  -0.86145  -0.85583
 Alpha  occ. eigenvalues --   -0.85125  -0.84834  -0.84599  -0.84518  -0.84097
 Alpha  occ. eigenvalues --   -0.83980  -0.83774  -0.83645  -0.83046  -0.82817
 Alpha  occ. eigenvalues --   -0.82619  -0.82210  -0.82097  -0.81328  -0.80760
 Alpha  occ. eigenvalues --   -0.80535  -0.79946  -0.79510  -0.78497  -0.77944
 Alpha  occ. eigenvalues --   -0.77733  -0.77543  -0.77215  -0.76764  -0.76425
 Alpha  occ. eigenvalues --   -0.75855  -0.75681  -0.74803  -0.74660  -0.73737
 Alpha  occ. eigenvalues --   -0.73397  -0.72934  -0.71723  -0.71659  -0.71309
 Alpha  occ. eigenvalues --   -0.70835  -0.70499  -0.70284  -0.69940  -0.69910
 Alpha  occ. eigenvalues --   -0.69825  -0.69619  -0.68977  -0.68462  -0.68148
 Alpha  occ. eigenvalues --   -0.67704  -0.67363  -0.67213  -0.67102  -0.66679
 Alpha  occ. eigenvalues --   -0.66162  -0.66043  -0.65898  -0.65693  -0.65483
 Alpha  occ. eigenvalues --   -0.65199  -0.65051  -0.64989  -0.64574  -0.64453
 Alpha  occ. eigenvalues --   -0.64313  -0.64002  -0.63896  -0.63613  -0.63520
 Alpha  occ. eigenvalues --   -0.63297  -0.62921  -0.62781  -0.62325  -0.62257
 Alpha  occ. eigenvalues --   -0.61526  -0.61360  -0.61171  -0.60879  -0.60319
 Alpha  occ. eigenvalues --   -0.60119  -0.59325  -0.59202  -0.58825  -0.58300
 Alpha  occ. eigenvalues --   -0.58202  -0.58131  -0.57743  -0.57557  -0.57409
 Alpha  occ. eigenvalues --   -0.57007  -0.56804  -0.56616  -0.56444  -0.56256
 Alpha  occ. eigenvalues --   -0.56088  -0.55878  -0.55804  -0.55546  -0.55427
 Alpha  occ. eigenvalues --   -0.55189  -0.54995  -0.54781  -0.54680  -0.54648
 Alpha  occ. eigenvalues --   -0.54396  -0.54335  -0.54198  -0.54111  -0.53871
 Alpha  occ. eigenvalues --   -0.53705  -0.53622  -0.53297  -0.53075  -0.53043
 Alpha  occ. eigenvalues --   -0.52771  -0.52705  -0.52629  -0.52393  -0.52254
 Alpha  occ. eigenvalues --   -0.52048  -0.52009  -0.51907  -0.51815  -0.51622
 Alpha  occ. eigenvalues --   -0.51453  -0.51418  -0.51272  -0.50799  -0.50625
 Alpha  occ. eigenvalues --   -0.50562  -0.50303  -0.50234  -0.49772  -0.49678
 Alpha  occ. eigenvalues --   -0.49538  -0.49392  -0.49163  -0.49051  -0.48938
 Alpha  occ. eigenvalues --   -0.48902  -0.48828  -0.48739  -0.48539  -0.48504
 Alpha  occ. eigenvalues --   -0.48348  -0.48185  -0.48055  -0.47988  -0.47927
 Alpha  occ. eigenvalues --   -0.47875  -0.47797  -0.47501  -0.47475  -0.47246
 Alpha  occ. eigenvalues --   -0.47093  -0.46999  -0.46870  -0.46771  -0.46736
 Alpha  occ. eigenvalues --   -0.46502  -0.46364  -0.46296  -0.46143  -0.46031
 Alpha  occ. eigenvalues --   -0.45924  -0.45870  -0.45800  -0.45687  -0.45642
 Alpha  occ. eigenvalues --   -0.45425  -0.45403  -0.45295  -0.45220  -0.45046
 Alpha  occ. eigenvalues --   -0.44818  -0.44665  -0.44526  -0.44461  -0.44348
 Alpha  occ. eigenvalues --   -0.44321  -0.44011  -0.43880  -0.43732  -0.43594
 Alpha  occ. eigenvalues --   -0.43563  -0.43333  -0.43286  -0.43134  -0.42984
 Alpha  occ. eigenvalues --   -0.42814  -0.42681  -0.42631  -0.42386  -0.42245
 Alpha  occ. eigenvalues --   -0.42176  -0.42046  -0.41819  -0.41780  -0.41759
 Alpha  occ. eigenvalues --   -0.41640  -0.41520  -0.41386  -0.41210  -0.41057
 Alpha  occ. eigenvalues --   -0.40963  -0.40814  -0.40684  -0.40596  -0.40510
 Alpha  occ. eigenvalues --   -0.40402  -0.40323  -0.40144  -0.40038  -0.39990
 Alpha  occ. eigenvalues --   -0.39864  -0.39700  -0.39609  -0.39555  -0.39391
 Alpha  occ. eigenvalues --   -0.39345  -0.39228  -0.39086  -0.39072  -0.38962
 Alpha  occ. eigenvalues --   -0.38835  -0.38816  -0.38714  -0.38666  -0.38528
 Alpha  occ. eigenvalues --   -0.38466  -0.38261  -0.38172  -0.38080  -0.37992
 Alpha  occ. eigenvalues --   -0.37808  -0.37764  -0.37580  -0.37542  -0.37364
 Alpha  occ. eigenvalues --   -0.37118  -0.37093  -0.37021  -0.36996  -0.36855
 Alpha  occ. eigenvalues --   -0.36690  -0.36361  -0.36333  -0.36291  -0.36186
 Alpha  occ. eigenvalues --   -0.36029  -0.35882  -0.35716  -0.35593  -0.35390
 Alpha  occ. eigenvalues --   -0.35157  -0.35105  -0.34976  -0.34778  -0.34534
 Alpha  occ. eigenvalues --   -0.34379  -0.34353  -0.34214  -0.34023  -0.33953
 Alpha  occ. eigenvalues --   -0.33505  -0.32383  -0.32076  -0.31611  -0.30888
 Alpha  occ. eigenvalues --   -0.30053  -0.29876  -0.29750  -0.29528  -0.29242
 Alpha  occ. eigenvalues --   -0.28594  -0.28009  -0.27469  -0.27273  -0.25848
 Alpha  occ. eigenvalues --   -0.25581  -0.25293  -0.24806
 Alpha virt. eigenvalues --   -0.01637  -0.00465   0.00528   0.01247   0.01681
 Alpha virt. eigenvalues --    0.01803   0.01907   0.02344   0.02678   0.03233
 Alpha virt. eigenvalues --    0.03637   0.04099   0.05228   0.05800   0.06252
 Alpha virt. eigenvalues --    0.06408   0.06658   0.06880   0.07331   0.07814
 Alpha virt. eigenvalues --    0.08064   0.08184   0.08364   0.08618   0.08668
 Alpha virt. eigenvalues --    0.08884   0.08957   0.09139   0.09345   0.09359
 Alpha virt. eigenvalues --    0.09600   0.09726   0.09809   0.09875   0.10210
 Alpha virt. eigenvalues --    0.10420   0.10557   0.10726   0.10749   0.10865
 Alpha virt. eigenvalues --    0.11128   0.11288   0.11358   0.11622   0.11760
 Alpha virt. eigenvalues --    0.11873   0.11933   0.12015   0.12176   0.12315
 Alpha virt. eigenvalues --    0.12484   0.12615   0.12746   0.12869   0.13102
 Alpha virt. eigenvalues --    0.13230   0.13295   0.13496   0.13627   0.13782
 Alpha virt. eigenvalues --    0.13982   0.14017   0.14247   0.14378   0.14549
 Alpha virt. eigenvalues --    0.14568   0.14794   0.14833   0.15041   0.15097
 Alpha virt. eigenvalues --    0.15330   0.15387   0.15566   0.15718   0.15878
 Alpha virt. eigenvalues --    0.15992   0.16110   0.16271   0.16465   0.16675
 Alpha virt. eigenvalues --    0.16811   0.16905   0.16940   0.17044   0.17099
 Alpha virt. eigenvalues --    0.17165   0.17300   0.17334   0.17425   0.17630
 Alpha virt. eigenvalues --    0.17709   0.17773   0.17847   0.17974   0.18147
 Alpha virt. eigenvalues --    0.18226   0.18314   0.18369   0.18428   0.18509
 Alpha virt. eigenvalues --    0.18598   0.18668   0.18733   0.18861   0.18989
 Alpha virt. eigenvalues --    0.19082   0.19207   0.19253   0.19332   0.19473
 Alpha virt. eigenvalues --    0.19576   0.19706   0.19740   0.19870   0.19911
 Alpha virt. eigenvalues --    0.20115   0.20189   0.20289   0.20457   0.20513
 Alpha virt. eigenvalues --    0.20526   0.20652   0.20717   0.20831   0.20847
 Alpha virt. eigenvalues --    0.20937   0.21059   0.21135   0.21304   0.21484
 Alpha virt. eigenvalues --    0.21567   0.21628   0.21728   0.21798   0.21833
 Alpha virt. eigenvalues --    0.22090   0.22156   0.22251   0.22368   0.22517
 Alpha virt. eigenvalues --    0.22645   0.22753   0.22877   0.23105   0.23228
 Alpha virt. eigenvalues --    0.23310   0.23420   0.23469   0.23603   0.23712
 Alpha virt. eigenvalues --    0.23800   0.23945   0.23970   0.24052   0.24229
 Alpha virt. eigenvalues --    0.24295   0.24443   0.24615   0.24787   0.24921
 Alpha virt. eigenvalues --    0.24989   0.25149   0.25201   0.25292   0.25360
 Alpha virt. eigenvalues --    0.25542   0.25594   0.25812   0.25976   0.26041
 Alpha virt. eigenvalues --    0.26223   0.26375   0.26425   0.26678   0.26792
 Alpha virt. eigenvalues --    0.26848   0.26963   0.27094   0.27211   0.27368
 Alpha virt. eigenvalues --    0.27487   0.27579   0.27624   0.27760   0.27810
 Alpha virt. eigenvalues --    0.27893   0.27977   0.28124   0.28190   0.28235
 Alpha virt. eigenvalues --    0.28357   0.28530   0.28673   0.28743   0.28814
 Alpha virt. eigenvalues --    0.29083   0.29181   0.29229   0.29391   0.29420
 Alpha virt. eigenvalues --    0.29590   0.29716   0.29777   0.29831   0.30012
 Alpha virt. eigenvalues --    0.30164   0.30359   0.30451   0.30539   0.30798
 Alpha virt. eigenvalues --    0.30974   0.31120   0.31232   0.31323   0.31439
 Alpha virt. eigenvalues --    0.31508   0.31727   0.31780   0.31842   0.31936
 Alpha virt. eigenvalues --    0.32069   0.32233   0.32396   0.32436   0.32504
 Alpha virt. eigenvalues --    0.32674   0.32719   0.33056   0.33213   0.33283
 Alpha virt. eigenvalues --    0.33560   0.33914   0.34016   0.34111   0.34210
 Alpha virt. eigenvalues --    0.34304   0.34512   0.34549   0.34882   0.34917
 Alpha virt. eigenvalues --    0.35044   0.35058   0.35132   0.35318   0.35469
 Alpha virt. eigenvalues --    0.35594   0.35743   0.35819   0.35981   0.36051
 Alpha virt. eigenvalues --    0.36193   0.36474   0.36586   0.36818   0.37053
 Alpha virt. eigenvalues --    0.37203   0.37478   0.37630   0.38024   0.38110
 Alpha virt. eigenvalues --    0.38249   0.38363   0.38612   0.38692   0.38716
 Alpha virt. eigenvalues --    0.38925   0.39328   0.39345   0.39531   0.39723
 Alpha virt. eigenvalues --    0.40308   0.40333   0.40736   0.40926   0.41130
 Alpha virt. eigenvalues --    0.41270   0.41730   0.41946   0.42255   0.42613
 Alpha virt. eigenvalues --    0.42786   0.42956   0.43050   0.43203   0.43362
 Alpha virt. eigenvalues --    0.43736   0.43807   0.44087   0.44342   0.44573
 Alpha virt. eigenvalues --    0.44802   0.44922   0.45403   0.45658   0.45842
 Alpha virt. eigenvalues --    0.45910   0.45960   0.46223   0.46268   0.46460
 Alpha virt. eigenvalues --    0.46575   0.46805   0.46820   0.46876   0.46987
 Alpha virt. eigenvalues --    0.47230   0.47390   0.47527   0.47643   0.47680
 Alpha virt. eigenvalues --    0.47701   0.47945   0.48127   0.48215   0.48329
 Alpha virt. eigenvalues --    0.48439   0.48509   0.48700   0.48848   0.49023
 Alpha virt. eigenvalues --    0.49055   0.49231   0.49304   0.49352   0.49576
 Alpha virt. eigenvalues --    0.49678   0.49765   0.49863   0.50047   0.50105
 Alpha virt. eigenvalues --    0.50286   0.50559   0.50632   0.50832   0.50933
 Alpha virt. eigenvalues --    0.51135   0.51254   0.51357   0.51438   0.51500
 Alpha virt. eigenvalues --    0.51684   0.51770   0.51920   0.52111   0.52226
 Alpha virt. eigenvalues --    0.52354   0.52539   0.52682   0.52977   0.53115
 Alpha virt. eigenvalues --    0.53200   0.53392   0.53482   0.53518   0.53842
 Alpha virt. eigenvalues --    0.53953   0.54161   0.54264   0.54386   0.54705
 Alpha virt. eigenvalues --    0.54737   0.54887   0.55056   0.55190   0.55326
 Alpha virt. eigenvalues --    0.55400   0.55458   0.55700   0.55905   0.56105
 Alpha virt. eigenvalues --    0.56483   0.56613   0.56680   0.57055   0.57137
 Alpha virt. eigenvalues --    0.57170   0.57322   0.57477   0.57639   0.57709
 Alpha virt. eigenvalues --    0.57920   0.58021   0.58169   0.58236   0.58318
 Alpha virt. eigenvalues --    0.58533   0.58736   0.58832   0.59002   0.59085
 Alpha virt. eigenvalues --    0.59162   0.59618   0.59701   0.59786   0.59932
 Alpha virt. eigenvalues --    0.60136   0.60255   0.60445   0.60476   0.60570
 Alpha virt. eigenvalues --    0.60807   0.60829   0.60998   0.61161   0.61212
 Alpha virt. eigenvalues --    0.61302   0.61660   0.61797   0.61862   0.62196
 Alpha virt. eigenvalues --    0.62421   0.62463   0.62932   0.62950   0.63139
 Alpha virt. eigenvalues --    0.63189   0.63347   0.63478   0.63562   0.63777
 Alpha virt. eigenvalues --    0.63955   0.64075   0.64139   0.64355   0.64515
 Alpha virt. eigenvalues --    0.64532   0.64691   0.64834   0.64865   0.65121
 Alpha virt. eigenvalues --    0.65325   0.65426   0.65644   0.65754   0.65872
 Alpha virt. eigenvalues --    0.65996   0.66249   0.66423   0.66559   0.66611
 Alpha virt. eigenvalues --    0.66677   0.66766   0.66928   0.67053   0.67165
 Alpha virt. eigenvalues --    0.67235   0.67360   0.67510   0.67558   0.67685
 Alpha virt. eigenvalues --    0.67917   0.68031   0.68061   0.68161   0.68199
 Alpha virt. eigenvalues --    0.68262   0.68456   0.68653   0.68702   0.68746
 Alpha virt. eigenvalues --    0.68801   0.68821   0.69178   0.69260   0.69351
 Alpha virt. eigenvalues --    0.69364   0.69485   0.69617   0.69633   0.69774
 Alpha virt. eigenvalues --    0.69782   0.69936   0.70020   0.70135   0.70142
 Alpha virt. eigenvalues --    0.70223   0.70310   0.70473   0.70483   0.70534
 Alpha virt. eigenvalues --    0.70562   0.70657   0.70813   0.70913   0.71057
 Alpha virt. eigenvalues --    0.71091   0.71139   0.71221   0.71275   0.71398
 Alpha virt. eigenvalues --    0.71457   0.71591   0.71612   0.71663   0.71766
 Alpha virt. eigenvalues --    0.71858   0.71918   0.72013   0.72071   0.72200
 Alpha virt. eigenvalues --    0.72224   0.72324   0.72411   0.72512   0.72568
 Alpha virt. eigenvalues --    0.72591   0.72740   0.72758   0.72835   0.72876
 Alpha virt. eigenvalues --    0.72996   0.73014   0.73065   0.73196   0.73214
 Alpha virt. eigenvalues --    0.73353   0.73416   0.73493   0.73584   0.73625
 Alpha virt. eigenvalues --    0.73703   0.73768   0.73806   0.73925   0.74008
 Alpha virt. eigenvalues --    0.74027   0.74119   0.74197   0.74272   0.74341
 Alpha virt. eigenvalues --    0.74452   0.74490   0.74536   0.74584   0.74706
 Alpha virt. eigenvalues --    0.74727   0.74798   0.74964   0.75011   0.75031
 Alpha virt. eigenvalues --    0.75073   0.75270   0.75317   0.75336   0.75381
 Alpha virt. eigenvalues --    0.75454   0.75480   0.75637   0.75718   0.75798
 Alpha virt. eigenvalues --    0.75907   0.75974   0.75996   0.76096   0.76111
 Alpha virt. eigenvalues --    0.76217   0.76356   0.76370   0.76465   0.76521
 Alpha virt. eigenvalues --    0.76609   0.76645   0.76709   0.76740   0.76830
 Alpha virt. eigenvalues --    0.76888   0.76981   0.77073   0.77160   0.77286
 Alpha virt. eigenvalues --    0.77339   0.77448   0.77524   0.77583   0.77720
 Alpha virt. eigenvalues --    0.77752   0.77790   0.77834   0.77958   0.78049
 Alpha virt. eigenvalues --    0.78141   0.78200   0.78313   0.78391   0.78444
 Alpha virt. eigenvalues --    0.78584   0.78674   0.78712   0.78754   0.78894
 Alpha virt. eigenvalues --    0.78956   0.79071   0.79141   0.79251   0.79272
 Alpha virt. eigenvalues --    0.79455   0.79552   0.79712   0.79807   0.79931
 Alpha virt. eigenvalues --    0.79963   0.80032   0.80108   0.80298   0.80418
 Alpha virt. eigenvalues --    0.80434   0.80571   0.80693   0.80817   0.81050
 Alpha virt. eigenvalues --    0.81110   0.81250   0.81389   0.81541   0.81628
 Alpha virt. eigenvalues --    0.81709   0.81881   0.82005   0.82248   0.82258
 Alpha virt. eigenvalues --    0.82460   0.82533   0.82658   0.82754   0.82812
 Alpha virt. eigenvalues --    0.83077   0.83263   0.83370   0.83500   0.83577
 Alpha virt. eigenvalues --    0.83749   0.83896   0.84036   0.84073   0.84272
 Alpha virt. eigenvalues --    0.84480   0.84623   0.84685   0.84926   0.85076
 Alpha virt. eigenvalues --    0.85291   0.85568   0.85707   0.85933   0.85993
 Alpha virt. eigenvalues --    0.86081   0.86199   0.86335   0.86642   0.86740
 Alpha virt. eigenvalues --    0.86969   0.87021   0.87221   0.87280   0.87534
 Alpha virt. eigenvalues --    0.87597   0.87778   0.87968   0.88084   0.88236
 Alpha virt. eigenvalues --    0.88468   0.88583   0.88696   0.88897   0.88988
 Alpha virt. eigenvalues --    0.89112   0.89286   0.89511   0.89634   0.89757
 Alpha virt. eigenvalues --    0.89883   0.90176   0.90225   0.90435   0.90486
 Alpha virt. eigenvalues --    0.90823   0.90930   0.91128   0.91193   0.91359
 Alpha virt. eigenvalues --    0.91544   0.91804   0.91916   0.92108   0.92277
 Alpha virt. eigenvalues --    0.92582   0.92720   0.92885   0.93112   0.93255
 Alpha virt. eigenvalues --    0.93365   0.93740   0.93776   0.93972   0.94259
 Alpha virt. eigenvalues --    0.94472   0.94744   0.94870   0.95069   0.95203
 Alpha virt. eigenvalues --    0.95367   0.95408   0.95798   0.95894   0.96049
 Alpha virt. eigenvalues --    0.96125   0.96282   0.96458   0.96742   0.96936
 Alpha virt. eigenvalues --    0.97118   0.97303   0.97379   0.97855   0.98050
 Alpha virt. eigenvalues --    0.98244   0.98402   0.98924   0.99136   0.99165
 Alpha virt. eigenvalues --    0.99246   0.99494   0.99744   0.99868   1.00051
 Alpha virt. eigenvalues --    1.00187   1.00377   1.00435   1.00672   1.00973
 Alpha virt. eigenvalues --    1.01179   1.01600   1.01656   1.01740   1.01898
 Alpha virt. eigenvalues --    1.02284   1.02328   1.02708   1.02806   1.02890
 Alpha virt. eigenvalues --    1.03112   1.03255   1.03442   1.03555   1.03760
 Alpha virt. eigenvalues --    1.03829   1.04026   1.04139   1.04300   1.04672
 Alpha virt. eigenvalues --    1.04737   1.04873   1.05196   1.05449   1.05595
 Alpha virt. eigenvalues --    1.05995   1.06218   1.06337   1.06653   1.06868
 Alpha virt. eigenvalues --    1.06979   1.07180   1.07277   1.07410   1.07659
 Alpha virt. eigenvalues --    1.07930   1.07994   1.08257   1.08375   1.08443
 Alpha virt. eigenvalues --    1.09045   1.09061   1.09160   1.09366   1.09422
 Alpha virt. eigenvalues --    1.09821   1.09972   1.10014   1.10172   1.10483
 Alpha virt. eigenvalues --    1.10594   1.10800   1.11070   1.11334   1.11470
 Alpha virt. eigenvalues --    1.11619   1.11924   1.12065   1.12488   1.12627
 Alpha virt. eigenvalues --    1.12792   1.13054   1.13257   1.13373   1.13685
 Alpha virt. eigenvalues --    1.13888   1.14098   1.14357   1.14765   1.14819
 Alpha virt. eigenvalues --    1.14909   1.15305   1.15531   1.15727   1.15857
 Alpha virt. eigenvalues --    1.16108   1.16220   1.16536   1.16789   1.16924
 Alpha virt. eigenvalues --    1.17250   1.17590   1.17730   1.17872   1.18237
 Alpha virt. eigenvalues --    1.18362   1.18747   1.19098   1.19247   1.19614
 Alpha virt. eigenvalues --    1.19672   1.20117   1.20206   1.20711   1.20798
 Alpha virt. eigenvalues --    1.20911   1.21242   1.21409   1.21568   1.21730
 Alpha virt. eigenvalues --    1.21984   1.22250   1.22441   1.22673   1.22779
 Alpha virt. eigenvalues --    1.23057   1.23508   1.23736   1.24092   1.24128
 Alpha virt. eigenvalues --    1.24278   1.24598   1.24708   1.25059   1.25250
 Alpha virt. eigenvalues --    1.25534   1.25911   1.26096   1.26278   1.26567
 Alpha virt. eigenvalues --    1.26615   1.27070   1.27191   1.27610   1.27722
 Alpha virt. eigenvalues --    1.28047   1.28156   1.28248   1.28737   1.28881
 Alpha virt. eigenvalues --    1.29097   1.29270   1.29439   1.29622   1.29784
 Alpha virt. eigenvalues --    1.30017   1.30190   1.30416   1.30611   1.30729
 Alpha virt. eigenvalues --    1.30840   1.31049   1.31136   1.31305   1.31390
 Alpha virt. eigenvalues --    1.31726   1.31852   1.32003   1.32113   1.32202
 Alpha virt. eigenvalues --    1.32399   1.32749   1.32808   1.33000   1.33168
 Alpha virt. eigenvalues --    1.33255   1.33455   1.33691   1.33918   1.34059
 Alpha virt. eigenvalues --    1.34288   1.34678   1.34837   1.34997   1.35120
 Alpha virt. eigenvalues --    1.35141   1.35559   1.35646   1.35872   1.35882
 Alpha virt. eigenvalues --    1.36068   1.36364   1.36507   1.36722   1.36972
 Alpha virt. eigenvalues --    1.37379   1.37535   1.37675   1.37816   1.37914
 Alpha virt. eigenvalues --    1.38055   1.38281   1.38500   1.38620   1.38649
 Alpha virt. eigenvalues --    1.38810   1.38998   1.39328   1.39637   1.39822
 Alpha virt. eigenvalues --    1.40093   1.40306   1.40332   1.40535   1.40568
 Alpha virt. eigenvalues --    1.41245   1.41408   1.41629   1.41828   1.41982
 Alpha virt. eigenvalues --    1.42111   1.42397   1.42784   1.42819   1.43032
 Alpha virt. eigenvalues --    1.43179   1.43375   1.43680   1.43868   1.43975
 Alpha virt. eigenvalues --    1.44229   1.44427   1.44633   1.44667   1.44872
 Alpha virt. eigenvalues --    1.45151   1.45524   1.45654   1.45859   1.46026
 Alpha virt. eigenvalues --    1.46199   1.46348   1.46450   1.46836   1.47018
 Alpha virt. eigenvalues --    1.47301   1.47405   1.47602   1.47688   1.47909
 Alpha virt. eigenvalues --    1.48067   1.48235   1.48437   1.48700   1.48813
 Alpha virt. eigenvalues --    1.48857   1.49140   1.49255   1.49337   1.49639
 Alpha virt. eigenvalues --    1.50018   1.50250   1.50629   1.50825   1.51166
 Alpha virt. eigenvalues --    1.51301   1.51590   1.51745   1.51850   1.52194
 Alpha virt. eigenvalues --    1.52695   1.52713   1.52914   1.53256   1.53510
 Alpha virt. eigenvalues --    1.53747   1.53778   1.54061   1.54672   1.55378
 Alpha virt. eigenvalues --    1.55599   1.55910   1.56230   1.56391   1.57177
 Alpha virt. eigenvalues --    1.57257   1.57500   1.57742   1.58191   1.58527
 Alpha virt. eigenvalues --    1.59121   1.59253   1.59564   1.59623   1.59732
 Alpha virt. eigenvalues --    1.60002   1.60340   1.60625   1.60902   1.61331
 Alpha virt. eigenvalues --    1.61435   1.61813   1.61861   1.61935   1.62325
 Alpha virt. eigenvalues --    1.62471   1.63036   1.63439   1.63745   1.63974
 Alpha virt. eigenvalues --    1.64452   1.64661   1.64696   1.65505   1.65758
 Alpha virt. eigenvalues --    1.65999   1.66430   1.66660   1.66750   1.67302
 Alpha virt. eigenvalues --    1.67785   1.68060   1.68373   1.68797   1.69308
 Alpha virt. eigenvalues --    1.69437   1.69701   1.70187   1.70769   1.70921
 Alpha virt. eigenvalues --    1.71445   1.71813   1.72010   1.72132   1.72637
 Alpha virt. eigenvalues --    1.72977   1.73075   1.73399   1.73563   1.73932
 Alpha virt. eigenvalues --    1.73979   1.74254   1.74370   1.74778   1.74956
 Alpha virt. eigenvalues --    1.75145   1.75282   1.75484   1.75586   1.75697
 Alpha virt. eigenvalues --    1.75794   1.75952   1.76088   1.76271   1.76299
 Alpha virt. eigenvalues --    1.76630   1.76744   1.76803   1.77075   1.77235
 Alpha virt. eigenvalues --    1.77255   1.77450   1.77557   1.77682   1.77811
 Alpha virt. eigenvalues --    1.77903   1.77988   1.78210   1.78426   1.78455
 Alpha virt. eigenvalues --    1.78544   1.78591   1.78796   1.78901   1.78973
 Alpha virt. eigenvalues --    1.79153   1.79263   1.79368   1.79529   1.79616
 Alpha virt. eigenvalues --    1.79833   1.79953   1.80062   1.80187   1.80222
 Alpha virt. eigenvalues --    1.80394   1.80478   1.80608   1.80715   1.80728
 Alpha virt. eigenvalues --    1.80799   1.80941   1.81006   1.81221   1.81371
 Alpha virt. eigenvalues --    1.81460   1.81503   1.81658   1.81695   1.81738
 Alpha virt. eigenvalues --    1.81905   1.81932   1.82033   1.82093   1.82215
 Alpha virt. eigenvalues --    1.82347   1.82461   1.82473   1.82518   1.82617
 Alpha virt. eigenvalues --    1.82747   1.82833   1.82941   1.83081   1.83156
 Alpha virt. eigenvalues --    1.83316   1.83472   1.83520   1.83629   1.83644
 Alpha virt. eigenvalues --    1.83756   1.83841   1.83914   1.83989   1.84103
 Alpha virt. eigenvalues --    1.84148   1.84349   1.84394   1.84574   1.84681
 Alpha virt. eigenvalues --    1.84690   1.84736   1.84879   1.84937   1.85031
 Alpha virt. eigenvalues --    1.85072   1.85137   1.85306   1.85422   1.85556
 Alpha virt. eigenvalues --    1.85603   1.85686   1.85771   1.85867   1.85938
 Alpha virt. eigenvalues --    1.86031   1.86190   1.86305   1.86389   1.86431
 Alpha virt. eigenvalues --    1.86525   1.86604   1.86675   1.86761   1.86893
 Alpha virt. eigenvalues --    1.86992   1.87083   1.87127   1.87211   1.87264
 Alpha virt. eigenvalues --    1.87345   1.87423   1.87519   1.87652   1.87785
 Alpha virt. eigenvalues --    1.87906   1.87989   1.88006   1.88143   1.88270
 Alpha virt. eigenvalues --    1.88295   1.88418   1.88613   1.88671   1.88720
 Alpha virt. eigenvalues --    1.88812   1.88899   1.88973   1.89123   1.89127
 Alpha virt. eigenvalues --    1.89213   1.89309   1.89521   1.89671   1.89750
 Alpha virt. eigenvalues --    1.89816   1.89921   1.90149   1.90226   1.90326
 Alpha virt. eigenvalues --    1.90424   1.90541   1.90614   1.90784   1.90809
 Alpha virt. eigenvalues --    1.90971   1.91056   1.91155   1.91211   1.91256
 Alpha virt. eigenvalues --    1.91395   1.91476   1.91515   1.91609   1.91741
 Alpha virt. eigenvalues --    1.91795   1.91878   1.91942   1.92069   1.92135
 Alpha virt. eigenvalues --    1.92244   1.92355   1.92458   1.92515   1.92637
 Alpha virt. eigenvalues --    1.92731   1.92752   1.92974   1.92986   1.93066
 Alpha virt. eigenvalues --    1.93142   1.93224   1.93405   1.93461   1.93518
 Alpha virt. eigenvalues --    1.93595   1.93679   1.93732   1.93862   1.94019
 Alpha virt. eigenvalues --    1.94169   1.94202   1.94317   1.94329   1.94523
 Alpha virt. eigenvalues --    1.94615   1.94648   1.94811   1.94868   1.94961
 Alpha virt. eigenvalues --    1.95063   1.95240   1.95390   1.95411   1.95459
 Alpha virt. eigenvalues --    1.95592   1.95694   1.95862   1.95974   1.96019
 Alpha virt. eigenvalues --    1.96234   1.96276   1.96327   1.96381   1.96662
 Alpha virt. eigenvalues --    1.96762   1.96789   1.96900   1.97183   1.97324
 Alpha virt. eigenvalues --    1.97421   1.97496   1.97531   1.97660   1.97883
 Alpha virt. eigenvalues --    1.97997   1.98093   1.98150   1.98193   1.98346
 Alpha virt. eigenvalues --    1.98443   1.98546   1.98692   1.98844   1.99005
 Alpha virt. eigenvalues --    1.99067   1.99168   1.99329   1.99432   1.99482
 Alpha virt. eigenvalues --    1.99585   1.99775   1.99892   1.99994   2.00119
 Alpha virt. eigenvalues --    2.00203   2.00317   2.00459   2.00588   2.00747
 Alpha virt. eigenvalues --    2.00800   2.00970   2.01089   2.01174   2.01299
 Alpha virt. eigenvalues --    2.01346   2.01428   2.01655   2.01743   2.01770
 Alpha virt. eigenvalues --    2.02038   2.02249   2.02448   2.02507   2.02637
 Alpha virt. eigenvalues --    2.02701   2.02928   2.02963   2.03055   2.03165
 Alpha virt. eigenvalues --    2.03321   2.03338   2.03398   2.03632   2.03722
 Alpha virt. eigenvalues --    2.03860   2.03913   2.03992   2.04099   2.04279
 Alpha virt. eigenvalues --    2.04410   2.04533   2.04665   2.04848   2.05045
 Alpha virt. eigenvalues --    2.05286   2.05375   2.05477   2.05595   2.05657
 Alpha virt. eigenvalues --    2.05762   2.06047   2.06183   2.06254   2.06313
 Alpha virt. eigenvalues --    2.06692   2.06747   2.06923   2.07111   2.07173
 Alpha virt. eigenvalues --    2.07356   2.07495   2.07737   2.07774   2.08221
 Alpha virt. eigenvalues --    2.08250   2.08562   2.08651   2.08795   2.09083
 Alpha virt. eigenvalues --    2.09354   2.09551   2.09599   2.09880   2.09993
 Alpha virt. eigenvalues --    2.10180   2.10399   2.10693   2.10800   2.10929
 Alpha virt. eigenvalues --    2.11061   2.11195   2.11333   2.11483   2.11587
 Alpha virt. eigenvalues --    2.11910   2.12126   2.12259   2.12587   2.12631
 Alpha virt. eigenvalues --    2.12828   2.12939   2.13066   2.13260   2.13410
 Alpha virt. eigenvalues --    2.13742   2.13878   2.13987   2.14308   2.14430
 Alpha virt. eigenvalues --    2.14754   2.14832   2.14970   2.15125   2.15459
 Alpha virt. eigenvalues --    2.15591   2.15952   2.16267   2.16426   2.16720
 Alpha virt. eigenvalues --    2.16762   2.16821   2.17028   2.17496   2.17597
 Alpha virt. eigenvalues --    2.17666   2.17943   2.18112   2.18172   2.18523
 Alpha virt. eigenvalues --    2.18580   2.18942   2.19517   2.19631   2.19677
 Alpha virt. eigenvalues --    2.19785   2.20119   2.20244   2.20447   2.20629
 Alpha virt. eigenvalues --    2.21179   2.21488   2.21555   2.21705   2.21776
 Alpha virt. eigenvalues --    2.21987   2.22207   2.22357   2.22529   2.22760
 Alpha virt. eigenvalues --    2.22881   2.22999   2.23568   2.23731   2.23749
 Alpha virt. eigenvalues --    2.24014   2.24284   2.24385   2.24705   2.24793
 Alpha virt. eigenvalues --    2.25045   2.25268   2.25349   2.25436   2.25719
 Alpha virt. eigenvalues --    2.25861   2.26205   2.26570   2.26824   2.27020
 Alpha virt. eigenvalues --    2.27132   2.27216   2.27722   2.27917   2.28537
 Alpha virt. eigenvalues --    2.28899   2.29001   2.29331   2.29505   2.29645
 Alpha virt. eigenvalues --    2.29717   2.29893   2.30163   2.30282   2.30530
 Alpha virt. eigenvalues --    2.31025   2.31242   2.31430   2.31565   2.31691
 Alpha virt. eigenvalues --    2.31765   2.32090   2.32297   2.32512   2.32695
 Alpha virt. eigenvalues --    2.32783   2.33057   2.33143   2.33354   2.33522
 Alpha virt. eigenvalues --    2.33663   2.33846   2.33978   2.34129   2.34284
 Alpha virt. eigenvalues --    2.34839   2.35008   2.35231   2.35770   2.35870
 Alpha virt. eigenvalues --    2.35974   2.36142   2.36223   2.36455   2.36644
 Alpha virt. eigenvalues --    2.36856   2.37083   2.37128   2.37330   2.37649
 Alpha virt. eigenvalues --    2.37801   2.37904   2.38138   2.38312   2.38422
 Alpha virt. eigenvalues --    2.38499   2.38638   2.38865   2.39045   2.39217
 Alpha virt. eigenvalues --    2.39414   2.39684   2.39782   2.39938   2.40102
 Alpha virt. eigenvalues --    2.40448   2.40538   2.40879   2.41028   2.41247
 Alpha virt. eigenvalues --    2.41722   2.41941   2.42026   2.42278   2.42753
 Alpha virt. eigenvalues --    2.43012   2.43055   2.43254   2.43565   2.43824
 Alpha virt. eigenvalues --    2.43843   2.44037   2.44093   2.44220   2.44354
 Alpha virt. eigenvalues --    2.44535   2.44819   2.44899   2.45318   2.45493
 Alpha virt. eigenvalues --    2.45542   2.45655   2.45873   2.46183   2.46423
 Alpha virt. eigenvalues --    2.46485   2.46692   2.46863   2.46951   2.47371
 Alpha virt. eigenvalues --    2.47469   2.47664   2.47785   2.47871   2.47995
 Alpha virt. eigenvalues --    2.48189   2.48294   2.48376   2.48557   2.48744
 Alpha virt. eigenvalues --    2.49335   2.49506   2.49699   2.49701   2.49948
 Alpha virt. eigenvalues --    2.50210   2.50228   2.50540   2.50776   2.50912
 Alpha virt. eigenvalues --    2.51029   2.51199   2.51618   2.51698   2.52162
 Alpha virt. eigenvalues --    2.52419   2.52521   2.52842   2.52980   2.53165
 Alpha virt. eigenvalues --    2.53250   2.53315   2.53648   2.53892   2.54169
 Alpha virt. eigenvalues --    2.54264   2.54532   2.54900   2.55187   2.55233
 Alpha virt. eigenvalues --    2.55493   2.55716   2.55835   2.56290   2.56453
 Alpha virt. eigenvalues --    2.56653   2.56800   2.57230   2.57486   2.57597
 Alpha virt. eigenvalues --    2.57901   2.58154   2.58336   2.58478   2.58850
 Alpha virt. eigenvalues --    2.59107   2.59268   2.59337   2.59386   2.60265
 Alpha virt. eigenvalues --    2.60446   2.60658   2.60968   2.61008   2.61294
 Alpha virt. eigenvalues --    2.61315   2.61443   2.61862   2.61914   2.62070
 Alpha virt. eigenvalues --    2.62243   2.62381   2.62648   2.62811   2.63000
 Alpha virt. eigenvalues --    2.63073   2.63354   2.63423   2.63753   2.63802
 Alpha virt. eigenvalues --    2.63877   2.64009   2.64379   2.64514   2.64589
 Alpha virt. eigenvalues --    2.64827   2.64955   2.65084   2.65217   2.65437
 Alpha virt. eigenvalues --    2.65649   2.65852   2.66004   2.66136   2.66315
 Alpha virt. eigenvalues --    2.66518   2.66652   2.66728   2.66872   2.67051
 Alpha virt. eigenvalues --    2.67180   2.67358   2.67620   2.67775   2.68154
 Alpha virt. eigenvalues --    2.68388   2.68559   2.68793   2.68873   2.68996
 Alpha virt. eigenvalues --    2.69119   2.69168   2.69317   2.69367   2.69967
 Alpha virt. eigenvalues --    2.70089   2.70115   2.70273   2.70527   2.70821
 Alpha virt. eigenvalues --    2.71035   2.71495   2.71746   2.72109   2.72280
 Alpha virt. eigenvalues --    2.72435   2.72932   2.73674   2.74330   2.74633
 Alpha virt. eigenvalues --    2.74843   2.75201   2.75485   2.76010   2.76466
 Alpha virt. eigenvalues --    2.76779   2.76909   2.77225   2.77413   2.78026
 Alpha virt. eigenvalues --    2.78479   2.78675   2.79019   2.79190   2.79363
 Alpha virt. eigenvalues --    2.79877   2.80159   2.80254   2.81591   2.82084
 Alpha virt. eigenvalues --    2.82217   2.82481   2.83112   2.83200   2.83424
 Alpha virt. eigenvalues --    2.83764   2.84283   2.84297   2.84503   2.84588
 Alpha virt. eigenvalues --    2.84803   2.85171   2.85477   2.85897   2.86172
 Alpha virt. eigenvalues --    2.86327   2.86676   2.87021   2.87555   2.87771
 Alpha virt. eigenvalues --    2.87883   2.88027   2.88322   2.88521   2.88763
 Alpha virt. eigenvalues --    2.89055   2.89103   2.89518   2.89678   2.89969
 Alpha virt. eigenvalues --    2.90013   2.90233   2.90533   2.90806   2.91047
 Alpha virt. eigenvalues --    2.91131   2.91451   2.91528   2.91627   2.91812
 Alpha virt. eigenvalues --    2.91948   2.92074   2.92253   2.92558   2.92801
 Alpha virt. eigenvalues --    2.92982   2.93207   2.93232   2.93470   2.93688
 Alpha virt. eigenvalues --    2.94083   2.94345   2.94463   2.94787   2.95113
 Alpha virt. eigenvalues --    2.95198   2.95439   2.95600   2.95787   2.95902
 Alpha virt. eigenvalues --    2.96050   2.96199   2.96268   2.96398   2.96703
 Alpha virt. eigenvalues --    2.96946   2.97157   2.97354   2.97445   2.97649
 Alpha virt. eigenvalues --    2.97778   2.97999   2.98062   2.98194   2.98410
 Alpha virt. eigenvalues --    2.98786   2.98956   2.99070   2.99452   2.99709
 Alpha virt. eigenvalues --    2.99800   2.99983   3.00388   3.00576   3.00938
 Alpha virt. eigenvalues --    3.01191   3.01409   3.01530   3.01889   3.01926
 Alpha virt. eigenvalues --    3.02066   3.02183   3.02488   3.02523   3.02806
 Alpha virt. eigenvalues --    3.02899   3.03055   3.03173   3.03288   3.03493
 Alpha virt. eigenvalues --    3.03533   3.03882   3.04231   3.04304   3.04451
 Alpha virt. eigenvalues --    3.04672   3.05099   3.05272   3.05621   3.05869
 Alpha virt. eigenvalues --    3.06249   3.06570   3.06712   3.06884   3.07055
 Alpha virt. eigenvalues --    3.07186   3.07772   3.07970   3.08328   3.08553
 Alpha virt. eigenvalues --    3.08661   3.09176   3.09232   3.09515   3.09819
 Alpha virt. eigenvalues --    3.10101   3.10242   3.10468   3.10808   3.11104
 Alpha virt. eigenvalues --    3.11243   3.11387   3.11542   3.11739   3.12099
 Alpha virt. eigenvalues --    3.12270   3.12430   3.12869   3.13009   3.13134
 Alpha virt. eigenvalues --    3.13703   3.13886   3.14033   3.14306   3.14328
 Alpha virt. eigenvalues --    3.14587   3.14748   3.15680   3.15970   3.16149
 Alpha virt. eigenvalues --    3.16238   3.16325   3.16486   3.16622   3.16929
 Alpha virt. eigenvalues --    3.17148   3.17324   3.17531   3.17684   3.17810
 Alpha virt. eigenvalues --    3.18173   3.18202   3.18419   3.18760   3.18940
 Alpha virt. eigenvalues --    3.19116   3.19700   3.19814   3.20286   3.20466
 Alpha virt. eigenvalues --    3.21138   3.21391   3.22813   3.23766   3.23863
 Alpha virt. eigenvalues --    3.24850   3.25203   3.25792   3.26165   3.27514
 Alpha virt. eigenvalues --    3.28235   3.30592   3.32123   3.32606   3.34405
 Alpha virt. eigenvalues --    3.37569   3.38206   3.40223   3.40472   3.41870
 Alpha virt. eigenvalues --    3.43447   3.45278   3.47467   3.48271   3.49756
 Alpha virt. eigenvalues --    3.50039   3.51207   3.52990   3.53637   3.54487
 Alpha virt. eigenvalues --    3.56120   3.56182   3.56297   3.58586   3.59501
 Alpha virt. eigenvalues --    3.61036   3.62075   3.71826   3.72457   3.74136
 Alpha virt. eigenvalues --    3.75300   3.75760   3.80572   3.81153
          Condensed to atoms (all electrons):
 Mulliken charges:
               1
     1  C    0.078794
     2  C   -0.005971
     3  C    0.166225
     4  O   -0.367233
     5  C   -0.014337
     6  C    0.219877
     7  O   -0.387593
     8  C    0.005142
     9  C    0.159251
    10  C   -0.033557
    11  C   -0.085964
    12  C    0.013205
    13  C   -0.090212
    14  C   -0.044196
    15  C    0.009434
    16  C   -0.147231
    17  C   -0.000841
    18  C   -0.073855
    19  C   -0.095260
    20  C    0.178410
    21  O   -0.352198
    22  C    0.209785
    23  C   -0.136353
    24  C   -0.030122
    25  C   -0.017265
    26  C   -0.068871
    27  C   -0.050795
    28  C   -0.042686
    29  C   -0.020761
    30  C   -0.002630
    31  C   -0.124111
    32  C   -0.037525
    33  C    0.186682
    34  O   -0.364622
    35  C    0.237002
    36  C    0.248253
    37  C    0.028563
    38  C    0.001268
    39  C    0.010374
    40  C   -0.026274
    41  C   -0.097752
    42  C   -0.084754
    43  C   -0.035394
    44  C    0.039799
    45  C   -0.032791
    46  C   -0.031083
    47  C    0.000051
    48  N   -0.196886
    49  C   -0.017369
    50  N   -0.192430
    51  C    0.228620
    52  C    0.220153
    53  C   -0.023649
    54  C   -0.029599
    55  C    0.241689
    56  C   -0.102154
    57  C   -0.085000
    58  O   -0.366513
    59  C   -0.075220
    60  C   -0.033445
    61  C   -0.000708
    62  C   -0.109316
    63  C   -0.043337
    64  C    0.007895
    65  C   -0.003591
    66  C   -0.090205
    67  C   -0.024015
    68  C    0.121488
    69  C    0.009267
    70  C   -0.032188
    71  C   -0.116972
    72  C    0.012671
    73  C    0.007105
    74  C   -0.046335
    75  C   -0.062933
    76  C   -0.011918
    77  C   -0.061161
    78  C   -0.018122
    79  C    0.070712
    80  C   -0.045074
    81  C   -0.052971
    82  C    0.251606
    83  C   -0.087725
    84  C   -0.034729
    85  O   -0.368483
    86  C    0.118096
    87  C    0.194633
    88  C   -0.092125
    89  H    0.045043
    90  H    0.060530
    91  H    0.031585
    92  H    0.058997
    93  H    0.035914
    94  H    0.041259
    95  H    0.039527
    96  H    0.052062
    97  H    0.039357
    98  H    0.044013
    99  H    0.060660
   100  H    0.049723
   101  H    0.003085
   102  H    0.039343
   103  H    0.046970
   104  H    0.025186
   105  H    0.030919
   106  H    0.028871
   107  H    0.023172
   108  H    0.022436
   109  H    0.025330
   110  H    0.043918
   111  H    0.007848
   112  H    0.017943
   113  H    0.014160
   114  H    0.018212
   115  H    0.027954
   116  H    0.078981
   117  H    0.014943
   118  H    0.016743
   119  H    0.036628
   120  H    0.036374
   121  H    0.036458
   122  H    0.038076
   123  H    0.039630
   124  H    0.044557
   125  H    0.039472
   126  H    0.023301
   127  H    0.054022
   128  H    0.050264
   129  H    0.024374
   130  H    0.026219
   131  H    0.010889
   132  H    0.023866
   133  H    0.024705
   134  H    0.033035
   135  H    0.022004
   136  H    0.024603
   137  H    0.025498
   138  H   -0.007228
   139  H    0.016466
   140  H    0.026750
   141  H    0.026181
   142  H    0.018629
   143  H    0.001612
   144  H    0.052352
   145  H    0.042141
   146  H    0.032426
   147  H    0.045736
   148  H    0.030410
   149  H   -0.042268
   150  H   -0.045723
   151  H    0.008767
   152  H    0.006820
   153  H   -0.011327
   154  H    0.003644
   155  H    0.013267
   156  H    0.010894
   157  H    0.034554
   158  H    0.029624
   159  H    0.001205
   160  H    0.021177
   161  H    0.004635
   162  H    0.001950
   163  H    0.021324
   164  H    0.044711
   165  H    0.014138
   166  H    0.022958
   167  H    0.033813
   168  H    0.018145
   169  H    0.054488
   170  H    0.008055
   171  H    0.020433
   172  H    0.019642
   173  H    0.015317
   174  H    0.019961
   175  H    0.022100
   176  H   -0.019228
   177  H    0.015735
   178  H    0.019026
   179  H    0.004759
   180  H    0.023372
   181  H    0.020548
   182  H    0.021908
   183  H    0.021942
   184  H    0.032976
   185  H    0.014915
   186  H    0.026487
   187  H    0.023552
   188  H    0.037278
   189  H    0.001683
   190  H    0.013103
   191  H    0.001752
   192  H    0.000712
   193  H    0.015902
   194  H   -0.001899
   195  H    0.027685
   196  H    0.044877
   197  H    0.001528
   198  H    0.014834
   199  H    0.017494
   200  H    0.030834
   201  H    0.032773
   202  H    0.016278
   203  H    0.021346
   204  H    0.040392
   205  H    0.000858
   206  H    0.006247
   207  H    0.002509
   208  H   -0.037171
   209  H    0.038896
   210  H    0.035752
   211  H    0.037215
   212  H    0.033608
   213  H    0.033177
   214  H    0.033329
   215  C   -0.078480
   216  C    0.171040
   217  C   -0.170384
   218  C   -0.036053
   219  C   -0.049046
   220  C   -0.035528
   221  C   -0.060261
   222  C   -0.071348
   223  S    0.167515
   224  C   -0.075854
   225  C   -0.039868
   226  C    0.213747
   227  C   -0.104951
   228  C    0.013254
   229  C   -0.009103
   230  C    0.024156
   231  C    0.019699
   232  C   -0.057643
   233  C    0.160133
   234  C   -0.145317
   235  C    0.121755
   236  C    0.175018
   237  C   -0.162662
   238  C    0.178637
   239  O   -0.366169
   240  O   -0.377211
   241  C    0.064780
   242  O   -0.383317
   243  O   -0.352512
   244  H    0.034545
   245  H    0.026605
   246  H    0.057865
   247  H   -0.005326
   248  H    0.015395
   249  H   -0.003222
   250  H   -0.001983
   251  H    0.007018
   252  H    0.011720
   253  H   -0.015475
   254  H    0.046137
   255  H    0.038632
   256  H   -0.004648
   257  H    0.035699
   258  H    0.016443
   259  H    0.053503
 Sum of Mulliken charges =  -0.00000
 Mulliken charges with hydrogens summed into heavy atoms:
               1
     1  C    0.123838
     2  C    0.145140
     3  C    0.243398
     4  O   -0.367233
     5  C    0.025190
     6  C    0.311296
     7  O   -0.387593
     8  C    0.159539
     9  C    0.201679
    10  C    0.038598
    11  C   -0.026174
    12  C    0.058813
    13  C   -0.020964
    14  C   -0.018406
    15  C    0.041806
    16  C   -0.040296
    17  C    0.030845
    18  C   -0.000853
    19  C   -0.020726
    20  C    0.262596
    21  O   -0.352198
    22  C    0.272558
    23  C   -0.032067
    24  C    0.020471
    25  C    0.017490
    26  C   -0.011131
    27  C   -0.004187
    28  C   -0.024416
    29  C    0.022455
    30  C    0.042180
    31  C   -0.070147
    32  C    0.037042
    33  C    0.262829
    34  O   -0.364622
    35  C    0.237002
    36  C    0.248253
    37  C   -0.013705
    38  C   -0.044455
    39  C    0.010374
    40  C   -0.017507
    41  C   -0.090933
    42  C   -0.096081
    43  C   -0.031750
    44  C    0.039799
    45  C   -0.019523
    46  C   -0.020189
    47  C    0.034605
    48  N   -0.196886
    49  C    0.012254
    50  N   -0.192430
    51  C    0.228620
    52  C    0.220153
    53  C   -0.022443
    54  C   -0.008422
    55  C    0.241689
    56  C   -0.097518
    57  C   -0.083050
    58  O   -0.366513
    59  C   -0.009185
    60  C    0.003651
    61  C    0.051250
    62  C   -0.046773
    63  C   -0.003262
    64  C    0.043173
    65  C   -0.000718
    66  C   -0.055444
    67  C    0.004117
    68  C    0.163944
    69  C    0.064185
    70  C    0.009215
    71  C   -0.056141
    72  C    0.027457
    73  C    0.009570
    74  C   -0.032331
    75  C    0.009628
    76  C    0.004444
    77  C   -0.012833
    78  C    0.030929
    79  C    0.132450
    80  C   -0.044216
    81  C   -0.046724
    82  C    0.251606
    83  C   -0.085216
    84  C   -0.071900
    85  O   -0.368483
    86  C    0.192744
    87  C    0.265455
    88  C   -0.025619
   215  C   -0.078480
   216  C    0.232190
   217  C   -0.112519
   218  C   -0.036053
   219  C   -0.049046
   220  C   -0.035528
   221  C   -0.060261
   222  C   -0.071348
   223  S    0.167515
   224  C   -0.075854
   225  C   -0.039868
   226  C    0.213747
   227  C   -0.110277
   228  C    0.028649
   229  C   -0.012325
   230  C    0.022173
   231  C    0.026717
   232  C   -0.045923
   233  C    0.160133
   234  C   -0.145317
   235  C    0.121755
   236  C    0.175018
   237  C   -0.178137
   238  C    0.258758
   239  O   -0.366169
   240  O   -0.377211
   241  C    0.170425
   242  O   -0.383317
   243  O   -0.352512
 Electronic spatial extent (au):  <R**2>=         141186.7462
 Charge=             -0.0000 electrons
 Dipole moment (field-independent basis, Debye):
    X=              3.4417    Y=             -2.2604    Z=             -3.7411  Tot=              5.5633
 Quadrupole moment (field-independent basis, Debye-Ang):
   XX=           -721.8108   YY=           -670.8431   ZZ=           -708.1139
   XY=             -6.3476   XZ=             26.7839   YZ=              1.5039
 Traceless Quadrupole moment (field-independent basis, Debye-Ang):
   XX=            -21.5548   YY=             29.4128   ZZ=             -7.8580
   XY=             -6.3476   XZ=             26.7839   YZ=              1.5039
 Octapole moment (field-independent basis, Debye-Ang**2):
  XXX=            229.9072  YYY=             29.2918  ZZZ=             58.0191  XYY=            119.9495
  XXY=             94.3726  XXZ=           -256.7144  XZZ=            -92.5218  YZZ=            -73.0150
  YYZ=           -127.8892  XYZ=            -65.5744
 Hexadecapole moment (field-independent basis, Debye-Ang**3):
 XXXX=        -102399.6745 YYYY=         -59990.2052 ZZZZ=         -29229.9318 XXXY=           -182.9793
 XXXZ=           1441.9582 YYYX=            144.2451 YYYZ=            249.7497 ZZZX=            399.4036
 ZZZY=            151.6057 XXYY=         -26650.3176 XXZZ=         -21162.2221 YYZZ=         -14867.6756
 XXYZ=            -48.3215 YYXZ=             76.4626 ZZXY=            377.7408
 N-N= 2.930233378720D+04 E-N=-7.092258221834D+04  KE= 5.251067385836D+03
 1\1\GINC-PG-NODE206\SP\RM062X\def2SVP\C104H142N2O10S1\P288589\04-Mar-2
 021\0\\# m062x/def2svp\\0\\0,1\C,0,6.7108207602,1.920960941,1.9033\C,0
 ,8.1854649226,1.9670470685,1.51974\C,0,5.9468461884,3.1023451933,1.274
 91\O,0,6.0395185235,2.9627258643,-0.121421\C,0,7.8274335066,-1.4848371
 461,4.32578\C,0,7.4838436052,-2.8554672208,3.67964\O,0,8.3223935111,-3
 .3174254704,2.64254\C,0,9.3242953049,-1.208202487,4.28964\C,0,-4.08105
 3422,-2.829447837,-1.12386\C,0,-4.584254325,-2.1572138103,-2.39606\C,0
 ,-5.8708569275,-2.811439605,-2.89125\C,0,-6.4168058401,-2.1792971939,-
 4.17383\C,0,-6.8490746097,-0.7176227754,-4.0392\C,0,-7.9952903484,-0.5
 211359299,-3.04994\C,0,-8.4975156524,0.9221333939,-2.98151\C,0,-7.4088
 542299,1.8985802192,-2.53793\C,0,-7.9669201656,3.2256270652,-2.0287\C,
 0,-6.8368072562,4.2227807931,-1.7785\C,0,-7.2650560113,5.3786695163,-0
 .875916\C,0,-6.2324654616,6.5134364626,-0.877096\O,0,-4.8926329323,6.0
 689920744,-0.845722\C,0,0.9606059396,-3.4604648053,-3.77358\C,0,-0.260
 8857519,-4.0669262294,-3.07839\C,0,-0.7833689472,-5.2868486457,-3.8327
 9\C,0,-2.1517911326,-5.7619702298,-3.34244\C,0,-2.1541430849,-6.253942
 1875,-1.89578\C,0,-3.5204974303,-6.8121371384,-1.4966\C,0,-3.610021475
 1,-7.1270147865,-0.0040124\C,0,-5.0381177607,-7.470673296,0.419973\C,0
 ,-5.2097355387,-7.6134660896,1.93447\C,0,-5.1848757443,-6.2706369229,2
 .66367\C,0,-5.4145129487,-6.4282973716,4.16497\C,0,-5.3447454095,-5.09
 77204259,4.92346\O,0,-6.4346099119,-4.2568889242,4.59844\C,0,-4.373876
 5889,5.4992806633,0.272134\C,0,-6.3360505285,-3.273081923,3.66793\C,0,
 -3.1102777738,4.9273595492,0.110762\C,0,-2.4612806765,4.3287287613,1.1
 664\C,0,-3.0543253862,4.2755551972,2.42786\C,0,-4.321497022,4.83503888
 98,2.57829\C,0,-4.9745364505,5.4506072272,1.52653\C,0,-5.1648149835,-2
 .699969348,3.18343\C,0,-5.2143162678,-1.6807150477,2.24767\C,0,-6.4279
 041378,-1.2007484459,1.76168\C,0,-7.6004467313,-1.784198775,2.25674\C,
 0,-7.5604082945,-2.7855998396,3.19556\C,0,-2.4352467273,3.6129510921,3
 .5878\N,0,-1.2609878185,3.6284933825,4.04301\C,0,-6.5805775504,-0.1758
 152407,0.721674\N,0,-5.9011623395,0.8259831206,0.370345\C,0,5.34997529
 48,3.8245887513,-0.924752\C,0,7.9444987994,-3.0082325927,1.34425\C,0,5
 .3836397219,3.5355517822,-2.29077\C,0,4.7136033128,4.329618137,-3.1891
 5\C,0,3.9822804754,5.4400273517,-2.75691\C,0,3.9761746332,5.744409454,
 -1.4039\C,0,4.6501217334,4.9400669979,-0.494192\O,0,3.3397708569,6.131
 6866117,-3.74199\C,0,0.3202357679,6.3820125974,-3.62987\C,0,-1.0560773
 403,6.3889200882,-2.96741\C,0,-2.1088456584,5.5316234391,-3.67117\C,0,
 -1.8314045314,4.0317670027,-3.5662\C,0,-3.0625065762,3.1965622295,-3.9
 1102\C,0,-2.848274162,1.690522617,-3.73674\C,0,-2.5701460146,1.2343401
 384,-2.30203\C,0,-3.6772507184,1.6185244695,-1.32478\C,0,-3.4923507542
 ,0.976041147,0.0470964\C,0,-4.6817355531,1.2731281153,0.971327\C,0,5.3
 181270106,-1.0696776722,-4.1507\C,0,4.5427089039,0.2121561605,-4.46556
 \C,0,3.4373973527,0.4959809794,-3.44807\C,0,2.4349947366,1.5468499762,
 -3.92102\C,0,1.3186200601,1.7577003882,-2.89565\C,0,1.7480185457,2.626
 5286178,-1.71239\C,0,0.8099950225,2.4716141807,-0.517638\C,0,1.2802131
 797,3.2402935089,0.721351\C,0,0.8328731046,2.5597471319,2.01789\C,0,1.
 0169632428,3.444358545,3.25295\C,0,-0.1700735664,4.3841680045,3.50069\
 C,0,7.8114837902,-4.0342576566,0.412438\C,0,7.4021771452,-3.7521881552
 ,-0.875915\C,0,7.0981562514,-2.4437598708,-1.26179\C,0,7.2919622331,-1
 .4197154623,-0.344136\C,0,7.7191242015,-1.7058205048,0.938392\O,0,6.61
 84905991,-2.2611340227,-2.52557\C,0,6.0886641164,-0.9831303136,-2.8369
 7\C,0,2.6818066946,7.3431426418,-3.44367\C,0,1.3099869298,7.1804412382
 ,-2.78334\H,0,6.6059903812,1.9883219141,2.99397\H,0,8.281166942,1.8440
 574822,0.445258\H,0,8.6146241449,2.9216364957,1.81193\H,0,8.7230770903
 ,1.1699185679,2.0237\H,0,4.8955079252,3.0732193554,1.59816\H,0,6.39368
 16232,4.0488756505,1.61042\H,0,7.4946221987,-1.5397829467,5.37372\H,0,
 6.4392460504,-2.8319589215,3.34213\H,0,7.579191858,-3.612695434,4.4655
 9\H,0,9.8478383033,-1.966388433,4.86427\H,0,9.6837624906,-1.2391011934
 ,3.26468\H,0,9.5280963497,-0.2271820663,4.71045\H,0,-3.9904878489,-3.9
 129179894,-1.27402\H,0,-4.7894691202,-2.6489317498,-0.303197\H,0,-3.80
 94330061,-2.2278019002,-3.16199\H,0,-4.7520422835,-1.1027888918,-2.182
 29\H,0,-6.6258273833,-2.7637544557,-2.1045\H,0,-5.6766244796,-3.869766
 147,-3.08905\H,0,-7.2733734944,-2.7699105144,-4.5088\H,0,-5.6486986252
 ,-2.2452414289,-4.94833\H,0,-7.1662257764,-0.3627874427,-5.02308\H,0,-
 5.9948765099,-0.1150636055,-3.7332\H,0,-7.6620460849,-0.8137083355,-2.
 05353\H,0,-8.8249454972,-1.1751608105,-3.33236\H,0,-9.3238391692,0.964
 0283323,-2.2669\H,0,-8.8914662321,1.2225274238,-3.95546\H,0,-6.7330139
 073,2.0966691331,-3.37217\H,0,-6.834540342,1.4484264581,-1.72607\H,0,-
 8.5066578168,3.0476047609,-1.09585\H,0,-8.6752733222,3.642018438,-2.74
 921\H,0,-6.479089197,4.6178635031,-2.73208\H,0,-6.0073214889,3.6960355
 86,-1.30383\H,0,-7.4132662092,4.9965951789,0.135652\H,0,-8.2143730045,
 5.795124153,-1.21907\H,0,-6.429917666,7.2183381066,-0.0586164\H,0,-6.2
 951750168,7.0604727476,-1.82251\H,0,0.6921507572,-3.0952942658,-4.7679
 4\H,0,1.7467785816,-4.2210708679,-3.87604\H,0,0.0221958186,-4.34935633
 32,-2.06115\H,0,-1.0376431793,-3.3026130793,-3.01073\H,0,-0.8673759459
 ,-5.0342631617,-4.89305\H,0,-0.0622089428,-6.1030657984,-3.74513\H,0,-
 2.8674044093,-4.9423865596,-3.44289\H,0,-2.4900550043,-6.5748550967,-3
 .99022\H,0,-1.3936133658,-7.0277346271,-1.77014\H,0,-1.897082663,-5.42
 82685957,-1.2286\H,0,-4.2916009493,-6.0781852962,-1.74891\H,0,-3.73306
 66379,-7.7128469278,-2.07682\H,0,-2.9472552362,-7.9614874732,0.235069\
 H,0,-3.2564001499,-6.2603631903,0.554951\H,0,-5.7175918648,-6.69318731
 86,0.0605072\H,0,-5.33016306,-8.4068740484,-0.0613025\H,0,-6.166042615
 4,-8.1017439372,2.13603\H,0,-4.4206064972,-8.257233287,2.32985\H,0,-4.
 2200203941,-5.7898987888,2.5045\H,0,-5.9583934355,-5.6213057982,2.2458
 3\H,0,-6.3956585414,-6.8736492525,4.33988\H,0,-4.6590201055,-7.0960725
 571,4.58462\H,0,-5.4398277356,-5.2890068457,5.99754\H,0,-4.3841463769,
 -4.607166715,4.74649\H,0,-2.6608053663,4.9673758871,-0.86721\H,0,-1.50
 58939027,3.8603018755,0.996538\H,0,-4.8021380093,4.7986785885,3.54609\
 H,0,-5.9480893309,5.8836263256,1.69516\H,0,-4.1946995831,-3.0314395101
 ,3.51943\H,0,-4.2802470338,-1.2890637929,1.87527\H,0,-8.5567432449,-1.
 4330207767,1.89526\H,0,-8.4665139808,-3.2273734935,3.57979\H,0,-3.1366
 987988,3.0262066816,4.18161\H,0,-7.5041693361,-0.2967628196,0.15313\H,
 0,5.9462929509,2.6764628449,-2.61945\H,0,4.7413943246,4.1164160075,-4.
 24601\H,0,3.4546554451,6.6092519952,-1.02595\H,0,4.6174414744,5.207347
 9934,0.550912\H,0,0.2512510151,6.8192153295,-4.62826\H,0,0.685132691,5
 .3599220135,-3.73624\H,0,-0.9478065313,6.0434447905,-1.93595\H,0,-1.41
 63311829,7.4205027275,-2.92597\H,0,-3.0772730585,5.741712427,-3.20828\
 H,0,-2.1774605867,5.8228833095,-4.7216\H,0,-1.0129370961,3.7588509492,
 -4.23497\H,0,-1.5175001662,3.8021607384,-2.54716\H,0,-3.9009060636,3.5
 173953367,-3.29013\H,0,-3.3381316154,3.3886108841,-4.95173\H,0,-3.7429
 249555,1.1766061494,-4.09946\H,0,-2.0121872242,1.3754735793,-4.36604\H
 ,0,-2.4596435097,0.1476913584,-2.30356\H,0,-1.6200010055,1.6416497402,
 -1.95989\H,0,-3.7090826633,2.701307055,-1.19738\H,0,-4.6397153695,1.30
 2723571,-1.72893\H,0,-3.38367394,-0.1021533216,-0.0745057\H,0,-2.58243
 70778,1.3529516905,0.518888\H,0,-4.7805350556,2.3609503528,1.06525\H,0
 ,-4.5001940581,0.8568992029,1.97229\H,0,4.6165939429,-1.9020330783,-4.
 08365\H,0,6.0202826034,-1.2891771338,-4.95744\H,0,5.2313871256,1.05867
 20795,-4.51347\H,0,4.0919209135,0.0988319757,-5.45424\H,0,3.8808669246
 ,0.8286552973,-2.50999\H,0,2.8905724012,-0.4275860005,-3.25591\H,0,2.9
 424753799,2.4946797132,-4.10831\H,0,1.9930305353,1.2092770708,-4.86149
 \H,0,0.4612695545,2.2215903384,-3.38473\H,0,0.9943827776,0.780131074,-
 2.53098\H,0,1.791204573,3.6737374287,-2.01987\H,0,2.754349577,2.342873
 271,-1.40328\H,0,0.7358841789,1.4092992792,-0.274851\H,0,-0.1928804604
 ,2.8043193631,-0.79342\H,0,2.3714221785,3.2989937511,0.717273\H,0,0.90
 76847889,4.2669436356,0.684811\H,0,1.4154650757,1.6444154281,2.14102\H
 ,0,-0.2162946404,2.2622858506,1.94916\H,0,1.1203565105,2.8181734402,4.
 14096\H,0,1.9291194012,4.0352579867,3.14689\H,0,-0.4154772866,4.962086
 1196,2.60052\H,0,0.114147696,5.0903212524,4.29049\H,0,8.0230826289,-5.
 0498697313,0.710352\H,0,7.288634454,-4.5437240264,-1.60108\H,0,7.10451
 06334,-0.3898305258,-0.594484\H,0,7.857773052,-0.8961408898,1.63088\H,
 0,5.4147873783,-0.6677452878,-2.03258\H,0,6.901509338,-0.2487042419,-2
 .92479\H,0,2.5571111489,7.8263621014,-4.41782\H,0,3.3241633409,7.98183
 34568,-2.82203\H,0,1.4174402636,6.6852477591,-1.8168\H,0,0.9136485312,
 8.1831627847,-2.60459\C,0,3.6092861825,-1.0623196975,4.13809\C,0,2.440
 5535337,-1.4074136057,5.0143\C,0,1.2456865593,-0.9687159011,4.13739\C,
 0,1.7691949023,-1.3137021125,2.75405\C,0,3.1753559522,-0.8705087894,2.
 82085\C,0,1.2411596361,-2.0075208874,1.73774\C,0,2.0097412324,-2.36670
 58437,0.53116\C,0,1.4393556734,-2.1310658621,-0.717212\S,0,-0.12725350
 8,-1.3049864388,-0.833399\C,0,-0.8638040447,-2.234100803,0.48049\C,0,-
 0.1187387614,-2.5675023799,1.60778\C,0,-2.1597287389,-2.732016372,0.29
 0771\C,0,-2.6617123504,-3.64988617,1.20131\C,0,-1.8672172205,-4.080962
 4376,2.25458\C,0,-0.6107241364,-3.5534642159,2.45889\C,0,3.2094108608,
 -3.0655856385,0.605773\C,0,3.834894473,-3.5000263914,-0.546796\C,0,3.2
 615610425,-3.2672120152,-1.78593\C,0,2.0577622334,-2.5814608407,-1.881
 5\C,0,4.0088924808,-0.252226581,1.89575\C,0,5.3214178436,0.0247941808,
 2.29273\C,0,5.8241612784,-0.4501926436,3.51524\C,0,4.9367237354,-0.930
 2851824,4.47659\C,0,3.5804984404,0.1699634373,0.528421\O,0,6.131118121
 1,0.7159552817,1.42574\O,0,7.1859430903,-0.3751734997,3.70279\C,0,-0.0
 965666515,-1.4754291564,4.63499\O,0,1.4533030522,-2.3221186758,-3.0905
 1\O,0,-2.813454212,-2.2850062029,-0.810515\H,0,2.4750439807,-0.8920591
 052,5.97431\H,0,2.3887504002,-2.4832442796,5.20603\H,0,1.2041520327,0.
 1288375948,4.16926\H,0,-3.6538415121,-4.0508689034,1.07342\H,0,-2.2342
 704953,-4.8490231892,2.92064\H,0,0.0122675553,-3.9219057785,3.25693\H,
 0,3.6431711854,-3.2673543936,1.57313\H,0,4.773556326,-4.0280831778,-0.
 483275\H,0,3.7461259181,-3.6248003872,-2.68157\H,0,5.2849043898,-1.191
 3000235,5.46426\H,0,4.0673355476,1.1064667935,0.268092\H,0,3.889126517
 9,-0.5717727748,-0.207042\H,0,2.5037015273,0.2845675057,0.470301\H,0,-
 0.3447769429,-0.9590167215,5.56089\H,0,-0.0737373264,-2.5403491939,4.8
 4381\H,0,-0.8808259261,-1.271257857,3.91158\\Version=ES64L-G16RevB.01\
 State=1-A\HF=-5302.5619776\RMSD=6.839e-09\Dipole=-1.4364915,-0.4730115
 ,1.5822443\Quadrupole=-19.3258115,19.7005896,-0.3747781,9.118941,16.91
 09709,-7.3907203\PG=C01 [X(C104H142N2O10S1)]\\@


 TRUST EVERYONE, BUT CUT THE CARDS.
 Job cpu time:       0 days 11 hours 52 minutes 33.5 seconds.
 Elapsed time:       0 days  1 hours 11 minutes 30.7 seconds.
 File lengths (MBytes):  RWF=   2968 Int=      0 D2E=      0 Chk=    319 Scr=      1
 Normal termination of Gaussian 16 at Thu Mar  4 12:09:17 2021.
