# Supplementary material for: A light-fuelled nanoratchet shifts a coupled chemical equilibrium
Source: Nat Nanotechnol. 2021 Dec 16;17(2):159–65. doi: 10.1038/s41565-021-01021-z (PMC8956507; doi:10.1038/s41565-021-01021-z)
Supplement: Supplementary file 3 — Supplementary Data Set 2. Gaussian output and xyz files for computed structures. [file 41565_2021_1021_MOESM3_ESM.zip › neutral-molecules-Gaussian-output-files/4.out]

 Entering Gaussian System, Link 0=g16
 Initial command:
 /software/software/Gaussian/16-B.01/g16/l1.exe "/local/tmp/Gau-10790.inp" -scrdir="/local/tmp/"
 Entering Link 1 = /software/software/Gaussian/16-B.01/g16/l1.exe PID=     10792.
  
 Copyright (c) 1988-2017, Gaussian, Inc.  All Rights Reserved.
  
 This is part of the Gaussian(R) 16 program.  It is based on
 the Gaussian(R) 09 system (copyright 2009, Gaussian, Inc.),
 the Gaussian(R) 03 system (copyright 2003, Gaussian, Inc.),
 the Gaussian(R) 98 system (copyright 1998, Gaussian, Inc.),
 the Gaussian(R) 94 system (copyright 1995, Gaussian, Inc.),
 the Gaussian 92(TM) system (copyright 1992, Gaussian, Inc.),
 the Gaussian 90(TM) system (copyright 1990, Gaussian, Inc.),
 the Gaussian 88(TM) system (copyright 1988, Gaussian, Inc.),
 the Gaussian 86(TM) system (copyright 1986, Carnegie Mellon
 University), and the Gaussian 82(TM) system (copyright 1983,
 Carnegie Mellon University). Gaussian is a federally registered
 trademark of Gaussian, Inc.
  
 This software contains proprietary and confidential information,
 including trade secrets, belonging to Gaussian, Inc.
  
 This software is provided under written license and may be
 used, copied, transmitted, or stored only in accord with that
 written license.
  
 The following legend is applicable only to US Government
 contracts under FAR:
  
                    RESTRICTED RIGHTS LEGEND
  
 Use, reproduction and disclosure by the US Government is
 subject to restrictions as set forth in subparagraphs (a)
 and (c) of the Commercial Computer Software - Restricted
 Rights clause in FAR 52.227-19.
  
 Gaussian, Inc.
 340 Quinnipiac St., Bldg. 40, Wallingford CT 06492
  
  
 ---------------------------------------------------------------
 Warning -- This program may not be used in any manner that
 competes with the business of Gaussian, Inc. or will provide
 assistance to any competitor of Gaussian, Inc.  The licensee
 of this program is prohibited from giving any competitor of
 Gaussian, Inc. access to this program.  By using this program,
 the user acknowledges that Gaussian, Inc. is engaged in the
 business of creating and licensing software in the field of
 computational chemistry and represents and warrants to the
 licensee that it is not a competitor of Gaussian, Inc. and that
 it will not use this program in any manner prohibited above.
 ---------------------------------------------------------------
  

 Cite this work as:
 Gaussian 16, Revision B.01,
 M. J. Frisch, G. W. Trucks, H. B. Schlegel, G. E. Scuseria, 
 M. A. Robb, J. R. Cheeseman, G. Scalmani, V. Barone, 
 G. A. Petersson, H. Nakatsuji, X. Li, M. Caricato, A. V. Marenich, 
 J. Bloino, B. G. Janesko, R. Gomperts, B. Mennucci, H. P. Hratchian, 
 J. V. Ortiz, A. F. Izmaylov, J. L. Sonnenberg, D. Williams-Young, 
 F. Ding, F. Lipparini, F. Egidi, J. Goings, B. Peng, A. Petrone, 
 T. Henderson, D. Ranasinghe, V. G. Zakrzewski, J. Gao, N. Rega, 
 G. Zheng, W. Liang, M. Hada, M. Ehara, K. Toyota, R. Fukuda, 
 J. Hasegawa, M. Ishida, T. Nakajima, Y. Honda, O. Kitao, H. Nakai, 
 T. Vreven, K. Throssell, J. A. Montgomery, Jr., J. E. Peralta, 
 F. Ogliaro, M. J. Bearpark, J. J. Heyd, E. N. Brothers, K. N. Kudin, 
 V. N. Staroverov, T. A. Keith, R. Kobayashi, J. Normand, 
 K. Raghavachari, A. P. Rendell, J. C. Burant, S. S. Iyengar, 
 J. Tomasi, M. Cossi, J. M. Millam, M. Klene, C. Adamo, R. Cammi, 
 J. W. Ochterski, R. L. Martin, K. Morokuma, O. Farkas, 
 J. B. Foresman, and D. J. Fox, Gaussian, Inc., Wallingford CT, 2016.
 
 ******************************************
 Gaussian 16:  ES64L-G16RevB.01 20-Dec-2017
                 3-Mar-2021 
 ******************************************
 %nprocshared=10
 Will use up to   10 processors via shared memory.
 %mem=8gb
 ---------------
 # m062x/def2svp
 ---------------
 1/38=1,172=1/1;
 2/12=2,17=6,18=5,40=1/2;
 3/5=43,7=101,11=2,25=1,30=1,74=-55/1,2,3;
 4//1;
 5/5=2,38=5/2;
 6/7=2,8=2,9=2,10=2,28=1/1;
 99/5=1,9=1/99;
 --
 00
 --
 Symbolic Z-matrix:
 Charge =  0 Multiplicity = 1
 C                    -0.41745   1.63163   3.92263 
 C                    -0.26279   0.88914   5.24299 
 C                    -0.96886   3.05326   4.13383 
 O                    -0.63069   3.84748   3.01069 
 C                    -4.99155   2.48508   2.83846 
 C                    -6.04714   1.40947   2.53155 
 O                    -5.91701   0.85201   1.24111 
 C                    -5.25763   3.03747   4.23842 
 C                     5.93596   3.5412   -4.98844 
 C                     6.41296   4.50625  -3.89743 
 C                     6.73996   3.80208  -2.57975 
 C                     7.30868   4.77906  -1.55096 
 C                     7.52063   4.16833  -0.16285 
 C                     8.58413   3.0712   -0.14261 
 C                     9.0194    2.6562    1.266 
 C                     7.86504   2.13908   2.12487 
 C                     8.34332   1.37535   3.36038 
 C                     7.18736   0.88449   4.24 
 C                     6.50868  -0.38062   3.70809 
 C                     5.1717   -0.60944   4.42394 
 O                     4.52898  -1.83484   4.12468 
 C                     5.8725    0.26776  -1.21481 
 C                     7.1952   -0.44649  -0.90013 
 C                     7.15321  -1.95907  -1.11255 
 C                     6.28424  -2.66753  -0.07784 
 C                     6.40286  -4.18749  -0.14728 
 C                     5.43474  -4.84181   0.8331 
 C                     5.54879  -6.36397   0.87627 
 C                     4.41804  -6.98533   1.69997 
 C                     3.11134  -7.05774   0.91132 
 C                     1.89602  -7.27791   1.80736 
 C                     0.60863  -7.35971   0.98822 
 C                    -0.63545  -7.19073   1.86417 
 O                    -0.73752  -5.89927   2.42801 
 C                     3.81487  -1.95217   2.9716 
 C                    -1.14669  -4.85717   1.6554 
 C                     3.82184  -1.01728   1.94154 
 C                     3.11234  -1.26109   0.78889 
 C                     2.33283  -2.40416   0.63371 
 C                     2.27946  -3.30947   1.69188 
 C                     3.02297  -3.09611   2.83477 
 C                    -1.19398  -3.60986   2.28716 
 C                    -1.62366  -2.49649   1.60558 
 C                    -2.04011  -2.57359   0.26943 
 C                    -1.96014  -3.81262  -0.35875 
 C                    -1.52052  -4.93799   0.31904 
 C                     1.61845  -2.58758  -0.62499 
 N                     1.97542  -1.89182  -1.61341 
 C                    -2.48609  -1.32974  -0.36653 
 N                    -3.20963  -1.0688   -1.36526 
 C                    -1.53256   4.75502   2.53348 
 C                    -5.8718   -0.52581   1.19052 
 C                    -1.34106   5.20427   1.23002 
 C                    -2.20514   6.1096    0.64855 
 C                    -3.31106   6.57623   1.35126 
 C                    -3.48462   6.1548    2.66724 
 C                    -2.59837   5.27579   3.25953 
 O                    -4.25043   7.44011   0.86567 
 C                    -5.76887   7.40775  -1.95314 
 C                    -6.53959   6.34114  -1.17488 
 C                    -6.18533   4.91436  -1.60218 
 C                    -7.27501   3.9244   -1.19403 
 C                    -6.93341   2.46167  -1.48096 
 C                    -6.73217   2.1482   -2.96292 
 C                    -6.56991   0.64805  -3.22131 
 C                    -5.21683   0.10571  -2.76362 
 C                    -5.20861  -1.41935  -2.71028 
 C                    -3.86295  -1.99635  -2.23221 
 C                    -5.25428  -6.93277   1.13394 
 C                    -5.4524   -7.15943  -0.36618 
 C                    -4.25469  -6.73706  -1.21318 
 C                    -4.43195  -7.12988  -2.67988 
 C                    -3.48781  -6.38641  -3.62612 
 C                    -2.00721  -6.67305  -3.37638 
 C                    -1.10282  -6.05315  -4.44473 
 C                    -0.9834   -4.52888  -4.34496 
 C                     0.10931  -4.05896  -3.38169 
 C                     0.05129  -2.53911  -3.1933 
 C                     1.39906  -1.86229  -2.91298 
 C                    -4.92765  -1.26262   1.88928 
 C                    -4.92573  -2.64581   1.82267 
 C                    -5.86901  -3.31066   1.04803 
 C                    -6.81234  -2.56395   0.3406 
 C                    -6.81647  -1.18809   0.41417 
 O                    -5.96899  -4.66274   0.92053 
 C                    -4.96984  -5.47573   1.49855 
 C                    -3.96261   8.17772  -0.30444 
 C                    -4.27623   7.46382  -1.62546 
 H                     0.55838   1.72681   3.42463 
 H                     0.45472   1.39528   5.88224 
 H                    -1.22321   0.83361   5.74867 
 H                     0.08476  -0.12136   5.04707 
 H                    -2.05188   2.97977   4.26139 
 H                    -0.52437   3.49306   5.03664 
 H                    -5.0621    3.29647   2.10554 
 H                    -7.04001   1.87727   2.59838 
 H                    -5.97859   0.62765   3.29573 
 H                    -4.59601   3.87206   4.44402 
 H                    -6.28525   3.38029   4.3154 
 H                    -5.08453   2.25906   4.97755 
 H                     6.70578   2.79099  -5.18917 
 H                     5.74244   4.093    -5.91821 
 H                     5.64074   5.25872  -3.71895 
 H                     7.30166   5.01837  -4.27277 
 H                     7.46032   3.00464  -2.77065 
 H                     5.83086   3.35035  -2.17927 
 H                     6.61804   5.62133  -1.45383 
 H                     8.2589    5.17434  -1.92025 
 H                     6.5725    3.76422   0.19368 
 H                     7.82238   4.96759   0.51936 
 H                     9.4664    3.42198  -0.68527 
 H                     8.19818   2.19337  -0.65925 
 H                     9.49566   3.50272   1.76726 
 H                     9.77136   1.86825   1.16999 
 H                     7.23774   1.49356   1.51146 
 H                     7.25879   2.9871    2.45028 
 H                     8.98053   2.0358    3.95373 
 H                     8.95183   0.52147   3.05391 
 H                     6.44539   1.68329   4.32234 
 H                     7.55939   0.68437   5.24737 
 H                     7.15209  -1.24682   3.87484 
 H                     6.34796  -0.29013   2.63426 
 H                     4.49125   0.22903   4.22516 
 H                     5.3499   -0.65826   5.5031 
 H                     5.07272  -0.45842  -1.39441 
 H                     5.98525   0.88582  -2.10954 
 H                     7.99065  -0.02525  -1.51744 
 H                     7.44811  -0.2482    0.14251 
 H                     6.78551  -2.17866  -2.11694 
 H                     8.17423  -2.34301  -1.04187 
 H                     6.5762   -2.33904   0.92253 
 H                     5.23894  -2.38988  -0.21991 
 H                     6.17834  -4.52612  -1.16146 
 H                     7.42747  -4.48957   0.08392 
 H                     5.61411  -4.44355   1.83455 
 H                     4.42018  -4.55487   0.55297 
 H                     5.51932  -6.76616  -0.13915 
 H                     6.51296  -6.63724   1.3106 
 H                     4.69923  -7.99082   2.02041 
 H                     4.26722  -6.382     2.59766 
 H                     2.97235  -6.12498   0.3612 
 H                     3.17525  -7.86512   0.17749 
 H                     2.02046  -8.1934    2.38986 
 H                     1.81504  -6.44615   2.51065 
 H                     0.62504  -6.57278   0.23111 
 H                     0.54785  -8.31979   0.47257 
 H                    -1.54616  -7.43595   1.30202 
 H                    -0.5742   -7.86135   2.72591 
 H                     4.38046  -0.10168   2.01879 
 H                     3.13853  -0.55818  -0.02609 
 H                     1.66079  -4.19088   1.6139 
 H                     3.00487  -3.80695   3.64652 
 H                    -0.88244  -3.54744   3.31816 
 H                    -1.65951  -1.54455   2.11448 
 H                    -2.20862  -3.91499  -1.40256 
 H                    -1.47501  -5.87533  -0.21216 
 H                     0.80346  -3.32321  -0.6261 
 H                    -2.12561  -0.44278   0.14841 
 H                    -0.50558   4.83012   0.66263 
 H                    -2.00419   6.43702  -0.3589 
 H                    -4.32217   6.54482   3.2247 
 H                    -2.73036   5.01878   4.29945 
 H                    -6.21001   8.38739  -1.75323 
 H                    -5.88419   7.20953  -3.02206 
 H                    -6.35772   6.46686  -0.10681 
 H                    -7.60635   6.50134  -1.3518 
 H                    -6.066     4.88831  -2.68731 
 H                    -5.23741   4.61144  -1.15355 
 H                    -7.46101   4.03017  -0.12161 
 H                    -8.20095   4.18538  -1.71443 
 H                    -6.04375   2.17837  -0.92002 
 H                    -7.75541   1.8465   -1.10643 
 H                    -7.59975   2.51311  -3.51993 
 H                    -5.85135   2.67019  -3.34101 
 H                    -7.36751   0.11315  -2.70015 
 H                    -6.69224   0.45139  -4.29004 
 H                    -4.43142   0.45241  -3.43665 
 H                    -4.98335   0.47117  -1.76493 
 H                    -5.98559  -1.742    -2.01643 
 H                    -5.44406  -1.83436  -3.69355 
 H                    -3.20312  -2.12949  -3.09932 
 H                    -4.04654  -2.98073  -1.77789 
 H                    -6.15978  -7.25143   1.65326 
 H                    -4.42187  -7.53735   1.5012 
 H                    -5.65288  -8.22126  -0.52943 
 H                    -6.33037  -6.59789  -0.68773 
 H                    -3.35169  -7.20463  -0.81536 
 H                    -4.13778  -5.65465  -1.1485 
 H                    -4.28748  -8.20748  -2.78944 
 H                    -5.45834  -6.90405  -2.97952 
 H                    -3.72925  -6.67547  -4.65239 
 H                    -3.67961  -5.31521  -3.53547 
 H                    -1.85702  -7.75579  -3.37245 
 H                    -1.71587  -6.29371  -2.39739 
 H                    -1.50043  -6.31951  -5.42696 
 H                    -0.10365  -6.48908  -4.36917 
 H                    -0.75939  -4.12324  -5.33451 
 H                    -1.94146  -4.10734  -4.03601 
 H                     1.08312  -4.34106  -3.79076 
 H                     0.00275  -4.56694  -2.42169 
 H                    -0.32824  -2.0949   -4.11733 
 H                    -0.64613  -2.27539  -2.39561 
 H                     1.30694  -0.7931   -3.14276 
 H                     2.16308  -2.254    -3.59584 
 H                    -4.1851   -0.75634   2.48825 
 H                    -4.18093  -3.19106   2.38016 
 H                    -7.54356  -3.09147  -0.25243 
 H                    -7.54716  -0.60814  -0.12726 
 H                    -3.98082  -5.17344   1.13106 
 H                    -4.97468  -5.36806   2.59301 
 H                    -2.91047   8.49146  -0.29134 
 H                    -4.58574   9.07459  -0.2247 
 H                    -3.7621    8.01592  -2.41606 
 H                    -3.87553   6.45092  -1.60551 
 C                    -2.2894    2.58601  -0.48738 
 C                    -2.46547   3.15393  -1.8623 
 C                    -1.18635   2.70824  -2.58667 
 C                    -0.18673   2.51773  -1.46216 
 C                    -0.97937   2.12829  -0.29773 
 C                     1.12407   2.79157  -1.57869 
 C                     2.17436   2.61158  -0.55273 
 C                     3.34002   1.91015  -0.89379 
 S                     3.44621   1.30268  -2.57056 
 C                     2.88201   2.81622  -3.28721 
 C                     1.73205   3.40364  -2.77799 
 C                     3.66164   3.42873  -4.26952 
 C                     3.22871   4.64032  -4.79216 
 C                     2.07204   5.22837  -4.30295 
 C                     1.3432    4.64009  -3.28799 
 C                     2.07767   3.22959   0.68577 
 C                     3.11824   3.12676   1.59048 
 C                     4.24099   2.39404   1.27282 
 C                     4.37738   1.76153   0.03069 
 C                    -0.66279   1.43248   0.86927 
 C                    -1.60628   1.43558   1.89836 
 C                    -2.89201   1.98129   1.73505 
 C                    -3.24864   2.50093   0.49609 
 C                     0.55699   0.57551   0.99466 
 O                    -1.29785   0.8545    3.12185 
 O                    -3.68843   1.93323   2.84358 
 C                    -1.40038   1.36209  -3.2846 
 O                     5.54661   1.07942  -0.09596 
 O                     4.809     2.77685  -4.6117 
 H                    -2.52792   4.24501  -1.81797 
 H                    -3.36944   2.7793   -2.34191 
 H                    -0.8561    3.43467  -3.32869 
 H                     3.79988   5.14126  -5.55835 
 H                     1.7576    6.18044  -4.70467 
 H                     0.49103   5.14998  -2.86512 
 H                     1.18652   3.77374   0.9481 
 H                     3.04609   3.6147    2.55096 
 H                     5.05667   2.30444   1.97187 
 H                    -4.25204   2.83929   0.29848 
 H                     0.3213   -0.31194   1.58002 
 H                     0.88593   0.26704   0.00639 
 H                     1.38409   1.08319   1.48449 
 H                    -2.09121   1.47726  -4.11759 
 H                    -1.81106   0.63545  -2.58595 
 H                    -0.45534   0.98675  -3.67286 
 
 Stoichiometry    C104H142N2O10S
 Framework group  C1[X(C104H142N2O10S)]
 Deg. of freedom   771
 Full point group                 C1      NOp   1
 Largest Abelian subgroup         C1      NOp   1
 Largest concise Abelian subgroup C1      NOp   1
                         Standard orientation:                         
 ---------------------------------------------------------------------
 Center     Atomic      Atomic             Coordinates (Angstroms)
 Number     Number       Type             X           Y           Z
 ---------------------------------------------------------------------
      1          6           0       -0.313610   -1.331658   -4.050693
      2          6           0       -0.157121   -0.505517   -5.320167
      3          6           0       -0.820504   -2.752192   -4.358632
      4          8           0       -0.479514   -3.604346   -3.279670
      5          6           0       -4.879780   -2.375003   -3.108489
      6          6           0       -5.970796   -1.349584   -2.756947
      7          8           0       -5.879183   -0.869076   -1.432690
      8          6           0       -5.105496   -2.847441   -4.544342
      9          6           0        5.934931   -3.610278    4.847793
     10          6           0        6.458238   -4.493080    3.709383
     11          6           0        6.788009   -3.700612    2.443557
     12          6           0        7.402240   -4.596626    1.368274
     13          6           0        7.620925   -3.896212    0.024265
     14          6           0        8.652918   -2.771208    0.091296
     15          6           0        9.100728   -2.258704   -1.280810
     16          6           0        7.947289   -1.721606   -2.128581
     17          6           0        8.425126   -0.870630   -3.305874
     18          6           0        7.271197   -0.358506   -4.175983
     19          6           0        6.547544    0.852490   -3.581126
     20          6           0        5.217298    1.088156   -4.307233
     21          8           0        4.534780    2.274801   -3.946280
     22          6           0        5.844161   -0.114206    1.280027
     23          6           0        7.151257    0.653968    1.034870
     24          6           0        7.062470    2.148924    1.338183
     25          6           0        6.191880    2.895546    0.332059
     26          6           0        6.265899    4.411050    0.496209
     27          6           0        5.296800    5.097592   -0.460892
     28          6           0        5.368155    6.622080   -0.409068
     29          6           0        4.234727    7.261671   -1.214940
     30          6           0        2.912909    7.249700   -0.448561
     31          6           0        1.707654    7.491128   -1.352685
     32          6           0        0.404332    7.487185   -0.554937
     33          6           0       -0.818919    7.338333   -1.463264
     34          8           0       -0.874269    6.081626   -2.106572
     35          6           0        3.797571    2.301497   -2.802109
     36          6           0       -1.267019    4.983227   -1.406863
     37          6           0        3.813185    1.305644   -1.830960
     38          6           0        3.076983    1.458677   -0.679427
     39          6           0        2.262621    2.568289   -0.469903
     40          6           0        2.201971    3.535077   -1.471793
     41          6           0        2.971117    3.412761   -2.611079
     42          6           0       -1.267682    3.776251   -2.114212
     43          6           0       -1.677303    2.611773   -1.510082
     44          6           0       -2.119069    2.595226   -0.179955
     45          6           0       -2.085442    3.795061    0.523945
     46          6           0       -1.666297    4.971550   -0.075480
     47          6           0        1.521414    2.654423    0.783692
     48          7           0        1.880739    1.909299    1.734570
     49          6           0       -2.540466    1.302925    0.370384
     50          7           0       -3.273622    0.961426    1.337304
     51          6           0       -1.363359   -4.563832   -2.876016
     52          6           0       -5.874151    0.503746   -1.297416
     53          6           0       -1.181934   -5.086886   -1.598905
     54          6           0       -2.029897   -6.049540   -1.090347
     55          6           0       -3.109618   -6.502224   -1.841263
     56          6           0       -3.272092   -6.005673   -3.132218
     57          6           0       -2.401039   -5.068015   -3.652755
     58          8           0       -4.032322   -7.419701   -1.427303
     59          6           0       -5.600098   -7.602124    1.358584
     60          6           0       -6.387190   -6.511219    0.632089
     61          6           0       -6.081266   -5.104220    1.152217
     62          6           0       -7.191417   -4.121263    0.784288
     63          6           0       -6.896715   -2.670117    1.166279
     64          6           0       -6.730425   -2.442868    2.668169
     65          6           0       -6.615524   -0.957547    3.020516
     66          6           0       -5.270659   -0.351272    2.622757
     67          6           0       -5.304980    1.173833    2.662572
     68          6           0       -3.968167    1.815732    2.246443
     69          6           0       -5.440581    6.909637   -0.838866
     70          6           0       -5.671274    7.038225    0.668193
     71          6           0       -4.476993    6.597581    1.510724
     72          6           0       -4.690983    6.894572    2.994955
     73          6           0       -3.742721    6.120513    3.912097
     74          6           0       -2.266750    6.462379    3.708736
     75          6           0       -1.363878    5.803029    4.754503
     76          6           0       -1.199332    4.291609    4.564388
     77          6           0       -0.077007    3.911832    3.595429
     78          6           0       -0.088380    2.405407    3.313739
     79          6           0        1.282828    1.784236    3.018629
     80          6           0       -4.939324    1.307666   -1.931754
     81          6           0       -4.977986    2.683680   -1.780996
     82          6           0       -5.953227    3.273625   -0.985542
     83          6           0       -6.887119    2.459322   -0.343137
     84          6           0       -6.850746    1.090982   -0.500434
     85          8           0       -6.093920    4.612069   -0.777867
     86          6           0       -5.108399    5.486082   -1.286019
     87          6           0       -3.744088   -8.219624   -0.298993
     88          6           0       -4.100974   -7.597067    1.056800
     89          1           0        0.655680   -1.430493   -3.540782
     90          1           0        0.585588   -0.951607   -5.975172
     91          1           0       -1.109748   -0.445346   -5.839861
     92          1           0        0.158005    0.500181   -5.056430
     93          1           0       -1.902779   -2.700689   -4.502237
     94          1           0       -0.347948   -3.123384   -5.277858
     95          1           0       -4.939971   -3.231503   -2.427839
     96          1           0       -6.948610   -1.839399   -2.871185
     97          1           0       -5.911217   -0.520718   -3.470633
     98          1           0       -4.416865   -3.649396   -4.787660
     99          1           0       -6.121428   -3.212892   -4.661764
    100          1           0       -4.941758   -2.020652   -5.231230
    101          1           0        6.679426   -2.853023    5.108579
    102          1           0        5.740990   -4.223243    5.738342
    103          1           0        5.711013   -5.254023    3.470618
    104          1           0        7.354472   -5.002763    4.069818
    105          1           0        7.481907   -2.896977    2.696461
    106          1           0        5.873547   -3.250196    2.053965
    107          1           0        6.737691   -5.449927    1.206789
    108          1           0        8.356743   -4.987675    1.730968
    109          1           0        6.668044   -3.497074   -0.325117
    110          1           0        7.957212   -4.643502   -0.699445
    111          1           0        9.535207   -3.130361    0.628408
    112          1           0        8.233136   -1.937662    0.652941
    113          1           0        9.609618   -3.059484   -1.823468
    114          1           0        9.828138   -1.457854   -1.122575
    115          1           0        7.291219   -1.132407   -1.489143
    116          1           0        7.371236   -2.564322   -2.516611
    117          1           0        9.091176   -1.475690   -3.926013
    118          1           0        9.003607   -0.020847   -2.936345
    119          1           0        6.553849   -1.170748   -4.321045
    120          1           0        7.654919   -0.086779   -5.161969
    121          1           0        7.168819    1.744585   -3.682431
    122          1           0        6.370722    0.691847   -2.518084
    123          1           0        4.557658    0.220741   -4.172985
    124          1           0        5.412873    1.208024   -5.377797
    125          1           0        5.020989    0.577396    1.488144
    126          1           0        5.958827   -0.782740    2.137449
    127          1           0        7.947482    0.217541    1.640530
    128          1           0        7.427904    0.527088   -0.012864
    129          1           0        6.671166    2.296266    2.346842
    130          1           0        8.073208    2.564293    1.310624
    131          1           0        6.510516    2.637232   -0.680672
    132          1           0        5.152592    2.581173    0.436868
    133          1           0        6.014125    4.680473    1.524641
    134          1           0        7.285361    4.754700    0.303547
    135          1           0        5.504923    4.766656   -1.481110
    136          1           0        4.286090    4.766318   -0.218276
    137          1           0        5.309492    6.960186    0.628204
    138          1           0        6.331589    6.947811   -0.807368
    139          1           0        4.492704    8.292267   -1.468088
    140          1           0        4.116879    6.710712   -2.150440
    141          1           0        2.790971    6.281457    0.040957
    142          1           0        2.940945    8.011933    0.334171
    143          1           0        1.816116    8.443735   -1.875847
    144          1           0        1.662723    6.702232   -2.106754
    145          1           0        0.429938    6.655979    0.153016
    146          1           0        0.307214    8.411761    0.016975
    147          1           0       -1.745936    7.523534   -0.904801
    148          1           0       -0.761757    8.062037   -2.281224
    149          1           0        4.398936    0.412156   -1.953101
    150          1           0        3.108951    0.708024    0.091575
    151          1           0        1.557159    4.392764   -1.352159
    152          1           0        2.946961    4.171348   -3.378224
    153          1           0       -0.936521    3.785828   -3.140932
    154          1           0       -1.677103    1.692262   -2.076612
    155          1           0       -2.354946    3.826283    1.567092
    156          1           0       -1.656811    5.875387    0.512599
    157          1           0        0.685895    3.366003    0.813969
    158          1           0       -2.145911    0.459473   -0.190608
    159          1           0       -0.367510   -4.725554   -0.993851
    160          1           0       -1.837331   -6.432587   -0.101036
    161          1           0       -4.088307   -6.383504   -3.728367
    162          1           0       -2.522100   -4.751319   -4.677431
    163          1           0       -6.009577   -8.579342    1.090949
    164          1           0       -5.739686   -7.473164    2.435183
    165          1           0       -6.183168   -6.566078   -0.437973
    166          1           0       -7.451877   -6.711133    0.778421
    167          1           0       -5.981706   -5.141615    2.239009
    168          1           0       -5.134661   -4.748478    0.741142
    169          1           0       -7.355554   -4.166021   -0.295955
    170          1           0       -8.118493   -4.438968    1.269962
    171          1           0       -6.005817   -2.328646    0.640806
    172          1           0       -7.729240   -2.055839    0.814209
    173          1           0       -7.596853   -2.864925    3.185168
    174          1           0       -5.841826   -2.962785    3.030595
    175          1           0       -7.418818   -0.413679    2.517695
    176          1           0       -6.762076   -0.830319    4.096696
    177          1           0       -4.487567   -0.717023    3.288367
    178          1           0       -5.009443   -0.648175    1.608326
    179          1           0       -6.078593    1.517099    1.974881
    180          1           0       -5.569314    1.521065    3.664595
    181          1           0       -3.327647    1.913376    3.132554
    182          1           0       -4.171766    2.820761    1.849484
    183          1           0       -6.345582    7.234683   -1.355092
    184          1           0       -4.619447    7.558199   -1.152579
    185          1           0       -5.904759    8.082135    0.891937
    186          1           0       -6.538363    6.434166    0.938041
    187          1           0       -3.580871    7.113247    1.159521
    188          1           0       -4.328163    5.524788    1.382492
    189          1           0       -4.579228    7.966954    3.172698
    190          1           0       -5.715603    6.622745    3.260534
    191          1           0       -4.010201    6.339272    4.949246
    192          1           0       -3.902301    5.052056    3.752707
    193          1           0       -2.147441    7.547021    3.773644
    194          1           0       -1.947656    6.152005    2.714230
    195          1           0       -1.786016    5.997568    5.743322
    196          1           0       -0.376369    6.269964    4.724821
    197          1           0       -0.981176    3.832236    5.531509
    198          1           0       -2.139441    3.863770    4.212009
    199          1           0        0.881072    4.194830    4.039532
    200          1           0       -0.181206    4.474712    2.666284
    201          1           0       -0.471185    1.895058    4.201544
    202          1           0       -0.763949    2.172185    2.488232
    203          1           0        1.217219    0.700829    3.181050
    204          1           0        2.023321    2.154032    3.738614
    205          1           0       -4.172289    0.859643   -2.546090
    206          1           0       -4.239406    3.282333   -2.289846
    207          1           0       -7.643324    2.929207    0.266781
    208          1           0       -7.573958    0.459088   -0.009455
    209          1           0       -4.117740    5.188978   -0.918713
    210          1           0       -5.091037    5.445748   -2.384896
    211          1           0       -2.683367   -8.503040   -0.310982
    212          1           0       -4.339916   -9.126628   -0.445147
    213          1           0       -3.585207   -8.182397    1.822024
    214          1           0       -3.729017   -6.574264    1.106273
    215          6           0       -2.234392   -2.605999    0.256262
    216          6           0       -2.418208   -3.261899    1.590410
    217          6           0       -1.165160   -2.826692    2.364992
    218          6           0       -0.151877   -2.540175    1.273562
    219          6           0       -0.934820   -2.101796    0.120018
    220          6           0        1.163957   -2.784667    1.398328
    221          6           0        2.226466   -2.513308    0.405575
    222          6           0        3.365520   -1.802505    0.811028
    223         16           0        3.425027   -1.296483    2.523418
    224          6           0        2.891761   -2.866068    3.135592
    225          6           0        1.768081   -3.452368    2.569566
    226          6           0        3.671236   -3.516179    4.093550
    227          6           0        3.263952   -4.768985    4.533020
    228          6           0        2.133235   -5.357321    3.986796
    229          6           0        1.405776   -4.727985    2.995754
    230          6           0        2.169091   -3.056499   -0.869888
    231          6           0        3.221956   -2.869845   -1.746524
    232          6           0        4.317645   -2.127555   -1.363340
    233          6           0        4.414214   -1.569035   -0.082606
    234          6           0       -0.617860   -1.327215   -0.996145
    235          6           0       -1.542749   -1.292936   -2.041426
    236          6           0       -2.815060   -1.882641   -1.936359
    237          6           0       -3.178326   -2.486966   -0.738416
    238          6           0        0.579009   -0.431093   -1.045679
    239          8           0       -1.229669   -0.629579   -3.221108
    240          8           0       -3.593023   -1.788411   -3.054981
    241          6           0       -1.429639   -1.532321    3.139382
    242          8           0        5.561140   -0.864228    0.107769
    243          8           0        4.793398   -2.855375    4.496753
    244          1           0       -2.448744   -4.349498    1.478517
    245          1           0       -3.340725   -2.942329    2.074513
    246          1           0       -0.827365   -3.588008    3.067589
    247          1           0        3.835686   -5.300211    5.278095
    248          1           0        1.839088   -6.340521    4.323674
    249          1           0        0.576005   -5.234080    2.526339
    250          1           0        1.298526   -3.607701   -1.181925
    251          1           0        3.180537   -3.299664   -2.736148
    252          1           0        5.142525   -1.972883   -2.039854
    253          1           0       -4.174982   -2.864178   -0.581076
    254          1           0        0.328384    0.483851   -1.580310
    255          1           0        0.881703   -0.175015   -0.034323
    256          1           0        1.428678   -0.884889   -1.549556
    257          1           0       -2.131359   -1.717302    3.950401
    258          1           0       -1.848591   -0.775653    2.478536
    259          1           0       -0.502614   -1.155799    3.567845
 ---------------------------------------------------------------------
 Rotational constants (GHZ):           0.0142094           0.0121629           0.0087258
 Standard basis: def2SVP (5D, 7F)
 There are  2469 symmetry adapted cartesian basis functions of A   symmetry.
 There are  2352 symmetry adapted basis functions of A   symmetry.
  2352 basis functions,  3931 primitive gaussians,  2469 cartesian basis functions
   438 alpha electrons      438 beta electrons
       nuclear repulsion energy     29795.0754428591 Hartrees.
 NAtoms=  259 NActive=  259 NUniq=  259 SFac= 1.00D+00 NAtFMM=   60 NAOKFM=T Big=T
 Integral buffers will be    131072 words long.
 Raffenetti 2 integral format.
 Two-electron integral symmetry is turned on.
 One-electron integrals computed using PRISM.
   1 Symmetry operations used in ECPInt.
 ECPInt:  NShTT=  639015 NPrTT= 2250217 LenC2=  380109 LenP2D=  774985.
 LDataN:  DoStor=T MaxTD1= 4 Len=   56
 NBasis=  2352 RedAO= T EigKep=  1.16D-04  NBF=  2352
 NBsUse=  2352 1.00D-06 EigRej= -1.00D+00 NBFU=  2352
 ExpMin= 1.22D-01 ExpMax= 9.18D+03 ExpMxC= 1.38D+03 IAcc=3 IRadAn=         5 AccDes= 0.00D+00
 Harris functional with IExCor= 1009 and IRadAn=       5 diagonalized for initial guess.
 HarFok:  IExCor= 1009 AccDes= 0.00D+00 IRadAn=         5 IDoV= 1 UseB2=F ITyADJ=14
 ICtDFT=  3500011 ScaDFX=  1.000000  1.000000  1.000000  1.000000
 FoFCou: FMM=F IPFlag=           0 FMFlag=      100000 FMFlg1=        2001
         NFxFlg=           0 DoJE=T BraDBF=F KetDBF=T FulRan=T
         wScrn=  0.000000 ICntrl=       500 IOpCl=  0 I1Cent=   200000004 NGrid=           0
         NMat0=    1 NMatS0=      1 NMatT0=    0 NMatD0=    1 NMtDS0=    0 NMtDT0=    0
 Petite list used in FoFCou.
 Requested convergence on RMS density matrix=1.00D-08 within 128 cycles.
 Requested convergence on MAX density matrix=1.00D-06.
 Requested convergence on             energy=1.00D-06.
 No special actions if energy rises.
 Integral accuracy reduced to 1.0D-05 until final iterations.
 Initial convergence to 1.0D-05 achieved.  Increase integral accuracy.
 SCF Done:  E(RM062X) =  -5302.56529365     A.U. after   17 cycles
            NFock= 17  Conv=0.72D-08     -V/T= 2.0098
 Hyperfine terms turned off by default for NAtoms > 100.

 **********************************************************************

            Population analysis using the SCF Density.

 **********************************************************************

 Orbital symmetries:
       Occupied  (A) (A) (A) (A) (A) (A) (A) (A) (A) (A) (A) (A)
                 (A) (A) (A) (A) (A) (A) (A) (A) (A) (A) (A) (A)
                 (A) (A) (A) (A) (A) (A) (A) (A) (A) (A) (A) (A)
                 (A) (A) (A) (A) (A) (A) (A) (A) (A) (A) (A) (A)
                 (A) (A) (A) (A) (A) (A) (A) (A) (A) (A) (A) (A)
                 (A) (A) (A) (A) (A) (A) (A) (A) (A) (A) (A) (A)
                 (A) (A) (A) (A) (A) (A) (A) (A) (A) (A) (A) (A)
                 (A) (A) (A) (A) (A) (A) (A) (A) (A) (A) (A) (A)
                 (A) (A) (A) (A) (A) (A) (A) (A) (A) (A) (A) (A)
                 (A) (A) (A) (A) (A) (A) (A) (A) (A) (A) (A) (A)
                 (A) (A) (A) (A) (A) (A) (A) (A) (A) (A) (A) (A)
                 (A) (A) (A) (A) (A) (A) (A) (A) (A) (A) (A) (A)
                 (A) (A) (A) (A) (A) (A) (A) (A) (A) (A) (A) (A)
                 (A) (A) (A) (A) (A) (A) (A) (A) (A) (A) (A) (A)
                 (A) (A) (A) (A) (A) (A) (A) (A) (A) (A) (A) (A)
                 (A) (A) (A) (A) (A) (A) (A) (A) (A) (A) (A) (A)
                 (A) (A) (A) (A) (A) (A) (A) (A) (A) (A) (A) (A)
                 (A) (A) (A) (A) (A) (A) (A) (A) (A) (A) (A) (A)
                 (A) (A) (A) (A) (A) (A) (A) (A) (A) (A) (A) (A)
                 (A) (A) (A) (A) (A) (A) (A) (A) (A) (A) (A) (A)
                 (A) (A) (A) (A) (A) (A) (A) (A) (A) (A) (A) (A)
                 (A) (A) (A) (A) (A) (A) (A) (A) (A) (A) (A) (A)
                 (A) (A) (A) (A) (A) (A) (A) (A) (A) (A) (A) (A)
                 (A) (A) (A) (A) (A) (A) (A) (A) (A) (A) (A) (A)
                 (A) (A) (A) (A) (A) (A) (A) (A) (A) (A) (A) (A)
                 (A) (A) (A) (A) (A) (A) (A) (A) (A) (A) (A) (A)
                 (A) (A) (A) (A) (A) (A) (A) (A) (A) (A) (A) (A)
                 (A) (A) (A) (A) (A) (A) (A) (A) (A) (A) (A) (A)
                 (A) (A) (A) (A) (A) (A) (A) (A) (A) (A) (A) (A)
                 (A) (A) (A) (A) (A) (A) (A) (A) (A) (A) (A) (A)
                 (A) (A) (A) (A) (A) (A) (A) (A) (A) (A) (A) (A)
                 (A) (A) (A) (A) (A) (A) (A) (A) (A) (A) (A) (A)
                 (A) (A) (A) (A) (A) (A) (A) (A) (A) (A) (A) (A)
                 (A) (A) (A) (A) (A) (A) (A) (A) (A) (A) (A) (A)
                 (A) (A) (A) (A) (A) (A) (A) (A) (A) (A) (A) (A)
                 (A) (A) (A) (A) (A) (A) (A) (A) (A) (A) (A) (A)
                 (A) (A) (A) (A) (A) (A)
       Virtual   (A) (A) (A) (A) (A) (A) (A) (A) (A) (A) (A) (A)
                 (A) (A) (A) (A) (A) (A) (A) (A) (A) (A) (A) (A)
                 (A) (A) (A) (A) (A) (A) (A) (A) (A) (A) (A) (A)
                 (A) (A) (A) (A) (A) (A) (A) (A) (A) (A) (A) (A)
                 (A) (A) (A) (A) (A) (A) (A) (A) (A) (A) (A) (A)
                 (A) (A) (A) (A) (A) (A) (A) (A) (A) (A) (A) (A)
                 (A) (A) (A) (A) (A) (A) (A) (A) (A) (A) (A) (A)
                 (A) (A) (A) (A) (A) (A) (A) (A) (A) (A) (A) (A)
                 (A) (A) (A) (A) (A) (A) (A) (A) (A) (A) (A) (A)
                 (A) (A) (A) (A) (A) (A) (A) (A) (A) (A) (A) (A)
                 (A) (A) (A) (A) (A) (A) (A) (A) (A) (A) (A) (A)
                 (A) (A) (A) (A) (A) (A) (A) (A) (A) (A) (A) (A)
                 (A) (A) (A) (A) (A) (A) (A) (A) (A) (A) (A) (A)
                 (A) (A) (A) (A) (A) (A) (A) (A) (A) (A) (A) (A)
                 (A) (A) (A) (A) (A) (A) (A) (A) (A) (A) (A) (A)
                 (A) (A) (A) (A) (A) (A) (A) (A) (A) (A) (A) (A)
                 (A) (A) (A) (A) (A) (A) (A) (A) (A) (A) (A) (A)
                 (A) (A) (A) (A) (A) (A) (A) (A) (A) (A) (A) (A)
                 (A) (A) (A) (A) (A) (A) (A) (A) (A) (A) (A) (A)
                 (A) (A) (A) (A) (A) (A) (A) (A) (A) (A) (A) (A)
                 (A) (A) (A) (A) (A) (A) (A) (A) (A) (A) (A) (A)
                 (A) (A) (A) (A) (A) (A) (A) (A) (A) (A) (A) (A)
                 (A) (A) (A) (A) (A) (A) (A) (A) (A) (A) (A) (A)
                 (A) (A) (A) (A) (A) (A) (A) (A) (A) (A) (A) (A)
                 (A) (A) (A) (A) (A) (A) (A) (A) (A) (A) (A) (A)
                 (A) (A) (A) (A) (A) (A) (A) (A) (A) (A) (A) (A)
                 (A) (A) (A) (A) (A) (A) (A) (A) (A) (A) (A) (A)
                 (A) (A) (A) (A) (A) (A) (A) (A) (A) (A) (A) (A)
                 (A) (A) (A) (A) (A) (A) (A) (A) (A) (A) (A) (A)
                 (A) (A) (A) (A) (A) (A) (A) (A) (A) (A) (A) (A)
                 (A) (A) (A) (A) (A) (A) (A) (A) (A) (A) (A) (A)
                 (A) (A) (A) (A) (A) (A) (A) (A) (A) (A) (A) (A)
                 (A) (A) (A) (A) (A) (A) (A) (A) (A) (A) (A) (A)
                 (A) (A) (A) (A) (A) (A) (A) (A) (A) (A) (A) (A)
                 (A) (A) (A) (A) (A) (A) (A) (A) (A) (A) (A) (A)
                 (A) (A) (A) (A) (A) (A) (A) (A) (A) (A) (A) (A)
                 (A) (A) (A) (A) (A) (A) (A) (A) (A) (A) (A) (A)
                 (A) (A) (A) (A) (A) (A) (A) (A) (A) (A) (A) (A)
                 (A) (A) (A) (A) (A) (A) (A) (A) (A) (A) (A) (A)
                 (A) (A) (A) (A) (A) (A) (A) (A) (A) (A) (A) (A)
                 (A) (A) (A) (A) (A) (A) (A) (A) (A) (A) (A) (A)
                 (A) (A) (A) (A) (A) (A) (A) (A) (A) (A) (A) (A)
                 (A) (A) (A) (A) (A) (A) (A) (A) (A) (A) (A) (A)
                 (A) (A) (A) (A) (A) (A) (A) (A) (A) (A) (A) (A)
                 (A) (A) (A) (A) (A) (A) (A) (A) (A) (A) (A) (A)
                 (A) (A) (A) (A) (A) (A) (A) (A) (A) (A) (A) (A)
                 (A) (A) (A) (A) (A) (A) (A) (A) (A) (A) (A) (A)
                 (A) (A) (A) (A) (A) (A) (A) (A) (A) (A) (A) (A)
                 (A) (A) (A) (A) (A) (A) (A) (A) (A) (A) (A) (A)
                 (A) (A) (A) (A) (A) (A) (A) (A) (A) (A) (A) (A)
                 (A) (A) (A) (A) (A) (A) (A) (A) (A) (A) (A) (A)
                 (A) (A) (A) (A) (A) (A) (A) (A) (A) (A) (A) (A)
                 (A) (A) (A) (A) (A) (A) (A) (A) (A) (A) (A) (A)
                 (A) (A) (A) (A) (A) (A) (A) (A) (A) (A) (A) (A)
                 (A) (A) (A) (A) (A) (A) (A) (A) (A) (A) (A) (A)
                 (A) (A) (A) (A) (A) (A) (A) (A) (A) (A) (A) (A)
                 (A) (A) (A) (A) (A) (A) (A) (A) (A) (A) (A) (A)
                 (A) (A) (A) (A) (A) (A) (A) (A) (A) (A) (A) (A)
                 (A) (A) (A) (A) (A) (A) (A) (A) (A) (A) (A) (A)
                 (A) (A) (A) (A) (A) (A) (A) (A) (A) (A) (A) (A)
                 (A) (A) (A) (A) (A) (A) (A) (A) (A) (A) (A) (A)
                 (A) (A) (A) (A) (A) (A) (A) (A) (A) (A) (A) (A)
                 (A) (A) (A) (A) (A) (A) (A) (A) (A) (A) (A) (A)
                 (A) (A) (A) (A) (A) (A) (A) (A) (A) (A) (A) (A)
                 (A) (A) (A) (A) (A) (A) (A) (A) (A) (A) (A) (A)
                 (A) (A) (A) (A) (A) (A) (A) (A) (A) (A) (A) (A)
                 (A) (A) (A) (A) (A) (A) (A) (A) (A) (A) (A) (A)
                 (A) (A) (A) (A) (A) (A) (A) (A) (A) (A) (A) (A)
                 (A) (A) (A) (A) (A) (A) (A) (A) (A) (A) (A) (A)
                 (A) (A) (A) (A) (A) (A) (A) (A) (A) (A) (A) (A)
                 (A) (A) (A) (A) (A) (A) (A) (A) (A) (A) (A) (A)
                 (A) (A) (A) (A) (A) (A) (A) (A) (A) (A) (A) (A)
                 (A) (A) (A) (A) (A) (A) (A) (A) (A) (A) (A) (A)
                 (A) (A) (A) (A) (A) (A) (A) (A) (A) (A) (A) (A)
                 (A) (A) (A) (A) (A) (A) (A) (A) (A) (A) (A) (A)
                 (A) (A) (A) (A) (A) (A) (A) (A) (A) (A) (A) (A)
                 (A) (A) (A) (A) (A) (A) (A) (A) (A) (A) (A) (A)
                 (A) (A) (A) (A) (A) (A) (A) (A) (A) (A) (A) (A)
                 (A) (A) (A) (A) (A) (A) (A) (A) (A) (A) (A) (A)
                 (A) (A) (A) (A) (A) (A) (A) (A) (A) (A) (A) (A)
                 (A) (A) (A) (A) (A) (A) (A) (A) (A) (A) (A) (A)
                 (A) (A) (A) (A) (A) (A) (A) (A) (A) (A) (A) (A)
                 (A) (A) (A) (A) (A) (A) (A) (A) (A) (A) (A) (A)
                 (A) (A) (A) (A) (A) (A) (A) (A) (A) (A) (A) (A)
                 (A) (A) (A) (A) (A) (A) (A) (A) (A) (A) (A) (A)
                 (A) (A) (A) (A) (A) (A) (A) (A) (A) (A) (A) (A)
                 (A) (A) (A) (A) (A) (A) (A) (A) (A) (A) (A) (A)
                 (A) (A) (A) (A) (A) (A) (A) (A) (A) (A) (A) (A)
                 (A) (A) (A) (A) (A) (A) (A) (A) (A) (A) (A) (A)
                 (A) (A) (A) (A) (A) (A) (A) (A) (A) (A) (A) (A)
                 (A) (A) (A) (A) (A) (A) (A) (A) (A) (A) (A) (A)
                 (A) (A) (A) (A) (A) (A) (A) (A) (A) (A) (A) (A)
                 (A) (A) (A) (A) (A) (A) (A) (A) (A) (A) (A) (A)
                 (A) (A) (A) (A) (A) (A) (A) (A) (A) (A) (A) (A)
                 (A) (A) (A) (A) (A) (A) (A) (A) (A) (A) (A) (A)
                 (A) (A) (A) (A) (A) (A) (A) (A) (A) (A) (A) (A)
                 (A) (A) (A) (A) (A) (A) (A) (A) (A) (A) (A) (A)
                 (A) (A) (A) (A) (A) (A) (A) (A) (A) (A) (A) (A)
                 (A) (A) (A) (A) (A) (A) (A) (A) (A) (A) (A) (A)
                 (A) (A) (A) (A) (A) (A) (A) (A) (A) (A) (A) (A)
                 (A) (A) (A) (A) (A) (A) (A) (A) (A) (A) (A) (A)
                 (A) (A) (A) (A) (A) (A) (A) (A) (A) (A) (A) (A)
                 (A) (A) (A) (A) (A) (A) (A) (A) (A) (A) (A) (A)
                 (A) (A) (A) (A) (A) (A) (A) (A) (A) (A) (A) (A)
                 (A) (A) (A) (A) (A) (A) (A) (A) (A) (A) (A) (A)
                 (A) (A) (A) (A) (A) (A) (A) (A) (A) (A) (A) (A)
                 (A) (A) (A) (A) (A) (A) (A) (A) (A) (A) (A) (A)
                 (A) (A) (A) (A) (A) (A) (A) (A) (A) (A) (A) (A)
                 (A) (A) (A) (A) (A) (A) (A) (A) (A) (A) (A) (A)
                 (A) (A) (A) (A) (A) (A) (A) (A) (A) (A) (A) (A)
                 (A) (A) (A) (A) (A) (A) (A) (A) (A) (A) (A) (A)
                 (A) (A) (A) (A) (A) (A) (A) (A) (A) (A) (A) (A)
                 (A) (A) (A) (A) (A) (A) (A) (A) (A) (A) (A) (A)
                 (A) (A) (A) (A) (A) (A) (A) (A) (A) (A) (A) (A)
                 (A) (A) (A) (A) (A) (A) (A) (A) (A) (A) (A) (A)
                 (A) (A) (A) (A) (A) (A) (A) (A) (A) (A) (A) (A)
                 (A) (A) (A) (A) (A) (A) (A) (A) (A) (A) (A) (A)
                 (A) (A) (A) (A) (A) (A) (A) (A) (A) (A) (A) (A)
                 (A) (A) (A) (A) (A) (A) (A) (A) (A) (A) (A) (A)
                 (A) (A) (A) (A) (A) (A) (A) (A) (A) (A) (A) (A)
                 (A) (A) (A) (A) (A) (A) (A) (A) (A) (A) (A) (A)
                 (A) (A) (A) (A) (A) (A) (A) (A) (A) (A) (A) (A)
                 (A) (A) (A) (A) (A) (A) (A) (A) (A) (A) (A) (A)
                 (A) (A) (A) (A) (A) (A) (A) (A) (A) (A) (A) (A)
                 (A) (A) (A) (A) (A) (A) (A) (A) (A) (A) (A) (A)
                 (A) (A) (A) (A) (A) (A) (A) (A) (A) (A) (A) (A)
                 (A) (A) (A) (A) (A) (A) (A) (A) (A) (A) (A) (A)
                 (A) (A) (A) (A) (A) (A) (A) (A) (A) (A) (A) (A)
                 (A) (A) (A) (A) (A) (A) (A) (A) (A) (A) (A) (A)
                 (A) (A) (A) (A) (A) (A) (A) (A) (A) (A) (A) (A)
                 (A) (A) (A) (A) (A) (A) (A) (A) (A) (A) (A) (A)
                 (A) (A) (A) (A) (A) (A) (A) (A) (A) (A) (A) (A)
                 (A) (A) (A) (A) (A) (A) (A) (A) (A) (A) (A) (A)
                 (A) (A) (A) (A) (A) (A) (A) (A) (A) (A) (A) (A)
                 (A) (A) (A) (A) (A) (A) (A) (A) (A) (A) (A) (A)
                 (A) (A) (A) (A) (A) (A) (A) (A) (A) (A) (A) (A)
                 (A) (A) (A) (A) (A) (A) (A) (A) (A) (A) (A) (A)
                 (A) (A) (A) (A) (A) (A) (A) (A) (A) (A) (A) (A)
                 (A) (A) (A) (A) (A) (A) (A) (A) (A) (A) (A) (A)
                 (A) (A) (A) (A) (A) (A) (A) (A) (A) (A) (A) (A)
                 (A) (A) (A) (A) (A) (A) (A) (A) (A) (A) (A) (A)
                 (A) (A) (A) (A) (A) (A) (A) (A) (A) (A) (A) (A)
                 (A) (A) (A) (A) (A) (A) (A) (A) (A) (A) (A) (A)
                 (A) (A) (A) (A) (A) (A) (A) (A) (A) (A) (A) (A)
                 (A) (A) (A) (A) (A) (A) (A) (A) (A) (A) (A) (A)
                 (A) (A) (A) (A) (A) (A) (A) (A) (A) (A) (A) (A)
                 (A) (A) (A) (A) (A) (A) (A) (A) (A) (A) (A) (A)
                 (A) (A) (A) (A) (A) (A) (A) (A) (A) (A) (A) (A)
                 (A) (A) (A) (A) (A) (A) (A) (A) (A) (A) (A) (A)
                 (A) (A) (A) (A) (A) (A) (A) (A) (A) (A) (A) (A)
                 (A) (A) (A) (A) (A) (A) (A) (A) (A) (A) (A) (A)
                 (A) (A) (A) (A) (A) (A) (A) (A) (A) (A) (A) (A)
                 (A) (A) (A) (A) (A) (A) (A) (A) (A) (A) (A) (A)
                 (A) (A) (A) (A) (A) (A) (A) (A) (A) (A) (A) (A)
                 (A) (A) (A) (A) (A) (A) (A) (A) (A) (A) (A) (A)
                 (A) (A) (A) (A) (A) (A) (A) (A) (A) (A) (A) (A)
                 (A) (A) (A) (A) (A) (A) (A) (A) (A) (A) (A) (A)
                 (A) (A) (A) (A) (A) (A) (A) (A) (A) (A) (A) (A)
                 (A) (A) (A) (A) (A) (A) (A) (A) (A) (A) (A) (A)
                 (A) (A) (A) (A) (A) (A)
 The electronic state is 1-A.
 Alpha  occ. eigenvalues --  -89.89650 -19.66837 -19.66169 -19.66039 -19.65469
 Alpha  occ. eigenvalues --  -19.65404 -19.65348 -19.65236 -19.65159 -19.64621
 Alpha  occ. eigenvalues --  -19.64237 -14.73401 -14.73317 -10.62576 -10.62033
 Alpha  occ. eigenvalues --  -10.61633 -10.61364 -10.61334 -10.61128 -10.60864
 Alpha  occ. eigenvalues --  -10.60863 -10.60779 -10.60582 -10.60574 -10.60524
 Alpha  occ. eigenvalues --  -10.60472 -10.60467 -10.60317 -10.60303 -10.59867
 Alpha  occ. eigenvalues --  -10.59830 -10.59411 -10.59195 -10.57949 -10.57909
 Alpha  occ. eigenvalues --  -10.57675 -10.57109 -10.56576 -10.56372 -10.56268
 Alpha  occ. eigenvalues --  -10.56226 -10.56173 -10.55974 -10.55889 -10.55870
 Alpha  occ. eigenvalues --  -10.55712 -10.55689 -10.55567 -10.55565 -10.55563
 Alpha  occ. eigenvalues --  -10.55435 -10.55418 -10.55372 -10.55325 -10.55167
 Alpha  occ. eigenvalues --  -10.55166 -10.55041 -10.55032 -10.55019 -10.54963
 Alpha  occ. eigenvalues --  -10.54896 -10.54841 -10.54773 -10.54754 -10.54739
 Alpha  occ. eigenvalues --  -10.54730 -10.54720 -10.54714 -10.54674 -10.54595
 Alpha  occ. eigenvalues --  -10.54525 -10.54493 -10.54469 -10.54455 -10.54336
 Alpha  occ. eigenvalues --  -10.54214 -10.54211 -10.54188 -10.54186 -10.54168
 Alpha  occ. eigenvalues --  -10.54130 -10.54082 -10.54049 -10.54046 -10.54032
 Alpha  occ. eigenvalues --  -10.54028 -10.54020 -10.53989 -10.53978 -10.53972
 Alpha  occ. eigenvalues --  -10.53958 -10.53923 -10.53912 -10.53883 -10.53851
 Alpha  occ. eigenvalues --  -10.53598 -10.53579 -10.53532 -10.53468 -10.53452
 Alpha  occ. eigenvalues --  -10.53378 -10.53307 -10.53235 -10.53219 -10.53183
 Alpha  occ. eigenvalues --  -10.53145 -10.53119 -10.52860 -10.52774 -10.52652
 Alpha  occ. eigenvalues --  -10.52557 -10.52548 -10.52524 -10.52493 -10.52490
 Alpha  occ. eigenvalues --  -10.52281 -10.51735  -8.25946  -6.18273  -6.18043
 Alpha  occ. eigenvalues --   -6.17589  -1.18499  -1.18351  -1.17393  -1.17254
 Alpha  occ. eigenvalues --   -1.17148  -1.17003  -1.16880  -1.16826  -1.15959
 Alpha  occ. eigenvalues --   -1.14854  -1.01043  -1.00774  -0.98798  -0.97016
 Alpha  occ. eigenvalues --   -0.95988  -0.95260  -0.95195  -0.94776  -0.94479
 Alpha  occ. eigenvalues --   -0.92130  -0.91193  -0.90886  -0.90763  -0.90464
 Alpha  occ. eigenvalues --   -0.90186  -0.89796  -0.89674  -0.89454  -0.88960
 Alpha  occ. eigenvalues --   -0.88708  -0.88368  -0.88066  -0.87740  -0.87414
 Alpha  occ. eigenvalues --   -0.87134  -0.86864  -0.85870  -0.85747  -0.85145
 Alpha  occ. eigenvalues --   -0.84998  -0.84734  -0.84433  -0.84151  -0.83801
 Alpha  occ. eigenvalues --   -0.83712  -0.83506  -0.83187  -0.83167  -0.82738
 Alpha  occ. eigenvalues --   -0.82500  -0.82094  -0.81468  -0.80750  -0.80674
 Alpha  occ. eigenvalues --   -0.80308  -0.79780  -0.79624  -0.78225  -0.77989
 Alpha  occ. eigenvalues --   -0.77753  -0.76939  -0.76629  -0.76291  -0.75976
 Alpha  occ. eigenvalues --   -0.75657  -0.75032  -0.74557  -0.74143  -0.73834
 Alpha  occ. eigenvalues --   -0.73463  -0.72429  -0.72025  -0.71604  -0.70996
 Alpha  occ. eigenvalues --   -0.70938  -0.70336  -0.70288  -0.70024  -0.69627
 Alpha  occ. eigenvalues --   -0.69209  -0.68970  -0.68699  -0.68292  -0.68028
 Alpha  occ. eigenvalues --   -0.67860  -0.67391  -0.67007  -0.66453  -0.66383
 Alpha  occ. eigenvalues --   -0.66149  -0.65971  -0.65941  -0.65716  -0.65315
 Alpha  occ. eigenvalues --   -0.65180  -0.64926  -0.64873  -0.64652  -0.64320
 Alpha  occ. eigenvalues --   -0.64098  -0.63985  -0.63792  -0.63677  -0.63321
 Alpha  occ. eigenvalues --   -0.62754  -0.62600  -0.62312  -0.62208  -0.61952
 Alpha  occ. eigenvalues --   -0.61640  -0.61589  -0.60891  -0.60454  -0.60216
 Alpha  occ. eigenvalues --   -0.60035  -0.59826  -0.59368  -0.58965  -0.58676
 Alpha  occ. eigenvalues --   -0.58066  -0.57999  -0.57436  -0.57248  -0.56902
 Alpha  occ. eigenvalues --   -0.56668  -0.56514  -0.56302  -0.55993  -0.55907
 Alpha  occ. eigenvalues --   -0.55815  -0.55709  -0.55493  -0.55273  -0.55109
 Alpha  occ. eigenvalues --   -0.54843  -0.54797  -0.54703  -0.54386  -0.54263
 Alpha  occ. eigenvalues --   -0.54059  -0.54035  -0.53736  -0.53649  -0.53462
 Alpha  occ. eigenvalues --   -0.53391  -0.53208  -0.53014  -0.52767  -0.52577
 Alpha  occ. eigenvalues --   -0.52454  -0.52365  -0.52096  -0.52074  -0.51893
 Alpha  occ. eigenvalues --   -0.51706  -0.51445  -0.51209  -0.51125  -0.51052
 Alpha  occ. eigenvalues --   -0.50911  -0.50753  -0.50678  -0.50380  -0.50237
 Alpha  occ. eigenvalues --   -0.50212  -0.49980  -0.49857  -0.49798  -0.49720
 Alpha  occ. eigenvalues --   -0.49592  -0.49433  -0.49095  -0.49012  -0.48953
 Alpha  occ. eigenvalues --   -0.48821  -0.48792  -0.48638  -0.48558  -0.48409
 Alpha  occ. eigenvalues --   -0.48352  -0.48046  -0.48006  -0.47852  -0.47717
 Alpha  occ. eigenvalues --   -0.47624  -0.47450  -0.47434  -0.47396  -0.47267
 Alpha  occ. eigenvalues --   -0.47097  -0.46954  -0.46835  -0.46781  -0.46673
 Alpha  occ. eigenvalues --   -0.46489  -0.46472  -0.46299  -0.46254  -0.46083
 Alpha  occ. eigenvalues --   -0.46046  -0.45856  -0.45772  -0.45634  -0.45498
 Alpha  occ. eigenvalues --   -0.45459  -0.45159  -0.45064  -0.44996  -0.44811
 Alpha  occ. eigenvalues --   -0.44717  -0.44697  -0.44372  -0.44187  -0.44109
 Alpha  occ. eigenvalues --   -0.44080  -0.43887  -0.43791  -0.43713  -0.43455
 Alpha  occ. eigenvalues --   -0.43390  -0.43249  -0.43194  -0.43062  -0.42834
 Alpha  occ. eigenvalues --   -0.42771  -0.42668  -0.42502  -0.42410  -0.42335
 Alpha  occ. eigenvalues --   -0.42155  -0.41970  -0.41864  -0.41731  -0.41624
 Alpha  occ. eigenvalues --   -0.41261  -0.41146  -0.41075  -0.41057  -0.40864
 Alpha  occ. eigenvalues --   -0.40669  -0.40647  -0.40569  -0.40544  -0.40336
 Alpha  occ. eigenvalues --   -0.40126  -0.40094  -0.40016  -0.39875  -0.39827
 Alpha  occ. eigenvalues --   -0.39707  -0.39561  -0.39541  -0.39480  -0.39337
 Alpha  occ. eigenvalues --   -0.39192  -0.39101  -0.38932  -0.38736  -0.38695
 Alpha  occ. eigenvalues --   -0.38598  -0.38527  -0.38441  -0.38379  -0.38322
 Alpha  occ. eigenvalues --   -0.38189  -0.38011  -0.37939  -0.37916  -0.37829
 Alpha  occ. eigenvalues --   -0.37677  -0.37606  -0.37537  -0.37401  -0.37349
 Alpha  occ. eigenvalues --   -0.37264  -0.37132  -0.37033  -0.36993  -0.36810
 Alpha  occ. eigenvalues --   -0.36763  -0.36651  -0.36541  -0.36416  -0.36404
 Alpha  occ. eigenvalues --   -0.36267  -0.35801  -0.35717  -0.35676  -0.35632
 Alpha  occ. eigenvalues --   -0.35535  -0.35340  -0.35077  -0.34903  -0.34748
 Alpha  occ. eigenvalues --   -0.34313  -0.34235  -0.34055  -0.33939  -0.33727
 Alpha  occ. eigenvalues --   -0.33437  -0.31837  -0.31689  -0.31031  -0.30442
 Alpha  occ. eigenvalues --   -0.29935  -0.29449  -0.28657  -0.28635  -0.28442
 Alpha  occ. eigenvalues --   -0.27525  -0.27396  -0.26870  -0.25757  -0.25615
 Alpha  occ. eigenvalues --   -0.25157  -0.24978  -0.23846
 Alpha virt. eigenvalues --   -0.01423  -0.00459   0.00564   0.01340   0.02043
 Alpha virt. eigenvalues --    0.02378   0.02597   0.02790   0.03235   0.03655
 Alpha virt. eigenvalues --    0.03941   0.04507   0.05158   0.05301   0.06369
 Alpha virt. eigenvalues --    0.07097   0.07433   0.07492   0.07696   0.07962
 Alpha virt. eigenvalues --    0.08407   0.08552   0.08647   0.08819   0.09316
 Alpha virt. eigenvalues --    0.09405   0.09485   0.09674   0.09928   0.10087
 Alpha virt. eigenvalues --    0.10127   0.10236   0.10333   0.10430   0.10506
 Alpha virt. eigenvalues --    0.10586   0.10739   0.10879   0.10971   0.11158
 Alpha virt. eigenvalues --    0.11414   0.11507   0.11530   0.11875   0.11948
 Alpha virt. eigenvalues --    0.12016   0.12289   0.12342   0.12421   0.12626
 Alpha virt. eigenvalues --    0.12725   0.12838   0.12971   0.13082   0.13214
 Alpha virt. eigenvalues --    0.13381   0.13582   0.13704   0.13870   0.13909
 Alpha virt. eigenvalues --    0.14092   0.14242   0.14245   0.14516   0.14736
 Alpha virt. eigenvalues --    0.14790   0.14829   0.15050   0.15140   0.15289
 Alpha virt. eigenvalues --    0.15407   0.15618   0.15745   0.15839   0.15942
 Alpha virt. eigenvalues --    0.16170   0.16254   0.16355   0.16589   0.16628
 Alpha virt. eigenvalues --    0.16683   0.16751   0.16874   0.16949   0.17096
 Alpha virt. eigenvalues --    0.17112   0.17322   0.17351   0.17370   0.17557
 Alpha virt. eigenvalues --    0.17691   0.17728   0.17820   0.18033   0.18101
 Alpha virt. eigenvalues --    0.18140   0.18315   0.18406   0.18469   0.18532
 Alpha virt. eigenvalues --    0.18571   0.18837   0.18872   0.18920   0.18982
 Alpha virt. eigenvalues --    0.19039   0.19197   0.19277   0.19354   0.19487
 Alpha virt. eigenvalues --    0.19732   0.19784   0.19934   0.20038   0.20102
 Alpha virt. eigenvalues --    0.20142   0.20325   0.20428   0.20495   0.20674
 Alpha virt. eigenvalues --    0.20689   0.20804   0.20869   0.20920   0.21067
 Alpha virt. eigenvalues --    0.21172   0.21266   0.21326   0.21405   0.21445
 Alpha virt. eigenvalues --    0.21537   0.21731   0.21755   0.21860   0.21897
 Alpha virt. eigenvalues --    0.22049   0.22095   0.22285   0.22360   0.22461
 Alpha virt. eigenvalues --    0.22583   0.22751   0.22845   0.22978   0.23067
 Alpha virt. eigenvalues --    0.23180   0.23226   0.23258   0.23451   0.23561
 Alpha virt. eigenvalues --    0.23649   0.23755   0.23853   0.23904   0.24008
 Alpha virt. eigenvalues --    0.24189   0.24295   0.24313   0.24412   0.24484
 Alpha virt. eigenvalues --    0.24635   0.24833   0.24890   0.25053   0.25179
 Alpha virt. eigenvalues --    0.25413   0.25465   0.25640   0.25761   0.25850
 Alpha virt. eigenvalues --    0.25932   0.26023   0.26278   0.26382   0.26475
 Alpha virt. eigenvalues --    0.26578   0.26747   0.26865   0.26930   0.27060
 Alpha virt. eigenvalues --    0.27159   0.27320   0.27442   0.27508   0.27699
 Alpha virt. eigenvalues --    0.27728   0.27811   0.28033   0.28242   0.28289
 Alpha virt. eigenvalues --    0.28420   0.28622   0.28821   0.28962   0.29101
 Alpha virt. eigenvalues --    0.29313   0.29399   0.29488   0.29602   0.29761
 Alpha virt. eigenvalues --    0.29859   0.29947   0.30056   0.30162   0.30234
 Alpha virt. eigenvalues --    0.30344   0.30445   0.30506   0.30639   0.30715
 Alpha virt. eigenvalues --    0.30945   0.30997   0.31104   0.31320   0.31356
 Alpha virt. eigenvalues --    0.31634   0.31687   0.31729   0.31791   0.31841
 Alpha virt. eigenvalues --    0.31990   0.32110   0.32188   0.32425   0.32627
 Alpha virt. eigenvalues --    0.32706   0.32851   0.32966   0.33034   0.33303
 Alpha virt. eigenvalues --    0.33406   0.33542   0.33712   0.33973   0.34122
 Alpha virt. eigenvalues --    0.34318   0.34591   0.34652   0.34794   0.34980
 Alpha virt. eigenvalues --    0.35034   0.35211   0.35252   0.35421   0.35516
 Alpha virt. eigenvalues --    0.35741   0.35934   0.36012   0.36084   0.36265
 Alpha virt. eigenvalues --    0.36422   0.36579   0.36710   0.36870   0.36993
 Alpha virt. eigenvalues --    0.37217   0.37399   0.37530   0.37570   0.37809
 Alpha virt. eigenvalues --    0.38179   0.38340   0.38581   0.38711   0.38793
 Alpha virt. eigenvalues --    0.39200   0.39566   0.39873   0.39880   0.40113
 Alpha virt. eigenvalues --    0.40241   0.40675   0.40871   0.41291   0.41628
 Alpha virt. eigenvalues --    0.41856   0.42225   0.42517   0.42884   0.43005
 Alpha virt. eigenvalues --    0.43247   0.43495   0.43871   0.44100   0.44306
 Alpha virt. eigenvalues --    0.44442   0.44673   0.45108   0.45136   0.45441
 Alpha virt. eigenvalues --    0.45523   0.45758   0.45799   0.45938   0.46229
 Alpha virt. eigenvalues --    0.46278   0.46481   0.46643   0.46824   0.46929
 Alpha virt. eigenvalues --    0.47038   0.47208   0.47366   0.47439   0.47609
 Alpha virt. eigenvalues --    0.47746   0.47801   0.47952   0.48001   0.48091
 Alpha virt. eigenvalues --    0.48162   0.48342   0.48427   0.48663   0.48700
 Alpha virt. eigenvalues --    0.48828   0.48878   0.49012   0.49078   0.49308
 Alpha virt. eigenvalues --    0.49412   0.49482   0.49631   0.49775   0.49950
 Alpha virt. eigenvalues --    0.49997   0.50177   0.50410   0.50545   0.50589
 Alpha virt. eigenvalues --    0.50778   0.50947   0.51102   0.51421   0.51531
 Alpha virt. eigenvalues --    0.51712   0.51893   0.51913   0.52040   0.52118
 Alpha virt. eigenvalues --    0.52260   0.52376   0.52626   0.52663   0.52767
 Alpha virt. eigenvalues --    0.52914   0.53016   0.53142   0.53308   0.53498
 Alpha virt. eigenvalues --    0.53760   0.53816   0.53966   0.54046   0.54151
 Alpha virt. eigenvalues --    0.54295   0.54538   0.54656   0.54793   0.54983
 Alpha virt. eigenvalues --    0.55064   0.55164   0.55245   0.55496   0.55612
 Alpha virt. eigenvalues --    0.55672   0.55738   0.55850   0.56103   0.56333
 Alpha virt. eigenvalues --    0.56505   0.56690   0.56807   0.56914   0.57166
 Alpha virt. eigenvalues --    0.57491   0.57565   0.57675   0.57914   0.57960
 Alpha virt. eigenvalues --    0.58089   0.58304   0.58452   0.58683   0.58764
 Alpha virt. eigenvalues --    0.58799   0.59157   0.59297   0.59407   0.59611
 Alpha virt. eigenvalues --    0.59809   0.59899   0.60112   0.60192   0.60255
 Alpha virt. eigenvalues --    0.60500   0.60790   0.60876   0.61084   0.61114
 Alpha virt. eigenvalues --    0.61316   0.61600   0.61668   0.61947   0.62072
 Alpha virt. eigenvalues --    0.62227   0.62477   0.62558   0.62735   0.62937
 Alpha virt. eigenvalues --    0.63091   0.63228   0.63311   0.63443   0.63670
 Alpha virt. eigenvalues --    0.63725   0.63813   0.64102   0.64173   0.64383
 Alpha virt. eigenvalues --    0.64443   0.64535   0.64736   0.64954   0.64983
 Alpha virt. eigenvalues --    0.65376   0.65400   0.65536   0.65650   0.65902
 Alpha virt. eigenvalues --    0.65938   0.66103   0.66213   0.66403   0.66477
 Alpha virt. eigenvalues --    0.66593   0.66768   0.66883   0.67025   0.67126
 Alpha virt. eigenvalues --    0.67263   0.67367   0.67640   0.67696   0.67764
 Alpha virt. eigenvalues --    0.67905   0.68082   0.68264   0.68458   0.68487
 Alpha virt. eigenvalues --    0.68617   0.68801   0.68836   0.68957   0.69018
 Alpha virt. eigenvalues --    0.69131   0.69183   0.69188   0.69291   0.69430
 Alpha virt. eigenvalues --    0.69465   0.69576   0.69659   0.69777   0.69827
 Alpha virt. eigenvalues --    0.69858   0.70006   0.70085   0.70146   0.70191
 Alpha virt. eigenvalues --    0.70303   0.70351   0.70545   0.70658   0.70779
 Alpha virt. eigenvalues --    0.70882   0.70982   0.71031   0.71053   0.71178
 Alpha virt. eigenvalues --    0.71195   0.71283   0.71373   0.71446   0.71536
 Alpha virt. eigenvalues --    0.71570   0.71724   0.71794   0.71850   0.71874
 Alpha virt. eigenvalues --    0.71942   0.71998   0.72080   0.72109   0.72218
 Alpha virt. eigenvalues --    0.72365   0.72433   0.72460   0.72536   0.72603
 Alpha virt. eigenvalues --    0.72654   0.72693   0.72837   0.72903   0.73009
 Alpha virt. eigenvalues --    0.73031   0.73205   0.73259   0.73329   0.73437
 Alpha virt. eigenvalues --    0.73443   0.73522   0.73568   0.73651   0.73727
 Alpha virt. eigenvalues --    0.73812   0.73870   0.73931   0.74038   0.74129
 Alpha virt. eigenvalues --    0.74219   0.74268   0.74292   0.74365   0.74396
 Alpha virt. eigenvalues --    0.74511   0.74576   0.74672   0.74813   0.74828
 Alpha virt. eigenvalues --    0.74936   0.75031   0.75084   0.75138   0.75218
 Alpha virt. eigenvalues --    0.75259   0.75347   0.75430   0.75475   0.75520
 Alpha virt. eigenvalues --    0.75614   0.75635   0.75700   0.75817   0.75877
 Alpha virt. eigenvalues --    0.76001   0.76034   0.76088   0.76144   0.76169
 Alpha virt. eigenvalues --    0.76288   0.76437   0.76469   0.76538   0.76576
 Alpha virt. eigenvalues --    0.76623   0.76769   0.76822   0.76874   0.76956
 Alpha virt. eigenvalues --    0.77050   0.77181   0.77232   0.77328   0.77368
 Alpha virt. eigenvalues --    0.77435   0.77454   0.77498   0.77610   0.77619
 Alpha virt. eigenvalues --    0.77693   0.77796   0.77906   0.77964   0.78030
 Alpha virt. eigenvalues --    0.78156   0.78199   0.78211   0.78290   0.78411
 Alpha virt. eigenvalues --    0.78556   0.78617   0.78684   0.78709   0.78845
 Alpha virt. eigenvalues --    0.78905   0.79003   0.79076   0.79163   0.79213
 Alpha virt. eigenvalues --    0.79320   0.79412   0.79513   0.79596   0.79651
 Alpha virt. eigenvalues --    0.79797   0.79809   0.79860   0.79949   0.79976
 Alpha virt. eigenvalues --    0.80056   0.80159   0.80356   0.80485   0.80665
 Alpha virt. eigenvalues --    0.80732   0.80956   0.80987   0.81178   0.81271
 Alpha virt. eigenvalues --    0.81372   0.81421   0.81534   0.81581   0.81818
 Alpha virt. eigenvalues --    0.81860   0.82098   0.82346   0.82409   0.82563
 Alpha virt. eigenvalues --    0.82627   0.82684   0.82888   0.82930   0.83160
 Alpha virt. eigenvalues --    0.83263   0.83429   0.83564   0.83750   0.83893
 Alpha virt. eigenvalues --    0.84052   0.84099   0.84391   0.84419   0.84487
 Alpha virt. eigenvalues --    0.84645   0.84813   0.84879   0.85032   0.85141
 Alpha virt. eigenvalues --    0.85185   0.85392   0.85665   0.85819   0.86007
 Alpha virt. eigenvalues --    0.86186   0.86352   0.86614   0.86737   0.86910
 Alpha virt. eigenvalues --    0.86985   0.87028   0.87388   0.87462   0.87606
 Alpha virt. eigenvalues --    0.87700   0.87848   0.88086   0.88274   0.88342
 Alpha virt. eigenvalues --    0.88544   0.88611   0.88783   0.88893   0.88961
 Alpha virt. eigenvalues --    0.89182   0.89263   0.89492   0.89589   0.89967
 Alpha virt. eigenvalues --    0.90178   0.90332   0.90531   0.90714   0.90979
 Alpha virt. eigenvalues --    0.91029   0.91269   0.91627   0.91694   0.91933
 Alpha virt. eigenvalues --    0.92013   0.92163   0.92501   0.92743   0.92808
 Alpha virt. eigenvalues --    0.92948   0.93110   0.93308   0.93413   0.93608
 Alpha virt. eigenvalues --    0.94001   0.94025   0.94347   0.94425   0.94645
 Alpha virt. eigenvalues --    0.94695   0.94861   0.95004   0.95171   0.95370
 Alpha virt. eigenvalues --    0.95646   0.95894   0.96227   0.96313   0.96644
 Alpha virt. eigenvalues --    0.96850   0.96947   0.97086   0.97315   0.97496
 Alpha virt. eigenvalues --    0.97565   0.97735   0.97949   0.98231   0.98483
 Alpha virt. eigenvalues --    0.98703   0.98907   0.99089   0.99132   0.99290
 Alpha virt. eigenvalues --    0.99462   0.99688   0.99825   0.99978   1.00427
 Alpha virt. eigenvalues --    1.00572   1.00686   1.00824   1.01041   1.01292
 Alpha virt. eigenvalues --    1.01328   1.01592   1.01657   1.01860   1.02099
 Alpha virt. eigenvalues --    1.02290   1.02435   1.02612   1.02740   1.02815
 Alpha virt. eigenvalues --    1.02989   1.03306   1.03594   1.03744   1.04015
 Alpha virt. eigenvalues --    1.04299   1.04537   1.04753   1.04887   1.05088
 Alpha virt. eigenvalues --    1.05126   1.05375   1.05645   1.05800   1.05903
 Alpha virt. eigenvalues --    1.06135   1.06215   1.06350   1.06727   1.06872
 Alpha virt. eigenvalues --    1.07033   1.07218   1.07344   1.07573   1.07731
 Alpha virt. eigenvalues --    1.07956   1.08194   1.08508   1.08626   1.08874
 Alpha virt. eigenvalues --    1.09125   1.09210   1.09494   1.09766   1.09802
 Alpha virt. eigenvalues --    1.10049   1.10246   1.10506   1.10538   1.10738
 Alpha virt. eigenvalues --    1.11066   1.11264   1.11402   1.11976   1.12093
 Alpha virt. eigenvalues --    1.12277   1.12361   1.12865   1.13011   1.13368
 Alpha virt. eigenvalues --    1.13485   1.13608   1.13790   1.14107   1.14358
 Alpha virt. eigenvalues --    1.14394   1.14578   1.14989   1.15059   1.15197
 Alpha virt. eigenvalues --    1.15392   1.15683   1.16105   1.16292   1.16460
 Alpha virt. eigenvalues --    1.16500   1.16943   1.17264   1.17300   1.17564
 Alpha virt. eigenvalues --    1.17912   1.17942   1.18172   1.18378   1.18597
 Alpha virt. eigenvalues --    1.18695   1.19001   1.19119   1.19208   1.19451
 Alpha virt. eigenvalues --    1.19796   1.20065   1.20494   1.20622   1.20987
 Alpha virt. eigenvalues --    1.21311   1.21625   1.21795   1.21896   1.22486
 Alpha virt. eigenvalues --    1.22655   1.22768   1.23019   1.23165   1.23339
 Alpha virt. eigenvalues --    1.23632   1.23942   1.24069   1.24482   1.24722
 Alpha virt. eigenvalues --    1.24837   1.25293   1.25703   1.25929   1.26136
 Alpha virt. eigenvalues --    1.26476   1.26712   1.26769   1.26999   1.27161
 Alpha virt. eigenvalues --    1.27388   1.27752   1.28122   1.28214   1.28506
 Alpha virt. eigenvalues --    1.28657   1.28750   1.29202   1.29347   1.29648
 Alpha virt. eigenvalues --    1.29787   1.30151   1.30382   1.30527   1.30614
 Alpha virt. eigenvalues --    1.30774   1.30905   1.30977   1.31188   1.31246
 Alpha virt. eigenvalues --    1.31506   1.32102   1.32267   1.32295   1.32427
 Alpha virt. eigenvalues --    1.32805   1.32894   1.32996   1.33396   1.33496
 Alpha virt. eigenvalues --    1.33685   1.33861   1.34013   1.34164   1.34367
 Alpha virt. eigenvalues --    1.34444   1.34659   1.35015   1.35074   1.35143
 Alpha virt. eigenvalues --    1.35331   1.35573   1.35751   1.35791   1.35798
 Alpha virt. eigenvalues --    1.35888   1.36079   1.36539   1.36674   1.36967
 Alpha virt. eigenvalues --    1.37011   1.37293   1.37401   1.37481   1.37707
 Alpha virt. eigenvalues --    1.37969   1.38009   1.38253   1.38325   1.38696
 Alpha virt. eigenvalues --    1.38968   1.39082   1.39627   1.39699   1.39730
 Alpha virt. eigenvalues --    1.39844   1.40047   1.40225   1.40436   1.40523
 Alpha virt. eigenvalues --    1.40795   1.40980   1.41031   1.41397   1.41716
 Alpha virt. eigenvalues --    1.41846   1.42109   1.42326   1.42357   1.42650
 Alpha virt. eigenvalues --    1.42759   1.43020   1.43224   1.43284   1.43574
 Alpha virt. eigenvalues --    1.43687   1.43944   1.43986   1.44345   1.44852
 Alpha virt. eigenvalues --    1.44919   1.45045   1.45266   1.45411   1.45557
 Alpha virt. eigenvalues --    1.45607   1.45689   1.45784   1.46092   1.46318
 Alpha virt. eigenvalues --    1.46558   1.46649   1.46791   1.47045   1.47135
 Alpha virt. eigenvalues --    1.47399   1.47548   1.47796   1.47903   1.48099
 Alpha virt. eigenvalues --    1.48410   1.48686   1.48810   1.48975   1.49022
 Alpha virt. eigenvalues --    1.49297   1.49547   1.50001   1.50343   1.50474
 Alpha virt. eigenvalues --    1.50525   1.50887   1.51388   1.51590   1.51819
 Alpha virt. eigenvalues --    1.51999   1.52637   1.53031   1.53123   1.53268
 Alpha virt. eigenvalues --    1.53488   1.53716   1.54232   1.54390   1.54802
 Alpha virt. eigenvalues --    1.55149   1.55276   1.55649   1.56133   1.56520
 Alpha virt. eigenvalues --    1.56710   1.57167   1.57630   1.58105   1.58243
 Alpha virt. eigenvalues --    1.58374   1.58484   1.58771   1.59077   1.59470
 Alpha virt. eigenvalues --    1.59650   1.59936   1.60002   1.60083   1.60502
 Alpha virt. eigenvalues --    1.60653   1.60997   1.61344   1.61863   1.62244
 Alpha virt. eigenvalues --    1.62430   1.62762   1.63280   1.63467   1.63780
 Alpha virt. eigenvalues --    1.63901   1.64146   1.64364   1.64585   1.64764
 Alpha virt. eigenvalues --    1.65245   1.65540   1.65685   1.65944   1.66154
 Alpha virt. eigenvalues --    1.66326   1.66859   1.67016   1.67522   1.68055
 Alpha virt. eigenvalues --    1.68601   1.69069   1.69287   1.69295   1.69488
 Alpha virt. eigenvalues --    1.69579   1.70038   1.70340   1.71156   1.71221
 Alpha virt. eigenvalues --    1.71507   1.71915   1.72394   1.72565   1.73009
 Alpha virt. eigenvalues --    1.73396   1.73608   1.73732   1.73914   1.74044
 Alpha virt. eigenvalues --    1.74510   1.74627   1.74855   1.74946   1.75044
 Alpha virt. eigenvalues --    1.75324   1.75347   1.75587   1.75856   1.76011
 Alpha virt. eigenvalues --    1.76048   1.76134   1.76322   1.76396   1.76600
 Alpha virt. eigenvalues --    1.76637   1.76846   1.77064   1.77206   1.77304
 Alpha virt. eigenvalues --    1.77554   1.77684   1.77925   1.77941   1.78105
 Alpha virt. eigenvalues --    1.78261   1.78300   1.78436   1.78580   1.78588
 Alpha virt. eigenvalues --    1.78756   1.78793   1.78883   1.79224   1.79299
 Alpha virt. eigenvalues --    1.79377   1.79423   1.79715   1.79795   1.79956
 Alpha virt. eigenvalues --    1.80016   1.80140   1.80283   1.80377   1.80399
 Alpha virt. eigenvalues --    1.80461   1.80608   1.80739   1.80807   1.80968
 Alpha virt. eigenvalues --    1.81136   1.81221   1.81416   1.81472   1.81514
 Alpha virt. eigenvalues --    1.81641   1.81655   1.81886   1.81944   1.81972
 Alpha virt. eigenvalues --    1.82067   1.82171   1.82255   1.82324   1.82400
 Alpha virt. eigenvalues --    1.82457   1.82676   1.82774   1.82895   1.82924
 Alpha virt. eigenvalues --    1.83133   1.83226   1.83345   1.83424   1.83515
 Alpha virt. eigenvalues --    1.83621   1.83737   1.83875   1.83998   1.84061
 Alpha virt. eigenvalues --    1.84141   1.84203   1.84324   1.84380   1.84477
 Alpha virt. eigenvalues --    1.84574   1.84735   1.84850   1.84874   1.84955
 Alpha virt. eigenvalues --    1.85124   1.85206   1.85244   1.85282   1.85355
 Alpha virt. eigenvalues --    1.85418   1.85480   1.85641   1.85766   1.85875
 Alpha virt. eigenvalues --    1.85970   1.86002   1.86109   1.86215   1.86273
 Alpha virt. eigenvalues --    1.86313   1.86398   1.86438   1.86595   1.86663
 Alpha virt. eigenvalues --    1.86726   1.86786   1.86890   1.86901   1.87075
 Alpha virt. eigenvalues --    1.87161   1.87175   1.87329   1.87454   1.87577
 Alpha virt. eigenvalues --    1.87590   1.87725   1.87808   1.87858   1.88027
 Alpha virt. eigenvalues --    1.88097   1.88185   1.88234   1.88403   1.88424
 Alpha virt. eigenvalues --    1.88516   1.88635   1.88676   1.88783   1.88850
 Alpha virt. eigenvalues --    1.89133   1.89160   1.89308   1.89357   1.89429
 Alpha virt. eigenvalues --    1.89533   1.89620   1.89696   1.89806   1.89980
 Alpha virt. eigenvalues --    1.90032   1.90145   1.90243   1.90301   1.90377
 Alpha virt. eigenvalues --    1.90494   1.90649   1.90775   1.90863   1.90916
 Alpha virt. eigenvalues --    1.91079   1.91164   1.91268   1.91391   1.91438
 Alpha virt. eigenvalues --    1.91501   1.91633   1.91704   1.91745   1.91851
 Alpha virt. eigenvalues --    1.92091   1.92155   1.92191   1.92346   1.92380
 Alpha virt. eigenvalues --    1.92501   1.92641   1.92738   1.92803   1.92860
 Alpha virt. eigenvalues --    1.92890   1.92924   1.92992   1.93208   1.93224
 Alpha virt. eigenvalues --    1.93327   1.93366   1.93519   1.93567   1.93671
 Alpha virt. eigenvalues --    1.93784   1.93838   1.93940   1.94050   1.94187
 Alpha virt. eigenvalues --    1.94324   1.94434   1.94576   1.94637   1.94779
 Alpha virt. eigenvalues --    1.94965   1.95037   1.95115   1.95199   1.95349
 Alpha virt. eigenvalues --    1.95391   1.95525   1.95645   1.95704   1.95814
 Alpha virt. eigenvalues --    1.95989   1.96065   1.96137   1.96249   1.96313
 Alpha virt. eigenvalues --    1.96479   1.96491   1.96620   1.96654   1.96811
 Alpha virt. eigenvalues --    1.96911   1.97112   1.97145   1.97440   1.97561
 Alpha virt. eigenvalues --    1.97605   1.97805   1.97871   1.97940   1.97976
 Alpha virt. eigenvalues --    1.98115   1.98187   1.98275   1.98354   1.98566
 Alpha virt. eigenvalues --    1.98679   1.98797   1.98922   1.99032   1.99171
 Alpha virt. eigenvalues --    1.99302   1.99413   1.99566   1.99688   1.99962
 Alpha virt. eigenvalues --    2.00032   2.00146   2.00320   2.00388   2.00544
 Alpha virt. eigenvalues --    2.00634   2.00683   2.00837   2.00935   2.00999
 Alpha virt. eigenvalues --    2.01122   2.01228   2.01344   2.01686   2.01789
 Alpha virt. eigenvalues --    2.01880   2.01923   2.02052   2.02107   2.02262
 Alpha virt. eigenvalues --    2.02359   2.02504   2.02670   2.02851   2.02946
 Alpha virt. eigenvalues --    2.03175   2.03406   2.03481   2.03486   2.03654
 Alpha virt. eigenvalues --    2.03818   2.03930   2.04020   2.04077   2.04192
 Alpha virt. eigenvalues --    2.04304   2.04529   2.04565   2.04595   2.04842
 Alpha virt. eigenvalues --    2.04987   2.05044   2.05271   2.05497   2.05598
 Alpha virt. eigenvalues --    2.05831   2.05902   2.06103   2.06225   2.06559
 Alpha virt. eigenvalues --    2.06708   2.06824   2.06950   2.07022   2.07078
 Alpha virt. eigenvalues --    2.07212   2.07331   2.07604   2.07701   2.07965
 Alpha virt. eigenvalues --    2.08113   2.08228   2.08335   2.08460   2.08712
 Alpha virt. eigenvalues --    2.08880   2.09161   2.09398   2.09556   2.09602
 Alpha virt. eigenvalues --    2.09777   2.09924   2.10072   2.10337   2.10621
 Alpha virt. eigenvalues --    2.10791   2.10935   2.11024   2.11302   2.11482
 Alpha virt. eigenvalues --    2.11700   2.11973   2.12131   2.12377   2.12648
 Alpha virt. eigenvalues --    2.12904   2.12956   2.13176   2.13188   2.13333
 Alpha virt. eigenvalues --    2.13718   2.13946   2.14093   2.14325   2.14531
 Alpha virt. eigenvalues --    2.14697   2.14931   2.15176   2.15411   2.15453
 Alpha virt. eigenvalues --    2.15509   2.15995   2.16140   2.16303   2.16427
 Alpha virt. eigenvalues --    2.16541   2.17116   2.17182   2.17461   2.17640
 Alpha virt. eigenvalues --    2.17702   2.17923   2.18106   2.18533   2.18677
 Alpha virt. eigenvalues --    2.19048   2.19184   2.19238   2.19435   2.19608
 Alpha virt. eigenvalues --    2.19798   2.19852   2.20327   2.20469   2.20631
 Alpha virt. eigenvalues --    2.20785   2.20886   2.21127   2.21362   2.21439
 Alpha virt. eigenvalues --    2.21757   2.21983   2.22405   2.22460   2.23060
 Alpha virt. eigenvalues --    2.23210   2.23397   2.23590   2.24110   2.24168
 Alpha virt. eigenvalues --    2.24195   2.24378   2.24694   2.24735   2.24965
 Alpha virt. eigenvalues --    2.25182   2.25386   2.25539   2.25663   2.25807
 Alpha virt. eigenvalues --    2.25850   2.26169   2.26535   2.26923   2.27128
 Alpha virt. eigenvalues --    2.27255   2.27383   2.27411   2.27765   2.28026
 Alpha virt. eigenvalues --    2.28123   2.28282   2.28490   2.28776   2.28869
 Alpha virt. eigenvalues --    2.28989   2.29386   2.29566   2.29585   2.29818
 Alpha virt. eigenvalues --    2.30199   2.30451   2.30631   2.31017   2.31197
 Alpha virt. eigenvalues --    2.31384   2.31481   2.31690   2.31731   2.31993
 Alpha virt. eigenvalues --    2.32185   2.32520   2.32611   2.32693   2.32745
 Alpha virt. eigenvalues --    2.32930   2.33287   2.33474   2.33617   2.34069
 Alpha virt. eigenvalues --    2.34431   2.34539   2.34685   2.34773   2.34948
 Alpha virt. eigenvalues --    2.35225   2.35476   2.35507   2.35613   2.35798
 Alpha virt. eigenvalues --    2.35933   2.36322   2.36438   2.36611   2.37023
 Alpha virt. eigenvalues --    2.37102   2.37292   2.37635   2.37867   2.37949
 Alpha virt. eigenvalues --    2.38092   2.38302   2.38455   2.38612   2.38835
 Alpha virt. eigenvalues --    2.38982   2.39193   2.39344   2.39623   2.39791
 Alpha virt. eigenvalues --    2.39874   2.40252   2.40388   2.40481   2.40626
 Alpha virt. eigenvalues --    2.40766   2.40951   2.41111   2.41655   2.41925
 Alpha virt. eigenvalues --    2.41996   2.42080   2.42252   2.42520   2.42632
 Alpha virt. eigenvalues --    2.42724   2.42930   2.43033   2.43253   2.43466
 Alpha virt. eigenvalues --    2.43634   2.43816   2.44047   2.44254   2.44357
 Alpha virt. eigenvalues --    2.44534   2.44820   2.44899   2.45156   2.45372
 Alpha virt. eigenvalues --    2.45537   2.45582   2.45717   2.45814   2.45993
 Alpha virt. eigenvalues --    2.46152   2.46364   2.46446   2.46646   2.46699
 Alpha virt. eigenvalues --    2.46896   2.47144   2.47263   2.47534   2.47689
 Alpha virt. eigenvalues --    2.47868   2.48105   2.48221   2.48557   2.48797
 Alpha virt. eigenvalues --    2.48916   2.49031   2.49071   2.49336   2.49557
 Alpha virt. eigenvalues --    2.50072   2.50220   2.50286   2.50506   2.50597
 Alpha virt. eigenvalues --    2.50788   2.51197   2.51393   2.51557   2.51710
 Alpha virt. eigenvalues --    2.51982   2.52014   2.52531   2.52670   2.52778
 Alpha virt. eigenvalues --    2.53191   2.53613   2.53843   2.54049   2.54140
 Alpha virt. eigenvalues --    2.54500   2.54703   2.55119   2.55305   2.55544
 Alpha virt. eigenvalues --    2.55725   2.55903   2.56247   2.56310   2.56345
 Alpha virt. eigenvalues --    2.57049   2.57367   2.57631   2.57977   2.58150
 Alpha virt. eigenvalues --    2.58297   2.58717   2.58782   2.58860   2.59367
 Alpha virt. eigenvalues --    2.59645   2.59699   2.59866   2.60102   2.60244
 Alpha virt. eigenvalues --    2.60375   2.60468   2.60765   2.61000   2.61290
 Alpha virt. eigenvalues --    2.61737   2.61957   2.62098   2.62477   2.62876
 Alpha virt. eigenvalues --    2.62915   2.62967   2.63273   2.63350   2.63421
 Alpha virt. eigenvalues --    2.63567   2.63725   2.63907   2.64106   2.64261
 Alpha virt. eigenvalues --    2.64532   2.64643   2.64714   2.64971   2.65009
 Alpha virt. eigenvalues --    2.65334   2.65360   2.65397   2.65665   2.65809
 Alpha virt. eigenvalues --    2.66150   2.66224   2.66540   2.66903   2.67025
 Alpha virt. eigenvalues --    2.67139   2.67472   2.67580   2.67641   2.67684
 Alpha virt. eigenvalues --    2.67804   2.67968   2.68097   2.68202   2.68480
 Alpha virt. eigenvalues --    2.68706   2.68852   2.69041   2.69187   2.69660
 Alpha virt. eigenvalues --    2.69943   2.69972   2.70377   2.70503   2.70745
 Alpha virt. eigenvalues --    2.70810   2.71048   2.71113   2.71207   2.71554
 Alpha virt. eigenvalues --    2.71693   2.72286   2.72765   2.73215   2.73759
 Alpha virt. eigenvalues --    2.73949   2.74411   2.74497   2.74767   2.75022
 Alpha virt. eigenvalues --    2.75909   2.76127   2.76465   2.76598   2.76745
 Alpha virt. eigenvalues --    2.77198   2.77589   2.78030   2.78710   2.78896
 Alpha virt. eigenvalues --    2.79226   2.79554   2.79849   2.80262   2.80461
 Alpha virt. eigenvalues --    2.80782   2.81382   2.81845   2.81944   2.82570
 Alpha virt. eigenvalues --    2.82880   2.83305   2.83578   2.84176   2.84518
 Alpha virt. eigenvalues --    2.84657   2.84859   2.85060   2.85324   2.85814
 Alpha virt. eigenvalues --    2.86203   2.86302   2.86548   2.86695   2.87180
 Alpha virt. eigenvalues --    2.87366   2.87735   2.88007   2.88284   2.88457
 Alpha virt. eigenvalues --    2.88944   2.89066   2.89192   2.89262   2.89365
 Alpha virt. eigenvalues --    2.89605   2.89690   2.89872   2.90030   2.90399
 Alpha virt. eigenvalues --    2.90496   2.90779   2.90929   2.91005   2.91178
 Alpha virt. eigenvalues --    2.91360   2.91454   2.91541   2.91681   2.91855
 Alpha virt. eigenvalues --    2.91995   2.92236   2.92297   2.92568   2.92747
 Alpha virt. eigenvalues --    2.92877   2.93103   2.93361   2.93460   2.93753
 Alpha virt. eigenvalues --    2.93854   2.93931   2.94104   2.94327   2.94388
 Alpha virt. eigenvalues --    2.94464   2.94739   2.94904   2.95271   2.95361
 Alpha virt. eigenvalues --    2.95497   2.95605   2.95720   2.95750   2.96061
 Alpha virt. eigenvalues --    2.96286   2.96466   2.96616   2.96996   2.97128
 Alpha virt. eigenvalues --    2.97377   2.97722   2.97881   2.98126   2.98410
 Alpha virt. eigenvalues --    2.98535   2.98784   2.99029   2.99298   2.99400
 Alpha virt. eigenvalues --    2.99668   2.99831   2.99960   3.00128   3.00209
 Alpha virt. eigenvalues --    3.00468   3.00648   3.01022   3.01325   3.01395
 Alpha virt. eigenvalues --    3.01726   3.01861   3.01893   3.02186   3.02371
 Alpha virt. eigenvalues --    3.02581   3.02853   3.03122   3.03357   3.03584
 Alpha virt. eigenvalues --    3.03662   3.03828   3.03915   3.04071   3.04266
 Alpha virt. eigenvalues --    3.04548   3.04912   3.05287   3.05304   3.05671
 Alpha virt. eigenvalues --    3.05702   3.05890   3.06253   3.06645   3.07234
 Alpha virt. eigenvalues --    3.07441   3.07705   3.07928   3.08195   3.08376
 Alpha virt. eigenvalues --    3.08732   3.08843   3.09044   3.09219   3.09351
 Alpha virt. eigenvalues --    3.09599   3.09837   3.10145   3.10188   3.10497
 Alpha virt. eigenvalues --    3.10867   3.11197   3.11536   3.11770   3.11892
 Alpha virt. eigenvalues --    3.12288   3.12380   3.12779   3.13006   3.13188
 Alpha virt. eigenvalues --    3.13261   3.13416   3.13526   3.13677   3.14014
 Alpha virt. eigenvalues --    3.14423   3.14528   3.14753   3.14883   3.15224
 Alpha virt. eigenvalues --    3.15458   3.15553   3.15871   3.16107   3.16131
 Alpha virt. eigenvalues --    3.16452   3.16585   3.17007   3.17225   3.17309
 Alpha virt. eigenvalues --    3.17450   3.18034   3.18076   3.18448   3.18487
 Alpha virt. eigenvalues --    3.18790   3.19227   3.19351   3.19714   3.19817
 Alpha virt. eigenvalues --    3.19992   3.20171   3.21089   3.21277   3.21860
 Alpha virt. eigenvalues --    3.22763   3.25115   3.25934   3.26141   3.26357
 Alpha virt. eigenvalues --    3.28993   3.29609   3.31865   3.34617   3.38119
 Alpha virt. eigenvalues --    3.38226   3.39436   3.40536   3.44404   3.44535
 Alpha virt. eigenvalues --    3.45084   3.46707   3.47483   3.49750   3.50611
 Alpha virt. eigenvalues --    3.51553   3.52586   3.52675   3.56166   3.56380
 Alpha virt. eigenvalues --    3.56958   3.56995   3.57908   3.58485   3.59740
 Alpha virt. eigenvalues --    3.60366   3.62421   3.70414   3.72398   3.75572
 Alpha virt. eigenvalues --    3.77921   3.79331   3.80201   3.80746
          Condensed to atoms (all electrons):
 Mulliken charges:
               1
     1  C    0.071564
     2  C   -0.013469
     3  C    0.166010
     4  O   -0.370973
     5  C    0.031265
     6  C    0.222693
     7  O   -0.384698
     8  C   -0.005193
     9  C    0.190679
    10  C   -0.083391
    11  C   -0.090632
    12  C   -0.013209
    13  C   -0.038544
    14  C   -0.042381
    15  C    0.002832
    16  C   -0.141287
    17  C   -0.007165
    18  C   -0.054909
    19  C   -0.086468
    20  C    0.180340
    21  O   -0.356771
    22  C    0.126261
    23  C   -0.039718
    24  C   -0.017584
    25  C   -0.084535
    26  C   -0.006803
    27  C   -0.092887
    28  C   -0.004654
    29  C   -0.009191
    30  C   -0.069967
    31  C   -0.064525
    32  C   -0.079209
    33  C    0.179324
    34  O   -0.360634
    35  C    0.258573
    36  C    0.227404
    37  C   -0.049823
    38  C    0.006799
    39  C    0.047273
    40  C   -0.000578
    41  C   -0.045997
    42  C   -0.018420
    43  C   -0.068421
    44  C    0.092707
    45  C   -0.048487
    46  C   -0.076052
    47  C    0.033639
    48  N   -0.192316
    49  C    0.042380
    50  N   -0.161890
    51  C    0.271365
    52  C    0.217927
    53  C   -0.005357
    54  C   -0.097718
    55  C    0.248179
    56  C   -0.043719
    57  C   -0.113311
    58  O   -0.368519
    59  C   -0.033971
    60  C   -0.033492
    61  C   -0.103003
    62  C   -0.017599
    63  C   -0.041480
    64  C   -0.049830
    65  C   -0.001688
    66  C   -0.074823
    67  C   -0.022884
    68  C    0.058540
    69  C   -0.011309
    70  C   -0.036439
    71  C   -0.126792
    72  C   -0.002109
    73  C   -0.050288
    74  C   -0.056932
    75  C    0.005872
    76  C   -0.070149
    77  C   -0.053415
    78  C   -0.057469
    79  C    0.099196
    80  C   -0.055992
    81  C   -0.073726
    82  C    0.250247
    83  C   -0.033100
    84  C   -0.042351
    85  O   -0.368915
    86  C    0.128030
    87  C    0.162113
    88  C   -0.076487
    89  H    0.033283
    90  H    0.038403
    91  H    0.042367
    92  H    0.054721
    93  H    0.045253
    94  H    0.037125
    95  H    0.051402
    96  H    0.031501
    97  H    0.035372
    98  H    0.026137
    99  H    0.043572
   100  H    0.048057
   101  H    0.039308
   102  H    0.037159
   103  H    0.038120
   104  H    0.034392
   105  H    0.032332
   106  H    0.029585
   107  H    0.025226
   108  H    0.016158
   109  H    0.030825
   110  H    0.019110
   111  H    0.016690
   112  H    0.009870
   113  H    0.020451
   114  H    0.017822
   115  H    0.045077
   116  H    0.040038
   117  H    0.022270
   118  H    0.019935
   119  H    0.018882
   120  H    0.031087
   121  H    0.042279
   122  H    0.032601
   123  H    0.028301
   124  H    0.038261
   125  H    0.053421
   126  H    0.056487
   127  H    0.045818
   128  H    0.034436
   129  H    0.028634
   130  H    0.021504
   131  H    0.022086
   132  H    0.035235
   133  H    0.016690
   134  H    0.015394
   135  H    0.029318
   136  H    0.031536
   137  H    0.013668
   138  H    0.020258
   139  H    0.022234
   140  H    0.014822
   141  H    0.020892
   142  H    0.024052
   143  H    0.027187
   144  H    0.043242
   145  H    0.031440
   146  H    0.039768
   147  H    0.037634
   148  H    0.041697
   149  H   -0.047006
   150  H   -0.017027
   151  H   -0.040352
   152  H    0.000496
   153  H    0.008480
   154  H    0.025860
   155  H   -0.032747
   156  H   -0.003677
   157  H   -0.032162
   158  H   -0.011204
   159  H   -0.011579
   160  H   -0.003363
   161  H    0.005733
   162  H    0.020821
   163  H    0.020809
   164  H    0.028285
   165  H    0.040434
   166  H    0.022152
   167  H    0.027191
   168  H    0.023006
   169  H    0.015009
   170  H    0.018512
   171  H    0.028494
   172  H    0.017411
   173  H    0.014965
   174  H    0.027505
   175  H    0.002055
   176  H    0.016153
   177  H    0.014925
   178  H    0.043416
   179  H    0.012217
   180  H    0.014881
   181  H    0.043144
   182  H    0.037437
   183  H    0.037953
   184  H    0.026267
   185  H    0.026514
   186  H    0.044636
   187  H    0.024513
   188  H    0.030576
   189  H    0.021358
   190  H    0.026016
   191  H    0.023607
   192  H    0.027373
   193  H    0.024926
   194  H   -0.003130
   195  H    0.021078
   196  H    0.021028
   197  H    0.031313
   198  H    0.019395
   199  H    0.024456
   200  H    0.013807
   201  H    0.031965
   202  H    0.014840
   203  H    0.039588
   204  H    0.036151
   205  H    0.006311
   206  H   -0.001640
   207  H    0.008282
   208  H   -0.003668
   209  H    0.027253
   210  H    0.043372
   211  H    0.036246
   212  H    0.037880
   213  H    0.035585
   214  H    0.028812
   215  C   -0.076952
   216  C    0.196070
   217  C   -0.175542
   218  C   -0.049039
   219  C    0.008527
   220  C   -0.031080
   221  C   -0.014197
   222  C   -0.092097
   223  S    0.133044
   224  C   -0.110527
   225  C   -0.001790
   226  C    0.204605
   227  C   -0.090594
   228  C    0.006177
   229  C   -0.015946
   230  C   -0.016175
   231  C    0.009753
   232  C   -0.005632
   233  C    0.146173
   234  C   -0.118133
   235  C    0.047321
   236  C    0.283484
   237  C   -0.136034
   238  C    0.127069
   239  O   -0.379783
   240  O   -0.358907
   241  C    0.046396
   242  O   -0.370683
   243  O   -0.359744
   244  H    0.026192
   245  H    0.017928
   246  H    0.014787
   247  H    0.001244
   248  H    0.009685
   249  H   -0.004494
   250  H   -0.027459
   251  H    0.001438
   252  H   -0.033543
   253  H   -0.047136
   254  H    0.035105
   255  H    0.027747
   256  H    0.033906
   257  H    0.036410
   258  H    0.040894
   259  H    0.030605
 Sum of Mulliken charges =  -0.00000
 Mulliken charges with hydrogens summed into heavy atoms:
               1
     1  C    0.104846
     2  C    0.122022
     3  C    0.248388
     4  O   -0.370973
     5  C    0.082667
     6  C    0.289566
     7  O   -0.384698
     8  C    0.112573
     9  C    0.267146
    10  C   -0.010879
    11  C   -0.028716
    12  C    0.028175
    13  C    0.011390
    14  C   -0.015821
    15  C    0.041105
    16  C   -0.056172
    17  C    0.035040
    18  C   -0.004940
    19  C   -0.011588
    20  C    0.246902
    21  O   -0.356771
    22  C    0.236169
    23  C    0.040535
    24  C    0.032554
    25  C   -0.027214
    26  C    0.025281
    27  C   -0.032032
    28  C    0.029271
    29  C    0.027865
    30  C   -0.025023
    31  C    0.005904
    32  C   -0.008001
    33  C    0.258655
    34  O   -0.360634
    35  C    0.258573
    36  C    0.227404
    37  C   -0.096830
    38  C   -0.010228
    39  C    0.047273
    40  C   -0.040930
    41  C   -0.045500
    42  C   -0.009940
    43  C   -0.042561
    44  C    0.092707
    45  C   -0.081234
    46  C   -0.079729
    47  C    0.001476
    48  N   -0.192316
    49  C    0.031176
    50  N   -0.161890
    51  C    0.271365
    52  C    0.217927
    53  C   -0.016936
    54  C   -0.101081
    55  C    0.248179
    56  C   -0.037986
    57  C   -0.092490
    58  O   -0.368519
    59  C    0.015124
    60  C    0.029095
    61  C   -0.052806
    62  C    0.015922
    63  C    0.004425
    64  C   -0.007360
    65  C    0.016521
    66  C   -0.016482
    67  C    0.004214
    68  C    0.139122
    69  C    0.052910
    70  C    0.034711
    71  C   -0.071703
    72  C    0.045265
    73  C    0.000692
    74  C   -0.035135
    75  C    0.047977
    76  C   -0.019441
    77  C   -0.015152
    78  C   -0.010665
    79  C    0.174935
    80  C   -0.049681
    81  C   -0.075366
    82  C    0.250247
    83  C   -0.024818
    84  C   -0.046019
    85  O   -0.368915
    86  C    0.198655
    87  C    0.236239
    88  C   -0.012091
   215  C   -0.076952
   216  C    0.240191
   217  C   -0.160754
   218  C   -0.049039
   219  C    0.008527
   220  C   -0.031080
   221  C   -0.014197
   222  C   -0.092097
   223  S    0.133044
   224  C   -0.110527
   225  C   -0.001790
   226  C    0.204605
   227  C   -0.089349
   228  C    0.015862
   229  C   -0.020440
   230  C   -0.043633
   231  C    0.011191
   232  C   -0.039175
   233  C    0.146173
   234  C   -0.118133
   235  C    0.047321
   236  C    0.283484
   237  C   -0.183170
   238  C    0.223828
   239  O   -0.379783
   240  O   -0.358907
   241  C    0.154305
   242  O   -0.370683
   243  O   -0.359744
 Electronic spatial extent (au):  <R**2>=         135740.2839
 Charge=             -0.0000 electrons
 Dipole moment (field-independent basis, Debye):
    X=              0.4966    Y=             -0.2951    Z=             -0.6797  Tot=              0.8920
 Quadrupole moment (field-independent basis, Debye-Ang):
   XX=           -715.6890   YY=           -674.9660   ZZ=           -693.4693
   XY=             -5.1542   XZ=              9.8989   YZ=             -4.5542
 Traceless Quadrupole moment (field-independent basis, Debye-Ang):
   XX=            -20.9810   YY=             19.7421   ZZ=              1.2388
   XY=             -5.1542   XZ=              9.8989   YZ=             -4.5542
 Octapole moment (field-independent basis, Debye-Ang**2):
  XXX=            125.5385  YYY=            114.3477  ZZZ=           -121.5774  XYY=            -70.0400
  XXY=           -125.4087  XXZ=            -10.7666  XZZ=             26.7437  YZZ=           -101.0808
  YYZ=            121.1603  XYZ=            -56.2002
 Hexadecapole moment (field-independent basis, Debye-Ang**3):
 XXXX=         -87895.4286 YYYY=         -68409.2069 ZZZZ=         -26015.9752 XXXY=             44.3590
 XXXZ=            737.2271 YYYX=           -177.6799 YYYZ=          -1142.5039 ZZZX=            548.0470
 ZZZY=            143.4774 XXYY=         -26697.6282 XXZZ=         -18374.9197 YYZZ=         -16094.1435
 XXYZ=           -154.2284 YYXZ=            262.9697 ZZXY=           -269.2722
 N-N= 2.979507544286D+04 E-N=-7.190990853830D+04  KE= 5.251071763192D+03
 1\1\GINC-PG-NODE206\SP\RM062X\def2SVP\C104H142N2O10S1\P288589\03-Mar-2
 021\0\\# m062x/def2svp\\00\\0,1\C,0,-0.4174479916,1.6316282648,3.92263
 \C,0,-0.2627860607,0.8891390175,5.24299\C,0,-0.9688610525,3.053255814,
 4.13383\O,0,-0.6306892992,3.84748214,3.01069\C,0,-4.9915512425,2.48507
 79717,2.83846\C,0,-6.0471366871,1.4094725446,2.53155\O,0,-5.917008645,
 0.8520051549,1.24111\C,0,-5.2576290455,3.037468986,4.23842\C,0,5.93596
 16346,3.541196499,-4.98844\C,0,6.4129617222,4.5062546434,-3.89743\C,0,
 6.7399562305,3.8020783928,-2.57975\C,0,7.3086781881,4.7790648993,-1.55
 096\C,0,7.5206276098,4.1683299012,-0.162852\C,0,8.5841325501,3.0712041
 437,-0.142611\C,0,9.0193951519,2.6561966033,1.266\C,0,7.8650386361,2.1
 390751055,2.12487\C,0,8.3433171592,1.3753510728,3.36038\C,0,7.18735894
 81,0.8844941359,4.24\C,0,6.5086816614,-0.3806185274,3.70809\C,0,5.1716
 987676,-0.6094396867,4.42394\O,0,4.5289781438,-1.8348368324,4.12468\C,
 0,5.8725031557,0.2677580945,-1.21481\C,0,7.1951962013,-0.4464908312,-0
 .900126\C,0,7.1532098298,-1.9590676291,-1.11255\C,0,6.2842422097,-2.66
 75317731,-0.0778376\C,0,6.4028636512,-4.1874935989,-0.147275\C,0,5.434
 7382862,-4.8418072439,0.833103\C,0,5.5487868573,-6.3639676957,0.876268
 \C,0,4.4180405113,-6.9853311158,1.69997\C,0,3.1113399927,-7.0577408918
 ,0.911318\C,0,1.8960199315,-7.2779058504,1.80736\C,0,0.6086264173,-7.3
 597093894,0.988219\C,0,-0.63544583,-7.1907348562,1.86417\O,0,-0.737517
 1519,-5.8992675883,2.42801\C,0,3.8148667291,-1.9521739,2.9716\C,0,-1.1
 466943628,-4.8571667875,1.6554\C,0,3.8218413654,-1.0172809689,1.94154\
 C,0,3.1123374935,-1.261088768,0.788889\C,0,2.3328317285,-2.404161928,0
 .633713\C,0,2.2794607631,-3.3094667705,1.69188\C,0,3.0229668627,-3.096
 1131173,2.83477\C,0,-1.193976763,-3.6098587832,2.28716\C,0,-1.62365851
 76,-2.4964885302,1.60558\C,0,-2.0401071344,-2.5735856596,0.269431\C,0,
 -1.9601417415,-3.8126191433,-0.35875\C,0,-1.5205216632,-4.9379885656,0
 .319038\C,0,1.618452496,-2.5875810184,-0.624987\N,0,1.9754210865,-1.89
 181786,-1.61341\C,0,-2.4860910432,-1.3297404436,-0.366525\N,0,-3.20963
 31506,-1.0688047518,-1.36526\C,0,-1.5325645552,4.7550182825,2.53348\C,
 0,-5.8717958397,-0.5258053602,1.19052\C,0,-1.341055891,5.2042732861,1.
 23002\C,0,-2.2051434835,6.1096034998,0.648552\C,0,-3.311063869,6.57622
 5648,1.35126\C,0,-3.4846231788,6.1547971731,2.66724\C,0,-2.5983730697,
 5.2757937023,3.25953\O,0,-4.2504292056,7.4401132251,0.865666\C,0,-5.76
 88655178,7.4077546318,-1.95314\C,0,-6.5395896343,6.3411352594,-1.17488
 \C,0,-6.1853335014,4.9143606779,-1.60218\C,0,-7.275011051,3.9243972145
 ,-1.19403\C,0,-6.9334123957,2.4616685015,-1.48096\C,0,-6.7321740798,2.
 1481970255,-2.96292\C,0,-6.5699085178,0.6480523196,-3.22131\C,0,-5.216
 8292079,0.1057076113,-2.76362\C,0,-5.2086102722,-1.4193482339,-2.71028
 \C,0,-3.8629544117,-1.9963468633,-2.23221\C,0,-5.254279741,-6.93276707
 78,1.13394\C,0,-5.4524048842,-7.1594312322,-0.366177\C,0,-4.2546893101
 ,-6.7370626562,-1.21318\C,0,-4.4319475283,-7.1298817449,-2.67988\C,0,-
 3.487810198,-6.3864094536,-3.62612\C,0,-2.0072071697,-6.6730467333,-3.
 37638\C,0,-1.1028249537,-6.0531513817,-4.44473\C,0,-0.9834012184,-4.52
 88836376,-4.34496\C,0,0.1093053621,-4.0589596079,-3.38169\C,0,0.051287
 8461,-2.5391118497,-3.1933\C,0,1.3990595468,-1.8622893222,-2.91298\C,0
 ,-4.9276529018,-1.2626246777,1.88928\C,0,-4.9257258074,-2.6458083292,1
 .82267\C,0,-5.8690060097,-3.3106632978,1.04803\C,0,-6.8123443208,-2.56
 39492857,0.340598\C,0,-6.8164743346,-1.1880895349,0.414165\O,0,-5.9689
 893914,-4.6627367739,0.920528\C,0,-4.9698398771,-5.4757318515,1.49855\
 C,0,-3.962606391,8.1777171747,-0.304435\C,0,-4.2762321605,7.4638189281
 ,-1.62546\H,0,0.5583782162,1.7268093654,3.42463\H,0,0.4547245685,1.395
 2838461,5.88224\H,0,-1.223205872,0.8336057518,5.74867\H,0,0.0847595373
 ,-0.1213637033,5.04707\H,0,-2.0518759363,2.9797683405,4.26139\H,0,-0.5
 243710995,3.4930642563,5.03664\H,0,-5.0620988008,3.2964667578,2.10554\
 H,0,-7.0400070782,1.877266941,2.59838\H,0,-5.9785914066,0.6276500697,3
 .29573\H,0,-4.596008685,3.8720555218,4.44402\H,0,-6.2852517395,3.38028
 7888,4.3154\H,0,-5.0845258611,2.2590551159,4.97755\H,0,6.7057785841,2.
 7909915303,-5.18917\H,0,5.7424351559,4.0930043214,-5.91821\H,0,5.64073
 84682,5.2587197186,-3.71895\H,0,7.3016561546,5.0183743874,-4.27277\H,0
 ,7.4603219811,3.0046363031,-2.77065\H,0,5.8308618826,3.3503477471,-2.1
 7927\H,0,6.6180385958,5.6213286441,-1.45383\H,0,8.2589001684,5.1743425
 626,-1.92025\H,0,6.5725033095,3.7642164448,0.193678\H,0,7.8223798752,4
 .9675929505,0.519359\H,0,9.4664004695,3.4219771715,-0.685266\H,0,8.198
 1839266,2.1933712031,-0.659249\H,0,9.4956627513,3.5027207342,1.76726\H
 ,0,9.7713618533,1.8682544565,1.16999\H,0,7.2377377332,1.4935630232,1.5
 1146\H,0,7.2587894454,2.9870986648,2.45028\H,0,8.9805287687,2.03579721
 63,3.95373\H,0,8.9518320885,0.521472136,3.05391\H,0,6.4453894989,1.683
 2865561,4.32234\H,0,7.559386818,0.6843732222,5.24737\H,0,7.1520899298,
 -1.2468163064,3.87484\H,0,6.3479585198,-0.2901261133,2.63426\H,0,4.491
 2540394,0.2290337079,4.22516\H,0,5.3499031566,-0.658255581,5.5031\H,0,
 5.0727199691,-0.4584165723,-1.39441\H,0,5.9852535473,0.8858224928,-2.1
 0954\H,0,7.9906480331,-0.0252470742,-1.51744\H,0,7.4481097192,-0.24819
 65136,0.142511\H,0,6.785513088,-2.1786644186,-2.11694\H,0,8.1742262223
 ,-2.3430088621,-1.04187\H,0,6.5761953616,-2.3390366591,0.92253\H,0,5.2
 389390616,-2.3898759827,-0.219906\H,0,6.1783417027,-4.5261227052,-1.16
 146\H,0,7.4274674706,-4.4895742971,0.0839194\H,0,5.6141076134,-4.44354
 93842,1.83455\H,0,4.4201785866,-4.5548675809,0.552971\H,0,5.5193184349
 ,-6.7661582186,-0.139145\H,0,6.5129582359,-6.6372410664,1.3106\H,0,4.6
 992330226,-7.9908230629,2.02041\H,0,4.2672231844,-6.3819987193,2.59766
 \H,0,2.9723533766,-6.1249808676,0.361197\H,0,3.1752489239,-7.865124330
 5,0.17749\H,0,2.0204648068,-8.1934001564,2.38986\H,0,1.8150449235,-6.4
 461473748,2.51065\H,0,0.6250449551,-6.5727751061,0.231105\H,0,0.547851
 0722,-8.3197942862,0.472566\H,0,-1.5461571858,-7.4359535851,1.30202\H,
 0,-0.5741968119,-7.8613504499,2.72591\H,0,4.3804584586,-0.1016813372,2
 .01879\H,0,3.1385293218,-0.5581840784,-0.0260863\H,0,1.6607881299,-4.1
 908772279,1.6139\H,0,3.0048729276,-3.8069466913,3.64652\H,0,-0.8824397
 59,-3.5474392843,3.31816\H,0,-1.6595055954,-1.5445462027,2.11448\H,0,-
 2.2086237264,-3.9149886525,-1.40256\H,0,-1.4750099838,-5.8753282642,-0
 .21216\H,0,0.8034636815,-3.3232079789,-0.626099\H,0,-2.1256144354,-0.4
 427832979,0.148413\H,0,-0.5055842474,4.8301190607,0.662628\H,0,-2.0041
 887481,6.437015203,-0.358901\H,0,-4.3221658881,6.5448196748,3.2247\H,0
 ,-2.7303578611,5.0187757491,4.29945\H,0,-6.210006998,8.3873909892,-1.7
 5323\H,0,-5.8841860694,7.2095346925,-3.02206\H,0,-6.3577169973,6.46686
 08046,-0.106805\H,0,-7.6063470437,6.5013382526,-1.3518\H,0,-6.06599903
 66,4.8883143222,-2.68731\H,0,-5.2374055451,4.6114422036,-1.15355\H,0,-
 7.4610095364,4.0301711261,-0.12161\H,0,-8.2009475118,4.1853774723,-1.7
 1443\H,0,-6.043746561,2.1783690017,-0.920015\H,0,-7.7554085922,1.84649
 67839,-1.10643\H,0,-7.5997529464,2.5131141413,-3.51993\H,0,-5.85135284
 45,2.6701886935,-3.34101\H,0,-7.3675114531,0.1131454053,-2.70015\H,0,-
 6.6922447386,0.4513871241,-4.29004\H,0,-4.4314166228,0.4524094219,-3.4
 3665\H,0,-4.9833535175,0.4711707556,-1.76493\H,0,-5.9855882966,-1.7420
 009911,-2.01643\H,0,-5.4440617213,-1.8343594682,-3.69355\H,0,-3.203115
 5694,-2.1294850861,-3.09932\H,0,-4.0465392043,-2.9807259343,-1.77789\H
 ,0,-6.1597806905,-7.2514300033,1.65326\H,0,-4.4218672059,-7.5373491858
 ,1.5012\H,0,-5.6528838582,-8.2212615616,-0.529427\H,0,-6.3303702604,-6
 .5978902198,-0.68773\H,0,-3.3516889837,-7.204628787,-0.815359\H,0,-4.1
 377757388,-5.6546457538,-1.1485\H,0,-4.2874830687,-8.2074778114,-2.789
 44\H,0,-5.4583417035,-6.9040504794,-2.97952\H,0,-3.7292501139,-6.67546
 78414,-4.65239\H,0,-3.6796139953,-5.3152112593,-3.53547\H,0,-1.8570218
 755,-7.755786548,-3.37245\H,0,-1.7158725238,-6.2937068083,-2.39739\H,0
 ,-1.5004269791,-6.3195087917,-5.42696\H,0,-0.1036534899,-6.4890754255,
 -4.36917\H,0,-0.7593868652,-4.1232379565,-5.33451\H,0,-1.9414602413,-4
 .107344759,-4.03601\H,0,1.0831189009,-4.3410593504,-3.79076\H,0,0.0027
 469008,-4.5669424802,-2.42169\H,0,-0.3282402079,-2.0949028299,-4.11733
 \H,0,-0.6461291424,-2.2753930595,-2.39561\H,0,1.3069411512,-0.79309750
 82,-3.14276\H,0,2.1630787506,-2.2539960237,-3.59584\H,0,-4.185101792,-
 0.7563355017,2.48825\H,0,-4.1809321402,-3.1910615132,2.38016\H,0,-7.54
 35579393,-3.09147378,-0.252431\H,0,-7.5471612512,-0.6081439597,-0.1272
 63\H,0,-3.9808210787,-5.1734365354,1.13106\H,0,-4.9746783553,-5.368063
 1755,2.59301\H,0,-2.910468241,8.4914553367,-0.291339\H,0,-4.5857392696
 ,9.0745882444,-0.224702\H,0,-3.7620960453,8.0159162827,-2.41606\H,0,-3
 .875529892,6.4509188399,-1.60551\C,0,-2.2894017673,2.586009665,-0.4873
 76\C,0,-2.4654727506,3.1539257692,-1.8623\C,0,-1.1863466837,2.70823918
 76,-2.58667\C,0,-0.1867290549,2.5177289222,-1.46216\C,0,-0.9793660954,
 2.1282874349,-0.297728\C,0,1.1240698567,2.7915723068,-1.57869\C,0,2.17
 43645324,2.6115777213,-0.552726\C,0,3.3400238818,1.9101542703,-0.89378
 6\S,0,3.4462103772,1.30267546,-2.57056\C,0,2.8820144088,2.8162220328,-
 3.28721\C,0,1.7320486053,3.4036431466,-2.77799\C,0,3.6616363945,3.4287
 301808,-4.26952\C,0,3.2287119411,4.6403241868,-4.79216\C,0,2.072037146
 1,5.2283707442,-4.30295\C,0,1.3431989074,4.6400878835,-3.28799\C,0,2.0
 776749301,3.2295903227,0.685767\C,0,3.1182409167,3.1267618751,1.59048\
 C,0,4.2409932088,2.3940430579,1.27282\C,0,4.3773762564,1.7615319566,0.
 0306927\C,0,-0.6627937917,1.4324765941,0.869272\C,0,-1.6062839762,1.43
 55807796,1.89836\C,0,-2.8920140853,1.981287083,1.73505\C,0,-3.24863585
 4,2.5009264322,0.496085\C,0,0.5569915868,0.5755133802,0.994664\O,0,-1.
 2978533468,0.8545002639,3.12185\O,0,-3.6884263682,1.9332303317,2.84358
 \C,0,-1.4003795691,1.3620937682,-3.2846\O,0,5.5466109408,1.0794155042,
 -0.0959579\O,0,4.8090002216,2.7768482222,-4.6117\H,0,-2.5279174833,4.2
 450070428,-1.81797\H,0,-3.3694353145,2.7792990151,-2.34191\H,0,-0.8561
 032622,3.4346663264,-3.32869\H,0,3.7998777665,5.1412620594,-5.55835\H,
 0,1.7575988238,6.18044181,-4.70467\H,0,0.4910275674,5.1499773713,-2.86
 512\H,0,1.1865174177,3.7737371351,0.948096\H,0,3.0460869306,3.61470333
 85,2.55096\H,0,5.0566651478,2.304436525,1.97187\H,0,-4.2520437725,2.83
 92942234,0.298478\H,0,0.3212979144,-0.3119387423,1.58002\H,0,0.8859340
 901,0.2670430643,0.00639093\H,0,1.3840918265,1.0831905769,1.48449\H,0,
 -2.0912089769,1.4772578579,-4.11759\H,0,-1.811060641,0.6354488704,-2.5
 8595\H,0,-0.4553422966,0.9867489524,-3.67286\\Version=ES64L-G16RevB.01
 \State=1-A\HF=-5302.5652937\RMSD=7.214e-09\Dipole=0.186951,0.1377077,0
 .2631558\Quadrupole=-15.5010424,14.3830219,1.1180205,2.598339,-7.75199
 39,-4.3670554\PG=C01 [X(C104H142N2O10S1)]\\@


 ANYONE WHO IS NOT SHOCKED BY QUANTUM THEORY HAS
 NOT UNDERSTOOD IT. -- NIELS BOHR(1885-1962)
 Job cpu time:       0 days 12 hours 30 minutes 42.2 seconds.
 Elapsed time:       0 days  1 hours 15 minutes 54.1 seconds.
 File lengths (MBytes):  RWF=   2968 Int=      0 D2E=      0 Chk=    319 Scr=      1
 Normal termination of Gaussian 16 at Wed Mar  4 12:09:25 2021.
