# Supplementary material for: A light-fuelled nanoratchet shifts a coupled chemical equilibrium
Source: Nat Nanotechnol. 2021 Dec 16;17(2):159–65. doi: 10.1038/s41565-021-01021-z (PMC8956507; doi:10.1038/s41565-021-01021-z)
Supplement: Supplementary file 3 — Supplementary Data Set 2. Gaussian output and xyz files for computed structures. [file 41565_2021_1021_MOESM3_ESM.zip › neutral-molecules-Gaussian-output-files/4_5.out]

 Entering Gaussian System, Link 0=g16
 Initial command:
 /software/software/Gaussian/16-B.01/g16/l1.exe "/local/tmp/Gau-6834.inp" -scrdir="/local/tmp/"
 Entering Link 1 = /software/software/Gaussian/16-B.01/g16/l1.exe PID=      6835.
  
 Copyright (c) 1988-2017, Gaussian, Inc.  All Rights Reserved.
  
 This is part of the Gaussian(R) 16 program.  It is based on
 the Gaussian(R) 09 system (copyright 2009, Gaussian, Inc.),
 the Gaussian(R) 03 system (copyright 2003, Gaussian, Inc.),
 the Gaussian(R) 98 system (copyright 1998, Gaussian, Inc.),
 the Gaussian(R) 94 system (copyright 1995, Gaussian, Inc.),
 the Gaussian 92(TM) system (copyright 1992, Gaussian, Inc.),
 the Gaussian 90(TM) system (copyright 1990, Gaussian, Inc.),
 the Gaussian 88(TM) system (copyright 1988, Gaussian, Inc.),
 the Gaussian 86(TM) system (copyright 1986, Carnegie Mellon
 University), and the Gaussian 82(TM) system (copyright 1983,
 Carnegie Mellon University). Gaussian is a federally registered
 trademark of Gaussian, Inc.
  
 This software contains proprietary and confidential information,
 including trade secrets, belonging to Gaussian, Inc.
  
 This software is provided under written license and may be
 used, copied, transmitted, or stored only in accord with that
 written license.
  
 The following legend is applicable only to US Government
 contracts under FAR:
  
                    RESTRICTED RIGHTS LEGEND
  
 Use, reproduction and disclosure by the US Government is
 subject to restrictions as set forth in subparagraphs (a)
 and (c) of the Commercial Computer Software - Restricted
 Rights clause in FAR 52.227-19.
  
 Gaussian, Inc.
 340 Quinnipiac St., Bldg. 40, Wallingford CT 06492
  
  
 ---------------------------------------------------------------
 Warning -- This program may not be used in any manner that
 competes with the business of Gaussian, Inc. or will provide
 assistance to any competitor of Gaussian, Inc.  The licensee
 of this program is prohibited from giving any competitor of
 Gaussian, Inc. access to this program.  By using this program,
 the user acknowledges that Gaussian, Inc. is engaged in the
 business of creating and licensing software in the field of
 computational chemistry and represents and warrants to the
 licensee that it is not a competitor of Gaussian, Inc. and that
 it will not use this program in any manner prohibited above.
 ---------------------------------------------------------------
  

 Cite this work as:
 Gaussian 16, Revision B.01,
 M. J. Frisch, G. W. Trucks, H. B. Schlegel, G. E. Scuseria, 
 M. A. Robb, J. R. Cheeseman, G. Scalmani, V. Barone, 
 G. A. Petersson, H. Nakatsuji, X. Li, M. Caricato, A. V. Marenich, 
 J. Bloino, B. G. Janesko, R. Gomperts, B. Mennucci, H. P. Hratchian, 
 J. V. Ortiz, A. F. Izmaylov, J. L. Sonnenberg, D. Williams-Young, 
 F. Ding, F. Lipparini, F. Egidi, J. Goings, B. Peng, A. Petrone, 
 T. Henderson, D. Ranasinghe, V. G. Zakrzewski, J. Gao, N. Rega, 
 G. Zheng, W. Liang, M. Hada, M. Ehara, K. Toyota, R. Fukuda, 
 J. Hasegawa, M. Ishida, T. Nakajima, Y. Honda, O. Kitao, H. Nakai, 
 T. Vreven, K. Throssell, J. A. Montgomery, Jr., J. E. Peralta, 
 F. Ogliaro, M. J. Bearpark, J. J. Heyd, E. N. Brothers, K. N. Kudin, 
 V. N. Staroverov, T. A. Keith, R. Kobayashi, J. Normand, 
 K. Raghavachari, A. P. Rendell, J. C. Burant, S. S. Iyengar, 
 J. Tomasi, M. Cossi, J. M. Millam, M. Klene, C. Adamo, R. Cammi, 
 J. W. Ochterski, R. L. Martin, K. Morokuma, O. Farkas, 
 J. B. Foresman, and D. J. Fox, Gaussian, Inc., Wallingford CT, 2016.
 
 ******************************************
 Gaussian 16:  ES64L-G16RevB.01 20-Dec-2017
                 3-Mar-2021 
 ******************************************
 %nprocshared=10
 Will use up to   10 processors via shared memory.
 %mem=8gb
 ---------------
 # m062x/def2svp
 ---------------
 1/38=1,172=1/1;
 2/12=2,17=6,18=5,40=1/2;
 3/5=43,7=101,11=2,25=1,30=1,74=-55/1,2,3;
 4//1;
 5/5=2,38=5/2;
 6/7=2,8=2,9=2,10=2,28=1/1;
 99/5=1,9=1/99;
 --
 00
 --
 Symbolic Z-matrix:
 Charge =  0 Multiplicity = 1
 C                    -1.17862   3.4461   -0.9689 
 C                    -1.73661   4.24114  -2.14414 
 C                     0.21374   3.97076  -0.57777 
 O                     0.55047   3.48376   0.7044 
 C                     1.37708   1.0512   -2.26331 
 C                     2.79569   1.53463  -2.60263 
 O                     2.74811   2.89589  -2.97745 
 C                     0.99749  -0.18656  -3.06887 
 C                    -7.46059  -3.21129  -1.70973 
 C                    -6.49324  -3.58451  -2.85234 
 C                    -7.02141  -3.22288  -4.2412 
 C                    -6.10157  -3.70816  -5.36658 
 C                    -4.73617  -3.0228   -5.37409 
 C                    -3.87592  -3.4245   -6.57347 
 C                    -2.4225   -2.9597   -6.41199 
 C                    -1.56473  -3.9808   -5.66204 
 C                    -0.26008  -3.38426  -5.13532 
 C                     0.70253  -4.46117  -4.63309 
 C                     1.978    -3.87195  -4.01963 
 C                     1.86345  -3.67568  -2.50816 
 O                     2.85802  -2.74714  -2.11353 
 C                    -9.54424   2.28707   2.91502 
 C                    -9.06589   3.69357   2.53516 
 C                    -9.09553   3.96155   1.02898 
 C                    -8.14834   3.05052   0.25402 
 C                    -8.19246   3.28097  -1.25322 
 C                    -7.36067   2.23013  -1.98742 
 C                    -7.4955    2.34462  -3.50363 
 C                    -6.95304   1.13634  -4.26901 
 C                    -5.43012   0.96452  -4.20815 
 C                    -4.95365   0.01621  -3.10836 
 C                    -3.44161  -0.17558  -3.17808 
 C                    -2.87776  -1.09702  -2.1024 
 O                    -3.01504  -2.46129  -2.46653 
 C                     3.06398  -2.49072  -0.79034 
 C                    -2.27617  -3.36442  -1.77935 
 C                     3.87593  -1.38887  -0.50458 
 C                     4.19545  -1.07309   0.79357 
 C                     3.71715  -1.84892   1.85511 
 C                     2.88055  -2.92172   1.56297 
 C                     2.55864  -3.24824   0.25899 
 C                    -1.42528  -3.05309  -0.71699 
 C                    -0.68624  -4.04538  -0.10932 
 C                    -0.72974  -5.36542  -0.55944 
 C                    -1.62341  -5.67937  -1.58572 
 C                    -2.39473  -4.7016   -2.17257 
 C                     4.14749  -1.59777   3.22026 
 N                     5.12087  -0.83427   3.46586 
 C                     0.14752  -6.3793   -0.00184 
 N                     1.08647  -6.08134   0.78936 
 C                     1.87488   3.2676    0.97881 
 C                     3.89768   3.62443  -2.84498 
 C                     2.16243   2.38737   2.02215 
 C                     3.462     2.0314    2.29522 
 C                     4.51789   2.56783   1.55502 
 C                     4.23777   3.50851   0.5764 
 C                     2.92521   3.85763   0.29354 
 O                     5.77187   2.1307    1.878 
 C                     7.75947  -0.04741   1.54479 
 C                     7.67145  -0.78961   0.21242 
 C                     7.39695  -2.28      0.41415 
 C                     7.29714  -3.0205   -0.91808 
 C                     7.05276  -4.52528  -0.777 
 C                     5.60575  -4.8776   -0.43327 
 C                     5.36772  -6.38717  -0.47806 
 C                     3.90269  -6.78838  -0.28832 
 C                     3.42537  -6.67256   1.15688 
 C                     1.9564   -7.08218   1.32022 
 C                     6.20819   7.40529  -0.19111 
 C                     6.78836   6.58437   0.95937 
 C                     5.84352   6.58774   2.15923 
 C                     6.36962   5.78934   3.35076 
 C                     5.43762   5.93918   4.55217 
 C                     5.95711   5.28813   5.83504 
 C                     6.07461   3.76378   5.78668 
 C                     4.74883   3.07433   5.47078 
 C                     4.7708    1.56881   5.73999 
 C                     5.91052   0.85534   5.0111 
 C                     5.63353  -0.6383    4.78373 
 C                     5.16433   3.08059  -2.6587 
 C                     6.24068   3.90644  -2.39742 
 C                     6.08603   5.28833  -2.32164 
 C                     4.84177   5.83557  -2.62421 
 C                     3.76469   5.0103   -2.87971 
 O                     7.19675   5.99607  -1.95821 
 C                     7.04223   7.31403  -1.47277 
 C                     6.79793   2.24768   0.91368 
 C                     8.0114    1.45541   1.39854 
 H                    -1.82391   3.55405  -0.08658 
 H                    -1.05952   4.16983  -2.99189 
 H                    -2.70086   3.8354   -2.43878 
 H                    -1.86078   5.28448  -1.87035 
 H                     0.94996   3.65576  -1.32363 
 H                     0.17946   5.06997  -0.561 
 H                     0.66934   1.85269  -2.49099 
 H                     3.40629   1.4123   -1.70018 
 H                     3.22249   0.93642  -3.41747 
 H                     1.71711  -0.97881  -2.88905 
 H                     0.97958   0.05659  -4.12789 
 H                     0.00813  -0.52867  -2.77625 
 H                    -7.68244  -4.09123  -1.09159 
 H                    -8.40347  -2.84046  -2.12033 
 H                    -6.30497  -4.66072  -2.82928 
 H                    -5.54252  -3.07846  -2.68454 
 H                    -7.14603  -2.14108  -4.31885 
 H                    -8.00545  -3.68019  -4.37555 
 H                    -6.59645  -3.5198   -6.32291 
 H                    -5.96568  -4.78922  -5.27682 
 H                    -4.19797  -3.25808  -4.45698 
 H                    -4.88638  -1.94217  -5.40078 
 H                    -4.30506  -2.98985  -7.47921 
 H                    -3.89317  -4.51015  -6.69549 
 H                    -2.41116  -2.01154  -5.87046 
 H                    -1.97898  -2.77929  -7.39364 
 H                    -1.33871  -4.81488  -6.33123 
 H                    -2.128    -4.37834  -4.81911 
 H                    -0.48658  -2.68883  -4.3252 
 H                     0.22775  -2.81862  -5.93311 
 H                     0.97176  -5.10236  -5.47477 
 H                     0.19766  -5.08485  -3.89168 
 H                     2.19193  -2.90482  -4.47746 
 H                     2.83104  -4.52236  -4.21875 
 H                     1.99813  -4.63727  -1.99914 
 H                     0.87196  -3.28724  -2.24123 
 H                    -10.4193   2.01533   2.3185 
 H                    -9.8318    2.25878   3.97417 
 H                    -9.71213   4.41548   3.03942 
 H                    -8.04855   3.83272   2.90812 
 H                    -10.11491   3.81993   0.6612 
 H                    -8.82423   5.00623   0.85468 
 H                    -7.12744   3.19619   0.61573 
 H                    -8.42084   2.01386   0.44577 
 H                    -9.22934   3.21971  -1.59364 
 H                    -7.82578   4.28228  -1.49377 
 H                    -6.31529   2.33854  -1.69499 
 H                    -7.69247   1.23854  -1.67191 
 H                    -8.55619   2.44783  -3.74916 
 H                    -6.99286   3.25068  -3.85165 
 H                    -7.43468   0.2336   -3.88748 
 H                    -7.25063   1.24849  -5.31481 
 H                    -5.08139   0.5705   -5.16694 
 H                    -4.95896   1.94098  -4.07552 
 H                    -5.22818   0.40771  -2.12955 
 H                    -5.44576  -0.94747  -3.22517 
 H                    -3.16378  -0.57763  -4.15453 
 H                    -2.94827   0.79165  -3.062 
 H                    -1.81562  -0.86299  -1.97556 
 H                    -3.38077  -0.93687  -1.1445 
 H                     4.25317  -0.80766  -1.33112 
 H                     4.81654  -0.22489   1.02248 
 H                     2.48769  -3.53178   2.36484 
 H                     1.94664  -4.11619   0.08327 
 H                    -1.34779  -2.04895  -0.33321 
 H                    -0.06259  -3.80009   0.73391 
 H                    -1.70795  -6.70197  -1.92637 
 H                    -3.10347  -4.95305  -2.94627 
 H                     3.6134   -2.1554    4.00882 
 H                    -0.03705  -7.41401  -0.3349 
 H                     1.34215   1.97142   2.58349 
 H                     3.6891    1.30674   3.05866 
 H                     5.0276    3.97605   0.01152 
 H                     2.7454    4.59411  -0.47361 
 H                     8.58154  -0.47457   2.1243 
 H                     6.84033  -0.20233   2.11148 
 H                     6.87147  -0.36802  -0.39802 
 H                     8.60838  -0.66454  -0.33858 
 H                     8.20233  -2.71697   1.00966 
 H                     6.46719  -2.39481   0.97217 
 H                     6.48928  -2.58562  -1.51079 
 H                     8.22998  -2.8686   -1.46816 
 H                     7.30606  -5.00728  -1.7255 
 H                     7.72112  -4.93291  -0.01492 
 H                     5.35508  -4.4862    0.55295 
 H                     4.94743  -4.39418  -1.15737 
 H                     5.70218  -6.75786  -1.45104 
 H                     5.97764  -6.87711   0.28481 
 H                     3.27436  -6.16416  -0.92722 
 H                     3.77625  -7.82487  -0.61462 
 H                     4.03797  -7.31824   1.78994 
 H                     3.53703  -5.64536   1.5011 
 H                     1.73506  -7.1507    2.39217 
 H                     1.78221  -8.07523   0.86949 
 H                     5.1944    7.05293  -0.39098 
 H                     6.14774   8.4567    0.09709 
 H                     6.9502    5.55894   0.62139 
 H                     7.75901   6.99291   1.24973 
 H                     4.87818   6.17312   1.85707 
 H                     5.67606   7.62282   2.46983 
 H                     6.45054   4.73778   3.07364 
 H                     7.36728   6.14664   3.61844 
 H                     5.29899   7.00604   4.75045 
 H                     4.45972   5.5264    4.29985 
 H                     5.28183   5.55941   6.65128 
 H                     6.9391    5.70759   6.07018 
 H                     6.4332    3.42132   6.76123 
 H                     6.81854   3.4791    5.04292 
 H                     3.95734   3.52588   6.07524 
 H                     4.50043   3.23402   4.42111 
 H                     3.81395   1.152     5.41494 
 H                     4.85673   1.3877    6.81517 
 H                     6.05288   1.30678   4.02918 
 H                     6.83339   0.97323   5.57973 
 H                     4.97631  -1.0509    5.56874 
 H                     6.58346  -1.18483   4.82011 
 H                     5.32245   2.01474  -2.6987 
 H                     7.22024   3.48936  -2.22227 
 H                     4.69645   6.90413  -2.65163 
 H                     2.79268   5.43169  -3.08679 
 H                     8.06611   7.64358  -1.27603 
 H                     6.61464   7.96504  -2.24761 
 H                     7.08763   3.30106   0.78559 
 H                     6.44443   1.87335  -0.05547 
 H                     8.83203   1.63283   0.69961 
 H                     8.30119   1.85848   2.37089 
 C                    -0.52329  -0.24243   1.97917 
 C                    -0.50099  -0.6854    3.409 
 C                    -1.86981  -0.21401   3.9801 
 C                    -2.73272  -0.1113    2.73864 
 C                    -1.83905   0.07946   1.61801 
 C                    -4.09088  -0.31937   2.57128 
 C                    -5.15737   0.32663   3.3059 
 C                    -6.41892   0.47613   2.71105 
 S                    -6.8692   -0.08427   1.09304 
 C                    -5.64478  -1.31452   0.83011 
 C                    -4.45333  -1.30229   1.55108 
 C                    -5.94032  -2.3518   -0.07446 
 C                    -5.14182  -3.48375  -0.07841 
 C                    -4.00931  -3.53094   0.7212 
 C                    -3.63742  -2.44258   1.47214 
 C                    -4.9408    1.00242   4.51708 
 C                    -5.93918   1.72312   5.12826 
 C                    -7.19703   1.83189   4.55206 
 C                    -7.43189   1.22535   3.3294 
 C                    -2.07504   0.83531   0.46237 
 C                    -0.98053   1.1628   -0.34661 
 C                     0.28808   0.60801  -0.10892 
 C                     0.51121  -0.07396   1.09571 
 C                    -3.42535   1.42407   0.17571 
 O                    -1.1616    2.08029  -1.38192 
 O                     1.40751   0.76761  -0.8664 
 C                    -2.3958   -1.22311   5.00008 
 O                    -8.60443   1.27051   2.63564 
 O                    -7.02328  -2.15548  -0.87337 
 H                     0.34708  -0.2664    3.95097 
 H                    -0.43243  -1.7747    3.47671 
 H                    -1.73273   0.76239   4.46139 
 H                    -5.39494  -4.34034  -0.67861 
 H                    -3.41559  -4.43155   0.74306 
 H                    -2.73578  -2.48162   2.0608 
 H                    -3.96178   0.98472   4.96088 
 H                    -5.7414    2.22802   6.06219 
 H                    -7.96509   2.40353   5.04723 
 H                     1.51949  -0.38312   1.31739 
 H                    -3.73179   2.0715    0.99869 
 H                    -3.40588   1.99518  -0.74738 
 H                    -4.18106   0.65167   0.07495 
 H                    -1.68574  -1.32138   5.81927 
 H                    -2.51993  -2.19736   4.53124 
 H                    -3.35679  -0.93166   5.41235 
 
 Stoichiometry    C104H142N2O10S
 Framework group  C1[X(C104H142N2O10S)]
 Deg. of freedom   771
 Full point group                 C1      NOp   1
 Largest Abelian subgroup         C1      NOp   1
 Largest concise Abelian subgroup C1      NOp   1
                         Standard orientation:                         
 ---------------------------------------------------------------------
 Center     Atomic      Atomic             Coordinates (Angstroms)
 Number     Number       Type             X           Y           Z
 ---------------------------------------------------------------------
      1          6           0       -0.575240   -2.966441    2.198802
      2          6           0       -1.127802   -3.365746    3.562573
      3          6           0        0.942420   -3.211981    2.140936
      4          8           0        1.366472   -3.184810    0.794105
      5          6           0        1.153528    0.325938    2.536879
      6          6           0        2.569926    0.404504    3.127582
      7          8           0        2.761042   -0.667971    4.027052
      8          6           0        0.388315    1.629649    2.736485
      9          6           0       -8.194519    1.542316   -0.240567
     10          6           0       -7.528742    2.567687    0.700694
     11          6           0       -8.181598    2.641686    2.081625
     12          6           0       -7.583242    3.746949    2.958230
     13          6           0       -6.120589    3.505332    3.327473
     14          6           0       -5.573240    4.549338    4.302345
     15          6           0       -4.046833    4.461150    4.432125
     16          6           0       -3.323503    5.303212    3.379240
     17          6           0       -1.852767    4.918752    3.222640
     18          6           0       -1.080562    5.933136    2.378054
     19          6           0        0.374444    5.514097    2.137873
     20          6           0        0.550209    4.729345    0.838082
     21          8           0        1.773731    4.019901    0.920405
     22          6           0       -8.255522   -5.649555   -2.298519
     23          6           0       -7.549120   -6.620811   -1.345101
     24          6           0       -7.761451   -6.286867    0.132961
     25          6           0       -7.173357   -4.932478    0.516979
     26          6           0       -7.407993   -4.568766    1.979677
     27          6           0       -6.954945   -3.136953    2.262233
     28          6           0       -7.303653   -2.691270    3.679960
     29          6           0       -7.168480   -1.184858    3.909026
     30          6           0       -5.730354   -0.652939    3.871739
     31          6           0       -5.301859   -0.110680    2.508582
     32          6           0       -3.899582    0.486202    2.581128
     33          6           0       -3.384999    1.037102    1.256075
     34          8           0       -3.873583    2.347250    1.016341
     35          6           0        2.240836    3.339195   -0.164704
     36          6           0       -3.249040    3.077606    0.062240
     37          6           0        3.308904    2.469935    0.077425
     38          6           0        3.894243    1.776430   -0.953800
     39          6           0        3.435265    1.927974   -2.266782
     40          6           0        2.348778    2.767455   -2.492560
     41          6           0        1.757853    3.472072   -1.460608
     42          6           0       -2.191149    2.619378   -0.725449
     43          6           0       -1.598707    3.459192   -1.644038
     44          6           0       -2.001205    4.788099   -1.781874
     45          6           0       -3.095043    5.223453   -1.030570
     46          6           0       -3.718383    4.379928   -0.138782
     47          6           0        4.123936    1.295229   -3.379105
     48          7           0        5.267050    0.783405   -3.230615
     49          6           0       -1.288488    5.702850   -2.655778
     50          7           0       -0.192383    5.383975   -3.197329
     51          6           0        2.638194   -2.748312    0.532800
     52          6           0        4.047912   -1.058737    4.274254
     53          6           0        2.890635   -2.294603   -0.761986
     54          6           0        4.107711   -1.740525   -1.081190
     55          6           0        5.122055   -1.650844   -0.125369
     56          6           0        4.900388   -2.180919    1.135952
     57          6           0        3.667733   -2.728616    1.460478
     58          8           0        6.285559   -1.056237   -0.526087
     59          6           0        7.669488    1.524566   -1.005570
     60          6           0        7.208360    2.669668   -0.105608
     61          6           0        6.651193    3.837563   -0.919794
     62          6           0        6.179116    4.977983   -0.019960
     63          6           0        5.638040    6.189885   -0.783183
     64          6           0        4.223634    5.986150   -1.325474
     65          6           0        3.657722    7.275398   -1.921330
     66          6           0        2.190531    7.169305   -2.344844
     67          6           0        1.988889    6.385085   -3.638758
     68          6           0        0.511824    6.295536   -4.041976
     69          6           0        7.524292   -4.810460    3.556106
     70          6           0        8.088575   -4.372873    2.205468
     71          6           0        7.372913   -5.087183    1.060909
     72          6           0        7.896675   -4.699618   -0.320911
     73          6           0        7.225610   -5.540658   -1.405707
     74          6           0        7.789867   -5.320259   -2.810173
     75          6           0        7.562353   -3.922403   -3.388127
     76          6           0        6.084909   -3.542393   -3.462735
     77          6           0        5.820654   -2.308528   -4.327199
     78          6           0        6.644619   -1.095571   -3.892330
     79          6           0        6.015301    0.239439   -4.317915
     80          6           0        5.178318   -0.313874    3.954534
     81          6           0        6.436672   -0.859591    4.120498
     82          6           0        6.601736   -2.151831    4.612593
     83          6           0        5.474916   -2.849093    5.040746
     84          6           0        4.216910   -2.306293    4.869719
     85          8           0        7.883823   -2.623249    4.638986
     86          6           0        8.100956   -4.016333    4.732297
     87          6           0        7.143566   -0.517370    0.458721
     88          6           0        8.216569    0.318382   -0.238012
     89          1           0       -1.030823   -3.571881    1.403548
     90          1           0       -0.628049   -2.797567    4.343366
     91          1           0       -2.191908   -3.149060    3.606766
     92          1           0       -0.975466   -4.426580    3.736788
     93          1           0        1.462265   -2.451786    2.732038
     94          1           0        1.152124   -4.199664    2.577105
     95          1           0        0.610683   -0.482863    3.033148
     96          1           0        3.276118    0.327618    2.292362
     97          1           0        2.719023    1.359735    3.646507
     98          1           0        0.936913    2.451814    2.288231
     99          1           0        0.253786    1.816824    3.798479
    100          1           0       -0.591589    1.557738    2.271585
    101          1           0       -8.500733    2.024253   -1.178431
    102          1           0       -9.087153    1.122416    0.230619
    103          1           0       -7.578795    3.560500    0.246799
    104          1           0       -6.476164    2.307452    0.812394
    105          1           0       -8.077843    1.681762    2.591171
    106          1           0       -9.250219    2.837136    1.957677
    107          1           0       -8.172307    3.816795    3.876423
    108          1           0       -7.674046    4.704550    2.438638
    109          1           0       -5.506378    3.503533    2.428109
    110          1           0       -6.033514    2.520084    3.788715
    111          1           0       -6.037115    4.399322    5.279981
    112          1           0       -5.846522    5.551818    3.964446
    113          1           0       -3.741772    3.417492    4.331592
    114          1           0       -3.738479    4.796287    5.424845
    115          1           0       -3.395728    6.357896    3.656742
    116          1           0       -3.816851    5.181694    2.416075
    117          1           0       -1.788605    3.932406    2.759800
    118          1           0       -1.388073    4.854275    4.209702
    119          1           0       -1.096836    6.894966    2.894448
    120          1           0       -1.583408    6.066099    1.417309
    121          1           0        0.717866    4.891352    2.965503
    122          1           0        1.021471    6.391772    2.100409
    123          1           0        0.551778    5.419846   -0.013444
    124          1           0       -0.276361    4.020633    0.697760
    125          1           0       -9.253088   -5.411752   -1.919408
    126          1           0       -8.368079   -6.107704   -3.289841
    127          1           0       -7.932386   -7.624206   -1.543470
    128          1           0       -6.479520   -6.617750   -1.567363
    129          1           0       -8.832715   -6.290265    0.349373
    130          1           0       -7.300268   -7.071961    0.738172
    131          1           0       -6.100727   -4.929915    0.307841
    132          1           0       -7.631134   -4.161499   -0.100863
    133          1           0       -8.474152   -4.658389    2.203344
    134          1           0       -6.875134   -5.264778    2.632794
    135          1           0       -5.878021   -3.068339    2.102140
    136          1           0       -7.440049   -2.469106    1.547017
    137          1           0       -8.341551   -2.969126    3.883818
    138          1           0       -6.678014   -3.225735    4.399425
    139          1           0       -7.767789   -0.660646    3.161692
    140          1           0       -7.598670   -0.960984    4.888642
    141          1           0       -5.634981    0.156338    4.601197
    142          1           0       -5.042321   -1.442707    4.181450
    143          1           0       -5.323145   -0.905774    1.764217
    144          1           0       -6.004727    0.656156    2.188536
    145          1           0       -3.877043    1.290594    3.319189
    146          1           0       -3.194876   -0.283175    2.903376
    147          1           0       -2.291162    1.062699    1.299308
    148          1           0       -3.680074    0.394144    0.421949
    149          1           0        3.665930    2.373451    1.090588
    150          1           0        4.714084    1.102806   -0.775767
    151          1           0        1.966456    2.894805   -3.496110
    152          1           0        0.951017    4.145130   -1.694612
    153          1           0       -1.835584    1.604350   -0.655616
    154          1           0       -0.809217    3.083389   -2.273019
    155          1           0       -3.454488    6.236360   -1.147632
    156          1           0       -4.579939    4.711919    0.419483
    157          1           0        3.614977    1.343922   -4.357176
    158          1           0       -1.745649    6.697066   -2.790580
    159          1           0        2.100591   -2.359701   -1.491757
    160          1           0        4.290896   -1.332857   -2.060881
    161          1           0        5.671812   -2.168157    1.888448
    162          1           0        3.532051   -3.132794    2.451179
    163          1           0        8.460721    1.897384   -1.660600
    164          1           0        6.842142    1.200374   -1.638307
    165          1           0        6.432208    2.319517    0.576526
    166          1           0        8.048837    3.018942    0.501586
    167          1           0        7.426790    4.208486   -1.594396
    168          1           0        5.820992    3.478420   -1.528727
    169          1           0        5.401124    4.607178    0.651087
    170          1           0        7.021663    5.302092    0.597235
    171          1           0        5.624005    7.047751   -0.104942
    172          1           0        6.314951    6.434564   -1.605104
    173          1           0        4.226489    5.194615   -2.075222
    174          1           0        3.579041    5.662514   -0.506232
    175          1           0        3.742175    8.065722   -1.170184
    176          1           0        4.260545    7.577086   -2.781334
    177          1           0        1.619248    6.696335   -1.543236
    178          1           0        1.790025    8.177887   -2.483138
    179          1           0        2.539401    6.875110   -4.444838
    180          1           0        2.376025    5.373919   -3.521459
    181          1           0        0.456276    5.885579   -5.057660
    182          1           0        0.054827    7.300871   -4.052017
    183          1           0        6.439413   -4.690534    3.533269
    184          1           0        7.742042   -5.867101    3.724265
    185          1           0        7.966077   -3.293230    2.099192
    186          1           0        9.158759   -4.588700    2.166690
    187          1           0        6.304618   -4.860051    1.108218
    188          1           0        7.487699   -6.166328    1.195728
    189          1           0        7.700380   -3.641681   -0.498017
    190          1           0        8.978015   -4.854249   -0.358630
    191          1           0        7.357014   -6.597110   -1.153988
    192          1           0        6.153637   -5.337626   -1.403686
    193          1           0        7.330451   -6.052698   -3.479732
    194          1           0        8.864471   -5.521507   -2.793584
    195          1           0        7.989526   -3.899050   -4.394407
    196          1           0        8.096587   -3.187787   -2.785976
    197          1           0        5.518926   -4.383651   -3.872197
    198          1           0        5.711816   -3.346038   -2.457125
    199          1           0        4.756362   -2.068407   -4.259494
    200          1           0        6.036797   -2.538765   -5.374323
    201          1           0        6.722234   -1.079788   -2.805153
    202          1           0        7.650122   -1.173922   -4.306758
    203          1           0        5.418921    0.128615   -5.240122
    204          1           0        6.816151    0.960404   -4.520964
    205          1           0        5.091351    0.686022    3.560478
    206          1           0        7.316632   -0.298595    3.846422
    207          1           0        5.563937   -3.822087    5.497956
    208          1           0        3.340017   -2.856844    5.175046
    209          1           0        9.190064   -4.112220    4.749156
    210          1           0        7.706868   -4.407590    5.680268
    211          1           0        7.631794   -1.323043    1.026597
    212          1           0        6.565666    0.092488    1.164723
    213          1           0        8.932736    0.647399    0.518469
    214          1           0        8.739941   -0.334997   -0.938787
    215          6           0       -0.275531   -0.663582   -1.964475
    216          6           0       -0.120743   -0.815372   -3.445734
    217          6           0       -1.243455   -1.814270   -3.850388
    218          6           0       -2.251337   -1.656580   -2.729803
    219          6           0       -1.529796   -1.157960   -1.580189
    220          6           0       -3.630944   -1.767961   -2.742776
    221          6           0       -4.398224   -2.904053   -3.206408
    222          6           0       -5.675556   -3.141806   -2.677623
    223         16           0       -6.491620   -2.143668   -1.464152
    224          6           0       -5.624004   -0.630292   -1.661102
    225          6           0       -4.358547   -0.602609   -2.241925
    226          6           0       -6.280482    0.556419   -1.283893
    227          6           0       -5.759694    1.770533   -1.700593
    228          6           0       -4.551293    1.804938   -2.380861
    229          6           0       -3.834895    0.652309   -2.592886
    230          6           0       -3.847364   -3.909803   -4.016081
    231          6           0       -4.552636   -5.046482   -4.332707
    232          6           0       -5.832296   -5.254407   -3.837457
    233          6           0       -6.387496   -4.310330   -2.989855
    234          6           0       -1.777829   -1.444861   -0.231604
    235          6           0       -0.782991   -1.133736    0.702820
    236          6           0        0.355183   -0.398412    0.331954
    237          6           0        0.614853   -0.199091   -1.031441
    238          6           0       -2.995104   -2.213041    0.193019
    239          8           0       -0.923516   -1.595276    2.011888
    240          8           0        1.345630    0.047997    1.151763
    241          6           0       -1.805966   -1.453083   -5.224592
    242          8           0       -7.617835   -4.394220   -2.408991
    243          8           0       -7.408515    0.402977   -0.539850
    244          1           0        0.874212   -1.169589   -3.716092
    245          1           0       -0.281703    0.140153   -3.952609
    246          1           0       -0.820903   -2.826450   -3.877169
    247          1           0       -6.286918    2.691713   -1.523070
    248          1           0       -4.172945    2.750295   -2.737557
    249          1           0       -2.880870    0.699427   -3.091495
    250          1           0       -2.837504   -3.805400   -4.369678
    251          1           0       -4.101779   -5.799534   -4.961920
    252          1           0       -6.367100   -6.153675   -4.096660
    253          1           0        1.553501    0.256188   -1.301626
    254          1           0       -3.016294   -3.183053   -0.305979
    255          1           0       -3.000176   -2.358250    1.268901
    256          1           0       -3.907345   -1.691348   -0.078111
    257          1           0       -1.012186   -1.492910   -5.968390
    258          1           0       -2.213593   -0.444152   -5.207491
    259          1           0       -2.600978   -2.123787   -5.535270
 ---------------------------------------------------------------------
 Rotational constants (GHZ):           0.0163678           0.0095127           0.0082157
 Standard basis: def2SVP (5D, 7F)
 There are  2469 symmetry adapted cartesian basis functions of A   symmetry.
 There are  2352 symmetry adapted basis functions of A   symmetry.
  2352 basis functions,  3931 primitive gaussians,  2469 cartesian basis functions
   438 alpha electrons      438 beta electrons
       nuclear repulsion energy     29420.7359070037 Hartrees.
 NAtoms=  259 NActive=  259 NUniq=  259 SFac= 1.00D+00 NAtFMM=   60 NAOKFM=T Big=T
 Integral buffers will be    131072 words long.
 Raffenetti 2 integral format.
 Two-electron integral symmetry is turned on.
 One-electron integrals computed using PRISM.
   1 Symmetry operations used in ECPInt.
 ECPInt:  NShTT=  639015 NPrTT= 2250217 LenC2=  368638 LenP2D=  754737.
 LDataN:  DoStor=T MaxTD1= 4 Len=   56
 NBasis=  2352 RedAO= T EigKep=  1.23D-04  NBF=  2352
 NBsUse=  2352 1.00D-06 EigRej= -1.00D+00 NBFU=  2352
 ExpMin= 1.22D-01 ExpMax= 9.18D+03 ExpMxC= 1.38D+03 IAcc=3 IRadAn=         5 AccDes= 0.00D+00
 Harris functional with IExCor= 1009 and IRadAn=       5 diagonalized for initial guess.
 HarFok:  IExCor= 1009 AccDes= 0.00D+00 IRadAn=         5 IDoV= 1 UseB2=F ITyADJ=14
 ICtDFT=  3500011 ScaDFX=  1.000000  1.000000  1.000000  1.000000
 FoFCou: FMM=F IPFlag=           0 FMFlag=      100000 FMFlg1=        2001
         NFxFlg=           0 DoJE=T BraDBF=F KetDBF=T FulRan=T
         wScrn=  0.000000 ICntrl=       500 IOpCl=  0 I1Cent=   200000004 NGrid=           0
         NMat0=    1 NMatS0=      1 NMatT0=    0 NMatD0=    1 NMtDS0=    0 NMtDT0=    0
 Petite list used in FoFCou.
 Requested convergence on RMS density matrix=1.00D-08 within 128 cycles.
 Requested convergence on MAX density matrix=1.00D-06.
 Requested convergence on             energy=1.00D-06.
 No special actions if energy rises.
 Integral accuracy reduced to 1.0D-05 until final iterations.
 Initial convergence to 1.0D-05 achieved.  Increase integral accuracy.
 SCF Done:  E(RM062X) =  -5302.56242396     A.U. after   18 cycles
            NFock= 18  Conv=0.33D-08     -V/T= 2.0098
 Hyperfine terms turned off by default for NAtoms > 100.

 **********************************************************************

            Population analysis using the SCF Density.

 **********************************************************************

 Orbital symmetries:
       Occupied  (A) (A) (A) (A) (A) (A) (A) (A) (A) (A) (A) (A)
                 (A) (A) (A) (A) (A) (A) (A) (A) (A) (A) (A) (A)
                 (A) (A) (A) (A) (A) (A) (A) (A) (A) (A) (A) (A)
                 (A) (A) (A) (A) (A) (A) (A) (A) (A) (A) (A) (A)
                 (A) (A) (A) (A) (A) (A) (A) (A) (A) (A) (A) (A)
                 (A) (A) (A) (A) (A) (A) (A) (A) (A) (A) (A) (A)
                 (A) (A) (A) (A) (A) (A) (A) (A) (A) (A) (A) (A)
                 (A) (A) (A) (A) (A) (A) (A) (A) (A) (A) (A) (A)
                 (A) (A) (A) (A) (A) (A) (A) (A) (A) (A) (A) (A)
                 (A) (A) (A) (A) (A) (A) (A) (A) (A) (A) (A) (A)
                 (A) (A) (A) (A) (A) (A) (A) (A) (A) (A) (A) (A)
                 (A) (A) (A) (A) (A) (A) (A) (A) (A) (A) (A) (A)
                 (A) (A) (A) (A) (A) (A) (A) (A) (A) (A) (A) (A)
                 (A) (A) (A) (A) (A) (A) (A) (A) (A) (A) (A) (A)
                 (A) (A) (A) (A) (A) (A) (A) (A) (A) (A) (A) (A)
                 (A) (A) (A) (A) (A) (A) (A) (A) (A) (A) (A) (A)
                 (A) (A) (A) (A) (A) (A) (A) (A) (A) (A) (A) (A)
                 (A) (A) (A) (A) (A) (A) (A) (A) (A) (A) (A) (A)
                 (A) (A) (A) (A) (A) (A) (A) (A) (A) (A) (A) (A)
                 (A) (A) (A) (A) (A) (A) (A) (A) (A) (A) (A) (A)
                 (A) (A) (A) (A) (A) (A) (A) (A) (A) (A) (A) (A)
                 (A) (A) (A) (A) (A) (A) (A) (A) (A) (A) (A) (A)
                 (A) (A) (A) (A) (A) (A) (A) (A) (A) (A) (A) (A)
                 (A) (A) (A) (A) (A) (A) (A) (A) (A) (A) (A) (A)
                 (A) (A) (A) (A) (A) (A) (A) (A) (A) (A) (A) (A)
                 (A) (A) (A) (A) (A) (A) (A) (A) (A) (A) (A) (A)
                 (A) (A) (A) (A) (A) (A) (A) (A) (A) (A) (A) (A)
                 (A) (A) (A) (A) (A) (A) (A) (A) (A) (A) (A) (A)
                 (A) (A) (A) (A) (A) (A) (A) (A) (A) (A) (A) (A)
                 (A) (A) (A) (A) (A) (A) (A) (A) (A) (A) (A) (A)
                 (A) (A) (A) (A) (A) (A) (A) (A) (A) (A) (A) (A)
                 (A) (A) (A) (A) (A) (A) (A) (A) (A) (A) (A) (A)
                 (A) (A) (A) (A) (A) (A) (A) (A) (A) (A) (A) (A)
                 (A) (A) (A) (A) (A) (A) (A) (A) (A) (A) (A) (A)
                 (A) (A) (A) (A) (A) (A) (A) (A) (A) (A) (A) (A)
                 (A) (A) (A) (A) (A) (A) (A) (A) (A) (A) (A) (A)
                 (A) (A) (A) (A) (A) (A)
       Virtual   (A) (A) (A) (A) (A) (A) (A) (A) (A) (A) (A) (A)
                 (A) (A) (A) (A) (A) (A) (A) (A) (A) (A) (A) (A)
                 (A) (A) (A) (A) (A) (A) (A) (A) (A) (A) (A) (A)
                 (A) (A) (A) (A) (A) (A) (A) (A) (A) (A) (A) (A)
                 (A) (A) (A) (A) (A) (A) (A) (A) (A) (A) (A) (A)
                 (A) (A) (A) (A) (A) (A) (A) (A) (A) (A) (A) (A)
                 (A) (A) (A) (A) (A) (A) (A) (A) (A) (A) (A) (A)
                 (A) (A) (A) (A) (A) (A) (A) (A) (A) (A) (A) (A)
                 (A) (A) (A) (A) (A) (A) (A) (A) (A) (A) (A) (A)
                 (A) (A) (A) (A) (A) (A) (A) (A) (A) (A) (A) (A)
                 (A) (A) (A) (A) (A) (A) (A) (A) (A) (A) (A) (A)
                 (A) (A) (A) (A) (A) (A) (A) (A) (A) (A) (A) (A)
                 (A) (A) (A) (A) (A) (A) (A) (A) (A) (A) (A) (A)
                 (A) (A) (A) (A) (A) (A) (A) (A) (A) (A) (A) (A)
                 (A) (A) (A) (A) (A) (A) (A) (A) (A) (A) (A) (A)
                 (A) (A) (A) (A) (A) (A) (A) (A) (A) (A) (A) (A)
                 (A) (A) (A) (A) (A) (A) (A) (A) (A) (A) (A) (A)
                 (A) (A) (A) (A) (A) (A) (A) (A) (A) (A) (A) (A)
                 (A) (A) (A) (A) (A) (A) (A) (A) (A) (A) (A) (A)
                 (A) (A) (A) (A) (A) (A) (A) (A) (A) (A) (A) (A)
                 (A) (A) (A) (A) (A) (A) (A) (A) (A) (A) (A) (A)
                 (A) (A) (A) (A) (A) (A) (A) (A) (A) (A) (A) (A)
                 (A) (A) (A) (A) (A) (A) (A) (A) (A) (A) (A) (A)
                 (A) (A) (A) (A) (A) (A) (A) (A) (A) (A) (A) (A)
                 (A) (A) (A) (A) (A) (A) (A) (A) (A) (A) (A) (A)
                 (A) (A) (A) (A) (A) (A) (A) (A) (A) (A) (A) (A)
                 (A) (A) (A) (A) (A) (A) (A) (A) (A) (A) (A) (A)
                 (A) (A) (A) (A) (A) (A) (A) (A) (A) (A) (A) (A)
                 (A) (A) (A) (A) (A) (A) (A) (A) (A) (A) (A) (A)
                 (A) (A) (A) (A) (A) (A) (A) (A) (A) (A) (A) (A)
                 (A) (A) (A) (A) (A) (A) (A) (A) (A) (A) (A) (A)
                 (A) (A) (A) (A) (A) (A) (A) (A) (A) (A) (A) (A)
                 (A) (A) (A) (A) (A) (A) (A) (A) (A) (A) (A) (A)
                 (A) (A) (A) (A) (A) (A) (A) (A) (A) (A) (A) (A)
                 (A) (A) (A) (A) (A) (A) (A) (A) (A) (A) (A) (A)
                 (A) (A) (A) (A) (A) (A) (A) (A) (A) (A) (A) (A)
                 (A) (A) (A) (A) (A) (A) (A) (A) (A) (A) (A) (A)
                 (A) (A) (A) (A) (A) (A) (A) (A) (A) (A) (A) (A)
                 (A) (A) (A) (A) (A) (A) (A) (A) (A) (A) (A) (A)
                 (A) (A) (A) (A) (A) (A) (A) (A) (A) (A) (A) (A)
                 (A) (A) (A) (A) (A) (A) (A) (A) (A) (A) (A) (A)
                 (A) (A) (A) (A) (A) (A) (A) (A) (A) (A) (A) (A)
                 (A) (A) (A) (A) (A) (A) (A) (A) (A) (A) (A) (A)
                 (A) (A) (A) (A) (A) (A) (A) (A) (A) (A) (A) (A)
                 (A) (A) (A) (A) (A) (A) (A) (A) (A) (A) (A) (A)
                 (A) (A) (A) (A) (A) (A) (A) (A) (A) (A) (A) (A)
                 (A) (A) (A) (A) (A) (A) (A) (A) (A) (A) (A) (A)
                 (A) (A) (A) (A) (A) (A) (A) (A) (A) (A) (A) (A)
                 (A) (A) (A) (A) (A) (A) (A) (A) (A) (A) (A) (A)
                 (A) (A) (A) (A) (A) (A) (A) (A) (A) (A) (A) (A)
                 (A) (A) (A) (A) (A) (A) (A) (A) (A) (A) (A) (A)
                 (A) (A) (A) (A) (A) (A) (A) (A) (A) (A) (A) (A)
                 (A) (A) (A) (A) (A) (A) (A) (A) (A) (A) (A) (A)
                 (A) (A) (A) (A) (A) (A) (A) (A) (A) (A) (A) (A)
                 (A) (A) (A) (A) (A) (A) (A) (A) (A) (A) (A) (A)
                 (A) (A) (A) (A) (A) (A) (A) (A) (A) (A) (A) (A)
                 (A) (A) (A) (A) (A) (A) (A) (A) (A) (A) (A) (A)
                 (A) (A) (A) (A) (A) (A) (A) (A) (A) (A) (A) (A)
                 (A) (A) (A) (A) (A) (A) (A) (A) (A) (A) (A) (A)
                 (A) (A) (A) (A) (A) (A) (A) (A) (A) (A) (A) (A)
                 (A) (A) (A) (A) (A) (A) (A) (A) (A) (A) (A) (A)
                 (A) (A) (A) (A) (A) (A) (A) (A) (A) (A) (A) (A)
                 (A) (A) (A) (A) (A) (A) (A) (A) (A) (A) (A) (A)
                 (A) (A) (A) (A) (A) (A) (A) (A) (A) (A) (A) (A)
                 (A) (A) (A) (A) (A) (A) (A) (A) (A) (A) (A) (A)
                 (A) (A) (A) (A) (A) (A) (A) (A) (A) (A) (A) (A)
                 (A) (A) (A) (A) (A) (A) (A) (A) (A) (A) (A) (A)
                 (A) (A) (A) (A) (A) (A) (A) (A) (A) (A) (A) (A)
                 (A) (A) (A) (A) (A) (A) (A) (A) (A) (A) (A) (A)
                 (A) (A) (A) (A) (A) (A) (A) (A) (A) (A) (A) (A)
                 (A) (A) (A) (A) (A) (A) (A) (A) (A) (A) (A) (A)
                 (A) (A) (A) (A) (A) (A) (A) (A) (A) (A) (A) (A)
                 (A) (A) (A) (A) (A) (A) (A) (A) (A) (A) (A) (A)
                 (A) (A) (A) (A) (A) (A) (A) (A) (A) (A) (A) (A)
                 (A) (A) (A) (A) (A) (A) (A) (A) (A) (A) (A) (A)
                 (A) (A) (A) (A) (A) (A) (A) (A) (A) (A) (A) (A)
                 (A) (A) (A) (A) (A) (A) (A) (A) (A) (A) (A) (A)
                 (A) (A) (A) (A) (A) (A) (A) (A) (A) (A) (A) (A)
                 (A) (A) (A) (A) (A) (A) (A) (A) (A) (A) (A) (A)
                 (A) (A) (A) (A) (A) (A) (A) (A) (A) (A) (A) (A)
                 (A) (A) (A) (A) (A) (A) (A) (A) (A) (A) (A) (A)
                 (A) (A) (A) (A) (A) (A) (A) (A) (A) (A) (A) (A)
                 (A) (A) (A) (A) (A) (A) (A) (A) (A) (A) (A) (A)
                 (A) (A) (A) (A) (A) (A) (A) (A) (A) (A) (A) (A)
                 (A) (A) (A) (A) (A) (A) (A) (A) (A) (A) (A) (A)
                 (A) (A) (A) (A) (A) (A) (A) (A) (A) (A) (A) (A)
                 (A) (A) (A) (A) (A) (A) (A) (A) (A) (A) (A) (A)
                 (A) (A) (A) (A) (A) (A) (A) (A) (A) (A) (A) (A)
                 (A) (A) (A) (A) (A) (A) (A) (A) (A) (A) (A) (A)
                 (A) (A) (A) (A) (A) (A) (A) (A) (A) (A) (A) (A)
                 (A) (A) (A) (A) (A) (A) (A) (A) (A) (A) (A) (A)
                 (A) (A) (A) (A) (A) (A) (A) (A) (A) (A) (A) (A)
                 (A) (A) (A) (A) (A) (A) (A) (A) (A) (A) (A) (A)
                 (A) (A) (A) (A) (A) (A) (A) (A) (A) (A) (A) (A)
                 (A) (A) (A) (A) (A) (A) (A) (A) (A) (A) (A) (A)
                 (A) (A) (A) (A) (A) (A) (A) (A) (A) (A) (A) (A)
                 (A) (A) (A) (A) (A) (A) (A) (A) (A) (A) (A) (A)
                 (A) (A) (A) (A) (A) (A) (A) (A) (A) (A) (A) (A)
                 (A) (A) (A) (A) (A) (A) (A) (A) (A) (A) (A) (A)
                 (A) (A) (A) (A) (A) (A) (A) (A) (A) (A) (A) (A)
                 (A) (A) (A) (A) (A) (A) (A) (A) (A) (A) (A) (A)
                 (A) (A) (A) (A) (A) (A) (A) (A) (A) (A) (A) (A)
                 (A) (A) (A) (A) (A) (A) (A) (A) (A) (A) (A) (A)
                 (A) (A) (A) (A) (A) (A) (A) (A) (A) (A) (A) (A)
                 (A) (A) (A) (A) (A) (A) (A) (A) (A) (A) (A) (A)
                 (A) (A) (A) (A) (A) (A) (A) (A) (A) (A) (A) (A)
                 (A) (A) (A) (A) (A) (A) (A) (A) (A) (A) (A) (A)
                 (A) (A) (A) (A) (A) (A) (A) (A) (A) (A) (A) (A)
                 (A) (A) (A) (A) (A) (A) (A) (A) (A) (A) (A) (A)
                 (A) (A) (A) (A) (A) (A) (A) (A) (A) (A) (A) (A)
                 (A) (A) (A) (A) (A) (A) (A) (A) (A) (A) (A) (A)
                 (A) (A) (A) (A) (A) (A) (A) (A) (A) (A) (A) (A)
                 (A) (A) (A) (A) (A) (A) (A) (A) (A) (A) (A) (A)
                 (A) (A) (A) (A) (A) (A) (A) (A) (A) (A) (A) (A)
                 (A) (A) (A) (A) (A) (A) (A) (A) (A) (A) (A) (A)
                 (A) (A) (A) (A) (A) (A) (A) (A) (A) (A) (A) (A)
                 (A) (A) (A) (A) (A) (A) (A) (A) (A) (A) (A) (A)
                 (A) (A) (A) (A) (A) (A) (A) (A) (A) (A) (A) (A)
                 (A) (A) (A) (A) (A) (A) (A) (A) (A) (A) (A) (A)
                 (A) (A) (A) (A) (A) (A) (A) (A) (A) (A) (A) (A)
                 (A) (A) (A) (A) (A) (A) (A) (A) (A) (A) (A) (A)
                 (A) (A) (A) (A) (A) (A) (A) (A) (A) (A) (A) (A)
                 (A) (A) (A) (A) (A) (A) (A) (A) (A) (A) (A) (A)
                 (A) (A) (A) (A) (A) (A) (A) (A) (A) (A) (A) (A)
                 (A) (A) (A) (A) (A) (A) (A) (A) (A) (A) (A) (A)
                 (A) (A) (A) (A) (A) (A) (A) (A) (A) (A) (A) (A)
                 (A) (A) (A) (A) (A) (A) (A) (A) (A) (A) (A) (A)
                 (A) (A) (A) (A) (A) (A) (A) (A) (A) (A) (A) (A)
                 (A) (A) (A) (A) (A) (A) (A) (A) (A) (A) (A) (A)
                 (A) (A) (A) (A) (A) (A) (A) (A) (A) (A) (A) (A)
                 (A) (A) (A) (A) (A) (A) (A) (A) (A) (A) (A) (A)
                 (A) (A) (A) (A) (A) (A) (A) (A) (A) (A) (A) (A)
                 (A) (A) (A) (A) (A) (A) (A) (A) (A) (A) (A) (A)
                 (A) (A) (A) (A) (A) (A) (A) (A) (A) (A) (A) (A)
                 (A) (A) (A) (A) (A) (A) (A) (A) (A) (A) (A) (A)
                 (A) (A) (A) (A) (A) (A) (A) (A) (A) (A) (A) (A)
                 (A) (A) (A) (A) (A) (A) (A) (A) (A) (A) (A) (A)
                 (A) (A) (A) (A) (A) (A) (A) (A) (A) (A) (A) (A)
                 (A) (A) (A) (A) (A) (A) (A) (A) (A) (A) (A) (A)
                 (A) (A) (A) (A) (A) (A) (A) (A) (A) (A) (A) (A)
                 (A) (A) (A) (A) (A) (A) (A) (A) (A) (A) (A) (A)
                 (A) (A) (A) (A) (A) (A) (A) (A) (A) (A) (A) (A)
                 (A) (A) (A) (A) (A) (A) (A) (A) (A) (A) (A) (A)
                 (A) (A) (A) (A) (A) (A) (A) (A) (A) (A) (A) (A)
                 (A) (A) (A) (A) (A) (A) (A) (A) (A) (A) (A) (A)
                 (A) (A) (A) (A) (A) (A) (A) (A) (A) (A) (A) (A)
                 (A) (A) (A) (A) (A) (A) (A) (A) (A) (A) (A) (A)
                 (A) (A) (A) (A) (A) (A) (A) (A) (A) (A) (A) (A)
                 (A) (A) (A) (A) (A) (A) (A) (A) (A) (A) (A) (A)
                 (A) (A) (A) (A) (A) (A) (A) (A) (A) (A) (A) (A)
                 (A) (A) (A) (A) (A) (A) (A) (A) (A) (A) (A) (A)
                 (A) (A) (A) (A) (A) (A) (A) (A) (A) (A) (A) (A)
                 (A) (A) (A) (A) (A) (A) (A) (A) (A) (A) (A) (A)
                 (A) (A) (A) (A) (A) (A) (A) (A) (A) (A) (A) (A)
                 (A) (A) (A) (A) (A) (A) (A) (A) (A) (A) (A) (A)
                 (A) (A) (A) (A) (A) (A) (A) (A) (A) (A) (A) (A)
                 (A) (A) (A) (A) (A) (A) (A) (A) (A) (A) (A) (A)
                 (A) (A) (A) (A) (A) (A) (A) (A) (A) (A) (A) (A)
                 (A) (A) (A) (A) (A) (A) (A) (A) (A) (A) (A) (A)
                 (A) (A) (A) (A) (A) (A)
 The electronic state is 1-A.
 Alpha  occ. eigenvalues --  -89.90483 -19.66647 -19.66071 -19.66068 -19.65952
 Alpha  occ. eigenvalues --  -19.65908 -19.65504 -19.65406 -19.65268 -19.65091
 Alpha  occ. eigenvalues --  -19.64882 -14.75429 -14.74278 -10.62373 -10.61761
 Alpha  occ. eigenvalues --  -10.61745 -10.61366 -10.61327 -10.61303 -10.61287
 Alpha  occ. eigenvalues --  -10.61222 -10.60757 -10.60631 -10.60564 -10.60403
 Alpha  occ. eigenvalues --  -10.60367 -10.60322 -10.60214 -10.60004 -10.59981
 Alpha  occ. eigenvalues --  -10.59925 -10.59889 -10.59725 -10.59644 -10.58875
 Alpha  occ. eigenvalues --  -10.57956 -10.57748 -10.57604 -10.56915 -10.56801
 Alpha  occ. eigenvalues --  -10.56620 -10.56379 -10.56264 -10.56130 -10.56111
 Alpha  occ. eigenvalues --  -10.55929 -10.55862 -10.55835 -10.55817 -10.55803
 Alpha  occ. eigenvalues --  -10.55780 -10.55730 -10.55602 -10.55477 -10.55412
 Alpha  occ. eigenvalues --  -10.55409 -10.55369 -10.55193 -10.55152 -10.55081
 Alpha  occ. eigenvalues --  -10.55063 -10.55003 -10.54869 -10.54841 -10.54805
 Alpha  occ. eigenvalues --  -10.54798 -10.54748 -10.54747 -10.54671 -10.54537
 Alpha  occ. eigenvalues --  -10.54486 -10.54469 -10.54399 -10.54367 -10.54366
 Alpha  occ. eigenvalues --  -10.54235 -10.54233 -10.54220 -10.54173 -10.54157
 Alpha  occ. eigenvalues --  -10.54090 -10.54083 -10.54055 -10.54041 -10.54009
 Alpha  occ. eigenvalues --  -10.53949 -10.53916 -10.53908 -10.53891 -10.53803
 Alpha  occ. eigenvalues --  -10.53779 -10.53718 -10.53697 -10.53649 -10.53623
 Alpha  occ. eigenvalues --  -10.53486 -10.53480 -10.53476 -10.53467 -10.53440
 Alpha  occ. eigenvalues --  -10.53338 -10.53275 -10.53184 -10.53136 -10.53073
 Alpha  occ. eigenvalues --  -10.52962 -10.52958 -10.52893 -10.52856 -10.52848
 Alpha  occ. eigenvalues --  -10.52786 -10.52779 -10.52741 -10.52709 -10.52681
 Alpha  occ. eigenvalues --  -10.52438 -10.52081  -8.26758  -6.19077  -6.18803
 Alpha  occ. eigenvalues --   -6.18428  -1.18157  -1.18140  -1.17889  -1.17685
 Alpha  occ. eigenvalues --   -1.17471  -1.17236  -1.17133  -1.16450  -1.16345
 Alpha  occ. eigenvalues --   -1.15336  -1.03148  -1.02112  -0.98927  -0.97226
 Alpha  occ. eigenvalues --   -0.96131  -0.95736  -0.95354  -0.95135  -0.94377
 Alpha  occ. eigenvalues --   -0.92341  -0.90999  -0.90659  -0.90439  -0.90138
 Alpha  occ. eigenvalues --   -0.90046  -0.89821  -0.89700  -0.89320  -0.89231
 Alpha  occ. eigenvalues --   -0.88956  -0.88673  -0.88126  -0.88070  -0.87664
 Alpha  occ. eigenvalues --   -0.87192  -0.87085  -0.86021  -0.85916  -0.85370
 Alpha  occ. eigenvalues --   -0.85024  -0.84869  -0.84604  -0.84384  -0.84027
 Alpha  occ. eigenvalues --   -0.83703  -0.83543  -0.83439  -0.83269  -0.83076
 Alpha  occ. eigenvalues --   -0.82487  -0.82161  -0.81865  -0.81133  -0.80708
 Alpha  occ. eigenvalues --   -0.80306  -0.79807  -0.79609  -0.78299  -0.78111
 Alpha  occ. eigenvalues --   -0.77749  -0.77307  -0.77152  -0.76303  -0.76220
 Alpha  occ. eigenvalues --   -0.75923  -0.75173  -0.74507  -0.74344  -0.73576
 Alpha  occ. eigenvalues --   -0.73354  -0.72534  -0.71715  -0.71575  -0.71344
 Alpha  occ. eigenvalues --   -0.70687  -0.70511  -0.70193  -0.70024  -0.69772
 Alpha  occ. eigenvalues --   -0.69463  -0.69122  -0.68677  -0.68439  -0.67748
 Alpha  occ. eigenvalues --   -0.67652  -0.67205  -0.66937  -0.66664  -0.66349
 Alpha  occ. eigenvalues --   -0.66017  -0.65715  -0.65582  -0.65391  -0.65153
 Alpha  occ. eigenvalues --   -0.65083  -0.64907  -0.64632  -0.64588  -0.64467
 Alpha  occ. eigenvalues --   -0.64391  -0.64314  -0.64230  -0.63825  -0.63563
 Alpha  occ. eigenvalues --   -0.63210  -0.63113  -0.62852  -0.62730  -0.62253
 Alpha  occ. eigenvalues --   -0.61893  -0.61410  -0.61214  -0.60983  -0.60772
 Alpha  occ. eigenvalues --   -0.60468  -0.59997  -0.59025  -0.58987  -0.58646
 Alpha  occ. eigenvalues --   -0.58075  -0.57582  -0.57398  -0.56967  -0.56915
 Alpha  occ. eigenvalues --   -0.56860  -0.56677  -0.56592  -0.56334  -0.56142
 Alpha  occ. eigenvalues --   -0.55902  -0.55796  -0.55722  -0.55534  -0.55393
 Alpha  occ. eigenvalues --   -0.55190  -0.55064  -0.54855  -0.54494  -0.54390
 Alpha  occ. eigenvalues --   -0.54186  -0.54014  -0.53778  -0.53628  -0.53550
 Alpha  occ. eigenvalues --   -0.53431  -0.53325  -0.53187  -0.53117  -0.52987
 Alpha  occ. eigenvalues --   -0.52803  -0.52669  -0.52353  -0.52222  -0.52127
 Alpha  occ. eigenvalues --   -0.52083  -0.51786  -0.51764  -0.51694  -0.51335
 Alpha  occ. eigenvalues --   -0.51142  -0.50950  -0.50753  -0.50641  -0.50547
 Alpha  occ. eigenvalues --   -0.50381  -0.50185  -0.50039  -0.49966  -0.49792
 Alpha  occ. eigenvalues --   -0.49649  -0.49578  -0.49441  -0.49281  -0.49166
 Alpha  occ. eigenvalues --   -0.49050  -0.48877  -0.48701  -0.48620  -0.48491
 Alpha  occ. eigenvalues --   -0.48417  -0.48285  -0.48216  -0.48022  -0.47926
 Alpha  occ. eigenvalues --   -0.47819  -0.47763  -0.47623  -0.47430  -0.47230
 Alpha  occ. eigenvalues --   -0.47172  -0.47086  -0.46962  -0.46884  -0.46790
 Alpha  occ. eigenvalues --   -0.46614  -0.46488  -0.46271  -0.46108  -0.46044
 Alpha  occ. eigenvalues --   -0.45981  -0.45791  -0.45663  -0.45593  -0.45330
 Alpha  occ. eigenvalues --   -0.45300  -0.45253  -0.45007  -0.44979  -0.44845
 Alpha  occ. eigenvalues --   -0.44781  -0.44571  -0.44420  -0.44277  -0.44210
 Alpha  occ. eigenvalues --   -0.44202  -0.43861  -0.43733  -0.43658  -0.43631
 Alpha  occ. eigenvalues --   -0.43417  -0.43338  -0.43123  -0.42963  -0.42918
 Alpha  occ. eigenvalues --   -0.42625  -0.42472  -0.42445  -0.42323  -0.42207
 Alpha  occ. eigenvalues --   -0.42110  -0.42065  -0.41954  -0.41881  -0.41636
 Alpha  occ. eigenvalues --   -0.41549  -0.41449  -0.41379  -0.41151  -0.41119
 Alpha  occ. eigenvalues --   -0.40954  -0.40903  -0.40719  -0.40618  -0.40375
 Alpha  occ. eigenvalues --   -0.40298  -0.40247  -0.40183  -0.40036  -0.39890
 Alpha  occ. eigenvalues --   -0.39762  -0.39673  -0.39652  -0.39483  -0.39396
 Alpha  occ. eigenvalues --   -0.39262  -0.39090  -0.39002  -0.38929  -0.38756
 Alpha  occ. eigenvalues --   -0.38722  -0.38689  -0.38559  -0.38445  -0.38314
 Alpha  occ. eigenvalues --   -0.38176  -0.38047  -0.38007  -0.37998  -0.37883
 Alpha  occ. eigenvalues --   -0.37798  -0.37676  -0.37589  -0.37547  -0.37383
 Alpha  occ. eigenvalues --   -0.37369  -0.37258  -0.37226  -0.37119  -0.36937
 Alpha  occ. eigenvalues --   -0.36893  -0.36781  -0.36611  -0.36552  -0.36192
 Alpha  occ. eigenvalues --   -0.36117  -0.35936  -0.35861  -0.35742  -0.35644
 Alpha  occ. eigenvalues --   -0.35317  -0.35270  -0.35131  -0.35089  -0.35042
 Alpha  occ. eigenvalues --   -0.34814  -0.34454  -0.34239  -0.34108  -0.33914
 Alpha  occ. eigenvalues --   -0.33663  -0.32538  -0.31921  -0.31817  -0.31661
 Alpha  occ. eigenvalues --   -0.30726  -0.30493  -0.30267  -0.29879  -0.28678
 Alpha  occ. eigenvalues --   -0.28071  -0.27671  -0.27009  -0.26336  -0.25835
 Alpha  occ. eigenvalues --   -0.24845  -0.24392  -0.20655
 Alpha virt. eigenvalues --   -0.04071  -0.01338  -0.00241   0.01010   0.01501
 Alpha virt. eigenvalues --    0.01759   0.02422   0.02850   0.03318   0.03814
 Alpha virt. eigenvalues --    0.04403   0.04635   0.05355   0.05587   0.06449
 Alpha virt. eigenvalues --    0.06709   0.06860   0.07881   0.08037   0.08519
 Alpha virt. eigenvalues --    0.08559   0.08626   0.08826   0.08857   0.09063
 Alpha virt. eigenvalues --    0.09104   0.09414   0.09489   0.09612   0.09968
 Alpha virt. eigenvalues --    0.10087   0.10166   0.10288   0.10470   0.10592
 Alpha virt. eigenvalues --    0.10727   0.10931   0.10981   0.11118   0.11304
 Alpha virt. eigenvalues --    0.11401   0.11498   0.11597   0.11825   0.11962
 Alpha virt. eigenvalues --    0.12043   0.12173   0.12266   0.12320   0.12517
 Alpha virt. eigenvalues --    0.12580   0.12747   0.12932   0.12979   0.13137
 Alpha virt. eigenvalues --    0.13278   0.13455   0.13542   0.13662   0.13683
 Alpha virt. eigenvalues --    0.13907   0.14122   0.14200   0.14343   0.14451
 Alpha virt. eigenvalues --    0.14577   0.14761   0.14959   0.15002   0.15222
 Alpha virt. eigenvalues --    0.15270   0.15433   0.15577   0.15674   0.15747
 Alpha virt. eigenvalues --    0.16052   0.16164   0.16231   0.16351   0.16492
 Alpha virt. eigenvalues --    0.16588   0.16802   0.16949   0.17049   0.17093
 Alpha virt. eigenvalues --    0.17210   0.17383   0.17484   0.17556   0.17706
 Alpha virt. eigenvalues --    0.17845   0.17933   0.17967   0.18008   0.18072
 Alpha virt. eigenvalues --    0.18208   0.18330   0.18366   0.18450   0.18487
 Alpha virt. eigenvalues --    0.18588   0.18671   0.18935   0.18980   0.19068
 Alpha virt. eigenvalues --    0.19149   0.19193   0.19316   0.19375   0.19497
 Alpha virt. eigenvalues --    0.19551   0.19592   0.19756   0.19896   0.19948
 Alpha virt. eigenvalues --    0.20083   0.20181   0.20243   0.20328   0.20425
 Alpha virt. eigenvalues --    0.20565   0.20649   0.20736   0.20857   0.21008
 Alpha virt. eigenvalues --    0.21103   0.21261   0.21349   0.21414   0.21453
 Alpha virt. eigenvalues --    0.21606   0.21654   0.21862   0.22030   0.22036
 Alpha virt. eigenvalues --    0.22180   0.22260   0.22370   0.22513   0.22582
 Alpha virt. eigenvalues --    0.22676   0.22746   0.22773   0.22922   0.22978
 Alpha virt. eigenvalues --    0.23106   0.23194   0.23399   0.23433   0.23644
 Alpha virt. eigenvalues --    0.23826   0.23834   0.23968   0.24002   0.24210
 Alpha virt. eigenvalues --    0.24319   0.24449   0.24575   0.24630   0.24649
 Alpha virt. eigenvalues --    0.24759   0.24817   0.25012   0.25028   0.25268
 Alpha virt. eigenvalues --    0.25461   0.25633   0.25775   0.25825   0.25852
 Alpha virt. eigenvalues --    0.25987   0.26133   0.26169   0.26366   0.26420
 Alpha virt. eigenvalues --    0.26577   0.26606   0.26691   0.26786   0.26906
 Alpha virt. eigenvalues --    0.27133   0.27202   0.27264   0.27464   0.27558
 Alpha virt. eigenvalues --    0.27636   0.27714   0.27859   0.28123   0.28289
 Alpha virt. eigenvalues --    0.28471   0.28609   0.28735   0.28823   0.28920
 Alpha virt. eigenvalues --    0.29002   0.29095   0.29247   0.29439   0.29526
 Alpha virt. eigenvalues --    0.29564   0.29692   0.29834   0.29975   0.30011
 Alpha virt. eigenvalues --    0.30162   0.30294   0.30380   0.30455   0.30576
 Alpha virt. eigenvalues --    0.30733   0.30953   0.31134   0.31272   0.31315
 Alpha virt. eigenvalues --    0.31572   0.31708   0.31733   0.31807   0.31909
 Alpha virt. eigenvalues --    0.32043   0.32261   0.32309   0.32384   0.32603
 Alpha virt. eigenvalues --    0.32745   0.33006   0.33151   0.33190   0.33357
 Alpha virt. eigenvalues --    0.33442   0.33659   0.33701   0.33817   0.33988
 Alpha virt. eigenvalues --    0.34069   0.34278   0.34471   0.34707   0.34817
 Alpha virt. eigenvalues --    0.34906   0.35052   0.35146   0.35204   0.35370
 Alpha virt. eigenvalues --    0.35517   0.35750   0.35887   0.36082   0.36194
 Alpha virt. eigenvalues --    0.36339   0.36710   0.36798   0.36939   0.37097
 Alpha virt. eigenvalues --    0.37418   0.37436   0.37736   0.37826   0.38022
 Alpha virt. eigenvalues --    0.38123   0.38300   0.38562   0.38733   0.38895
 Alpha virt. eigenvalues --    0.39095   0.39237   0.39338   0.39702   0.40069
 Alpha virt. eigenvalues --    0.40206   0.40784   0.40918   0.41298   0.41508
 Alpha virt. eigenvalues --    0.41831   0.42213   0.42257   0.42494   0.42714
 Alpha virt. eigenvalues --    0.42807   0.43249   0.43435   0.43651   0.43878
 Alpha virt. eigenvalues --    0.44110   0.44369   0.44547   0.44698   0.45034
 Alpha virt. eigenvalues --    0.45108   0.45523   0.45684   0.45804   0.45951
 Alpha virt. eigenvalues --    0.46082   0.46257   0.46378   0.46544   0.46613
 Alpha virt. eigenvalues --    0.46738   0.46896   0.47069   0.47225   0.47398
 Alpha virt. eigenvalues --    0.47489   0.47705   0.47908   0.47997   0.48065
 Alpha virt. eigenvalues --    0.48117   0.48230   0.48406   0.48437   0.48539
 Alpha virt. eigenvalues --    0.48753   0.48822   0.48938   0.48982   0.49133
 Alpha virt. eigenvalues --    0.49221   0.49312   0.49583   0.49626   0.49817
 Alpha virt. eigenvalues --    0.49887   0.49940   0.50049   0.50209   0.50369
 Alpha virt. eigenvalues --    0.50448   0.50546   0.50729   0.50973   0.51237
 Alpha virt. eigenvalues --    0.51261   0.51388   0.51544   0.51596   0.51720
 Alpha virt. eigenvalues --    0.51885   0.52171   0.52195   0.52546   0.52626
 Alpha virt. eigenvalues --    0.52736   0.52955   0.53116   0.53174   0.53297
 Alpha virt. eigenvalues --    0.53334   0.53651   0.53710   0.53803   0.54130
 Alpha virt. eigenvalues --    0.54205   0.54383   0.54623   0.54743   0.54781
 Alpha virt. eigenvalues --    0.54844   0.55175   0.55215   0.55457   0.55605
 Alpha virt. eigenvalues --    0.55761   0.55991   0.56076   0.56262   0.56287
 Alpha virt. eigenvalues --    0.56428   0.56717   0.56835   0.56896   0.57072
 Alpha virt. eigenvalues --    0.57138   0.57237   0.57506   0.57649   0.57755
 Alpha virt. eigenvalues --    0.57891   0.58191   0.58335   0.58357   0.58591
 Alpha virt. eigenvalues --    0.58850   0.58996   0.59150   0.59385   0.59561
 Alpha virt. eigenvalues --    0.59661   0.59868   0.60190   0.60283   0.60464
 Alpha virt. eigenvalues --    0.60542   0.60797   0.60951   0.61254   0.61491
 Alpha virt. eigenvalues --    0.61628   0.61779   0.61857   0.61983   0.62036
 Alpha virt. eigenvalues --    0.62326   0.62586   0.62669   0.62705   0.63023
 Alpha virt. eigenvalues --    0.63162   0.63257   0.63453   0.63641   0.63821
 Alpha virt. eigenvalues --    0.63937   0.64069   0.64133   0.64308   0.64654
 Alpha virt. eigenvalues --    0.64736   0.64875   0.65000   0.65053   0.65227
 Alpha virt. eigenvalues --    0.65353   0.65577   0.65685   0.65722   0.65922
 Alpha virt. eigenvalues --    0.66065   0.66182   0.66407   0.66428   0.66572
 Alpha virt. eigenvalues --    0.66615   0.66768   0.66917   0.67050   0.67139
 Alpha virt. eigenvalues --    0.67278   0.67348   0.67428   0.67531   0.67592
 Alpha virt. eigenvalues --    0.67664   0.67782   0.67972   0.68060   0.68106
 Alpha virt. eigenvalues --    0.68377   0.68434   0.68602   0.68633   0.68696
 Alpha virt. eigenvalues --    0.68736   0.68911   0.68952   0.69043   0.69186
 Alpha virt. eigenvalues --    0.69283   0.69397   0.69408   0.69462   0.69591
 Alpha virt. eigenvalues --    0.69670   0.69774   0.69822   0.69929   0.70008
 Alpha virt. eigenvalues --    0.70165   0.70216   0.70293   0.70381   0.70404
 Alpha virt. eigenvalues --    0.70531   0.70601   0.70668   0.70738   0.70795
 Alpha virt. eigenvalues --    0.70867   0.70899   0.71041   0.71048   0.71134
 Alpha virt. eigenvalues --    0.71275   0.71353   0.71387   0.71581   0.71663
 Alpha virt. eigenvalues --    0.71758   0.71795   0.71908   0.72027   0.72081
 Alpha virt. eigenvalues --    0.72196   0.72249   0.72387   0.72466   0.72492
 Alpha virt. eigenvalues --    0.72535   0.72651   0.72752   0.72795   0.72838
 Alpha virt. eigenvalues --    0.72941   0.73021   0.73073   0.73130   0.73255
 Alpha virt. eigenvalues --    0.73275   0.73334   0.73492   0.73617   0.73685
 Alpha virt. eigenvalues --    0.73730   0.73799   0.73894   0.73927   0.73967
 Alpha virt. eigenvalues --    0.74069   0.74111   0.74176   0.74214   0.74293
 Alpha virt. eigenvalues --    0.74405   0.74580   0.74607   0.74687   0.74752
 Alpha virt. eigenvalues --    0.74824   0.74843   0.74910   0.75018   0.75045
 Alpha virt. eigenvalues --    0.75117   0.75158   0.75223   0.75304   0.75335
 Alpha virt. eigenvalues --    0.75394   0.75458   0.75477   0.75581   0.75644
 Alpha virt. eigenvalues --    0.75698   0.75775   0.75825   0.75937   0.75950
 Alpha virt. eigenvalues --    0.75988   0.76085   0.76168   0.76357   0.76429
 Alpha virt. eigenvalues --    0.76552   0.76569   0.76670   0.76702   0.76855
 Alpha virt. eigenvalues --    0.76864   0.76933   0.77109   0.77174   0.77241
 Alpha virt. eigenvalues --    0.77301   0.77366   0.77438   0.77548   0.77577
 Alpha virt. eigenvalues --    0.77624   0.77822   0.77942   0.77971   0.78106
 Alpha virt. eigenvalues --    0.78164   0.78201   0.78304   0.78358   0.78456
 Alpha virt. eigenvalues --    0.78580   0.78640   0.78693   0.78820   0.78917
 Alpha virt. eigenvalues --    0.79072   0.79153   0.79215   0.79262   0.79355
 Alpha virt. eigenvalues --    0.79433   0.79498   0.79594   0.79784   0.79803
 Alpha virt. eigenvalues --    0.79909   0.80010   0.80120   0.80189   0.80253
 Alpha virt. eigenvalues --    0.80330   0.80433   0.80555   0.80617   0.80690
 Alpha virt. eigenvalues --    0.80883   0.81103   0.81146   0.81238   0.81369
 Alpha virt. eigenvalues --    0.81391   0.81571   0.81659   0.81696   0.81839
 Alpha virt. eigenvalues --    0.81928   0.82072   0.82228   0.82246   0.82414
 Alpha virt. eigenvalues --    0.82608   0.82655   0.82725   0.82938   0.83056
 Alpha virt. eigenvalues --    0.83325   0.83365   0.83524   0.83633   0.83823
 Alpha virt. eigenvalues --    0.83907   0.84120   0.84208   0.84352   0.84506
 Alpha virt. eigenvalues --    0.84591   0.84719   0.84950   0.85070   0.85341
 Alpha virt. eigenvalues --    0.85470   0.85494   0.85639   0.85726   0.85800
 Alpha virt. eigenvalues --    0.86171   0.86259   0.86340   0.86434   0.86552
 Alpha virt. eigenvalues --    0.86759   0.86813   0.87019   0.87285   0.87363
 Alpha virt. eigenvalues --    0.87471   0.87623   0.87754   0.87798   0.88066
 Alpha virt. eigenvalues --    0.88373   0.88584   0.88644   0.88712   0.88905
 Alpha virt. eigenvalues --    0.89107   0.89160   0.89460   0.89524   0.89687
 Alpha virt. eigenvalues --    0.89864   0.90182   0.90437   0.90515   0.90661
 Alpha virt. eigenvalues --    0.90847   0.90943   0.90987   0.91155   0.91439
 Alpha virt. eigenvalues --    0.91559   0.91772   0.91890   0.92173   0.92307
 Alpha virt. eigenvalues --    0.92664   0.92889   0.92996   0.93354   0.93518
 Alpha virt. eigenvalues --    0.93839   0.93967   0.94020   0.94127   0.94321
 Alpha virt. eigenvalues --    0.94442   0.94811   0.94951   0.95088   0.95241
 Alpha virt. eigenvalues --    0.95372   0.95501   0.95728   0.95938   0.96216
 Alpha virt. eigenvalues --    0.96344   0.96408   0.96594   0.96857   0.96974
 Alpha virt. eigenvalues --    0.97176   0.97593   0.97773   0.97910   0.97969
 Alpha virt. eigenvalues --    0.98107   0.98456   0.98534   0.98931   0.99121
 Alpha virt. eigenvalues --    0.99205   0.99387   0.99696   0.99860   1.00025
 Alpha virt. eigenvalues --    1.00218   1.00407   1.00521   1.00719   1.00862
 Alpha virt. eigenvalues --    1.01039   1.01224   1.01473   1.01508   1.01992
 Alpha virt. eigenvalues --    1.02202   1.02260   1.02483   1.02767   1.03051
 Alpha virt. eigenvalues --    1.03234   1.03415   1.03642   1.03703   1.03786
 Alpha virt. eigenvalues --    1.04003   1.04248   1.04666   1.04764   1.04898
 Alpha virt. eigenvalues --    1.05254   1.05368   1.05605   1.05758   1.05999
 Alpha virt. eigenvalues --    1.06059   1.06254   1.06436   1.06676   1.06753
 Alpha virt. eigenvalues --    1.07333   1.07439   1.07575   1.07790   1.08063
 Alpha virt. eigenvalues --    1.08071   1.08408   1.08583   1.08734   1.08955
 Alpha virt. eigenvalues --    1.09043   1.09342   1.09698   1.09909   1.10039
 Alpha virt. eigenvalues --    1.10100   1.10363   1.10847   1.10954   1.11100
 Alpha virt. eigenvalues --    1.11371   1.11462   1.11750   1.12003   1.12065
 Alpha virt. eigenvalues --    1.12352   1.12737   1.12863   1.12954   1.13171
 Alpha virt. eigenvalues --    1.13303   1.13447   1.13766   1.13968   1.14091
 Alpha virt. eigenvalues --    1.14304   1.14563   1.14725   1.14852   1.15032
 Alpha virt. eigenvalues --    1.15382   1.15517   1.15814   1.16119   1.16231
 Alpha virt. eigenvalues --    1.16348   1.16768   1.16780   1.17102   1.17435
 Alpha virt. eigenvalues --    1.17542   1.17922   1.18095   1.18308   1.18571
 Alpha virt. eigenvalues --    1.18816   1.19023   1.19361   1.19541   1.19798
 Alpha virt. eigenvalues --    1.20005   1.20328   1.20614   1.20880   1.21201
 Alpha virt. eigenvalues --    1.21497   1.21602   1.21687   1.21881   1.22342
 Alpha virt. eigenvalues --    1.22687   1.22839   1.22977   1.23017   1.23280
 Alpha virt. eigenvalues --    1.23406   1.23762   1.24049   1.24095   1.24512
 Alpha virt. eigenvalues --    1.24644   1.24733   1.25211   1.25592   1.25703
 Alpha virt. eigenvalues --    1.25990   1.26451   1.26668   1.26996   1.27053
 Alpha virt. eigenvalues --    1.27213   1.27295   1.27522   1.27672   1.28172
 Alpha virt. eigenvalues --    1.28381   1.28463   1.28723   1.29007   1.29109
 Alpha virt. eigenvalues --    1.29314   1.29375   1.29549   1.29670   1.30145
 Alpha virt. eigenvalues --    1.30376   1.30457   1.30575   1.31075   1.31113
 Alpha virt. eigenvalues --    1.31314   1.31431   1.31537   1.31758   1.32090
 Alpha virt. eigenvalues --    1.32227   1.32490   1.32705   1.32804   1.33034
 Alpha virt. eigenvalues --    1.33187   1.33359   1.33476   1.33654   1.33946
 Alpha virt. eigenvalues --    1.34274   1.34464   1.34752   1.34780   1.35008
 Alpha virt. eigenvalues --    1.35143   1.35587   1.35670   1.35829   1.35976
 Alpha virt. eigenvalues --    1.36211   1.36297   1.36377   1.36622   1.36825
 Alpha virt. eigenvalues --    1.37314   1.37440   1.37636   1.37690   1.37832
 Alpha virt. eigenvalues --    1.37950   1.38080   1.38597   1.38730   1.38924
 Alpha virt. eigenvalues --    1.39108   1.39227   1.39350   1.39385   1.39830
 Alpha virt. eigenvalues --    1.39996   1.40043   1.40468   1.40645   1.41002
 Alpha virt. eigenvalues --    1.41194   1.41323   1.41377   1.41574   1.41691
 Alpha virt. eigenvalues --    1.41911   1.42346   1.42472   1.42513   1.42599
 Alpha virt. eigenvalues --    1.42924   1.42983   1.43201   1.43388   1.43543
 Alpha virt. eigenvalues --    1.43653   1.43960   1.44225   1.44376   1.44561
 Alpha virt. eigenvalues --    1.44698   1.44821   1.44954   1.45357   1.45534
 Alpha virt. eigenvalues --    1.45674   1.45917   1.46054   1.46123   1.46427
 Alpha virt. eigenvalues --    1.46688   1.46906   1.46955   1.47054   1.47140
 Alpha virt. eigenvalues --    1.47284   1.47296   1.47626   1.48008   1.48228
 Alpha virt. eigenvalues --    1.48365   1.48505   1.48767   1.48876   1.49130
 Alpha virt. eigenvalues --    1.49380   1.49670   1.49697   1.49879   1.50204
 Alpha virt. eigenvalues --    1.50218   1.50722   1.50924   1.51016   1.51215
 Alpha virt. eigenvalues --    1.51312   1.51709   1.52155   1.52535   1.53001
 Alpha virt. eigenvalues --    1.53262   1.53534   1.53817   1.54338   1.54420
 Alpha virt. eigenvalues --    1.55011   1.55224   1.55442   1.55586   1.56177
 Alpha virt. eigenvalues --    1.56503   1.56900   1.57109   1.57786   1.57857
 Alpha virt. eigenvalues --    1.58104   1.58261   1.58554   1.58804   1.59145
 Alpha virt. eigenvalues --    1.59337   1.59516   1.59817   1.60053   1.60170
 Alpha virt. eigenvalues --    1.60424   1.60803   1.61107   1.61176   1.61664
 Alpha virt. eigenvalues --    1.61879   1.62344   1.62528   1.62806   1.63058
 Alpha virt. eigenvalues --    1.63225   1.63928   1.64112   1.64238   1.64888
 Alpha virt. eigenvalues --    1.64972   1.65202   1.65441   1.65621   1.65960
 Alpha virt. eigenvalues --    1.66151   1.66652   1.66838   1.67172   1.67709
 Alpha virt. eigenvalues --    1.68233   1.68305   1.68669   1.68962   1.69556
 Alpha virt. eigenvalues --    1.69809   1.70244   1.70484   1.70953   1.71387
 Alpha virt. eigenvalues --    1.71927   1.72045   1.72357   1.72451   1.72740
 Alpha virt. eigenvalues --    1.72845   1.72858   1.73176   1.73540   1.73662
 Alpha virt. eigenvalues --    1.74395   1.74493   1.74724   1.74777   1.74961
 Alpha virt. eigenvalues --    1.75184   1.75350   1.75607   1.75747   1.75896
 Alpha virt. eigenvalues --    1.76071   1.76378   1.76491   1.76669   1.76959
 Alpha virt. eigenvalues --    1.77104   1.77240   1.77329   1.77423   1.77515
 Alpha virt. eigenvalues --    1.77639   1.77904   1.78029   1.78203   1.78358
 Alpha virt. eigenvalues --    1.78457   1.78547   1.78661   1.78823   1.78864
 Alpha virt. eigenvalues --    1.79012   1.79229   1.79281   1.79442   1.79524
 Alpha virt. eigenvalues --    1.79546   1.79834   1.79855   1.79978   1.80096
 Alpha virt. eigenvalues --    1.80359   1.80404   1.80509   1.80622   1.80802
 Alpha virt. eigenvalues --    1.80846   1.80997   1.81072   1.81148   1.81226
 Alpha virt. eigenvalues --    1.81309   1.81395   1.81485   1.81611   1.81738
 Alpha virt. eigenvalues --    1.81810   1.81932   1.81960   1.82041   1.82247
 Alpha virt. eigenvalues --    1.82297   1.82362   1.82504   1.82555   1.82598
 Alpha virt. eigenvalues --    1.82699   1.82771   1.82803   1.82869   1.82997
 Alpha virt. eigenvalues --    1.83117   1.83173   1.83248   1.83346   1.83482
 Alpha virt. eigenvalues --    1.83590   1.83722   1.83762   1.83988   1.84012
 Alpha virt. eigenvalues --    1.84110   1.84217   1.84300   1.84410   1.84464
 Alpha virt. eigenvalues --    1.84525   1.84714   1.84743   1.84799   1.84912
 Alpha virt. eigenvalues --    1.85019   1.85075   1.85207   1.85382   1.85550
 Alpha virt. eigenvalues --    1.85576   1.85739   1.85779   1.85883   1.85970
 Alpha virt. eigenvalues --    1.86017   1.86064   1.86228   1.86270   1.86328
 Alpha virt. eigenvalues --    1.86437   1.86500   1.86550   1.86668   1.86819
 Alpha virt. eigenvalues --    1.86948   1.87049   1.87138   1.87167   1.87245
 Alpha virt. eigenvalues --    1.87318   1.87484   1.87492   1.87527   1.87594
 Alpha virt. eigenvalues --    1.87728   1.87780   1.87946   1.87984   1.88020
 Alpha virt. eigenvalues --    1.88135   1.88287   1.88314   1.88393   1.88494
 Alpha virt. eigenvalues --    1.88691   1.88716   1.88803   1.88943   1.89111
 Alpha virt. eigenvalues --    1.89133   1.89182   1.89289   1.89460   1.89574
 Alpha virt. eigenvalues --    1.89606   1.89695   1.89823   1.89908   1.90058
 Alpha virt. eigenvalues --    1.90134   1.90190   1.90309   1.90600   1.90660
 Alpha virt. eigenvalues --    1.90723   1.90830   1.91013   1.91074   1.91195
 Alpha virt. eigenvalues --    1.91249   1.91325   1.91394   1.91495   1.91576
 Alpha virt. eigenvalues --    1.91654   1.91752   1.91841   1.91948   1.92028
 Alpha virt. eigenvalues --    1.92157   1.92212   1.92386   1.92477   1.92515
 Alpha virt. eigenvalues --    1.92721   1.92808   1.92882   1.92927   1.93059
 Alpha virt. eigenvalues --    1.93154   1.93377   1.93382   1.93451   1.93582
 Alpha virt. eigenvalues --    1.93681   1.93804   1.93888   1.93988   1.94059
 Alpha virt. eigenvalues --    1.94250   1.94286   1.94331   1.94422   1.94533
 Alpha virt. eigenvalues --    1.94584   1.94623   1.94793   1.94878   1.94955
 Alpha virt. eigenvalues --    1.95126   1.95151   1.95281   1.95406   1.95436
 Alpha virt. eigenvalues --    1.95598   1.95638   1.95831   1.95837   1.95991
 Alpha virt. eigenvalues --    1.96046   1.96282   1.96325   1.96404   1.96518
 Alpha virt. eigenvalues --    1.96624   1.96679   1.96824   1.96964   1.97005
 Alpha virt. eigenvalues --    1.97079   1.97310   1.97379   1.97432   1.97638
 Alpha virt. eigenvalues --    1.97803   1.97882   1.97949   1.98165   1.98231
 Alpha virt. eigenvalues --    1.98318   1.98381   1.98544   1.98658   1.98688
 Alpha virt. eigenvalues --    1.98782   1.98975   1.99063   1.99197   1.99364
 Alpha virt. eigenvalues --    1.99450   1.99625   1.99721   1.99851   1.99972
 Alpha virt. eigenvalues --    2.00060   2.00217   2.00246   2.00389   2.00610
 Alpha virt. eigenvalues --    2.00714   2.00783   2.00854   2.01009   2.01154
 Alpha virt. eigenvalues --    2.01300   2.01564   2.01635   2.02009   2.02071
 Alpha virt. eigenvalues --    2.02091   2.02235   2.02346   2.02581   2.02783
 Alpha virt. eigenvalues --    2.02883   2.02924   2.03037   2.03113   2.03151
 Alpha virt. eigenvalues --    2.03313   2.03383   2.03565   2.03661   2.03785
 Alpha virt. eigenvalues --    2.03901   2.03931   2.04138   2.04229   2.04399
 Alpha virt. eigenvalues --    2.04481   2.04608   2.04809   2.05065   2.05230
 Alpha virt. eigenvalues --    2.05463   2.05568   2.05779   2.05833   2.05856
 Alpha virt. eigenvalues --    2.06031   2.06173   2.06366   2.06659   2.06773
 Alpha virt. eigenvalues --    2.06950   2.07066   2.07174   2.07473   2.07620
 Alpha virt. eigenvalues --    2.07656   2.07866   2.08066   2.08150   2.08316
 Alpha virt. eigenvalues --    2.08529   2.08623   2.08657   2.08740   2.08950
 Alpha virt. eigenvalues --    2.09121   2.09343   2.09408   2.09612   2.09699
 Alpha virt. eigenvalues --    2.09780   2.09962   2.10212   2.10337   2.10571
 Alpha virt. eigenvalues --    2.10717   2.10914   2.11116   2.11201   2.11456
 Alpha virt. eigenvalues --    2.11618   2.11699   2.11911   2.12109   2.12332
 Alpha virt. eigenvalues --    2.12481   2.13000   2.13160   2.13255   2.13332
 Alpha virt. eigenvalues --    2.13505   2.13681   2.13699   2.13909   2.14022
 Alpha virt. eigenvalues --    2.14196   2.14280   2.14618   2.14798   2.15094
 Alpha virt. eigenvalues --    2.15319   2.15458   2.15780   2.15869   2.16171
 Alpha virt. eigenvalues --    2.16292   2.16389   2.16832   2.17074   2.17271
 Alpha virt. eigenvalues --    2.17405   2.17465   2.17621   2.17998   2.18375
 Alpha virt. eigenvalues --    2.18490   2.18583   2.18841   2.18902   2.19248
 Alpha virt. eigenvalues --    2.19431   2.19604   2.19749   2.19923   2.20206
 Alpha virt. eigenvalues --    2.20277   2.20428   2.20801   2.21077   2.21150
 Alpha virt. eigenvalues --    2.21491   2.21627   2.22051   2.22187   2.22600
 Alpha virt. eigenvalues --    2.22699   2.22959   2.23355   2.23619   2.23698
 Alpha virt. eigenvalues --    2.23859   2.23970   2.24172   2.24468   2.24590
 Alpha virt. eigenvalues --    2.24884   2.24998   2.25327   2.25557   2.25694
 Alpha virt. eigenvalues --    2.26200   2.26258   2.26338   2.26722   2.26750
 Alpha virt. eigenvalues --    2.27036   2.27165   2.27487   2.27764   2.28077
 Alpha virt. eigenvalues --    2.28189   2.28637   2.28825   2.28929   2.29105
 Alpha virt. eigenvalues --    2.29254   2.29599   2.29813   2.30023   2.30039
 Alpha virt. eigenvalues --    2.30317   2.30517   2.30730   2.30845   2.31052
 Alpha virt. eigenvalues --    2.31542   2.31669   2.31921   2.32101   2.32224
 Alpha virt. eigenvalues --    2.32461   2.32701   2.32828   2.33237   2.33271
 Alpha virt. eigenvalues --    2.33656   2.33907   2.34046   2.34112   2.34213
 Alpha virt. eigenvalues --    2.34338   2.34586   2.34693   2.35001   2.35119
 Alpha virt. eigenvalues --    2.35379   2.35401   2.35754   2.35944   2.35998
 Alpha virt. eigenvalues --    2.36107   2.36458   2.36578   2.36627   2.36776
 Alpha virt. eigenvalues --    2.36971   2.37185   2.37544   2.37654   2.37665
 Alpha virt. eigenvalues --    2.37918   2.37941   2.38194   2.38408   2.38588
 Alpha virt. eigenvalues --    2.38756   2.38981   2.39242   2.39367   2.39568
 Alpha virt. eigenvalues --    2.39893   2.40173   2.40382   2.40532   2.40641
 Alpha virt. eigenvalues --    2.40731   2.41140   2.41186   2.41794   2.41887
 Alpha virt. eigenvalues --    2.42213   2.42698   2.42786   2.42925   2.43001
 Alpha virt. eigenvalues --    2.43115   2.43473   2.43725   2.43950   2.44067
 Alpha virt. eigenvalues --    2.44182   2.44391   2.44562   2.44768   2.44881
 Alpha virt. eigenvalues --    2.45138   2.45257   2.45723   2.45804   2.45968
 Alpha virt. eigenvalues --    2.46184   2.46288   2.46567   2.46802   2.46945
 Alpha virt. eigenvalues --    2.47126   2.47268   2.47321   2.47478   2.47556
 Alpha virt. eigenvalues --    2.47579   2.47927   2.48006   2.48106   2.48293
 Alpha virt. eigenvalues --    2.48388   2.48435   2.48822   2.48937   2.49094
 Alpha virt. eigenvalues --    2.49212   2.49300   2.49471   2.49628   2.50075
 Alpha virt. eigenvalues --    2.50130   2.50217   2.50362   2.50559   2.50806
 Alpha virt. eigenvalues --    2.50990   2.51159   2.51253   2.51636   2.51664
 Alpha virt. eigenvalues --    2.52046   2.52333   2.52609   2.52697   2.52843
 Alpha virt. eigenvalues --    2.52974   2.53310   2.53366   2.53715   2.54018
 Alpha virt. eigenvalues --    2.54126   2.54304   2.54551   2.54874   2.55000
 Alpha virt. eigenvalues --    2.55297   2.55588   2.55755   2.56143   2.56263
 Alpha virt. eigenvalues --    2.56361   2.56713   2.56844   2.57349   2.57379
 Alpha virt. eigenvalues --    2.57609   2.57802   2.58143   2.58705   2.58780
 Alpha virt. eigenvalues --    2.59062   2.59317   2.59415   2.59626   2.60009
 Alpha virt. eigenvalues --    2.60135   2.60289   2.60526   2.60640   2.61101
 Alpha virt. eigenvalues --    2.61314   2.61571   2.61773   2.62090   2.62336
 Alpha virt. eigenvalues --    2.62796   2.62910   2.62974   2.63250   2.63401
 Alpha virt. eigenvalues --    2.63584   2.63764   2.63838   2.63887   2.64170
 Alpha virt. eigenvalues --    2.64259   2.64355   2.64482   2.64727   2.64840
 Alpha virt. eigenvalues --    2.64892   2.64992   2.65105   2.65380   2.65631
 Alpha virt. eigenvalues --    2.65741   2.65786   2.66041   2.66333   2.66434
 Alpha virt. eigenvalues --    2.66450   2.66609   2.66931   2.67064   2.67523
 Alpha virt. eigenvalues --    2.67627   2.67850   2.67912   2.68192   2.68471
 Alpha virt. eigenvalues --    2.68635   2.68832   2.68979   2.69302   2.69455
 Alpha virt. eigenvalues --    2.69753   2.69936   2.70006   2.70179   2.70296
 Alpha virt. eigenvalues --    2.70560   2.70938   2.71075   2.71191   2.71420
 Alpha virt. eigenvalues --    2.71738   2.72005   2.72121   2.72173   2.72503
 Alpha virt. eigenvalues --    2.72935   2.73200   2.73414   2.73572   2.74133
 Alpha virt. eigenvalues --    2.74809   2.75430   2.75772   2.76539   2.77305
 Alpha virt. eigenvalues --    2.78027   2.78272   2.78491   2.78727   2.78848
 Alpha virt. eigenvalues --    2.79342   2.79555   2.79955   2.80074   2.80536
 Alpha virt. eigenvalues --    2.80704   2.81683   2.82075   2.82373   2.82712
 Alpha virt. eigenvalues --    2.82958   2.83077   2.83335   2.83501   2.84300
 Alpha virt. eigenvalues --    2.84739   2.85037   2.85472   2.85655   2.85999
 Alpha virt. eigenvalues --    2.86185   2.86362   2.86550   2.86673   2.86952
 Alpha virt. eigenvalues --    2.87225   2.87484   2.87543   2.87960   2.88452
 Alpha virt. eigenvalues --    2.88694   2.88916   2.89279   2.89504   2.89676
 Alpha virt. eigenvalues --    2.89771   2.89871   2.90040   2.90153   2.90284
 Alpha virt. eigenvalues --    2.90540   2.90815   2.90975   2.91246   2.91345
 Alpha virt. eigenvalues --    2.91542   2.91665   2.91844   2.92024   2.92075
 Alpha virt. eigenvalues --    2.92171   2.92348   2.92575   2.92722   2.92999
 Alpha virt. eigenvalues --    2.93051   2.93256   2.93544   2.93729   2.93833
 Alpha virt. eigenvalues --    2.93905   2.94028   2.94162   2.94299   2.94624
 Alpha virt. eigenvalues --    2.94655   2.94917   2.95033   2.95292   2.95342
 Alpha virt. eigenvalues --    2.95463   2.95603   2.95859   2.95910   2.96156
 Alpha virt. eigenvalues --    2.96246   2.96562   2.96708   2.96871   2.96984
 Alpha virt. eigenvalues --    2.97115   2.97192   2.97611   2.97712   2.98006
 Alpha virt. eigenvalues --    2.98152   2.98691   2.98826   2.98937   2.99080
 Alpha virt. eigenvalues --    2.99189   2.99386   2.99469   2.99524   2.99888
 Alpha virt. eigenvalues --    3.00313   3.00579   3.00614   3.01112   3.01170
 Alpha virt. eigenvalues --    3.01353   3.01535   3.01848   3.02030   3.02125
 Alpha virt. eigenvalues --    3.02258   3.02443   3.02688   3.02963   3.03135
 Alpha virt. eigenvalues --    3.03350   3.03552   3.03652   3.04009   3.04137
 Alpha virt. eigenvalues --    3.04477   3.04822   3.05029   3.05122   3.05421
 Alpha virt. eigenvalues --    3.05537   3.06118   3.06169   3.06458   3.06806
 Alpha virt. eigenvalues --    3.07020   3.07151   3.07582   3.07663   3.07733
 Alpha virt. eigenvalues --    3.07887   3.08213   3.08401   3.08702   3.08872
 Alpha virt. eigenvalues --    3.09370   3.09660   3.09955   3.10192   3.10403
 Alpha virt. eigenvalues --    3.10606   3.11111   3.11542   3.11752   3.11905
 Alpha virt. eigenvalues --    3.12067   3.12170   3.12454   3.12751   3.12861
 Alpha virt. eigenvalues --    3.13212   3.13389   3.13455   3.13600   3.13832
 Alpha virt. eigenvalues --    3.14238   3.14286   3.14520   3.15032   3.15235
 Alpha virt. eigenvalues --    3.15468   3.15545   3.15584   3.15754   3.16199
 Alpha virt. eigenvalues --    3.16432   3.16443   3.16662   3.16806   3.17097
 Alpha virt. eigenvalues --    3.17631   3.17946   3.18087   3.18234   3.18360
 Alpha virt. eigenvalues --    3.18574   3.18751   3.19126   3.19317   3.19425
 Alpha virt. eigenvalues --    3.20027   3.20634   3.21270   3.21578   3.22385
 Alpha virt. eigenvalues --    3.23464   3.24423   3.24939   3.25573   3.25741
 Alpha virt. eigenvalues --    3.28731   3.29218   3.31722   3.32884   3.33061
 Alpha virt. eigenvalues --    3.37288   3.37742   3.41415   3.43717   3.44068
 Alpha virt. eigenvalues --    3.45118   3.45398   3.48614   3.48863   3.49647
 Alpha virt. eigenvalues --    3.50985   3.52084   3.53854   3.54491   3.56088
 Alpha virt. eigenvalues --    3.56369   3.56571   3.57414   3.58923   3.59954
 Alpha virt. eigenvalues --    3.60810   3.62671   3.69984   3.71636   3.76421
 Alpha virt. eigenvalues --    3.78049   3.78190   3.79313   3.82398
          Condensed to atoms (all electrons):
 Mulliken charges:
               1
     1  C    0.054051
     2  C    0.000601
     3  C    0.175464
     4  O   -0.368955
     5  C    0.029033
     6  C    0.192406
     7  O   -0.371327
     8  C    0.000963
     9  C    0.211087
    10  C   -0.168702
    11  C   -0.022584
    12  C   -0.016267
    13  C   -0.105044
    14  C   -0.011726
    15  C   -0.018086
    16  C   -0.028378
    17  C   -0.059045
    18  C   -0.057574
    19  C    0.004932
    20  C    0.141055
    21  O   -0.374445
    22  C    0.150773
    23  C   -0.060066
    24  C   -0.031905
    25  C   -0.092160
    26  C   -0.017396
    27  C   -0.084266
    28  C   -0.029177
    29  C   -0.013374
    30  C   -0.052294
    31  C   -0.028500
    32  C   -0.009304
    33  C    0.158350
    34  O   -0.351004
    35  C    0.274456
    36  C    0.267182
    37  C   -0.005118
    38  C    0.004830
    39  C    0.049323
    40  C   -0.033703
    41  C   -0.083340
    42  C   -0.020553
    43  C   -0.029795
    44  C    0.030112
    45  C   -0.025377
    46  C   -0.063580
    47  C    0.014910
    48  N   -0.196289
    49  C    0.023175
    50  N   -0.208248
    51  C    0.249056
    52  C    0.233923
    53  C    0.000508
    54  C   -0.013878
    55  C    0.262260
    56  C   -0.054427
    57  C   -0.070514
    58  O   -0.374762
    59  C   -0.053115
    60  C   -0.058807
    61  C   -0.053848
    62  C   -0.010821
    63  C   -0.004016
    64  C   -0.105023
    65  C   -0.009092
    66  C   -0.030053
    67  C   -0.062007
    68  C    0.109208
    69  C   -0.093542
    70  C   -0.047086
    71  C   -0.053506
    72  C   -0.041535
    73  C   -0.063650
    74  C    0.006408
    75  C   -0.078180
    76  C   -0.054166
    77  C   -0.038394
    78  C   -0.097652
    79  C    0.111515
    80  C   -0.079308
    81  C   -0.037205
    82  C    0.222518
    83  C   -0.084003
    84  C   -0.037849
    85  O   -0.371446
    86  C    0.197075
    87  C    0.139450
    88  C    0.006332
    89  H    0.043516
    90  H    0.045694
    91  H    0.051046
    92  H    0.044067
    93  H    0.034444
    94  H    0.034803
    95  H    0.068983
    96  H    0.049796
    97  H    0.040535
    98  H    0.051155
    99  H    0.042909
   100  H    0.010872
   101  H    0.038138
   102  H    0.043990
   103  H    0.033728
   104  H    0.069103
   105  H    0.033418
   106  H    0.025624
   107  H    0.024214
   108  H    0.017043
   109  H    0.027172
   110  H    0.017799
   111  H    0.020609
   112  H    0.015147
   113  H    0.016760
   114  H    0.022859
   115  H    0.021825
   116  H   -0.012697
   117  H    0.021559
   118  H    0.025108
   119  H    0.026769
   120  H    0.016921
   121  H    0.028672
   122  H    0.032492
   123  H    0.059067
   124  H    0.019721
   125  H    0.045282
   126  H    0.041754
   127  H    0.035736
   128  H    0.045364
   129  H    0.020145
   130  H    0.026517
   131  H    0.020204
   132  H    0.057918
   133  H    0.014161
   134  H    0.015941
   135  H    0.031443
   136  H    0.030165
   137  H    0.019640
   138  H    0.019204
   139  H    0.029122
   140  H    0.020879
   141  H    0.024834
   142  H    0.015805
   143  H    0.003674
   144  H   -0.014917
   145  H    0.020078
   146  H    0.029695
   147  H    0.058133
   148  H    0.010499
   149  H   -0.010127
   150  H   -0.022125
   151  H    0.005211
   152  H   -0.042016
   153  H   -0.021807
   154  H    0.008158
   155  H    0.005406
   156  H    0.012763
   157  H   -0.007351
   158  H    0.000876
   159  H   -0.014722
   160  H   -0.034683
   161  H   -0.053274
   162  H   -0.016277
   163  H    0.015721
   164  H    0.053798
   165  H    0.000162
   166  H    0.013649
   167  H    0.014735
   168  H    0.026835
   169  H    0.013922
   170  H    0.015257
   171  H    0.014944
   172  H    0.014356
   173  H    0.034354
   174  H    0.030955
   175  H    0.019520
   176  H    0.016738
   177  H    0.000240
   178  H    0.017331
   179  H    0.028178
   180  H    0.024107
   181  H    0.043635
   182  H    0.006531
   183  H    0.028596
   184  H    0.036853
   185  H    0.026374
   186  H    0.022820
   187  H    0.030715
   188  H    0.015779
   189  H    0.022397
   190  H    0.015971
   191  H    0.018760
   192  H    0.033588
   193  H    0.019602
   194  H    0.016956
   195  H    0.020823
   196  H    0.036766
   197  H    0.020190
   198  H    0.034947
   199  H    0.022053
   200  H    0.023462
   201  H    0.057427
   202  H    0.029246
   203  H    0.009993
   204  H    0.040081
   205  H    0.012336
   206  H    0.011298
   207  H    0.010548
   208  H    0.005915
   209  H    0.038135
   210  H    0.035569
   211  H    0.041900
   212  H    0.012031
   213  H    0.021591
   214  H    0.032565
   215  C   -0.069969
   216  C    0.181236
   217  C   -0.176430
   218  C   -0.135713
   219  C    0.018368
   220  C   -0.047695
   221  C    0.087117
   222  C   -0.102329
   223  S    0.151379
   224  C   -0.101943
   225  C   -0.035220
   226  C    0.219615
   227  C   -0.092030
   228  C    0.044466
   229  C    0.011176
   230  C   -0.059625
   231  C    0.006896
   232  C   -0.095571
   233  C    0.209926
   234  C   -0.180066
   235  C    0.092771
   236  C    0.206402
   237  C   -0.084352
   238  C    0.113533
   239  O   -0.402705
   240  O   -0.346312
   241  C    0.021922
   242  O   -0.366962
   243  O   -0.358718
   244  H    0.030695
   245  H    0.034196
   246  H    0.053461
   247  H   -0.006356
   248  H    0.002455
   249  H   -0.023433
   250  H   -0.012779
   251  H    0.006965
   252  H   -0.001210
   253  H   -0.059584
   254  H    0.051562
   255  H    0.036620
   256  H    0.056953
   257  H    0.038225
   258  H    0.034290
   259  H    0.038857
 Sum of Mulliken charges =  -0.00000
 Mulliken charges with hydrogens summed into heavy atoms:
               1
     1  C    0.097567
     2  C    0.141408
     3  C    0.244711
     4  O   -0.368955
     5  C    0.098017
     6  C    0.282737
     7  O   -0.371327
     8  C    0.105900
     9  C    0.293215
    10  C   -0.065871
    11  C    0.036459
    12  C    0.024990
    13  C   -0.060073
    14  C    0.024031
    15  C    0.021533
    16  C   -0.019251
    17  C   -0.012377
    18  C   -0.013884
    19  C    0.066095
    20  C    0.219843
    21  O   -0.374445
    22  C    0.237808
    23  C    0.021034
    24  C    0.014757
    25  C   -0.014038
    26  C    0.012706
    27  C   -0.022658
    28  C    0.009668
    29  C    0.036628
    30  C   -0.011655
    31  C   -0.039742
    32  C    0.040469
    33  C    0.226982
    34  O   -0.351004
    35  C    0.274456
    36  C    0.267182
    37  C   -0.015245
    38  C   -0.017295
    39  C    0.049323
    40  C   -0.028493
    41  C   -0.125356
    42  C   -0.042360
    43  C   -0.021637
    44  C    0.030112
    45  C   -0.019971
    46  C   -0.050817
    47  C    0.007559
    48  N   -0.196289
    49  C    0.024051
    50  N   -0.208248
    51  C    0.249056
    52  C    0.233923
    53  C   -0.014214
    54  C   -0.048561
    55  C    0.262260
    56  C   -0.107701
    57  C   -0.086791
    58  O   -0.374762
    59  C    0.016404
    60  C   -0.044996
    61  C   -0.012278
    62  C    0.018358
    63  C    0.025284
    64  C   -0.039715
    65  C    0.027165
    66  C   -0.012482
    67  C   -0.009721
    68  C    0.159374
    69  C   -0.028092
    70  C    0.002109
    71  C   -0.007012
    72  C   -0.003167
    73  C   -0.011302
    74  C    0.042967
    75  C   -0.020592
    76  C    0.000971
    77  C    0.007121
    78  C   -0.010979
    79  C    0.161589
    80  C   -0.066972
    81  C   -0.025907
    82  C    0.222518
    83  C   -0.073456
    84  C   -0.031934
    85  O   -0.371446
    86  C    0.270779
    87  C    0.193381
    88  C    0.060488
   215  C   -0.069969
   216  C    0.246127
   217  C   -0.122969
   218  C   -0.135713
   219  C    0.018368
   220  C   -0.047695
   221  C    0.087117
   222  C   -0.102329
   223  S    0.151379
   224  C   -0.101943
   225  C   -0.035220
   226  C    0.219615
   227  C   -0.098386
   228  C    0.046922
   229  C   -0.012257
   230  C   -0.072403
   231  C    0.013860
   232  C   -0.096781
   233  C    0.209926
   234  C   -0.180066
   235  C    0.092771
   236  C    0.206402
   237  C   -0.143936
   238  C    0.258666
   239  O   -0.402705
   240  O   -0.346312
   241  C    0.133294
   242  O   -0.366962
   243  O   -0.358718
 Electronic spatial extent (au):  <R**2>=         145750.3968
 Charge=             -0.0000 electrons
 Dipole moment (field-independent basis, Debye):
    X=             -2.0952    Y=             -0.4055    Z=              0.4022  Tot=              2.1717
 Quadrupole moment (field-independent basis, Debye-Ang):
   XX=           -718.2079   YY=           -674.9370   ZZ=           -708.9429
   XY=            -10.1603   XZ=             -1.3081   YZ=            -14.2516
 Traceless Quadrupole moment (field-independent basis, Debye-Ang):
   XX=            -17.5119   YY=             25.7589   ZZ=             -8.2470
   XY=            -10.1603   XZ=             -1.3081   YZ=            -14.2516
 Octapole moment (field-independent basis, Debye-Ang**2):
  XXX=           -133.5677  YYY=            -82.5468  ZZZ=            -23.8221  XYY=           -171.7385
  XXY=           -122.2550  XXZ=             63.8831  XZZ=             58.0019  YZZ=            -63.3935
  YYZ=            -10.9065  XYZ=           -109.8181
 Hexadecapole moment (field-independent basis, Debye-Ang**3):
 XXXX=        -112306.3400 YYYY=         -53165.9830 ZZZZ=         -31759.2732 XXXY=           -296.2568
 XXXZ=            318.1765 YYYX=            281.1923 YYYZ=           -355.4064 ZZZX=           -398.7422
 ZZZY=           -326.6230 XXYY=         -26517.3511 XXZZ=         -24672.0486 YYZZ=         -13601.2912
 XXYZ=           -263.4552 YYXZ=           1151.9397 ZZXY=           -118.1356
 N-N= 2.942073590700D+04 E-N=-7.115997201853D+04  KE= 5.251064498009D+03
 1\1\GINC-PG-NODE257\SP\RM062X\def2SVP\C104H142N2O10S1\P288589\04-Mar-2
 021\0\\# m062x/def2svp\\00\\0,1\C,0,-1.1786228914,3.4461026388,-0.9688
 97\C,0,-1.7366114233,4.2411446287,-2.14414\C,0,0.2137444283,3.97075644
 15,-0.57777\O,0,0.550468086,3.4837607334,0.704402\C,0,1.3770826918,1.0
 512003232,-2.26331\C,0,2.7956896998,1.5346292463,-2.60263\O,0,2.748108
 2705,2.8958853188,-2.97745\C,0,0.9974946829,-0.1865560062,-3.06887\C,0
 ,-7.4605923331,-3.211288219,-1.70973\C,0,-6.4932439234,-3.5845121811,-
 2.85234\C,0,-7.0214101899,-3.2228845217,-4.2412\C,0,-6.1015699675,-3.7
 081560431,-5.36658\C,0,-4.7361734301,-3.0228039883,-5.37409\C,0,-3.875
 9154649,-3.4245022721,-6.57347\C,0,-2.4224983866,-2.9597004251,-6.4119
 9\C,0,-1.5647264503,-3.9807995403,-5.66204\C,0,-0.2600821374,-3.384255
 4411,-5.13532\C,0,0.7025337129,-4.461166414,-4.63309\C,0,1.9780006163,
 -3.8719503076,-4.01963\C,0,1.8634494546,-3.6756805325,-2.50816\O,0,2.8
 580222181,-2.7471404413,-2.11353\C,0,-9.5442420098,2.2870738823,2.9150
 2\C,0,-9.0658925305,3.6935724366,2.53516\C,0,-9.0955258613,3.961551383
 3,1.02898\C,0,-8.1483408879,3.0505239191,0.254021\C,0,-8.1924565469,3.
 2809682962,-1.25322\C,0,-7.3606740515,2.2301274086,-1.98742\C,0,-7.495
 5015883,2.3446200395,-3.50363\C,0,-6.9530444316,1.1363354232,-4.26901\
 C,0,-5.4301169826,0.9645199325,-4.20815\C,0,-4.9536477392,0.0162115656
 ,-3.10836\C,0,-3.441606965,-0.1755800763,-3.17808\C,0,-2.8777632506,-1
 .0970168993,-2.1024\O,0,-3.0150351944,-2.4612902659,-2.46653\C,0,3.063
 9813191,-2.4907240945,-0.790336\C,0,-2.2761666764,-3.3644174089,-1.779
 35\C,0,3.8759291776,-1.388865416,-0.504579\C,0,4.1954472873,-1.0730884
 272,0.793569\C,0,3.7171537021,-1.8489182076,1.85511\C,0,2.8805453136,-
 2.9217176027,1.56297\C,0,2.558636074,-3.2482419335,0.258992\C,0,-1.425
 2752404,-3.0530889489,-0.716985\C,0,-0.6862406704,-4.0453828308,-0.109
 316\C,0,-0.7297363012,-5.3654187049,-0.55944\C,0,-1.6234093151,-5.6793
 739046,-1.58572\C,0,-2.3947317836,-4.7015995573,-2.17257\C,0,4.1474894
 463,-1.5977683151,3.22026\N,0,5.1208707417,-0.8342682013,3.46586\C,0,0
 .1475215885,-6.3792950145,-0.00183969\N,0,1.0864731219,-6.0813385602,0
 .789361\C,0,1.8748782108,3.2675989713,0.978812\C,0,3.8976827723,3.6244
 250678,-2.84498\C,0,2.1624307932,2.3873681728,2.02215\C,0,3.4620034957
 ,2.0314044247,2.29522\C,0,4.5178852667,2.5678251971,1.55502\C,0,4.2377
 739469,3.5085109898,0.576401\C,0,2.9252064749,3.8576256202,0.293535\O,
 0,5.7718693865,2.1306966064,1.878\C,0,7.7594668572,-0.0474074017,1.544
 79\C,0,7.6714470577,-0.7896056662,0.212415\C,0,7.3969480417,-2.2799973
 344,0.414145\C,0,7.2971421435,-3.0204985034,-0.918076\C,0,7.0527619978
 ,-4.5252752435,-0.776998\C,0,5.605748721,-4.8775989186,-0.433269\C,0,5
 .3677192728,-6.3871676577,-0.478061\C,0,3.9026943958,-6.7883781571,-0.
 288324\C,0,3.4253652932,-6.6725566729,1.15688\C,0,1.9564030637,-7.0821
 830637,1.32022\C,0,6.2081877824,7.4052905139,-0.191113\C,0,6.788364135
 6,6.5843669254,0.959365\C,0,5.8435160394,6.5877350834,2.15923\C,0,6.36
 96208264,5.78934234,3.35076\C,0,5.4376227427,5.9391811443,4.55217\C,0,
 5.9571086158,5.2881311847,5.83504\C,0,6.0746057991,3.7637786534,5.7866
 8\C,0,4.7488262874,3.0743345813,5.47078\C,0,4.7707981789,1.5688132464,
 5.73999\C,0,5.9105241919,0.8553448868,5.0111\C,0,5.6335275153,-0.63830
 49798,4.78373\C,0,5.1643340626,3.0805927346,-2.6587\C,0,6.2406800163,3
 .9064369019,-2.39742\C,0,6.0860342557,5.2883301791,-2.32164\C,0,4.8417
 721026,5.8355748306,-2.62421\C,0,3.7646929562,5.0102979794,-2.87971\O,
 0,7.1967530407,5.9960743815,-1.95821\C,0,7.042233708,7.3140296327,-1.4
 7277\C,0,6.7979343525,2.2476760815,0.913683\C,0,8.0113952418,1.4554125
 304,1.39854\H,0,-1.8239116587,3.5540544063,-0.0865761\H,0,-1.059521220
 6,4.1698258484,-2.99189\H,0,-2.7008646437,3.8353982661,-2.43878\H,0,-1
 .8607784094,5.284479922,-1.87035\H,0,0.9499555854,3.6557571799,-1.3236
 3\H,0,0.1794636364,5.0699746556,-0.561001\H,0,0.6693441429,1.852692497
 5,-2.49099\H,0,3.4062870946,1.412299143,-1.70018\H,0,3.2224895074,0.93
 6416986,-3.41747\H,0,1.7171135452,-0.9788058692,-2.88905\H,0,0.9795833
 826,0.0565909295,-4.12789\H,0,0.0081292668,-0.5286749214,-2.77625\H,0,
 -7.6824420295,-4.0912348708,-1.09159\H,0,-8.4034732096,-2.8404629825,-
 2.12033\H,0,-6.3049716817,-4.6607216586,-2.82928\H,0,-5.5425186689,-3.
 0784633084,-2.68454\H,0,-7.146033458,-2.1410821097,-4.31885\H,0,-8.005
 4500303,-3.6801918059,-4.37555\H,0,-6.5964523046,-3.5198004465,-6.3229
 1\H,0,-5.9656826573,-4.7892195213,-5.27682\H,0,-4.1979667333,-3.258083
 9898,-4.45698\H,0,-4.8863788485,-1.9421724337,-5.40078\H,0,-4.30506041
 88,-2.9898456538,-7.47921\H,0,-3.8931727691,-4.5101536903,-6.69549\H,0
 ,-2.4111561587,-2.0115408075,-5.87046\H,0,-1.9789826694,-2.7792874079,
 -7.39364\H,0,-1.3387078944,-4.81487657,-6.33123\H,0,-2.1280000543,-4.3
 783396626,-4.81911\H,0,-0.4865828174,-2.6888285889,-4.3252\H,0,0.22774
 59647,-2.8186187749,-5.93311\H,0,0.9717607027,-5.1023649954,-5.47477\H
 ,0,0.1976598115,-5.0848471576,-3.89168\H,0,2.1919348699,-2.9048181217,
 -4.47746\H,0,2.8310440036,-4.5223576486,-4.21875\H,0,1.9981266095,-4.6
 372682108,-1.99914\H,0,0.8719622624,-3.2872420256,-2.24123\H,0,-10.419
 3027678,2.0153297818,2.3185\H,0,-9.8317974441,2.2587817212,3.97417\H,0
 ,-9.7121265958,4.4154772445,3.03942\H,0,-8.048546101,3.8327204789,2.90
 812\H,0,-10.1149050316,3.819925155,0.6612\H,0,-8.8242286599,5.00623378
 8,0.854681\H,0,-7.1274442163,3.1961876485,0.615729\H,0,-8.4208355837,2
 .0138583177,0.445774\H,0,-9.22933541,3.2197075426,-1.59364\H,0,-7.8257
 791758,4.2822756895,-1.49377\H,0,-6.3152874626,2.3385433005,-1.69499\H
 ,0,-7.6924716547,1.2385417441,-1.67191\H,0,-8.5561885968,2.4478340723,
 -3.74916\H,0,-6.9928621454,3.2506797944,-3.85165\H,0,-7.4346837786,0.2
 335975824,-3.88748\H,0,-7.2506252842,1.2484915961,-5.31481\H,0,-5.0813
 917188,0.5705034201,-5.16694\H,0,-4.958961394,1.940975602,-4.07552\H,0
 ,-5.228176442,0.4077113664,-2.12955\H,0,-5.4457589827,-0.9474651759,-3
 .22517\H,0,-3.1637779751,-0.5776305356,-4.15453\H,0,-2.9482710543,0.79
 16528835,-3.062\H,0,-1.8156192443,-0.8629947381,-1.97556\H,0,-3.380766
 0831,-0.9368723212,-1.1445\H,0,4.253170504,-0.8076629896,-1.33112\H,0,
 4.8165444191,-0.2248883991,1.02248\H,0,2.4876919818,-3.5317757664,2.36
 484\H,0,1.9466394115,-4.1161893672,0.083273\H,0,-1.3477924819,-2.04894
 86725,-0.33321\H,0,-0.0625938839,-3.8000894004,0.733913\H,0,-1.7079457
 279,-6.7019667753,-1.92637\H,0,-3.1034748755,-4.9530493699,-2.94627\H,
 0,3.6134003628,-2.1554020593,4.00882\H,0,-0.0370547736,-7.4140097729,-
 0.334901\H,0,1.3421502014,1.9714217419,2.58349\H,0,3.6890983397,1.3067
 431615,3.05866\H,0,5.0275970537,3.9760517529,0.0115187\H,0,2.7454019,4
 .5941122385,-0.473613\H,0,8.5815440915,-0.4745654046,2.1243\H,0,6.8403
 261583,-0.2023271209,2.11148\H,0,6.8714715002,-0.3680203656,-0.398019\
 H,0,8.6083793079,-0.6645370912,-0.338581\H,0,8.2023306751,-2.716967341
 1,1.00966\H,0,6.4671928551,-2.394811059,0.972167\H,0,6.4892784399,-2.5
 856217469,-1.51079\H,0,8.2299848192,-2.8685962416,-1.46816\H,0,7.30605
 83392,-5.0072789763,-1.7255\H,0,7.7211209834,-4.9329080601,-0.0149201\
 H,0,5.3550843412,-4.4861964639,0.552951\H,0,4.947428697,-4.3941845654,
 -1.15737\H,0,5.702180098,-6.7578594701,-1.45104\H,0,5.9776425856,-6.87
 71057014,0.284811\H,0,3.2743555077,-6.1641588628,-0.927215\H,0,3.77625
 09501,-7.8248695001,-0.614616\H,0,4.0379676523,-7.3182399837,1.78994\H
 ,0,3.5370300738,-5.6453602288,1.5011\H,0,1.7350604219,-7.1506993107,2.
 39217\H,0,1.7822134573,-8.0752342443,0.869494\H,0,5.1944002239,7.05293
 48736,-0.390976\H,0,6.1477401377,8.456701337,0.0970937\H,0,6.950198907
 9,5.5589357485,0.621385\H,0,7.7590111694,6.9929145921,1.24973\H,0,4.87
 8179681,6.1731207085,1.85707\H,0,5.6760574414,7.6228153987,2.46983\H,0
 ,6.4505402315,4.7377790576,3.07364\H,0,7.367276003,6.1466395302,3.6184
 4\H,0,5.2989943981,7.0060391966,4.75045\H,0,4.4597188198,5.526396741,4
 .29985\H,0,5.2818329786,5.5594139661,6.65128\H,0,6.9391041125,5.707588
 8906,6.07018\H,0,6.4332040528,3.421315099,6.76123\H,0,6.8185357979,3.4
 791013081,5.04292\H,0,3.9573418421,3.5258771458,6.07524\H,0,4.50043215
 22,3.2340182939,4.42111\H,0,3.8139454053,1.1519989062,5.41494\H,0,4.85
 67279308,1.3877031841,6.81517\H,0,6.0528823687,1.306780659,4.02918\H,0
 ,6.8333948636,0.9732337041,5.57973\H,0,4.9763071142,-1.0509047188,5.56
 874\H,0,6.5834565744,-1.1848321394,4.82011\H,0,5.3224458922,2.01474230
 42,-2.6987\H,0,7.2202384389,3.4893631504,-2.22227\H,0,4.6964499946,6.9
 041306582,-2.65163\H,0,2.792677706,5.431694718,-3.08679\H,0,8.06611002
 14,7.6435829985,-1.27603\H,0,6.6146361845,7.9650436073,-2.24761\H,0,7.
 0876330859,3.3010625652,0.785585\H,0,6.4444337599,1.8733502351,-0.0554
 676\H,0,8.8320261777,1.6328340478,0.699614\H,0,8.3011883629,1.85847911
 49,2.37089\C,0,-0.5232913229,-0.2424347157,1.97917\C,0,-0.5009869306,-
 0.685396248,3.409\C,0,-1.8698050076,-0.2140077657,3.9801\C,0,-2.732723
 7368,-0.1113022294,2.73864\C,0,-1.8390488093,0.079456192,1.61801\C,0,-
 4.0908798981,-0.3193697701,2.57128\C,0,-5.157367337,0.3266308405,3.305
 9\C,0,-6.4189226475,0.4761276799,2.71105\S,0,-6.8691953534,-0.08427183
 16,1.09304\C,0,-5.6447753223,-1.3145218817,0.830108\C,0,-4.4533256531,
 -1.3022883443,1.55108\C,0,-5.9403224866,-2.3518013595,-0.0744559\C,0,-
 5.1418212972,-3.4837517777,-0.0784131\C,0,-4.0093142912,-3.5309409401,
 0.721201\C,0,-3.6374216865,-2.4425839924,1.47214\C,0,-4.9407997151,1.0
 024200776,4.51708\C,0,-5.9391752286,1.7231173393,5.12826\C,0,-7.197029
 0601,1.8318928835,4.55206\C,0,-7.4318944763,1.2253454221,3.3294\C,0,-2
 .0750380272,0.8353146372,0.462371\C,0,-0.9805304676,1.1628033656,-0.34
 6612\C,0,0.2880847541,0.6080058828,-0.10892\C,0,0.5112149075,-0.073963
 2385,1.09571\C,0,-3.4253528136,1.4240738335,0.175709\O,0,-1.1616019828
 ,2.0802875706,-1.38192\O,0,1.407505366,0.7676129146,-0.866401\C,0,-2.3
 95800505,-1.2231067992,5.00008\O,0,-8.6044259485,1.2705068343,2.63564\
 O,0,-7.0232777431,-2.1554802122,-0.873374\H,0,0.3470785144,-0.26640470
 53,3.95097\H,0,-0.4324339388,-1.7746956984,3.47671\H,0,-1.7327319346,0
 .7623874605,4.46139\H,0,-5.3949434471,-4.3403394239,-0.678611\H,0,-3.4
 155912561,-4.4315480798,0.743057\H,0,-2.7357846871,-2.4816247364,2.060
 8\H,0,-3.961781853,0.9847226962,4.96088\H,0,-5.7413994512,2.2280216988
 ,6.06219\H,0,-7.9650947629,2.4035283902,5.04723\H,0,1.5194898283,-0.38
 31212351,1.31739\H,0,-3.7317920827,2.0715042069,0.998692\H,0,-3.405881
 6272,1.9951790117,-0.747379\H,0,-4.1810610913,0.6516664944,0.0749504\H
 ,0,-1.685744822,-1.3213777848,5.81927\H,0,-2.5199338338,-2.197362786,4
 .53124\H,0,-3.3567917829,-0.9316628318,5.41235\\Version=ES64L-G16RevB.
 01\State=1-A\HF=-5302.562424\RMSD=3.348e-09\Dipole=-0.8264577,0.026391
 9,-0.215146\Quadrupole=-15.0279128,23.7887704,-8.7608576,-2.3851609,2.
 4630302,3.3482374\PG=C01 [X(C104H142N2O10S1)]\\@


 ...THOSE SCIENCES ARE VAIN AND FULL OF ERRORS WHICH 
 ARE NOT BORN FROM EXPERIMENT, THE MOTHER OF CERTAINTY...

                          -- LEONARDO DA VINCI, 1452-1519
 Job cpu time:       0 days 12 hours 44 minutes 17.8 seconds.
 Elapsed time:       0 days  1 hours 16 minutes 46.9 seconds.
 File lengths (MBytes):  RWF=   2968 Int=      0 D2E=      0 Chk=    319 Scr=      1
 Normal termination of Gaussian 16 at Thu Mar  4 12:09:37 2021.
