# Supplementary material for: A light-fuelled nanoratchet shifts a coupled chemical equilibrium
Source: Nat Nanotechnol. 2021 Dec 16;17(2):159–65. doi: 10.1038/s41565-021-01021-z (PMC8956507; doi:10.1038/s41565-021-01021-z)
Supplement: Supplementary file 3 — Supplementary Data Set 2. Gaussian output and xyz files for computed structures. [file 41565_2021_1021_MOESM3_ESM.zip › +1-protonated-sampled-sturctures/SRR/1-H-opt_1.xyz]

260   0
energy: -42.784628898126 gnorm: -0.48904
C 12.54856499586261 1.48484502204306 -2.545
C 13.63218543629898 2.19432118282295 -1.66051
C 12.82235540248870 1.75199175781015 -4.00466
O 14.00524302953646 1.09428194261871 -4.4278
C 9.00978462557371 3.56148554973447 -4.98141
C 7.99922545377623 4.04107786747796 -3.87181
O 6.80294447698070 3.31391510302767 -3.98276
C 9.91620969856294 4.67379298795251 -5.50361
C 12.01041159304669 -3.22526591296050 2.65407
C 10.97887778028840 -2.09823386965109 2.4563
C 10.88510812893206 -1.35513295085732 3.77154
C 9.92608258811240 -0.18476307890785 3.83776
C 8.47665887451002 -0.61628046314892 4.15944
C 8.25576797523826 -0.77861488401983 5.75875
C 7.12193856876565 -1.68177833854810 6.06619
C 7.39661227625309 -3.10765559301975 5.69258
C 6.17853287767740 -3.96162303884645 5.9765
C 6.11023150683937 -5.32552713684319 5.28501
C 6.15019862508411 -5.38739132944721 3.71787
C 4.81267792273370 -4.87651266537004 3.1277
O 4.52936114742932 -3.50476006225563 3.59053
C 7.66211952718492 -8.44133179012950 1.47574
C 8.30097944230477 -9.12168922283712 2.63952
C 9.84272518859715 -8.98982289951405 2.69071
C 10.54963031615223 -7.86897235431103 1.90449
C 11.90553981772333 -8.33074394826326 1.34364
C 12.49601329714349 -7.42403199242360 0.243025
C 11.45963972533699 -7.11891435043246 -0.926632
C 11.14899455952256 -8.35167513113575 -1.84702
C 10.09619887242103 -8.07867745143320 -2.83669
C 10.37979442089482 -6.95861086847763 -3.94562
C 9.40529823579101 -7.08388086469354 -5.12701
C 9.71276544080695 -5.96088358574074 -6.07929
O 9.58310874373081 -4.73153907974177 -5.41637
C 5.14047741791794 -2.47089244691166 2.94449
C 9.63469551729032 -3.58533343490640 -6.15526
C 6.23880027008736 -2.58808269998996 2.06973
C 6.86587783410321 -1.43813831022067 1.56001
C 6.22316453576931 -0.20979258077202 1.75499
C 5.15738114201470 -0.12623401997732 2.66959
C 4.60389313773332 -1.21051733455302 3.25429
C 10.13277779376717 -3.62537565994872 -7.50479
C 10.47394141567875 -2.49228087117620 -8.11636
C 10.35071192587758 -1.20941900759711 -7.50268
C 9.78004503463082 -1.11148567646011 -6.23624
C 9.25719063570296 -2.32508647362626 -5.68302
C 6.94089639483447 0.91734797628041 1.20627
N 8.21074622503252 1.02902115212070 1.0537
C 10.90189565528937 -0.10758306589856 -8.10102
N 11.02761268786784 1.16691874095558 -7.55649
C 13.92469511400339 -0.28547319229621 -4.51766
C 5.99580997880025 3.31879990132508 -2.83671
C 12.87219293390621 -0.94632454828662 -5.16194
C 12.80299305237074 -2.30998162580054 -5.32242
C 13.97464326765231 -3.14516084246994 -4.95174
C 15.04426051950725 -2.45003048701898 -4.32953
C 14.96603044984901 -1.08896980509311 -4.01738
O 13.95159932052415 -4.53930574582416 -5.17134
C 15.56633816269465 -3.27849830377580 -7.45505
C 14.65655794585288 -2.54033555690081 -8.39992
C 15.31983700478878 -1.19579133256779 -8.88834
C 15.91221284292928 -0.34059610728581 -7.71799
C 16.50456744131762 1.05983078558634 -8.06412
C 15.53348166234298 1.98038619424392 -8.72566
C 14.13972854124258 2.28549515826263 -8.01731
C 13.40290786117566 3.42717398623708 -8.57152
C 11.98992104263337 3.48052916509855 -8.01892
C 11.08316286658790 2.33351498566620 -8.46732
C 1.22776394527143 2.74701933079951 1.39779
C 1.32156777318785 4.14363492224978 1.93777
C 2.67245125510536 4.68656221963147 2.44687
C 3.29478005982852 3.85022507181166 3.60717
C 4.23644935912073 4.69570404329259 4.46969
C 5.49776393759473 5.14412200820229 3.82309
C 6.40610973849951 4.02476194870673 3.38523
C 7.80459594212815 4.51940594407533 3.0206
C 8.75195137734102 3.49673515474229 2.3009
C 8.38860552917844 3.40283534306958 0.921895
C 8.81462080376290 2.06793535826943 0.267225
C 5.19882968304475 2.24154719025070 -2.74101
C 4.48086433662270 1.98735202130064 -1.5771
C 4.47611037175994 2.86176774058901 -0.520043
C 5.26341531812122 4.05694620615485 -0.709282
C 6.05180882288169 4.26558909844228 -1.82877
O 3.65123150370240 2.62897495518981 0.655247
C 2.25949934730766 2.60398373620197 0.272968
C 13.85363122054280 -5.01198072503989 -6.52074
C 15.15704305637330 -4.76002470174104 -7.35561
H 12.60841396510610 0.40232719451834 -2.45321
H 13.36103530414575 2.07613047464623 -0.622016
H 14.63556269728078 1.76210907752823 -1.88605
H 13.65624274162044 3.25874195634221 -1.85591
H 12.77381044783497 2.84234118988661 -4.16152
H 11.96641208036356 1.34286554826910 -4.58915
H 8.42735023728654 3.09232844016520 -5.87951
H 7.80897220641515 5.08036090755427 -4.10475
H 8.47588731742029 3.92754627613376 -2.91332
H 10.27524737117232 4.47253851811804 -6.54992
H 9.33027966914932 5.66349395959204 -5.56344
H 10.75028958124750 4.72912100346346 -4.81614
H 11.86836862609473 -3.76168032821325 3.62011
H 13.04298936138797 -2.80341792275359 2.60369
H 9.96575587010462 -2.56163335638987 2.36922
H 11.24529793839149 -1.36860986757624 1.71173
H 11.90860646612288 -0.99769025003774 3.91535
H 10.60926555198317 -1.96505529783324 4.62348
H 9.95624982327814 0.32381049240579 2.78593
H 10.35635134132166 0.55673671869061 4.62142
H 8.15518894804571 -1.50363881656502 3.52647
H 7.87139431425140 0.24655784950577 3.85453
H 8.17112259911872 0.16742078802679 6.23152
H 9.18833155453358 -1.27098304804708 6.27552
H 6.21725140914938 -1.32285821323612 5.60248
H 6.93634768228593 -1.69827541848264 7.16711
H 8.30042596005870 -3.50711924198488 6.20148
H 7.64495646323820 -3.11452081776765 4.5679
H 5.34687905641413 -3.29422121833465 5.70497
H 6.04882598558056 -4.08495643301615 7.072
H 5.20556256342522 -5.80656427727529 5.55451
H 6.93646507005488 -5.90563610230738 5.69264
H 6.46898038516376 -6.42996968393510 3.43414
H 6.98436902937992 -4.71847014211794 3.33373
H 3.89119013663279 -5.49165911337186 3.52232
H 4.79644176038776 -4.76492216070132 2.04094
H 6.51648421556479 -8.38077777512089 1.51911
H 8.02523793484997 -9.00499356819289 0.536917
H 7.89955435514283 -8.73126622365384 3.59495
H 7.96910825796790 -10.15529463763416 2.49193
H 10.38071254422676 -8.92379407007815 3.67525
H 10.27459186299999 -9.93057458168385 2.38448
H 9.91199843788612 -7.54246320118552 1.09887
H 10.66910440615168 -7.01021722767298 2.51743
H 12.62660333431387 -8.54022220977692 2.07539
H 11.68252755999513 -9.36992693244550 0.886281
H 12.68548747636607 -6.52505859453592 0.800494
H 13.47316060405876 -7.81114429678666 -0.175388
H 10.48277909016308 -6.84239709510717 -0.465642
H 11.85658431915481 -6.22153195084647 -1.42659
H 11.97851604107654 -8.55097823359486 -2.4539
H 11.00572957242303 -9.29817273973852 -1.28008
H 9.99600735480525 -9.04395476875862 -3.36437
H 9.19615311729637 -7.82987873892109 -2.32045
H 10.29607944044489 -5.97663156931893 -3.57342
H 11.38287732644699 -7.19143149707411 -4.30882
H 9.59534274117464 -8.06298120014563 -5.58135
H 8.36601105109422 -7.17345282095719 -4.8258
H 10.76458284741906 -6.12961653616818 -6.26052
H 9.03932441675713 -5.94852481366568 -6.95051
H 6.53156873771071 -3.48458937768281 1.65194
H 7.69394352220955 -1.38537373720374 0.909336
H 4.69804056949036 0.84791984672413 2.72206
H 3.81362417838205 -1.18641816989307 4.06534
H 10.52757652633750 -4.54398440653010 -7.94974
H 11.00208301578423 -2.50394147785816 -9.01567
H 9.63193483304278 -0.23101151709530 -5.60329
H 8.81998915407896 -2.37092349533940 -4.71627
H 6.30937544737909 1.61830796413021 0.611023
H 11.35600750660507 -0.32945457401883 -9.10279
H 12.11663296044223 -0.36526665621938 -5.63626
H 12.04255676791256 -2.84415042181304 -5.83958
H 15.86163667153336 -3.05252936087494 -3.97128
H 15.64877847044231 -0.61701681987344 -3.29162
H 15.55247131409716 -2.76009227019483 -6.4869
H 16.59190911325933 -3.18291523499991 -7.82825
H 14.42967091402861 -3.16605332420430 -9.3083
H 13.69549345124519 -2.40311459563002 -7.87987
H 16.10295083095581 -1.50173062306526 -9.6198
H 14.64875507042788 -0.67597828553473 -9.55883
H 15.14574127720080 -0.19713331684991 -6.98126
H 16.72369308779805 -0.85151575887692 -7.16334
H 16.94389882558803 1.50652334621397 -7.22762
H 17.32030047695540 0.89261542368753 -8.72524
H 16.03454238057524 2.93681729439569 -8.9458
H 15.25750193132227 1.57898647502482 -9.7003
H 13.58321672594334 1.39650316856235 -7.97946
H 14.34564840494395 2.42888467745122 -6.96778
H 14.02179978317365 4.31282516408994 -8.26515
H 13.40378822737318 3.44892196919925 -9.70462
H 12.09516073314410 3.38588317894124 -6.87331
H 11.62903279837581 4.47892170050698 -8.29704
H 11.51493010524542 2.09064433284538 -9.49409
H 10.08021593627407 2.67437926035575 -8.76051
H 0.18060420406805 2.47064620805732 1.04402
H 1.38621029223258 1.93289913296116 2.16759
H 0.56815683331085 4.25706926119264 2.71803
H 0.99978537957191 4.76461174131159 1.05863
H 3.35997780759176 4.70383465257189 1.59188
H 2.50014064622561 5.67812528004267 2.92352
H 2.36167476633575 3.49363855088778 4.17952
H 3.77240957314524 2.95379057920771 3.25556
H 3.67086720402726 5.58930383270371 4.82541
H 4.50677042465526 4.00030099537632 5.29766
H 5.95902694479693 5.86138102591284 4.53638
H 5.29832127738596 5.84393062587589 2.95853
H 6.60368423372711 3.24125996394035 4.1778
H 5.96927064354317 3.42615991942688 2.61872
H 7.74792267741841 5.28558203962289 2.36596
H 8.27266496936936 4.86476526219077 3.92708
H 9.82546851452980 3.66821433680681 2.35772
H 8.59296492916697 2.49948662362434 2.78274
H 7.28132782400846 3.55323835448830 0.756267
H 8.80570045531603 4.28155361336969 0.34875
H 9.91085643210199 1.88026647712813 0.35833
H 8.45953804832061 2.02099173566759 -0.727314
H 5.22179200180586 1.55808345213320 -3.52587
H 4.04677101590276 1.08048393889715 -1.41071
H 5.18333378024558 4.89947743943334 0.0683201
H 6.45463870394309 5.22467516518156 -2.07595
H 2.01971915214269 1.75318048390478 -0.300523
H 2.09053262583085 3.45282534552190 -0.419098
H 12.98824270150874 -4.53645192694147 -6.99914
H 13.67647955514610 -6.12402221740080 -6.44063
H 15.97311317330261 -5.21236382584996 -6.80799
H 15.02201077211405 -5.33836352466123 -8.24517
C 7.92760003182118 -0.37677517313692 -3.6341
C 6.60548631526642 -1.01067301066742 -3.73121
C 6.65321200231958 -2.20721431525161 -2.69046
C 8.11985686432843 -2.25127796969163 -2.16466
C 8.72088140149868 -0.90350479702641 -2.53616
C 8.81779640752560 -3.37592545278782 -1.81014
C 8.10365615144907 -4.67080521611787 -1.555
C 8.12630932563842 -5.22510249320579 -0.275899
S 9.11593441615171 -4.47351406579463 0.901367
C 10.47873227028304 -3.84154710247323 -0.126584
C 10.21853179381146 -3.43168274956317 -1.4492
C 11.81702959532325 -3.64648691995821 0.374945
C 12.81356292588387 -3.04220886900186 -0.391108
C 12.55060267809809 -2.80340945694119 -1.65652
C 11.31204807034484 -3.07299474446289 -2.28958
C 7.43131441716053 -5.37112458563812 -2.56723
C 6.87171032278877 -6.68014563933925 -2.2433
C 6.97738524307325 -7.24804002283792 -0.949109
C 7.62242454130651 -6.49847307312296 0.0566218
C 9.85848322275709 -0.11362699116488 -2.05161
C 10.20507484541992 1.07848327815376 -2.70359
C 9.47549175087874 1.41144130285475 -3.90093
C 8.32285486754896 0.80369011997387 -4.31186
C 10.58148226160167 -0.56170624635713 -0.871981
O 11.24260567689807 1.87659609767189 -2.11959
O 9.93683581207403 2.45819502762582 -4.61855
C 5.83356460747735 -2.14784160645109 -1.41698
O 7.78004038269999 -6.99141886925946 1.35634
O 11.99884635103463 -4.20937662689455 1.65052
H 6.31672707224576 -1.38184827960538 -4.68553
H 5.88555062019980 -0.33532259396339 -3.22632
H 6.44170186821269 -3.19717814275045 -3.24731
H 13.82188085131694 -3.04379162862788 0.0224723
H 13.38383271239337 -2.41100719025845 -2.28807
H 11.03257154895509 -2.79421927196033 -3.34524
H 7.50205154950504 -5.06298114250895 -3.57697
H 6.25138996700573 -7.13602684290633 -2.97308
H 6.59320219900586 -8.23915615414235 -0.751061
H 7.60477279323226 1.28158220058263 -5.03411
H 10.04336769682157 -1.40982041225374 -0.439138
H 11.67462112454992 -0.68413332924965 -1.11137
H 10.51381496074887 0.12546597481127 -0.0456168
H 5.70635707491653 -1.16430795022283 -1.01443
H 6.19206950992064 -2.83287914758143 -0.687317
H 4.86471384231079 -2.45124992514688 -1.63334
H 10.67920083808534 1.45194809717607 -6.68217
