# Supplementary material for: A light-fuelled nanoratchet shifts a coupled chemical equilibrium
Source: Nat Nanotechnol. 2021 Dec 16;17(2):159–65. doi: 10.1038/s41565-021-01021-z (PMC8956507; doi:10.1038/s41565-021-01021-z)
Supplement: Supplementary file 3 — Supplementary Data Set 2. Gaussian output and xyz files for computed structures. [file 41565_2021_1021_MOESM3_ESM.zip › +1-protonated-sampled-sturctures/SRR/1-H-opt_10.xyz]

260   0
energy: -42.792889263399 gnorm: -0.461126
C 11.77190147802563 1.88260635058218 -2.90418
C 11.95952461404537 3.32357234340862 -3.54615
C 11.49117422639470 0.85885965819795 -4.00988
O 12.71723761563447 0.66282983767454 -4.69724
C 8.26874069158912 3.55688309662595 -4.77899
C 7.12986602975710 4.44846680242828 -4.42696
O 5.90610414663563 3.70284343769843 -4.29924
C 9.29338380751448 4.27237876360616 -5.64049
C 13.42189857946760 -3.51584866383330 2.38966
C 13.49962052268908 -2.10027871707726 2.87271
C 12.35689021267875 -1.68672675388633 3.76955
C 10.92352057362267 -1.52386550164078 3.15825
C 9.74855204637484 -1.82552335532852 4.07414
C 9.85224776919816 -3.27945213390608 4.68708
C 8.45692939092818 -3.68367090105004 5.26778
C 7.42594849926293 -4.08514075654177 4.19005
C 6.06304424312071 -4.64611006888638 4.60107
C 5.22831362714787 -5.15074264817247 3.38388
C 5.10237406377115 -4.03938925302632 2.31247
C 4.44908107922783 -2.80842060005875 2.89278
O 5.14657645742161 -2.05184222535943 3.91632
C 7.37002072245231 -7.71228122340421 2.60245
C 7.59735307822606 -7.93307950155505 4.084
C 8.98522345650965 -8.35173419053500 4.50347
C 10.01946112411349 -7.42603882291636 3.9701
C 10.40040448091354 -7.77319670900840 2.56555
C 11.70009457522536 -7.23399682921422 2.06786
C 11.91933350892028 -7.48424313330334 0.599695
C 13.35210384594740 -7.18885883645234 0.079567
C 13.43707184298103 -7.25104348267530 -1.43943
C 12.75526384835104 -5.99269509655592 -2.03699
C 12.36750269787654 -6.03399383869380 -3.4571
C 10.99950566197540 -6.79909140459836 -3.83272
O 10.51305856924326 -6.62473285204705 -5.16022
C 6.06943186526549 -1.14958995853399 3.3412
C 10.20586193538212 -5.35581540045624 -5.54549
C 6.48457644044649 -1.00252963422364 2.01197
C 7.28766798264513 0.05771121071190 1.63394
C 7.79284306195101 0.98853346490357 2.53966
C 7.38862523408288 0.86995556243100 3.86804
C 6.54522320762759 -0.18977424029616 4.29887
C 9.81058164453334 -4.36649711811671 -4.63458
C 9.31708025068266 -3.18139571864242 -5.12644
C 9.22186980731943 -2.87103669648128 -6.51394
C 9.84873571770076 -3.81910692028350 -7.35074
C 10.29018924978805 -5.00587187246783 -6.91191
C 8.77683080268752 1.97652492010691 2.20196
N 8.92950702142465 2.46669978430177 0.995204
C 8.97431464162446 -1.56550239681347 -7.02792
N 8.98875075655709 -1.25956296544285 -8.42779
C 13.06335880857595 -0.64513156356418 -4.80503
C 5.63786859386457 3.20525092253241 -2.99478
C 14.38844143870613 -0.99869713390800 -4.55938
C 14.89132550491015 -2.27376848100206 -4.72564
C 14.01283135902678 -3.27569677215497 -5.21041
C 12.65488053459761 -2.96591259589425 -5.46959
C 12.20653886493616 -1.69748558279862 -5.15379
O 14.51876586179502 -4.55404374656853 -5.42861
C 15.09519688401692 -3.27200671815599 -7.83766
C 14.83232128528709 -2.00774171411147 -8.67257
C 15.60596492096399 -0.87526590974302 -8.0952
C 15.38752340078114 0.46375513927097 -8.81908
C 13.96829407565072 1.02918110563267 -8.89959
C 13.34313562331173 1.10119888204198 -7.47527
C 11.90645226254715 1.67144497418148 -7.46798
C 10.87669369601314 0.58625251044522 -7.79098
C 9.41882306079373 1.04129195481914 -7.83369
C 8.55840406021418 0.05953586794261 -8.70848
C 3.43973502968485 2.45161061817151 1.34702
C 3.88990698894193 3.75489327674795 0.69346
C 2.67328825974441 4.70808821261378 0.755378
C 3.05475625191934 6.02474363219430 -0.0878038
C 4.49067281847741 6.57712120843329 0.15375
C 5.49612656010004 6.29172470031993 -0.927261
C 6.75532717928973 7.17733344710221 -0.62282
C 7.66961897400625 6.58987923012797 0.498651
C 8.18199538570599 5.19989863920642 0.181924
C 9.45135800495675 4.90411293589858 0.9904
C 9.90886081125459 3.44283574415416 0.676274
C 6.54428493268626 3.05766401190692 -1.96442
C 6.20949624313348 2.21696326663985 -0.92887
C 5.07370474206452 1.41900688343687 -0.930225
C 4.15424310518556 1.53923952037963 -2.01623
C 4.48795745687919 2.42443747788379 -3.02478
O 4.81880341571246 0.61856435116182 0.256955
C 4.57555078408973 1.39204547137723 1.46382
C 14.07136060552689 -5.23149144639378 -6.57004
C 13.95782403854789 -4.29407147072982 -7.78537
H 12.78535904056680 1.60304583066909 -2.49963
H 12.31309420626954 3.93279387563882 -2.7953
H 12.41667926151593 3.48913059640579 -4.52226
H 10.91309736623865 3.70029396160009 -3.75121
H 10.77597596945149 1.27724936340689 -4.67979
H 11.09561822015815 -0.05471039279543 -3.6124
H 8.00214143647393 2.61734152384394 -5.31293
H 6.94489820630281 5.19670171476614 -5.21447
H 7.25791535578465 5.00864695383644 -3.57363
H 8.84446644321691 4.66665742929018 -6.54342
H 9.83509416701473 5.03511325923904 -5.12866
H 9.86729845945737 3.49639689514887 -6.05637
H 13.62875420375018 -4.22906670807953 3.25245
H 14.18077572275608 -3.86987987872585 1.71551
H 13.55883357351111 -1.45161395361467 1.96428
H 14.50364739040468 -1.95721166884355 3.45116
H 12.64143112181853 -0.78558174902241 4.32353
H 12.32930042461149 -2.50505243071194 4.49219
H 10.89590057410035 -2.26282832248798 2.31176
H 10.83192232603938 -0.58227962102619 2.57938
H 8.78610991130376 -1.72928795155959 3.48092
H 9.80022063777764 -1.14242152009397 4.84871
H 10.60831624516997 -3.20816982377804 5.52164
H 10.02272559122692 -3.97670356656882 3.89309
H 7.94411456649000 -2.87518266456611 5.81433
H 8.54068307216627 -4.52808810684467 5.96965
H 7.82674320604707 -4.88160461549876 3.55901
H 7.17825640408547 -3.30833716927577 3.43122
H 5.51796873835975 -3.83597568691732 5.09177
H 6.13724164810276 -5.43066042423534 5.32849
H 4.22443287050957 -5.55581885877004 3.63524
H 5.63384098376502 -5.98680959771500 2.87774
H 4.37984461492512 -4.37866089291032 1.46541
H 6.07417203476003 -3.89212534702603 1.79443
H 3.45185910934356 -2.95246472363255 3.26902
H 4.33581204978874 -2.17230232135105 2.0147
H 6.32250498853821 -7.86678563909654 2.3741
H 7.85541975790964 -8.53979135062166 1.94014
H 7.36192463996676 -6.91752627739967 4.61798
H 6.91731763318019 -8.84364044894129 4.29113
H 8.92163289532882 -8.38802239109566 5.61426
H 9.32727969946603 -9.36969179632259 4.2704
H 9.63151313145972 -6.38781448624051 4.07976
H 10.91694426416519 -7.66527973864373 4.56616
H 10.38033645264086 -8.86091986182872 2.49778
H 9.55333199257697 -7.39411046987594 1.84695
H 11.75685778594381 -6.19918930725309 2.29656
H 12.48240561305165 -7.69602832989552 2.60333
H 11.80168168170232 -8.66030237190257 0.515066
H 11.22449117111186 -7.09201609834674 -0.0893259
H 13.62795070074619 -6.22170145278839 0.498939
H 13.96663146349747 -7.97356904712678 0.420699
H 14.52835828225355 -7.35834085999010 -1.70184
H 12.93720525763223 -8.18384723411600 -1.76505
H 11.90657783619350 -5.56116919063952 -1.47696
H 13.46413477357206 -5.18813835854183 -1.77713
H 12.55938825923554 -5.13994478522752 -4.06368
H 13.15598473713018 -6.62088310798190 -3.92154
H 10.96540279003733 -7.86103546942894 -3.624
H 10.24697827927302 -6.46882314199966 -3.14303
H 6.27495668487187 -1.63252483249139 1.228
H 7.56414839431718 0.12436592412190 0.606218
H 7.85062338041875 1.54726681378121 4.57844
H 6.51558988778580 -0.33150439171882 5.34501
H 9.90486985555347 -4.55333501933018 -3.54767
H 8.73872922684104 -2.50723441024608 -4.55133
H 10.03722980616354 -3.57449671811944 -8.36877
H 10.58326936198691 -5.70797397974484 -7.68176
H 9.45821020265150 2.17250086826372 3.01414
H 8.74295995807380 -0.84238517444344 -6.27598
H 15.04320661606425 -0.23936306719050 -4.25237
H 15.89133131667188 -2.51557352622159 -4.47354
H 11.96014472597489 -3.68077351936782 -5.75635
H 11.16814034402457 -1.47072848133863 -5.07573
H 15.39678798838033 -2.89936763540796 -6.80678
H 15.97519058434625 -3.70688760091000 -8.29599
H 14.94715276736535 -2.13610729394133 -9.73045
H 13.79920188514364 -1.75078889796933 -8.57465
H 15.42608223360592 -0.74460184795256 -7.02348
H 16.71585087455458 -1.06331929571436 -8.19443
H 15.97886843193020 1.28548539331562 -8.3292
H 15.76182322923155 0.29654358514307 -9.77794
H 14.02013860281742 1.98681651287000 -9.43143
H 13.36878143670403 0.40539712038248 -9.53658
H 13.32445312500308 0.08515645370124 -7.09545
H 14.05010494728122 1.59832278300141 -6.80263
H 11.65361553699392 2.16485959951627 -6.52153
H 11.77110099552935 2.46985765858291 -8.24426
H 11.23256793034461 0.10345247069502 -8.65289
H 11.09322545139456 -0.11348102678255 -7.01293
H 9.03060765076543 1.18428604384213 -6.79148
H 9.27574099658581 2.02972984018164 -8.33066
H 8.71170286192931 0.26302314514540 -9.75
H 7.51281752025939 0.26910418230835 -8.47031
H 2.57634601504301 2.05746798938839 0.813284
H 3.08434766761370 2.76500442189969 2.3647
H 4.30227286989786 3.77146747995271 -0.328569
H 4.73581029293317 4.25931414087823 1.29491
H 1.84137465319907 4.27848394252635 0.336399
H 2.34646486758751 4.95552054061691 1.76542
H 2.94783010569430 5.78299919782336 -1.17274
H 2.23591145298667 6.72837551490956 0.0385028
H 4.35712227598938 7.68787075600671 0.194165
H 4.82906159306283 6.31705891336561 1.17187
H 4.96651904711345 6.57697173903305 -1.79828
H 5.70779961727704 5.20554524053741 -0.916343
H 7.48926363563742 7.30628026226510 -1.47283
H 6.43822465274879 8.25708628898077 -0.323883
H 8.54270450423900 7.21820034069847 0.56587
H 7.19173264827105 6.58768492037268 1.49048
H 7.48682154219203 4.37973102618273 0.376977
H 8.51473403746072 5.13750425698745 -0.847658
H 10.29937303709416 5.61963731941780 0.806645
H 9.23418889261730 5.08665735595660 2.09333
H 10.79217617844547 3.15654538395677 1.18971
H 10.01073721695605 3.46187948045979 -0.4901
H 7.50958006566927 3.57085651343403 -1.96434
H 6.89752659751292 2.21037118811910 -0.068789
H 3.37466832646984 0.75419479728086 -2.12677
H 3.80958032351257 2.46210537357303 -3.89609
H 5.45740383677863 1.83049744467098 1.75429
H 4.31973180099067 0.71667438430879 2.27907
H 13.19786326638526 -5.92995076465682 -6.34346
H 14.80305718435661 -5.92774609183355 -6.81304
H 13.92807242640904 -4.96044586636344 -8.71313
H 12.94574809953045 -3.85232504736132 -7.81767
C 7.54653839931433 -0.31509754229749 -3.23146
C 6.42810576269233 -1.27830083145713 -3.59258
C 6.63238361380934 -2.48201821024830 -2.67583
C 8.02667046251933 -2.29673421797062 -2.05089
C 8.39314828203698 -0.84688579295992 -2.25862
C 8.69111301871989 -3.37598554918763 -1.4972
C 8.03917780825893 -4.62250907705616 -1.04773
C 8.22665392001561 -5.00051433002249 0.3008
S 9.24970759026130 -4.12342876760443 1.30785
C 10.54684922462182 -3.63963399418667 0.146336
C 10.11347986471721 -3.33471723786048 -1.1361
C 11.83585347356909 -3.44227386207257 0.620297
C 12.77240422630605 -2.96327987703400 -0.299717
C 12.30820540853773 -2.80042095392037 -1.61438
C 11.01134810616845 -2.93996075969864 -2.06179
C 7.20774261994920 -5.39603970582105 -1.83387
C 6.47137897447465 -6.44368038336934 -1.26412
C 6.52555820512818 -6.72609217021841 0.0481075
C 7.46629259270936 -6.09014630206552 0.83513
C 9.34386212708438 -0.04633768309464 -1.59883
C 9.58575853442499 1.21376564293882 -2.18236
C 8.72109430058570 1.74119810741846 -3.2081
C 7.68320709241720 0.98367648134217 -3.66798
C 9.70577147018230 -0.40117349963122 -0.179205
O 10.74955100076975 1.98664320760671 -1.89544
O 8.94117989811805 3.03077437347426 -3.58231
C 5.58042789052560 -2.66607605807065 -1.56858
O 7.69185805738000 -6.42484266142503 2.21484
O 12.19621334505653 -3.89379602804887 1.86994
H 6.41143587658471 -1.48321136059639 -4.71285
H 5.45850889659595 -0.81158187939042 -3.24175
H 6.65465890165975 -3.49465333420018 -3.15322
H 13.83247286889091 -2.77536773400114 -0.1803
H 13.05439347920278 -2.40712714428269 -2.33336
H 10.69500667243403 -2.77711632064063 -3.05081
H 7.23760950683135 -5.21286157322835 -2.90308
H 5.87007421200819 -7.06858244187912 -1.87432
H 6.20580539505058 -7.75686318042059 0.34458
H 7.01927005573803 1.37780132671504 -4.32733
H 9.09779501769686 -1.26896746054328 0.146051
H 10.73228523167356 -0.78371996118758 -0.0365788
H 9.69569236395708 0.43229192806217 0.525512
H 5.78219505031115 -3.59677737078388 -0.965757
H 4.60715119346419 -2.83001792523572 -1.99336
H 5.54513095215976 -1.80999954454202 -0.837861
H 8.66433892767181 -1.90041894669937 -9.1431
