# Supplementary material for: A light-fuelled nanoratchet shifts a coupled chemical equilibrium
Source: Nat Nanotechnol. 2021 Dec 16;17(2):159–65. doi: 10.1038/s41565-021-01021-z (PMC8956507; doi:10.1038/s41565-021-01021-z)
Supplement: Supplementary file 3 — Supplementary Data Set 2. Gaussian output and xyz files for computed structures. [file 41565_2021_1021_MOESM3_ESM.zip › +1-protonated-sampled-sturctures/SRR/1-H-opt_100.xyz]

260   0
energy: -42.781792565220 gnorm: -0.465547
C 8.95928258013274 1.88074784612944 -3.2991
C 9.22270583480893 3.02386773410666 -4.28454
C 9.94940492926522 0.69229991173276 -3.5364
O 11.30859575152798 1.14151606714685 -3.45708
C 6.39458312041299 1.47701529604857 -6.91376
C 4.93065881475716 1.86504263105598 -6.64271
O 4.27549321596102 0.94861657636813 -5.71722
C 6.97052730071012 2.55566428292275 -7.86924
C 11.64963121875267 -1.59505321841856 2.53365
C 11.56992236569664 -1.40162655387652 4.08853
C 10.99933199198747 -2.60335881155108 4.84955
C 11.14781180164582 -2.44524323727112 6.33965
C 10.60989656077062 -3.72988702583875 7.11444
C 9.33579875080201 -4.33068233990734 6.52589
C 8.06275459860390 -3.44977844212515 6.649
C 6.86574533828345 -4.02051092806319 5.93265
C 5.60867078092245 -3.17670553331051 5.83687
C 4.67843382615639 -3.47033493383948 4.58539
C 5.02022954301926 -2.71887533410173 3.32891
C 5.22962934970811 -1.22319951209930 3.54822
O 6.07011277654706 -0.63970908355227 4.53461
C 7.96447433351687 -6.47893568617129 3.50633
C 9.26281339201813 -6.08562658223176 2.90379
C 10.42405810825354 -6.96445645499397 3.30702
C 11.81952497992439 -6.49959330420150 2.79336
C 11.88279592454251 -6.15948557093483 1.27677
C 11.78317910186813 -7.38584489668795 0.289033
C 11.48058596554723 -7.08164054821347 -1.14466
C 10.16662982233441 -6.27511712298192 -1.20262
C 9.97913494115188 -5.80800361967466 -2.58258
C 9.51722529289921 -6.82614272264249 -3.55912
C 9.49035526522093 -6.55972341654634 -5.0728
C 10.66594758030710 -5.71018193779063 -5.43564
O 10.88482657149663 -5.46259244325746 -6.78801
C 7.31718559028957 -0.09520647832277 4.07696
C 10.71887799243910 -4.07502155343527 -7.10542
C 7.86310632600635 -0.41177810596261 2.84097
C 8.91291925043073 0.24064552280897 2.34534
C 9.54426596501105 1.24637033887015 3.07747
C 9.09902640595037 1.50054470694159 4.41006
C 7.96805179858720 0.84927694168386 4.80666
C 9.58533982609387 -3.27347705367015 -6.61694
C 9.52062379662294 -1.96264270153369 -6.86116
C 10.55678768883335 -1.29721514332353 -7.53224
C 11.57748021249068 -2.07913546865079 -8.15924
C 11.70751031825630 -3.44468204756120 -7.94568
C 10.73161513206121 1.84805906192544 2.4643
N 11.06862693379251 1.77623205944897 1.23821
C 10.46045020175647 0.03453152641590 -7.67233
N 11.43087614787862 0.74821488315978 -8.34319
C 12.20397733707965 0.13046913965780 -3.66342
C 4.31798228616100 1.26682313518420 -4.36764
C 13.38215035561012 0.02483174577544 -2.89181
C 14.23257217503632 -1.01818185219276 -3.09055
C 13.99256018658705 -1.98676110527980 -4.00849
C 12.91624886644130 -1.78113263547506 -4.87649
C 12.00696354405605 -0.84307001332237 -4.60872
O 14.85560158161984 -3.13916260072130 -4.04422
C 16.63377003019374 -3.38253668594914 -6.82345
C 17.05177153901743 -2.81787623859245 -8.17839
C 16.74694756352672 -1.28383272373702 -8.38084
C 17.41973411659269 -0.32155539498792 -7.42369
C 16.66834020388069 1.09545631579045 -7.45485
C 15.25295587508096 1.12371235794518 -6.76657
C 14.29956629490170 2.14533901163589 -7.23411
C 12.92625755480249 2.00808495030074 -6.45768
C 11.81241477948722 2.81140295277722 -7.10571
C 11.42262399636304 2.17800205184650 -8.42327
C 2.94547751735215 2.67142840295316 1.75808
C 4.14654352460254 3.21639839541010 2.65088
C 5.53492986890044 2.67603253782341 2.27959
C 6.73452295312123 3.69248154133545 2.43301
C 7.99257859035219 3.43977244732758 1.61325
C 8.04888716725329 4.36620704935567 0.364066
C 9.18483428221120 4.09856838702152 -0.472566
C 10.45596245536036 4.61488952349779 0.157447
C 11.67983073986645 4.33016517320792 -0.651352
C 11.94476371730458 2.84896599023752 -0.82486
C 12.24538745225627 2.15048017446779 0.565915
C 4.79143781989484 2.40754443430634 -3.7024
C 4.63421008024843 2.45739929067347 -2.32177
C 4.01703457817400 1.37804932604127 -1.56215
C 3.70994828879629 0.23313290128607 -2.27858
C 3.87798773171494 0.20240514206396 -3.6048
O 3.81982620760407 1.51291035270245 -0.159773
C 3.35917515826382 2.72243488169458 0.248142
C 14.54757607098089 -3.98235994700137 -5.18704
C 15.11459153264958 -3.24578667798014 -6.47229
H 9.17898590040525 2.25458505910764 -2.28752
H 8.86473655270880 3.98818263263781 -3.92648
H 10.30768935267970 3.18676107890009 -4.40084
H 8.92484687078209 2.75624391677635 -5.31877
H 9.75463557297555 0.08094657041225 -4.40946
H 9.91807587867624 -0.01189961261152 -2.6807
H 6.44580839312302 0.45232533257888 -7.33822
H 4.36151188412890 2.04934975974066 -7.53722
H 4.96855093819568 2.82494277123177 -6.19457
H 6.50384810340971 2.51106605768765 -8.91743
H 6.78045474221556 3.51701965396861 -7.37235
H 8.04950017024094 2.50596443242316 -8.07093
H 12.60793309770651 -2.07569811217091 2.31763
H 11.52892439333826 -0.65180620465955 2.08961
H 11.01524953151700 -0.52306293722847 4.41934
H 12.64197939840980 -1.27968331857921 4.41227
H 11.50480972842752 -3.49374122176193 4.43499
H 9.92855350058755 -2.74077344624531 4.58087
H 10.60390184989062 -1.54280337628702 6.69962
H 12.23016441588358 -2.17108869763301 6.56553
H 10.41557282560709 -3.45598741158317 8.10215
H 11.46273812989734 -4.41102455152097 7.17365
H 9.16070234960094 -5.31878867621908 7.03048
H 9.56902314894984 -4.57727502193358 5.45865
H 8.24507707567912 -2.42024396155619 6.21882
H 7.92071142532513 -3.22133837033392 7.70759
H 6.73129033284345 -5.09825646717232 6.16064
H 7.22309166558612 -4.14660944272307 4.89013
H 5.86763247093471 -2.12182249088782 5.82249
H 4.98835746962849 -3.16962965178830 6.71608
H 3.59479396906157 -3.22439982892845 4.77465
H 4.63783530146789 -4.51766201064238 4.41569
H 4.19382208795491 -2.97843716285447 2.56579
H 5.86461815381756 -3.16347070694423 2.88866
H 4.25485953997589 -0.90739975896440 3.96356
H 5.35954618069546 -0.68498647759550 2.5141
H 7.85787523544079 -6.41718990189958 4.54602
H 7.79224891165638 -7.52892265975960 3.34199
H 9.10573308853193 -6.20588463695329 1.83929
H 9.42076973800708 -5.05670738672613 3.09127
H 10.45237558204325 -6.97847696643791 4.41279
H 10.17725421760287 -7.93162210077341 2.86437
H 12.17455634828664 -5.65965932526744 3.34536
H 12.52659601119572 -7.33799299587588 3.03282
H 10.96331300379858 -5.57633985348705 1.15618
H 12.68430044076893 -5.53773445967349 0.912663
H 12.62354013902853 -8.03757114806248 0.449939
H 11.01560509459670 -8.04608524356469 0.772284
H 12.37508787766939 -6.66524426462098 -1.541
H 11.34340958702394 -7.93053209591814 -1.84965
H 9.31770542758761 -6.69466626213671 -0.782524
H 10.36684702287754 -5.35804750399858 -0.65851
H 9.33007294160866 -4.89647923993083 -2.7103
H 10.98784451782189 -5.40239406404034 -2.87804
H 10.00580457985674 -7.76872787595445 -3.28773
H 8.56699144815215 -7.21048047912231 -3.18853
H 9.41525296607690 -7.41557556107487 -5.73816
H 8.51616127524826 -6.01476212887724 -5.23953
H 10.60622820740869 -4.82586665775107 -4.91882
H 11.58580085702046 -6.14677675237209 -5.03184
H 7.40811036205265 -1.19599495317196 2.32075
H 9.27512157086252 -0.10539131472446 1.40338
H 9.66969809627915 2.17053475469832 4.98961
H 7.63549695639657 0.85552790150678 5.88147
H 8.88605241301354 -3.81848334838322 -6.10618
H 8.73810537429907 -1.47080943206599 -6.38352
H 12.19510606492272 -1.62587647427292 -8.86598
H 12.37977199403261 -4.10528622177423 -8.36639
H 11.33578874536289 2.44933834313703 3.14944
H 9.69505068940998 0.59603281503025 -7.24467
H 13.69666639066038 0.90855143859333 -2.38783
H 14.93526901768898 -1.43892424829704 -2.35884
H 12.63846787528714 -2.55068675089940 -5.55486
H 11.26861184580505 -0.71256294671384 -5.34496
H 17.37079378636680 -3.06370851355339 -6.07235
H 16.84719898969039 -4.44877823131379 -6.89187
H 18.15358779754232 -2.90724539908796 -8.35632
H 16.74237374485127 -3.47087299149891 -9.00713
H 16.91210208942213 -0.99051180378525 -9.3998
H 15.69292731098643 -1.09817873567846 -8.2199
H 17.45477095207765 -0.80320780937632 -6.44319
H 18.54809477096373 -0.20008187338752 -7.54279
H 17.14110148300377 2.00316721505227 -7.01482
H 16.49587747241944 1.35403240726801 -8.47485
H 14.77195108820685 0.15443256176440 -6.82176
H 15.34681758045184 1.24594316800657 -5.66581
H 14.71342807288683 3.13036814969653 -7.10634
H 14.02467660005252 2.09474068240003 -8.29722
H 12.59605758390651 0.93920479172614 -6.34132
H 13.07590170645067 2.35419390920426 -5.39677
H 10.91643417782495 2.88360744266118 -6.51716
H 12.14616137011283 3.84133983943074 -7.2705
H 12.14054566158164 2.52288159445842 -9.20327
H 10.43813536543451 2.57454532569119 -8.80746
H 1.97417558608475 3.17272612741715 2.02027
H 2.75858919938491 1.58069970974501 1.92603
H 4.03880741967422 3.02750985247862 3.72679
H 4.14778207122474 4.34294321681925 2.65018
H 5.80794404376406 1.74691992601743 2.78351
H 5.48710004684026 2.41067672680677 1.23147
H 6.49167997451318 4.73688556160240 2.34794
H 7.04742208667928 3.68463543964881 3.48509
H 8.88359469849007 3.66171043292379 2.22967
H 8.03123536236308 2.38415848891479 1.36537
H 8.06168170441778 5.38077608829383 0.706488
H 7.08623499836456 4.27828725971625 -0.208852
H 9.32514239101130 2.98538728767868 -0.574862
H 9.01578695445424 4.46221695827678 -1.50704
H 10.28312012550380 5.69666366922631 0.329523
H 10.59805340949617 4.27672932217324 1.19243
H 11.57842756602251 4.75695627017984 -1.63072
H 12.52390369595393 4.80443894450930 -0.203214
H 11.12065684797596 2.33247623792350 -1.28313
H 12.76619357572068 2.77581039469501 -1.50562
H 12.80007015353287 2.78750254125408 1.25922
H 12.85489886533044 1.18087061916436 0.509929
H 5.48859499576910 3.00283101026808 -4.15937
H 5.05169808950171 3.23396601821490 -1.74886
H 3.48112686323400 -0.63036403415236 -1.65574
H 3.78980946277298 -0.75537850382125 -4.09177
H 2.51015498270696 3.08673452924091 -0.282675
H 4.15929035240681 3.37809643624229 0.0862114
H 13.51128388914136 -4.13704236163445 -5.20636
H 14.94149829743418 -5.03732429489061 -5.03693
H 14.59552666727240 -3.71592478415797 -7.25386
H 14.85947287069594 -2.17540737762325 -6.37287
C 6.20633240434481 -2.16059402956938 -4.50716
C 5.60349870291066 -3.52139269402216 -4.75708
C 5.70181205281925 -4.19582113560707 -3.35832
C 6.70889548299471 -3.37944714827318 -2.57773
C 6.66149337112249 -2.00788931780582 -3.20013
C 7.55878812632379 -3.69178875069218 -1.51291
C 7.27567452064101 -4.92783907889539 -0.678696
C 7.25464709267046 -4.79731083317037 0.692381
S 7.73077508704240 -3.29751275081858 1.47283
C 8.92342442187695 -2.77741637765305 0.300961
C 8.74302377282678 -2.90426783634771 -1.1002
C 10.16891751864833 -2.33075061449621 0.831722
C 11.14675379256417 -2.01133855600710 -0.0970386
C 10.98904542180864 -2.04748971970314 -1.47966
C 9.79547082038944 -2.53716299597934 -1.97645
C 7.04057023510244 -6.17713091018938 -1.25627
C 6.70498840939651 -7.32213351450931 -0.56372
C 6.65475580782146 -7.18138668724530 0.827975
C 6.86600963158506 -5.94024356046959 1.42884
C 7.06290617075901 -0.79745511551006 -2.62124
C 7.22027455661351 0.25688019239573 -3.5052
C 6.88140436942758 0.15277612824186 -4.89114
C 6.33376656429375 -1.08131609010941 -5.35012
C 7.08922532142618 -0.39566888105747 -1.16809
O 7.52272055906478 1.53007474806273 -3.02448
O 7.10239708338380 1.24964944119682 -5.69271
C 4.46117768390988 -4.18577725025084 -2.61326
O 6.90938335418632 -5.73647983986785 2.87011
O 10.49562110661964 -2.37531789535747 2.2292
H 6.15840522639539 -4.01494276724433 -5.5584
H 4.54651487412009 -3.44778130155072 -5.03997
H 6.06241888515285 -5.29144495308372 -3.57355
H 12.01206093681567 -1.50073682499146 0.34818
H 11.87198439790711 -1.77832813364774 -2.05905
H 9.68504603057387 -2.51214562174053 -2.98905
H 6.99513103305355 -6.14395789520654 -2.35215
H 6.54296659613594 -8.30811174321787 -0.946985
H 6.23012352061728 -7.97275938397191 1.44424
H 6.00232588638647 -1.18354642988452 -6.34214
H 6.27055709273804 -0.99457642661001 -0.615597
H 8.08049091914995 -0.66331765196097 -0.956793
H 6.96702775340693 0.67425576987292 -0.953629
H 3.57334293852084 -4.67244275561948 -3.13644
H 4.14308806179057 -3.17215030438644 -2.2842
H 4.39716614537096 -4.70284330648263 -1.68007
H 11.58842717731590 0.37707013457086 -9.27574
