# Supplementary material for: A light-fuelled nanoratchet shifts a coupled chemical equilibrium
Source: Nat Nanotechnol. 2021 Dec 16;17(2):159–65. doi: 10.1038/s41565-021-01021-z (PMC8956507; doi:10.1038/s41565-021-01021-z)
Supplement: Supplementary file 3 — Supplementary Data Set 2. Gaussian output and xyz files for computed structures. [file 41565_2021_1021_MOESM3_ESM.zip › +1-protonated-sampled-sturctures/SRR/1-H-opt_101.xyz]

260   0
energy: -42.765670956772 gnorm: -0.466707
C 11.90214522650434 1.66035560829987 -2.58097
C 12.44441555787359 2.23650319360317 -1.30118
C 12.91424041181691 1.86138794001198 -3.75098
O 12.84693517037819 0.84793729042901 -4.78652
C 8.00988382001475 3.41806440164954 -5.73965
C 7.19723545612649 3.74602720786582 -4.49925
O 6.02390357893577 2.93935401145024 -4.3355
C 8.45080254419388 4.75881049222705 -6.27841
C 12.55565515679528 -1.40010355225899 2.19986
C 12.07101738909218 0.02501630700933 2.21716
C 10.75807214536311 0.09294688291529 2.90299
C 10.68889244013137 -0.19710462164392 4.41523
C 9.53149148276614 -0.99364805200584 4.95637
C 9.64086090451561 -1.27133105581575 6.521
C 8.43760933480849 -1.94676709655644 7.07246
C 8.28046311082822 -3.34617731637409 6.511
C 6.85733231330535 -3.81725109305923 6.58562
C 6.37869997033956 -4.93089595800541 5.59952
C 6.57813538994422 -4.55879384302577 4.1044
C 5.69185195412227 -3.39522040363666 3.72438
O 5.77019616430627 -2.21243263341261 4.5507
C 8.06406687979754 -7.80648925426234 1.72337
C 8.94345703254397 -8.40865921275063 2.85158
C 10.43121702229521 -8.08043552461815 2.7483
C 10.87677790981931 -6.51122618122766 2.98276
C 12.33090335541444 -6.34305217799623 2.66423
C 12.56511583860374 -5.98378920855678 1.22277
C 11.99480138735693 -7.00919417085302 0.0969329
C 12.45501879304610 -6.71694175546101 -1.40629
C 11.91410246533194 -7.61625533655883 -2.47806
C 10.45608516397895 -7.21624771745063 -2.7234
C 10.02535653965024 -7.47925306613036 -4.21712
C 11.06400297124140 -6.96519531615427 -5.15971
O 10.56087794545512 -6.58350142942989 -6.40568
C 6.25966558205041 -0.99350031130648 3.88683
C 10.55947081172701 -5.21451483371236 -6.60452
C 6.87028542328124 -0.86771626118861 2.64562
C 7.34494049980099 0.36372266261029 2.22245
C 7.19402660148406 1.45000941766727 3.03932
C 6.55287508900371 1.35859978959243 4.24977
C 6.11602776294482 0.15710175224572 4.69629
C 10.15490968654385 -4.40040407033472 -5.55062
C 9.99989591126366 -3.03375570214691 -5.82919
C 10.32094325447754 -2.53303743562365 -7.10707
C 10.71753440558825 -3.38168280182466 -8.18847
C 10.86506725069019 -4.68308330898429 -7.86929
C 7.70027882417416 2.63706259174827 2.51215
N 8.11263013176795 2.83886055864213 1.29135
C 10.28543262966745 -1.11051133908695 -7.30738
N 10.73863108908655 -0.41931151656253 -8.45103
C 13.47720954152411 -0.37989927555839 -4.56343
C 5.69035174275851 2.77422325522114 -2.95802
C 14.73120721627014 -0.52614921363418 -4.04073
C 15.32897659157062 -1.77469467021161 -3.95252
C 14.75820190195087 -2.96515249590233 -4.36717
C 13.46607381100213 -2.80612027044382 -4.86108
C 12.84979492704340 -1.56201710298125 -4.95727
O 15.41586765241261 -4.19834628981737 -4.16775
C 15.84971980015613 -4.65011402072560 -7.05425
C 15.67801854460451 -4.45512749304368 -8.5428
C 14.90936228406725 -3.15562669902008 -8.87674
C 14.67921522533394 -3.03112648347265 -10.3779
C 13.68225700823274 -1.90379067631305 -10.8085
C 13.86957002536478 -0.53062805009867 -10.1169
C 13.49845450461683 -0.35143447306126 -8.6241
C 13.26790192877388 1.00755323217752 -8.07244
C 12.02965104722540 1.71296275185115 -8.68707
C 10.72516584414843 1.06932300367495 -8.33587
C 3.23530675539195 0.63934840560211 2.58242
C 2.79330338416352 1.87042095387316 3.27611
C 1.47929370490394 2.45805796283334 2.71952
C 1.39762343936044 3.98933386722521 3.09
C 1.86579479716716 4.99323327218361 2.03991
C 3.33358700172506 4.87845126020909 1.86112
C 4.00434762605248 6.15634905437982 1.25158
C 5.50619038499364 6.31820734716270 1.32879
C 6.24934374129897 5.02014176973367 0.985117
C 7.77116681478102 5.33233974698255 1.31667
C 8.68143528157784 4.11188355413285 1.00512
C 6.39541406690463 1.89911351394180 -2.1044
C 5.94824990497407 1.69222419988896 -0.774562
C 4.83929718348252 2.44025853892571 -0.296673
C 4.21169890454581 3.32404773896023 -1.17591
C 4.63527524670261 3.54415091125079 -2.49125
O 4.36494459962847 2.13367244815477 0.991295
C 3.55691171707901 0.93005457388945 1.10858
C 14.81812150083906 -5.34168717794782 -4.79953
C 14.63049430359486 -5.25711120283227 -6.3148
H 11.86244812791914 0.58731632847412 -2.4451
H 11.72533462965736 1.96669955436914 -0.518806
H 13.42759283364619 2.00932053429052 -0.954726
H 12.48213293240507 3.33987217931812 -1.22696
H 13.92033505917924 1.78817533835362 -3.34229
H 12.71261086356983 2.85131200480832 -4.15184
H 7.54905781174230 2.82579156276551 -6.51696
H 6.87996621983034 4.79893867981111 -4.52024
H 7.80689435115198 3.69444997531692 -3.5763
H 8.82863773202333 5.42119289323795 -5.51715
H 9.19917568518867 4.56318103286642 -7.108
H 7.71042319447285 5.31922111016305 -6.79611
H 12.82224284300873 -1.63038396958723 3.18911
H 13.49020283194748 -1.42547256660692 1.70703
H 11.93811315871559 0.37804642570980 1.15811
H 12.80772758436602 0.70094749571750 2.63501
H 10.09104599644525 -0.57475840189458 2.35845
H 10.21209836562859 1.01137900223452 2.65131
H 10.70363118072894 0.71966498108300 5.02973
H 11.63939462102672 -0.66855750335980 4.70721
H 9.26828264762971 -1.96969917938816 4.41025
H 8.67927217646842 -0.49472651588337 4.74978
H 9.80883473448866 -0.32310907340098 7.02842
H 10.54928003779738 -1.79015672421640 6.71956
H 7.53161771849357 -1.41750622345981 6.82013
H 8.54885556977255 -1.99669614492924 8.17917
H 8.96762704813363 -4.04711948263409 6.9651
H 8.58534915707492 -3.40385007464601 5.46196
H 6.20984664165729 -2.92807223199280 6.34713
H 6.66077379899455 -4.20802047548531 7.5716
H 5.32858789360865 -5.20401181193171 5.88763
H 6.96789000756491 -5.84804505917526 5.85938
H 6.55488138056838 -5.44624792458572 3.51584
H 7.61723463389252 -4.23254230565388 3.98099
H 4.62287833467347 -3.64466285210516 3.70807
H 5.70737195043950 -3.04085587056691 2.63482
H 6.96988152812228 -7.93432686835226 1.88337
H 8.40320950286237 -8.32826522605331 0.768139
H 8.62124227885070 -7.99765311495190 3.81392
H 8.73172500585981 -9.51159843897054 2.99168
H 11.01338625902404 -8.63139519558353 3.48292
H 10.75446693576330 -8.30250980887739 1.72255
H 10.32740347126070 -5.72629598141014 2.50414
H 10.51438281502833 -6.30162175888043 4.03641
H 12.73295546424490 -5.49170212898871 3.25722
H 12.88727433021317 -7.28303291870558 2.99415
H 12.06011492584286 -5.01707394185282 1.12596
H 13.65050350690526 -5.80874969504679 0.90728
H 12.14808193578443 -8.12014832091307 0.288092
H 10.90118448707220 -6.79032616675960 0.0485062
H 12.34783679790319 -5.63087558423699 -1.6136
H 13.49770291239256 -6.89215198655096 -1.35813
H 12.47826665666909 -7.58872791915583 -3.37407
H 11.88426911554864 -8.63027020912919 -2.07052
H 9.77197276225303 -7.75998247828008 -2.11428
H 10.30615855476596 -6.21438610238544 -2.36503
H 9.73858598992802 -8.49742569887350 -4.37396
H 9.12316015014727 -6.95823882840416 -4.52789
H 11.67512121287404 -6.17489281058127 -4.74465
H 11.71145740431847 -7.91343491135939 -5.33198
H 7.06410449078982 -1.66601654157340 1.9403
H 7.93514168329626 0.48519656823197 1.37519
H 6.46840673214795 2.25718554570922 4.8537
H 5.85034760402722 -0.06929863345228 5.69453
H 9.61699854277344 -4.88578104694541 -4.76911
H 9.73291007273342 -2.43686789866718 -5.0711
H 10.81444606949073 -3.11925488680091 -9.23085
H 11.10495829139419 -5.44893013804958 -8.65587
H 7.77141680530808 3.47617703689243 3.18808
H 9.84056453013696 -0.47286773201752 -6.56437
H 15.30152089206723 0.35919957789124 -3.74452
H 16.33415158273542 -1.89368788099326 -3.4745
H 12.92687820767035 -3.65100758534073 -5.1274
H 11.88010949119735 -1.56724603897320 -5.38356
H 16.19782292667022 -3.73468340901712 -6.63291
H 16.64705391703928 -5.41651368981161 -6.85403
H 16.73098091184835 -4.51864134687311 -8.87518
H 15.17745198766282 -5.28771319439043 -9.00421
H 13.93052804847393 -3.28728340220584 -8.37863
H 15.38324384083293 -2.25598665063134 -8.43318
H 15.58283397661861 -2.90077714074845 -10.9325
H 14.25920069129116 -3.95124350297105 -10.7246
H 13.84001828472620 -1.78116018973519 -11.9132
H 12.62389714696389 -2.25782234272026 -10.6867
H 14.93952112851791 -0.11157179111531 -10.0664
H 13.33168717993280 0.27061689704574 -10.6731
H 12.66380636397686 -1.02434905450674 -8.41155
H 14.35740619819933 -0.75140602881974 -8.04689
H 13.22146876735574 1.03433534216263 -6.94545
H 14.22333699041990 1.56353715199334 -8.3799
H 12.16726799945672 2.76615796649772 -8.51323
H 12.28359444525077 1.68395423295930 -9.7292
H 9.87547360657256 1.49347754830252 -8.94307
H 10.51680677782295 1.31958826714310 -7.25326
H 2.40148897043976 -0.10575151032727 2.67136
H 4.11588972652174 0.22213022349173 3.04246
H 3.47255510954690 2.62024147073301 3.13769
H 2.64078114492164 1.55507509587273 4.32973
H 1.35229571580643 2.43353460931759 1.66143
H 0.62587608454201 1.94667386708166 3.14752
H 0.37078712334523 4.22118934609295 3.28287
H 1.93649379571410 4.24762399960397 4.01566
H 1.29234178566279 4.88823022520091 1.08665
H 1.56297921524307 6.05429586337317 2.40443
H 3.67475940677974 4.03099007229447 1.28916
H 3.87031533939376 4.74000392408098 2.83236
H 3.61139388692865 6.17023173027327 0.148547
H 3.38338444683536 6.92729131242168 1.77144
H 6.08988000244163 7.07787871899867 0.730103
H 5.66716681370879 6.46265447069380 2.40782
H 6.03462071898510 4.09842971490765 1.55816
H 5.94257054901711 4.81363481863016 -0.054819
H 8.02807720026613 6.25743516832599 0.747302
H 7.93052127519856 5.49566409088561 2.39678
H 9.63097706474515 4.23436242887318 1.45393
H 8.91932819763200 4.10086095490343 -0.0767824
H 7.19231745017001 1.28756150506653 -2.39321
H 6.54805956117605 1.12667808667665 -0.106698
H 3.24501028229277 3.63919400819217 -0.88469
H 3.98311506656179 3.93086643388428 -3.27554
H 3.98350994216615 0.09420177199533 0.563194
H 2.65280240266872 1.14946618852500 0.488793
H 13.83785511811144 -5.43697073653948 -4.26643
H 15.58270439122539 -6.17326608180974 -4.51207
H 14.37601724787970 -6.30452132427201 -6.63666
H 13.67203481146914 -4.68339381037483 -6.4831
C 7.81212985166927 -0.60861435502883 -4.66917
C 6.78817534816881 -1.62440054111329 -5.00004
C 6.81385166600510 -2.62021850585100 -3.91618
C 8.08413900584523 -2.31150612151326 -3.11668
C 8.57172287916582 -0.99192731923459 -3.48066
C 8.64756816910059 -3.08285204057392 -2.15544
C 8.02627164331565 -4.29779911909614 -1.55276
C 8.19859652280263 -4.68142451745283 -0.272725
S 8.86305749385165 -3.41712632033367 0.757934
C 10.24650036554581 -2.85166418369095 -0.27987
C 10.01296666261640 -2.78754401614204 -1.65556
C 11.54695123888570 -2.42992528232933 0.213544
C 12.57996569775601 -2.18768156937194 -0.608324
C 12.31440136807511 -2.09840320612747 -1.96497
C 11.07262955859852 -2.38718801786181 -2.49639
C 7.28791154405770 -5.18805459664743 -2.38288
C 6.85859116139403 -6.40872558731816 -1.95251
C 7.08076762604244 -6.77547554839618 -0.617427
C 7.73015332713639 -5.94783621957756 0.264081
C 9.39576770505264 0.01872490742750 -2.77583
C 9.64941796172215 1.19617303437804 -3.49037
C 8.90391751260629 1.49948938745220 -4.69158
C 7.94395319644282 0.64283728216703 -5.2337
C 9.42530600317215 0.23055803589579 -1.33609
O 10.56624985314531 2.18368068981668 -3.05128
O 9.21072929132000 2.66196385696787 -5.39
C 5.58519637997854 -2.38764342295155 -3.13873
O 8.15566266742516 -6.37317776808976 1.57008
O 11.62863680143823 -2.37929111950474 1.60263
H 6.89845881097421 -2.18032880246516 -5.96794
H 5.80825243526559 -1.05628167721754 -5.11882
H 6.95687249463113 -3.60518084674982 -4.40313
H 13.62106772391790 -2.06927061235690 -0.298469
H 13.22721137339462 -1.98341578500191 -2.58686
H 10.85945526999441 -2.25072938903068 -3.52803
H 7.09813505571837 -5.05524448108264 -3.43248
H 6.38727320099168 -7.12085628450772 -2.63529
H 6.51090215349756 -7.59967116213858 -0.211743
H 7.45103870563651 0.76873107155526 -6.19881
H 10.19218053489564 -0.43915174782985 -0.958374
H 9.73304401038595 1.17642319479010 -1.01237
H 8.44463847976570 -0.04143759664652 -0.943566
H 5.66758317681987 -1.45797306962142 -2.57129
H 5.40785037114538 -3.22040976447120 -2.47866
H 4.65490848198178 -2.32828376931510 -3.74337
H 10.91209253826004 -0.74900789922330 -9.39878
