# Supplementary material for: A light-fuelled nanoratchet shifts a coupled chemical equilibrium
Source: Nat Nanotechnol. 2021 Dec 16;17(2):159–65. doi: 10.1038/s41565-021-01021-z (PMC8956507; doi:10.1038/s41565-021-01021-z)
Supplement: Supplementary file 3 — Supplementary Data Set 2. Gaussian output and xyz files for computed structures. [file 41565_2021_1021_MOESM3_ESM.zip › +1-protonated-sampled-sturctures/SRR/1-H-opt_102.xyz]

260   0
energy: -42.788199715372 gnorm: -0.466978
C 12.92243361393899 0.61326637102440 -1.58994
C 13.97276981747430 -0.00354053190415 -0.60077
C 13.63650124678843 1.41292281751711 -2.68693
O 14.61346882924811 0.77999186386006 -3.55016
C 10.81822515410961 3.89966958004397 -2.41472
C 9.55530761378504 4.79696422781262 -2.31264
O 9.04950949874152 5.03289817296485 -3.7153
C 11.42609307234473 3.91265468293811 -0.976994
C 13.35031498630785 -4.20891978177920 2.35145
C 12.49768079027776 -3.04600461244375 2.93389
C 13.12702794876795 -2.29613137258578 4.08723
C 12.24650310181398 -1.11041162964647 4.40392
C 10.72828590778554 -1.39231355723410 4.74112
C 10.56484028564215 -2.35699073865323 5.89524
C 9.11410511288436 -2.88421877961129 6.12438
C 8.94220778958422 -3.89615217001085 7.25518
C 7.50810633019924 -3.97366329763587 7.82318
C 6.75740317287120 -5.32611090348338 7.36907
C 6.69418190154837 -5.55754734165865 5.87722
C 5.60519926918455 -4.68078177323760 5.274
O 5.99685370910716 -3.33650478204826 5.5814
C 7.75337644383662 -7.95882838132672 2.92288
C 8.96809359230517 -8.63585988971265 3.68289
C 10.21618268109516 -8.38996385419106 2.73103
C 10.58203953439401 -9.38037577067855 1.62577
C 11.76210037292466 -8.93090341517706 0.712706
C 11.48863453159945 -7.70507833493484 -0.121104
C 10.38353253210695 -7.81981085457387 -1.15741
C 10.27829074005116 -6.48929695278686 -1.95475
C 9.16053045508631 -6.50741093020688 -3.02104
C 9.02530307733741 -5.08412081634631 -3.75815
C 7.79624269141338 -4.85797706534249 -4.63989
C 7.81849332059233 -3.36620735364332 -5.06487
O 8.94973774765234 -3.18620113762465 -5.93988
C 6.44828429750606 -2.51708219559574 4.51722
C 9.42513628452363 -1.87904468375260 -6.13732
C 6.94956527001838 -2.80664367324948 3.26782
C 7.45322473917315 -1.78088407095896 2.48159
C 7.37062261212889 -0.41676733809794 2.85417
C 6.80821016097453 -0.09317887578054 4.05584
C 6.38423821024003 -1.14816521903913 4.83784
C 9.70047974483711 -1.44030496404644 -7.40899
C 10.04529227122083 -0.16082367453568 -7.70079
C 10.17740433876875 0.84225690456379 -6.6364
C 9.74348793638850 0.37163226221115 -5.37462
C 9.50855191714861 -0.95778526452881 -5.10776
C 7.76617517136841 0.63932386161650 1.88445
N 7.61120270476854 1.90908162474559 2.08858
C 10.77002148882140 2.09819567489554 -6.9362
N 11.13138201602239 3.01288440181599 -5.98948
C 14.13206578682962 -0.42462809366972 -4.04546
C 7.87126910502631 4.27714766450510 -3.91636
C 13.03275122778929 -0.46025407026586 -4.91393
C 12.59197071761997 -1.69305500300913 -5.3772
C 13.31727310921921 -2.86562844141647 -5.2072
C 14.47412360529066 -2.83119940041619 -4.40598
C 14.76527749854809 -1.65325409303678 -3.80506
O 12.78227329889165 -4.10767274380496 -5.63259
C 14.06856066916261 -4.47873888429051 -8.39964
C 14.06248075265795 -2.98857487425538 -8.82
C 15.35214687003092 -2.32219391814912 -9.29499
C 15.18534816991818 -0.77941341800506 -9.49364
C 14.74860571821533 -0.00405382293373 -8.22056
C 14.45490676903269 1.44445391861614 -8.35984
C 13.83214256055690 2.05102822869532 -7.11965
C 13.92689285546283 3.58482289061314 -7.32428
C 13.29522009087575 4.27065469533535 -6.10161
C 11.80150243397795 4.23811311698917 -6.2877
C 2.21935119603578 1.87606589219674 -6.19338
C 1.04917236422804 2.39966684642717 -5.29796
C 1.52083229599924 2.66532425430986 -3.87133
C 0.38786672274079 2.86232908387601 -2.8379
C 0.95113385218881 2.93065526447113 -1.43533
C 2.05473637206491 1.90851553078719 -1.04555
C 2.49787889571024 1.90721208419927 0.487337
C 3.67655310992365 2.91305058979481 0.744055
C 5.09280621081408 2.26942714740194 0.689331
C 6.19507687181458 3.37598117498949 0.741007
C 7.58449476159920 2.78466636322748 0.997744
C 6.76232230285987 4.34333800574950 -3.08954
C 5.58977142037054 3.81241561943922 -3.44738
C 5.36583939068600 3.04646448239925 -4.54901
C 6.46821227443828 2.99391586981515 -5.40955
C 7.69099749150230 3.60197089848353 -5.12787
O 4.18144295209389 2.22153248325628 -4.73369
C 3.59915922662464 2.54439747034816 -5.99894
C 12.09712041723781 -4.21555537490199 -6.88762
C 12.75677723598735 -5.13604864995169 -7.9111
H 12.39428906104865 -0.19797601893226 -2.01438
H 13.39578001169145 -0.43348455063414 0.211743
H 14.72846375432757 -0.64974918190213 -1.03704
H 14.54118290011287 0.79962676698192 -0.269826
H 14.20452981164782 2.27382159511421 -2.20502
H 12.83941740346402 1.85637298755626 -3.26573
H 11.49855851832484 4.45451391366505 -3.04699
H 9.77650240008321 5.76206779442470 -1.89051
H 8.77767036313984 4.41190150729279 -1.70815
H 10.88403350785944 3.28014235086789 -0.251306
H 12.45033584618208 3.53659604216950 -1.01858
H 11.53108442367316 4.90982731470035 -0.531368
H 13.79241698302063 -4.63712360285667 3.25456
H 14.20674783106380 -3.78717356599902 1.81189
H 11.62891333500435 -3.61897943336639 3.40755
H 12.20308083799453 -2.28114770637349 2.20053
H 14.17954236782072 -1.99976416428422 3.80184
H 13.27608282594467 -2.94430625304679 4.92757
H 12.27620671154595 -0.44209607592935 3.54376
H 12.70941730362820 -0.54646143490869 5.25207
H 10.36561065038540 -1.92933578585019 3.89984
H 10.17814300567348 -0.44419102248668 4.85818
H 10.70816458821609 -1.73620991182651 6.80282
H 11.35313758783169 -3.08738429706062 5.9575
H 8.73120501049014 -3.24881007894635 5.11293
H 8.51747961885183 -1.90512894915422 6.25113
H 9.68232550840364 -3.48848583895108 7.96553
H 9.37495175345325 -4.88615776251994 6.9813
H 7.02767198367896 -3.01425739879168 7.57947
H 7.46003825628580 -3.99498117445900 8.90919
H 5.76058304121003 -5.37517379743659 7.74424
H 7.35708182600497 -6.10725806026473 7.85318
H 6.35932428743092 -6.62144690490744 5.68487
H 7.72407130566041 -5.45125388575513 5.34938
H 4.62834563279089 -4.83705554006893 5.73751
H 5.72304396944378 -4.71594806333395 4.18048
H 6.73585627192691 -8.31342336837494 3.305
H 7.76540629646973 -8.40604522101831 1.92594
H 9.15365994102336 -8.21896379441535 4.68042
H 8.73769986799569 -9.63910389072287 3.87328
H 10.03191015426991 -7.42942224502548 2.16797
H 11.03922989836262 -7.98457160149590 3.32542
H 10.90540720965907 -10.31075867324362 2.14499
H 9.64536621541201 -9.64345842254096 1.03892
H 12.66877910167704 -8.85425714093168 1.27481
H 11.89645028988104 -9.84942057180177 0.0169254
H 11.25902086269683 -6.91383733839724 0.533929
H 12.40996918569578 -7.28728703251742 -0.540288
H 10.43563092300097 -8.65164340109119 -1.77839
H 9.42585125773619 -7.90439388206008 -0.678141
H 10.10508833300047 -5.71083252092667 -1.23986
H 11.22824538783999 -6.38959641268787 -2.50039
H 9.32660309563552 -7.27677001552821 -3.77846
H 8.22094685263406 -6.67122791681381 -2.49747
H 9.02984706790871 -4.18034552365483 -3.08591
H 9.90581920199807 -4.93920238304399 -4.34114
H 7.83635317333340 -5.62135353939322 -5.47721
H 6.90069735922105 -5.12742216373109 -4.01933
H 6.99726241407619 -3.01257703096665 -5.61445
H 7.74746240591332 -2.62350570389106 -4.27561
H 7.01184241024584 -3.80714673153594 2.86921
H 7.78330602855762 -2.04337815353576 1.45866
H 6.94652981563089 0.86740525877576 4.42848
H 5.99130714473801 -0.90482705811436 5.81483
H 9.62784174568926 -2.09777091424545 -8.25321
H 10.07052095955626 0.17096719724862 -8.72038
H 9.96244239459789 1.00978609479021 -4.53603
H 9.63162661208737 -1.38660910302754 -4.13223
H 8.22955462134053 0.18468914432433 1.01939
H 11.03421138425521 2.27142828459243 -7.97387
H 12.44038220131716 0.35755350602888 -5.21619
H 11.66227412988128 -1.71494303399103 -5.84381
H 14.85362514327485 -3.77416223457823 -4.17725
H 15.59295596637848 -1.63341211007412 -3.12661
H 14.74638005132782 -4.56003801809215 -7.50032
H 14.62111985893538 -5.08767442131653 -9.13254
H 13.20641363615207 -2.88390225395992 -9.54862
H 13.73499906304075 -2.41696193126673 -7.91009
H 16.11837118389944 -2.46669178336850 -8.34961
H 15.78957797536077 -2.92294155853928 -10.1078
H 16.07564904336733 -0.31872394835200 -9.91001
H 14.45124765349555 -0.45646220358463 -10.295
H 13.86925436036489 -0.47959524816164 -7.81325
H 15.52519411709972 -0.12340730268226 -7.48559
H 15.29765980750509 1.98810459613430 -8.76462
H 13.63531244122193 1.60709927338511 -9.15657
H 12.83748347027498 1.67373473491578 -6.98723
H 14.55908848994297 1.74717175558446 -6.33901
H 14.98617686591058 3.96232262094910 -7.41657
H 13.46130437238816 3.91739876579926 -8.21829
H 13.62120097444065 3.72858966163477 -5.22072
H 13.75093784530578 5.27587543147786 -5.89049
H 11.70532798902429 4.60858553116676 -7.30255
H 11.44821218001396 4.96115015270960 -5.53946
H 1.94712382122509 2.05640360701596 -7.26096
H 2.34813860076426 0.78923795377880 -6.01986
H 0.03642242180808 1.98677228082040 -5.35988
H 0.76457811477479 3.41146133713538 -5.69437
H 2.18007009090050 1.79139828607983 -3.66878
H 2.21675308000161 3.54378130008999 -3.88787
H -0.19037328479322 3.75470312236462 -3.07143
H -0.23683903784617 1.96005686648700 -2.96325
H 1.29911274292509 3.97632706209954 -1.32511
H 0.17179423976391 2.80920995832300 -0.718906
H 2.88330692154141 2.08952110959244 -1.66894
H 1.70661398846754 0.90206688836771 -1.36552
H 1.61447312908684 2.23448441699973 0.98275
H 2.73215414590323 0.90618031279388 0.833679
H 3.53104326249292 3.75880986307505 0.0457603
H 3.52116259420202 3.36477131840505 1.71047
H 5.10800331153904 1.47174796170663 1.49606
H 5.14650744078763 1.75177783646006 -0.289488
H 6.14046938141503 3.98642112483147 -0.214603
H 6.03292980428636 4.05112802351366 1.57167
H 8.32610410277898 3.62249885188362 1.10814
H 7.78466318126478 2.06424351111377 0.151362
H 6.94623228581704 4.99323554144439 -2.23037
H 4.68419968308951 3.91416344025265 -2.73838
H 6.38108780848769 2.53471929363811 -6.3666
H 8.59018556475447 3.40167591995543 -5.59728
H 4.25825984219920 2.23085248412368 -6.80057
H 3.47663161765128 3.65332945938534 -5.8164
H 11.89052427511426 -3.21465011055057 -7.37863
H 11.13323503524354 -4.63636133470554 -6.60251
H 12.79201289434736 -6.18596297316636 -7.50278
H 12.10454647732767 -5.27059471126395 -8.79017
C 8.07258918481690 0.16270187397016 -2.07366
C 6.76969248623104 -0.46484929012428 -2.39565
C 6.71987296505139 -1.68164253070884 -1.50323
C 8.09318764623131 -1.88636281951836 -0.971208
C 8.82581337492236 -0.63254003582284 -1.20194
C 8.57879252838661 -3.15145679675539 -0.676752
C 7.83211668830250 -4.36632246660412 -0.150844
C 8.30375872101120 -5.05034009128789 0.958955
S 9.82779087562347 -4.56980697799781 1.70361
C 10.75665209828464 -3.99361676104719 0.330424
C 10.01004535136577 -3.40140765014380 -0.780329
C 12.07046058339958 -4.31500735738229 0.317104
C 12.75214388845563 -3.89917729753099 -0.795973
C 12.12739311260652 -3.15772855637099 -1.79408
C 10.75477690977477 -2.99174502984259 -1.86859
C 6.68386912878480 -4.87765295167549 -0.845439
C 5.99830639181359 -5.96135889310477 -0.37618
C 6.43776563892021 -6.63105874600950 0.754856
C 7.55393955435720 -6.13871375555582 1.52072
C 10.06334558952428 -0.23079793982389 -0.709343
C 10.61180318082143 0.83298712689437 -1.38506
C 9.94828376140660 1.59197182747329 -2.40328
C 8.61372649439607 1.37473513660531 -2.58027
C 10.73489538442931 -0.56251761073502 0.537365
O 11.93507680626461 1.33675415321969 -0.952439
O 10.66378009492830 2.57971408333768 -3.04483
C 5.73305818088313 -1.44989642756321 -0.298126
O 7.94634650094084 -6.64322947836130 2.77523
O 12.62801401536098 -5.02231969910284 1.44411
H 6.70904448048987 -0.85484810911306 -3.41357
H 5.96644565158005 0.28478807177718 -2.40282
H 6.41033587208179 -2.51445781234990 -2.17782
H 13.73076260550022 -4.36797104797385 -0.877938
H 12.79526345782031 -3.03728758870900 -2.64396
H 10.34839613648902 -2.44235963020013 -2.63343
H 6.29038657975551 -4.21979611992691 -1.61937
H 5.21030420390087 -6.44765080492790 -0.972894
H 6.00074735501099 -7.53284143958948 1.14609
H 8.11077483482340 1.92758517502438 -3.39857
H 11.32384110742302 0.30897169474044 0.86414
H 10.10461439663165 -0.71218895798533 1.43996
H 11.39914716312305 -1.39815737744657 0.378708
H 5.57238130567660 -2.41133041945105 0.286086
H 4.67011352953799 -1.17046247143490 -0.59793
H 6.07338885386907 -0.68688881792180 0.415248
H 10.90464970923815 2.75709759619012 -4.97866
