# Supplementary material for: A light-fuelled nanoratchet shifts a coupled chemical equilibrium
Source: Nat Nanotechnol. 2021 Dec 16;17(2):159–65. doi: 10.1038/s41565-021-01021-z (PMC8956507; doi:10.1038/s41565-021-01021-z)
Supplement: Supplementary file 3 — Supplementary Data Set 2. Gaussian output and xyz files for computed structures. [file 41565_2021_1021_MOESM3_ESM.zip › +1-protonated-sampled-sturctures/SRR/1-H-opt_103.xyz]

260   0
energy: -42.784454596947 gnorm: -0.484957
C 13.80788679080509 -1.21229916660465 -3.80914
C 14.96274389100502 -1.59666360324321 -2.95934
C 14.23232325513963 0.00934183496101 -4.60053
O 14.11300702877643 1.20268152987295 -3.83706
C 11.19667099733473 -0.73054548415962 -6.83769
C 9.93399043839622 0.18196479980074 -6.98386
O 8.69964632052628 -0.44977620961773 -6.5854
C 12.31675639574910 -0.41480719196865 -7.74312
C 11.46906294795147 -1.58617722797892 4.1349
C 10.80576728755127 -0.91770587558430 5.34827
C 9.31455012614868 -0.74910208581391 5.11424
C 8.52734966423679 -0.02379552522294 6.21717
C 7.04539482157408 -0.29743897945228 5.93358
C 6.67553963467290 -1.61302825913822 6.49685
C 5.24765304517383 -1.90330682958356 6.09142
C 5.06511072992673 -2.35315977866552 4.65101
C 3.62256830667738 -2.22666177327400 4.09808
C 3.39542965663768 -3.07605379011544 2.89773
C 4.36083463300067 -2.86082313690724 1.67804
C 4.30973950101971 -1.51299028912961 1.0441
O 4.65912518140326 -0.56020773210784 2.0438
C 6.04066492614376 -5.82793923483829 4.73647
C 6.80713883576632 -5.57993690782932 5.99884
C 8.24953652237592 -5.27000965653367 5.71147
C 9.00030428483856 -6.48503181798446 5.19993
C 10.44186251401244 -6.15750948443366 4.95398
C 11.36942037155057 -7.35823846867576 4.64695
C 10.82176029958763 -8.15672287031801 3.4146
C 10.98962566232791 -7.57613854150839 2.02215
C 10.24911913221263 -8.41992652217249 0.98908
C 10.47870619798262 -7.87779611641352 -0.501289
C 11.92564186816864 -8.04248550121684 -0.954833
C 12.14504693418075 -7.53340299195189 -2.41352
O 11.96015097439659 -6.18808766970646 -2.54087
C 6.07546959740363 -0.06675558147082 2.01585
C 11.83436249919852 -5.64606475073403 -3.90343
C 7.10205594660310 -0.86619238539362 1.55159
C 8.37876208240575 -0.39496704237225 1.63558
C 8.69084652826829 0.95938861612727 1.93013
C 7.58080129494069 1.81256589239630 2.28483
C 6.28622369587524 1.27110985797330 2.36622
C 12.85767524441884 -4.88421042123816 -4.50248
C 12.62224174926984 -4.32892346286395 -5.75223
C 11.48885888446711 -4.68888026508186 -6.60052
C 10.50215567300210 -5.51216116868536 -5.9584
C 10.71977129867299 -6.04032083892460 -4.68565
C 10.04713147301281 1.38120868873270 1.82081
N 10.98454055822552 0.58058273966120 1.44321
C 11.32399798309135 -4.13570848867572 -7.88223
N 10.32148916635048 -4.18731878929497 -8.74651
C 13.03285251085891 2.13028998199843 -4.16135
C 8.08457477790050 0.17841754549762 -5.50234
C 11.74475540045583 1.83359246694361 -3.82587
C 10.74657740454596 2.74827469208894 -4.1945
C 11.06829040456254 3.96415565981368 -4.79208
C 12.36625739244915 4.30895212550021 -5.05397
C 13.36631755019991 3.36995278645803 -4.74292
O 10.04073160957538 4.89463557255737 -5.10471
C 6.70224684402470 4.44392975350579 -6.90486
C 6.91447742107717 3.86420508680903 -8.32398
C 6.05819986257573 2.68397339417783 -8.72475
C 6.44353993249592 2.14721353925101 -10.1148
C 6.19391420897133 0.65778524992885 -10.2593
C 7.23410443315376 -0.38049500168630 -9.81544
C 6.90909062866831 -1.80331373949853 -10.3956
C 7.74505667777539 -2.89424763400417 -9.93466
C 9.21500523793306 -2.41406737655142 -10.005
C 10.27065966934051 -3.49429080096362 -10.0415
C 6.96744851123438 3.78015605572665 -0.78486
C 8.23669124067075 4.12237767285508 -1.55078
C 8.78946455287029 5.58957423901866 -1.20984
C 9.83752927832185 6.02689049882088 -2.32384
C 11.21115910949891 6.55552881302264 -1.92764
C 12.13324910512688 5.67515573008301 -1.14977
C 12.17393205803647 4.24337856300799 -1.66354
C 13.38010807002151 3.26295558878316 -1.27438
C 13.02268617727709 1.86123189968042 -0.662768
C 12.81904268196175 2.11881236113002 0.841179
C 12.30103149552651 0.83741901951147 1.64171
C 6.78681351163387 0.66176250979402 -5.64291
C 6.20547378536772 1.19593570777447 -4.53861
C 6.81417690260365 1.51607449225838 -3.35206
C 8.08569299102133 0.94474587127868 -3.24802
C 8.67196695208832 0.24887943233888 -4.22707
O 6.06464961903922 2.29434282568816 -2.39822
C 6.45515060533550 2.34805008591653 -1.06468
C 9.03690523165700 4.27412469258158 -5.89674
C 7.87292427293735 5.21718146737940 -6.3386
H 13.39630383388934 -1.95886462467637 -4.48374
H 14.78378894988630 -2.35131227495918 -2.22676
H 15.87183480379290 -1.91192755351386 -3.46295
H 15.22253506874188 -0.72946095689476 -2.32656
H 13.51679703269072 0.29337172555292 -5.3863
H 15.21747895964761 -0.08447252356857 -5.06507
H 10.87236863594824 -1.74495308045568 -7.09362
H 9.90703909418486 0.55096987515061 -8.01844
H 10.01108718626858 1.07459979459733 -6.39534
H 13.24288286348380 -0.88219531057539 -7.48909
H 12.15112954296590 -0.59770073528602 -8.81201
H 12.64880834899706 0.63657190944090 -7.60537
H 12.58068417496455 -1.87060186718913 4.32667
H 11.40817925227771 -0.87193024765070 3.26166
H 11.18587430029694 0.02661181124807 5.59593
H 10.92801063313022 -1.43931433087369 6.30458
H 8.95008936645739 -1.78576277115870 5.00268
H 9.19877725211797 -0.24219289055101 4.1555
H 8.84469549950987 1.03846875960813 6.17816
H 8.70511691810189 -0.33200709122628 7.2509
H 6.80575539868546 -0.20435008743087 4.92381
H 6.51157194211115 0.54193592505300 6.41636
H 6.80259750531011 -1.65003507547709 7.60682
H 7.37431977675822 -2.40139986162542 6.18032
H 4.72321867485082 -0.92264848199138 6.27181
H 4.90231163015258 -2.78107278103189 6.6564
H 5.44492646981342 -3.34863102882399 4.46594
H 5.76535810756132 -1.68938297504155 4.08128
H 3.42760382779104 -1.18020047156604 3.93867
H 2.88910586079797 -2.56005993175375 4.88967
H 2.44468585409863 -2.74116154959798 2.52546
H 3.36871748946776 -4.09067202528082 3.23262
H 4.19746719595526 -3.70830708960282 0.916816
H 5.35365937636176 -3.14871465488647 2.01867
H 3.20468688099857 -1.54165686294123 0.63615
H 4.90577440781417 -1.42771171765552 0.181232
H 4.96473653277450 -5.74849585876034 4.8871
H 6.23595921614815 -6.84460338017184 4.29585
H 6.40054390151577 -4.73268464924835 6.47119
H 6.59049966096409 -6.46593328833209 6.68511
H 8.31851842282582 -4.42774796458244 4.98885
H 8.67394825513431 -4.82753486201690 6.57689
H 8.91342909087308 -7.28752570521327 5.92733
H 8.64340931788528 -6.79573424324243 4.20843
H 10.48586863440680 -5.37234263085435 4.22287
H 10.88904482939068 -5.68824330975504 5.8527
H 12.41328582691940 -7.09177974190157 4.45781
H 11.43277430136819 -8.07006052829319 5.47536
H 11.42186849295324 -9.09706068054294 3.38322
H 9.82424107954638 -8.52249201351614 3.62395
H 10.43997924212420 -6.60006655896289 1.99618
H 11.98531918572463 -7.18561237647557 1.63786
H 10.54786480328858 -9.49150087010871 1.15198
H 9.20424034681403 -8.54945059746303 1.16469
H 9.82288846532569 -8.45245124379649 -1.13637
H 10.10717493973283 -6.78738098749488 -0.596445
H 12.60060278968766 -7.44243847618253 -0.334947
H 12.27566955389054 -9.04478363963164 -0.77377
H 13.10763497594629 -7.91451178689406 -2.89466
H 11.35086994927168 -7.94732027477243 -3.04361
H 6.78297530941322 -1.89278990329910 1.33057
H 9.19291059095203 -1.03395041712320 1.25804
H 7.74517682600713 2.82531171558191 2.46205
H 5.44457172779817 1.82215848791012 2.67839
H 13.71362149032342 -4.50133545368624 -3.99439
H 13.46933880107754 -3.80236825747826 -6.16781
H 9.64758851976622 -5.69355580029524 -6.52965
H 10.01706467299646 -6.66227997091114 -4.16969
H 10.33973614815468 2.37328179212700 2.11788
H 12.21700602247472 -3.61758088950873 -8.16074
H 11.48846622610966 0.83764704249081 -3.31911
H 9.73166434260548 2.58138984206139 -3.85468
H 12.61395682170795 5.16780098061685 -5.71844
H 14.33844306396048 3.47679239941826 -5.22173
H 6.46091507187832 3.58679715922349 -6.27876
H 5.80401192118290 5.04153052964926 -6.82295
H 7.00196331711391 4.66842144867897 -9.05178
H 7.91019585222694 3.56578634410491 -8.3629
H 6.31210996480121 1.92909788699041 -7.97885
H 5.04572014349214 2.97258183518437 -8.63976
H 5.88460368343941 2.72858032889212 -10.8436
H 7.54755920652478 2.40972804508846 -10.3082
H 5.29836660378267 0.48474227289003 -9.76495
H 6.07641025945037 0.44318220723558 -11.3194
H 8.19726454872333 0.04969721300624 -10.0717
H 7.34339155853176 -0.30883463255617 -8.71945
H 5.86536555076932 -2.01013763490810 -10.1607
H 7.09684948691037 -1.70588381746320 -11.412
H 7.61846448638208 -3.04698385344306 -8.82996
H 7.44639519171676 -3.76284832306867 -10.4697
H 9.37835064030397 -1.81670899740651 -10.9622
H 9.56983038514019 -1.87245387266384 -9.11714
H 11.29798933099602 -3.01877517494265 -10.1632
H 10.01664634072653 -4.15465752787443 -10.8488
H 6.22490484601935 4.53574726607145 -0.996561
H 7.31805584125721 3.79988371825409 0.265337
H 8.08253589567214 4.15828907518053 -2.66296
H 9.05897664192984 3.41754583549874 -1.26869
H 8.02845794309108 6.31964065729366 -1.16141
H 9.23891891790424 5.46535290999839 -0.187763
H 10.02196131674710 5.24682905051582 -3.01068
H 9.32230536438841 6.81934893949250 -2.98595
H 11.72683538101718 6.85400698837794 -2.9122
H 11.09591310737979 7.53371584222639 -1.45415
H 11.71765403746034 5.54547402565737 -0.145262
H 13.25362136427190 5.98231986182456 -1.1309
H 11.29819659843155 3.65301280908489 -1.36184
H 12.07141032437437 4.26923020484653 -2.79595
H 13.93052119652745 3.01780373687726 -2.16444
H 14.06754312871880 3.72514465162741 -0.674199
H 12.24976311045996 1.32883527529048 -1.15289
H 13.89343478478547 1.19576437444782 -0.563613
H 13.84615438552398 2.33238194017990 1.22939
H 12.20098609581464 3.09825343386118 0.924505
H 12.49659197877015 0.91316474749571 2.68642
H 12.89941920019579 -0.00722121942936 1.13962
H 6.27838837852244 0.34381331200719 -6.4988
H 5.06281759278574 1.42100640817518 -4.71054
H 8.60453216236909 1.04317213066094 -2.32117
H 9.69781533554529 -0.09804465361442 -4.12065
H 7.23188850736330 1.62369129480169 -0.810174
H 5.49152400403024 2.22883470463583 -0.449098
H 8.54534658635849 3.43069831869372 -5.37838
H 9.64138213427238 3.93892812333633 -6.76414
H 7.68308268365546 5.68247404042912 -5.35968
H 8.28995451109184 5.81062609508326 -7.11562
C 9.24424381979916 -3.06208308463648 -3.83199
C 7.81872746573699 -3.51625717080935 -3.92467
C 7.49417614634840 -4.09053249738219 -2.51256
C 8.75255947587141 -3.76856465370130 -1.68111
C 9.70531851662686 -2.97996866001928 -2.47496
C 8.99336802229575 -4.32034511150980 -0.449532
C 7.91956375225400 -5.08362306472509 0.327052
C 7.65919546083836 -4.66858576090154 1.60186
S 8.47527581294460 -3.31201959237734 2.36842
C 10.05923915320306 -3.69597924448174 1.69676
C 10.18754389116710 -4.22292306084034 0.411787
C 11.19599354338502 -3.33908469188907 2.46553
C 12.44591304114849 -3.65360300286998 1.99741
C 12.58098086830955 -4.24789099126537 0.746957
C 11.48878856969330 -4.55528814301045 0.000491855
C 7.15272207004712 -6.07117376180076 -0.239627
C 6.10909883960566 -6.54576304286589 0.459387
C 5.93392913978400 -6.25190576946262 1.799
C 6.60767305511948 -5.20575347336225 2.37517
C 10.80904553756432 -2.13771168997838 -2.11984
C 11.48473557971613 -1.57963603177051 -3.24036
C 10.97506110387281 -1.55236967713297 -4.53994
C 9.89323136100627 -2.40268813883858 -4.84834
C 11.19238827197336 -1.66282756277164 -0.767264
O 12.66728393030882 -0.88093525267701 -2.99282
O 11.63741942434889 -0.82072310397668 -5.49331
C 6.23247988652459 -3.41500230668526 -1.91742
O 6.41835700140842 -4.84786575709772 3.7093
O 10.78168551099901 -2.79414555000877 3.69913
H 7.73947350472143 -4.19758091085628 -4.70833
H 7.21849344542550 -2.62425583223511 -4.09417
H 7.33977510224179 -5.16139324588012 -2.54386
H 13.34902452265617 -3.31920642185639 2.51919
H 13.55965766552777 -4.54358234474938 0.40782
H 11.66031706710039 -4.98733785697593 -1.0437
H 7.30883337041350 -6.42639113490461 -1.25611
H 5.40112951546838 -7.22618330291869 0.047412
H 5.17326704420811 -6.82445013433740 2.32329
H 9.54346677615620 -2.42459657092495 -5.86706
H 12.17881150152109 -1.96250357341256 -0.565897
H 11.21552391583042 -0.56707773644623 -0.629568
H 10.52266434869540 -2.08734346328324 0.0404887
H 5.34966935200746 -3.54114332923347 -2.48944
H 6.47781712123297 -2.35392331364038 -1.71244
H 6.02386841056844 -3.77547313102734 -0.927118
H 9.43379219841197 -4.62237976445948 -8.58944
