# Supplementary material for: A light-fuelled nanoratchet shifts a coupled chemical equilibrium
Source: Nat Nanotechnol. 2021 Dec 16;17(2):159–65. doi: 10.1038/s41565-021-01021-z (PMC8956507; doi:10.1038/s41565-021-01021-z)
Supplement: Supplementary file 3 — Supplementary Data Set 2. Gaussian output and xyz files for computed structures. [file 41565_2021_1021_MOESM3_ESM.zip › +1-protonated-sampled-sturctures/SRR/1-H-opt_104.xyz]

260   0
energy: -42.763812744527 gnorm: -0.478571
C 14.41184883604816 -0.76116496031368 -2.28701
C 14.73338095905152 -0.74519443372653 -0.820142
C 15.29112795668179 0.33158265945701 -3.14169
O 14.84228530952262 1.63994264653058 -2.82857
C 12.85041721414737 -1.96489777438798 -6.33027
C 11.47431754528999 -1.68030034344057 -7.0532
O 10.96446019724813 -0.39758294199093 -6.72846
C 13.93860330022401 -1.23382463594073 -7.10383
C 12.48442970582186 -3.27984643679048 5.38696
C 11.21995595298149 -2.90304877575797 6.29077
C 11.18316627279529 -1.36746997166791 6.79602
C 9.81445030800558 -0.88452369660473 7.25826
C 9.54418359061540 0.64028412896558 7.44801
C 8.82342292002250 1.33151118730214 6.17859
C 7.29224911593429 1.19129954633810 6.25663
C 6.80542922243306 -0.17108698724700 5.81927
C 5.40696405810006 -0.20151513784786 5.5177
C 4.96973821655914 -1.31917409266458 4.57658
C 4.23121273864237 -0.94078238175220 3.32312
C 5.05073674319347 -0.20882980893265 2.27466
O 5.54971041164802 1.02266502406866 2.82032
C 7.16865909298481 -3.96001308609022 5.82514
C 8.45489190104673 -4.71110497125767 6.24524
C 9.23274826390865 -5.62320949357763 5.28937
C 8.44222083761745 -6.90014581473655 4.80339
C 9.58132197335179 -7.64503392906637 4.14963
C 9.20449813283200 -8.80891687252767 3.26263
C 8.49007784289199 -8.43452199246987 1.99816
C 9.01984359984821 -9.12158002926586 0.763381
C 8.46679312173620 -8.52873044217447 -0.540192
C 9.15823778608127 -9.08227312145866 -1.82077
C 8.25607116743092 -9.40025902941635 -3.0181
C 7.86317638242965 -8.12625136928257 -3.77513
O 8.93665013611048 -7.71580255269785 -4.62052
C 6.93948555997793 1.30635621355723 2.46282
C 8.48659951674204 -6.83216711961144 -5.67428
C 7.96189622969653 0.30118563266949 2.24731
C 9.15482732490987 0.71950760502874 1.78057
C 9.44450276779369 2.11488820345557 1.5304
C 8.44502209156037 3.09242726499212 1.92057
C 7.23839224229838 2.64073495647925 2.49438
C 9.45122462209646 -6.28328274948459 -6.56323
C 9.12910301168625 -5.21425573017319 -7.31045
C 7.87091958706856 -4.56975388508631 -7.20913
C 6.86747868044551 -5.11530359219412 -6.38106
C 7.19947647137245 -6.25632114760832 -5.65691
C 10.66357638150594 2.51688575211736 0.810975
N 11.16745196384434 1.89709331551838 -0.204917
C 7.60332692955259 -3.43967460951023 -8.01511
N 6.47549811298093 -2.70628529347402 -7.85762
C 14.23126946427736 2.19464419668151 -3.9627
C 10.00903712668659 -0.47980504090363 -5.66092
C 13.28141738686271 1.48026943506235 -4.70705
C 12.56959296468063 2.03780089931340 -5.72134
C 12.85755087970271 3.36497699138284 -6.11022
C 13.79729510695347 4.11765661001840 -5.35983
C 14.43273246293279 3.55144806224493 -4.33088
O 12.11020883428386 3.83261352029553 -7.21403
C 9.57127748033753 4.95816430119825 -7.7278
C 9.45307557884780 3.44064853388411 -7.80333
C 9.19378397275250 2.82134933305455 -9.21044
C 7.93218508721966 1.93682142994211 -9.19917
C 6.53589373857919 2.62570351334854 -9.05974
C 5.40021220987323 1.58417818511546 -8.78404
C 5.47678885067249 0.73347328968469 -7.42003
C 4.42896165389964 -0.42335287314188 -7.36796
C 4.55114880163985 -1.37267169651450 -8.53598
C 5.95166555643112 -1.83000284719678 -8.87643
C 7.03515768690446 0.85543022383925 -1.39386
C 5.54107221396888 0.81850825744623 -1.86098
C 5.02217260073017 2.21403574253202 -2.33796
C 5.23635159879508 2.58013020855695 -3.82329
C 6.21786276268641 3.72565515184103 -4.07203
C 7.59778806453131 3.45584749042702 -3.36136
C 8.62007631674062 4.60371288106793 -3.58906
C 9.85662242210786 4.71090420397068 -2.67279
C 10.57061060229188 3.37226485196928 -2.62964
C 11.92258238362049 3.46698084266014 -1.92878
C 12.25124157675723 2.25794796428251 -0.981571
C 8.79638934151927 -1.20541372029216 -5.84863
C 7.91423894818902 -1.51545227552683 -4.82676
C 8.07715110028240 -0.91289841122774 -3.59251
C 9.26149500146317 -0.14405084859018 -3.38552
C 10.18787630777844 0.02080910462310 -4.42933
O 7.14608795380971 -1.29257437271610 -2.58348
C 7.38938422465752 -0.62489690516459 -1.33158
C 12.10055490135489 5.20128937686739 -7.49299
C 10.86627168551153 5.59121937938272 -8.40545
H 14.69852607586515 -1.78440048836523 -2.59515
H 14.52938087703566 0.21362630712103 -0.337627
H 14.08615625711002 -1.43625409753371 -0.348092
H 15.72999788403855 -1.08723284923313 -0.596859
H 15.32938838836787 0.23561946045854 -4.22285
H 16.29171257217367 0.31945216200158 -2.8413
H 13.08681642429084 -3.08170617670780 -6.24777
H 10.78215077160032 -2.35519124292658 -6.61993
H 11.40508357398033 -1.82462873512597 -8.11608
H 14.02239155488062 -0.23012939950176 -6.74879
H 14.90538329195811 -1.68420076894646 -6.8272
H 13.85510725865361 -1.41523911942500 -8.18965
H 12.45068518131933 -4.36072363474969 5.10004
H 13.44108461438198 -3.08001490726271 5.912
H 11.17096755287057 -3.52497864366331 7.22814
H 10.31542167031145 -2.90763416099745 5.63786
H 11.46736007285067 -0.65531672047242 6.02189
H 11.81054151511782 -1.14021871104982 7.67829
H 9.54451837824610 -1.55672045083875 8.07367
H 9.09647895357186 -1.29698061522421 6.5114
H 10.44826448756137 1.19890209880097 7.78392
H 8.88593437471806 0.70783671395388 8.33249
H 9.22672220213409 0.83234798728151 5.25243
H 9.15547563487963 2.34909816029462 6.00955
H 6.69404912986337 2.04204560256563 5.80761
H 6.95496635710258 1.35100351299527 7.23861
H 7.09874000363714 -1.04914271030991 6.41414
H 7.33390925649263 -0.29963953530681 4.85325
H 5.06597960865277 0.68269758901709 4.94914
H 4.79254787665699 -0.18959224065606 6.49952
H 4.49216096473832 -2.11260576030938 5.21807
H 5.86069236179319 -1.83653886825358 4.17247
H 3.40397596469783 -0.32742374522012 3.60507
H 3.89492897201015 -1.86728687801874 2.88309
H 4.45688804716961 -0.10054734089244 1.4058
H 5.93270800856345 -0.74517903929098 1.88535
H 6.74936604699727 -3.40538242082581 6.66013
H 6.46077805036526 -4.79829020931540 5.50649
H 9.09848986566277 -3.91377455769655 6.72794
H 8.17772205264555 -5.39592595733774 7.03924
H 9.46232327113270 -5.10945028782888 4.35934
H 10.14992755067003 -5.82423481303228 5.74493
H 8.01559036154606 -7.35624861352123 5.64652
H 7.57617767367420 -6.74540149916673 4.1243
H 10.20857729058611 -6.95449178020296 3.56337
H 10.31501640736773 -7.95542118603852 4.98662
H 10.16469879339086 -9.42547150427451 3.03641
H 8.47879469174148 -9.54487558279540 3.82328
H 7.41133099943163 -8.70408068349161 2.03979
H 8.59968511650645 -7.31408008540412 1.93093
H 10.18332161379719 -9.14450559970396 0.825889
H 8.89057883817223 -10.19466025634493 0.821747
H 7.37834942456277 -8.74943287477837 -0.618769
H 8.48146858340705 -7.41752643952628 -0.615327
H 10.02280481630634 -8.48895811752455 -2.08173
H 9.64089508830371 -10.02624177965997 -1.39918
H 8.68969492167904 -10.14517398715530 -3.70696
H 7.33986373087535 -9.86922423035812 -2.72294
H 7.00028364701838 -8.35511892630048 -4.39923
H 7.57334957528234 -7.31028347719721 -3.15323
H 7.78718801725092 -0.74339715987361 2.38731
H 9.82587354948808 -0.03743790637612 1.59476
H 8.66496390191353 4.15825013535792 1.76622
H 6.40270338898874 3.31507179182419 2.83012
H 10.44048230714844 -6.71864657948885 -6.55578
H 9.90362228822079 -4.73706460011805 -7.86247
H 5.84547343778248 -4.73481270651196 -6.38685
H 6.37817112804681 -6.76896203823146 -5.19928
H 11.11952710380877 3.37106644361356 1.23504
H 8.22388482782868 -3.36386910499736 -8.88085
H 13.06378751562777 0.46910902592392 -4.43286
H 11.85881957610966 1.48032403144928 -6.26656
H 13.96848536264846 5.18006750451972 -5.71661
H 15.03316258057950 4.17486134143299 -3.63382
H 9.58245156514960 5.26267080737583 -6.67568
H 8.67136116892509 5.42316552480984 -8.23051
H 10.39107964848235 3.09462632042128 -7.39143
H 8.70398554759847 2.99375496835146 -7.15222
H 9.20764895873534 3.58615314511677 -9.97402
H 10.05430868300544 2.23942556756890 -9.54951
H 7.88554015607606 1.10822439257106 -9.99618
H 8.12071752762032 1.35041439808446 -8.31951
H 6.63111698573174 3.27572337706457 -8.19856
H 6.21595979161508 3.26534457379240 -9.86684
H 4.46031548849023 2.10395543017345 -8.93161
H 5.56769800519962 0.86134828480190 -9.61228
H 6.46697154346839 0.17363368621926 -7.47089
H 5.55750758723756 1.33036447642265 -6.52298
H 4.52491324497741 -1.05472567446858 -6.47754
H 3.39321699558497 0.03651324252895 -7.28005
H 3.93039977256688 -2.26142232013238 -8.32359
H 4.09634515752497 -0.92466830544638 -9.49225
H 6.49710173894658 -0.94263248570260 -9.00815
H 5.91290450021432 -2.39137070868642 -9.84437
H 7.20375030646792 1.35324519159190 -0.448143
H 7.67350163459817 1.34581643056250 -2.0959
H 4.87585228307934 0.33664444927500 -1.11856
H 5.55130979109235 0.08063191611212 -2.69555
H 3.96090201815790 2.31305597479475 -2.0669
H 5.56608349936993 3.01501935669042 -1.7329
H 5.45934164992681 1.72668374060970 -4.47943
H 4.23855731688886 2.90630129135180 -4.24596
H 6.43586674257784 3.85622795106097 -5.15422
H 5.78439920598076 4.57168329681098 -3.61693
H 8.03605476221286 2.54871385068821 -3.86826
H 7.41508954530352 3.33861836266146 -2.27545
H 8.88937787692078 4.80496316834699 -4.58756
H 8.07157609754941 5.55985598916432 -3.32264
H 10.54446856326982 5.54209272982849 -2.99486
H 9.52847304912871 5.02236110801120 -1.66305
H 9.96653249789795 2.67155196902347 -2.10865
H 10.73615217685280 2.96286125691297 -3.66363
H 12.70742714852071 3.82685512678966 -2.61531
H 11.84972851244795 4.22028877821074 -1.20336
H 13.07967719534854 2.37287859210903 -0.364982
H 12.45725419800178 1.35251030523790 -1.62157
H 8.65302974044228 -1.65865963207918 -6.85689
H 7.06850970483282 -2.13982998543294 -5.05146
H 9.46529116286952 0.39599606047389 -2.37025
H 10.96080688921618 0.71805358008102 -4.2104
H 8.47959676765057 -0.77292167961880 -1.06379
H 6.82531901682339 -1.24464844443818 -0.710658
H 13.09762189847185 5.36490734771853 -8.04316
H 12.25403938225065 5.78239902698936 -6.57865
H 10.80676396708374 6.69946558952695 -8.4797
H 10.98181554233539 5.23419632727655 -9.40107
C 10.78988923459342 -3.88834820190084 -3.18727
C 9.71610136356657 -4.91859757576731 -3.30312
C 8.96927954827500 -4.75690129475689 -1.94928
C 9.81045745434696 -3.93054199182446 -1.04592
C 10.86388934649113 -3.28229501950112 -1.96784
C 9.79776752791951 -3.98337389210497 0.308265
C 8.60892177970945 -4.30037615543660 1.19275
C 8.48999538801570 -3.62535450366452 2.44174
S 9.63093444775475 -2.39713426414913 2.96167
C 11.04193249348102 -3.14875250189540 2.28197
C 11.04577780863382 -3.82821088692268 1.06921
C 12.25952794065821 -3.07369685584825 2.98853
C 13.38704164685333 -3.73471030659890 2.47305
C 13.41479252613001 -4.45634743779306 1.32549
C 12.19878633150984 -4.58319555877985 0.59104
C 7.58466239478558 -5.12345841424736 0.787828
C 6.51290542113761 -5.28666284170476 1.66126
C 6.49139477605652 -4.72715615108864 2.90779
C 7.51617108173611 -3.91971372575645 3.34241
C 11.64066260727158 -2.19348072158279 -1.6086
C 12.38461206325431 -1.68814034376635 -2.68397
C 12.22154653842954 -2.17002099475574 -4.0788
C 11.41890906163241 -3.29048235752731 -4.27003
C 11.52008026711199 -1.48031849154606 -0.237728
O 12.99253932171228 -0.47281266028424 -2.4055
O 12.88822228329305 -1.45092639580761 -5.02087
C 7.72410440193074 -4.00041831345521 -2.24096
O 7.49608041281509 -3.28342490378228 4.63613
O 12.48547247302541 -2.40028677334855 4.24407
H 10.21823339137348 -5.89418201579750 -3.54363
H 9.05580392965279 -4.68768160142489 -4.13114
H 8.78201848985986 -5.70838715148996 -1.44841
H 14.29586680741610 -3.58772199653939 2.98059
H 14.26404587936969 -5.08403754158133 0.970828
H 12.06873279723465 -5.33639243689046 -0.0985728
H 7.48475201550507 -5.37233631640002 -0.242914
H 5.61537841560068 -5.70666701443465 1.24456
H 5.64157984259975 -4.91837065708605 3.535
H 11.37013685191314 -3.78103334269427 -5.18253
H 12.24053195660234 -1.84027082174180 0.513585
H 11.61619185381212 -0.42835039718894 -0.297705
H 10.56928638658703 -1.73049243066239 0.135572
H 8.05784790156086 -3.06109540712458 -2.63069
H 7.20703386016613 -3.71433506527972 -1.36744
H 7.08588291130817 -4.53410292771500 -2.91225
H 5.95825726249659 -2.58745337886080 -6.95567
