# Supplementary material for: A light-fuelled nanoratchet shifts a coupled chemical equilibrium
Source: Nat Nanotechnol. 2021 Dec 16;17(2):159–65. doi: 10.1038/s41565-021-01021-z (PMC8956507; doi:10.1038/s41565-021-01021-z)
Supplement: Supplementary file 3 — Supplementary Data Set 2. Gaussian output and xyz files for computed structures. [file 41565_2021_1021_MOESM3_ESM.zip › +1-protonated-sampled-sturctures/SRR/1-H-opt_105.xyz]

260   0
energy: -42.780838655232 gnorm: -0.476644
C 12.03513277600483 -1.83110425497006 -3.58213
C 13.08007144095004 -2.34291577009589 -2.57189
C 12.83287911851341 -0.80492354720220 -4.55999
O 13.25305056228037 0.40582455720744 -3.88848
C 8.79378440198466 -1.36746583248650 -6.43381
C 7.66041914808040 -0.34083237011598 -6.12413
O 8.08129103173322 0.79677268058541 -5.40456
C 9.61310554846470 -1.08552236939253 -7.7328
C 13.41684985630754 -3.31603127787222 2.348
C 13.15418858560062 -1.89406040823310 2.89144
C 13.09976518640279 -1.67353043546615 4.41285
C 12.95652973479944 -0.26076832207077 4.80198
C 11.53110055846740 0.34646251148245 4.53954
C 10.60014345068157 -0.06165732491969 5.62483
C 9.22464286773126 0.53597741713655 5.51633
C 8.38628188210879 0.06912491042263 6.73152
C 7.17349415343127 -0.76989598151332 6.26748
C 6.27743393035303 -0.06843962131383 5.35789
C 4.96029221398208 -0.78383005665387 5.0404
C 4.33515463994559 -0.15203232416735 3.86398
O 4.93616452220296 -0.48572131646550 2.63223
C 8.89757817016778 -5.39086846684754 5.85718
C 10.02302369332255 -5.94936665739335 4.98519
C 10.36009981948835 -7.42104553398991 5.06036
C 11.46645890464789 -7.80992119417892 4.02532
C 10.96973653073284 -7.79951962793793 2.60552
C 9.86126041682608 -8.83876666629117 2.194
C 8.38627547791954 -8.56005355388105 2.52546
C 7.43701148493500 -8.95410665839306 1.32904
C 7.43901797961850 -7.93928548044471 0.142251
C 6.47772788409395 -8.01109840049012 -1.03262
C 6.65012618620206 -6.97437536612289 -2.15604
C 7.53949719238115 -7.53115189032739 -3.2756
O 8.93433711325908 -7.56484085717819 -2.9035
C 6.00574093968390 0.27009392291232 2.26676
C 9.80533689600689 -6.66949540506495 -3.65138
C 7.24658801030530 -0.31784589489242 2.09809
C 8.38691696523311 0.43601472679348 1.68963
C 8.27710158277297 1.79624712782092 1.51469
C 6.99684952437951 2.32724482675368 1.67258
C 5.93057125713527 1.60450084507641 2.04253
C 11.02576919890788 -7.24035473841743 -4.19198
C 11.87021165008530 -6.49076356217554 -5.04355
C 11.45118665554601 -5.21759529779361 -5.5279
C 10.32948617421808 -4.72690091190685 -4.97378
C 9.49513733494629 -5.37860154454781 -4.1167
C 9.51276575628359 2.48316095258656 1.21343
N 10.67612477582201 1.92065039085418 0.985095
C 12.24933852632604 -4.65084879302228 -6.58482
N 12.04327188484748 -3.41031287410937 -7.01788
C 12.50089573503501 1.53242963870365 -4.31859
C 7.34457222129230 0.94996053209468 -4.25255
C 11.15849548978551 1.53676567924347 -4.55805
C 10.43198691683943 2.58688729304940 -4.99592
C 11.12631452934471 3.75347852625273 -5.32188
C 12.50666813621759 3.78142576550489 -5.13879
C 13.22215602637174 2.71208087391513 -4.57247
O 10.37633708851222 4.87408284371346 -6.00166
C 10.59804618566215 3.42280573440773 -8.56444
C 9.86127443276852 2.73995201209430 -9.67368
C 10.68734871250531 1.50686015257175 -10.2302
C 9.93844665168103 0.92296335829898 -11.4137
C 10.66227303473528 -0.17910793317575 -12.2064
C 10.66839294677611 -1.52294144446372 -11.4868
C 11.84940277257091 -1.69935670708642 -10.4698
C 12.16780791159640 -3.14943547469885 -10.2121
C 13.30596462619861 -3.36319228616937 -9.21863
C 13.04786146615840 -2.68472704192994 -7.87068
C 4.04216987405473 3.95880283238597 -1.13333
C 4.84322979668376 4.53861426149543 -2.40366
C 6.32470334153036 4.89291306754745 -2.14731
C 7.18734837088217 4.87179687135682 -3.39077
C 8.59638258095006 5.53960143108637 -3.18709
C 9.49080158283846 4.92965980014616 -2.15761
C 10.93648675816849 5.43482304395818 -2.21244
C 11.73976173750697 4.83297643643713 -1.138
C 11.79013739623008 3.29612736286862 -1.33978
C 12.59431403482983 2.42915747480847 -0.364546
C 11.91206544149028 2.37838556985943 0.97486
C 5.95842918760372 0.89661717231583 -4.25956
C 5.21601656102566 1.17215239750594 -3.14857
C 5.86634332389317 1.55455193257552 -1.91678
C 7.24902379197671 1.50983143882873 -1.8569
C 7.93970432336291 1.32305232226722 -3.06361
O 5.20133940092659 1.82758003504066 -0.773147
C 4.00952970569307 2.41915679898884 -0.995407
C 10.92984418133328 5.34702857557524 -7.1513
C 10.21224458767626 4.88823561023600 -8.37272
H 11.61096342677071 -2.58786521690241 -4.25165
H 13.58531501744334 -1.52695870921630 -2.05422
H 12.95806469993100 -3.22299746619121 -1.98903
H 13.93965906004505 -2.63678906511915 -3.20485
H 12.10903859457936 -0.47708481687747 -5.33295
H 13.73555886332152 -1.24269167010469 -5.02417
H 8.36164123471982 -2.45782592418212 -6.56584
H 6.75113642015654 -0.86963465821909 -5.73565
H 7.39942487409225 0.15834764996680 -7.09954
H 10.14815157110862 -0.16158685031023 -7.62027
H 10.21604369912240 -1.86328961129475 -8.21396
H 8.80290524182938 -0.83694892805622 -8.47237
H 14.40632826768421 -3.67174883266329 2.72085
H 13.53282269740190 -3.37443665591348 1.25056
H 12.32498500805626 -1.45625232526050 2.30023
H 13.99036422553194 -1.26440031250499 2.56848
H 13.94327234434375 -2.19060179305855 4.99273
H 12.26352292684463 -2.32191998503595 4.77052
H 13.66638546545206 0.37760659042562 4.27638
H 13.23896355803727 0.01842049303293 5.85734
H 11.11790910422939 0.22779277942343 3.53721
H 11.59699848490699 1.45333655574860 4.73224
H 11.10997153279312 0.13998059640148 6.60275
H 10.51126798011146 -1.17685786451477 5.51362
H 8.77378124066557 0.29010419462241 4.56853
H 9.40736299980457 1.60622143427796 5.39159
H 7.98223740841328 0.97759761446504 7.16707
H 8.93860039817348 -0.28672965998937 7.55567
H 6.61421741372400 -1.09384853697001 7.22277
H 7.52493873336067 -1.63986954751417 5.73805
H 6.68704097011121 0.04738138482018 4.34559
H 6.07588931665570 0.94383526962740 5.73959
H 4.31746139113072 -0.73747363206654 5.92252
H 5.22903481401376 -1.80902822161388 4.8364
H 4.25934242873050 0.92459094148394 4.03682
H 3.34138539596465 -0.63099759510024 3.7122
H 9.34551615983158 -5.25309817129307 6.91422
H 8.18151250149011 -6.17879613376047 5.85184
H 9.78733306842174 -5.72291497956474 3.90496
H 10.93251092517844 -5.39646724096641 5.07899
H 10.86526764690819 -7.52822908467675 6.00803
H 9.43152337481217 -7.97524561853229 4.98915
H 12.44187097768228 -7.23765755363172 4.13161
H 11.70789925433426 -8.80932906276347 4.30862
H 10.60727427322754 -6.79012612969638 2.35331
H 11.73562546227181 -8.00050376870897 1.88404
H 9.82633244069790 -8.96885466715290 1.10746
H 10.10570916996430 -9.83738871475456 2.53518
H 8.03745057412122 -9.19408319044942 3.40966
H 8.27139674457707 -7.60069451110558 2.86952
H 7.77787749699771 -9.97136175124038 0.999706
H 6.40533583918690 -9.07565056299866 1.6364
H 7.37020614433179 -6.95090090420171 0.611199
H 8.41960312141487 -7.98321348981131 -0.32191
H 6.53578926716837 -8.97242631073987 -1.48443
H 5.45435548778532 -7.92146574698462 -0.602887
H 5.57290636660302 -6.71332053144565 -2.48798
H 7.11012366932992 -6.07633963368972 -1.78983
H 7.22249023256001 -8.52560963814611 -3.40247
H 7.41847415191707 -6.98387583526526 -4.23482
H 7.26745342687383 -1.36614634988116 2.13576
H 9.39879936878818 0.09557834999698 1.78716
H 7.01067505744793 3.33952756277776 1.4291
H 4.98968504205022 2.13412987732989 1.9718
H 11.18846377238175 -8.32000570793293 -4.11434
H 12.77347948283794 -6.88999109721426 -5.48485
H 10.05496310909550 -3.73995696346471 -5.354
H 8.63414606903223 -4.87983914337605 -3.82833
H 9.53122498334060 3.57033907067964 1.39063
H 13.18351678343342 -5.07442960659282 -6.9348
H 10.67562415639436 0.55727452802204 -4.4661
H 9.36821194351739 2.57918025188472 -5.41615
H 13.01006490449279 4.77354481333921 -5.28411
H 14.26859350572174 2.75799475313851 -4.2117
H 11.69067221637110 3.29950713938490 -8.7454
H 10.52427769680727 2.88524583435752 -7.60543
H 8.92332212448617 2.33484733682908 -9.38269
H 9.58697217987253 3.50598224709618 -10.4587
H 11.67075609450033 1.81351310677945 -10.6103
H 10.92806900836915 0.76911948722608 -9.38764
H 9.04087432145560 0.41494038450575 -11.0891
H 9.50544456777605 1.67453474131251 -12.0684
H 10.14757480303926 -0.31383871877630 -13.2343
H 11.72101817212381 0.08330184314286 -12.5882
H 9.69798161213930 -1.71801632868626 -11.0413
H 10.78165309794188 -2.33210615877638 -12.2399
H 12.75195517797930 -1.29534769738927 -10.8545
H 11.77757118563154 -1.14938961784124 -9.50171
H 11.34973722131841 -3.59036011607023 -9.72333
H 12.41746798673000 -3.62390848008262 -11.1717
H 13.58067651345551 -4.40685438151717 -8.96612
H 14.24182152367465 -2.97199652862147 -9.62031
H 12.69592147657038 -1.66101585319893 -7.86991
H 13.99289422707518 -2.62194026448571 -7.34281
H 2.97769019055355 4.26574398114557 -1.15534
H 4.45141954744470 4.43911889385181 -0.155606
H 4.37176559306700 5.47783619244115 -2.84303
H 4.72019946470397 3.78258945507489 -3.1721
H 6.34370517515308 5.95362889732460 -1.781
H 6.73318344671544 4.23750664373978 -1.41386
H 7.19803777729803 3.81808869383847 -3.74409
H 6.79996506587289 5.38110667205832 -4.29553
H 9.09870356047871 5.46711293016017 -4.16898
H 8.39375527560273 6.66604874471918 -3.01017
H 9.47814386382636 3.84388769091770 -2.22456
H 9.17228286268893 5.26728600181635 -1.17287
H 11.33142209185511 5.31401697485854 -3.22406
H 10.87230029110514 6.55025804083333 -2.08235
H 12.77039339815630 5.14881475742428 -1.06436
H 11.30274451402443 5.03734557075486 -0.20183
H 10.87942925400175 2.79327607137802 -1.58766
H 12.32476443664471 3.19409178210237 -2.3415
H 12.73588578709201 1.43562617285597 -0.820436
H 13.60551511381911 2.80509835466910 -0.153953
H 11.79108436260550 3.45965763941086 1.33081
H 12.52077972982195 1.70900402466035 1.64598
H 5.44398629668991 0.63955758261621 -5.20738
H 4.14177919593789 0.98999257538181 -3.20809
H 7.77207948275153 1.57830371430611 -0.944163
H 9.02409911968305 1.42600934567429 -3.15258
H 3.47074587119154 2.16843702606461 -0.0364255
H 3.53476159505667 1.84503671393520 -1.78184
H 11.98551651137464 5.08279463378392 -7.15849
H 10.89334680318501 6.50856154106410 -7.05974
H 9.17861213622758 4.95331346472571 -8.2369
H 10.45607912425204 5.52427303757489 -9.23779
C 7.23863717969757 -2.86223732441870 -2.84767
C 5.83261834024010 -3.18701698416553 -2.49016
C 5.83979096113425 -3.35849744681018 -0.962788
C 7.29419516487293 -3.56550238322531 -0.596203
C 8.04383702378630 -2.90605177674322 -1.72017
C 7.95011816950152 -4.18772126782603 0.473445
C 7.33207431630313 -4.21700192483812 1.77504
C 8.05107738717251 -3.88727059754471 2.90535
S 9.61512155700769 -3.12887390571569 2.7145
C 10.24033409442191 -4.23395406815466 1.42234
C 9.41387529271643 -4.50939236817532 0.293511
C 11.56714880784136 -4.64137014073100 1.49927
C 12.10969371580141 -5.39773801277541 0.501765
C 11.28915896165499 -5.66037444076576 -0.657571
C 9.99214238190853 -5.21661424349154 -0.736576
C 5.95651624867025 -4.65363123660888 1.9261
C 5.39070991496726 -4.74935434831068 3.20106
C 6.15251233102562 -4.46439030141295 4.29231
C 7.49587803247164 -4.23956878158954 4.17069
C 9.26772452308947 -2.18038742455849 -1.72193
C 9.75651226185001 -1.73013315699326 -2.94103
C 9.04038069736291 -1.85735760055767 -4.10496
C 7.74695526101880 -2.44199299222641 -4.02428
C 10.09103080051660 -1.98033169363213 -0.500172
O 11.04468031522504 -1.09018709315178 -2.96999
O 9.70273683374295 -1.58601233284276 -5.33847
C 5.20349245287392 -2.15531715518775 -0.247196
O 8.37293299467446 -4.18986064240728 5.29584
O 12.35836782891653 -4.20846958929948 2.61561
H 5.45811296586410 -4.20767245016659 -2.80416
H 5.17844095379550 -2.44066561539592 -2.90603
H 5.32604511330405 -4.30975314231486 -0.658558
H 13.13502092147845 -5.59492646998292 0.546694
H 11.64204297919864 -6.33277926192632 -1.46225
H 9.41540090746994 -5.42347147414475 -1.61536
H 5.57071097697239 -5.09325551935626 0.946443
H 4.42138897999698 -5.18703466649007 3.29425
H 5.63255733112083 -4.54212269726181 5.22123
H 7.18602829428517 -2.45937687011881 -4.95236
H 9.52126932363411 -2.15806750677626 0.361134
H 10.91066499897831 -2.72978894646055 -0.588466
H 10.53653251325033 -0.98501440326917 -0.387104
H 5.61192157535396 -1.26211586677115 -0.586598
H 5.40598372770272 -2.13703971660880 0.835346
H 4.13145968040392 -2.14589197410530 -0.479857
H 11.32908399856701 -2.92648963146253 -6.52268
