# Supplementary material for: A light-fuelled nanoratchet shifts a coupled chemical equilibrium
Source: Nat Nanotechnol. 2021 Dec 16;17(2):159–65. doi: 10.1038/s41565-021-01021-z (PMC8956507; doi:10.1038/s41565-021-01021-z)
Supplement: Supplementary file 3 — Supplementary Data Set 2. Gaussian output and xyz files for computed structures. [file 41565_2021_1021_MOESM3_ESM.zip › +1-protonated-sampled-sturctures/SRR/1-H-opt_106.xyz]

260   0
energy: -42.784329275551 gnorm: -0.471991
C 11.60867199791703 -2.07063391326077 -4.45163
C 12.93006430984210 -2.40876461714246 -3.77716
C 11.90498064741263 -1.41991925037264 -5.78895
O 12.78631816832769 -0.35761300150623 -5.72838
C 8.05221022385197 -1.20281524537978 -6.49012
C 7.10115773703006 -0.31616374487747 -5.70487
O 7.90070075876038 0.76041381359923 -5.19626
C 8.60495155084653 -0.35542304123025 -7.65072
C 13.11807322353278 -2.41752989744355 2.16813
C 13.06254042269337 -1.10001330727490 2.91142
C 13.23629871754063 -1.28245965335955 4.39562
C 12.16702929146996 -0.54762022071173 5.27805
C 10.74688498782379 -1.10273088647235 5.04537
C 9.67956636388883 -0.64523147662651 6.08358
C 8.27836039427453 -0.71965620385052 5.48133
C 7.22721911836720 -0.27915166783198 6.46705
C 5.75658609201404 -0.80503299447115 6.15285
C 5.37641107171703 -0.52047771835636 4.70987
C 3.99192091373141 -1.02867432837743 4.30524
C 3.75690468622278 -0.79727223142708 2.81566
O 4.83799563328439 -1.21223383675372 1.91009
C 7.15182105099926 -4.40163369242194 6.18515
C 8.52238677946656 -4.83992931553727 6.66657
C 9.31127083552257 -5.55957211625589 5.55397
C 8.76203499072672 -6.98500221488283 5.2569
C 9.49707837919617 -7.63055273146013 4.07293
C 9.77869438194092 -6.78717977635286 2.82089
C 10.55548718110765 -7.50004919195127 1.69467
C 9.63785862480022 -8.25036558304671 0.661441
C 10.45820856979441 -8.49229005368170 -0.667049
C 9.94514561358071 -9.69560456200996 -1.375
C 8.74907395885386 -9.41534628205549 -2.22702
C 9.11071478558634 -8.47582792228244 -3.3904
O 9.34295386923318 -7.09567968624255 -3.10465
C 5.92424745503740 -0.27136082807583 1.77676
C 9.93051858853744 -6.47178393539756 -4.28474
C 7.21260893487081 -0.79586093191108 1.99894
C 8.34317645087442 0.02571388461883 2.10694
C 8.23382054104007 1.43970617456853 1.98515
C 6.92097210215348 1.97117535070573 1.88381
C 5.82213341598221 1.13202370052799 1.70138
C 11.35447829776323 -6.61873308446665 -4.30866
C 12.06846798763301 -6.03854541581511 -5.37291
C 11.39270305906597 -5.33045237306264 -6.42249
C 9.98899597065296 -5.09875680540332 -6.21691
C 9.30456779033804 -5.67089819722970 -5.22114
C 9.34715706549727 2.32541508819182 2.03996
N 10.56496400331445 1.93401190656407 2.32643
C 12.11215006407167 -4.75911442933398 -7.45821
N 11.58296248839974 -4.15591640660172 -8.51901
C 12.16068658033657 0.89812158585467 -5.55604
C 7.25259437110668 1.39729150891396 -4.07212
C 10.75666078044943 1.13847919905931 -5.30242
C 10.17515763373229 2.33052555586872 -5.44459
C 10.89636998124172 3.47574714027025 -5.73654
C 12.26538854785156 3.34303179822466 -5.97544
C 12.80221753447726 2.04335835067597 -5.87592
O 10.26667662906452 4.75598756836365 -5.52649
C 9.95968931691860 4.07530122491900 -8.43889
C 9.03215090964377 3.59435918045498 -9.54662
C 9.57508177935966 2.70056399767167 -10.6721
C 10.28965817320530 1.45669382926471 -10.1492
C 11.68224707525481 1.73818662955532 -9.66834
C 12.40480016351774 0.50942486549145 -8.92173
C 13.20996856217119 -0.43532446038291 -9.77557
C 12.51133047314116 -1.20966689333522 -10.8686
C 11.65220589974430 -2.23221957359210 -10.2315
C 12.45041669654885 -3.33670074497759 -9.4454
C 6.58925941944412 5.95655616671862 -0.579048
C 7.72253290801066 6.00422302447186 -1.62382
C 8.70062035186450 4.75132363396156 -1.39694
C 9.63398686499312 4.46557248220373 -2.60396
C 10.82298565343342 3.57245811600686 -2.24375
C 10.47380092925071 2.15146463304825 -1.87544
C 11.64796504793293 1.14562468712512 -1.9492
C 12.89868919680170 1.27646982617657 -1.01514
C 12.51024932234952 1.41183868471048 0.468426
C 12.48764542106810 2.79648430026862 1.13197
C 11.62495494435531 2.75784349781009 2.47078
C 6.78412419214613 2.76676876002202 -4.22563
C 6.34082823074082 3.53151886049676 -3.18557
C 6.19837827321167 2.97186555869179 -1.90328
C 6.71433990054628 1.64411477262879 -1.7549
C 7.28786425110239 0.88845556160511 -2.77956
O 5.78978531105045 3.56919566525122 -0.735092
C 5.50817770174617 4.98566957225967 -0.826826
C 10.23689454756355 5.68898642533469 -6.56062
C 9.39512493063158 5.30899120247942 -7.72876
H 11.05252939114444 -3.01756644041771 -4.72242
H 13.26406800856077 -1.48412613689097 -3.43527
H 12.79474518572025 -3.11355224554072 -2.99334
H 13.75813265264714 -2.83215019998337 -4.48474
H 10.96907901726505 -1.16026202463107 -6.24311
H 12.27502899668867 -2.17287604253786 -6.48858
H 7.54187165814164 -2.07608500538654 -6.97922
H 6.78424977671258 -0.82203173494769 -4.82634
H 6.29049467383660 0.08080498069181 -6.29675
H 9.24729216800103 0.46047187934392 -7.26269
H 9.33382919416011 -0.86926206175386 -8.31986
H 7.77178978478501 0.05627186033642 -8.26133
H 13.99615262300020 -3.00222462016558 2.35057
H 13.02944228639112 -2.14929510119681 1.09127
H 12.01323017804195 -0.74366839892466 2.78184
H 13.84029848444892 -0.45260443479904 2.43422
H 14.28643233959791 -1.16865529407154 4.72411
H 12.98511929149104 -2.33495041633222 4.61304
H 12.25333175891272 0.60635166919053 5.31492
H 12.38406651804454 -0.76718908186491 6.39478
H 10.78118061228412 -2.12514587956554 4.93757
H 10.43741228099897 -0.67664439754105 4.11506
H 9.78700944835430 0.37089921180972 6.40419
H 9.76920616054270 -1.19648735193876 6.97336
H 8.09429009467063 -1.69009848387149 5.1089
H 8.26872104242429 -0.06211190350275 4.62944
H 7.26272963734063 0.86645704955647 6.55262
H 7.41775428129977 -0.73313714138286 7.44436
H 4.96405171574266 -0.35705585118091 6.80869
H 5.71251248337119 -1.81079854494923 6.45705
H 6.17906004136232 -0.93342043952263 4.14581
H 5.47449011811016 0.63646058610623 4.57438
H 3.35997051282661 -0.43998256668733 4.98836
H 3.93070078077118 -2.15149155557926 4.47446
H 3.62824216755081 0.30007248125608 2.5589
H 2.94136677946576 -1.33447570816902 2.38315
H 6.56807016775288 -3.95910234362770 6.99925
H 6.52667291321811 -5.27649503769115 6.09833
H 9.07115431273692 -3.91931878703159 6.95469
H 8.38317445862063 -5.42049792894199 7.55777
H 9.13540258815871 -4.96631861323242 4.67035
H 10.35663347649462 -5.66497521986305 5.84535
H 8.72594714071208 -7.54778765769429 6.21898
H 7.64817249443943 -6.85690256605168 5.01447
H 10.44697374442433 -8.07568897941742 4.41997
H 9.04212367699264 -8.59457645477615 3.78343
H 8.87325353537372 -6.28716816231411 2.52097
H 10.42519192833299 -6.03321960248359 3.24787
H 11.08344358446487 -6.73503782421520 1.11891
H 11.35527452017329 -8.15948021803010 2.0967
H 9.39214925359002 -9.27144626760208 1.08072
H 8.72818548920487 -7.62008174939282 0.464845
H 10.30909493730811 -7.60233615974240 -1.28768
H 11.58893578476654 -8.55059064152353 -0.534944
H 10.67754089761584 -10.12237351769887 -1.98678
H 9.69211860236246 -10.56005332093682 -0.698256
H 8.45474624124446 -10.38363403728725 -2.75215
H 7.95689906356409 -9.04448981803696 -1.54949
H 9.90502848937901 -8.86537393788513 -4.05603
H 8.22315456722123 -8.38554589943840 -4.1192
H 7.13466945723712 -1.87696194558360 2.13899
H 9.28983334893128 -0.39780227545125 2.41987
H 6.92515792523173 3.06811061030768 1.7136
H 4.82842028257905 1.60364699379357 1.63148
H 11.90035662783582 -7.38499155185805 -3.75078
H 13.10548209714354 -6.17467308862053 -5.30658
H 9.43316059013179 -4.59835597679377 -7.03615
H 8.23423114427099 -5.55461620341068 -5.09362
H 9.16423892384893 3.32109172595768 1.80151
H 13.16059640004424 -4.57805258623122 -7.21726
H 10.19051450075326 0.22810360241798 -5.14809
H 9.07530478438281 2.36532541265734 -5.38216
H 12.87998173113514 4.28780323428305 -6.22715
H 13.80925614936686 1.96666177079503 -6.25273
H 10.88775631492354 4.35992717309315 -8.93625
H 10.26637416376666 3.25781642587663 -7.70859
H 8.17316954034929 3.04425706448555 -9.03262
H 8.52520191659875 4.39001468695257 -9.97359
H 8.71314003505632 2.42965583050859 -11.3349
H 10.37092508857511 3.25792230228412 -11.3044
H 9.67914650151329 1.07210232207552 -9.28002
H 10.29813256340282 0.54631005347839 -10.7832
H 12.27984112808620 1.97383948631719 -10.5276
H 11.80160516321098 2.61705108956172 -9.04193
H 13.07082249435992 0.77838380861734 -8.14366
H 11.60795593265891 -0.12265524490605 -8.39084
H 14.10671484009445 0.10881308155443 -10.2149
H 13.57664577236632 -1.23134072735073 -9.09944
H 11.93237291795789 -0.42046763619992 -11.4356
H 13.21310684783040 -1.85900442301517 -11.5672
H 10.90216727093054 -1.78850194873408 -9.55605
H 10.99128339796191 -2.66924068370990 -10.9819
H 13.24630656921108 -2.95358731526829 -8.84934
H 12.92486867162371 -4.01787044973401 -10.1088
H 6.18954578393631 7.02233387830690 -0.528801
H 7.09872293300177 5.81056803158229 0.392346
H 8.37871742078182 6.87281310604527 -1.65769
H 7.15749623363825 5.83544768949970 -2.50301
H 9.29782966008428 4.77432198807628 -0.47931
H 8.11613555220949 3.84092703608911 -1.26938
H 9.11090383432530 3.96710447253853 -3.42097
H 9.98013709967097 5.45670236850881 -3.07608
H 11.41540208838959 3.52843902987533 -3.16268
H 11.43507348869377 4.15078191162092 -1.53192
H 9.65633536535254 1.80863314963039 -2.49845
H 10.13241626382761 2.17667906529922 -0.850183
H 11.30481539337972 0.24176690871213 -1.62033
H 11.89115389015377 1.04535425270169 -3
H 13.52344337367171 0.35025883400168 -1.19136
H 13.64532449760497 2.01967449393182 -1.18425
H 11.44053034055904 1.08652532127051 0.564903
H 13.09095104624068 0.81117317392858 1.16175
H 13.49968697388464 3.18434886487917 1.27836
H 12.05899632809786 3.49494268922512 0.446834
H 11.27174155503532 3.79103800731516 2.56444
H 12.15508903401951 2.48879680302713 3.39479
H 6.74998513738792 3.23129469790463 -5.19242
H 5.99174430424950 4.50299174164547 -3.39134
H 6.54610496607579 1.28179121422612 -0.745984
H 7.80171653299753 0.00681877632116 -2.54129
H 4.80168741392299 5.10229953553084 0.0451728
H 5.05311106780953 5.13590624772344 -1.79291
H 11.27745674671037 5.94434493960261 -6.72005
H 9.77488118973133 6.60809317613970 -6.15689
H 8.38481601342558 5.12882110256920 -7.43126
H 9.33808150784390 6.09651503680804 -8.47748
C 6.99721679370958 -3.29990952206081 -3.10886
C 5.76742534207132 -4.07480248550439 -2.76738
C 5.74074793101120 -4.01823804823622 -1.20659
C 7.18118848652356 -3.68992613726393 -0.77609
C 7.75356912960847 -3.01423317297872 -1.96829
C 7.82662335167666 -4.32396381057502 0.314223
C 7.18228134378418 -4.87199813768252 1.54758
C 7.59749482793927 -4.27847484779535 2.79359
S 9.08456316741915 -3.28016305594976 2.80275
C 9.93466975134636 -3.93649474381946 1.42252
C 9.24766680147268 -4.54340128457755 0.347274
C 11.36656102677869 -3.91844154579396 1.47002
C 12.03762397869989 -4.59784854602577 0.512512
C 11.33017383348330 -5.06915755432109 -0.605706
C 9.94466653577493 -5.02542501110089 -0.758617
C 6.06311141327532 -5.73681805452429 1.57784
C 5.21483761071696 -5.72252167385638 2.66633
C 5.54978461733573 -4.96066804558365 3.75504
C 6.77339666100253 -4.35076042095817 3.86965
C 8.93295743505597 -2.28932355926895 -2.03577
C 9.48930792985233 -1.99900228936063 -3.29
C 8.74530115458630 -2.26865068653726 -4.44518
C 7.49490395950295 -2.95068612957834 -4.38072
C 9.66515539373234 -1.85640561049048 -0.869606
O 10.70951176413598 -1.43142338640887 -3.44778
O 9.13792760472193 -1.69590191761328 -5.61922
C 4.73356988275482 -3.00704812400702 -0.68802
O 7.09256247070011 -3.58522122176184 5.02485
O 11.97960104062326 -3.19502716821283 2.51932
H 5.89388381920028 -4.97724996328545 -3.19739
H 4.87879734231777 -3.62655699109675 -3.20516
H 5.55095336845569 -4.99479645495888 -0.720262
H 13.12426780582462 -4.59520657714353 0.487219
H 11.83272980038305 -5.43817505789186 -1.49457
H 9.42900936705952 -5.50681573260649 -1.62667
H 5.69314197862125 -6.15482639944032 0.64332
H 4.27584823817471 -6.21643150521268 2.59549
H 4.93286972854000 -4.76336108174255 4.60294
H 7.16921992979109 -3.44671268013317 -5.26049
H 10.68488966487639 -1.73765274231006 -1.12104
H 9.30979872065739 -0.89390566251039 -0.488909
H 9.58038433621878 -2.52827371652236 -0.0397336
H 3.77770807568943 -3.47234076924711 -0.421715
H 4.60497290765027 -2.34732921639978 -1.53296
H 5.02705512489799 -2.36474002223969 0.122806
H 10.56113697955943 -3.88234202847480 -8.7278
