# Supplementary material for: A light-fuelled nanoratchet shifts a coupled chemical equilibrium
Source: Nat Nanotechnol. 2021 Dec 16;17(2):159–65. doi: 10.1038/s41565-021-01021-z (PMC8956507; doi:10.1038/s41565-021-01021-z)
Supplement: Supplementary file 3 — Supplementary Data Set 2. Gaussian output and xyz files for computed structures. [file 41565_2021_1021_MOESM3_ESM.zip › +1-protonated-sampled-sturctures/SRR/1-H-opt_107.xyz]

260   0
energy: -42.791548421963 gnorm: -0.475866
C 13.11339434836881 0.66007670965309 -2.34879
C 14.32637943554017 0.71144762793415 -1.43028
C 13.51941945771849 1.13720928666844 -3.81608
O 14.56234232819516 0.31241284858698 -4.4176
C 9.96779371859743 4.39349915838314 -2.60905
C 8.47874586163255 4.87038851969006 -2.70271
O 8.07283128340149 5.04496962787392 -4.06407
C 10.44330273777591 4.59665698907982 -1.17059
C 14.10345955990162 -4.28129509072624 2.09581
C 14.44221699402958 -4.64437464675725 3.54121
C 13.97785901818384 -3.57070506640050 4.49102
C 12.43773938804167 -3.60935471674031 4.59276
C 11.70134250656317 -2.71035643434237 5.53307
C 10.26194477044365 -3.03223960775620 5.38495
C 9.82300242299965 -4.30157726925376 6.07342
C 8.32183661091249 -4.57604746847239 5.62708
C 7.27453291582404 -3.71207570817698 6.5306
C 5.80315637657255 -4.17904168528908 6.47586
C 5.07788972542197 -4.07367744465744 5.19339
C 5.28702495604211 -2.80916765937348 4.42407
O 6.66758913920329 -2.54991018286360 4.35787
C 8.68283238923194 -7.35657845759310 3.12413
C 10.10547766753981 -7.77181957674285 3.06352
C 10.98020045332866 -7.12507533410876 2.01419
C 10.70905427068028 -7.88640779421391 0.739737
C 11.16632621003990 -7.32105636229800 -0.64424
C 11.16943352969899 -8.34892511650435 -1.79019
C 11.60298707989050 -7.65207900442531 -3.14203
C 10.82097108738944 -6.40243989154269 -3.56117
C 9.32780490397778 -6.63402202545782 -3.79254
C 8.53326119198139 -5.35058178016562 -4.11494
C 7.05964482412838 -5.64658359341221 -4.3557
C 6.31080422245114 -4.42775663726821 -4.91225
O 6.72962311232498 -3.20367171293985 -4.13416
C 6.95809421091224 -1.18270191972713 3.96124
C 7.51026995419433 -2.23604076302472 -4.80662
C 8.13329044590652 -1.02515079544465 3.20734
C 8.59391589501464 0.23033579472515 2.87521
C 7.91180292942582 1.35535182675508 3.26893
C 6.72034310961526 1.14754629295257 4.02375
C 6.23382667740245 -0.05669506563732 4.34207
C 7.10242216352384 -1.73146737914559 -6.06466
C 7.76783911147104 -0.75009435326942 -6.74906
C 8.76791692712644 -0.06520891970896 -6.02948
C 9.17318595988142 -0.53515181368433 -4.78444
C 8.72369978630792 -1.70733508495653 -4.24373
C 8.05789890516610 2.75421932009245 2.6681
N 7.13215478840229 3.59181967457193 2.63048
C 9.30679286608577 1.03878966797415 -6.70377
N 9.94626206873478 2.10612062373464 -6.07008
C 13.94403464517527 -0.96558501732431 -4.68915
C 6.94616373356420 4.22988663861669 -4.24427
C 12.72932183668385 -1.06456569733925 -5.39094
C 12.33426412538059 -2.30676725561748 -5.83324
C 13.11247024387269 -3.46508894671166 -5.5492
C 14.30879477093136 -3.31504922824971 -4.84056
C 14.75338068859375 -2.07731881056069 -4.47339
O 12.58734135281462 -4.76912628622471 -5.83663
C 14.71475685908301 -4.53950193659974 -8.14298
C 14.69943944123713 -3.07404750516739 -8.58536
C 16.08074296308989 -2.34316742567429 -8.68812
C 15.96272480182190 -0.90410498252436 -9.08618
C 15.11285892926063 -0.09599537827571 -8.07418
C 14.85714047588573 1.35358499233203 -8.59503
C 14.16173985256244 2.27352746452879 -7.59861
C 12.60771369106707 2.34597449327606 -7.89381
C 11.94814388421010 3.23050513431779 -6.8948
C 10.43682747490006 3.22471383242720 -6.90124
C 3.66889567823917 -0.07770878680454 -4.03743
C 2.71316604669146 -0.16389801173425 -2.83948
C 3.46663609251520 -0.56259136412456 -1.63576
C 2.65545171936896 -0.41455298360632 -0.296572
C 2.21735915748063 0.96776529756037 -0.168076
C 3.40565208801287 1.97873136175191 -0.0582406
C 3.09747155573755 3.41497780879302 -0.145165
C 4.28999257719514 4.40898442250259 0.0992359
C 4.55267858800175 4.59043111229224 1.56486
C 5.74550393981164 5.39848939796301 1.97854
C 7.05146349761638 4.62502015543220 1.75383
C 5.71566363748586 4.68277343827640 -3.69098
C 4.44044959765926 4.04491814612463 -4.05998
C 4.48552480559745 2.84363773167662 -4.74985
C 5.69124385183669 2.41883200076287 -5.1811
C 6.91462456740537 3.09443199407352 -4.99511
O 3.26051545975373 2.14404698639933 -4.9402
C 3.22817119255118 0.78121501335723 -5.28116
C 12.22456035534666 -4.97680346964708 -7.23002
C 13.44085809327797 -5.43905952401176 -8.11553
H 12.66531063079337 -0.33118101739031 -2.34788
H 14.57969182915832 1.77485608785677 -1.37834
H 14.03750967400889 0.29241808719014 -0.471944
H 15.17194108544215 0.13582592183224 -1.86835
H 13.92402361147711 2.07767652352583 -3.59651
H 12.62418459702583 1.23890133305092 -4.50194
H 10.50798409000403 5.14867511381604 -3.25274
H 8.20932118815372 5.85964902137982 -2.20541
H 7.90083085952237 4.01732235796925 -2.31312
H 10.29028925375101 5.60276564436862 -0.863706
H 9.98171123690097 3.90219545663248 -0.450019
H 11.51921561528114 4.39259423253186 -1.13968
H 14.51887424063327 -5.01859066271811 1.38703
H 14.52967173602489 -3.33976740288630 1.71879
H 15.52028059033612 -4.84722032623503 3.55326
H 13.94398272995609 -5.63005403636014 3.74316
H 14.51799196681951 -2.68808126385199 4.14502
H 14.44856804368940 -3.70203512152216 5.51473
H 12.23437802916666 -4.66328022589203 4.76079
H 12.14615096901265 -3.42359337335330 3.49664
H 11.92811442337274 -1.64425245468700 5.24158
H 12.07695171204277 -2.97858966027674 6.63389
H 9.88761390332983 -3.11570615765041 4.38743
H 9.65857209636142 -2.13791308625852 5.88538
H 9.93393323586134 -4.29668741899665 7.20522
H 10.49969069755737 -5.09113138788236 5.62156
H 8.05422245632893 -5.66942389350567 5.81044
H 8.28961467288351 -4.33276567176241 4.54908
H 7.31858007001124 -2.62765859957733 6.30048
H 7.58770971411133 -3.91222184139488 7.56776
H 5.21487500387005 -3.76788188044786 7.35152
H 5.94289691334254 -5.32903984368227 6.66988
H 4.00951661381322 -4.33712855099308 5.2924
H 5.55379269073309 -4.81146394448954 4.50121
H 4.83627531450576 -2.04698294762793 5.07626
H 4.85968313387392 -2.86967352199080 3.4133
H 8.23529686703293 -7.77410795513615 3.97628
H 8.24184806459755 -7.77787906613438 2.19118
H 10.53011235879704 -7.30820405115518 3.98174
H 10.25878430465258 -8.87171647984486 2.95316
H 10.75023027555507 -6.06942765436055 1.90078
H 12.06974046242074 -7.20275159303026 2.23656
H 11.13542180726353 -8.89474394370070 0.779337
H 9.63596998465486 -7.97077294354014 0.65388
H 10.59391193842376 -6.41639786981426 -0.896328
H 12.19805493269650 -6.92171218996332 -0.589288
H 11.71308825794492 -9.26421161605628 -1.56926
H 10.06763959720892 -8.70869245661652 -1.92317
H 12.69602548972845 -7.38175331342663 -3.2637
H 11.46602076176426 -8.40295797358632 -3.94446
H 10.94023420725233 -5.62200012416637 -2.85143
H 11.20863780340590 -5.98646451594761 -4.4148
H 9.31856297480819 -7.43053911156030 -4.59009
H 8.91092996955251 -7.10808688539292 -2.92091
H 8.70954606260227 -4.56293800209629 -3.44524
H 8.95088827391443 -5.09547723982302 -5.12535
H 7.06195666524296 -6.50531196415786 -5.11472
H 6.64046817095635 -5.98311725807784 -3.41885
H 6.63956376164983 -4.15994554177828 -5.95204
H 5.24416557054825 -4.65234816975303 -4.73125
H 8.62056089733681 -1.82202637483900 2.78679
H 9.42143132597505 0.48381391523425 2.21691
H 6.10727845810288 2.07844858666462 4.05982
H 5.31840365614270 -0.19992297677204 4.92729
H 6.25437865341305 -2.14559868898330 -6.5115
H 7.58915720735169 -0.42368839008582 -7.71563
H 9.95371997588932 0.00611560863442 -4.26124
H 9.09666419118040 -2.11922990238342 -3.34664
H 8.96348073829758 3.01313007034627 2.17956
H 9.04817701033116 1.29039256314541 -7.68942
H 12.12475860420845 -0.19455539941073 -5.5983
H 11.36723669039227 -2.39390856430907 -6.29152
H 14.92022626276706 -4.17959670883926 -4.56283
H 15.76038702303192 -1.85823610983948 -4.26762
H 15.10575232132609 -4.61468666119766 -7.06253
H 15.40134465731435 -5.11922016361354 -8.79705
H 14.15757126520399 -2.99565453287783 -9.50813
H 14.15002986753920 -2.50100439494019 -7.9042
H 16.70888829428820 -2.45527963132655 -7.79459
H 16.69068727257067 -2.87188823217469 -9.4805
H 16.93139893786455 -0.45648415483044 -9.12011
H 15.55244359153303 -0.86490118266007 -10.0765
H 14.12553510245048 -0.52091099638939 -7.92713
H 15.67467916074768 -0.12018328671812 -7.09775
H 15.90029045378653 1.73240202496439 -8.80108
H 14.29394138863717 1.32709727181527 -9.48879
H 14.44306514162115 1.93463308250391 -6.5626
H 14.56213157142734 3.35277794831127 -7.65274
H 12.43081736834557 2.68150531043903 -8.96093
H 12.30865544483351 1.29596595723986 -7.78245
H 12.27103827829847 2.90602857677292 -5.89598
H 12.29856482705912 4.29012457765681 -6.91508
H 10.13720723068923 3.15028050796624 -7.97018
H 9.95967015408042 4.15997503871432 -6.58408
H 3.99767051769380 -1.09930236541501 -4.35728
H 4.65137152898482 0.40234433293893 -3.74399
H 1.79588227857704 -0.82448851629655 -2.96043
H 2.37126611781371 0.90689413474639 -2.77812
H 3.70951221118792 -1.63162800627648 -1.78677
H 4.37303024549957 -0.01474085481981 -1.5801
H 1.81693830279794 -1.16913898181903 -0.40131
H 3.24949887899267 -0.64223232360743 0.586463
H 1.62938312680676 1.38817159485674 -1.02995
H 1.58701020618945 0.97071277335185 0.689761
H 4.19900163304691 1.74741004371950 -0.750825
H 3.97999904536632 1.75946135613797 0.867493
H 2.75856585302848 3.70174697326725 -1.15378
H 2.25273195456240 3.71018236858897 0.513787
H 5.14069536147827 4.06009810557421 -0.489579
H 3.99264230479978 5.36643135421074 -0.336198
H 3.59661616486593 4.88985990094648 2.03315
H 4.55546957373878 3.53866165675267 1.98919
H 5.68046646263278 6.38248989927968 1.45975
H 5.76790649207751 5.50884777869482 3.05173
H 7.98080483321029 5.21761395104160 1.97521
H 7.12617695660055 4.25883523439429 0.70004
H 5.71990826400285 5.58483654728420 -3.10649
H 3.50661432297261 4.39552604411967 -3.71463
H 5.63748994596952 1.41943604784089 -5.69776
H 7.86351631349676 2.69744825854227 -5.26008
H 3.99176081674103 0.51233781729836 -6.05851
H 2.19371790690741 0.62536110330196 -5.64568
H 11.68651015724759 -4.15990757229996 -7.6962
H 11.46302000835371 -5.82084034313634 -7.22846
H 13.61946888162131 -6.46590340321918 -7.79534
H 13.05711304367644 -5.44801160193737 -9.15314
C 8.12023976813066 0.38293792819754 -1.95826
C 6.71581981320425 -0.22096792242731 -1.87643
C 6.87386840524318 -1.33419366504260 -0.807588
C 8.35588004447585 -1.58198925601495 -0.866464
C 9.03065780785002 -0.40085144456590 -1.25452
C 8.88009243581983 -2.81913185527133 -0.586402
C 8.08047277028073 -3.86161638235657 0.00717053
C 8.53587929753204 -4.37082225356296 1.24791
S 9.90557304626932 -3.62783104114862 2.06513
C 10.92465480437195 -3.53235643653867 0.609695
C 10.28825392739362 -3.14712380204096 -0.596699
C 12.26878244625875 -3.87446553006727 0.593516
C 12.95728851631247 -3.83391864428356 -0.588723
C 12.38128179666828 -3.47495166075694 -1.74676
C 10.99623428830576 -3.25612678790323 -1.78096
C 6.95345995007450 -4.46835810936841 -0.547706
C 6.24250984512147 -5.44602914974894 0.0887111
C 6.69123536499734 -5.95224050648739 1.3124
C 7.88030992272546 -5.47797560685517 1.8929
C 10.32784568663182 0.12328492384269 -1.0363
C 10.73128158163146 1.21803176415478 -1.84735
C 9.76926461868023 1.99647515032983 -2.54891
C 8.42296748689392 1.64735555963029 -2.50037
C 11.17418995180303 -0.30203543142960 0.150393
O 12.10131221103207 1.58022132457245 -1.78298
O 10.32182768464162 3.12750644461301 -3.2194
C 6.50278842393982 -1.06238221742956 0.638726
O 8.48269162749614 -5.96033423148306 3.10357
O 12.70005656893788 -4.22954202625451 1.94148
H 6.32764477165816 -0.58751091716561 -2.84629
H 6.06192543172500 0.59515159414383 -1.60457
H 6.38285253359082 -2.27094008407021 -1.2014
H 14.04249956667271 -3.99298396668687 -0.420964
H 12.89230836905757 -3.56071026877044 -2.62222
H 10.55351537376690 -3.07596460333806 -2.71803
H 6.75438857552792 -4.17962370282282 -1.51986
H 5.56441585193688 -6.07114879063399 -0.417859
H 6.18514619080268 -6.78443170346661 1.73327
H 7.69300511587850 2.21147182570750 -3.10101
H 11.60312150772300 0.59483408128941 0.695815
H 10.59848342706150 -0.98589481504004 0.802129
H 11.97300239060819 -0.89210840199165 -0.121419
H 6.88163937202767 -1.83911378979940 1.27402
H 5.42968023315002 -0.85542250755955 0.854455
H 6.94152787475207 -0.08182151875735 1.00954
H 9.96216059784066 2.06820571230345 -5.03568
