# Supplementary material for: A light-fuelled nanoratchet shifts a coupled chemical equilibrium
Source: Nat Nanotechnol. 2021 Dec 16;17(2):159–65. doi: 10.1038/s41565-021-01021-z (PMC8956507; doi:10.1038/s41565-021-01021-z)
Supplement: Supplementary file 3 — Supplementary Data Set 2. Gaussian output and xyz files for computed structures. [file 41565_2021_1021_MOESM3_ESM.zip › +1-protonated-sampled-sturctures/SRR/1-H-opt_108.xyz]

260   0
energy: -42.782838860542 gnorm: -0.437737
C 13.27365661556318 -1.08769937498865 -1.88211
C 14.02150526007588 -0.30298069909352 -0.79762
C 14.14188580372654 -0.91340322566741 -3.16031
O 14.65645097256615 0.37766175681756 -3.34098
C 11.47704822628755 -1.33496541664942 -6.12243
C 10.31707012600548 -0.24245294485363 -6.2301
O 9.02150277480348 -0.71414245883936 -5.8687
C 12.71715792003565 -0.84687923585772 -6.93415
C 13.13104108960197 -2.65579683870694 3.32406
C 12.75145369785361 -1.44460832471212 4.11746
C 11.32314277593686 -0.96347093598087 3.66504
C 10.64268289228203 -0.09767801551674 4.73569
C 9.18476578628289 0.29061360467222 4.48544
C 8.18629383009388 -0.78279552026054 4.90593
C 6.66923226644972 -0.37262072920067 4.72014
C 5.67798513244878 -1.65829485724186 4.41797
C 4.18187740547988 -1.34353280504686 4.24639
C 3.43953009173530 -2.47793454362469 3.48212
C 3.81739687561942 -2.41962251546420 1.98503
C 3.13728418478368 -1.19781958492867 1.22607
O 3.43583488055795 0.15943564226909 1.61083
C 7.41151406613100 -6.21788653365242 5.57874
C 8.41663530326343 -5.86189889385130 6.67028
C 9.84438136096712 -5.89344526744988 6.07718
C 10.32121192686115 -7.31118398061570 5.59243
C 11.75002266886582 -7.25545061584148 5.14225
C 12.23487358748046 -8.61580958825937 4.60399
C 11.38439817507935 -9.28310461935215 3.52269
C 11.14891440184473 -8.43256795017811 2.27705
C 10.69100716748881 -9.17360765658519 1.00695
C 10.32435222400598 -8.31389876551635 -0.203169
C 9.96959494169436 -9.19415685089810 -1.32378
C 9.76893696805281 -8.32773119420099 -2.55961
O 10.83565477527983 -7.37189510227082 -2.77773
C 4.79733427036898 0.45518638441891 1.24076
C 10.78483114321258 -6.76963186016646 -4.07181
C 5.64995301176711 -0.35146447286813 0.469317
C 6.89727942848407 0.07923519938922 0.286456
C 7.46525258077394 1.22123710210136 0.913616
C 6.52952074671306 2.12564029773852 1.39888
C 5.15786603458841 1.79015193961676 1.5023
C 11.81124645383375 -5.82494800001967 -4.38705
C 11.77629890729652 -5.05484215148629 -5.53383
C 10.73400040829331 -5.25207198002081 -6.44766
C 9.77927616404608 -6.27153584247348 -6.26383
C 9.78825723348369 -6.93929231319823 -5.04847
C 8.83128988779844 1.55901268270905 0.704333
N 9.59000251325125 1.12866884686387 -0.22096
C 10.70438327288263 -4.63193270932290 -7.68014
N 9.61084155794508 -4.61421333142013 -8.49099
C 13.83323381193870 1.33336887889159 -3.84976
C 8.06821288347506 0.15007217813150 -5.28996
C 12.43636132311573 1.25621177943841 -3.99301
C 11.68855472633316 2.40011975410404 -4.27939
C 12.31990498137916 3.58931954839257 -4.64592
C 13.71812829176039 3.59544969618022 -4.62496
C 14.44315801927316 2.49488933903916 -4.31042
O 11.66788042982231 4.80650899416010 -4.70809
C 9.68892741207066 4.77479969965500 -6.77823
C 8.46110102024022 5.07708929532518 -7.69698
C 7.50632310812489 3.85087475985482 -7.86054
C 8.34151214268035 2.78384162843956 -8.59899
C 7.45999262237902 1.72195189002798 -9.28511
C 8.17197410533545 0.41637843696131 -9.31528
C 7.77469304254098 -0.64226087225949 -10.3388
C 8.02947059777073 -2.08306719620675 -9.92934
C 9.52932177481556 -2.43734698201037 -9.69939
C 9.88900401141957 -3.95182206798038 -9.78422
C 6.11521416441995 3.75146451251006 -1.29804
C 5.61128697072951 4.91080668260816 -2.19161
C 6.55824206517975 6.05264516353553 -2.14767
C 7.66981725257618 5.87484563366645 -3.17615
C 8.72161875203679 7.06236172173191 -3.09451
C 9.50734390225367 6.83039151810460 -1.75074
C 10.82119136892983 6.13072703251584 -2.12736
C 11.77348375784883 5.62901207477656 -0.909904
C 11.91756966795069 4.06885352452371 -0.820518
C 10.60515612222289 3.29819932734324 -0.778951
C 10.75237409931890 1.76412446247800 -0.614231
C 6.77243889851902 0.43791448557256 -5.75914
C 5.87267146689565 1.19887610776403 -5.1037
C 6.23577181225293 1.70191631206614 -3.83447
C 7.52185012097396 1.40200919453826 -3.31911
C 8.39706150929016 0.66652539162866 -4.00588
O 5.25353507887514 2.27683019416272 -3.03023
C 5.47619317889034 2.35261564216074 -1.67143
C 11.99738462843080 5.55024409240529 -5.86843
C 10.68981642387832 5.93619474765826 -6.6579
H 13.18791960616145 -2.17653892502116 -1.68325
H 13.78923011080350 -0.61610386297636 0.182398
H 15.14068939130343 -0.29755932751469 -0.821447
H 13.66698667306867 0.67737247552342 -0.891704
H 13.47560264885131 -1.15342825704099 -3.98162
H 14.94675693065798 -1.63702901187630 -3.23076
H 11.14556392414560 -2.35915480649793 -6.53431
H 10.32127785758546 0.04235219454974 -7.2782
H 10.56991478140153 0.58231499773254 -5.58472
H 13.47543067078806 -1.64547370386493 -6.97792
H 12.43200200004955 -0.37596730723569 -7.87428
H 13.05656241162072 0.00181098931852 -6.31613
H 14.03738606061715 -3.11454916294608 3.75918
H 13.55662221427097 -2.42519068911396 2.2967
H 13.57213035283735 -0.62836965885801 4.26598
H 12.62475800022115 -1.74676192301073 5.11358
H 10.77848257626486 -1.84317768062964 3.37798
H 11.33967905020329 -0.38675810344972 2.68174
H 11.19510332716285 0.78593045712135 4.88694
H 10.67707245943251 -0.57827122160677 5.66728
H 9.03640189281804 0.45382703818343 3.41398
H 8.82804889368840 1.27160946473536 4.80485
H 8.31300643900391 -1.04463621753508 5.9424
H 8.33921758438111 -1.66143329408696 4.31067
H 6.60530883344420 0.39136964982092 3.90362
H 6.42684296946605 0.04962625216784 5.75912
H 5.78880506173771 -2.41848008540355 5.19068
H 6.01384206122570 -2.14551253991606 3.55092
H 4.09228513075309 -0.39292686866852 3.71381
H 3.71893062067804 -1.18536245196092 5.30174
H 2.33898419832650 -2.40567891871264 3.5903
H 3.69332376828621 -3.46117618369726 3.8503
H 3.60794595258774 -3.31791941365096 1.51412
H 4.93286056753973 -2.31320598509888 1.85705
H 2.02375276044494 -1.19373318407755 1.31166
H 3.27742663474527 -1.29820492088554 0.167507
H 6.41098026963476 -6.65081784400657 5.89305
H 7.79359732151824 -7.08010616479082 5.02044
H 8.24351166587897 -4.82320093010691 6.94886
H 8.26378008379360 -6.49029436541871 7.60207
H 9.96567782140115 -5.18247310067980 5.18709
H 10.44493119357124 -5.41584538057801 6.83317
H 10.27440444407815 -7.94770891891993 6.52169
H 9.63193714821316 -7.58139781494284 4.74123
H 12.01439435840882 -6.44661877589052 4.37497
H 12.36887244736177 -7.00944209904978 6.04231
H 13.28990841977970 -8.65593753329475 4.35131
H 12.31506510338868 -9.32571693026224 5.42034
H 11.85336046804772 -10.28203254743183 3.26678
H 10.33788613818604 -9.44062034886993 3.82163
H 10.33851693133135 -7.63059682169907 2.45246
H 12.01021210995849 -7.78467348376398 2.14839
H 11.39997613685538 -9.93815029727686 0.628057
H 9.79649898037020 -9.68273700077502 1.22771
H 9.37232548220704 -7.72990323875341 0.0156753
H 11.08520539133279 -7.67419999222651 -0.557764
H 10.69765858393543 -9.95891074872254 -1.42479
H 9.05417331860373 -9.70211559755691 -1.05279
H 9.66932252550484 -8.96890439075880 -3.42106
H 8.78727297686456 -7.82456536963922 -2.53482
H 5.31561902458029 -1.23028084452753 -0.0469187
H 7.63029515860546 -0.57152188636982 -0.205721
H 6.83387268217055 3.17264504667215 1.61816
H 4.43532252990485 2.43116155705308 1.88538
H 12.61878585601311 -5.66455624694140 -3.71437
H 12.42788236986829 -4.23334632198738 -5.83957
H 9.02548772529768 -6.56867684757625 -6.99165
H 8.88775721870625 -7.59235891241680 -4.86184
H 9.07185891037959 2.48436012822409 1.26413
H 11.43982431742454 -3.89125767233748 -7.86039
H 11.84713386824012 0.48773485371906 -3.53831
H 10.61199735961890 2.44380061227127 -4.16658
H 14.27587077174916 4.48681531599632 -4.81168
H 15.55802073142806 2.44608840209413 -4.27165
H 10.25005008283907 3.79467607459706 -7.1403
H 9.31628055300002 4.44534406067003 -5.74915
H 7.90900148432328 5.91619539783525 -7.31493
H 8.70932481720278 5.48303078327131 -8.69113
H 7.18203336949781 3.44386758006929 -6.86283
H 6.62148422109895 4.08503104879307 -8.43716
H 9.08087227840565 3.33286490979521 -9.25011
H 8.92761047524908 2.29540546012568 -7.81925
H 6.54429217405299 1.57782302652924 -8.7275
H 7.17169353911802 2.08260549147261 -10.2604
H 9.23394108710659 0.54956075396435 -9.47777
H 8.13995976473254 -0.04200754710410 -8.33688
H 6.72447142789474 -0.36368385054985 -10.6968
H 8.32437536603340 -0.43811620403269 -11.2552
H 7.48015996229137 -2.28930768296053 -8.9745
H 7.52769507223655 -2.80288002902854 -10.6355
H 10.01317859631546 -2.02582424110604 -10.5665
H 9.92584529475909 -1.99794802566799 -8.70469
H 10.95123210122378 -4.12220662703716 -10.0412
H 9.24027686507979 -4.45242018292278 -10.4757
H 6.08874497822444 4.05914842410214 -0.273096
H 7.21121466732311 3.71218782468529 -1.42991
H 4.52542459487031 5.09360638272234 -2.00879
H 5.58199490308115 4.51361931273678 -3.21173
H 6.04798962928574 7.04899097828495 -2.25598
H 7.06599093173769 6.03491483686107 -1.17187
H 8.19399525718350 4.91149215359138 -3.02259
H 7.22678684154353 5.73676585456881 -4.14137
H 9.38489225602621 7.10631720792499 -4.03915
H 8.17350069580058 7.98202690365453 -3.05238
H 8.94800261242365 6.18301861859842 -0.930025
H 9.79976471792365 7.69350578976255 -1.18347
H 10.66177223846446 5.30924739369192 -2.81453
H 11.35867648059119 6.78478881246526 -2.83725
H 12.80685450944478 5.97403089219865 -1.01549
H 11.46717573002470 6.04134174629438 0.0300637
H 12.46749238884500 3.76561606987836 -1.72099
H 12.32253856312882 3.85874455508671 0.179837
H 9.93175283161085 3.79691671452096 -0.0305095
H 10.13614855779875 3.51684444727069 -1.77007
H 11.62515071141597 1.60149329340180 0.0467336
H 11.05935555203089 1.31709019919892 -1.62247
H 6.51224246872880 -0.13009612908772 -6.65341
H 4.88438298399506 1.35728725993471 -5.60457
H 7.85192744131288 1.75329362253054 -2.39772
H 9.35199590421326 0.41459059767074 -3.62037
H 6.03925409743738 1.45909053707480 -1.3247
H 4.50356353782089 2.18392078899103 -1.18735
H 12.57505317301220 4.86530221877370 -6.55614
H 12.60262201227874 6.43404100061597 -5.66622
H 10.22008483901120 6.79640071204818 -6.21261
H 10.97832913711117 6.23114842232458 -7.68139
C 8.99668375312470 -3.49570412325598 -3.39697
C 7.67441072362035 -4.01362476766785 -3.59876
C 7.19769425528801 -4.46566758858437 -2.19653
C 8.34907071587312 -4.11532473822546 -1.24055
C 9.22427158886725 -3.24936363993412 -2.0441
C 8.61355160382324 -4.79139808326566 -0.0223986
C 7.58068263409546 -5.20405873256722 0.940545
C 7.85327108369546 -4.93474024947493 2.25637
S 9.16060738374117 -3.88209228187459 2.73803
C 10.50180484059380 -4.28848737108668 1.64377
C 10.10720876028742 -4.78954095674950 0.364299
C 11.82540737265099 -4.07975613710827 2.02621
C 12.80339521808236 -4.32386287009263 1.02284
C 12.42994337534202 -4.83354979804339 -0.216407
C 11.07324769839388 -5.15562308119875 -0.53431
C 6.55093914135361 -6.08803697055527 0.676893
C 5.70797451100943 -6.49557293057318 1.70117
C 6.06977840331924 -6.28750522989832 3.00662
C 7.15379600572017 -5.43021911474082 3.32958
C 10.22828671409968 -2.42367698107487 -1.56566
C 11.05513167418438 -1.74649974384125 -2.4693
C 10.92200566373579 -2.04711131570884 -3.84023
C 9.82769844450709 -2.77997365709293 -4.29654
C 10.19722031519167 -1.79464691323520 -0.224501
O 11.88883019581671 -0.66538655947414 -2.07328
O 11.84322632892589 -1.50465309894925 -4.6903
C 5.82016739375675 -3.87842162718482 -1.76153
O 7.37872167785921 -5.04510497226231 4.65109
O 12.16079516338884 -3.67291806419833 3.33411
H 7.79996369010755 -4.91735938881773 -4.17519
H 7.02006774536793 -3.25048760087568 -4.09892
H 7.12861044472054 -5.59885049036679 -2.21629
H 13.81862792222875 -4.10360744005905 1.2547
H 13.17917528345372 -4.92683943443323 -1.03396
H 10.80883785311469 -5.57313194607757 -1.50202
H 6.39856950502058 -6.53950317404312 -0.236813
H 4.80378827725537 -7.05586271798139 1.46692
H 5.38690767202532 -6.57157256393756 3.76373
H 9.81838654274653 -2.73046034711154 -5.34852
H 11.02759111999706 -2.01392911512382 0.319298
H 9.95733797180989 -0.75245315980553 -0.279356
H 9.35877840412152 -2.13707000942577 0.411033
H 5.09881596448920 -3.96621532689239 -2.59738
H 5.77422569500070 -2.79901350187308 -1.44936
H 5.39971007307081 -4.42398806587685 -0.892428
H 8.64307349243555 -4.79744757551830 -8.20319
