# Supplementary material for: A light-fuelled nanoratchet shifts a coupled chemical equilibrium
Source: Nat Nanotechnol. 2021 Dec 16;17(2):159–65. doi: 10.1038/s41565-021-01021-z (PMC8956507; doi:10.1038/s41565-021-01021-z)
Supplement: Supplementary file 3 — Supplementary Data Set 2. Gaussian output and xyz files for computed structures. [file 41565_2021_1021_MOESM3_ESM.zip › +1-protonated-sampled-sturctures/SRR/1-H-opt_109.xyz]

260   0
energy: -42.779333573876 gnorm: -0.467322
C 11.28156985676476 2.40631219022253 -3.75976
C 11.32188201403896 3.83115211974068 -4.31124
C 10.95672358514263 1.45746244983612 -4.99226
O 10.93301646552956 0.03296885799120 -4.58248
C 7.28092634558107 4.08347720454141 -4.09278
C 7.57592617574580 4.60342568822798 -2.65577
O 6.35400836486276 5.08797173811062 -2.04863
C 7.41263029667619 5.23119288804058 -5.15348
C 13.46746030817947 -2.46569239132466 2.27225
C 12.81431115120539 -1.19310815604740 2.846
C 11.54083568973366 -1.67622095166739 3.56568
C 11.83774881688082 -2.76528005431841 4.57544
C 10.61416371834873 -3.28565215869357 5.26799
C 9.82760849197266 -2.18644624018718 6.05066
C 8.47344994078575 -2.69759253606555 6.4483
C 7.61995482224353 -3.15163259768409 5.25053
C 6.11176364625203 -3.44006486668805 5.57448
C 5.38836019066396 -4.24359006441977 4.46587
C 5.48594269130224 -3.70225288110680 2.98424
C 4.71685217088416 -2.42830977050436 2.59699
O 5.07331400436458 -1.28061740978353 3.32947
C 7.92404685752706 -6.78646411117784 3.36279
C 8.97556325849191 -7.00450370200474 4.49844
C 10.47866238081421 -7.06121447544307 4.08303
C 10.88506571332425 -6.09510414528512 2.91502
C 11.09378253054873 -6.97975386741633 1.69208
C 11.28969860541032 -6.13548884799374 0.440069
C 11.29840765649317 -6.76971770181973 -0.901222
C 11.30228996231049 -5.62031528055432 -1.96755
C 11.94003778860349 -6.03216387345778 -3.22957
C 11.19756915779699 -7.34307637268289 -3.76286
C 11.38728887828942 -7.55361540429334 -5.28093
C 10.85369857142653 -6.38150715270398 -6.02084
O 9.87994514345067 -5.65034734718562 -5.33081
C 6.23654174565067 -0.62977496438792 2.94915
C 9.53487331623862 -4.42994057342673 -5.95179
C 6.93370477829549 -0.62417584191292 1.72335
C 7.95455886456135 0.24641999272866 1.44335
C 8.34719771131545 1.09897919366289 2.46298
C 7.69378082462998 1.10234428889207 3.66812
C 6.66219638537560 0.28412061545077 3.91153
C 9.14557900547966 -3.36273227192901 -5.11887
C 8.86532942994252 -2.14634854414537 -5.6133
C 9.04993099067475 -1.88892056287341 -7.01439
C 9.28451458728032 -3.00234525111858 -7.89083
C 9.47210912669888 -4.30412846771140 -7.3811
C 9.47605939913644 2.10668962891613 2.25565
N 10.05450977218084 2.15006573381864 1.16229
C 8.95320793979992 -0.55537699851247 -7.44908
N 9.20574554739084 -0.23880781782191 -8.7722
C 12.11252851402533 -0.59086579866108 -4.78447
C 5.44205227494832 4.01499993747291 -1.75939
C 13.31622185070486 -0.03237866377336 -4.41328
C 14.45982617568908 -0.70397812209762 -4.66261
C 14.50309485193628 -2.00434262511120 -5.20824
C 13.25141801954364 -2.58071792568948 -5.52234
C 12.11487311466550 -1.92052167857554 -5.28681
O 15.75976130454278 -2.63069712607627 -5.29862
C 17.49737988098029 -4.77823622320833 -6.36725
C 16.56678587495310 -5.16740529799340 -7.57533
C 15.61418663100614 -4.00472342557248 -7.99946
C 14.53611108447346 -4.51883830101341 -9.0163
C 13.30585615851641 -3.57234908360064 -8.86648
C 13.56114087800474 -1.98586975887504 -8.95005
C 12.11963025154327 -1.41026637912096 -9.28135
C 12.10512937255285 0.10440192444997 -9.43319
C 10.85849742125374 0.72175464190915 -10.1946
C 9.68894750266628 1.05103455463640 -9.26513
C 1.30416837333677 0.71805373195946 0.976914
C 2.67218264251716 0.81370395362495 1.68075
C 2.98155260667351 2.20304090808817 2.29886
C 4.46787680843985 2.47240690744688 2.28354
C 4.67921992668186 3.93997218912970 1.93334
C 6.22432141876496 4.29209393179489 1.97847
C 6.63598778879083 5.45802488985230 1.08265
C 8.18664740965020 5.74258076732574 1.11116
C 9.07164419386303 4.78475433399685 0.365767
C 10.51117148178277 4.55487275579378 0.955012
C 11.03407500222789 3.12546635994940 0.798344
C 5.79954387879538 2.68625483845911 -1.58465
C 4.75751395977377 1.80821743261156 -1.30511
C 3.42171320949713 2.14173926148903 -1.29712
C 3.11083609013217 3.48717940793866 -1.53375
C 4.12481328412603 4.32282038689148 -1.74374
O 2.47455389388879 1.07122369430018 -1.08994
C 1.31240114010584 1.49225612714253 -0.313674
C 15.72856882966637 -3.97600571981212 -4.80839
C 16.99883974528665 -4.70225118816813 -4.9406
H 12.23708073987629 2.13947263731052 -3.22394
H 11.34757651491522 4.54084885859424 -3.45822
H 12.14370145689677 3.87470360882967 -5.13732
H 10.38676353725335 4.11375679763376 -4.93916
H 11.76363741729632 1.51258433819338 -5.75217
H 10.02947828525585 1.68632708753237 -5.5437
H 6.28222768511605 3.71354624717879 -4.09741
H 8.20453850210111 5.48642252698796 -2.669
H 8.02601998283430 3.77248449050233 -2.05459
H 8.44025885256302 5.44564417538067 -5.3907
H 7.12508969792753 4.77372336013090 -6.06778
H 6.87242082199511 6.14313812971998 -5.0371
H 13.94888426019272 -3.10908943614651 3.04866
H 14.36203290551589 -2.39681667671062 1.56977
H 12.59734609056991 -0.60813999112431 1.99853
H 13.51355748904722 -0.65239616396117 3.52297
H 10.78888081038273 -2.06946818275565 2.8377
H 11.01077727645621 -0.89271765691226 4.0522
H 12.49850748696984 -2.36890082388340 5.30096
H 12.39125247988086 -3.51248491247806 4.07196
H 10.70393439984083 -4.17993107777727 5.91573
H 9.98855897318905 -3.62595348656013 4.40875
H 9.69177997960223 -1.22451222775457 5.38489
H 10.49989670368713 -1.75030394420289 6.90505
H 7.94162739468912 -1.89175739727264 7.06709
H 8.50244236859482 -3.50027720955748 7.18531
H 7.93430190346032 -4.07477974671904 4.73797
H 7.75442308196713 -2.50487738157071 4.41483
H 5.45273824469643 -2.57006251568630 5.74158
H 5.97292981033018 -4.07098045594328 6.5363
H 4.33231125135990 -4.43045134823349 4.79484
H 5.83625936451970 -5.22436659024293 4.49237
H 4.99672902635252 -4.40821037595722 2.36844
H 6.52038592542671 -3.68334199881970 2.76029
H 3.68715472239529 -2.62231560519553 2.88052
H 4.66618630160802 -2.20573746164017 1.49156
H 6.92179950006611 -6.91747125701451 3.69866
H 7.95336745293968 -7.62885638628597 2.65786
H 8.82596876196920 -6.07068133841507 5.10776
H 8.61519661192044 -7.85063338828853 5.12663
H 11.06361075365493 -6.94521640125822 4.9586
H 10.76113695781173 -8.11085790772650 3.756
H 10.07899608946390 -5.39427652075719 2.86019
H 11.84910528915220 -5.62586216453579 3.33057
H 12.01451962086263 -7.57190865379319 1.96204
H 10.20580024325159 -7.60026175104346 1.52166
H 10.49152700526581 -5.33269581826803 0.515148
H 12.17868069309997 -5.53707643246969 0.587745
H 12.14344314612859 -7.44746065571078 -1.0927
H 10.44969070884341 -7.48044828065372 -0.999283
H 10.26734929426960 -5.22211164816184 -2.19096
H 11.94090127239276 -4.78972692270558 -1.71843
H 11.93655882517068 -5.25010673714532 -3.98966
H 12.94121029754747 -6.34426041339702 -2.82111
H 11.44062521468664 -8.23205894676719 -3.23301
H 10.14578218065119 -7.18499034823118 -3.61154
H 12.40776849898376 -7.86925576287121 -5.61478
H 10.77849804261014 -8.38524934284392 -5.64481
H 11.64086909096830 -5.67868173049785 -6.18149
H 10.44319350646934 -6.59008663683492 -7.08085
H 6.50426373632344 -1.18062506880899 0.981705
H 8.40896389896540 0.29438119783863 0.440961
H 8.04567749835549 1.75445238695307 4.47565
H 6.18912829945791 0.28827830206853 4.86844
H 9.03722277548073 -3.60048015585604 -4.05186
H 8.58266795003627 -1.29839307443486 -5.0866
H 9.30423789375509 -2.99714897499965 -8.99645
H 9.43377781309269 -5.20312606355518 -8.08193
H 9.77339167335040 2.79806220886644 3.08024
H 8.99331022375232 0.17615974005363 -6.71121
H 13.36890189958985 0.97191344204273 -3.92917
H 15.41076471393297 -0.23421486325252 -4.45815
H 13.18870930752518 -3.54334567504287 -5.96949
H 11.17080960712484 -2.29668907963302 -5.48538
H 17.79979711488099 -3.77851927065448 -6.68845
H 18.36370470149269 -5.37482157422928 -6.44451
H 17.09473652413515 -5.53522283150641 -8.42176
H 15.88811211388792 -5.98897861072663 -7.26784
H 15.01105255391510 -3.56388891521724 -7.22091
H 16.28768870793563 -3.29873920737978 -8.45177
H 14.88753692777291 -4.32648033671136 -10.0515
H 14.35813968171183 -5.60155126813057 -8.8361
H 12.59027552012226 -3.87541204308742 -9.66473
H 12.77416077404949 -3.78173805242186 -7.94528
H 14.12097828212961 -1.60976631846499 -8.08788
H 14.15797485236211 -1.76582156700467 -9.77849
H 11.73975472881868 -1.96802146254871 -10.1771
H 11.51591509163596 -1.83988869446843 -8.46676
H 12.06251885464982 0.48253900114562 -8.40624
H 12.99223899086457 0.44049410718156 -9.89406
H 11.14651182490028 1.56705736061618 -10.8357
H 10.51634317785293 -0.05981673120867 -10.8739
H 8.89001938488359 1.66253455907145 -9.78129
H 10.07808567771480 1.74084121165183 -8.51632
H 0.53005995499627 1.07451432796775 1.63089
H 1.04843625906667 -0.30903653081431 0.732163
H 3.45833657671355 0.48945568185415 0.944355
H 2.82612530207975 0.03442561159946 2.48877
H 2.50477860811582 3.02419298730809 1.71002
H 2.57174289985052 2.32422164006306 3.30063
H 5.03843658216396 2.22820262429773 3.16976
H 4.92040379878913 1.85187263819008 1.5061
H 4.34900617924151 4.29014187435002 0.930972
H 4.10042825238459 4.60033874055002 2.69875
H 6.78793651017863 3.35227785287353 1.66249
H 6.62804400791798 4.50127038221326 2.96556
H 6.19257878370884 5.18801804077765 0.0372735
H 6.06515811932459 6.41999367541484 1.41794
H 8.39943673644472 6.77952568946006 0.995592
H 8.34267559975507 5.73889474679748 2.22571
H 8.63688980171355 3.77494416226253 0.402499
H 9.22320270198292 5.00515211038914 -0.670642
H 11.22190642590770 5.23129928200300 0.551437
H 10.47472500107839 4.80030524914105 2.00038
H 11.96239539720710 2.97743248641402 1.37159
H 11.32132196256875 2.82881643086796 -0.245202
H 6.84714452191462 2.42143501303573 -1.51208
H 5.00117518602488 0.80853991074455 -1.01921
H 2.12794354047233 3.80157966484909 -1.41365
H 3.86846322071057 5.26138077917623 -2.15304
H 0.41994005292146 1.47248241365326 -0.925264
H 1.46217019287817 2.55559796593099 -0.118534
H 14.97620371560763 -4.48690455534820 -5.34741
H 15.34159896283905 -3.98040473941916 -3.76777
H 17.80824217481989 -4.23835909683918 -4.39808
H 16.93953467026725 -5.74804539523779 -4.47309
C 7.10103692597746 -0.19040148147078 -3.36908
C 6.06444213479180 -1.19536676229216 -3.65977
C 6.56394252654911 -2.36001565803171 -2.72811
C 7.92989428267683 -2.04259662747618 -2.13625
C 8.20712906734752 -0.66476215082624 -2.54355
C 8.71169166424534 -2.85935571409932 -1.40434
C 8.24162786649751 -4.05662055192821 -0.691977
C 8.51745051148732 -4.32037447083942 0.627747
S 9.46418725998586 -3.11965119840661 1.47744
C 10.64123309041022 -2.94424707718998 0.120724
C 10.19679316408098 -2.73601798401857 -1.1956
C 11.97977400439785 -3.04906475786969 0.424393
C 12.91762449285907 -2.87256693922915 -0.623842
C 12.45706128851805 -2.55779359744566 -1.88539
C 11.11183301297334 -2.51267643085975 -2.21586
C 7.58211444378865 -5.02754693936540 -1.43952
C 7.08414506242241 -6.17461898539460 -0.807246
C 7.28950397782091 -6.36086984832233 0.550439
C 8.04310542595226 -5.48450078175120 1.34769
C 9.19475159235089 0.25827255817311 -2.14399
C 9.22287764431666 1.56187176405180 -2.76832
C 8.18620161990690 1.87696470205883 -3.73719
C 7.08034871714861 1.04928042331466 -3.97833
C 10.16285762692623 0.05161608759304 -1.0405
O 10.32350405842063 2.35895968281539 -2.54589
O 8.25940857795207 3.08726701018088 -4.48943
C 5.44391098050216 -2.58728998257131 -1.66263
O 8.09420247620979 -5.55349311442259 2.78183
O 12.40927350707122 -3.34456564258899 1.7136
H 6.05922745392187 -1.61594148902443 -4.69753
H 5.10351493519369 -0.76233846621810 -3.44922
H 6.61576904528180 -3.28156688414129 -3.4465
H 13.87913628701405 -3.10963529255999 -0.424959
H 13.18611798595785 -2.23107039000577 -2.62974
H 10.74031713875768 -2.32105084193170 -3.17784
H 7.53827647450083 -4.93845214590118 -2.56161
H 6.47440049656737 -6.86434978314358 -1.37064
H 6.85682254971405 -7.20546051500208 0.968106
H 6.30034334391860 1.23553958009160 -4.69467
H 11.14023569343540 -0.17816495703022 -1.41493
H 10.33010355082301 0.99735186151549 -0.609756
H 9.95766069303024 -0.71917169942612 -0.232361
H 5.54275834114803 -1.71162457616236 -1.02615
H 5.70530628619998 -3.44705727435708 -1.00802
H 4.47313402402296 -2.91882679051321 -2.04064
H 9.17076263890580 -1.01696615260348 -9.49444
