# Supplementary material for: A light-fuelled nanoratchet shifts a coupled chemical equilibrium
Source: Nat Nanotechnol. 2021 Dec 16;17(2):159–65. doi: 10.1038/s41565-021-01021-z (PMC8956507; doi:10.1038/s41565-021-01021-z)
Supplement: Supplementary file 3 — Supplementary Data Set 2. Gaussian output and xyz files for computed structures. [file 41565_2021_1021_MOESM3_ESM.zip › +1-protonated-sampled-sturctures/SRR/1-H-opt_11.xyz]

260   0
energy: -42.769862050028 gnorm: -0.453711
C 12.30232235958811 1.52505691323215 -1.89795
C 13.27843077329419 2.66033684764473 -1.70494
C 12.48525769911293 0.84357894189585 -3.33729
O 13.70606789865665 0.22731833543956 -3.47388
C 8.44937971400677 3.68694625547802 -4.53381
C 7.26702865820697 3.81321954792036 -3.56441
O 6.39138388020540 2.62599607976029 -3.62545
C 8.91710251826447 5.10711928462319 -4.82846
C 13.47405373073290 -2.93091798616388 2.76707
C 13.27304473398098 -1.54920062081860 3.36729
C 12.17272314968051 -1.51285158223789 4.39069
C 10.77157059301308 -1.69876308802251 3.7346
C 9.62019499176703 -1.83927176053296 4.71131
C 9.50036829954005 -3.27239350462666 5.30768
C 8.02689307491696 -3.51587952846183 5.71723
C 7.07856272497869 -3.90734597660557 4.58997
C 5.62957082690267 -4.11991229097911 5.03304
C 4.91449838058894 -5.08014471415924 3.94538
C 4.92363466492781 -4.38486360095120 2.47172
C 4.10596644525301 -3.03406698707242 2.42303
O 4.37523005864153 -2.08601932239903 3.43266
C 8.10452596593952 -7.61590495287835 3.24256
C 8.79043996713976 -7.82505589729915 4.58297
C 10.30265418733479 -8.10116709515566 4.52265
C 11.15593242792244 -7.15374347476251 3.69402
C 11.46189595852462 -7.60137325811375 2.26035
C 12.22163166984371 -6.48948201585070 1.51403
C 11.78950076857491 -6.33240361020098 0.0488391
C 12.24624529531753 -7.51553333846683 -0.885558
C 11.44131186004958 -7.28052352468164 -2.13903
C 11.70766665382312 -5.85237917649531 -2.64561
C 11.48892833206202 -5.74654447449970 -4.2031
C 10.11485543246693 -6.23175652906925 -4.63258
O 9.80877425818406 -5.86663940019416 -6.01159
C 5.32376970656451 -1.06170733229017 3.19401
C 9.79321361729258 -4.40053369995532 -6.21744
C 6.10702831121459 -1.15162453067267 2.05541
C 7.04385279870914 -0.20049028655353 1.74849
C 7.40393662749472 0.69889286237261 2.70011
C 6.73834541680064 0.75992753975696 3.92929
C 5.58686227513187 -0.07023108937821 4.16945
C 9.73924363568525 -3.33757140863221 -5.2533
C 9.58068988719545 -2.06038155617477 -5.56235
C 9.67071509539151 -1.64519035290923 -6.87806
C 9.78120182713242 -2.64228561774017 -7.84297
C 9.84399623341168 -3.98368997673503 -7.53501
C 8.22273106458914 1.86633372511242 2.41464
N 8.66396181401475 2.09756130186829 1.24484
C 9.56706511292752 -0.29947870703697 -7.18196
N 9.68460240487171 0.08442314986327 -8.48722
C 13.71757046774731 -0.81076474263935 -4.4872
C 5.52312255700494 2.17158737619922 -2.6447
C 15.04256378690140 -1.33449690191115 -4.6725
C 15.23087210480326 -2.35507061180672 -5.54647
C 14.17324755323943 -3.05553328972464 -6.0735
C 12.92120351471546 -2.46464696289835 -5.92001
C 12.65394250656594 -1.37419494684477 -5.17762
O 14.45164020104263 -4.25060722249985 -6.78463
C 14.14168231159419 -4.28464663544922 -9.87156
C 14.92537268335762 -2.95707957812851 -10.0583
C 15.90608365033443 -2.61680571105690 -9.02838
C 16.40543832947426 -1.15768031056219 -9.16575
C 15.33277695145895 -0.04241388726091 -9.17789
C 14.66429967701328 0.09454446413744 -7.8493
C 13.74217990857771 1.25732861391083 -7.61794
C 12.46040961844118 1.05251756847758 -8.54347
C 11.27767614603219 1.96626087295984 -8.26702
C 10.04231122073070 1.47096095721117 -8.96683
C 2.12703924988642 2.15537282886886 1.42317
C 2.94574280581279 3.25942288695657 0.656054
C 2.10496964187064 4.55448995048659 0.333462
C 2.86804573581525 5.31301022884051 -0.843023
C 4.23204761409555 5.87851152827183 -0.335325
C 5.38400817219954 5.72906116647300 -1.31344
C 6.63178335534993 6.55127270071689 -0.810833
C 7.35974684143141 6.16227326578217 0.492976
C 8.10907563290000 4.88817015964242 0.198072
C 9.07314820076130 4.54530007518612 1.28864
C 9.60444365137880 3.14208189731675 1.09594
C 5.85778238959934 2.06719087727830 -1.26341
C 4.97844737840564 1.34325578458250 -0.466712
C 3.71976861081387 0.86332992763856 -0.946189
C 3.31409861755342 1.11893080960987 -2.28532
C 4.27295830921663 1.62807883454498 -3.13265
O 2.80692831797226 0.17495124168440 -0.0623302
C 2.73176298049325 0.69989591382659 1.25557
C 13.39216829954450 -4.87069856669971 -7.4127
C 13.05083444252441 -4.09949100302538 -8.73043
H 12.53279295681253 0.75023129154362 -1.14388
H 13.06455540434098 3.15734885473251 -0.793053
H 14.23798595345118 2.24483117780718 -1.81954
H 13.06750169876673 3.22497416392154 -2.61111
H 12.26790838676159 1.55606728793343 -4.15481
H 11.66283725664087 0.15507692963357 -3.345
H 8.05725472028600 3.28584990471890 -5.54004
H 6.72073361791614 4.63587490720004 -4.03331
H 7.42969637172043 3.98425616450293 -2.49997
H 8.64671393956846 5.57732442856619 -5.78051
H 8.74819116983341 5.76805785627900 -3.91809
H 9.98573798359435 5.05922515351302 -4.97157
H 13.76740958055761 -3.55569723208441 3.58383
H 14.24597698491869 -2.99778289644319 2.06225
H 12.96088421961953 -0.91746938017573 2.48685
H 14.23832312623760 -1.11485198822539 3.70649
H 12.18099992157976 -0.55357038541914 5.06188
H 12.29142549432447 -2.26493128060461 5.21341
H 10.77184682010780 -2.56143657978809 3.10203
H 10.55580237247691 -0.88953544710003 2.90083
H 8.60816878769938 -1.68606312549548 4.19427
H 9.67580579161396 -1.09743126730738 5.61812
H 10.19077720656335 -3.45516852813448 6.13628
H 9.76492580534260 -3.93203011871321 4.45839
H 7.57538405134052 -2.67601522276354 6.21313
H 7.95607790661907 -4.30937027989010 6.52162
H 7.48702869284124 -4.81207252338287 4.01141
H 7.08302102130221 -3.13451375576433 3.81111
H 5.09266054525820 -3.13462967221324 5.12975
H 5.51775963576886 -4.54426132336099 6.01583
H 3.91494332528107 -5.30891582285402 4.32444
H 5.57326904271384 -5.97435259100551 3.87472
H 4.77958620361935 -5.08839090962264 1.65451
H 5.94450123167459 -4.01770838028007 2.27092
H 3.02254063761492 -3.38931313463809 2.6089
H 3.96040735728478 -2.63657921699125 1.38473
H 7.03959727618582 -7.60116195143357 3.44008
H 8.25045125312367 -8.34892528455413 2.44213
H 8.59418689881829 -6.91740976433799 5.2791
H 8.27454190802317 -8.64311123742412 5.13714
H 10.67659965263335 -8.18889115957032 5.53877
H 10.43554830090530 -9.04345567066664 4.06262
H 10.64246174152339 -6.13645478882197 3.71175
H 12.11677683318871 -7.02990586389275 4.26345
H 12.06526157151812 -8.49255632290069 2.26315
H 10.64582043910133 -7.84181956270459 1.67861
H 11.92063195874467 -5.57776075755482 2.05906
H 13.40441580234726 -6.49924501957679 1.5694
H 10.66387558032269 -6.40429123309787 -0.061322
H 12.02758738438790 -5.30777509544749 -0.363905
H 13.31761124944154 -7.30743612885059 -1.13272
H 12.21725547700123 -8.52325390342301 -0.361055
H 11.77201113742711 -7.93710099550394 -2.90437
H 10.39740069454941 -7.38792643682450 -1.97383
H 11.16395536476960 -4.99774887115745 -2.19185
H 12.82400854492181 -5.76694988755184 -2.47596
H 11.63079587339739 -4.75341953334918 -4.61684
H 12.19515974049820 -6.33798321507326 -4.75001
H 9.92643217831481 -7.29216110016695 -4.60397
H 9.25734034625336 -5.94882836197508 -4.03865
H 5.91491629543785 -2.01282668202985 1.41846
H 7.59032673531661 -0.27811921440127 0.780769
H 7.02560864882784 1.49151252670203 4.6345
H 5.11115816946582 -0.20698967096137 5.18912
H 9.73800842007164 -3.65221375155825 -4.23249
H 9.42029156852542 -1.32651537244756 -4.80154
H 9.63149547415117 -2.26977189688753 -8.89867
H 9.53805364529363 -4.68505513637752 -8.27078
H 8.46586330754239 2.55427648116967 3.17554
H 9.67810389659788 0.49003490541021 -6.40821
H 15.84071525513579 -0.92483175697106 -4.03547
H 16.21924330914093 -2.66664798078693 -5.81947
H 12.15660965958071 -2.88024642847202 -6.5035
H 11.67316135640233 -0.88878808468543 -5.01433
H 14.77740703649609 -5.16745140715009 -9.64078
H 13.71072269971987 -4.60113419458178 -10.8531
H 15.45103821784819 -3.14536890178590 -10.9477
H 14.12254483874725 -2.21106882943775 -10.1664
H 15.34629066299608 -2.69351242292612 -8.12964
H 16.66343021131407 -3.41306958137646 -8.97016
H 17.15330080751754 -1.03448001882739 -8.36132
H 16.98481398008478 -1.18178783705958 -10.0549
H 15.73726549980102 0.89700382561566 -9.50592
H 14.72756639386983 -0.22083459430939 -10.0628
H 14.04464375389111 -0.75634693960217 -7.60061
H 15.43497396294537 0.07390448446983 -7.02035
H 13.36954140305128 1.31563296910358 -6.59633
H 14.20064301123989 2.21302593592259 -7.72985
H 12.83547909067928 1.23522143031702 -9.53798
H 12.20247947782392 -0.03082348724211 -8.46377
H 11.10376543266377 1.83384275690866 -7.17158
H 11.46188822603188 3.02637574104782 -8.37562
H 10.25205660318664 1.39274707910233 -10.0621
H 9.18206005748460 2.18152688480928 -8.79789
H 1.14799634753152 1.98602370001187 1.0026
H 2.19678709023448 2.27838706772975 2.48684
H 3.34485693206264 2.83394894564431 -0.260059
H 3.83659291320165 3.49632116849503 1.27409
H 1.06409394080110 4.22328647739761 0.0171084
H 1.93887423503985 5.24411435516880 1.17645
H 3.03828012514592 4.69153540212049 -1.73361
H 2.26282762853142 6.18719263746998 -1.18597
H 4.02971156553462 6.93598065766230 -0.0484693
H 4.60085303261147 5.41510367487676 0.63016
H 5.07897864256775 6.15940571012920 -2.27662
H 5.59901247040732 4.65744504278767 -1.54986
H 7.34571784153808 6.62090243160643 -1.64657
H 6.34095651696718 7.59216576633094 -0.666154
H 8.09531679437952 6.96412019582471 0.835355
H 6.65585732431974 5.98596580894825 1.3558
H 7.41233179430106 4.07684191608786 0.112808
H 8.55717126176192 5.07759472016948 -0.744468
H 9.88192289509865 5.29258447647027 1.32352
H 8.69225643817269 4.74215262151075 2.29619
H 10.56185334309727 2.94603968594471 1.62896
H 9.86918421238671 2.99974139303817 0.00240598
H 6.88076713617945 2.14684639894704 -0.907432
H 5.31481571393833 0.81468198300525 0.399748
H 2.33046250815059 0.68239761017428 -2.57106
H 4.06646969450330 1.85679223098321 -4.20464
H 3.75372834446080 0.62474181859045 1.74265
H 2.20027741556288 -0.09903352030503 1.79157
H 12.63888322544392 -5.13303255247030 -6.66897
H 13.65677610280957 -5.84653058889057 -7.74077
H 12.06455011970882 -4.40606555385371 -9.12819
H 13.04222296648234 -3.02048993429984 -8.54899
C 7.90684120402874 -0.37800908725910 -3.1313
C 6.75627508682464 -1.27931382836589 -3.5064
C 6.68933937703433 -2.31601346067986 -2.37318
C 8.02072085407383 -2.13912395408918 -1.61864
C 8.52971558410091 -0.75811081998642 -1.97265
C 8.63854060397130 -3.14211202510298 -0.9223
C 7.92991875367713 -4.38533012932025 -0.408636
C 8.31521551209466 -4.79827432451792 0.845233
S 9.48819367222503 -3.86376276499011 1.8295
C 10.63673220636520 -3.50871592445883 0.565133
C 10.09680683145081 -3.15422590726723 -0.665374
C 12.00587153473665 -3.34655092848691 0.846871
C 12.85540032909638 -2.97528029460997 -0.197269
C 12.28420731532427 -2.59917912631314 -1.34882
C 10.95712611065591 -2.60409406402499 -1.64483
C 6.99670653297782 -5.16428636135147 -1.06264
C 6.52632167333805 -6.31031275344639 -0.493606
C 6.86541530106880 -6.65501638830156 0.805097
C 7.84384498980760 -5.95297294808533 1.51075
C 9.47535545486863 0.12932541006568 -1.37817
C 9.92530061537512 1.22573085585010 -2.10157
C 9.18518242893980 1.66156516549790 -3.25987
C 8.12340701395697 0.85371219625819 -3.71745
C 10.01926068941643 -0.22539102301716 -0.010747
O 10.96082190306938 1.92921514466966 -1.56039
O 9.48492451372942 2.88653937996089 -3.88443
C 5.45133742765609 -2.05687307154485 -1.3574
O 8.39096331736510 -6.34312389485167 2.7429
O 12.32682421504618 -3.62600523930575 2.24578
H 7.03822087183745 -1.78375052857385 -4.48214
H 5.74971283976458 -0.83513061960408 -3.57188
H 6.54834506352069 -3.40512188565618 -2.71456
H 13.92852721116946 -3.00786139022939 -0.0260207
H 12.93892765659780 -2.27635843426354 -2.16032
H 10.58810212666009 -2.23634121538953 -2.54946
H 6.51701592379042 -4.83651274673453 -1.93864
H 5.89315262959747 -6.99944410398896 -0.993399
H 6.46172587784974 -7.53690873974462 1.28415
H 7.64117036695938 1.16101487984354 -4.57931
H 9.39614666420185 -1.04192694696724 0.421749
H 11.07755682087054 -0.35738741294005 -0.0336485
H 9.89644018113868 0.69323686098776 0.701645
H 4.97368005425072 -3.00721835184963 -1.03529
H 4.67094326327004 -1.43229228839308 -1.79862
H 5.73809811691534 -1.53275055301197 -0.424002
H 9.97081774840751 -0.55582983297807 -9.16438
