# Supplementary material for: A light-fuelled nanoratchet shifts a coupled chemical equilibrium
Source: Nat Nanotechnol. 2021 Dec 16;17(2):159–65. doi: 10.1038/s41565-021-01021-z (PMC8956507; doi:10.1038/s41565-021-01021-z)
Supplement: Supplementary file 3 — Supplementary Data Set 2. Gaussian output and xyz files for computed structures. [file 41565_2021_1021_MOESM3_ESM.zip › +1-protonated-sampled-sturctures/SRR/1-H-opt_110.xyz]

260   0
energy: -42.792723175422 gnorm: -0.448466
C 12.12436900249271 1.09564730465710 -2.17315
C 13.17133724356674 1.49564777051112 -1.12516
C 12.57747392099652 1.53127316629460 -3.54623
O 12.13294711829439 0.49905807762721 -4.4448
C 8.41428693462387 3.27574802710067 -4.77012
C 7.05550235526008 3.48367609718851 -4.0437
O 6.16564373741816 2.43836731351433 -4.44149
C 9.05494002811911 4.50672140388120 -5.26269
C 13.18659336473836 -2.66684735554461 2.48133
C 12.72352901683407 -1.16652051091147 2.37897
C 11.24186220843820 -0.93475892963341 2.69139
C 10.91385391748350 -1.27601039056059 4.14715
C 9.45713852813887 -0.93388429058903 4.48205
C 9.18457254962018 -1.60038348705964 5.89095
C 7.78425435820286 -2.25178803794689 5.96003
C 7.47776166193095 -3.35156015659022 4.91741
C 6.06064693691127 -3.74716902371327 4.95791
C 5.54444146447651 -4.34591359036028 3.59039
C 5.62400859819145 -3.42206438296470 2.3036
C 4.63974796825006 -2.21689623816704 2.51353
O 5.21019974614454 -1.30637902234322 3.42517
C 7.65557041316058 -7.47932090015289 2.8698
C 8.31596107230979 -7.52480581054708 4.31545
C 9.84189366465718 -7.55069964907741 4.32068
C 10.54638455228090 -6.83368863932245 3.17655
C 12.07935247079002 -6.90184552627053 3.3334
C 12.95514915975366 -6.34956395424269 2.16612
C 12.62688841709943 -7.14061427524365 0.903336
C 13.71201730863753 -6.80159937513818 -0.19501
C 13.21024116542728 -7.20089879489387 -1.59229
C 11.76433562148342 -6.83235068285930 -1.99948
C 11.43693866826229 -7.24879208409198 -3.41645
C 12.18926963047561 -6.47822699944433 -4.44124
O 11.43706261162161 -6.44995365173030 -5.67928
C 5.90574672543248 -0.23738313984473 2.87231
C 10.64594450622170 -5.25409362914116 -5.89394
C 6.60626231576503 -0.22151635629805 1.67107
C 7.36699464725500 0.86706785747695 1.23758
C 7.47298206524532 1.97301061761286 2.10785
C 6.72404889749275 1.92653948640155 3.30575
C 6.15384650748650 0.82044366309732 3.74179
C 10.21662363939201 -4.45909755273587 -4.81624
C 9.56281589012562 -3.25258936782376 -5.01038
C 9.40422007014612 -2.76700424667581 -6.37905
C 9.88564831457377 -3.67568928978261 -7.43578
C 10.37966899467264 -4.90592207503752 -7.25922
C 8.35731752452824 3.06168440992645 1.7453
N 9.30601193269973 2.93325715129435 0.899239
C 8.77024630287670 -1.56134260747296 -6.71494
N 8.96505968999248 -0.88256086349656 -7.83659
C 12.96982976338023 -0.58514538753683 -4.42722
C 5.40257157370432 1.86898166114172 -3.41121
C 14.22674026048601 -0.65229685948456 -3.78959
C 14.96263266712286 -1.85157207917537 -3.99489
C 14.55761515513516 -2.89703664123584 -4.78454
C 13.21228128933564 -2.87009402986612 -5.17455
C 12.47938976135012 -1.73104011834458 -5.06701
O 15.46406923338441 -3.94777960328317 -5.09547
C 15.71239652941005 -2.97928029926538 -7.82981
C 15.32617590607684 -1.81868519265252 -8.87571
C 14.19134770196763 -0.91415741045271 -8.33915
C 13.60072563623427 0.13518206808744 -9.35055
C 12.26896349816905 0.61572997768042 -8.87813
C 12.23015781111164 1.34109159180921 -7.4645
C 10.80898399156817 1.46899328734069 -6.95612
C 9.91042257334339 2.22423528422961 -7.92587
C 8.98011844099588 1.42104398727017 -8.8892
C 8.21228864856335 0.25534299637639 -8.12693
C 1.73695520923549 0.80212963552551 1.37443
C 2.99060254919991 1.56789223226201 1.72592
C 2.90896504387161 2.89825695975758 0.91969
C 4.24726522206458 3.72192973324907 1.07276
C 4.47894301996510 4.93647270383426 0.0173197
C 5.77431550095843 5.65126431240836 0.313115
C 6.31225633963409 6.46900235769288 -0.838914
C 7.81365857231832 6.64681167143232 -0.730737
C 8.54614975202067 5.30113729618658 -0.687181
C 9.71806912544159 5.25970115018010 0.289577
C 10.24723599439672 3.80128200215268 0.385388
C 5.79923053591098 1.55990793667218 -2.10252
C 5.01348092758746 0.90662528534348 -1.23587
C 3.72137805767012 0.49017116979105 -1.51717
C 3.24827510655784 1.06989815196069 -2.75579
C 4.03967545636269 1.67055065044077 -3.73418
O 2.95517897730646 -0.27195807610419 -0.618634
C 1.73815799510023 0.31368866895508 -0.129235
C 14.94411265293676 -4.76946436587074 -6.22141
C 14.64530021185479 -4.01653541777189 -7.45564
H 11.93168925927028 0.00765505440825 -2.22342
H 13.01288759781755 1.22583526415604 -0.0815914
H 14.15637671450922 1.12476038406008 -1.42871
H 13.23972443063756 2.58022968732089 -1.07758
H 13.65222451303822 1.73770984601006 -3.54646
H 12.11654806743263 2.37489867807340 -3.9551
H 8.26164011259596 2.63218929742698 -5.64752
H 6.60833802004595 4.44122197470508 -4.24043
H 7.11020478358473 3.41300346802730 -2.95746
H 9.12720593448302 5.17476097931888 -4.39793
H 10.11393081408279 4.46089593279944 -5.53773
H 8.46689548847557 5.07022058016095 -6.04893
H 13.22565030599262 -3.02791053463440 3.47511
H 14.03973152369690 -2.92046265247192 1.85077
H 12.77322935782093 -0.92491076713285 1.31909
H 13.38718227633464 -0.46227026825170 2.90777
H 10.56526639048467 -1.53425132762297 2.0724
H 10.86865985914176 0.13482518920157 2.50159
H 11.71906864910048 -0.81525146256194 4.79431
H 10.97531634097559 -2.35391085459412 4.31545
H 8.79933297007596 -1.43136250859256 3.72282
H 9.28375029528487 0.13577468613111 4.31223
H 9.35352794809261 -0.86181335277061 6.67182
H 9.93219982667658 -2.35774900830078 6.11704
H 7.12787193233247 -1.40416591745748 5.66812
H 7.47544713411571 -2.47069564590477 7.06661
H 8.15014244885356 -4.27494804251096 4.97267
H 7.94165932368950 -3.06241993645660 3.96658
H 5.51102759642365 -2.86011852539565 5.07433
H 5.92999148340106 -4.47396956337558 5.81408
H 4.53300009685502 -4.67297332836819 3.7321
H 6.10481385897648 -5.28330581815025 3.31362
H 5.27941178090412 -4.06391534258066 1.45546
H 6.64018850301904 -3.12761542820828 2.11099
H 3.64689551049606 -2.58463717457299 2.95492
H 4.31162196301512 -1.72338873919133 1.64191
H 6.59350830134149 -7.61483581377482 2.96381
H 8.07494240583635 -8.23640457964265 2.16784
H 7.99412846819887 -6.59105048356021 4.83834
H 7.94900679292278 -8.27339644085968 5.05994
H 10.14513260368552 -7.10537581268841 5.23913
H 10.15700514665754 -8.59418175095198 4.29277
H 10.11915768720151 -7.15104816000540 2.18267
H 10.25823370827285 -5.76960778389379 3.15616
H 12.33035957874943 -6.37255680773186 4.28924
H 12.38537327159771 -7.98113429858725 3.483
H 12.72966317036913 -5.26882895305301 1.93895
H 14.02110086167378 -6.39381040499415 2.4777
H 12.66499638905842 -8.18055825513434 0.812845
H 11.62083626322029 -6.91550440096459 0.655838
H 14.04682170122313 -5.72662554691675 -0.188
H 14.63524550816235 -7.35444171179552 0.0374638
H 14.01399763042097 -6.89264363100138 -2.34471
H 13.27836874876512 -8.30786170595695 -1.68569
H 11.06808300624113 -7.25758269830122 -1.26474
H 11.69775839711575 -5.70533369119922 -1.99542
H 11.58190366235131 -8.32222949456768 -3.55329
H 10.31943786837754 -7.19518308656911 -3.60909
H 12.48418952511213 -5.51027325127242 -4.08588
H 13.11136812162358 -7.01463812352503 -4.67875
H 6.50381796514781 -1.16204918261043 1.05192
H 7.93831693863554 0.75472246946672 0.307243
H 6.74167714309907 2.90942718020096 3.70277
H 5.80395698594742 0.75900021533248 4.74765
H 10.48040723914468 -4.88047808535164 -3.84753
H 9.18289644657965 -2.61145402538375 -4.28143
H 9.78702504409147 -3.40540653885316 -8.46304
H 10.57796478501161 -5.65139879792958 -8.04808
H 8.24394254891788 4.01050759852907 2.28986
H 8.23097655758791 -1.00482899486536 -5.91673
H 14.52749247690611 0.22699516739574 -3.25716
H 15.89833517616232 -1.98241764085375 -3.51859
H 12.73320865351632 -3.73952718297554 -5.58493
H 11.47181405850377 -1.63007067349853 -5.45573
H 16.03386207669861 -2.41704645056033 -7.00611
H 16.62255644004685 -3.54874775251867 -8.17178
H 16.20005647433851 -1.12195337662104 -8.98323
H 15.13572726969572 -2.13579655087368 -9.89415
H 13.35840115694017 -1.56708277278804 -8.05132
H 14.47517462928759 -0.36693951237586 -7.44586
H 14.28684995443835 0.99512732668782 -9.3683
H 13.70263410415849 -0.14084229293920 -10.3421
H 11.87677908807045 1.28687588797241 -9.65617
H 11.42739759875632 -0.14971496890960 -8.82526
H 12.88418066359069 0.91580863900489 -6.64257
H 12.63186280553214 2.32824809110308 -7.6459
H 10.45238875899307 0.45851384458441 -6.75269
H 10.90044727015665 1.96066962277510 -5.93115
H 9.23478149730957 2.86749091509391 -7.37251
H 10.60015199367826 2.87227980388162 -8.48
H 8.18498065762005 1.84848379758006 -9.5224
H 9.45444429030150 0.75182145762671 -9.61109
H 7.27831689165808 -0.06155437289277 -8.62373
H 7.77495352061212 0.64733106746318 -7.1619
H 0.80585693976368 1.34362662162790 1.61112
H 1.71013353985094 -0.10929821217987 2.01066
H 3.96869592696730 1.10385003991933 1.49086
H 3.11105553567597 1.77173733286398 2.85688
H 2.83519238381902 2.64165391878165 -0.136776
H 2.05219769948389 3.50094128298011 1.22732
H 4.21024908159172 4.04160243441789 2.16527
H 5.01873841002301 2.96529646669095 0.899825
H 4.57062996538229 4.46501529536769 -0.987923
H 3.64778800065359 5.67192413329686 -0.119811
H 6.47170120042620 4.84745538534233 0.519383
H 5.54327821329210 6.26684333845807 1.15995
H 6.08860875731687 5.94553599788045 -1.80335
H 5.69929450078487 7.38617249857412 -1.01252
H 8.29160421509933 7.39178522117928 -1.39915
H 8.02159985251969 7.25147434031629 0.216893
H 7.93944691535033 4.40461076267784 -0.540817
H 8.92579631809392 5.13246589425777 -1.64506
H 10.58180394671099 5.88466588327289 -0.0447834
H 9.44001077512349 5.59509845987675 1.23512
H 11.18360841051230 3.70023336240769 0.911391
H 10.47350859721276 3.32623418383873 -0.566326
H 6.81087086941634 1.79133627938526 -1.86553
H 5.38491300520569 0.76297713487530 -0.209797
H 2.19397101202889 1.06114961355990 -3.01155
H 3.63248250486678 1.89991502027535 -4.72697
H 0.89084120835218 -0.38800125342794 -0.232659
H 1.30501538554105 1.08739933517944 -0.760079
H 14.10457416065719 -5.38948638069971 -5.88764
H 15.69885656154895 -5.49770963478124 -6.44759
H 14.61494622602037 -4.68830699193714 -8.33966
H 13.67618905306847 -3.57845501455954 -7.35231
C 7.85588806194740 -0.69458523332112 -3.44605
C 6.86188200740667 -1.71379412919580 -3.86666
C 6.91734772366361 -2.83872581769609 -2.75926
C 8.29165612133677 -2.52978485842019 -2.14167
C 8.59124649683000 -1.13844819952389 -2.35437
C 9.01127652977130 -3.57058761981304 -1.64194
C 8.48283013749772 -4.84262844480959 -1.07418
C 8.45539623586369 -4.99881448204938 0.299454
S 9.50065435128990 -3.95727359894837 1.30651
C 10.74581637806091 -3.46727993287441 0.10259
C 10.41237225764666 -3.27449520286023 -1.22926
C 12.02391212449989 -3.28536697414755 0.610046
C 13.04741430316787 -3.02337978167729 -0.289098
C 12.72130346085823 -2.83748614248070 -1.61444
C 11.38943256490741 -2.89752467650996 -2.11065
C 7.88024342507670 -5.81408212905220 -1.89908
C 7.36607979205647 -6.92628904096191 -1.35427
C 7.41885373615011 -7.12862515495493 0.0105298
C 7.88310530784904 -6.14181345841444 0.898542
C 9.51847361170060 -0.25316013609783 -1.70416
C 9.71626039867571 0.96876444403699 -2.28718
C 9.02544517441026 1.42668648816168 -3.4538
C 8.05096787798273 0.57482049609151 -4.01627
C 9.99679827109498 -0.52462170515454 -0.247085
O 10.88731523015208 1.74814211507160 -1.82083
O 9.39392629367074 2.62283263416630 -3.9502
C 5.68111238243645 -2.94468724066134 -1.89303
O 7.82390561511870 -6.19395018383265 2.27554
O 12.15244769407776 -3.40006887044408 1.97546
H 6.94649505074077 -2.09095695388998 -4.94669
H 5.87700403679575 -1.20646364104982 -3.87802
H 7.00360468270526 -3.82583446571907 -3.25163
H 14.11790459640738 -3.00150092721932 -0.0133189
H 13.47863815286614 -2.61400522777544 -2.33867
H 11.24517892351597 -2.79181508102860 -3.16438
H 7.82432692934088 -5.81691217522871 -2.95238
H 7.07537956703459 -7.74031587546622 -1.99017
H 7.00070198909652 -8.01642331563959 0.498654
H 7.40583650387086 0.96553508262135 -4.74658
H 11.03614144556167 -0.97384202648564 -0.201725
H 9.97973816025060 0.36075561039149 0.395784
H 9.36361097853965 -1.30489253761053 0.17262
H 5.59190212420468 -2.02080257429306 -1.3194
H 5.66970499711811 -3.78907038043873 -1.16102
H 4.66449477179641 -3.23635378332685 -2.27345
H 9.43639081235791 -1.35498482227926 -8.62057
