# Supplementary material for: A light-fuelled nanoratchet shifts a coupled chemical equilibrium
Source: Nat Nanotechnol. 2021 Dec 16;17(2):159–65. doi: 10.1038/s41565-021-01021-z (PMC8956507; doi:10.1038/s41565-021-01021-z)
Supplement: Supplementary file 3 — Supplementary Data Set 2. Gaussian output and xyz files for computed structures. [file 41565_2021_1021_MOESM3_ESM.zip › +1-protonated-sampled-sturctures/SRR/1-H-opt_111.xyz]

260   0
energy: -42.789254845955 gnorm: -0.476529
C 12.60858556759081 0.78311669195042 -2.25439
C 13.76388544069465 0.01524510311617 -1.61699
C 13.17690990562857 1.63209759409858 -3.41308
O 13.90124545671770 0.86738523481749 -4.33947
C 10.13687278362325 4.40666201259486 -2.5017
C 8.74615296005146 4.93448836454862 -2.55816
O 8.30454063346871 5.12342545749378 -3.92727
C 10.87116013778496 4.57021401310141 -1.08827
C 14.01288994068585 -4.94593008461627 1.251
C 14.61733698982638 -4.86975930818021 2.65413
C 14.78114694204481 -3.43184347522553 3.20039
C 13.46989358131877 -2.65222577494614 3.27866
C 12.51700010803172 -3.22757248206542 4.42342
C 11.29734010710888 -2.30922700815067 4.6313
C 10.41995722573369 -2.48194344432823 5.91005
C 9.83524924280745 -3.79943711242948 6.08094
C 8.90925193473820 -4.02416032859309 7.30888
C 7.98184795569475 -5.24688921819943 7.22853
C 6.96510759099202 -5.34138132230757 6.05227
C 6.13709812498665 -4.00723362078378 5.8192
O 6.85297176214709 -2.79981609388072 6.21507
C 7.99307671067519 -7.18292189992189 3.55952
C 9.19253158165288 -7.95469722934097 4.06625
C 10.38354251350447 -7.82746964353363 3.16776
C 10.56127512824550 -8.81600071663656 2.13078
C 11.74293645949195 -8.66287860819865 1.16635
C 11.60517730430506 -7.59354289648633 0.0907032
C 10.42290138706426 -7.69089610154870 -0.962718
C 10.39241050246915 -6.48595839667427 -1.98574
C 9.30303497726982 -6.69015555028402 -3.06623
C 8.85714145378886 -5.44496018544744 -3.78384
C 7.94042414461637 -5.55335064085319 -4.98185
C 7.76149635581201 -4.29736444871054 -5.70091
O 7.45149770206519 -3.21225977778366 -4.79941
C 6.97006240671044 -1.90120552958979 5.13995
C 7.95977467566310 -1.96979183616770 -5.33735
C 7.20065204790137 -2.38409269021328 3.85337
C 7.53685314687797 -1.53380183557208 2.84251
C 7.46892103099988 -0.15495949251425 3.00093
C 7.12822947855751 0.34648444083851 4.22783
C 6.78496481837590 -0.49854263071398 5.31114
C 7.98227414325582 -1.74704559744544 -6.72357
C 8.38950320888138 -0.53746258298953 -7.2948
C 8.98305491061685 0.44498497996095 -6.46037
C 9.09205778315750 0.17427641169001 -5.05111
C 8.52720695871752 -0.98201007754756 -4.52635
C 7.88588929659608 0.74143274647645 1.91531
N 7.97248880081119 1.99992150091883 2.13149
C 9.53002564306682 1.61020878222837 -6.95793
N 10.16295427474283 2.54657050768653 -6.23008
C 13.34275924155086 -0.45176312949958 -4.70099
C 7.13662431358876 4.38414527243138 -4.18385
C 11.99512371780097 -0.65872223040714 -5.13437
C 11.60585014984878 -1.90256697536925 -5.46647
C 12.49381964402634 -3.00987873147266 -5.39553
C 13.72381933362930 -2.84063476774543 -4.67347
C 14.21837011096179 -1.53811593518327 -4.52845
O 12.12417106193877 -4.28538234133968 -5.80857
C 14.33856496433188 -4.08433478331338 -7.67003
C 14.36717373319739 -2.60684191021093 -8.20807
C 15.72628948966875 -2.00678808858363 -8.19356
C 15.77631864583604 -0.52942616923599 -8.68066
C 15.08294578956138 0.48584351678282 -7.70527
C 15.18369079351725 1.95443740318956 -8.14353
C 14.43497769388109 2.87785866169917 -7.22076
C 12.92624382053071 3.00082346758264 -7.63654
C 12.15035503602126 3.85898817028076 -6.66135
C 10.65933721196722 3.79086441057634 -6.75408
C 1.73589799974031 1.43457151524271 -5.68155
C 0.96465605112296 1.35025389955803 -4.35317
C 1.50884745594992 0.24959392628328 -3.47472
C 1.02811338042669 0.29024160840572 -1.99321
C 1.63593151958444 1.43653827361625 -1.17657
C 3.20322188306142 1.54713755820068 -1.35486
C 3.80455002644419 2.65796986630837 -0.464581
C 5.29244531752043 2.55019206998992 -0.112988
C 5.70032756770228 3.61340319117682 0.912474
C 7.17862607556171 4.07894123681339 1.04932
C 8.19894929879849 2.89960107076636 1.12669
C 5.91205055614990 4.67181795957021 -3.52317
C 4.84313285000070 3.81377366637618 -3.55418
C 4.92162318578804 2.60886350453612 -4.29292
C 6.09398052312429 2.51297050242290 -5.15591
C 7.16578281562239 3.36506522146703 -5.12019
O 3.81469904399241 1.72823520809885 -4.48004
C 2.95146244161152 2.24608507338424 -5.46559
C 11.81539132842018 -4.37307712646522 -7.22076
C 12.98952777889192 -4.83001743691048 -8.05983
H 11.88077216246232 0.06776779144325 -2.78781
H 14.34572683950481 0.61486179803028 -0.890973
H 13.42013914606232 -0.81080709869930 -1.00729
H 14.49436795361195 -0.37869281151048 -2.35534
H 13.98834920627689 2.28615494870496 -3.05148
H 12.33330851351260 2.22840779533719 -3.9844
H 10.66454892132338 5.04499913606146 -3.2168
H 8.71118469548218 5.85229196688350 -2.02307
H 8.06521378730907 4.28572581130523 -1.98042
H 10.94979304438031 5.60947605995547 -0.835501
H 10.37730175318628 3.94024912523828 -0.354205
H 11.86886083581946 4.08521159004955 -1.07401
H 13.89415159157692 -5.96092505205640 0.965215
H 14.63780761383624 -4.44530501850869 0.481284
H 15.56362375085756 -5.48015845525658 2.703
H 13.93149714248498 -5.36066245781688 3.36499
H 15.45343166213188 -2.85823930859872 2.48043
H 15.33335038198503 -3.44873974278552 4.11903
H 12.91354854023939 -2.69995273287070 2.34317
H 13.73405625565066 -1.55945230060413 3.47327
H 13.13725292662279 -3.27004832433375 5.31103
H 12.16460119236713 -4.23313133013540 4.27152
H 10.59105267746305 -2.31320873941276 3.76196
H 11.71827691280496 -1.21894524458838 4.58044
H 9.72697944666933 -1.62541257710146 6.06145
H 11.17380488851284 -2.47033945366252 6.67092
H 10.60258448904431 -4.65088277403825 6.16109
H 9.23157308359386 -4.06836171533813 5.19373
H 8.33857441149257 -3.09528609501938 7.51692
H 9.51595629203549 -4.13821343607241 8.17786
H 7.39496677896238 -5.29334312087581 8.19035
H 8.64864304833042 -6.16678159916633 7.25058
H 6.27175676342027 -6.18784060967910 6.14653
H 7.50511916552304 -5.53292580326739 5.12539
H 5.26184141648009 -4.00331010075019 6.53681
H 5.69777282330424 -3.87520373485107 4.86906
H 7.11948086304133 -7.32802516281541 4.24195
H 7.49999991969125 -7.75342053001820 2.70442
H 9.44831665273760 -7.49133687818357 5.08131
H 8.83392775973677 -9.01294793534238 4.24005
H 10.34759936224084 -6.77787749833816 2.75022
H 11.42897894048298 -7.76406077782502 3.68929
H 10.55596456437572 -9.88281623313920 2.61046
H 9.55273876489081 -8.90121000128196 1.67217
H 12.66511114101333 -8.41502550672133 1.68962
H 11.93606416916777 -9.61207486079778 0.623075
H 11.60831479959665 -6.64975041849994 0.595746
H 12.57419202569650 -7.45415232949877 -0.438526
H 10.52305245219838 -8.59719855093032 -1.60709
H 9.50218411690449 -7.84653017247873 -0.480522
H 10.26043476045053 -5.54127262826883 -1.40725
H 11.40721096859861 -6.28060896911937 -2.47735
H 9.58347745935813 -7.54728658370358 -3.73588
H 8.31797467786503 -7.15579828149685 -2.68507
H 8.42723036502173 -4.77886726824466 -3.06419
H 9.69549859935065 -4.81166167977931 -4.01705
H 8.28019562365773 -6.33654342333852 -5.66591
H 6.93046061975471 -5.72248789103137 -4.67991
H 8.74338523564602 -4.04979357903801 -6.15214
H 7.01007787259473 -4.33604820348841 -6.46651
H 7.44813969414321 -3.45076738329550 3.72979
H 7.72228063397726 -1.93664924348339 1.80472
H 7.12010236696941 1.38254545952382 4.25556
H 6.45019380482189 -0.14216353066565 6.34616
H 7.67060984032709 -2.58494204948831 -7.25739
H 8.45585585797417 -0.42192119362423 -8.35553
H 9.79114334309747 0.83203665406204 -4.49174
H 8.74417814785286 -1.24752357586587 -3.55458
H 8.23695946710395 0.28781735732760 1.01335
H 9.45645148366689 1.87612252279808 -7.95752
H 11.39648807866372 0.11239743669907 -5.59522
H 10.58149339982774 -1.98611829270840 -5.97361
H 14.38356187759786 -3.70731043027384 -4.45243
H 15.26429492399240 -1.39874851070996 -4.36156
H 14.37522460641221 -4.05404957014750 -6.55645
H 15.27610443153387 -4.62946529061082 -7.97966
H 13.89098414875530 -2.36178234803150 -9.23411
H 13.64133087382400 -1.94487991008931 -7.74486
H 16.15480468346784 -2.12512501918090 -7.1905
H 16.37551815102201 -2.63388656792910 -8.70678
H 16.81822149045793 -0.17144992457870 -8.9096
H 15.30638286918778 -0.47924897191695 -9.73674
H 14.02131300034933 0.24451954068073 -7.65944
H 15.60679130493842 0.48378497222916 -6.70823
H 16.26644601946542 2.13149439295058 -8.21939
H 14.76198371939228 1.98640330791651 -9.13193
H 14.63816140699469 2.46455371479447 -6.19776
H 14.95678350520406 3.87315635267721 -7.25566
H 12.84388844105946 3.41542226546384 -8.65226
H 12.51746755420538 1.98941597578901 -7.70021
H 12.48645638403105 3.61211495067610 -5.61379
H 12.47878413558228 4.87080032597150 -6.80102
H 10.24000528530112 3.91300255705119 -7.78191
H 10.22307004536989 4.62620299117960 -6.19272
H 1.23502859533197 1.85483868109427 -6.50735
H 2.09441074969942 0.38691097349245 -5.96958
H -0.11353444006482 1.21349735219002 -4.61918
H 1.15639341767007 2.31427087854154 -3.97643
H 1.17583764228589 -0.73933134472476 -3.77926
H 2.63137931588117 0.38777145243795 -3.53013
H -0.08095261542548 0.17725026083062 -1.93803
H 1.41796821064296 -0.61061283833752 -1.46649
H 1.31697240542864 2.42728551718265 -1.47899
H 1.37481214886021 1.45180846687813 -0.0885452
H 3.52390221326017 1.72491720750835 -2.40389
H 3.62090895671734 0.65362905468400 -1.00597
H 3.59524256200670 3.63569089687620 -0.988543
H 3.20238376913895 2.70501118812609 0.443711
H 5.56105872079323 1.60985010290191 0.276587
H 5.87961369013912 2.65023896891908 -1.0346
H 5.15055955925281 4.50783356014150 0.762939
H 5.28355733807298 3.22524246223120 1.86886
H 7.42792670166599 4.65088114195041 0.153513
H 7.24340236036767 4.66557967344683 1.93808
H 9.22415330845931 3.23967042181601 1.38894
H 8.09184157707561 2.28345061321113 0.277529
H 5.78095540123655 5.54872975711868 -2.91954
H 3.96352114055441 4.08371431758659 -3.12232
H 6.06238007096682 1.71349262709789 -5.81936
H 8.06579449972886 3.12716812109911 -5.66841
H 3.49903425317198 2.16869914733640 -6.41128
H 2.79320771441839 3.27917348021610 -5.36018
H 11.42620404144827 -3.43936941661824 -7.64943
H 11.05667688738525 -5.08022216142955 -7.26864
H 13.11016381865143 -5.95014353470063 -7.88589
H 12.77263788318661 -4.64178449874993 -9.05502
C 7.75383001321981 0.52879816852825 -2.02598
C 6.38800481423168 -0.14879748198951 -2.35378
C 6.50890740663906 -1.56798629377749 -1.73284
C 7.84094467247555 -1.57167643629703 -0.946301
C 8.55051733343650 -0.27276993950395 -1.15154
C 8.43587597213307 -2.68850761969927 -0.514594
C 7.75981677487573 -3.91789366683271 -0.0213221
C 8.15990591496981 -4.37122394714991 1.24098
S 9.70865982823925 -3.82870890824338 2.04479
C 10.69600432931357 -3.54368592569752 0.491379
C 9.95347436065332 -2.87913447781454 -0.543435
C 12.00938979563102 -3.99217084654049 0.284242
C 12.56563099843295 -3.76110699788644 -0.980389
C 11.86400772681022 -3.16728391425037 -2.01742
C 10.56718988756899 -2.77889181189184 -1.75507
C 6.68463190877151 -4.58017542665027 -0.686807
C 6.03553733850271 -5.51829061021932 0.0598926
C 6.36661106498283 -5.90457185560683 1.34999
C 7.49676539926400 -5.43535296717101 1.89955
C 9.86483240513039 0.20317595897942 -0.725904
C 10.40651609510681 1.23335337791555 -1.43897
C 9.67230166290999 2.00493675114585 -2.30703
C 8.37816713794799 1.63695540189448 -2.59419
C 10.70846393827063 -0.33732962222682 0.383702
O 11.88330256424493 1.51333403622206 -1.22416
O 10.23341044871534 3.09980024596136 -3.03093
C 5.27658422331516 -1.75225287340076 -0.7022
O 8.05279589974003 -5.84486678787526 3.1234
O 12.63625148019036 -4.46300517668268 1.39241
H 6.22202172934283 -0.12655960237612 -3.42634
H 5.59212226232279 0.45604700711017 -2.00223
H 6.56423675262767 -2.25915918389101 -2.58716
H 13.58182279400342 -3.87031447292469 -1.15328
H 12.34756851210299 -2.80215526868209 -2.98812
H 9.91872871429278 -2.32323031043195 -2.52023
H 6.33162336033569 -4.18239023242211 -1.59615
H 5.25857363087235 -6.06207014761573 -0.385334
H 5.81244877847938 -6.65848132659684 1.93497
H 7.84529623182046 2.25291897067040 -3.27113
H 11.55600896242340 -1.00727291775609 0.229869
H 11.25781935841285 0.54623372776410 0.800969
H 10.19694845969831 -0.80942560595184 1.21865
H 5.13613953447056 -0.84851529025325 -0.0780745
H 5.50524536635170 -2.55313237026393 0.0253231
H 4.25993255894518 -1.93491330452560 -1.10589
H 10.22941357680909 2.42606542763364 -5.25832
