# Supplementary material for: A light-fuelled nanoratchet shifts a coupled chemical equilibrium
Source: Nat Nanotechnol. 2021 Dec 16;17(2):159–65. doi: 10.1038/s41565-021-01021-z (PMC8956507; doi:10.1038/s41565-021-01021-z)
Supplement: Supplementary file 3 — Supplementary Data Set 2. Gaussian output and xyz files for computed structures. [file 41565_2021_1021_MOESM3_ESM.zip › +1-protonated-sampled-sturctures/SRR/1-H-opt_112.xyz]

260   0
energy: -42.789717752700 gnorm: -0.457149
C 13.12260385874536 0.88922622815272 -1.32385
C 14.34323494641989 0.68211402113470 -0.439122
C 13.54246614245286 1.70377644950679 -2.58155
O 14.54871214772906 0.89742182372896 -3.32764
C 10.43550642488039 4.34194884056877 -2.85572
C 8.97602137647970 4.48384275900727 -3.18276
O 8.67794314455953 4.05342962080819 -4.51125
C 10.74594085714539 4.75733002848705 -1.34781
C 13.42565156769383 -5.56311994743495 1.92951
C 14.16123204866580 -5.85757157878597 3.25331
C 14.75673796752974 -4.52835659900179 3.81361
C 13.76787522905987 -3.38740311255115 4.08514
C 12.57754479452821 -3.68736065402473 5.06491
C 11.73662961859964 -2.44565268992776 5.36659
C 10.60931395702787 -2.54721465381708 6.38994
C 9.76654449576976 -3.75537985369468 6.12962
C 8.71591160272741 -3.97034675652081 7.1616
C 7.91615496888883 -5.29925465252520 6.91115
C 7.12326090906801 -5.31761006470329 5.64758
C 5.97364104138339 -4.34327104344030 5.60526
O 6.22590602784920 -2.99236144424791 5.99818
C 7.43396613516698 -7.74028144744444 2.7584
C 8.67162043582976 -8.49857550945816 2.84731
C 9.71467161400215 -8.00532315829493 1.83218
C 9.27395518797599 -7.80668430640607 0.336605
C 10.37533611560688 -7.34878199711205 -0.583172
C 9.85116061962798 -6.77133419374428 -1.89365
C 9.59198002723176 -7.74975498901789 -3.04813
C 9.38938545354384 -7.16573601137020 -4.44794
C 8.32205198103590 -6.10232250374187 -4.39161
C 7.81902009966343 -5.61330979225292 -5.74837
C 6.75707055184891 -4.58614005649153 -5.57191
C 7.33414068449792 -3.09648828451211 -5.44475
O 8.11018211703138 -2.83649422693322 -6.55973
C 6.47328032902423 -2.06392829622882 4.94916
C 8.89613653405252 -1.66178110958775 -6.5565
C 6.74122643718313 -2.44267809105769 3.61064
C 6.97309019833458 -1.44773451605359 2.68764
C 6.88493500548693 -0.05119529355717 3.00773
C 6.71670221410555 0.30400426214378 4.35715
C 6.39036360875708 -0.68381580260242 5.24833
C 9.39423503630782 -1.25429112475183 -7.77263
C 10.16008757777701 -0.13811833749992 -7.93186
C 10.14594288807772 0.78334893828330 -6.85472
C 9.74147806401782 0.35275264639771 -5.59972
C 9.04709216888600 -0.80747307521537 -5.44254
C 7.28390934416324 1.03378882000899 2.02034
N 7.36541591402722 2.28826554498270 2.27467
C 10.78903996807430 2.01125269877643 -6.96842
N 11.43482103515000 2.80760938384645 -6.08577
C 14.21167312489889 -0.37534496388066 -3.76965
C 7.36547654405210 3.62399054343655 -4.78259
C 12.91101299284852 -0.64410721012978 -4.22214
C 12.51523720311730 -1.90961545292674 -4.63166
C 13.51421367451877 -2.95080870724659 -4.57047
C 14.83696785742043 -2.61383881904208 -4.2768
C 15.20006297615602 -1.33577234226014 -3.9273
O 13.24804622620373 -4.26793607876621 -4.84266
C 13.77118240671635 -4.22766060310505 -7.94927
C 13.48210511418717 -2.83454625347971 -8.48279
C 14.74516343332215 -2.02852192885351 -8.89918
C 14.58465596634092 -0.49934838124840 -8.77089
C 14.63728741828542 0.08066853498308 -7.34854
C 14.99257864553426 1.57089736723109 -7.25824
C 14.34147725024297 2.27364467469503 -6.0979
C 14.35905117630889 3.81833472647263 -6.33068
C 13.13707828892140 4.47571141413667 -5.72219
C 11.84472341837241 4.10762811176447 -6.46842
C 1.64510488390275 0.73974114166562 -4.89715
C 1.48962277839493 1.28151624541395 -3.41338
C 1.77052707975175 0.11113493770916 -2.41127
C 1.22567945684354 0.35708501645708 -1.04717
C 1.75653975464826 1.64341424362548 -0.317618
C 3.24647406412564 1.90326305593935 -0.566763
C 3.67813986423651 2.90301587413730 0.503114
C 5.05377775252300 3.49955163327394 0.270636
C 5.55996401577102 4.29121780364677 1.43784
C 7.07398686422567 4.48781594464396 1.34877
C 7.81181765779145 3.17758986912471 1.29012
C 6.31502854565478 4.15938145686647 -4.05732
C 5.04067917980256 3.72891205654928 -4.20595
C 4.70401193720191 2.74980972094220 -5.12576
C 5.74814585100101 2.19003703775211 -5.8555
C 7.07612047965852 2.58865988976660 -5.63903
O 3.31208833690422 2.36978424567456 -5.37365
C 2.99153112015704 0.94310963822425 -5.46072
C 12.14911377235874 -4.33460741485917 -5.84604
C 12.61095343087456 -4.95652087109152 -7.27623
H 12.71444167870426 -0.09954275746144 -1.57586
H 14.83873405267565 1.57276940949444 -0.0549329
H 14.05345440736018 0.04575581148178 0.429315
H 15.09768500215050 0.15147010775051 -1.05056
H 14.05544560445479 2.68364953675008 -2.34347
H 12.70823146888351 1.82743545524743 -3.27279
H 11.01883721875507 5.02678939492056 -3.51663
H 8.71823406144975 5.53635444930525 -3.20285
H 8.30548196113307 4.05627757271219 -2.42985
H 10.45762295663500 3.85636562247555 -0.753492
H 11.82821552162464 4.93394761951126 -1.24113
H 10.34100137200507 5.63552939890941 -0.917713
H 13.02950659534687 -6.47221982909633 1.45703
H 14.08375795866514 -5.01617514925614 1.24973
H 14.98524679865136 -6.59341872780408 3.23519
H 13.37504863671545 -6.25604803495464 3.97203
H 15.52127416195854 -4.15815197094118 3.15344
H 15.27963480846777 -4.82079426080800 4.76662
H 13.26740454539594 -2.95262094189224 3.21047
H 14.27268325221683 -2.45892655041641 4.42567
H 12.95300252000648 -4.18398082161993 5.97379
H 12.08678255167592 -4.43498372198310 4.46117
H 11.32587937903143 -2.00315566339464 4.37047
H 12.38028293123706 -1.56675098087968 5.65581
H 10.00968655205226 -1.67840464059852 6.48481
H 11.07410249662412 -2.68281940015536 7.42595
H 10.36547719803984 -4.64003774411826 6.13367
H 9.27955518837296 -3.64835426280929 5.18605
H 8.06407508449230 -3.08125925592762 7.17844
H 9.17288167899392 -4.01230968698905 8.17823
H 7.18373307428748 -5.26105816529457 7.70081
H 8.58293995900078 -6.13268591006212 6.99834
H 6.83239415916501 -6.37678846447523 5.50878
H 7.78990654468400 -5.08222783706510 4.76064
H 5.25443138938325 -4.69435864927575 6.351
H 5.57133550229292 -4.34150247474180 4.5837
H 6.73293403690965 -8.12563879175325 3.46536
H 6.99174331414618 -8.06361503509252 1.74121
H 9.08709235366656 -8.42469110647260 3.84922
H 8.33784913925999 -9.61123011421263 2.78672
H 9.96480162609021 -6.93859228265036 2.02461
H 10.61861442606030 -8.56810772079920 1.81748
H 8.94770180599375 -8.77542722412508 -0.0783414
H 8.34434274446983 -7.23071476213862 0.265468
H 11.01278738399738 -6.57625782726458 -0.0338359
H 11.13325041503175 -8.13154992387030 -0.676993
H 9.00251795304072 -6.10458827343181 -1.53763
H 10.61264744334760 -6.03853197376957 -2.25624
H 10.51011845502219 -8.26709200380886 -3.101
H 8.81891014193036 -8.47096261260142 -2.73521
H 10.26200372857598 -6.67346855986745 -4.92147
H 9.10146550401074 -8.04864274975737 -5.03904
H 7.56462116007026 -6.51982985117710 -3.77836
H 8.75757448305377 -5.29989903054859 -3.77534
H 8.70505002011524 -5.30972186550684 -6.34198
H 7.36028909923725 -6.39965405571072 -6.25974
H 6.14586694470109 -4.61778022944933 -6.53352
H 6.03567651072086 -4.84433168685551 -4.83056
H 6.48044941562633 -2.38506031463756 -5.3994
H 7.91430216276439 -2.90528811650090 -4.50052
H 6.60058240722556 -3.47512999365033 3.38174
H 7.14869645936742 -1.69674176548490 1.62144
H 6.86645939345429 1.30845425181936 4.63664
H 6.46019443314966 -0.44463923440742 6.31093
H 9.20692846881329 -1.89387568897566 -8.58422
H 10.75283153472566 0.04538698866310 -8.78584
H 9.91873696276202 0.99606308949667 -4.79818
H 8.61322919988391 -1.08052597607677 -4.52336
H 7.35990429515386 0.81832464598700 0.954175
H 10.88988038513165 2.35481036120130 -8.029
H 12.12803102064160 0.15329296603157 -4.14043
H 11.48642854381244 -2.10907074088253 -4.71129
H 15.55713149994028 -3.44171855214279 -4.20939
H 16.05441017503237 -1.12662983906709 -3.44046
H 14.46410207275708 -4.17696566650455 -7.17418
H 14.19990367432370 -4.90484085635602 -8.69583
H 12.74364418253410 -2.98570983348103 -9.27349
H 12.95245411828747 -2.23964536536624 -7.70857
H 15.59011268266867 -2.29293163688675 -8.31127
H 14.92043102290378 -2.29704936537539 -9.89181
H 15.43566193137697 -0.00332907186826 -9.30348
H 13.72517766454916 -0.11850405828149 -9.32538
H 13.65950719471551 -0.00351045656238 -6.96086
H 15.31675927637604 -0.48238330532435 -6.74881
H 16.07450185670133 1.73559311888525 -7.25577
H 14.66748981334204 2.12457542081299 -8.13101
H 13.32041899266477 1.96529517522206 -5.92156
H 14.80976996068021 1.98778157188701 -5.17115
H 15.29379690301075 4.23530028257457 -5.96843
H 14.48486757306691 3.96272409934779 -7.40532
H 13.09615411665522 4.15734331582422 -4.70961
H 13.19990078995668 5.60719759586830 -5.64498
H 12.02529818569620 4.08276814367736 -7.57448
H 11.09942149655412 4.88015149223605 -6.30324
H 1.04982729975512 1.34067086852157 -5.62806
H 1.29269618659118 -0.31458176406481 -5.01921
H 0.48710345005922 1.67217112221095 -3.297
H 2.22994800349675 2.09470385744357 -3.20641
H 1.20887058602971 -0.75521176991569 -2.80246
H 2.81232650660479 -0.08083691123803 -2.40812
H 0.08964032737955 0.45050917600056 -1.13784
H 1.42589174375447 -0.56118932357737 -0.487628
H 1.19676328267035 2.54489535285513 -0.615842
H 1.44453795173513 1.51672116811850 0.71322
H 3.44845152706690 2.09181837732433 -1.61023
H 3.80845374717249 0.88911003310181 -0.461762
H 2.84008180258505 3.67461471783096 0.659078
H 3.72208290730350 2.30623274231094 1.42009
H 5.67855541238117 2.71784693234426 -0.0449523
H 4.93378860326811 4.20635085885975 -0.592187
H 4.94078139980817 5.16367416122301 1.50134
H 5.29639811802639 3.75216826233019 2.37661
H 7.37477958546363 5.15171209570732 0.57012
H 7.37313342225054 4.95678142601284 2.24924
H 8.88817271455653 3.40981008009036 1.56502
H 7.91242989146695 2.79033822351907 0.270011
H 6.55222266274221 4.99861748937111 -3.33582
H 4.28704803288237 3.87604981638670 -3.4241
H 5.47126192095841 1.46950967070495 -6.65806
H 7.89530637025081 2.13470883554140 -6.20784
H 3.67649441589626 0.33947048367601 -4.92667
H 2.98271827980188 0.77803589891701 -6.54067
H 11.69520884356629 -3.28805735086325 -6.19608
H 11.30051629291488 -4.93300194607045 -5.43174
H 12.88899807182977 -6.04916611905792 -7.13173
H 11.67872599122168 -4.98626871245317 -7.91914
C 8.36587324989926 0.45969560442735 -2.33234
C 7.07395584739680 -0.15088702349401 -2.64136
C 6.90863381788851 -1.45843927300173 -1.85821
C 8.13103679249196 -1.48010986281817 -0.885801
C 8.98582188977348 -0.31068753284604 -1.28023
C 8.56799922193719 -2.60431592562506 -0.273769
C 7.68222219763427 -3.74048860893280 0.175096
C 7.89677029332459 -4.44367488615603 1.34456
S 9.39586343541799 -4.01835005384017 2.32925
C 10.46399874261964 -3.68799138571356 0.938409
C 9.94333587684635 -3.09504056676350 -0.251994
C 11.74332310174717 -4.27692519478112 0.864808
C 12.37884605981493 -4.34972048657957 -0.350873
C 11.90833791745126 -3.62877050473148 -1.43604
C 10.73159594506874 -2.96540945341717 -1.38257
C 6.84197536578224 -4.35618098854245 -0.776513
C 6.02619837296206 -5.44822886717006 -0.448881
C 6.17592849976308 -5.97176879122478 0.792126
C 7.14085359876684 -5.59831835376126 1.65861
C 10.10128686669379 0.22024474819303 -0.554245
C 10.82502938527094 1.25433270241801 -1.19439
C 10.20568432044397 2.02209869991017 -2.31986
C 8.87613610162792 1.74887989150023 -2.67019
C 10.59487372866779 -0.26238107879312 0.680946
O 12.09038762518043 1.67429414605695 -0.71266
O 10.89135254008586 2.97441548021600 -3.07298
C 5.55113421246772 -1.49218796508768 -1.08707
O 7.45469379051079 -6.28567046421826 2.83474
O 12.31879425363191 -4.67036831607069 2.16236
H 6.72295538712707 -0.22245708814854 -3.62421
H 6.38123938529332 0.54856203350354 -2.2213
H 6.91301077027718 -2.30341974872227 -2.51299
H 13.29901856493082 -4.97111780250333 -0.3096
H 12.45070919736112 -3.71330953719741 -2.37018
H 10.38394869681131 -2.36197359027719 -2.17844
H 6.63094283665249 -3.85254391360952 -1.71211
H 5.31372957212231 -5.94646165159628 -1.089
H 5.51723994413400 -6.81952565969682 1.13601
H 8.51482351309425 2.10088548795397 -3.65614
H 11.23584010948514 -1.13030046481742 0.652444
H 11.26157664145457 0.44025251091180 1.26677
H 9.69467011128148 -0.41234946456216 1.26557
H 5.31534597286101 -2.49701536300222 -0.621617
H 4.68045620026856 -0.87373313071684 -1.40097
H 5.79237990391074 -0.95634674969873 -0.141796
H 11.32269670144165 2.65977287843983 -5.07654
