# Supplementary material for: A light-fuelled nanoratchet shifts a coupled chemical equilibrium
Source: Nat Nanotechnol. 2021 Dec 16;17(2):159–65. doi: 10.1038/s41565-021-01021-z (PMC8956507; doi:10.1038/s41565-021-01021-z)
Supplement: Supplementary file 3 — Supplementary Data Set 2. Gaussian output and xyz files for computed structures. [file 41565_2021_1021_MOESM3_ESM.zip › +1-protonated-sampled-sturctures/SRR/1-H-opt_113.xyz]

260   0
energy: -42.793063833473 gnorm: -0.480297
C 12.00865309619343 1.23972827029151 -2.01486
C 12.91898562935265 1.69118685221761 -0.906512
C 12.19477369333947 2.04046521480568 -3.34562
O 13.45513544170237 1.81514444945722 -3.96065
C 8.34647540434335 3.55266778738922 -4.08799
C 7.10190836227121 3.95455405205482 -3.26882
O 6.12103811551032 2.89139153743432 -3.15457
C 9.15074732124168 4.68382230264507 -4.69202
C 13.46589232135904 -4.48946408620617 1.39136
C 13.08766806269088 -3.01106521028678 1.73384
C 11.85589193389258 -3.04150133977742 2.70161
C 11.44158146990672 -1.52112538106785 2.82045
C 10.01782644119632 -1.36413251717236 3.31248
C 9.79004893489519 -1.90492316948321 4.74777
C 8.28466174249599 -2.24636633728902 5.01827
C 7.61793428217976 -3.05000990527774 3.97481
C 6.19090386784106 -3.40551761886591 4.45214
C 5.54837174365953 -4.33163823658628 3.48386
C 5.28101624715223 -3.82257562866604 2.05732
C 4.24791542795237 -2.65963522561408 2.13117
O 4.66188989587015 -1.56695882700101 2.94936
C 6.92505123774356 -8.31053872423595 2.0777
C 7.73273383100869 -8.78120897422286 3.17506
C 8.91026704190503 -9.50776378291151 2.69352
C 9.80379183163380 -8.72327615350932 1.82657
C 10.96068928279199 -9.46068824484238 1.24557
C 11.78964632167330 -8.61349567935635 0.232572
C 10.96301186599773 -8.05418207733026 -0.806568
C 11.73500674970885 -7.62622588768536 -2.04091
C 10.88258647592125 -6.98191804723848 -3.22615
C 9.72122680039064 -7.80427717902440 -3.75105
C 8.91800211858003 -7.22991871892728 -4.96071
C 9.70862917103377 -7.46616879554703 -6.26453
O 10.81948557193653 -6.50958072741175 -6.44742
C 5.62760344246505 -0.83316392394639 2.26823
C 10.52960848130152 -5.11655301990492 -6.67858
C 6.14890283319818 -1.07905369025497 0.97422
C 7.08751792623113 -0.13494895405542 0.484201
C 7.63121872952822 0.92403592411912 1.26914
C 7.17496149507178 1.01411945332025 2.58568
C 6.26833134165599 0.10047466629808 3.06754
C 9.18777676920758 -4.61828987724846 -6.53735
C 8.92622266394251 -3.26017018999412 -6.70255
C 9.96527165935196 -2.32512320064830 -6.91832
C 11.24666436635831 -2.85350122938069 -7.20621
C 11.51469348063897 -4.17669978601170 -7.01072
C 8.76998612821280 1.73339507047803 0.828697
N 9.35682058091880 2.59122774561239 1.60278
C 9.83517363835069 -0.92330187251535 -6.82788
N 10.77607239961728 0.00505268821440 -7.29529
C 13.84624481738100 0.41488712543813 -4.0521
C 5.13869192022704 3.20213002115916 -2.15912
C 14.83365360580761 -0.12885434379956 -3.27861
C 15.03047990028752 -1.47549128321778 -3.20523
C 14.43416963410203 -2.31612896940578 -4.10953
C 13.51268946258050 -1.76855964978519 -4.99458
C 13.10273151917871 -0.42984480845886 -4.88076
O 14.83997793988207 -3.65895453981891 -4.1712
C 16.78746848275140 -2.22417579877667 -6.12117
C 15.91444415288907 -1.72191043537095 -7.37935
C 16.11335291946478 -0.29201552236038 -7.84537
C 15.09123401133733 0.74553730907499 -7.34208
C 15.44666902075509 2.16219178704437 -7.6385
C 14.52789039905022 3.29759399368867 -7.1518
C 13.36496518051159 3.63478392503284 -8.14994
C 12.31522054286461 2.57008174656879 -8.32055
C 11.63064559078732 2.37353423049781 -7.05302
C 10.44418811042668 1.38064159409079 -7.02614
C 2.07142062646359 2.21160967312352 2.87612
C 2.10991687380609 3.40735627515051 3.80754
C 3.04979713244178 4.48928596875643 3.32001
C 4.49883332002570 4.11991572773029 3.38097
C 5.45808086133010 5.16506963620964 2.92161
C 5.31485466166032 5.42908401120021 1.43521
C 6.65243162875860 5.95508620583075 0.801935
C 7.62259771456983 4.80226108770406 0.42918
C 8.97012920602893 5.26375558290742 -0.0196474
C 10.01940539770894 4.12269592330372 -0.211208
C 10.38304678784348 3.42124600717707 1.10599
C 4.95770056683662 2.24432858268284 -1.15423
C 3.94426112379734 2.33960731929460 -0.20137
C 3.10082147558333 3.44641195940523 -0.189705
C 3.37153298108043 4.49038875038567 -1.12386
C 4.33114019184189 4.31321748437007 -2.10512
O 2.08828535888731 3.66295010100147 0.837985
C 1.51664022250650 2.52387604496779 1.47098
C 15.30009096634263 -4.19351660289087 -5.41973
C 16.68790605759546 -3.72213704850793 -5.92357
H 12.11917099169292 0.20228998957391 -2.19274
H 12.89922731150492 1.00747546982815 -0.0873165
H 13.99064283392461 1.63530847430009 -1.22475
H 12.71497280433610 2.68775609683214 -0.620214
H 12.15034650512614 3.15704468166108 -3.2088
H 11.30556209254079 1.78876658090453 -3.92745
H 7.98962477728485 2.86902291636620 -4.91626
H 6.72383053173618 4.89008199273936 -3.69828
H 7.44126772738617 4.11663604198580 -2.28447
H 8.57519239483101 4.94319246623122 -5.58509
H 9.24577611111005 5.54136846491456 -4.06059
H 10.13392087617776 4.40847522834585 -5.07897
H 13.78104645501685 -5.00480180926945 2.34125
H 14.30727164051324 -4.61109862835988 0.654355
H 12.83747332105946 -2.60243474641782 0.757551
H 13.96665256248021 -2.49063810367423 2.14891
H 12.11751235154281 -3.53140382046682 3.68275
H 11.10949389403442 -3.72396106321966 2.25288
H 11.60280089140690 -0.98711511654336 1.77953
H 12.10982893894313 -0.95044652197188 3.41416
H 9.43764971835090 -1.94956989851796 2.56758
H 9.65399510069281 -0.40263049742891 3.17399
H 10.11902873396907 -1.22870380417301 5.55252
H 10.43929226679545 -2.76123873291462 4.86849
H 7.66692864245439 -1.38001471624955 5.25722
H 8.15035046920354 -2.76115772626877 5.92954
H 8.14040091380391 -3.93366969589567 3.76693
H 7.55968446679647 -2.52437463974690 3.0676
H 5.64886899046896 -2.48847351842012 4.62682
H 6.22809590697632 -3.95910818434603 5.39234
H 4.55320791716568 -4.48605667561217 3.92181
H 6.00960212815231 -5.44367515490027 3.35596
H 4.97174559095141 -4.55175301523503 1.33923
H 6.18406320645463 -3.56409051827985 1.46214
H 3.22654210729426 -2.96338742090980 2.63801
H 3.97099785550005 -2.28858326084438 1.11515
H 5.84866282537354 -8.06843625557415 2.21072
H 7.00027359623439 -9.06305209896507 1.22625
H 7.90136815537841 -7.91690904105468 3.87794
H 7.07739912446720 -9.48780526386411 3.87131
H 9.50235151251690 -9.92345688596093 3.57045
H 8.51348673373705 -10.39686466852539 2.10293
H 9.22755733388397 -8.26080974560252 0.958782
H 10.35387302282312 -7.88172923863891 2.26816
H 11.56478890525791 -9.87542106999862 2.0573
H 10.46402287418688 -10.31296770607117 0.78082
H 12.40070753527120 -7.84069309309941 0.779613
H 12.54589000807695 -9.19770868574239 -0.347468
H 10.26409387785085 -8.82859441817784 -1.11044
H 10.32304282911864 -7.30701196177319 -0.466
H 12.71346548271300 -7.13985698617442 -1.73475
H 12.09735733552423 -8.58416691620883 -2.48291
H 10.47003677125172 -6.01189252664034 -2.84951
H 11.51425196253898 -6.69110809692414 -4.04004
H 10.04788631296811 -8.88376565473511 -4.04562
H 9.08419749802762 -7.95111272407608 -2.86262
H 7.87930979181679 -7.49966854258021 -5.01169
H 8.85955399094507 -6.06564441807810 -4.82589
H 10.02109401408747 -8.54413489550840 -6.40863
H 9.06983194589968 -7.26451421017088 -7.14244
H 5.75570342343916 -1.90251625325386 0.474149
H 7.58412599430666 -0.32644220493873 -0.493817
H 7.67637103558759 1.69412793197409 3.26528
H 6.02842205609226 0.02885531366083 4.13619
H 8.38398009927895 -5.26146320730641 -6.42838
H 8.01353931974549 -2.84837075499081 -6.68451
H 11.88239747524175 -2.10389094955957 -7.61892
H 12.49290255912574 -4.54630697819492 -7.15521
H 9.17790126336261 1.62617841133767 -0.119109
H 9.12080593234360 -0.46219699661095 -6.18623
H 15.55275378672498 0.54981052072096 -2.80644
H 15.90309359543661 -1.77387948326914 -2.68534
H 13.06891190090913 -2.43917132323679 -5.70194
H 12.46379612010822 -0.07866505341703 -5.66516
H 16.58948639320102 -1.75470107976105 -5.08295
H 17.76873813373900 -1.86059007080316 -6.32012
H 16.21972007287216 -2.36726026218898 -8.16009
H 14.83239305471811 -2.01155100544632 -7.33988
H 17.14003671286443 -0.03262965283126 -7.61101
H 16.08007216812163 -0.23108383395599 -8.9771
H 14.09580625902026 0.45887648100609 -7.76049
H 14.96659624038349 0.70130991300892 -6.22517
H 16.45663710284554 2.31721719637898 -7.26732
H 15.54129836996184 2.15752454959961 -8.76585
H 14.12377973087694 2.88021433962723 -6.18782
H 15.05239599670892 4.16785753115084 -6.84176
H 12.88191692996007 4.47601048867915 -7.73554
H 13.85433497545874 3.94458393413404 -9.15788
H 11.54401261681590 2.86734130027327 -9.04966
H 12.73063315039712 1.59468553243421 -8.5387
H 12.34827744546230 2.18906353854247 -6.20686
H 11.25593965797175 3.37072753782407 -6.76675
H 9.85322778198358 1.75935693626698 -7.78414
H 9.76432642495661 1.41951859483263 -6.07517
H 1.41932467857712 1.41510341786275 3.29446
H 3.12960289370671 1.95021691981336 2.74276
H 2.49381742729044 3.08146833462405 4.76998
H 1.06866457610290 3.75726522985393 3.94219
H 2.85727654589206 4.81110979474978 2.2828
H 2.84731021178015 5.39491875523053 3.90768
H 4.78646926469712 3.78105860038024 4.45104
H 4.64352233738593 3.20276114618364 2.87478
H 5.16723729844568 6.02261978843437 3.52702
H 6.48069012724773 4.88454458371679 3.11345
H 4.61184497013889 6.24850938549557 1.32187
H 4.78024597287487 4.54442507308788 0.852373
H 6.49456405614507 6.57510059496648 -0.0812652
H 7.12031950650708 6.67544707317094 1.54519
H 7.70369648929096 4.24422815097434 1.37197
H 7.22992153555114 4.11193245992922 -0.372607
H 9.00332584953238 5.84296472808474 -0.956855
H 9.32271584041820 5.88712545751454 0.776966
H 9.57530978200234 3.36627570573142 -0.974092
H 10.87350941037151 4.46600027255912 -0.780743
H 10.64443378857558 4.18999389828994 1.87144
H 11.22316788684896 2.71873262504797 0.946869
H 5.58461307600009 1.38192430904684 -1.19374
H 3.65477607269856 1.53882152415884 0.422863
H 2.93437202663989 5.54051868820612 -1.08706
H 4.33772849367019 5.05453520611754 -2.82899
H 1.60053356790681 1.61943571757515 0.889905
H 0.42153826670475 2.67812793496800 1.38947
H 14.37154552166964 -4.08564053446388 -6.06312
H 15.32123310454273 -5.27798062823889 -5.17133
H 17.40988791496115 -4.08828595409720 -5.22391
H 16.88529808679184 -4.21611154251167 -6.81235
C 7.48078496595981 -0.59694200221159 -3.32944
C 6.28148952608324 -1.45979373577730 -3.70054
C 6.37672445011539 -2.72183135618466 -2.86073
C 7.73433979612091 -2.68197513946984 -2.23372
C 8.29164359568917 -1.29092510688670 -2.40911
C 8.42508048295434 -3.85935667558496 -1.84373
C 7.65312571931178 -5.03394299613260 -1.3596
C 8.01888116673902 -5.68356683029895 -0.218025
S 9.32679356320427 -5.08580375947859 0.706097
C 10.37210886203979 -4.46808404214324 -0.493265
C 9.86491583320501 -3.83263852043759 -1.60664
C 11.77441949323923 -4.68412545726537 -0.36935
C 12.60114439296233 -4.34219215325161 -1.45571
C 12.06637937355576 -3.86578730522566 -2.6351
C 10.67267782474375 -3.53980609466020 -2.71321
C 6.61630998634403 -5.65304208264565 -2.1129
C 5.82026431403772 -6.63926147637323 -1.60682
C 6.10200696007783 -7.24116572552980 -0.473912
C 7.15178819079901 -6.73610047667602 0.307377
C 9.45407771597384 -0.67295154707057 -1.87165
C 9.66926483757889 0.65135015628744 -2.20509
C 8.76218388328253 1.38467782471531 -3.03838
C 7.60539856889771 0.78447706251969 -3.48127
C 10.19930529082270 -1.14718580055223 -0.69365
O 10.67384734175761 1.42963394951092 -1.56255
O 9.14405146169826 2.67071463336014 -3.23145
C 5.31826336117158 -2.75488347778614 -1.78054
O 7.54484914179283 -7.14168145145564 1.54622
O 12.35559061198482 -5.23501877391885 0.790776
H 6.24074316091290 -1.59356844640934 -4.77769
H 5.37902985113610 -0.89698890120131 -3.56485
H 6.27959462358848 -3.64969989021383 -3.51451
H 13.63366410228704 -4.53413617393607 -1.32609
H 12.65412736076320 -3.67832315466356 -3.49504
H 10.19179617220903 -3.24637452310572 -3.6483
H 6.53116971545706 -5.40957502447913 -3.22082
H 4.94503244698797 -6.95163547217835 -2.18153
H 5.60904212629953 -8.09968021892861 -0.170129
H 6.88174830903158 1.39603738382788 -4.02985
H 9.90653306217295 -2.09051684002516 -0.339273
H 11.28327729120737 -1.22317440479204 -0.838212
H 10.01707953174250 -0.43357800459846 0.138279
H 5.38970919224312 -1.76210819162717 -1.38179
H 5.44979102698170 -3.55936369235759 -1.07542
H 4.33684994542713 -2.89859108227697 -2.25465
H 11.57025318202833 -0.13420322489062 -7.98105
