# Supplementary material for: A light-fuelled nanoratchet shifts a coupled chemical equilibrium
Source: Nat Nanotechnol. 2021 Dec 16;17(2):159–65. doi: 10.1038/s41565-021-01021-z (PMC8956507; doi:10.1038/s41565-021-01021-z)
Supplement: Supplementary file 3 — Supplementary Data Set 2. Gaussian output and xyz files for computed structures. [file 41565_2021_1021_MOESM3_ESM.zip › +1-protonated-sampled-sturctures/SRR/1-H-opt_114.xyz]

260   0
energy: -42.775160672102 gnorm: -0.466994
C 10.99209465596599 1.92071936378931 -3.04209
C 11.84703686387960 2.76056916802950 -2.16788
C 11.17706124648157 2.14571062928014 -4.51865
O 12.61864243521831 1.76688339186392 -4.74975
C 7.17954293790300 3.13333402369473 -5.51698
C 5.96452044980057 3.21369451665277 -4.52772
O 5.17387752639598 2.05705670241122 -4.57807
C 7.60201711072301 4.53648550188238 -6.09929
C 12.91981585170691 -3.54006200565757 2.2474
C 13.25625719531561 -2.19367504904057 2.7907
C 12.38964611251517 -1.88100796590722 4.012
C 10.88749080272210 -1.58474895236653 3.88172
C 10.11584691324561 -1.39929340306215 5.19863
C 10.33703407816407 -2.54107202367276 6.23102
C 8.96126773289168 -2.86742978816785 6.81043
C 7.98244623736720 -3.35086618338045 5.71123
C 6.88381540876874 -4.00520026049924 6.45579
C 5.85072404361494 -4.72930701290090 5.61043
C 5.41973027800160 -4.08968735050024 4.25223
C 4.62262644262489 -2.90507687092727 4.52655
O 5.24591697648081 -1.79125436514491 5.14627
C 7.33749806406208 -7.40688916842080 2.94902
C 8.36956783532970 -7.79395391293641 3.91417
C 9.71146728297308 -8.08177988397628 3.21188
C 10.08872004202396 -6.98808816821131 2.15289
C 11.42355650753528 -7.24017576852820 1.41319
C 11.67957313384696 -6.37466479058624 0.131821
C 12.76404022337558 -7.11473550929514 -0.608461
C 13.48620894274973 -6.22532116537783 -1.72765
C 12.92445861401046 -6.54465134710851 -3.09554
C 11.45810749533736 -6.10773243035681 -3.28718
C 10.98000228686375 -6.37000346731725 -4.74171
C 9.48219124174308 -6.66499756903701 -4.97123
O 9.02567869434770 -6.27416581521891 -6.24757
C 6.20504053279925 -0.97775242509015 4.49049
C 9.22633122425725 -4.87312359368356 -6.52833
C 6.63010059721355 -1.16516942063295 3.19954
C 7.49723294934881 -0.29131056577384 2.59128
C 8.02832664287246 0.80750435210113 3.2716
C 7.56752285141596 1.02071292677387 4.61031
C 6.56425001496667 0.20819166593546 5.13235
C 9.15020596233771 -3.95870712108477 -5.53002
C 9.15052541162790 -2.62301611192345 -5.84027
C 9.11537261420705 -2.18630680840258 -7.1651
C 9.21972697412856 -3.15584265254188 -8.15721
C 9.28505011116187 -4.50837657155114 -7.89371
C 9.02116877141042 1.76197119883275 2.78991
N 9.72640674147226 1.53218138205728 1.7521
C 9.10432455370422 -0.83586617227306 -7.39879
N 9.36205651407731 -0.26935412695638 -8.62739
C 12.94537234907949 0.29091659965796 -4.592
C 4.64012216117378 1.72010768904721 -3.22068
C 14.07031207634715 -0.16923304414459 -3.9005
C 14.37529152432638 -1.53391428523233 -3.82011
C 13.58804676424491 -2.42571384012162 -4.60209
C 12.46328082279553 -1.94048810505952 -5.33035
C 12.08605123846860 -0.60915746659962 -5.26589
O 13.99275604375199 -3.78836301085730 -4.77763
C 16.25145449558789 -3.03835695558882 -6.30276
C 17.11855433885831 -2.17069473374557 -7.21815
C 16.83333689391752 -0.63401262080972 -6.9935
C 17.18485314468745 0.26530997498171 -8.22819
C 16.27627838591733 0.01457231464362 -9.43
C 14.99021762245271 0.87026156366186 -9.529
C 14.16956117195896 1.15688024136663 -8.23217
C 12.67839468386283 1.72273863251143 -8.33897
C 11.69181828554709 0.68181250402574 -9.00225
C 10.15683302606063 1.02045078541722 -8.86459
C 3.81007648704791 1.65276366093291 2.2597
C 4.16160942706267 2.85079896428994 1.38843
C 3.92348684191409 4.17931777593767 1.96725
C 4.31055050608555 5.38366867133366 1.13196
C 5.80931740586647 5.35334801556672 0.749401
C 6.15955517478124 4.52056995828581 -0.50542
C 7.29609360870205 5.20553656218842 -1.30162
C 8.57812185285489 5.20718902981081 -0.320586
C 9.19654741696328 3.82493067406382 -0.195433
C 10.36537501577438 3.72317591991650 0.838684
C 10.82361727765358 2.35874695136489 1.33212
C 5.62235302624025 1.48865414545256 -2.17306
C 5.21150133039036 0.95547062964380 -0.997991
C 3.82001554845820 0.54715657709210 -0.762039
C 2.89995797098264 0.86809068686572 -1.80496
C 3.26778574562647 1.43861454203335 -3.00634
O 3.25870052023736 0.09655618689186 0.467262
C 4.02770662774940 0.31587055150963 1.67015
C 14.11111181563877 -4.31519753069365 -6.14221
C 14.95548323815754 -3.45767660868025 -7.04239
H 11.12339536670735 0.87657447625923 -2.76122
H 11.93232516366271 2.51056197187415 -1.05662
H 12.88039898928963 2.64982954712417 -2.49305
H 11.58944648297496 3.81265991784241 -2.23849
H 11.01393642383123 3.07353022648466 -4.8983
H 10.52121973686828 1.40020848362491 -5.07526
H 6.81878086570354 2.60646942595184 -6.3787
H 5.32599961031671 3.96776984176149 -4.97938
H 6.30445034300388 3.48821055766574 -3.49398
H 6.77348353858033 5.15282882289196 -6.38772
H 8.11919233544484 5.09010217239847 -5.26626
H 8.26256639951414 4.47595429855854 -6.90389
H 13.14168003554689 -4.27691989338439 2.98663
H 13.65185427790328 -3.70187098105875 1.45339
H 12.95771607366991 -1.37350072623242 2.07265
H 14.31158984941145 -2.05646303324561 2.85492
H 12.86838693900584 -0.97633824206596 4.47677
H 12.50589159170636 -2.62045519416907 4.78432
H 10.43167619343176 -2.38503856123533 3.27714
H 10.75486543802263 -0.62091243770516 3.34103
H 9.06396286862291 -1.23704808870309 4.94892
H 10.48806403175826 -0.44763454793261 5.70481
H 11.01242429723692 -2.26707010443738 7.01545
H 10.88081746213069 -3.36888147400339 5.80251
H 8.49978849915083 -1.89763261470663 7.2305
H 9.20663679171322 -3.63347379795808 7.49199
H 8.55126506492602 -4.07128475686236 5.17125
H 7.60700117507378 -2.60195481711646 5.07338
H 6.35511413916044 -3.12487203307463 6.96348
H 7.16637281196037 -4.61325452300880 7.33313
H 4.91074268555065 -4.87050416602195 6.16968
H 6.17103172631299 -5.66852323638181 5.34569
H 4.94453046286100 -4.78962672963099 3.53408
H 6.29025561740131 -3.77499644290320 3.73009
H 3.84444126683229 -3.16085608334634 5.25613
H 4.02003342154938 -2.51411513994336 3.6483
H 6.23866180875177 -7.44514494365269 3.24965
H 7.24395173072403 -8.21024240631110 2.15381
H 8.45106564811456 -6.93990463813232 4.61819
H 8.09462970774501 -8.68565945821442 4.44897
H 10.50140886741500 -8.12384571109327 4.02365
H 9.75987464111077 -9.06015874825356 2.73101
H 9.28708585545394 -6.91434655316532 1.38177
H 10.12319058832908 -5.95555489003455 2.63432
H 12.30117137568359 -7.06244720299196 2.06404
H 11.47249769167358 -8.29403874339167 1.14753
H 10.66895718517531 -6.26891143763106 -0.388611
H 12.07555244948007 -5.42732412503617 0.537021
H 13.47769407702124 -7.45416693500938 0.215575
H 12.34629140615442 -8.02510296977016 -0.979544
H 13.47975719149667 -5.14496410084150 -1.51795
H 14.60091611791896 -6.38781528243482 -1.75822
H 13.50283573800092 -5.99814398329975 -3.85091
H 13.02719652886778 -7.55585798116601 -3.40536
H 10.76716942986240 -6.73251239360327 -2.70673
H 11.18306102436456 -5.06427400614804 -3.00195
H 11.38350588942463 -5.60323637935747 -5.4363
H 11.55805307117006 -7.24019308477320 -4.99101
H 9.12589346596415 -7.70647236901905 -4.79914
H 8.96978455630113 -5.98802157546325 -4.25456
H 6.25194881973376 -2.10108812077464 2.65846
H 7.77507867827484 -0.53882403338217 1.57768
H 7.73861262166873 2.02809741336911 4.92605
H 6.07775028278264 0.29387859938934 6.0814
H 9.30233879350609 -4.27520493209356 -4.49668
H 9.09979919327262 -1.85456920356603 -5.07132
H 9.29743297016327 -2.81416977876729 -9.17279
H 9.49296155343099 -5.27769410237257 -8.64091
H 9.15242612651362 2.68000942809101 3.34844
H 8.93461655769524 -0.18945967450273 -6.5744
H 14.70348980602798 0.53841931132057 -3.34123
H 15.05461080612529 -1.83565411255391 -3.03527
H 12.02035704442246 -2.64657332101672 -5.99048
H 11.18742611789109 -0.20103604719054 -5.68897
H 15.95821710232562 -2.55876987297231 -5.38407
H 16.80568521175289 -3.96122251212943 -6.11923
H 18.11083057592592 -2.36766625888657 -6.79647
H 17.15208558206263 -2.58216363463590 -8.23072
H 15.82559547504429 -0.47094518390066 -6.60063
H 17.45947972034439 -0.25802226113656 -6.10108
H 17.26575145923043 1.32151991271176 -7.87357
H 18.23423746098513 0.12365109938738 -8.49045
H 16.82992552159956 0.24465742171192 -10.374
H 16.08908513513121 -1.05925990878105 -9.52004
H 15.18053874757712 1.91492168667147 -9.94935
H 14.37035473200653 0.33298620674279 -10.2817
H 14.12870583060745 0.31471486042962 -7.52735
H 14.74347551647786 1.93507933956714 -7.70789
H 12.27978403848704 1.87343745044411 -7.35005
H 12.62348996477531 2.63036327458216 -8.9035
H 11.86059221858851 0.68978681817039 -10.0763
H 12.02990490184321 -0.31861618362846 -8.62314
H 9.73074960975768 1.51809289257680 -9.67314
H 10.06640576509360 1.72430164920885 -8.02949
H 2.74977354356862 1.72900620806210 2.45994
H 4.41100147993760 1.62657667345425 3.20102
H 3.66814434740551 2.73336262418381 0.474728
H 5.24001655432787 2.76030247215586 1.1557
H 2.86930156033985 4.31100248312600 2.13316
H 4.42021079466769 4.22870722671629 2.97892
H 3.79105479583202 5.38061497312668 0.176585
H 4.05596805050806 6.26725629279042 1.69807
H 6.23220463480426 6.38153073230422 0.575642
H 6.46590377280822 4.98714205932562 1.58974
H 5.24559324619125 4.37879906343909 -1.04831
H 6.34803792763832 3.51587388052701 -0.243111
H 7.54692381242892 4.75149176458545 -2.31315
H 6.99031934183159 6.24318009748085 -1.46894
H 9.29357498572947 5.92204024658797 -0.780463
H 8.34352628806174 5.65307304348236 0.661943
H 8.38320063535387 3.19315200390746 0.153172
H 9.54466664046512 3.40957768096460 -1.13609
H 11.24813203361369 4.22594713283695 0.48681
H 10.08925617960448 4.36076602029118 1.65214
H 11.51645449655982 2.47388106587417 2.21496
H 11.25219002968286 1.77965956578904 0.555484
H 6.68292566976890 1.79432564471618 -2.22633
H 5.92797273324878 0.81981802892393 -0.259571
H 1.89699947820494 0.56901200938404 -1.61858
H 2.65247768960102 1.41456244313238 -3.89691
H 5.12380205320543 0.08732780998210 1.46019
H 3.67249597009641 -0.42914622355656 2.42165
H 13.07073200638660 -4.22870801139778 -6.55751
H 14.64088132711882 -5.31878377200769 -6.15579
H 15.17677314710499 -3.85827944515479 -8.02479
H 14.38212925901523 -2.57040494026960 -7.37448
C 6.98653980820562 -0.78838877768801 -4.18173
C 5.88708356402872 -1.75095100627843 -4.36925
C 6.01714623299050 -2.82412218891495 -3.21311
C 7.25446072829472 -2.30334757496475 -2.40071
C 7.64749204401280 -1.06596934543312 -2.99494
C 7.94419488489101 -3.15519885644732 -1.53738
C 7.20160821909800 -4.19991572146384 -0.847948
C 7.57173552782544 -4.60731069458437 0.458188
S 8.65312056259207 -3.58070544391529 1.44585
C 9.80080255530859 -3.17737620011843 0.157695
C 9.34036499892709 -2.95601892683508 -1.10618
C 11.11306601742898 -3.17466159051126 0.561769
C 12.04032056842205 -2.92956699990714 -0.468755
C 11.61778254984069 -2.63060114889506 -1.81821
C 10.30474389909009 -2.71872002559754 -2.11602
C 6.25030265805427 -5.02434305018053 -1.45464
C 5.60213172200755 -5.97950892700294 -0.754572
C 6.03836187204006 -6.39850099248664 0.506325
C 7.06574399837360 -5.70886926215407 1.17102
C 8.51990560868716 -0.07963377881451 -2.50672
C 8.76178057110891 1.11724870273883 -3.16722
C 8.09445008502253 1.31712572980697 -4.39972
C 7.22470287592196 0.38330233111253 -4.9142
C 9.17117317055403 -0.08329056158092 -1.15748
O 9.65295524587276 2.18552618673020 -2.71763
O 8.34852588819004 2.52798232058382 -4.96884
C 4.76613381130058 -2.69621186362429 -2.3812
O 7.47653466108152 -6.04598768862261 2.40255
O 11.51390300315190 -3.51352082736200 1.84822
H 6.07649628294223 -2.17847922328336 -5.40908
H 4.98764829857227 -1.13765588627067 -4.20776
H 6.15377479590274 -3.79545471557959 -3.65204
H 13.07330333911072 -2.66474884035758 -0.210042
H 12.29026446374054 -2.42379625508460 -2.60254
H 9.92241059717068 -2.39907627762823 -3.10794
H 5.97556798304569 -4.97440449824468 -2.47985
H 4.88943309670740 -6.57324022968431 -1.19626
H 5.82697237968927 -7.39105615550910 0.956491
H 6.50955629484509 0.70107581679396 -5.60764
H 9.11326425025795 0.87194604741221 -0.733992
H 8.57756983419554 -0.63153907627126 -0.404483
H 10.19013148229245 -0.43898895639546 -1.24872
H 4.91313082156146 -3.18255534353970 -1.4095
H 3.86964721908031 -3.14750287176190 -2.81098
H 4.64759493934393 -1.64790533651472 -2.17926
H 9.56333661380775 -0.96358403119975 -9.34493
