# Supplementary material for: A light-fuelled nanoratchet shifts a coupled chemical equilibrium
Source: Nat Nanotechnol. 2021 Dec 16;17(2):159–65. doi: 10.1038/s41565-021-01021-z (PMC8956507; doi:10.1038/s41565-021-01021-z)
Supplement: Supplementary file 3 — Supplementary Data Set 2. Gaussian output and xyz files for computed structures. [file 41565_2021_1021_MOESM3_ESM.zip › +1-protonated-sampled-sturctures/SRR/1-H-opt_115.xyz]

260   0
energy: -42.793287125122 gnorm: -0.471126
C 11.98382932595714 1.42188504856292 -2.30792
C 13.07940659098267 1.93416315150694 -1.33091
C 12.16977769936402 1.72005813672320 -3.75058
O 13.42712848917578 1.39163133273151 -4.21452
C 8.50641153026461 3.44067795994715 -5.04833
C 7.10311966484212 3.98770914128483 -4.51001
O 6.24717227169239 2.91585160389708 -4.45634
C 9.18901441538276 4.51511326389245 -5.95669
C 13.32124461947731 -3.58147692484855 2.58564
C 12.87327349693633 -2.20351745190805 2.98261
C 11.39018515513743 -2.18251966806833 3.49989
C 10.94618067101941 -0.82430647334920 3.95445
C 9.39761393263137 -0.94090736883083 4.19472
C 9.05035811269294 -1.95173032142259 5.32455
C 7.58143853047907 -2.34931769518255 5.43777
C 7.02489690558077 -3.07450859203095 4.17467
C 5.66865332195393 -3.72292298732723 4.34405
C 5.33659115849091 -4.68419105112272 3.15087
C 5.17803772095608 -3.87852629135442 1.89379
C 3.94703752192975 -3.00870097563473 1.84463
O 4.07165380130762 -1.79112807796803 2.53404
C 7.92934883487330 -8.06974809006241 2.45685
C 8.10285355373726 -8.41393507312799 3.86161
C 9.54457698486555 -8.51039665173388 4.33382
C 10.36392649771857 -7.15415183859083 4.15369
C 10.96595641346550 -6.73716587921727 2.85478
C 12.12524031500326 -7.67420350845746 2.45623
C 12.78654710528453 -7.23994797817642 1.14002
C 11.95945867146564 -7.42995585536312 -0.119112
C 12.73717307562635 -6.98661874665212 -1.35186
C 12.24436603185258 -7.45856924255712 -2.70902
C 10.86268265893911 -6.83345176953452 -3.00864
C 10.22638521021013 -7.38976457604143 -4.25232
O 10.77426234391474 -6.78481809315210 -5.41156
C 4.97237866090361 -0.90815108121177 1.86139
C 10.41600585524148 -5.44683381097095 -5.65008
C 5.66108350137147 -1.06072898086611 0.667955
C 6.63739206135314 -0.13036227752795 0.23564
C 6.94203843349508 0.99745797700993 0.973522
C 6.24151438571491 1.21340334032171 2.14299
C 5.28503140028416 0.30714206878487 2.59852
C 9.70329763068363 -4.69176657715208 -4.71079
C 9.46651362415935 -3.38563116138878 -5.04578
C 9.91579793339956 -2.83409199587412 -6.28075
C 10.57497026889166 -3.65946936303943 -7.24232
C 10.77367254295396 -4.96132873489816 -6.89333
C 7.89795459186885 1.97783888035612 0.49418
N 8.17434162397514 3.10445273296492 0.974879
C 9.80428065607939 -1.46399134011499 -6.51351
N 10.45821528290999 -0.74434234758045 -7.4998
C 13.71634421058039 0.01748640017565 -4.17516
C 5.39181227074949 3.01835755224962 -3.27846
C 15.06993858778390 -0.30369792968554 -3.90988
C 15.50472781325657 -1.58599651668774 -4.16076
C 14.73378915226483 -2.52242722511546 -4.86881
C 13.40403758689842 -2.19068989425106 -5.08148
C 12.91594910266520 -0.92902551564865 -4.79273
O 15.35666287765076 -3.68802720161468 -5.29569
C 15.92039954644863 -2.73198410542474 -7.99058
C 15.79659504603973 -1.91039917196527 -9.28054
C 16.92498736370557 -0.81985922837839 -9.40356
C 16.49711360286944 0.67951931349195 -9.28554
C 15.78251744522568 0.87619829578138 -7.93067
C 15.07056432651711 2.27738534903755 -7.98233
C 13.72273605212336 2.14083694833606 -8.72674
C 12.61382038973874 1.32245924280122 -8.00939
C 11.30281984705335 1.25515407980025 -8.76669
C 10.21264469605482 0.66569932752783 -7.84606
C 1.60037724968853 1.30010673797475 1.53934
C 1.11423187165459 2.36629194201068 2.51468
C 2.00399629930215 3.55997637762093 2.63306
C 3.31914279643866 3.24756473067213 3.33491
C 4.28962395781886 4.28860473718715 3.12629
C 4.62383317616523 4.45572596085145 1.62596
C 6.06671024782792 4.93118972582682 1.33571
C 6.54460614098612 5.20979123352711 -0.0729452
C 7.97760013783776 5.74928556315610 -0.186383
C 9.07214639895146 4.71318988673673 -0.55387
C 9.28875459997154 3.70942844433899 0.578191
C 5.66975931495147 2.21028799765549 -2.20499
C 4.83511424031733 2.14933541210307 -1.14904
C 3.73900949061486 2.95338358391981 -1.11054
C 3.40289374413806 3.78293550763455 -2.19646
C 4.29536800166878 3.83396181261030 -3.25235
O 3.01257767707186 2.81260418081425 0.109382
C 1.91370340625341 1.88455115393196 0.106546
C 14.70307989656892 -4.30823565718084 -6.35162
C 14.60308953944595 -3.48862107498639 -7.61906
H 12.16325488265529 0.32464172662959 -2.38687
H 14.04798564888863 1.71772784641134 -1.68869
H 12.91093948031103 2.97700337859419 -1.24601
H 12.92504714178386 1.44486987336045 -0.349171
H 12.07798430564961 2.80235890405728 -3.88929
H 11.34954706438917 1.20864399298504 -4.36256
H 8.31352902963507 2.62272030958379 -5.72625
H 6.70696383127985 4.65539187231274 -5.2357
H 7.17356914029646 4.53442541551195 -3.53212
H 10.23490806801102 4.16241252783703 -6.08935
H 8.84497974350147 4.67028248269018 -6.97603
H 9.17127857782762 5.51163814195730 -5.46138
H 13.32566623442314 -4.13068602696310 3.52278
H 14.21922770346920 -3.58257525010452 1.99659
H 12.90683365981563 -1.53305114101042 2.08613
H 13.52239691856837 -1.76423893468945 3.78455
H 11.34442412337746 -2.97098151023296 4.16489
H 10.77715076215475 -2.65359319064603 2.66155
H 11.05278723049727 -0.04268696874280 3.2237
H 11.50741795713738 -0.51439392177136 4.84769
H 8.99389171039078 -1.37981615770058 3.28041
H 8.87710972727678 -0.00299392036333 4.30646
H 9.35997649012979 -1.55970649242826 6.27237
H 9.67196326331119 -2.90734761238833 5.14043
H 6.86854661958497 -1.55727480744115 5.60609
H 7.33885594897141 -3.08672456441290 6.3014
H 7.66390045531904 -3.92321433922958 3.91718
H 6.85600162319810 -2.34247209585885 3.36842
H 4.90917300102186 -2.96548456165060 4.46251
H 5.70731815392218 -4.39309273631476 5.19139
H 4.53234489869250 -5.49689549601590 3.3373
H 6.25503998960851 -5.31763023054694 2.99617
H 5.23136065157781 -4.57918081788404 0.970435
H 5.99937877070632 -3.19922575418229 1.62194
H 3.10852716521986 -3.43792977466760 2.39521
H 3.66219813024986 -2.67842904472118 0.835334
H 6.82415210819420 -8.24549134312135 2.16945
H 8.52246718591045 -8.80389360958212 1.90239
H 7.55980388993486 -7.64798264377214 4.41638
H 7.61958218866481 -9.41759852920755 4.07243
H 9.51549297626429 -8.71643606685050 5.45211
H 10.07871877546046 -9.24054010186674 3.78463
H 9.59101442516019 -6.40956489067287 4.48847
H 11.09280288580156 -7.23526004956733 4.989
H 10.21477618329618 -6.79647940872342 2.05109
H 11.24841494726081 -5.68811561834310 2.9031
H 12.83031993339696 -7.79081037405704 3.34768
H 11.64779342288652 -8.68985229230493 2.4062
H 13.23773605223738 -6.28910813720382 1.22044
H 13.66348990149140 -7.92792717127992 1.10593
H 11.64876213544787 -8.42569539568230 -0.331452
H 10.97812623626360 -6.89456219113390 -0.0258746
H 12.87452749070446 -5.92375321014113 -1.27
H 13.89800864453978 -7.34281002910329 -1.19718
H 12.80070596113749 -7.05889408485352 -3.5832
H 12.25881236912432 -8.53787559227348 -2.7058
H 10.22904318379315 -6.99235698864581 -2.15521
H 11.02159892104835 -5.69622571054305 -3.13266
H 10.43326542682514 -8.45060257529898 -4.09145
H 9.11682693028296 -7.35739573370633 -4.21162
H 5.22702411965698 -1.84374112030442 0.108571
H 7.16694435282723 -0.29034044791832 -0.77589
H 6.30792975569960 2.15372666632526 2.55417
H 4.71984952486860 0.50691832343209 3.4358
H 9.13894532683988 -5.13153486706603 -3.90845
H 8.88858335243801 -2.77071809203597 -4.38726
H 10.90288020923355 -3.24723858608627 -8.14887
H 11.45088124503931 -5.57318816544955 -7.46541
H 8.51301161186377 1.67513181831964 -0.291305
H 9.24774579335853 -0.97136398415332 -5.76684
H 15.71024741431216 0.41806068473561 -3.41409
H 16.43132907059845 -1.95848863981589 -3.76981
H 12.85484139878892 -2.97231578849670 -5.54717
H 11.94704524091536 -0.67487244122322 -5.17285
H 16.08939089843778 -1.97154164414880 -7.17334
H 16.80835682243989 -3.32153281817176 -8.04511
H 15.69263661066445 -2.60017841228372 -10.1107
H 14.85466901753336 -1.28485618089240 -9.27711
H 17.76527340799962 -1.03832066432400 -8.76905
H 17.30448784865721 -0.97102999910817 -10.4204
H 17.30953142116288 1.38377340573357 -9.27108
H 15.84491247677865 0.99901455687744 -10.1113
H 15.07019298513831 0.04601211352218 -7.82625
H 16.44749232939186 0.67908652648408 -7.0601
H 14.79554940253020 2.48732325836281 -6.90153
H 15.75362922201171 3.06567991413305 -8.35337
H 13.29679539727062 3.08916661152384 -8.93649
H 13.93666471964717 1.77212484173076 -9.70389
H 12.84715478656837 0.31114197710792 -7.71997
H 12.41527676944735 1.85898997749939 -7.04738
H 10.94983054708727 2.28645939025985 -9.04853
H 11.37364615429397 0.68976649913222 -9.69536
H 9.18806957933233 0.93641005560107 -8.10963
H 10.43936790973821 1.11340457241303 -6.92346
H 0.89060368683748 0.49437709468160 1.33205
H 2.47078404337713 0.76107734373617 1.99592
H 0.80790266093435 1.90114672071162 3.50273
H 0.16809410487245 2.82441208070250 2.17334
H 2.08358705201255 3.87819383613348 1.59371
H 1.48819539160340 4.45017596154542 3.13399
H 3.05200739786547 3.25147277134460 4.41813
H 3.64017301387019 2.22129531025199 3.05933
H 4.06073970665874 5.25154685058486 3.67624
H 5.19291596797624 3.97547002719344 3.69593
H 3.96112266498953 5.09177767051201 1.08069
H 4.61228128332295 3.44142029430377 1.21759
H 6.18611882750545 5.83069445580098 2.04181
H 6.77611487891009 4.18696514387172 1.74697
H 6.33964866655726 4.35772074422310 -0.721542
H 5.80892787983394 5.91638574474744 -0.406388
H 7.94218596131754 6.47377926085897 -0.980986
H 8.24614703224679 6.32574457688872 0.720856
H 8.88656538540655 4.14421525889133 -1.40916
H 10.02826980376752 5.11806506362185 -0.878975
H 9.68209841054924 4.26804199977614 1.4127
H 10.10016675469976 3.08156085596203 0.266517
H 6.46253175843612 1.48978202935274 -2.10482
H 4.89978252891050 1.41997567301812 -0.370289
H 2.62893436343118 4.57214036731859 -2.1765
H 4.02169680444734 4.50006559215046 -4.08369
H 2.06163537902496 1.10151412606250 -0.633352
H 0.96564360678904 2.37035052930792 -0.163581
H 13.71757319123271 -4.71895325615089 -6.0521
H 15.28075635167902 -5.18672923620625 -6.69852
H 14.43457623066340 -4.12064579800679 -8.54457
H 13.84275399938049 -2.76614973117544 -7.43398
C 7.81182226389157 -0.69570623273416 -3.66369
C 6.65398319761492 -1.61617952660576 -4.08026
C 6.76249782872919 -2.76555547768050 -3.05847
C 8.03817357455634 -2.48694698936945 -2.22602
C 8.54249767535079 -1.13062897510179 -2.58266
C 8.64940051287861 -3.32907458254732 -1.37596
C 8.05975573987232 -4.64739484885708 -0.931125
C 8.36977553288374 -5.07360460304347 0.379304
S 9.23006421336005 -4.04126974854734 1.46628
C 10.47733589996565 -3.58217869085116 0.288481
C 10.10928420590885 -3.21785736067866 -1.01787
C 11.82052077774196 -3.73090297579721 0.628075
C 12.74832107844188 -3.20677317668999 -0.239422
C 12.36639670109169 -2.70210123708269 -1.44132
C 11.08496876473441 -2.81189680709629 -1.90837
C 7.36602021925282 -5.47004365921707 -1.75625
C 6.76237463287243 -6.62803982193258 -1.26207
C 6.97403589821488 -6.99418180732235 0.0133578
C 7.81045866883018 -6.30033904140563 0.811415
C 9.39921836670632 -0.26428850779214 -1.85625
C 9.60917892446589 0.96966532624668 -2.48854
C 8.93284160993349 1.35920676230505 -3.6793
C 7.96623369133573 0.55904183215284 -4.20685
C 9.96504350862889 -0.44789495980446 -0.539386
O 10.62415886764751 1.76083713701235 -1.95679
O 9.41547830354332 2.62686092181023 -4.18395
C 5.41749505658395 -3.07353146949385 -2.25885
O 8.28789486254526 -6.72496399211347 2.06486
O 12.28259408782912 -4.29023164269999 1.84954
H 6.71232138189967 -1.86420363079697 -5.11794
H 5.63449424658118 -1.08594711245334 -4.10764
H 6.97030853073209 -3.70268493761670 -3.69267
H 13.79525129552702 -3.12995292970833 0.0507797
H 13.13034641650493 -2.20496828535439 -2.04568
H 10.77999150314127 -2.14431258110560 -2.69345
H 7.37693416548775 -5.35259677497371 -2.81448
H 6.20216530970574 -7.34630053068023 -1.9182
H 6.45649711915962 -7.87724003439117 0.412699
H 7.29994830129458 0.87256622162223 -4.91622
H 10.15283288520907 0.55172933468214 -0.0965531
H 9.22849366693451 -0.74752692175016 0.19917
H 10.91479557794037 -0.99337681142353 -0.480155
H 4.79395235236911 -3.89653474367451 -2.70013
H 4.82235119980725 -2.24059614937179 -2.10786
H 5.58942909347662 -3.46708390329922 -1.20958
H 10.84818193348232 -1.23038426655999 -8.33613
