# Supplementary material for: A light-fuelled nanoratchet shifts a coupled chemical equilibrium
Source: Nat Nanotechnol. 2021 Dec 16;17(2):159–65. doi: 10.1038/s41565-021-01021-z (PMC8956507; doi:10.1038/s41565-021-01021-z)
Supplement: Supplementary file 3 — Supplementary Data Set 2. Gaussian output and xyz files for computed structures. [file 41565_2021_1021_MOESM3_ESM.zip › +1-protonated-sampled-sturctures/SRR/1-H-opt_116.xyz]

260   0
energy: -42.782574569590 gnorm: -0.458782
C 12.89148499364183 0.24918238640885 -2.01424
C 14.04907305337528 -0.32937454127113 -1.22421
C 13.24579321793869 1.21114965617654 -3.12583
O 14.01057212623478 0.50386757928807 -4.18572
C 10.15933207182231 3.90672296913778 -2.47377
C 8.77715436983746 4.38256616362919 -2.83989
O 8.39201518907643 3.83173028274731 -4.09491
C 10.58523169895003 4.30353758550208 -1.04676
C 14.15388686488053 -4.83219194882035 1.36658
C 14.91095786536165 -5.01355779478827 2.63834
C 14.61130003636618 -3.97270664476320 3.71722
C 13.15037415164628 -3.98506817929059 4.23689
C 12.75924255022634 -2.97871360212740 5.36654
C 11.27281461072652 -3.20816066575913 5.60957
C 10.82229315247463 -4.58624965307029 6.14159
C 9.28389707313817 -4.87597693389604 6.21369
C 8.32254865351263 -3.89114071802807 6.99231
C 6.90533889124805 -4.31781438211574 6.85957
C 6.30826991013819 -4.18642911742376 5.47558
C 6.35281314739375 -2.77358907373905 4.84885
O 7.65054538492196 -2.27542116133202 4.78437
C 8.52526942393537 -7.80515726011635 3.70794
C 9.78715623572697 -8.33273724005780 4.38488
C 10.95524296691708 -8.08424591111864 3.40939
C 11.11254070640695 -9.19503917729940 2.28633
C 11.77146145078434 -8.60534003870837 0.987545
C 10.83102604340592 -7.75609369972005 0.040911
C 11.65263179552770 -7.38499994398878 -1.25062
C 11.06190232004697 -6.39349632347575 -2.32515
C 9.87658688312706 -6.88308271470815 -3.21553
C 9.48979919211880 -5.70622676418417 -4.12629
C 8.09035349927846 -5.69913065660997 -4.72367
C 7.92261298137571 -4.38836730003943 -5.4614
O 8.08562248747147 -3.21463608774846 -4.58282
C 7.76212302942159 -1.00358006134145 4.24372
C 8.20835171155415 -2.01995192498767 -5.2649
C 9.02880770014847 -0.41908568487837 3.98071
C 9.14347322807753 0.66024240903351 3.0916
C 7.96210560397455 1.34481084182422 2.71973
C 6.70872961344674 0.85834612426800 3.18324
C 6.58764590251569 -0.29707156391354 3.90403
C 7.89302235117921 -1.78201514460859 -6.61804
C 8.24092296105108 -0.65319822641713 -7.29745
C 8.70186169979001 0.47854639495085 -6.5437
C 8.83398332246408 0.31376778869863 -5.11407
C 8.59665855915767 -0.87566851324129 -4.51686
C 7.98312069395236 2.50166462106920 1.87859
N 6.93298847604302 3.20054107283740 1.62801
C 9.33542885338822 1.56850375020992 -7.18776
N 10.14192706630690 2.44820414299458 -6.42015
C 13.36602424603076 -0.70961275903918 -4.59891
C 6.99146452208890 4.02585582945856 -4.46829
C 12.05945085176279 -0.69513581530486 -5.03109
C 11.55567091838585 -1.76522075359709 -5.63796
C 12.28052187643535 -2.88550933683399 -5.97296
C 13.63176211041043 -2.94538363664873 -5.47908
C 14.18039497709997 -1.85308864244765 -4.7747
O 11.73351529155118 -3.99102422791253 -6.72746
C 13.88438017618854 -3.92455974335680 -8.90623
C 14.27028776608867 -2.44762687275096 -8.90896
C 15.74325977503273 -2.22568969867210 -8.67523
C 16.07512290540049 -0.71847291333841 -8.48817
C 15.09827965145998 0.18885724879589 -7.7267
C 15.48931108751132 1.61788454760915 -7.55615
C 14.56977290792051 2.54496682365324 -6.68907
C 13.11948699027383 2.55675589376950 -7.14068
C 12.32659362361126 3.56557249874382 -6.31141
C 10.84921965236215 3.67280699261712 -6.87818
C 2.85761969334187 1.50594860212884 -6.01246
C 1.97424270825434 1.33150992452191 -4.77187
C 2.31058058384508 0.06188764185938 -3.95206
C 1.36475175072757 -0.22695676477549 -2.69787
C 1.42801178099833 0.88832325989670 -1.73657
C 2.82309959389000 1.33606631830494 -1.36898
C 2.83188028945341 2.48251880067904 -0.206481
C 4.24049167897291 3.01780328053490 0.032471
C 4.16114887016155 4.38253202506603 0.617866
C 5.50424607047642 5.15038525069599 0.874852
C 6.75802822499621 4.25293113829770 0.763043
C 5.91503258049844 4.28948755453980 -3.59351
C 4.60884792155033 4.40127095106437 -4.04398
C 4.31522465879839 4.04487809273858 -5.37741
C 5.37469846658438 3.88319039820462 -6.25787
C 6.68589715300268 3.88662959486593 -5.77501
O 2.97584349780255 3.92466356081234 -5.84805
C 2.64263898225505 2.84575795295603 -6.69736
C 11.51416735864015 -3.46388762215425 -8.11748
C 12.43873469560087 -4.17377631839726 -9.16477
H 12.32094837671716 -0.53296801402335 -2.46178
H 14.65099719811489 0.45538147951987 -0.772744
H 13.69494985414216 -0.99049492857299 -0.405081
H 14.74431834268099 -0.91212849398430 -1.77293
H 13.79794231388634 2.00847020431610 -2.66281
H 12.31530381378976 1.63102694079090 -3.64504
H 10.91257669490320 4.43298984745836 -3.13939
H 8.61719555033733 5.44703398725723 -2.83715
H 8.15348531703876 3.96421301602571 -2.02431
H 10.95414736737939 5.35146434268889 -1.18318
H 9.71318595645153 4.16334184265525 -0.444256
H 11.51169318034176 3.72666550572091 -0.781273
H 14.39537450013496 -5.51179229568138 0.51145
H 14.46398829283763 -3.83015645886262 1.0443
H 16.02174202719124 -5.06811025174406 2.45761
H 14.71867767637797 -6.04182668012541 2.96983
H 14.82777351081356 -2.93092463843203 3.41331
H 15.35654208199977 -4.01747575097126 4.52081
H 12.82780424454676 -5.04532015332110 4.24068
H 12.50150529456115 -3.73126308390480 3.37656
H 12.95366968885093 -1.91417505612725 5.15244
H 13.42040602480531 -3.03611610013099 6.25748
H 10.68075319425111 -3.01119467812989 4.77323
H 10.94241114168688 -2.50009488291718 6.3837
H 11.10562350905431 -4.68486078483850 7.28326
H 11.24657853995805 -5.31032546580609 5.52092
H 9.23455960301746 -5.92271594445123 6.52457
H 8.88952389283549 -4.87146123664512 5.18921
H 8.52157784893980 -2.86798336621174 6.59763
H 8.62464605989169 -3.83927586576093 8.04515
H 6.23062649449708 -3.79337185263811 7.53458
H 6.80082861010649 -5.32845838201827 7.22862
H 5.27164406238278 -4.50211737478609 5.3727
H 6.83927525623715 -4.92957066989219 4.85926
H 5.89966569961313 -2.10359507728804 5.58781
H 5.84068254695786 -2.59796694230060 3.81488
H 7.61863740448560 -8.03985257862486 4.23175
H 8.40381525264169 -8.19202937729880 2.64237
H 9.93557859972929 -7.69548789840015 5.24095
H 9.65871549309278 -9.38502060985949 4.63779
H 10.74989781347959 -7.17862406382273 2.87407
H 11.84861488722187 -7.84473492656918 4.01762
H 11.80562950462168 -9.98739421506530 2.58351
H 10.08341718892327 -9.65896703368323 2.06764
H 12.66543103037064 -8.03736919897548 1.30281
H 12.17508238741319 -9.48306094915386 0.357704
H 10.01411942892014 -8.39910303576202 -0.263952
H 10.47304636448836 -6.86036018441155 0.593172
H 12.65365741265669 -7.05355033299513 -0.813522
H 11.93176009652311 -8.26893238903621 -1.7861
H 10.65639598484094 -5.65452724103495 -1.7294
H 11.84170630364977 -5.97987552438892 -2.92433
H 10.13176908330445 -7.70772360977632 -3.95452
H 9.02004975549382 -7.27850470186072 -2.66726
H 9.47697428853342 -4.76712465846516 -3.587
H 10.25853833323912 -5.54671863910730 -4.96627
H 7.81642417641630 -6.55078695613626 -5.38025
H 7.28735527629704 -5.81786454984553 -3.97398
H 8.71091116824920 -4.16707591396310 -6.13988
H 7.01653781667107 -4.32822769552590 -6.01502
H 9.98193060756115 -0.92523741399143 3.9924
H 10.16327312483319 0.91237802751508 2.77412
H 5.77112269949859 1.30364389008179 2.96658
H 5.60880602617847 -0.77056255914233 4.0631
H 7.48451141809598 -2.58388643410948 -7.14253
H 8.13904471501921 -0.47454474512112 -8.34283
H 9.16766692418241 1.14497326090236 -4.54131
H 9.11949381501888 -1.10323694470914 -3.61562
H 8.85372951524420 2.80551740577442 1.40313
H 9.10605202624404 1.85788127175863 -8.18696
H 11.50659870681264 0.19615530111854 -5.00671
H 10.47190731758959 -1.71858031552840 -5.94083
H 14.15894239955356 -3.79509462213859 -5.74982
H 15.15026282975265 -2.02148292937907 -4.37895
H 14.11252258353272 -4.46241171631889 -8.00398
H 14.52467502526952 -4.45217984936915 -9.61668
H 14.02263094771271 -2.00132678770281 -9.89548
H 13.63782467338862 -1.80415979861099 -8.22227
H 16.00492783278775 -2.71079169824482 -7.72928
H 16.39530378568584 -2.80932479348896 -9.40898
H 17.03708453620822 -0.65627183394026 -7.94911
H 16.33566570768710 -0.24710153983618 -9.48465
H 14.13256582446005 0.18092395321915 -8.07855
H 14.97446707965947 -0.09304959982173 -6.68743
H 16.53673392022531 1.55406135961665 -7.18144
H 15.58816152724706 2.09365978507938 -8.52186
H 14.60126181474937 2.13987408020703 -5.67287
H 14.83511841106928 3.59147423433817 -6.78319
H 12.98594209168693 2.72916003218421 -8.2281
H 12.61711748469825 1.54617362263338 -6.94541
H 12.22318683732919 3.16267833570322 -5.30971
H 12.87261776559190 4.47619521244309 -6.21945
H 11.01279460328773 3.56793243253340 -7.95056
H 10.33888293202339 4.64076188850472 -6.77784
H 2.57504434972247 0.68896631052335 -6.64996
H 3.84785370394794 1.22718933521675 -5.74474
H 0.96367464279612 1.11107179171183 -5.0983
H 1.96923584478116 2.22009875976105 -4.1155
H 2.26465314463944 -0.78695219316160 -4.62989
H 3.33279234679214 0.11814289191215 -3.72636
H 0.31377116529577 -0.47065063300861 -2.99112
H 1.63203978404318 -1.12694975601008 -2.14363
H 0.96600633008420 1.77178448538635 -2.25652
H 0.75846670907224 0.72285129959410 -0.9052
H 3.27195093669959 1.87323584992371 -2.32193
H 3.44446274140972 0.48118619769308 -1.08141
H 2.19194715863017 3.34930692564133 -0.565505
H 2.33995808176740 2.17025541318038 0.718515
H 4.87041718704282 2.38906426744541 0.548972
H 4.72442156639571 3.08830528450895 -0.927
H 3.48696549985297 5.03939892722469 0.0425915
H 3.78327292188014 4.33463522285323 1.67503
H 5.63364798700643 6.03215749880328 0.185617
H 5.52610474332262 5.51217680525763 1.83839
H 7.61156290697860 4.99271398734397 0.826931
H 6.74058752270051 3.92074898977471 -0.276914
H 6.09283268498711 4.27242867203952 -2.55001
H 3.84663116327294 4.47656256454600 -3.3409
H 5.16480133605841 3.74670721952737 -7.34031
H 7.44767306659696 3.58578021347527 -6.44043
H 3.20948908068442 3.10752070442234 -7.61682
H 1.53651125872889 3.07622751448369 -6.92401
H 11.53361596132479 -2.38890229875924 -8.16036
H 10.45727520689739 -3.64081947639069 -8.35691
H 12.20035493767202 -5.23698734249531 -9.08154
H 12.14275002914135 -3.73750122801022 -10.1175
C 7.84176850167989 0.28338652773624 -1.35049
C 6.38185452505233 -0.11321979955908 -1.19246
C 6.40776571054384 -1.44914214803029 -0.435
C 7.90169061254068 -1.72158714901146 -0.0816496
C 8.62953631476427 -0.45570865491225 -0.498941
C 8.37671106078465 -3.00626279850469 0.302071
C 7.60618148856011 -4.08456958615776 0.897034
C 8.26105114613309 -4.72397252762182 1.95487
S 9.94825302432251 -4.27912477318159 2.51473
C 10.62893952266161 -4.10584559495614 0.880977
C 9.77298466557609 -3.47679540978544 -0.046447
C 11.96502643063740 -4.40462032922547 0.566411
C 12.43583358187284 -4.08034333756055 -0.736559
C 11.59483616585310 -3.49939785214210 -1.62951
C 10.29765061132859 -3.27048039519432 -1.32822
C 6.32833366647411 -4.55607169733818 0.534691
C 5.80359244255494 -5.62139832671395 1.23249
C 6.57143678653949 -6.25982298529991 2.16809
C 7.78547155805086 -5.84428527294136 2.58955
C 10.02140890699986 -0.22045152743979 -0.410362
C 10.54917330902762 0.75706284198946 -1.22215
C 9.78633172181258 1.53249994578565 -2.10554
C 8.35987683552202 1.35255616723889 -2.06481
C 10.94217008063245 -0.91912394670577 0.590641
O 12.00591735762482 0.98013520064950 -1.1631
O 10.38218744521547 2.51613510173882 -2.94418
C 5.75794462340038 -1.18651228916076 0.885829
O 8.65849116887655 -6.45560885849722 3.51833
O 12.71215133773749 -4.97652407407425 1.50681
H 5.73530972504825 -0.09254654119802 -2.07631
H 5.90715383081533 0.69654806346314 -0.544419
H 6.02139176411004 -2.15624242760849 -1.12383
H 13.40295416895867 -4.36568956883067 -1.03217
H 11.98100206085925 -3.11484949433090 -2.56286
H 9.68549081881218 -2.55929508278175 -1.88783
H 5.71789879747031 -4.08253424840907 -0.183054
H 4.86568638470408 -6.01409507830237 0.922076
H 6.10382912727182 -7.05974249508424 2.75829
H 7.69569682453266 2.04679799133450 -2.56506
H 10.40076487614943 -1.44102690301927 1.36067
H 11.76795602017405 -1.56606734320294 0.184127
H 11.40023982611814 0.01009484470139 1.11144
H 5.88168235673353 -1.88702046909380 1.7067
H 4.64842934030815 -1.03789007175686 0.78293
H 6.13563648014481 -0.20672423531488 1.14964
H 10.06223853159784 2.49433746311339 -5.40664
