# Supplementary material for: A light-fuelled nanoratchet shifts a coupled chemical equilibrium
Source: Nat Nanotechnol. 2021 Dec 16;17(2):159–65. doi: 10.1038/s41565-021-01021-z (PMC8956507; doi:10.1038/s41565-021-01021-z)
Supplement: Supplementary file 3 — Supplementary Data Set 2. Gaussian output and xyz files for computed structures. [file 41565_2021_1021_MOESM3_ESM.zip › +1-protonated-sampled-sturctures/SRR/1-H-opt_117.xyz]

260   0
energy: -42.775474988089 gnorm: -0.454531
C 11.12258160482507 1.56236823378354 -4.01995
C 11.27474569725025 3.03643988138970 -4.42315
C 11.01443831504852 0.48344580028443 -5.20726
O 11.41610587540766 -0.84457037640761 -4.80208
C 7.02066813004553 2.81229540346713 -4.76126
C 6.75473188615309 3.09430079628670 -3.21802
O 5.71042438984286 3.98799104302665 -2.93239
C 6.92927938181581 4.18696926719243 -5.47095
C 12.93568937335474 -2.94550206330044 2.52842
C 12.76704792291691 -1.48360816166432 2.38194
C 11.37372911469563 -1.14885387369923 2.96062
C 11.33245811225227 -1.34081526645072 4.49188
C 9.91945364486105 -1.45269202658376 5.15945
C 9.32987933635222 -2.80826251461295 4.81337
C 7.74852800706056 -2.86467955567882 5.09206
C 6.97382153570017 -3.49581319729567 3.93243
C 5.53076934243459 -3.79227674711854 4.12409
C 4.93638757267009 -4.48015697458277 2.81639
C 4.78404446784375 -3.60189179137359 1.58928
C 3.93098339224355 -2.36735229383724 1.82671
O 4.45737398292998 -1.41779604683081 2.80435
C 6.94633010803823 -7.82883347033259 2.89545
C 7.47073069933963 -8.31057063348002 4.24208
C 8.99638550910528 -8.43640891155372 4.38583
C 9.87756106996517 -7.53823126918432 3.47015
C 11.42150308193354 -7.70341639791641 3.60963
C 12.06731264796273 -6.92089472882011 2.45113
C 11.96171356020816 -7.50691449844834 0.999706
C 12.71150883095437 -6.68080962641759 -0.0366022
C 12.48373437960294 -7.17009780450106 -1.45539
C 11.03183697526041 -7.04965975326946 -1.96163
C 10.99377188976125 -7.25193344096054 -3.48342
C 11.46406605960726 -6.04828994390212 -4.25648
O 11.37670803667880 -6.17984827551737 -5.73741
C 5.66203171452336 -0.77153715507624 2.42618
C 10.72562276937087 -5.07017785324359 -6.30238
C 5.97206346338656 -0.43186984002282 1.11157
C 7.01262459777989 0.35436064991424 0.780701
C 7.70833339226119 1.03239582327503 1.72173
C 7.46010970328758 0.68643810851510 3.06959
C 6.39696794749526 -0.12890099297826 3.44044
C 9.68302455774075 -4.33141521401379 -5.7526
C 9.36331885696496 -3.08634770329745 -6.26303
C 10.05576479370761 -2.56468313451810 -7.42921
C 11.06796693567095 -3.38010359798822 -8.01512
C 11.38982548383475 -4.50803640007494 -7.39482
C 8.65391422503430 2.07844782762788 1.4082
N 8.76130388997051 2.59276221349199 0.238711
C 9.68061774320280 -1.31397308885058 -7.95732
N 10.24136952656394 -0.62680512619073 -9.00638
C 12.74867188594524 -1.21656798394041 -5.06804
C 4.86248073603769 3.61723860282952 -1.83825
C 13.82502441720110 -0.27763199327057 -4.81563
C 15.11460327612716 -0.62296020611549 -4.95509
C 15.44204391521365 -1.91123407924594 -5.39847
C 14.40428692932443 -2.82413985975876 -5.61865
C 13.14863756000780 -2.55269393267709 -5.36661
O 16.74602242164862 -2.25930311527531 -5.66453
C 18.19102937227203 -3.30340533094871 -7.97538
C 17.59841143226802 -2.16341538027322 -8.95551
C 17.09510562538810 -0.92550268388178 -8.21878
C 16.16624093213579 0.01361714825203 -8.90986
C 14.81215700896463 -0.73576536353079 -9.18857
C 13.68056299017270 0.13147402772798 -9.86651
C 12.95363742398358 1.03484134413137 -8.819
C 11.99207897769113 2.12494271407171 -9.34208
C 10.83446752911345 1.58800648415771 -10.1609
C 9.81951492399487 0.72901269387812 -9.36051
C 2.95654125563341 1.49608565459754 3.62084
C 4.22022306823104 2.21335361819787 3.9071
C 3.99887898084856 3.69885102343915 3.67132
C 5.35204183602604 4.42927623221679 3.71826
C 5.32836694306546 5.91487978828191 3.17752
C 5.43558813434773 6.00394641055973 1.57997
C 6.29921393593615 7.12728191136869 0.984895
C 7.85912968901791 6.79765866302519 0.980784
C 8.17087250025426 5.55094051976880 0.180266
C 9.54264172380343 4.88257226267672 0.47895
C 9.78912770019441 3.41569530996323 -0.162745
C 5.38921405216580 2.94491326173853 -0.723106
C 4.52075313088271 2.64708562568172 0.281069
C 3.17787169333986 2.97828151777898 0.356964
C 2.73178355715655 3.62238284028250 -0.779529
C 3.50693974114189 3.93922217647708 -1.86705
O 2.39316969044624 2.64040689544241 1.49744
C 2.70623277251789 1.39680517020038 2.07469
C 17.15434092069942 -3.60418655603384 -5.67793
C 17.13635290130525 -4.15624600059111 -7.09016
H 12.05437576244285 1.37019804468188 -3.54793
H 11.47735969463488 3.78393294575508 -3.62163
H 12.04264484023742 3.18014896631323 -5.14261
H 10.39285077942480 3.35610606190794 -4.99794
H 11.49594758539018 0.66655646651833 -6.20295
H 9.94965874750681 0.38162706477241 -5.48747
H 6.29616605455628 2.17137713984758 -5.27333
H 7.69218678708233 3.44882917419977 -2.85259
H 6.54510020887083 2.14186219785045 -2.70979
H 7.77040518081066 4.77001923537599 -4.99696
H 7.05549192970012 4.11947072378845 -6.55559
H 5.98821419799369 4.82062234971652 -5.39071
H 12.89611482494894 -3.29507333165871 3.55798
H 13.98635404173151 -3.25100346869738 2.1811
H 12.94142879490947 -0.90563967595715 1.39293
H 13.48465046449385 -1.05450248479820 3.11921
H 10.67202355043579 -1.75088316660255 2.38652
H 11.08410216870136 -0.01980807133066 2.78523
H 11.95600533602247 -0.60336805520040 4.95582
H 11.92880681752294 -2.20213772796622 4.67253
H 9.30207853141881 -0.59716797912381 4.83329
H 9.90528129012803 -1.26705661103158 6.24226
H 9.89776745835948 -3.54782127400683 5.27892
H 9.44532182197035 -3.08068415178182 3.79403
H 7.32590545910951 -1.88629096994492 5.31982
H 7.60662931204254 -3.41934940881450 6.048
H 7.42685421893040 -4.45135208077433 3.63039
H 7.01880621960711 -2.93276003457311 3.01482
H 4.98453357548960 -2.89094978054010 4.37626
H 5.56166368987383 -4.38057881376094 5.04904
H 4.00583441685214 -5.05245773147264 3.03924
H 5.51840657901348 -5.32819859248304 2.5707
H 4.35385678329907 -4.18826551380322 0.683297
H 5.84470982152109 -3.23716728304595 1.38163
H 3.01664248393441 -2.75456344250836 2.21868
H 3.67133321786151 -1.72000424187139 0.900273
H 5.84910551451306 -7.70606808844178 2.90235
H 7.00922347796532 -8.50855173385803 2.06608
H 7.12859413582630 -7.66739906033629 5.12843
H 7.01681199085982 -9.33572370344275 4.53689
H 9.29891973241306 -8.32374468915787 5.4154
H 9.25761769268371 -9.41862212547360 4.05492
H 9.70572345794112 -7.70258821228278 2.36381
H 9.50365572279882 -6.54232481387415 3.67014
H 11.80389577501878 -7.42098688423619 4.55903
H 11.57419054898787 -8.79258476001909 3.5147
H 11.60541976387122 -5.91159688607584 2.39375
H 13.13402971981511 -6.69979087892905 2.58764
H 12.57720316444538 -8.46683245931737 1.0158
H 10.98315731294425 -7.77471731515369 0.705742
H 12.39548948896314 -5.64201666646692 0.0562244
H 13.78581857499296 -6.65883910992514 0.161783
H 13.21201289969574 -6.62986382637422 -2.05224
H 12.74952910117430 -8.20708567646377 -1.48733
H 10.41912518601708 -7.84065338382220 -1.53388
H 10.69225316407598 -6.09289117197418 -1.76367
H 11.52200651372280 -8.13741355696096 -3.87228
H 9.94051664369439 -7.42482676541336 -3.79812
H 10.92840153242942 -5.14967491200288 -4.0495
H 12.54151620925780 -5.88956375183588 -4.05839
H 5.30621360064574 -0.83218715474743 0.382219
H 7.28551397841150 0.68237014674482 -0.211627
H 8.03253217106683 0.98180447720347 3.92749
H 6.22145205157835 -0.24154066366266 4.50889
H 9.14509096876778 -4.88514619832916 -4.96419
H 8.67007763701693 -2.46937829774732 -5.72779
H 11.69994132067944 -3.08046362533035 -8.8128
H 12.26806095283549 -5.06769849984397 -7.7256
H 9.30778147592654 2.34795109429527 2.17606
H 8.82167326376287 -0.85236575911495 -7.44637
H 13.52701281999953 0.69516584463241 -4.49258
H 15.82990345968095 0.18981793329393 -5.06727
H 14.70878848198516 -3.86795703939903 -5.83526
H 12.43697465398589 -3.34777219897793 -5.53114
H 18.94890638506940 -2.65136435289579 -7.45322
H 18.93725227144114 -3.99754794393409 -8.51575
H 18.13217142145184 -1.83691980087418 -9.87882
H 16.79163459107261 -2.73750745891184 -9.44687
H 16.50830988495727 -1.30084638093479 -7.30424
H 17.91000486126795 -0.30100096733719 -7.85928
H 15.94499146883363 0.81383460787489 -8.23409
H 16.60608029947429 0.44689601535810 -9.83741
H 15.10552804361105 -1.59308796907617 -9.80437
H 14.34390339544544 -1.23370705496793 -8.33345
H 14.19678076930899 0.71913964377393 -10.7036
H 12.95794095491607 -0.49337231240661 -10.3653
H 12.37004658179381 0.32196365581822 -8.2394
H 13.64378502340289 1.52184474208079 -8.10775
H 11.53077869245366 2.72812372703003 -8.58664
H 12.63687786010878 2.86977121138924 -9.92478
H 10.28426506795946 2.42480155701655 -10.4899
H 11.09924479553430 1.03806203451266 -11.0645
H 8.86869511590481 0.62525775584584 -9.87532
H 9.56194147904382 1.23203697426946 -8.39766
H 2.17744996424048 2.06805141853041 4.08721
H 2.86659708286338 0.50618747128869 4.07924
H 5.04378900037305 1.86911059356104 3.30684
H 4.53983951444799 1.99179387977221 4.89208
H 3.54458431881209 3.79080129326408 2.6692
H 3.31098110718649 4.27793036997424 4.35766
H 5.71805301268040 4.47984936528484 4.79875
H 5.96934887806391 3.88784071003517 3.03952
H 4.50037348988249 6.47700302755309 3.62741
H 6.23293851640033 6.33588582142872 3.59866
H 4.42510231240211 6.01147715035819 1.1237
H 5.69385328769710 5.04191900937346 1.15343
H 6.01874893506519 7.46575856941623 -0.108508
H 6.10873724247549 7.99408021966169 1.56166
H 8.34972544077844 7.69897555881536 0.61898
H 8.21450193197706 6.67106634579444 1.97269
H 7.48605820585775 4.73796682411065 0.331336
H 7.97482189703190 5.74237226780593 -0.89715
H 10.34789119184458 5.67798527660521 0.347752
H 9.72840588406497 4.69065725720416 1.56253
H 10.72087620331691 2.93977470724455 0.214862
H 9.83350303921920 3.54589045390238 -1.27877
H 6.49229569872490 2.80929395064542 -0.594718
H 5.04848654452265 2.38435904192471 1.17557
H 1.73146203457229 4.02473113534752 -0.725284
H 3.15980098601966 4.63666987813481 -2.60612
H 3.45409499267354 0.88612360172584 1.51452
H 1.88013600898488 0.68686828127523 1.80359
H 16.44252108800740 -4.14643660988307 -5.0216
H 18.09599020111159 -3.70230649392373 -5.13038
H 17.24817549629196 -5.19721833509352 -7.20742
H 16.19086671791702 -3.98229390355896 -7.58408
C 7.09621084567910 -1.20076134930548 -3.69658
C 5.97479042037488 -2.10607665208555 -3.81119
C 6.20108657277203 -3.14238932206896 -2.72085
C 7.64620936815217 -2.77334282123358 -2.14939
C 8.01680072322967 -1.56271297789639 -2.70926
C 8.30694110432149 -3.68833226939153 -1.37417
C 7.70187384906792 -4.90787821188977 -0.82609
C 7.95988569836278 -5.28374034975228 0.485474
S 9.15779396337485 -4.42265871948493 1.44657
C 10.29148714969724 -3.89805073883937 0.174745
C 9.75984194872038 -3.55662803903820 -1.11616
C 11.57548132634012 -3.53890560883406 0.594792
C 12.51350385583465 -3.18278903214509 -0.446083
C 12.06270366939850 -3.11518225095782 -1.75245
C 10.72004482736612 -3.14935278630142 -2.01889
C 6.90928196830569 -5.83530624273368 -1.57981
C 6.28781226127791 -6.87263147416452 -0.992751
C 6.50411802802067 -7.10682597113156 0.376326
C 7.30021643720120 -6.30384468900535 1.17821
C 9.04906994816888 -0.58966289666384 -2.33137
C 9.12605980814482 0.64981722366169 -3.07125
C 8.17028914321851 0.93779421955818 -4.06723
C 7.13774416810386 -0.01340993787733 -4.34052
C 9.85756865167815 -0.50272897182229 -1.05574
O 10.26296712009299 1.43265025569107 -2.86753
O 8.19910580638171 2.08619494040641 -4.87116
C 5.17725924340850 -3.16568910722134 -1.51708
O 7.60419149459734 -6.64128306407051 2.51165
O 11.92577331166734 -3.75565434993358 1.916
H 5.97138457880387 -2.63853903770204 -4.79855
H 5.00109010549929 -1.69971488528664 -3.6792
H 6.19543461274558 -4.14626420848292 -3.17448
H 13.44427593935116 -2.68580749575922 -0.184199
H 12.70585521663581 -2.70559480305365 -2.5185
H 10.32857059331249 -2.76785292839312 -2.95008
H 6.91946386716882 -5.82501905934597 -2.63977
H 5.65168053443374 -7.67669897770061 -1.49818
H 5.93015699575555 -7.89335936374709 0.881362
H 6.24110775228125 0.32342494250165 -4.864
H 10.78643958945696 -1.09517870725363 -1.1415
H 10.10681319256584 0.52435483737327 -0.890376
H 9.35491009508065 -0.84633876527162 -0.197506
H 4.77558681629537 -2.17077944734243 -1.29142
H 5.52866600281620 -3.70266443285261 -0.588013
H 4.28231110650292 -3.69994246265608 -1.83253
H 10.86608531392957 -1.04758197037731 -9.70594
