# Supplementary material for: A light-fuelled nanoratchet shifts a coupled chemical equilibrium
Source: Nat Nanotechnol. 2021 Dec 16;17(2):159–65. doi: 10.1038/s41565-021-01021-z (PMC8956507; doi:10.1038/s41565-021-01021-z)
Supplement: Supplementary file 3 — Supplementary Data Set 2. Gaussian output and xyz files for computed structures. [file 41565_2021_1021_MOESM3_ESM.zip › +1-protonated-sampled-sturctures/SRR/1-H-opt_118.xyz]

260   0
energy: -42.786164062551 gnorm: -0.472445
C 13.64065994146176 -0.10262507429829 -3.16516
C 14.42237722963803 -1.46441313800750 -3.41307
C 14.61780819720159 0.91394814347290 -2.64052
O 13.96108844184050 2.19560176124655 -2.34281
C 11.39401311091216 -0.36496277838687 -6.50826
C 10.12222272724432 0.46737780403980 -6.7297
O 8.85873137632915 -0.21178066943519 -6.53762
C 12.54574914055988 0.01431065584527 -7.41892
C 12.83102612014036 -2.70718964391798 3.92618
C 12.58517073260359 -1.54229309812487 4.92188
C 11.24578993575038 -0.84799852053671 4.71868
C 9.96835053901841 -1.59746063218109 5.23675
C 8.68155289608148 -0.88859178276246 4.94009
C 7.54832011579092 -1.76414109663391 5.41716
C 6.03359404357868 -1.49244454046484 5.09657
C 5.49241016257091 -2.23737825787982 3.88764
C 3.94663601447878 -1.99730408253335 3.77021
C 3.37399277873220 -2.69675620429583 2.56069
C 4.05119008917519 -2.45705996886332 1.274
C 4.04111442197327 -0.97766373292394 0.887382
O 4.66282868515785 -0.19767126036030 1.90131
C 6.03939440855145 -5.90933048207223 4.74663
C 6.74762015987239 -6.04883935608252 6.10041
C 8.28205698895941 -5.82100446904119 6.13254
C 9.10943042146155 -6.72411893984499 5.28404
C 10.55480141477242 -6.27103934329981 5.03666
C 11.30815254067950 -7.33780870096818 4.1416
C 10.47737246708851 -7.70929221289325 2.85675
C 11.11890005925380 -8.92572053196293 2.14108
C 10.21269761377915 -9.39298011551833 0.917961
C 10.32008590527241 -8.50185467903330 -0.383355
C 11.62625832821278 -8.85222076036154 -1.10472
C 11.66908333700536 -8.35599123610835 -2.56635
O 11.36214867137800 -6.99977248568218 -2.78315
C 5.96912056657128 0.26718154688897 1.74333
C 11.15433408468355 -6.56887726482173 -4.05744
C 7.05508807803229 -0.37665019952345 1.16548
C 8.32903112517420 0.14797677855436 1.20536
C 8.61688063834334 1.32643521896974 1.88213
C 7.59258424267726 2.00804906306709 2.49104
C 6.34477845446874 1.47262691088530 2.45192
C 11.66673058728860 -5.24607285890921 -4.25954
C 11.43163430278238 -4.60133831773861 -5.44528
C 10.66425979215696 -5.27576249623436 -6.51701
C 10.05411763470415 -6.53301098471277 -6.20657
C 10.33548403792682 -7.13933276702328 -4.95673
C 10.00907894172595 1.79484441553910 1.94438
N 10.99722069619903 1.18542390534121 1.46677
C 10.56768292195543 -4.68488821805273 -7.80034
N 10.08307888093783 -5.25384243664449 -8.89836
C 13.43985009860422 2.81632740345229 -3.4867
C 7.98591712816128 0.43842244863073 -5.60074
C 12.09142627925128 3.07320778725008 -3.518
C 11.37716164156623 3.54693579370893 -4.69692
C 12.20565727862079 3.78483935917827 -5.79212
C 13.57313964471292 3.50972983469607 -5.74808
C 14.17816149574316 3.03696113159114 -4.65926
O 11.66260144217638 4.15174668549382 -7.05104
C 7.98118345899962 4.58544137689414 -7.98692
C 7.12658348107855 3.93366369846555 -9.07002
C 6.79461825079573 2.42261773563589 -8.86984
C 6.10670325248317 1.73121078035867 -10.0098
C 5.72404335835618 0.25603115999530 -9.80095
C 7.08342231544742 -0.55916658150101 -9.69026
C 6.82480083742936 -2.06327454138239 -9.53111
C 8.11273337535062 -2.79715534320902 -9.01995
C 8.72415479946366 -3.59559582685827 -10.2652
C 10.01050211829277 -4.46973654679405 -10.1
C 5.30911595572643 3.72738004685140 -0.676184
C 5.89208848855809 4.88006149615264 -1.41092
C 7.38840381479036 5.13186243268562 -1.10242
C 7.97295593784839 6.53011101610370 -1.46876
C 8.80402983738473 7.20276848098448 -0.32689
C 10.02459669280243 6.45992358142496 0.29764
C 11.00246430088954 6.13501206269534 -0.832712
C 12.17379343993149 5.24705926209824 -0.35439
C 11.70671900561276 3.89549580958857 0.314253
C 12.72530107641314 2.85472531032679 0.548693
C 12.19748899055590 1.86135767367848 1.63363
C 6.64415040750892 0.75840473051527 -5.75874
C 5.85175606752343 1.34391302112971 -4.77857
C 6.48645506824828 1.75755802896655 -3.60609
C 7.81338635815184 1.38761236021745 -3.41117
C 8.56949108615300 0.73245032222821 -4.39152
O 5.67203583792931 2.54273465692982 -2.73834
C 5.80215345490629 2.46086403741818 -1.30572
C 10.43705905749196 4.84522691545390 -6.97209
C 9.41400222567502 4.03380735074460 -7.83469
H 13.14889552798302 0.25979856086185 -4.09274
H 13.82501157991215 -2.29599676351772 -3.57334
H 14.99644909301546 -1.42854312806285 -4.26376
H 15.09503438854011 -1.67956122137654 -2.61366
H 15.45504392068729 1.02608568473790 -3.30515
H 15.13894308780509 0.64162075955435 -1.69305
H 10.99742701145976 -1.39436146439750 -6.64562
H 10.06272337215185 0.92223041957672 -7.72962
H 10.30197850534875 1.25312295805464 -5.98436
H 12.12364603281014 0.07875354758008 -8.44848
H 13.12171434384103 0.90991665226118 -7.06518
H 13.20341410237857 -0.83050194146960 -7.45547
H 13.72378126848678 -3.21690210585179 4.21355
H 12.82072411858230 -2.19751251189166 2.91776
H 13.44175140050233 -0.88499103646075 4.79401
H 12.63531844101635 -1.98398841114012 5.9207
H 11.03415676728577 -0.55069405231427 3.65917
H 11.33416277353390 0.07083365961550 5.18567
H 10.14370437107141 -1.80092444904246 6.2708
H 9.91152691697383 -2.56881892129033 4.6964
H 8.49470502056379 -0.69776869197083 3.85438
H 8.51970004833547 0.09893184894637 5.44933
H 7.73105794340370 -1.90014593859990 6.54222
H 7.61264247478013 -2.79157809413705 4.95341
H 5.97156976581205 -0.41911135349775 4.9263
H 5.44296010596065 -1.61240922419215 5.96183
H 5.70755647916035 -3.28330057489140 3.91253
H 5.93448919958885 -1.94849147535520 2.86935
H 3.73754149369273 -0.93054373553819 3.60045
H 3.37248901716713 -2.19878082404820 4.65571
H 2.28378708274296 -2.42273562877697 2.43863
H 3.30214472014939 -3.81984752571770 2.68546
H 3.46497837288304 -2.93542964182479 0.498322
H 5.03523254086948 -2.85385313060451 1.19132
H 3.02270082167802 -0.56265377921095 0.808411
H 4.42142182991390 -0.82452615043543 -0.118352
H 5.01384435575036 -5.45262419080311 4.89782
H 5.92664517197636 -6.84012897976906 4.17361
H 6.29834741341613 -5.33716656767600 6.82575
H 6.51383357886554 -6.99882854574781 6.64026
H 8.51533014765200 -4.82655270533933 5.80584
H 8.70052031781283 -5.84922615787803 7.17772
H 9.10415593011995 -7.76943395374654 5.66473
H 8.52787833856600 -6.90197214684768 4.40167
H 10.65752991876731 -5.35350475235250 4.39702
H 11.03427855140909 -5.88078777632455 5.98436
H 12.34102694572554 -7.16075754972510 3.8646
H 11.41487047449671 -8.22003377587813 4.72497
H 9.47624040690528 -7.95867964774326 3.11164
H 10.34310574665440 -6.85180563899105 2.2078
H 12.17274997782565 -8.60817149672864 1.85852
H 11.13215832056834 -9.79152692563477 2.76251
H 10.56020413736818 -10.46700902062267 0.73812
H 9.16359005894077 -9.62710429685056 1.23991
H 9.43678060904182 -8.78762332316136 -1.12286
H 10.27995176878917 -7.49901480131809 -0.151562
H 12.46140705434196 -8.31759858242209 -0.591602
H 11.87477551740397 -9.91133880757017 -1.17708
H 12.67780560286165 -8.37169388219893 -3.01892
H 11.15004987835495 -8.99394263216751 -3.27894
H 6.83496964218782 -1.29471662836648 0.623707
H 9.05343808619988 -0.33850230658389 0.661383
H 7.77507724798083 2.87876343412439 3.04467
H 5.63841797166760 1.87468210257720 3.09148
H 12.36291934551031 -4.81510951182968 -3.55452
H 11.77992330869840 -3.59699148240491 -5.44722
H 9.40309617164779 -6.97762663214288 -6.87292
H 9.86384220944172 -8.14448954644652 -4.86478
H 10.16467536533550 2.68929240144918 2.56522
H 10.96839360772864 -3.63966523146825 -7.78313
H 11.49573177423562 2.81533039556971 -2.62782
H 10.28044558797443 3.77619322101768 -4.63051
H 14.17976799752662 3.75437574120713 -6.58226
H 15.17226142364948 2.59579399996565 -4.73293
H 7.40138564263987 4.59218307801810 -7.03035
H 8.17220134119998 5.66224441579523 -8.23673
H 6.24136000398795 4.51396388440200 -9.36471
H 7.74633966920149 3.96141062131819 -9.99673
H 7.75376577684506 2.01813049853551 -8.6439
H 6.22597536783537 2.33652850524520 -7.86611
H 5.34759672463422 2.33865928597313 -10.4498
H 6.85108472625193 1.69720375628231 -10.8028
H 5.22785778383620 0.22186631856672 -8.79966
H 5.06029978356424 -0.11538727053455 -10.569
H 7.71174306575815 -0.47112703696839 -10.6319
H 7.56819458517847 -0.19425155675271 -8.83497
H 6.07028024194855 -2.16828691516330 -8.71536
H 6.37487660849021 -2.51450079172097 -10.4667
H 8.83601580923145 -2.05449258685746 -8.74634
H 7.98189799598135 -3.40619600992682 -8.17504
H 8.03489070527816 -4.26665673532476 -10.7842
H 8.85571760543613 -2.73527873940055 -11.0077
H 10.90458077550308 -3.83045251700252 -9.97814
H 10.34901182377949 -5.07261064455770 -10.9975
H 4.21581329388193 3.66667190747312 -0.77033
H 5.41569485575577 3.82573665716479 0.356191
H 5.28933584560693 5.73833647270564 -1.22215
H 5.74233897134061 4.63943842170173 -2.50966
H 7.51946973529632 4.99309804248966 -0.00351521
H 7.97526297761494 4.30891347698443 -1.50359
H 8.62350916339953 6.44048993874436 -2.36668
H 7.14700181870181 7.08133668740130 -1.98393
H 9.01019002506700 8.23226314224046 -0.650826
H 8.14775457361153 7.45986172568345 0.471278
H 9.59698530239238 5.52605136742935 0.840745
H 10.55865427962173 7.00041607021384 1.11528
H 10.48437232556071 5.62061297398535 -1.67167
H 11.43235739773063 7.10919632441669 -1.17954
H 12.86325280122047 5.03933827641629 -1.18179
H 12.83756447045178 5.74501089972194 0.393777
H 11.25701957676083 4.20787050602162 1.27429
H 10.82700657207512 3.51511198330490 -0.189786
H 12.75800690068491 2.25307556055811 -0.357172
H 13.70075071021877 3.37112306510322 0.828021
H 12.12426870091217 2.34844078059047 2.58657
H 12.95919591252820 1.03720298769650 1.72623
H 6.14990282457095 0.30147629574008 -6.58467
H 4.80868517180175 1.27222965655956 -4.7824
H 8.33725697049247 1.71818851207317 -2.5135
H 9.62440429745443 0.67762982588928 -4.31325
H 6.86118951408728 2.30887710209869 -1.02954
H 5.16764478183069 1.65301139153616 -0.901882
H 10.53299397281909 5.77474368047556 -7.43832
H 10.02896132793314 4.90728778474041 -5.96187
H 9.77331384644236 3.75089643981434 -8.86475
H 9.41368688114014 3.02600068824391 -7.41553
C 9.28233646242666 -2.54516175564829 -3.56188
C 8.02044287112565 -3.32699464276320 -3.70444
C 7.74297565636489 -4.03829874935409 -2.42101
C 8.98715884222040 -3.84545506564343 -1.61678
C 9.78619097921481 -2.78674916007061 -2.2471
C 9.16785520505182 -4.44574675970803 -0.384307
C 8.09455027017557 -5.12249466898278 0.36071
C 7.93080514308912 -4.75290078919146 1.73738
S 9.14050330037264 -3.59903279955123 2.48489
C 10.55597472788645 -4.09454899725330 1.68631
C 10.48359304922107 -4.48526323838297 0.319944
C 11.77856586020596 -4.09350723720085 2.37508
C 12.98694849609686 -4.43436721734486 1.73759
C 12.82819013027245 -5.00546269096262 0.485777
C 11.65054763410294 -4.94539219267106 -0.26178
C 7.31411582826608 -6.13534474590059 -0.136643
C 6.37658611171859 -6.75716193963007 0.637582
C 6.04795581314182 -6.26678705246375 1.88127
C 6.82134741246460 -5.26468714859999 2.50581
C 10.79271600935226 -1.85540793464818 -1.81647
C 11.51588300469779 -1.12195736528294 -2.76893
C 11.08953003417273 -1.10246902079238 -4.1104
C 9.91612826148106 -1.79335022229083 -4.52313
C 11.10567056571181 -1.71520065522907 -0.388684
O 12.58673946982854 -0.32034697882240 -2.27761
O 11.79505054130037 -0.31258853287818 -5.03916
C 6.51033262482199 -3.59934162329538 -1.553
O 6.70305028758289 -4.94442132768638 3.91883
O 11.73303351029639 -3.55511288061709 3.7306
H 8.19816869295194 -4.09387734187810 -4.50554
H 7.18227272522399 -2.64585341195222 -4.01092
H 7.54796007978433 -5.14302488263241 -2.60571
H 13.89759811677258 -4.49088020353998 2.26901
H 13.71019825885941 -5.46537443537101 0.0878299
H 11.59178672711818 -5.36308303338413 -1.24923
H 7.66381872734785 -6.51981806312037 -1.08628
H 5.75570917393495 -7.52228458539958 0.193077
H 5.21773923373824 -6.75624560542904 2.31008
H 9.55984471802387 -1.74812080157458 -5.55509
H 10.17642532233438 -1.78316478072442 0.118306
H 11.67388393778106 -2.53058039957591 0.00300454
H 11.68771885017889 -0.77199891864884 -0.185305
H 5.52809550475538 -3.62612750697186 -2.05461
H 6.64681402268407 -2.48153311913782 -1.26632
H 6.38715372045160 -4.12701787064790 -0.628804
H 9.42648706497552 -6.09731675278472 -8.89805
