# Supplementary material for: A light-fuelled nanoratchet shifts a coupled chemical equilibrium
Source: Nat Nanotechnol. 2021 Dec 16;17(2):159–65. doi: 10.1038/s41565-021-01021-z (PMC8956507; doi:10.1038/s41565-021-01021-z)
Supplement: Supplementary file 3 — Supplementary Data Set 2. Gaussian output and xyz files for computed structures. [file 41565_2021_1021_MOESM3_ESM.zip › +1-protonated-sampled-sturctures/SRR/1-H-opt_119.xyz]

260   0
energy: -42.764198135969 gnorm: -0.478149
C 11.66338304044467 1.85524938409337 -3.05306
C 11.99591563491367 3.24247644979840 -3.68237
C 11.67376279420435 0.77527048063931 -4.09055
O 12.96778068015008 0.55321991560845 -4.66468
C 7.89015885510554 3.14937143155511 -5.01547
C 7.81013631534526 4.04891763910260 -3.74782
O 6.47300138451486 4.21144427425171 -3.11473
C 8.22102675678524 4.02204564713515 -6.2555
C 12.21139281043931 -1.06410921044242 2.83888
C 11.38660801811531 -0.89108427141022 4.22292
C 11.70606061534935 -1.86569311162404 5.2764
C 10.76440531445858 -2.05781413324551 6.53745
C 9.55874480294991 -2.89363981191946 6.09622
C 8.47116748744860 -2.80888184598871 7.169
C 7.22483468471041 -3.72130014289613 6.80602
C 6.79457521151182 -3.46274275288692 5.37039
C 5.37604311014249 -3.94740923504778 5.20681
C 4.96492177568201 -4.29755824750746 3.72375
C 4.83809892763272 -3.08287260071587 2.75719
C 4.03719877264130 -1.94579187885272 3.31348
O 4.67168618702002 -1.24239566267965 4.27006
C 9.23552852717862 -6.78996629331902 3.36025
C 10.45083863532656 -6.18574689724295 2.61106
C 11.67439868061402 -7.01809077725287 2.65726
C 12.81217495373872 -6.45365799479536 1.83466
C 12.45352260816945 -6.23589118823684 0.377501
C 11.86375194101067 -7.49013198397767 -0.400904
C 11.79269210429040 -7.25284954955470 -1.91789
C 10.77604754706284 -6.17048017133800 -2.28295
C 10.66648142732669 -5.87749039733715 -3.70675
C 10.26058470434196 -6.97240161830683 -4.67675
C 8.77526840927603 -7.23900218098586 -4.94543
C 8.37092458698669 -6.98913068296273 -6.3985
O 9.16715041564993 -6.20421950340789 -7.33974
C 5.69825448190183 -0.35543693566661 3.83807
C 9.12361957230609 -4.80006666245136 -7.12639
C 6.23260218249043 -0.23250525871316 2.55574
C 7.26647280532226 0.67923059988461 2.36587
C 7.68605128058321 1.55795108864065 3.38641
C 7.29556505113411 1.32611490557919 4.68121
C 6.27159759894073 0.40578475676622 4.93362
C 8.52477984920083 -4.10909062763975 -6.10111
C 8.64365092953168 -2.74510558379462 -5.93222
C 9.39648660419527 -1.98800782477250 -6.85639
C 10.01420423832869 -2.78164637419739 -7.89398
C 9.72647298053958 -4.08944288164003 -8.0857
C 8.72773874706219 2.55431304821290 3.11398
N 9.30452082770577 2.73329562378481 2.02848
C 9.57382074197837 -0.58369287640694 -6.68245
N 10.33601177058152 0.10114071806090 -7.59908
C 13.37175013094457 -0.81922442580482 -4.6874
C 5.79293926979333 3.07684947951496 -2.71902
C 14.49952623068282 -1.38666339946113 -4.04899
C 14.61686325056695 -2.72304599485051 -4.05365
C 13.81473987828247 -3.55990257908012 -4.76566
C 12.73488499972542 -3.00149344920822 -5.37097
C 12.51809101689254 -1.66703788482348 -5.35128
O 14.26496572008257 -4.83276062495019 -4.92606
C 15.54621096782407 -4.04105246814949 -7.18588
C 16.07356433672379 -3.65574226731247 -8.58086
C 15.77507300100531 -2.25272480536780 -9.09631
C 16.62855243924156 -1.12438273858038 -8.46351
C 16.12700554128734 0.28019904310803 -8.718
C 14.71997233669974 0.53541412122571 -8.35984
C 14.10089844524065 1.67237146915656 -9.16843
C 12.58997017447782 1.68917948436200 -9.09463
C 12.09569851093512 1.88268282257941 -7.65518
C 10.63071432555388 1.53790611805807 -7.57189
C 2.01995290548979 0.55809002669742 -0.018266
C 2.63278726135700 1.95107305843354 0.185558
C 2.76622690727875 2.39244972967145 1.64813
C 3.67191574714690 3.66955167244971 1.80414
C 5.07956426165544 3.46821219013289 1.36655
C 5.93501443859189 4.63010833564622 1.78642
C 7.29654721962365 4.70749204728063 0.986658
C 8.25360929746527 5.84367552102064 1.29371
C 9.48714940443378 5.71826453559578 0.454418
C 10.17974157639875 4.35227608469527 0.423915
C 10.32731449423762 3.64230455694308 1.8078
C 4.55938451398741 2.70644704302493 -3.37395
C 3.82848820957265 1.61937601413311 -3.00783
C 4.36053826672946 0.83686662906930 -1.94479
C 5.54471258935186 1.10900750120298 -1.20046
C 6.28928355619677 2.12927778018524 -1.73241
O 3.65859662997810 -0.30510337417847 -1.55129
C 2.27092640615060 0.00046531258456 -1.43468
C 13.80343909079120 -5.43668959434485 -6.13836
C 14.17257385047560 -4.53736101300737 -7.38085
H 12.37027534001071 1.69413569716325 -2.3052
H 12.23119463263210 4.03707559545286 -2.96728
H 12.80730923608513 3.07559289468171 -4.38566
H 11.14268472407434 3.58335049727106 -4.31809
H 10.95603532096627 1.02023296399662 -4.85598
H 11.34126468635746 -0.18677581126123 -3.64429
H 7.01781723245429 2.56596770317390 -5.16011
H 8.02104432177236 5.10511461828743 -4.07977
H 8.41758330117882 3.71890660131150 -2.92273
H 9.22949923246978 4.36505065783681 -6.28014
H 8.05313096881497 3.40960387167019 -7.16799
H 7.55546950655825 4.84971053216834 -6.39496
H 13.22097601505221 -0.81052027201851 2.89545
H 11.84339157037021 -0.38988137648074 2.03193
H 10.37593741482111 -1.07063034018084 3.93163
H 11.57479303737071 0.14475656764376 4.53917
H 12.70366491534957 -1.60527319265250 5.56155
H 11.84047601216668 -2.80046606625824 4.72592
H 10.40325497784287 -1.06644505695980 6.8344
H 11.15195006896534 -2.50947908411063 7.4407
H 9.79321576875905 -3.99653945005365 6.03345
H 9.13113153005247 -2.60110576252213 5.09048
H 8.28271416967047 -1.74955819150410 7.35564
H 8.92863681745744 -3.14165779356489 8.11209
H 6.35421890361311 -3.52681793080365 7.45371
H 7.44302791049104 -4.78218067911580 6.92935
H 7.45168861647462 -4.10343248579762 4.7371
H 6.88254068798065 -2.42012026022523 5.13796
H 4.81643241367083 -3.25143938577012 5.80686
H 5.27407518787522 -4.91226153568837 5.72404
H 4.01059477943820 -4.78999782107570 3.78261
H 5.66753834571226 -5.05493659578743 3.27223
H 4.38633965717157 -3.37693497043145 1.82253
H 5.80522093740508 -2.69329350037920 2.49856
H 3.07492164588593 -2.18251912318558 3.73241
H 3.73752344567585 -1.20590904633958 2.60357
H 9.33487123482093 -6.87066577485474 4.45177
H 9.04182452215201 -7.77856186905502 2.91932
H 10.31791749008019 -5.91297361805754 1.59761
H 10.63727093063491 -5.25067492545725 3.19701
H 11.94168295022446 -7.24096719670828 3.68189
H 11.44415699491041 -7.99084148854070 2.18275
H 13.13481403144152 -5.58233301369544 2.39723
H 13.68539643956787 -7.15619119631357 1.69342
H 11.77034318008495 -5.37144975288170 0.203093
H 13.29207405718068 -5.92037977171921 -0.266172
H 12.48919370722036 -8.40357120110743 -0.387425
H 10.88937270970663 -7.65366497855086 -0.0310995
H 12.75108416036668 -7.04365986124007 -2.42222
H 11.52037526166568 -8.17679063637765 -2.53674
H 9.76627878231400 -6.26922762091849 -1.85637
H 11.15631252134807 -5.26109189172875 -1.77797
H 10.03180812924002 -4.97086270561488 -3.90592
H 11.62615294444726 -5.63741583781968 -3.94565
H 10.67956579979608 -6.77737535607562 -5.74222
H 10.90271563010489 -7.87559585211613 -4.61769
H 8.49251139928286 -8.21853017276071 -4.70156
H 8.17552231029330 -6.56339256396991 -4.24572
H 8.16062640066524 -7.92237256413193 -6.86669
H 7.38008289677800 -6.45565521522799 -6.29827
H 6.09974441283947 -0.97771749546272 1.76658
H 7.51839646484821 0.96958840528876 1.35204
H 7.82950792015580 1.82195059573223 5.3992
H 5.73162083146496 0.25768825866890 5.92545
H 8.12000132072047 -4.61204193272609 -5.23267
H 8.22437712250602 -2.29274678101726 -5.05514
H 10.59822020107019 -2.30490931737829 -8.69308
H 10.34280806316902 -4.57275799093036 -8.8978
H 9.17193233838506 3.13933604118464 3.8776
H 9.23516922640374 0.00386150300636 -5.89926
H 15.04207441111977 -0.71261613777449 -3.43077
H 15.48446663268169 -3.19223450735552 -3.51681
H 12.05538047849251 -3.64149470253960 -5.93349
H 11.78197021695522 -1.17439103590014 -5.98439
H 15.49625594570895 -3.20826649665804 -6.39784
H 16.18288943045943 -4.80586731365559 -6.61629
H 17.11116706935152 -3.89991985600816 -8.51347
H 15.65260234409596 -4.26730315758341 -9.33746
H 15.67108213685720 -2.30739036024913 -10.2644
H 14.73085536049400 -2.01338026278280 -8.67784
H 16.63561391406572 -1.24158711895159 -7.37013
H 17.65307655909258 -1.28816218897164 -8.76373
H 16.75802935225095 1.08777182925390 -8.25461
H 16.24675857510104 0.40717894580716 -9.81427
H 14.09353550322209 -0.40289361650877 -8.46731
H 14.59330989367504 0.80312935970940 -7.30779
H 14.51256486132192 2.61942344117665 -8.82462
H 14.39861481370608 1.54504059165512 -10.2501
H 12.10889086736079 2.36451600048830 -9.83541
H 12.38280089261379 0.63780737735396 -9.47429
H 12.60966630160564 1.16819659253373 -6.96753
H 12.39385110130640 2.90104855992368 -7.30043
H 10.08058998857881 2.16714678836644 -8.27682
H 10.16046755255129 1.97344374425574 -6.64717
H 0.94088409605708 0.55216552750411 0.164442
H 2.41994779855078 -0.21919748186548 0.70675
H 2.22659577257363 2.81428028580638 -0.492909
H 3.67127171871495 1.93652981414095 -0.206137
H 1.79405729081534 2.52860979737019 2.14337
H 3.26624977396181 1.54605030194575 2.14094
H 3.14778473967529 4.58238133340369 1.37472
H 3.62311394444985 3.84642884450686 2.93989
H 5.50321037930220 2.45062809498864 1.66222
H 5.12847952763131 3.43623014557806 0.272618
H 6.06943481987778 4.52630309248744 2.89567
H 5.38440469992355 5.52231268463774 1.67241
H 7.73222691437094 3.79567326804089 1.28515
H 7.06535975322779 4.73551330769869 -0.126449
H 7.70077227527199 6.83790378765585 1.10071
H 8.48522476659776 5.80497657623356 2.40888
H 9.24985220121459 6.03125569339913 -0.570978
H 10.22789359753952 6.44827560668661 0.742158
H 9.54771751194665 3.67512568721066 -0.23354
H 11.16267559940912 4.32382485101867 -0.10267
H 10.58670326095099 4.32851247942739 2.64179
H 11.23483802549286 3.00759080657944 1.76721
H 4.14179423234399 3.30754946539589 -4.12557
H 3.16140919644620 1.19145897096011 -3.77769
H 5.76167424732276 0.38628587544087 -0.405554
H 7.23657197457500 2.34257063401519 -1.25563
H 1.70998043719541 -0.92196663792556 -1.55329
H 1.94467152302854 0.69335849251628 -2.21318
H 12.74154267419627 -5.61471178135160 -6.18036
H 14.39590876250408 -6.38767558848502 -6.15645
H 14.03177175104766 -5.06989286652075 -8.21963
H 13.51079436427380 -3.67619274217666 -7.33273
C 7.30735829857084 -0.78699893028152 -3.33811
C 6.22060082925646 -1.81729434276383 -3.46153
C 6.52994584395580 -2.72689750750196 -2.25947
C 7.90119727356391 -2.40720108997262 -1.76576
C 8.18565927805364 -1.03579490837007 -2.28115
C 8.78685605778368 -3.27124746628501 -1.1517
C 8.28110810334318 -4.41310303295395 -0.362439
C 8.32259530021054 -4.51763616806007 0.998757
S 9.17974919537857 -3.31361771636091 1.90383
C 10.37273512336894 -2.85829567200880 0.670416
C 10.10137098500796 -2.81935592320616 -0.698647
C 11.69642217649039 -2.59409260358018 1.05256
C 12.67958538784065 -2.33533546517132 0.0926598
C 12.41583370635065 -2.30451739634269 -1.28381
C 11.12214376505787 -2.45278223301627 -1.6854
C 7.67424552427292 -5.46528919390287 -1.0961
C 7.14399682878699 -6.53598581384097 -0.441929
C 7.23606079528760 -6.62580612593659 0.897354
C 7.90308189908784 -5.66019790741447 1.68534
C 9.12292000703715 -0.10181641081216 -1.79081
C 9.43861520683598 0.90241869796185 -2.7174
C 8.63893511841859 1.14126058087556 -3.88024
C 7.56607731382951 0.23233273850625 -4.17728
C 9.54316035273281 0.05472150823313 -0.429828
O 10.37337644400711 1.96495135047812 -2.37471
O 8.96548428560422 2.15069778535956 -4.86757
C 5.43536061440180 -2.58317920947682 -1.17118
O 8.15477785985818 -5.84892001049082 3.1059
O 12.12299579139596 -2.45655440572860 2.41346
H 6.34920751493679 -2.24326039786258 -4.42476
H 5.20418506424851 -1.35494073610831 -3.28462
H 6.59086002411143 -3.79423064548841 -2.66105
H 13.72566628582908 -2.22700993155962 0.444271
H 13.24386805862995 -2.28737095342249 -2.00396
H 10.95598508711560 -2.70486881305457 -2.69978
H 7.61909339532190 -5.50805263598346 -2.13798
H 6.60200295201703 -7.20805843124837 -1.06598
H 6.98200044711043 -7.51813732079824 1.35846
H 6.98061151297034 0.26155139983785 -5.08688
H 8.98262209256558 -0.57444340452602 0.290917
H 10.64455224794502 -0.04038028290871 -0.442019
H 9.36294433317067 1.09198389574255 -0.0609786
H 4.36675146742698 -2.69442813543008 -1.55677
H 5.52267274550620 -1.53805656774338 -0.921498
H 5.55828245166159 -3.15186978926375 -0.225378
H 10.88068337052712 -0.40628961431318 -8.24978
