# Supplementary material for: A light-fuelled nanoratchet shifts a coupled chemical equilibrium
Source: Nat Nanotechnol. 2021 Dec 16;17(2):159–65. doi: 10.1038/s41565-021-01021-z (PMC8956507; doi:10.1038/s41565-021-01021-z)
Supplement: Supplementary file 3 — Supplementary Data Set 2. Gaussian output and xyz files for computed structures. [file 41565_2021_1021_MOESM3_ESM.zip › +1-protonated-sampled-sturctures/SRR/1-H-opt_12.xyz]

260   0
energy: -42.794554118402 gnorm: -0.448114
C 12.73831672086983 1.88422002015084 -2.69861
C 13.84808051128734 2.30061674167458 -1.74134
C 12.90118091002861 2.49959727171803 -4.06416
O 13.89101713121489 1.78499608370621 -4.84922
C 8.79708561307067 4.17855405711970 -4.46219
C 7.63268330171543 4.01032216854261 -3.47488
O 6.63559117548282 3.07680189745005 -3.8412
C 9.33876562661520 5.71684648294524 -4.41641
C 12.69072851042053 -3.44577703432718 2.66724
C 12.25709835326720 -3.45010118050795 4.09789
C 11.79466885096051 -4.77276456272733 4.59605
C 11.24555372239220 -4.81133784404148 6.04911
C 9.94633227700812 -4.04303750444799 6.16215
C 8.89870918468638 -4.54206143905687 5.17595
C 7.50132605028861 -3.95092064085006 5.54698
C 6.38401318728221 -4.64714196307548 4.69123
C 4.94121816340104 -4.06780754968296 4.88057
C 3.95101825330631 -4.75472317403119 3.89057
C 4.21662473628367 -4.36951806293388 2.40941
C 3.52478488452373 -3.12711507201324 2.01718
O 3.91472677750718 -1.89494453652056 2.74946
C 6.97868166325269 -7.46689147558700 1.97482
C 7.60053130883740 -8.12066880712365 3.16716
C 9.10785818550582 -8.11185706836967 3.0348
C 9.73158794564169 -8.91857083871991 1.92235
C 11.09173913580878 -8.44124670630833 1.54179
C 11.10351396022302 -7.40962768298737 0.461314
C 10.79692800861311 -7.79369230165140 -1.00048
C 10.43857525198783 -6.57272351444670 -1.85382
C 10.52927820550501 -7.02679496279254 -3.3391
C 9.98603258511592 -5.98251173159622 -4.32572
C 10.13860610260021 -6.18844342046443 -5.76107
C 9.83180031526144 -4.87967273876840 -6.59984
O 10.64509341126568 -3.81031630578815 -6.05413
C 5.20308665281362 -1.35225445833631 2.49839
C 10.46946660906571 -2.63214631495683 -6.83244
C 6.14937498112380 -1.59014914339000 1.46213
C 7.21534739701483 -0.74579637856846 1.37034
C 7.46948220681632 0.32203484264603 2.26703
C 6.64038687558230 0.42462355522360 3.39013
C 5.57512954528394 -0.48854042761528 3.51553
C 10.66464606538710 -2.53455374808122 -8.22481
C 10.60817608650964 -1.35306130858366 -8.82286
C 10.56697875814586 -0.18108151904026 -7.95681
C 10.24513303032036 -0.25863524023619 -6.59002
C 10.27122165786960 -1.46502593678195 -6.03421
C 8.65360776230810 1.13900888848034 2.03801
N 8.95102758580575 1.54762177319191 0.857816
C 10.93622437873004 1.09861324265754 -8.41999
N 11.37202325931056 2.10115004481722 -7.53115
C 14.10505612806474 0.36869450993348 -4.76005
C 5.93059079448546 2.66868741888157 -2.69975
C 13.06272476272668 -0.45252913559967 -5.15634
C 13.28203188853714 -1.80311905719956 -5.0338
C 14.43882603714775 -2.36912799348569 -4.59282
C 15.47396232210921 -1.50256538910294 -4.25615
C 15.34402899352817 -0.14920747836827 -4.39199
O 14.60063906670255 -3.75765302650718 -4.49042
C 15.80639642427017 -4.36375188870748 -6.87428
C 14.95803697075105 -3.25716283250850 -7.65116
C 15.77728379618355 -2.05953369850911 -8.23653
C 14.92676307118878 -0.83986066288614 -8.5329
C 15.80675198662624 0.34571497176198 -9.00615
C 15.05063539944898 1.52669548246351 -9.53424
C 14.21358495100538 2.21987544211243 -8.48848
C 13.58887995428307 3.55737288959103 -8.91681
C 12.65145480702065 4.22271398010597 -7.92079
C 11.28935917352683 3.49347402138752 -7.90463
C 1.94951925283406 0.10798624689606 1.57876
C 1.07790665694605 1.41796705070359 1.74449
C 1.86667581675869 2.66980554876209 2.09305
C 2.61085320798683 2.66907735504300 3.45436
C 3.68069194377497 3.79920196766007 3.5593
C 4.79211845555468 3.87844519848488 2.50434
C 5.94561303031701 4.76927335067487 3.09341
C 7.00353001959020 5.07277233032030 2.09854
C 8.05809410887958 4.01952908312733 1.96668
C 9.06120784140709 4.06583672904875 0.846092
C 9.85337714132487 2.62884661029001 0.616738
C 4.53042903809287 2.70265801698887 -2.56991
C 3.85380006732727 2.31366431081702 -1.43922
C 4.52910469137349 1.79689463555307 -0.286644
C 5.92108140578379 1.82625383216195 -0.385725
C 6.61177607311297 2.24046248357570 -1.53715
O 3.85171946289956 1.30461069538408 0.851707
C 3.01945991832482 0.26307952518918 0.525923
C 13.94136375616492 -4.74650145825114 -5.20468
C 14.96349337420448 -5.42387692687527 -6.18556
H 12.59912702426072 0.76129348168775 -2.7635
H 13.63156997107846 1.90094555518876 -0.829
H 14.79226672213923 1.97743256036588 -2.14517
H 13.91167307108086 3.37007542959675 -1.6481
H 13.08939058672884 3.51105459047354 -4.01701
H 11.92196802834023 2.34094540162291 -4.52867
H 8.46841901806821 3.99557659280131 -5.44926
H 7.08761066408418 5.02996751798085 -3.53002
H 7.95612769620985 3.92292455025074 -2.45007
H 9.38323241046082 6.04701441049285 -3.3885
H 10.31374426060607 5.84331396907368 -4.86611
H 8.69892645995830 6.51004826405073 -4.86323
H 13.64257437092851 -4.01619445926522 2.65377
H 12.84045388466616 -2.50350620770230 2.19278
H 11.55655821621895 -2.67384936535319 4.33202
H 13.13853958334395 -3.13307170721259 4.74227
H 12.62532620529469 -5.46853172738003 4.39724
H 10.88224505135891 -5.07167709349444 3.95006
H 11.89944173383386 -4.26833976793418 6.68369
H 11.19138491987369 -5.90159513686712 6.46019
H 10.14345004184461 -2.97850779802503 5.97183
H 9.60678499056813 -3.99247508061881 7.19913
H 8.75284593985237 -5.60741512416952 4.95099
H 9.22816397953186 -4.20763341002615 4.19172
H 7.50556555702401 -2.87034373198437 5.40353
H 7.36572959687901 -4.15861125736959 6.63351
H 6.29932083341359 -5.70600720255351 4.88124
H 6.60336948355590 -4.72290727085510 3.6131
H 4.95311874958739 -2.91658932823761 4.78448
H 4.64982775512138 -4.38964915031774 5.90362
H 2.94050720865806 -4.41648854377139 4.02331
H 3.88917342505132 -5.79144959278577 4.02953
H 3.77491625275909 -5.16162021414834 1.74917
H 5.27958091370129 -4.42461904377579 2.20898
H 2.43368700020795 -3.27350590106212 2.08612
H 3.73689218611966 -2.90185134462293 0.934438
H 5.86881887907108 -7.21702189263077 2.11794
H 7.04593354018361 -8.09017860094903 1.10168
H 7.38000889880834 -7.42185821676387 4.00697
H 7.09744808483610 -9.06844923268488 3.32425
H 9.38830297935824 -7.06123982207609 2.72609
H 9.65338004418372 -8.05483909621175 3.98952
H 9.71426696038250 -9.99039006782778 2.21627
H 9.00535784279134 -8.84055256846640 1.10521
H 11.65842755718796 -8.07394730116138 2.43127
H 11.64379898487573 -9.30086365902611 1.16168
H 10.45238753907488 -6.58130793574525 0.733704
H 12.09981360449857 -6.99484803532932 0.435591
H 11.66893808210131 -8.28799121724731 -1.4173
H 10.07059578617694 -8.58601298114735 -1.00057
H 9.36478732855091 -6.24517461354835 -1.66727
H 11.07631327467378 -5.68028274790451 -1.74196
H 11.59933916995284 -7.23499948140154 -3.51065
H 9.98270404098632 -7.98127310511717 -3.49418
H 8.96789313133901 -5.82472683160860 -4.01799
H 10.49037859898796 -5.05045603910334 -4.1347
H 11.17315926873404 -6.46995687714305 -5.96858
H 9.51212403534516 -7.03117018376121 -6.1125
H 9.92269843999462 -4.95990211239989 -7.72535
H 8.80953156903425 -4.46868664953882 -6.449
H 6.06093377239429 -2.41355953678381 0.833321
H 7.97050036130576 -0.97032641637097 0.678104
H 6.80611038423579 1.19380535530428 4.12914
H 4.91922571655116 -0.50024425184390 4.38014
H 11.07800190433233 -3.41522518779779 -8.67012
H 11.05824172469827 -1.20243346939231 -9.83312
H 10.13801353577201 0.63091745681797 -6.01811
H 10.22888988838412 -1.58468470559935 -5.02618
H 9.05327258295469 1.53702351685225 2.92637
H 11.15755657028171 1.25102033821336 -9.47747
H 12.08616352053841 -0.10756711720160 -5.38788
H 12.50590230129647 -2.44116299092140 -5.33068
H 16.32572463423143 -2.02186672094399 -3.89905
H 16.15117995663660 0.46314630310002 -4.05007
H 16.35305318110827 -3.84643951694094 -6.04952
H 16.55987307914341 -4.79680324668851 -7.46613
H 14.18684856804552 -3.62325329901258 -8.34167
H 14.34854146346704 -2.89096780593647 -6.8197
H 16.56053756039319 -1.77926348298655 -7.54141
H 16.20809291504763 -2.59134067029211 -9.12402
H 14.28907668101542 -1.04424627120125 -9.44799
H 14.24718178372868 -0.52743442094053 -7.7918
H 16.47937410451219 0.70713698404364 -8.23905
H 16.55753355460406 -0.12038995663512 -9.73714
H 15.84785122645687 2.24659599935379 -9.91689
H 14.45174841909442 1.16939690262302 -10.4032
H 13.50643033030717 1.57767633050314 -7.94726
H 14.94338402355581 2.25736671160041 -7.66343
H 14.38349594628734 4.32537670942895 -9.28469
H 13.04798290602548 3.30167123898953 -9.7857
H 13.07399606578707 4.19076017981574 -6.91113
H 12.45025903478798 5.28912334738604 -8.32669
H 10.79388219539224 3.60345402035485 -8.90765
H 10.60334760114371 4.07661653719266 -7.2933
H 1.30972838888073 -0.74841438321899 1.37737
H 2.47538906555892 -0.20989956197064 2.55117
H 0.27038890100572 1.31376386466750 2.42401
H 0.46642411701935 1.58791867755656 0.824512
H 2.61630439071306 2.79571960297734 1.24733
H 1.15220618225973 3.49687017565761 2.08661
H 1.90156306420875 2.71091917072142 4.32925
H 3.12572664154168 1.76875686651595 3.45467
H 3.14669255436550 4.78412964741364 3.58176
H 4.07497658242781 3.75377848046565 4.56681
H 4.39319322136502 4.34899890553053 1.58002
H 5.14339929856550 2.91478519189329 2.09725
H 5.44618206013896 5.65912523156778 3.45419
H 6.36418927553409 4.12874868870722 3.89594
H 6.50390004170498 5.38502758787597 1.15695
H 7.48314144898003 5.99557500179580 2.33485
H 8.61157259710295 3.78251294376515 2.9071
H 7.42900247379909 3.18007428122154 1.80925
H 8.59098861146025 4.31410169949891 -0.0787942
H 9.74459186110214 4.89606380321467 1.10699
H 10.67262122029538 2.44803374264432 1.29
H 10.16073485827894 2.55196378277051 -0.425724
H 3.96368605803522 3.02650110713013 -3.42245
H 2.78438096046851 2.47098166854729 -1.49056
H 6.48280944965949 1.37644522394974 0.39277
H 7.65952744140576 2.35630438653559 -1.51242
H 3.57953516437704 -0.67653889962240 0.364751
H 2.62272612821757 0.57579809990056 -0.431887
H 13.03201058173845 -4.38698926336646 -5.65152
H 13.57830838539332 -5.44223916484989 -4.47115
H 15.53900469756336 -6.18550657130104 -5.58822
H 14.34800545945695 -5.96899380349107 -6.8782
C 8.23573360311052 0.01955874051707 -3.80746
C 6.90304817697078 -0.65209714478578 -4.00572
C 6.98188204197539 -1.77448789000151 -3.01688
C 8.40588057681536 -1.85595492904946 -2.36218
C 9.02854229737383 -0.64109820657906 -2.84098
C 8.77915086369812 -2.99020204342174 -1.67886
C 7.95301729247595 -4.13989410116537 -1.30451
C 7.93328525898113 -4.62518488781277 0.0286469
S 9.11267214437945 -3.96514642047853 1.19603
C 10.38059416384360 -3.52597150401213 0.0953091
C 10.17656076312786 -3.06891138679108 -1.24202
C 11.72059668795772 -3.66430826224039 0.544534
C 12.83631203399555 -3.42772717909023 -0.328312
C 12.63588717130199 -3.04293696518790 -1.66445
C 11.33206230789992 -2.83850331521541 -2.05961
C 7.06465551587032 -4.89136937752484 -2.11817
C 6.37498000436936 -5.95530897352402 -1.75086
C 6.29345263685713 -6.25801330458756 -0.37837
C 7.14464644008480 -5.67042957860579 0.53774
C 9.99662090389804 0.15674027267823 -2.24737
C 10.41411968969012 1.40880370214284 -2.7745
C 9.59106945456821 1.97429583931137 -3.79925
C 8.58130118940737 1.25385059388094 -4.36284
C 10.58603850434841 -0.21067264704682 -0.999343
O 11.46567338263469 2.18439805141790 -2.16806
O 9.90615122891231 3.26570109966713 -4.12823
C 5.84091355602911 -1.67554703507998 -1.94163
O 7.41437065607973 -6.12901443952155 1.85159
O 11.77573134135716 -4.10709629612827 1.82535
H 6.66375404016558 -1.15247892376936 -4.96075
H 5.95750843058002 -0.08774914606107 -3.91753
H 6.96842946458237 -2.75685566310456 -3.63739
H 13.83166642212429 -3.83322855583267 -0.138018
H 13.42676844966614 -2.85228031247029 -2.37032
H 11.20703823777920 -2.41938024299536 -3.08503
H 6.86673354318054 -4.60833252564040 -3.18457
H 5.56653569889432 -6.33194484398955 -2.42618
H 5.70049895916085 -7.15595293298760 -0.1405
H 7.96216794440079 1.71357900236226 -5.1289
H 11.55791591147774 -0.65357270387745 -1.16158
H 10.75006865332153 0.68831998848234 -0.346976
H 10.08615373433458 -1.04873097222809 -0.544681
H 5.98020436079643 -2.44139947278529 -1.18099
H 4.83066272210857 -1.79650662689542 -2.32219
H 5.88888999643118 -0.66312483036954 -1.47056
H 11.83136063492933 1.96389716692310 -6.60231
