# Supplementary material for: A light-fuelled nanoratchet shifts a coupled chemical equilibrium
Source: Nat Nanotechnol. 2021 Dec 16;17(2):159–65. doi: 10.1038/s41565-021-01021-z (PMC8956507; doi:10.1038/s41565-021-01021-z)
Supplement: Supplementary file 3 — Supplementary Data Set 2. Gaussian output and xyz files for computed structures. [file 41565_2021_1021_MOESM3_ESM.zip › +1-protonated-sampled-sturctures/SRR/1-H-opt_120.xyz]

260   0
energy: -42.787080109386 gnorm: -0.466809
C 11.55262325270505 1.70799916804202 -1.34112
C 12.39111362763866 2.58921821005118 -0.293036
C 12.05138185340411 2.13544344718134 -2.78556
O 13.46960082768727 1.90104287583758 -3.00588
C 7.97323320973347 3.64110948894899 -4.00677
C 6.57865011382879 4.06635293079257 -4.17055
O 5.68490198426374 2.88561939501580 -4.08866
C 8.88687100970445 4.79842013784165 -4.36234
C 12.99749416345697 -3.26963468426362 2.43353
C 12.48376165149392 -1.87286782930473 2.61251
C 10.92405977034861 -1.86344750179106 2.94502
C 10.43976646457317 -0.60838665495218 3.62976
C 9.02927801818794 -0.55930307972266 4.23259
C 8.82988629001315 -1.50982011988625 5.45152
C 7.62978898103840 -2.48982167164608 5.46276
C 7.51984872962712 -3.43679669704322 4.1705
C 6.24414173906504 -4.32185219278393 4.2396
C 6.01375082610322 -5.07750811260577 2.94814
C 5.70175043739466 -4.18222776429625 1.72655
C 4.48658020432921 -3.31125855818281 2.0328
O 4.64868821979891 -2.21935626944826 2.93726
C 7.93440902549542 -8.59189861031104 1.17418
C 7.89897725104198 -9.18906675490597 2.60925
C 9.24784611492116 -8.89697771343734 3.348
C 9.77467549557717 -7.40044945132700 3.34014
C 10.52076216382716 -6.89854748144523 2.119
C 11.87373161534663 -7.61679109027347 1.91403
C 12.49636093124615 -7.02283109688538 0.654372
C 11.79557127689766 -7.37161615014639 -0.711648
C 12.68375160436072 -7.18390664925565 -1.93582
C 12.04206091007355 -7.22818654695167 -3.35725
C 10.65848888443492 -6.50234152013085 -3.29417
C 10.00491444218460 -6.68151832063898 -4.69093
O 10.82912603543789 -6.16164107938964 -5.75649
C 5.42057451962332 -1.17083629494420 2.39546
C 10.57811893388424 -4.85173198857997 -6.05481
C 6.10988081827527 -1.15617107428000 1.14389
C 6.81209514915649 -0.06029405876098 0.692768
C 7.08044793803194 1.03169715872894 1.49701
C 6.48888919260360 1.04729126403331 2.7903
C 5.70367028862013 -0.02101511433309 3.20811
C 9.76698877931623 -4.01155405071286 -5.30718
C 9.67467687653619 -2.72674819494447 -5.70109
C 10.41592078077717 -2.17016772361434 -6.77405
C 11.28080219107015 -3.04997185010302 -7.50237
C 11.22731912909228 -4.40730127462918 -7.23732
C 7.98189054920852 2.11177032462932 1.13768
N 8.21207813419412 3.09171626042850 1.88726
C 10.35000075208308 -0.77726340027372 -6.96299
N 11.04771714333640 -0.12709052182963 -7.91389
C 13.83287567320916 0.69770904676323 -3.69682
C 4.80694428702575 2.90989803996306 -3.09214
C 15.04155643252810 0.03345338867658 -3.29336
C 15.34851913067078 -1.22498580924447 -3.75124
C 14.62550446635729 -1.70854543915719 -4.85958
C 13.49445901740211 -1.08902267901068 -5.3433
C 13.08330895139630 0.09858101337705 -4.76356
O 15.27529603237662 -2.84799538114198 -5.52816
C 15.54657472480018 -4.60051631782690 -7.94536
C 16.58229655875176 -3.42550870725406 -8.00607
C 16.71944624034335 -3.11016054724439 -9.54286
C 16.83455986129483 -1.55743034540134 -9.81178
C 15.60370318589853 -0.67878851650995 -9.83029
C 15.87075809949426 0.60953078974282 -9.05734
C 14.84708970425120 1.71689748407882 -9.12843
C 13.70043799518390 1.23980083943196 -8.32152
C 12.39850824011666 2.04661134796173 -8.67478
C 11.13918549636874 1.40265549916764 -7.96962
C 2.16837993365697 0.93400802021285 1.68674
C 1.75431430874479 1.60453301389331 2.98608
C 2.23334039804085 3.00508166440049 3.13211
C 3.76661050008509 3.04501414721093 3.54968
C 4.30872165863393 4.47736708661995 3.344
C 4.15548562168155 4.98832760016195 1.96057
C 5.21823091190819 5.81136286909717 1.25451
C 6.51031732524045 5.05066995389020 0.95706
C 7.64018448897969 5.85085349730248 0.440785
C 8.96630208151827 4.96343528625005 0.466761
C 9.09094345208719 4.15197554491259 1.78687
C 4.98718045125319 1.99129843465699 -1.99743
C 4.00084247143511 1.86954349866755 -1.00116
C 2.97870448389243 2.85690558458459 -0.95601
C 2.90201925580252 3.85999914079856 -1.90559
C 3.81294553698975 3.88289182977490 -2.9348
O 2.09789336795376 2.89241982448692 0.109742
C 1.57369715284389 1.55132387901230 0.427216
C 14.39011120331885 -3.86511464268389 -5.87611
C 15.20016008561097 -4.94573072085842 -6.4611
H 11.79492139437985 0.68741937157083 -1.27665
H 13.42823140427303 2.51008187910488 -0.441236
H 12.09210123704651 3.63560221542166 -0.413246
H 12.13723971824417 2.33252719966395 0.734402
H 11.78019207426133 3.23764063275736 -2.89501
H 11.55244534854345 1.62357055054831 -3.59253
H 8.14392255513600 2.87480453190234 -4.77851
H 6.38632079439242 4.45974414123956 -5.16559
H 6.30655710333942 4.75623747962482 -3.42805
H 8.44845449500002 5.78095934942282 -4.12357
H 9.84254462831978 4.78817597018899 -3.83252
H 9.24770215039278 4.82131046662248 -5.41278
H 12.85913041230467 -3.84869668797938 3.36655
H 14.09407028989765 -3.29711961816469 2.23338
H 12.62670404565694 -1.34855219421185 1.66016
H 12.92105178990993 -1.24585858811353 3.41802
H 10.68182737941392 -2.75189385062966 3.44274
H 10.31145491534763 -1.97174460968078 2.06224
H 10.62788593339716 0.31391913765319 3.04331
H 11.07416190370436 -0.45145326238625 4.54323
H 8.24991212972211 -0.65217654310283 3.43733
H 8.77449297710207 0.46168565567397 4.73306
H 8.72821650300072 -0.81289460041754 6.28938
H 9.76243258375722 -2.06668553224014 5.68375
H 6.79981416463557 -1.78234500327561 5.48767
H 7.63620472996989 -2.99599454133714 6.42021
H 8.34621365257866 -4.03435528677181 4.03463
H 7.37223009812766 -2.72445003894750 3.3893
H 5.33571839657521 -3.73325976030084 4.30353
H 6.27720590615419 -4.96026529357078 5.10255
H 5.21276127675713 -5.84283620266919 3.03078
H 6.94673233583669 -5.57448764094041 2.63363
H 5.69215058996037 -4.75595440494566 0.767794
H 6.53611822620841 -3.49335454716881 1.41618
H 3.74756774875671 -3.95423201829125 2.54546
H 4.06791125161412 -2.93441786699556 1.07749
H 7.03523582957805 -8.99247922664325 0.676195
H 8.85309508065260 -8.87451734567178 0.561247
H 7.04412445896873 -8.71887048346112 3.13801
H 7.88160802348757 -10.26934791711322 2.54982
H 9.15107648113500 -9.10999323796774 4.36973
H 9.98252271872597 -9.55441065141799 2.97779
H 8.86943218845695 -6.80131177578608 3.35147
H 10.39537378278262 -7.24605711271787 4.18432
H 10.03148076222520 -7.00055596616141 1.10965
H 10.76170811846129 -5.83294255512600 2.28378
H 12.45348462297152 -7.39820963061021 2.80176
H 11.77513987267621 -8.72554976374833 1.90895
H 12.57460893077174 -5.90724757218736 0.745056
H 13.52799488071856 -7.23730527007731 0.566443
H 11.49589856035989 -8.48663518232697 -0.63011
H 10.83780066271995 -6.82321496044254 -0.655585
H 13.09352663875287 -6.19450259849678 -1.79078
H 13.57391623247937 -7.85973247311798 -1.74371
H 12.57696073702822 -6.65950385262974 -4.15131
H 11.82320159248409 -8.24416361897339 -3.6709
H 9.98432807838861 -7.03904391786432 -2.628
H 10.75517044166438 -5.43028737382318 -2.9685
H 10.00476410975623 -7.77472433592962 -4.8401
H 8.96903031969326 -6.42865277856191 -4.76494
H 6.02896633449036 -1.96894900500903 0.491615
H 7.15973641639451 0.03066257618149 -0.349283
H 6.82058279259722 1.89175284196138 3.3563
H 5.01607832496853 0.06408397922259 3.99831
H 9.42293041357148 -4.40923232646543 -4.39899
H 9.05711068328167 -2.10718265517056 -5.12576
H 12.07907260419441 -2.73001163439855 -8.11015
H 11.74298772201883 -5.19197868581739 -7.90235
H 8.65560636197624 2.05131043745071 0.287164
H 9.68538261572866 -0.22879343100161 -6.3275
H 15.55309752299659 0.44227814914656 -2.43825
H 16.20503016371173 -1.68737300844937 -3.31672
H 13.07815471725227 -1.52108526788213 -6.27525
H 12.16419535356483 0.55487855911208 -5.14688
H 15.95695797497404 -5.50331064615460 -8.40218
H 14.55084442411622 -4.33977691375710 -8.4417
H 16.23480694928226 -2.53446646680805 -7.51097
H 17.51573856650417 -3.52195294427125 -7.43112
H 17.63294693888735 -3.65718453132794 -9.8831
H 16.00267626991362 -3.42879144078755 -10.2913
H 17.48883693857031 -1.25796920726415 -8.97992
H 17.38576611676129 -1.55737934111330 -10.7405
H 15.34780286539610 -0.38554851426014 -10.7875
H 14.79825565572162 -1.29114077922039 -9.49567
H 16.11409126716533 0.37345115091577 -8.04669
H 16.84824831767859 1.03575541549845 -9.411
H 15.16069201140430 2.69589852576419 -8.78926
H 14.51186467982566 1.84413181330834 -10.1011
H 13.58714261357883 0.20344545021918 -8.60493
H 13.89689580113507 1.19724616930583 -7.23273
H 12.60556306918769 3.07057771235253 -8.36073
H 12.28124987542364 2.07807893619418 -9.73775
H 10.21357617743083 1.86459336054125 -8.34461
H 11.19908796043523 1.65673180543956 -6.89437
H 1.96626053112990 -0.12407353439216 1.77454
H 3.25487159333276 1.05759059706569 1.52138
H 2.18448604302110 0.93914094327130 3.85316
H 0.63782485529003 1.55342327472589 3.00595
H 2.04132831758656 3.57214764809959 2.16579
H 1.53951832277585 3.53886185871298 3.86095
H 3.76679007317603 2.74622443504447 4.65204
H 4.41953578329327 2.31779294893656 3.03035
H 3.78080042875693 5.17212384029399 3.99726
H 5.40893919264521 4.59691220074617 3.65833
H 3.22031469267670 5.55998767145351 1.9817
H 3.86677001158382 4.15874215105868 1.27086
H 4.87850672646114 6.28818057291587 0.311123
H 5.44316150886549 6.67011170835809 1.87547
H 6.85855575203081 4.48932604110631 1.85577
H 6.21623236571178 4.32608605317356 0.189977
H 7.50000403136039 6.30442778574578 -0.556438
H 7.82899003349002 6.78330945466550 1.05706
H 8.89250014804903 4.33052823640032 -0.431077
H 9.90335870155962 5.50897552369784 0.385096
H 9.01580331905340 4.70153339256526 2.72919
H 10.02995189346453 3.64177776624474 1.79019
H 5.80821148980740 1.29400777145779 -1.9785
H 4.02316577602006 1.15809983300396 -0.241554
H 2.06348811842943 4.50711330344831 -1.96985
H 3.62710422872734 4.61392945934222 -3.74309
H 1.57007045977219 0.86635401422523 -0.489145
H 0.48554820730896 1.73055517691872 0.508669
H 13.59446901896035 -3.49285520188439 -6.48028
H 13.95336136351303 -4.14486110051830 -4.90945
H 16.13027877497003 -5.05571744456054 -5.85669
H 14.74433740666024 -5.96177490618916 -6.39261
C 7.57945254432497 -0.30020585855972 -3.37731
C 6.61249047520648 -1.27719362169518 -4.08569
C 6.81619975049816 -2.55645275731515 -3.11334
C 8.11607584556749 -2.43648251717026 -2.49713
C 8.49271228255683 -1.04736962236325 -2.5254
C 8.91166362420650 -3.47555949630900 -1.95838
C 8.29779321406167 -4.80284083936732 -1.72775
C 8.31992961272541 -5.31817209147005 -0.397858
S 9.23202594251328 -4.38678286881429 0.873231
C 10.55905341096253 -3.75639715683477 -0.259738
C 10.31813563052328 -3.30994752555066 -1.56262
C 11.85921456484297 -3.52522347281642 0.25273
C 12.79143345419738 -2.71158440760996 -0.454264
C 12.34013575871036 -2.15430878722518 -1.66685
C 11.23370341777976 -2.52604172038536 -2.33253
C 7.61447588705106 -5.49470084103804 -2.74681
C 7.03616384757838 -6.71377376611965 -2.45011
C 7.21160149004118 -7.28305960724428 -1.22691
C 7.75860863824736 -6.60685247334223 -0.112118
C 9.22748165514904 -0.24505841209684 -1.62837
C 9.30757252529946 1.11107128770732 -1.88308
C 8.42067219529577 1.74627953640953 -2.78707
C 7.59522502480378 1.04225135624878 -3.57542
C 9.81843364959744 -0.76989038465465 -0.357988
O 10.16851844234993 1.94801659400486 -1.14002
O 8.31534838205122 3.12706539893040 -2.7242
C 5.65753174802057 -2.56475866230583 -2.08789
O 7.81617205783184 -7.13693875869955 1.15769
O 12.26096586496694 -4.06274156270932 1.50416
H 7.04345731807091 -1.28982842520544 -5.11707
H 5.64733623923369 -0.86907879584806 -4.13188
H 6.59077119523480 -3.48441551874062 -3.7234
H 13.71011167067606 -2.45562364451733 -0.0542028
H 13.05395720515751 -1.45071358142724 -2.13107
H 10.88827875190183 -2.05910147664730 -3.20744
H 7.60756533274581 -5.03919591003961 -3.71726
H 6.38005902185517 -7.14427478764450 -3.22269
H 6.73493778016071 -8.25082106828391 -1.02402
H 6.95286816320478 1.49823770257849 -4.30663
H 9.42242697983905 -0.10408518912655 0.444559
H 9.46116912825621 -1.77132144261272 -0.141996
H 10.90659672886621 -0.85671590311300 -0.519441
H 5.63167782943873 -1.54108960892109 -1.72055
H 6.01137041059890 -3.18103450666937 -1.24264
H 4.69222015904996 -2.79692573078806 -2.54298
H 11.41404040273406 -0.56970504199806 -8.76836
