# Supplementary material for: A light-fuelled nanoratchet shifts a coupled chemical equilibrium
Source: Nat Nanotechnol. 2021 Dec 16;17(2):159–65. doi: 10.1038/s41565-021-01021-z (PMC8956507; doi:10.1038/s41565-021-01021-z)
Supplement: Supplementary file 3 — Supplementary Data Set 2. Gaussian output and xyz files for computed structures. [file 41565_2021_1021_MOESM3_ESM.zip › +1-protonated-sampled-sturctures/SRR/1-H-opt_121.xyz]

260   0
energy: -42.785036063366 gnorm: -0.423271
C 11.39489590383684 1.18633692937788 -4.16718
C 12.59043180483882 0.19597088337588 -3.90082
C 11.84559528975983 2.60196247076903 -3.91761
O 13.24035248583632 2.89792406870860 -4.17406
C 8.02809436254194 1.53067940843303 -5.95148
C 7.42466553685740 2.01827234179490 -4.6596
O 6.24056527811926 1.30273024711548 -4.33476
C 8.50598649418623 2.65537738090647 -6.84335
C 11.98092485913808 -1.95103515164617 3.76263
C 11.24119893690505 -1.35133786504410 4.9529
C 9.67354763165619 -1.43074134307620 4.8564
C 9.14965687050009 -1.23193502516801 6.29459
C 7.64776229266451 -1.37803730343271 6.31694
C 7.14575380923297 -2.11506266410346 7.60914
C 5.71607036788029 -2.55136778535669 7.53301
C 5.50261814545416 -3.71101007136904 6.55222
C 4.05176651038401 -4.10903410992748 6.47307
C 3.73018927541981 -5.25711275668538 5.51578
C 3.89524080592823 -4.96218111639791 4.06309
C 3.01337064684756 -3.85472114904770 3.42358
O 3.09099647582272 -2.59196453294738 4.15056
C 7.35023898603375 -5.78913394296126 4.97154
C 8.68780924839222 -5.76943785856452 5.71678
C 9.87948107536972 -5.69807740015131 4.8027
C 10.05043073229680 -6.97965008763911 3.91538
C 11.17892178724539 -6.79417257884580 2.91345
C 11.17516654840414 -7.80316548137604 1.75379
C 10.16693501594691 -7.57503982558741 0.685005
C 9.97079449822229 -8.74419238510911 -0.273021
C 9.09942104580453 -8.25617213743447 -1.39494
C 9.79730751754943 -7.16472459483818 -2.25207
C 10.89839689095653 -7.77290642744517 -3.09649
C 11.58118360384171 -6.83989842123750 -4.06868
O 11.76121453344058 -5.54868674775472 -3.41076
C 4.13827470488699 -1.75063420653676 3.73719
C 12.07309134382712 -4.67247210269681 -4.4834
C 5.37733808647767 -2.07817231539188 3.05538
C 6.40116054610984 -1.13878856291081 2.91449
C 6.16431205724745 0.22857226166153 3.30273
C 4.91391626657760 0.50814602878495 3.86129
C 3.96705395677257 -0.42751696865206 4.13952
C 13.25365837012698 -4.41614933827561 -5.17088
C 13.34410397314571 -3.34454546302849 -6.02967
C 12.18570635803658 -2.56719296680203 -6.30957
C 10.96081485704727 -2.92477888562029 -5.70761
C 10.94837467750736 -3.95773892446205 -4.83128
C 7.29359137404527 1.17058631529170 3.27726
N 8.14032371284429 1.34985383699417 2.33314
C 12.24964253204491 -1.47326683375360 -7.21862
N 11.24857394872489 -0.55147864682487 -7.47236
C 13.52282029662419 2.82717423913799 -5.56008
C 5.86178547146255 1.29371459512611 -2.97844
C 12.71503892554301 3.42267401944083 -6.54407
C 13.15598636763317 3.53866018735499 -7.82748
C 14.23793915450262 2.78625092697472 -8.27775
C 14.91510352648906 1.99719514926080 -7.31114
C 14.68231485982214 2.11378854094690 -5.95928
O 14.52643754785080 2.85166348880863 -9.65652
C 15.10574774358757 0.91372472140725 -11.6225
C 15.03386775900972 -0.61878096761686 -11.9378
C 14.12150724853855 -0.93906486255847 -13.1445
C 13.64133193023075 -2.38902501885081 -13.3953
C 13.01186001733319 -3.18046467016087 -12.1925
C 11.53221324598650 -2.98348063350856 -12.1235
C 11.07915250159657 -1.50988164312783 -11.7374
C 11.62244289157724 -1.04667972015101 -10.3915
C 10.82235573630778 0.10948460539885 -9.8073
C 11.25282197774395 0.55983933549232 -8.45177
C 4.34652818318778 4.09496397090487 2.29557
C 5.84878979765489 4.14471394347315 2.35522
C 6.56883236746815 5.18125539947701 1.39486
C 6.31060633999164 4.98945187003706 -0.0879277
C 7.24386391473146 5.74469100485212 -1.03973
C 8.73862613652541 5.61214128159883 -0.64781
C 9.42405455764687 4.30672805294475 -0.888814
C 10.90393419592421 4.32465685292521 -0.275014
C 10.82844346933787 3.82418366707823 1.21983
C 10.34426572501408 2.39486844814108 1.41343
C 9.34441861018291 2.12610795323833 2.56859
C 4.51613279302894 1.61589641508711 -2.65797
C 4.09354889304738 1.81106628493274 -1.34347
C 4.93059760314994 1.68634348321975 -0.246842
C 6.23450837352989 1.25318115541153 -0.572862
C 6.61795379943865 0.99465929593374 -1.85845
O 4.60479807614023 2.04649176735656 1.15563
C 3.80217743331942 3.27883004766437 1.18736
C 15.89611050943942 2.54609479885106 -9.96824
C 16.11662059870136 1.13109023930687 -10.503
H 11.05033630458920 1.16275479097553 -5.19945
H 12.21751703784927 -0.77352065658157 -3.5746
H 13.23827426652152 0.05005257006675 -4.79459
H 13.18381005611662 0.47145989370938 -2.99113
H 11.71052757853294 2.83199727477468 -2.82919
H 11.24938020877306 3.35600537732421 -4.50743
H 7.26222685762621 0.98871817287844 -6.45789
H 7.16502531497940 3.11801467144131 -4.75488
H 8.22119057806210 1.98871362677423 -3.93659
H 9.41983548281646 3.15047017025802 -6.44575
H 8.84489052659815 2.29275089874476 -7.81574
H 7.69880223713854 3.33909268474521 -7.03939
H 12.95940703986078 -2.09809114069633 4.10499
H 11.81768060416784 -1.26847689900343 2.83717
H 11.60812832762126 -0.35223676198999 5.09155
H 11.64974895395755 -1.90951045555923 5.7759
H 9.46387701312384 -2.40499279577119 4.41634
H 9.13352878474285 -0.68989607514549 4.22122
H 9.39144345226970 -0.25029941606040 6.84478
H 9.66023632923956 -1.96940633559429 6.90006
H 7.33915552549241 -1.91680977569569 5.38689
H 7.08592043914049 -0.40173167038673 6.30058
H 7.30980939317106 -1.36242946274587 8.45513
H 7.80790654817812 -2.98867103023942 7.65852
H 5.22306802735711 -1.63104389566769 7.14276
H 5.37543883666247 -2.74078176829166 8.55622
H 6.08719210871359 -4.52207964218376 6.87029
H 5.84701786666871 -3.47594187807656 5.55607
H 3.44125454151329 -3.18321170567164 6.33892
H 3.70582271665002 -4.50702266862984 7.4492
H 2.65184731322725 -5.38599239561744 5.62177
H 4.20990927925153 -6.14275597982153 5.92334
H 3.69448813081487 -5.87450580370669 3.48207
H 4.95948534408187 -4.68722282247081 3.94384
H 1.93148999491372 -4.14563038090144 3.3668
H 3.42755566445864 -3.76128648309591 2.39044
H 6.55503860788463 -5.83967021074948 5.72908
H 7.32349439614687 -6.75899600342224 4.47459
H 8.68915309416072 -4.86534959166741 6.39149
H 8.85499723119329 -6.63514978792244 6.35783
H 9.78785358699626 -4.80771994817739 4.19085
H 10.88610043111806 -5.54348624399804 5.25083
H 10.29640601744669 -7.85211570122295 4.58544
H 9.12746443823708 -7.23857989416723 3.37002
H 11.24615461733960 -5.76914189055349 2.60277
H 12.04365577152730 -6.85249598176177 3.56075
H 12.15167559440677 -7.79802467047748 1.29895
H 11.08907185293262 -8.79178535313014 2.11518
H 9.25331720031212 -7.37265348838545 1.28923
H 10.33920412446960 -6.60762839093740 0.307137
H 10.96904230306949 -9.04570964954377 -0.491466
H 9.58706752815675 -9.67597467496736 0.221846
H 8.88785407587926 -9.17937411340155 -2.04438
H 8.22723139649059 -7.76184017481585 -0.962843
H 9.02956518215260 -6.72541176855296 -2.95197
H 10.20486413370979 -6.33476120898789 -1.61526
H 11.63260879806226 -8.19699045148455 -2.37907
H 10.54607858341229 -8.70158672186665 -3.52403
H 12.56908160301798 -7.14838106956205 -4.42405
H 11.00928736267180 -6.66223298931950 -5.01774
H 5.66306377880473 -3.08508026769254 2.92929
H 7.34632750197998 -1.53119947395847 2.47585
H 4.65037873843445 1.55215848342988 3.95882
H 3.04527808601255 -0.20586862067424 4.59243
H 14.11913238700677 -5.03024628326280 -4.91138
H 14.31555405248925 -2.91129232729267 -6.3091
H 10.15415728742633 -2.22821130857179 -5.67729
H 10.03977416909721 -4.28224844649255 -4.38392
H 7.42774914064504 1.77214014394853 4.16454
H 13.27378585306199 -1.17731678275705 -7.56404
H 11.89514902110933 4.05083091964937 -6.16283
H 12.58368908633833 4.15237908944323 -8.55521
H 15.74733311525369 1.38503935192604 -7.71281
H 15.14602347676121 1.52083692201615 -5.28574
H 14.18101678821455 1.24177818526189 -11.3043
H 15.38307018136095 1.55281195788462 -12.4813
H 16.03562890789825 -1.00272274127999 -12.1665
H 14.63105098897251 -1.23489277572414 -11.0907
H 13.23845488707647 -0.34951770923056 -13.1039
H 14.64990006299447 -0.67813326945681 -14.061
H 12.84757699413651 -2.37134773444798 -14.1353
H 14.46464922923627 -3.00638369467303 -13.7746
H 13.24315918123853 -4.22616519801761 -12.4798
H 13.52657387854940 -2.97109063583017 -11.2283
H 11.06184503145864 -3.27270088593352 -13.0469
H 11.18414319597970 -3.71931314067835 -11.2903
H 11.17052058606232 -0.90408577097556 -12.629
H 10.05059948684402 -1.50754781610599 -11.4945
H 11.50424437619668 -1.84958636553793 -9.68509
H 12.70948490673842 -0.85483680396315 -10.4397
H 10.66877499265002 0.86043710177133 -10.5739
H 9.80178770638537 -0.23938161756917 -9.69643
H 10.65261332701023 1.38850701531168 -8.05893
H 12.26406627933891 1.02309339827963 -8.5147
H 3.85169119024110 5.08539748441575 2.26087
H 3.99417681988101 3.71162543019573 3.16318
H 6.32820273746436 3.13986454345700 2.28209
H 6.18863473665931 4.40072608321634 3.35121
H 6.18038920620265 6.16553984740886 1.65334
H 7.69823388145965 5.24520030567337 1.55558
H 6.49163648359119 3.95844870221848 -0.266888
H 5.29696842166752 5.23063753887568 -0.45203
H 6.91010380873847 5.49686792869097 -2.03
H 6.81797717819837 6.79866248480199 -0.999941
H 8.85218456991404 6.04455494057695 0.374438
H 9.27680165344628 6.32793510895935 -1.32789
H 8.83205708474441 3.47670576085980 -0.489473
H 9.45161312165987 4.10567222078096 -1.93736
H 11.70081288995009 3.62914347609815 -0.679329
H 11.32671459255575 5.36921486305396 -0.255369
H 11.79510351732385 3.95624628374989 1.75133
H 10.06442014058449 4.43512428788535 1.66243
H 10.00085780077204 1.98785345302017 0.435113
H 11.25948067604058 1.80526166274341 1.57688
H 8.94215123580698 3.01535540891758 2.9897
H 9.90676459128757 1.69459597081559 3.37326
H 3.79951457493771 1.63530971573331 -3.46508
H 3.19049991091126 2.35415695528267 -1.11182
H 6.88959416238983 1.06477162915405 0.261491
H 7.65410698149050 0.70398060072408 -2.11368
H 2.70751999933351 3.17112657593572 1.32498
H 4.09776134129446 3.73230464626954 0.274874
H 16.59730379229118 2.75925531795489 -9.14297
H 16.18121731425805 3.28496665958255 -10.8071
H 17.14635764393548 0.83106578517500 -10.8213
H 15.86025732336495 0.45037030322331 -9.69545
C 7.88432279214017 -2.34364110602395 -3.83602
C 6.82917237508484 -3.34402224167368 -3.63996
C 6.85681356073619 -3.74484505598491 -2.16234
C 8.18892087622008 -3.21997566220104 -1.62637
C 8.71961534080834 -2.29303344442611 -2.69045
C 8.81363429932746 -3.88053059243543 -0.570163
C 7.96158338422823 -4.67778568510363 0.319837
C 7.97984735802334 -4.41988708384585 1.72816
S 8.83716893156046 -2.89235353022559 2.11398
C 10.32620183849436 -3.47983621917945 1.2623
C 10.23683230201208 -3.80899629280577 -0.0749624
C 11.55276600098801 -3.57383708214193 1.9987
C 12.61844516873381 -4.05734946896732 1.31023
C 12.59116168887612 -4.27849450019260 -0.0473728
C 11.38323415141838 -4.23218005249102 -0.692163
C 7.35551984273847 -5.86944780199814 -0.0788758
C 6.66139585990230 -6.59875351092766 0.821565
C 6.52276753471556 -6.23728261047101 2.14196
C 7.26505438794738 -5.18111056597360 2.64775
C 9.70119347956680 -1.30787295364048 -2.46381
C 9.61518623975702 -0.30885827525914 -3.45676
C 8.83350600945221 -0.38833231000685 -4.68483
C 8.08258419039743 -1.52299578025826 -4.87024
C 10.55777505210291 -1.19620928745134 -1.30942
O 10.37767276536522 0.83947870895779 -3.22604
O 9.00737836221035 0.55597314023878 -5.76185
C 5.75855758029022 -3.17156574471122 -1.27322
O 7.19167369457937 -4.76509025089405 3.9695
O 11.49851983203868 -3.22502768286571 3.36192
H 7.13096427174427 -4.28745846877107 -4.22865
H 5.79605036543054 -3.22547161124145 -3.93662
H 6.79821732666989 -4.86198366273065 -2.18166
H 13.48944793072218 -4.29978431214324 1.85967
H 13.49655786978721 -4.65820012816512 -0.51857
H 11.42694016752923 -4.41752458631448 -1.71432
H 7.38119913730711 -6.14735003945608 -1.11129
H 6.10457441771918 -7.47539108731887 0.564905
H 5.90301636570422 -6.95690125489681 2.77374
H 7.59811309630585 -1.55561308820122 -5.82941
H 11.05171044324231 -0.24675249461836 -1.32704
H 9.99857618390657 -1.32114889952657 -0.374008
H 11.32120201299344 -1.99488571012250 -1.36792
H 5.94674149449964 -3.31674481140617 -0.252973
H 4.80405304674272 -3.58733984544730 -1.63274
H 5.67570683933335 -2.14195789170295 -1.3692
H 10.33985556851714 -0.54921098681255 -7.03118
