# Supplementary material for: A light-fuelled nanoratchet shifts a coupled chemical equilibrium
Source: Nat Nanotechnol. 2021 Dec 16;17(2):159–65. doi: 10.1038/s41565-021-01021-z (PMC8956507; doi:10.1038/s41565-021-01021-z)
Supplement: Supplementary file 3 — Supplementary Data Set 2. Gaussian output and xyz files for computed structures. [file 41565_2021_1021_MOESM3_ESM.zip › +1-protonated-sampled-sturctures/SRR/1-H-opt_122.xyz]

260   0
energy: -42.748643243399 gnorm: -0.494612
C 10.38683555920266 1.56928770579357 -3.18607
C 11.13154593891921 2.53956889448806 -2.20786
C 10.62094953334707 1.86061829751945 -4.67176
O 10.72697091295217 0.61685939642393 -5.41538
C 6.50529280358068 1.75387543865862 -6.2087
C 5.06462057648853 1.94312188225689 -5.63168
O 4.68122864800498 0.75653232924225 -4.87569
C 6.93444044578129 3.05023771832364 -6.9941
C 13.12667148045931 -2.58570899559353 1.99474
C 12.61584165638876 -1.18533812162457 2.00742
C 11.03914762804076 -1.04827402105544 2.24907
C 10.57823152721642 -1.86356612845972 3.4213
C 9.05806953115258 -1.73972907456483 3.64678
C 8.44334914518470 -2.91255151546331 4.45143
C 6.97737102182650 -2.68644215963325 4.72338
C 5.94688092284032 -3.25669378165230 3.63574
C 4.46444561508037 -3.08436114033735 3.93376
C 3.59697172323728 -3.28382135431623 2.71597
C 3.83102591298290 -2.21960692398629 1.60268
C 3.39883213581866 -0.80408038210910 1.85333
O 3.80911753682911 -0.29675979952555 3.15732
C 7.98064910242360 -8.22979587296945 2.48954
C 8.29465534756135 -8.37732493561878 4.00938
C 9.81736325761279 -8.34749362964472 4.25517
C 10.52943353796849 -7.03938568011379 3.86304
C 12.07379771335631 -7.32681628875612 3.95359
C 12.97679327431702 -6.45445894190286 3.10379
C 12.85767820772958 -6.83298554726443 1.5652
C 13.85954167689315 -6.07752850721199 0.785695
C 13.76960743142003 -6.31824814494389 -0.761774
C 12.37853296469731 -6.24036169213819 -1.38431
C 12.39761783961335 -6.54814229338359 -2.83427
C 13.10324149638802 -5.45539380737402 -3.62722
O 13.15056107429255 -5.70617549722002 -4.98717
C 5.04603342767324 0.29848375700832 3.36502
C 11.92915051829970 -5.19963178753981 -5.63182
C 5.83307127000379 0.83137185488361 2.42661
C 7.13562065393044 1.29699887024302 2.75783
C 7.61597808292516 1.21937366959695 4.04939
C 6.71560290829674 0.79675592626232 5.02878
C 5.44873409190649 0.39679765820725 4.69933
C 10.79072234640324 -4.70554559833780 -4.9537
C 9.91745363310083 -3.88438250881374 -5.61123
C 10.23526531055852 -3.60961425453612 -6.96164
C 11.23786573854206 -4.33013324304462 -7.67177
C 12.12029601263403 -5.09939275973706 -7.00134
C 9.03991229507877 1.60870571264701 4.22828
N 9.77356476938212 1.69634885653414 3.16661
C 9.33891887029790 -2.70686941705061 -7.6004
N 9.50610645053862 -2.11738400975341 -8.84366
C 12.03976547217102 0.12368041460340 -5.24081
C 4.58015359111985 1.12049640750097 -3.47816
C 13.12185767241387 0.89734021857033 -4.88814
C 14.41174032665805 0.35383282757530 -4.73625
C 14.66362392922263 -1.04411327915887 -4.94888
C 13.58800208108814 -1.78442744680024 -5.33999
C 12.32079106445421 -1.24943066844021 -5.49348
O 16.00254254373584 -1.46943172632564 -4.70306
C 16.80562710239065 -1.72776365519653 -7.45127
C 16.35432344483119 -1.56931398431152 -8.86712
C 14.83376506579534 -1.49038456474625 -8.97534
C 14.31995760984746 -0.40356266584409 -10.0179
C 12.76672848216619 -0.35936781246124 -10.0309
C 12.05432630073231 0.75351112603435 -9.07145
C 10.53719201681138 0.65543200639675 -8.58777
C 9.53375273686778 0.96907206464775 -9.65268
C 9.07071148177465 -0.27902406489407 -10.4683
C 8.46597052948777 -1.42319789676438 -9.62775
C 2.61926503509975 4.56057650023659 1.48542
C 3.64480482172918 4.54169973175114 2.54822
C 4.86702873358445 5.40456815800569 2.3213
C 6.17781599502933 4.64837847383377 1.8762
C 7.23487960995972 5.75864996083769 1.72647
C 7.73171910838616 6.42658004812323 3.00411
C 9.25131907611318 6.92400034566404 3.14483
C 10.14414493924669 5.93979959102905 3.8692
C 10.44479232854661 4.66307822985046 3.16008
C 11.27330748200365 3.59952447203397 3.93113
C 11.13223401644763 2.18787248613466 3.29199
C 5.61145174215565 1.71734368653118 -2.7386
C 5.43639248751506 2.37353293389650 -1.52364
C 4.18844112924853 2.26264487016565 -0.911127
C 3.21786289305320 1.49709706929007 -1.49753
C 3.39528302036058 1.00579393627066 -2.76543
O 4.08714093161730 2.95693751730299 0.338413
C 3.07469279210143 3.94494238449048 0.133614
C 16.37719456034748 -2.73702796259248 -5.15516
C 16.15798058061580 -2.87395887236780 -6.64078
H 10.71628278812339 0.56884025464283 -2.87254
H 11.65546540012974 2.00100833166003 -1.4102
H 12.01994294404967 2.94805413066947 -2.81171
H 10.54651930570280 3.29881658201558 -1.72384
H 11.31014350962664 2.60388133439683 -5.17994
H 9.61492469824518 2.22055241705169 -4.93388
H 6.48981140259534 0.87731106918077 -6.85979
H 4.34749201676044 2.13400067063100 -6.46318
H 4.98973688085444 2.95914110805188 -5.07514
H 6.70065247947487 3.92426267412946 -6.46737
H 8.04363703094979 2.96853060486199 -7.15474
H 6.52239805566632 3.14177704864966 -7.9748
H 13.42508987842785 -2.90993055623028 3.02159
H 14.09364323906976 -2.72480458855041 1.33068
H 12.82498894334506 -0.66316445412001 1.13959
H 13.01632512109759 -0.58665827738775 2.86227
H 10.60047406859198 -1.43091022865916 1.29679
H 10.81484572597637 0.01275836546058 2.4249
H 11.16860018976620 -1.65963166790706 4.34312
H 10.82462216787232 -2.92557185569543 3.29268
H 8.53657123473682 -1.60924209912744 2.73538
H 8.86052927140385 -0.73332652383120 4.05248
H 8.99403877841281 -2.97000115772051 5.3971
H 8.57048730993973 -3.84423478091845 3.96039
H 6.72299662455680 -1.70942608377602 5.05089
H 6.69266142896641 -3.35526761741584 5.51382
H 6.10202845559981 -4.36158620026689 3.4826
H 6.21259690312274 -2.66328633844675 2.79444
H 4.26407029051874 -2.07461960597743 4.42701
H 4.09502140676839 -3.77606854141079 4.66434
H 2.55478777265635 -3.43300061925858 2.98929
H 3.86750633364787 -4.20104539033577 2.26405
H 3.34133732981472 -2.55409767156839 0.625285
H 4.96574358709702 -2.23219113022512 1.432
H 2.27910251219585 -0.84673137459501 1.97501
H 3.74506436683636 -0.12558304100890 1.12775
H 6.94066931059390 -8.02768415972767 2.28369
H 8.24372468887189 -9.12146996154444 1.89961
H 7.86984828891392 -7.46596179664506 4.42986
H 7.89412897575892 -9.22634382342929 4.48397
H 10.17894016175655 -8.71083292131995 5.29441
H 10.21711231417685 -9.25682011609858 3.66461
H 10.23403954715349 -6.80110355681182 2.78264
H 10.26129182245586 -6.23249343309226 4.51014
H 12.37045040842732 -7.29565111226731 4.98844
H 12.28956761563872 -8.33309500642448 3.63417
H 12.80909201089117 -5.33057334985706 3.20319
H 14.00969072755200 -6.61043152198192 3.37416
H 13.01780242247204 -7.91856292430110 1.47723
H 11.79411617420977 -6.64575102530943 1.22476
H 13.55713667693736 -5.04307373428319 0.954048
H 14.82853175114445 -6.28665081786104 1.21812
H 14.43992216924758 -5.66228707732256 -1.22838
H 14.21867781398721 -7.35019006252585 -0.897588
H 11.78449762660370 -7.02580526385251 -0.923987
H 11.76429881894800 -5.25163168125591 -1.14079
H 13.03936224492061 -7.44268814863289 -3.04606
H 11.49263087314628 -6.89044494351132 -3.34196
H 12.71982358031731 -4.40748756856725 -3.59745
H 14.14490914103977 -5.27997952014317 -3.24282
H 5.46795981822656 1.15349484071637 1.41991
H 7.66852405184015 1.84604878203754 2.02645
H 7.20501266841119 0.61335543208098 5.96866
H 4.76166508479942 -0.02593698125100 5.46117
H 10.41668700593100 -5.11890610220818 -3.98254
H 9.09168098020395 -3.30137052433105 -5.21161
H 11.36562566951613 -4.27952542055902 -8.77523
H 13.05220668435130 -5.52830276822600 -7.42784
H 9.47725004297240 1.76943217700493 5.26196
H 8.52374280335465 -2.31734869237758 -7.07074
H 13.01805542746104 1.92349323387874 -4.74625
H 15.33709233354186 0.88543999627833 -4.53262
H 13.79075067967725 -2.85753450593961 -5.42699
H 11.63276184579526 -1.85784208229982 -6.05356
H 16.58812979337860 -0.82130825305775 -6.89121
H 17.89626933376839 -1.72287528334171 -7.39975
H 16.72445174403105 -0.66626921392683 -9.35369
H 16.65856873675468 -2.31600111455217 -9.59574
H 14.37395298430933 -2.45125039530144 -9.07187
H 14.47939887419241 -1.16929643660607 -7.97117
H 14.58024495131527 0.60687265189254 -9.70134
H 14.79112319299346 -0.46634552449347 -11.0464
H 12.63020998059726 -0.06620515284076 -11.0496
H 12.34647464997626 -1.32441986603361 -9.9464
H 12.57078804910484 0.90091078439225 -8.08995
H 12.23232078663337 1.72559595009385 -9.45843
H 10.37150267105928 -0.30236974860028 -8.03034
H 10.37137998106068 1.45186060141003 -7.85692
H 8.64529252179440 1.35549819292047 -9.16652
H 9.83722791097091 1.83086061042235 -10.2676
H 8.31253059425344 0.06147553385132 -11.251
H 9.86388835660510 -0.63177645751576 -11.1632
H 7.97488907905365 -2.10173379000012 -10.1952
H 7.82113496107454 -0.95244360450694 -8.80129
H 2.25685129482760 5.56191709601337 1.24901
H 1.70952600914503 4.04554819801890 1.8761
H 3.96791439938668 3.48106099118928 2.71273
H 3.14311543152774 4.92178385239718 3.46355
H 4.64457328500382 6.27888480264276 1.64235
H 5.17734069045363 5.82975173211604 3.23481
H 6.51612689780584 3.95355793856421 2.58304
H 6.20163344771894 4.14316756090500 0.871398
H 8.07711605887996 5.35174521953524 1.14722
H 6.85283550232485 6.62771013988408 1.13773
H 7.56912489026238 5.79077065969065 3.89059
H 7.01478167459672 7.30032471133008 3.29942
H 9.58591888915398 7.31386540917938 2.11644
H 9.27383406265301 7.87499208973831 3.60289
H 11.16379805324332 6.32720952139622 4.05374
H 9.79784881071845 5.78888576524975 4.93441
H 9.45574916723806 4.15602030586423 2.98931
H 11.01261464021755 4.92904440253359 2.19399
H 12.32469539142197 3.92799052018388 3.82123
H 11.00486920755978 3.73577809214903 4.97485
H 11.53905717933204 1.43800819017337 3.94758
H 11.48272574626229 2.34339172351716 2.26677
H 6.48705278665518 1.92209701684200 -3.28385
H 6.21845601879277 3.01141330395344 -1.12168
H 2.30491504390027 1.38632091378351 -0.997362
H 2.72238118741386 0.30575396841264 -3.26505
H 2.27313924170664 3.35054780444536 -0.379828
H 3.51666919008911 4.63240383514944 -0.557385
H 15.83406433568578 -3.49060362677892 -4.59257
H 17.48457521559012 -2.73946757314414 -4.95377
H 16.58482671055037 -3.87188507496073 -6.88674
H 15.08852619321341 -2.80980517666245 -6.83502
C 7.02260895914335 -1.93821448964453 -4.34912
C 6.27107409366983 -3.23268930612287 -4.52789
C 6.51618421946007 -4.06599286163183 -3.19574
C 7.79824218155402 -3.43926367061522 -2.64578
C 7.78726549488000 -1.97281458733362 -3.12965
C 8.69662171305884 -4.05320460575386 -1.79183
C 8.44807338275481 -5.45453224985946 -1.35983
C 8.75610494662520 -5.71398406914314 -0.0213236
S 9.40717309154600 -4.47929489547913 1.04544
C 10.47924595974997 -3.68254562866110 -0.142261
C 9.99001550563009 -3.50439335628422 -1.38942
C 11.77806149017807 -3.34244435403261 0.234544
C 12.57544112948295 -2.80393515085242 -0.705929
C 12.01668919613438 -2.43361606644036 -1.98674
C 10.78550472713134 -2.87560972942940 -2.36772
C 8.04023912946483 -6.40671313344892 -2.23873
C 7.78457561580780 -7.67731343722779 -1.72925
C 7.94770581374421 -7.93003083556980 -0.356036
C 8.46028714359907 -6.99366908325090 0.52041
C 8.35257767538697 -0.86493422014965 -2.61051
C 8.41829608986780 0.25137042393599 -3.35823
C 7.55972167488280 0.35432270025386 -4.55555
C 6.86785044447207 -0.75948669814013 -5.00645
C 8.81016758095230 -0.78397758481469 -1.22881
O 8.97386324048725 1.45814102663333 -2.87947
O 7.42901481738539 1.60046405594536 -5.12425
C 5.39253734878241 -3.94467284147003 -2.10871
O 8.70994128980311 -7.18873304302954 1.87879
O 12.14694523498173 -3.50652985703753 1.60385
H 6.66161368273644 -3.91221018473712 -5.29053
H 5.26702864207720 -3.01119815652139 -4.74696
H 6.72570444672611 -5.11930740452167 -3.45851
H 13.63056237104635 -2.67177672467933 -0.413637
H 12.60847778361398 -1.90913256229106 -2.69039
H 10.35502472730979 -2.64993475493534 -3.32333
H 8.11889326232053 -6.27217743926245 -3.31518
H 7.62160679979231 -8.49709047401697 -2.38588
H 7.92485036798865 -8.93956352911763 -0.035713
H 6.09136486648102 -0.59483447932349 -5.72346
H 9.89849658505230 -0.77819671760244 -1.27082
H 8.57091106789021 0.09413923405557 -0.676669
H 8.45607383510421 -1.58828906845532 -0.664434
H 5.25854421554020 -2.87243941334507 -1.81332
H 5.64674978947341 -4.50813763788009 -1.21426
H 4.39318653755740 -4.23206344654870 -2.55862
H 10.23482904403760 -2.54652028013365 -9.47088
