# Supplementary material for: A light-fuelled nanoratchet shifts a coupled chemical equilibrium
Source: Nat Nanotechnol. 2021 Dec 16;17(2):159–65. doi: 10.1038/s41565-021-01021-z (PMC8956507; doi:10.1038/s41565-021-01021-z)
Supplement: Supplementary file 3 — Supplementary Data Set 2. Gaussian output and xyz files for computed structures. [file 41565_2021_1021_MOESM3_ESM.zip › +1-protonated-sampled-sturctures/SRR/1-H-opt_123.xyz]

260   0
energy: -42.804498266754 gnorm: -0.461743
C 13.03435417623562 0.95626448176951 -1.0523
C 14.11868681555392 0.64607987551550 -0.113907
C 13.50446704576079 1.61879164712773 -2.40528
O 14.52804846274121 0.72906320663448 -3.06329
C 10.79271059807310 4.15032957584806 -2.55096
C 9.35588975200490 4.68123164243673 -2.94347
O 8.99169979970458 4.26162728365450 -4.24378
C 11.29015450596133 4.32647049957467 -1.15154
C 14.02141174447470 -4.81496614272490 1.98085
C 14.26204676883206 -5.02021973014299 3.42833
C 14.31726252397218 -3.64917673703940 4.11545
C 12.97037738700211 -2.90928492494227 3.95084
C 11.94651583510258 -3.18608218677343 5.04912
C 10.64260426036818 -2.37437521011660 4.95167
C 9.70887785747167 -2.84488683320887 6.0309
C 9.01051535488405 -4.19345448959586 5.67778
C 7.78464118187356 -4.49527941406624 6.60263
C 6.76389971898233 -5.47067415621467 5.97126
C 6.17815380934456 -4.99555518851702 4.63457
C 5.08851090256231 -3.96495868640782 4.92913
O 5.51001611997694 -2.79329707444712 5.5161
C 8.39518921123029 -8.13562943936420 2.59628
C 9.84638391807726 -8.62946605719871 2.64307
C 10.80793505602840 -7.85239869626141 1.70585
C 10.32150365320489 -7.95874359058757 0.292359
C 11.25342984237147 -7.49339100854854 -0.811723
C 10.59157809112703 -6.77369121094680 -2.00176
C 9.82945381160330 -7.75319344776677 -2.86201
C 9.18306422263447 -7.26268641910644 -4.10253
C 8.14285773919353 -6.10953006241828 -3.78956
C 7.55967715443553 -5.51248700909475 -5.07782
C 6.73788214957487 -4.23389130045584 -4.85052
C 7.47522042246273 -2.89292590897827 -4.99443
O 7.97825214892595 -2.63426374913691 -6.29325
C 6.05458421057320 -1.88834912769998 4.63244
C 8.84934379561028 -1.48878805749692 -6.32953
C 6.49288732571056 -2.17922471384223 3.36194
C 7.02483584542374 -1.23959732538589 2.52243
C 7.06346017031565 0.10081562837547 2.81361
C 6.72999779423839 0.39590223464441 4.16866
C 6.40256362350641 -0.61486082311090 5.10036
C 9.52727050763845 -1.28247094819258 -7.57947
C 10.11323040496778 -0.04187277003656 -7.76333
C 10.05703933706771 0.98751345383568 -6.82091
C 9.57554180304235 0.72020495571651 -5.54719
C 9.07910967362863 -0.53489805208547 -5.28381
C 7.55660565825205 1.09732591038236 1.86792
N 7.79082661338821 2.30009018580565 2.21752
C 10.66643046506230 2.20323892284748 -7.08738
N 10.93070248475700 3.19338308878704 -6.17979
C 14.05233892383582 -0.40483108500609 -3.6894
C 7.57108804298516 4.01799626207929 -4.25488
C 12.67640785685188 -0.67252384518107 -3.79683
C 12.14392382578889 -1.83554340931646 -4.31071
C 13.02083346582063 -2.90181307496738 -4.61858
C 14.36207376483640 -2.73823950381261 -4.37134
C 14.89512623713588 -1.47571565124802 -3.96429
O 12.46166190945608 -4.09378390556726 -5.04662
C 12.59039520139253 -4.53710956272158 -7.81501
C 12.83661618222295 -3.07735871350312 -8.20525
C 14.34794043531020 -2.86523880342692 -8.43264
C 14.71388311346932 -1.41907860446411 -8.52576
C 14.23409868503328 -0.48792589180017 -7.428
C 14.60642588490141 1.00077508070901 -7.62191
C 13.94706645602957 1.99952934205023 -6.5244
C 13.86630523428565 3.40277338038795 -7.04242
C 13.13168552433508 4.38532821804398 -6.03517
C 11.69385563359734 4.42754276536959 -6.49375
C 2.03535944529210 0.73703369374023 -5.20715
C 1.46131534556031 0.92588754433898 -3.78339
C 2.16301951293386 -0.07479037873165 -2.80442
C 1.82348929563042 0.10038983735001 -1.29997
C 2.02762992196332 1.58389312824077 -0.887749
C 3.46842471494658 2.18616317535010 -1.11007
C 3.98730186818144 2.96423167813063 0.0926575
C 5.50786110932458 3.17151489650761 0.000518411
C 5.92523330017657 4.04686301588992 1.12965
C 7.43776091315637 4.39244938421250 1.01765
C 8.34436796629510 3.23629238579203 1.38384
C 6.57161456250233 4.49073578063232 -3.36702
C 5.26428589854662 4.05630770407466 -3.5026
C 4.89481014056804 3.18901283500848 -4.57178
C 5.82541368778303 3.00335911209507 -5.57374
C 7.16089239603937 3.31701510313921 -5.38157
O 3.57318959716907 2.61775922531580 -4.49978
C 3.36311500294841 1.49210524349873 -5.33194
C 11.21430777795940 -4.18133509872691 -5.73908
C 11.28574736563058 -4.88356832514801 -7.11983
H 12.53394488893290 0.00501798666852 -1.30896
H 14.43226510994863 1.50565946260031 0.437936
H 13.64427810489124 -0.03591723707838 0.547278
H 14.95394382699572 0.13240068419962 -0.606097
H 14.16859465677465 2.39575054556487 -2.15235
H 12.61838732411272 1.96321547570772 -3.05822
H 11.52027536269110 4.72278779331847 -3.19682
H 9.33309081973633 5.81030889703755 -2.77393
H 8.61180003557148 4.27598539632813 -2.26079
H 10.72995058175652 3.85756886739658 -0.27013
H 12.38006099288952 4.07553900257005 -1.16429
H 11.21028626699491 5.36081193588687 -0.935516
H 14.30412936403854 -5.71658279547097 1.44356
H 14.56584057177284 -4.00511973731476 1.41021
H 15.23929023169245 -5.54942132584454 3.65248
H 13.45166467524048 -5.60480365081664 3.792
H 15.19208813555796 -3.09021079641609 3.75075
H 14.57274416712443 -3.81673979572791 5.17542
H 12.53524955938668 -3.07601308537582 2.98209
H 13.14430654837602 -1.78131689554976 4.018
H 12.37523750350684 -2.82329234583522 6.01266
H 11.86005873818627 -4.32311318445681 5.22025
H 10.20672805049211 -2.48869903201100 3.97184
H 10.90387913970691 -1.30350282166707 5.03378
H 8.89856737806060 -2.13665124489800 6.16236
H 10.22407012470886 -2.89525819216191 6.97116
H 9.77472040765254 -4.98882072343640 5.8191
H 8.75770417825436 -4.25125891851644 4.57923
H 7.26512891829769 -3.60897898595598 6.88007
H 8.13929868049261 -4.78010173568217 7.64483
H 5.98341606031287 -5.85238901164193 6.6234
H 7.35232842806610 -6.44407674952510 5.74132
H 5.68931490083644 -5.82606890168561 4.12958
H 6.94806397638439 -4.63000348539773 4.00618
H 4.37047459658271 -4.51009923317870 5.57006
H 4.55305979967388 -3.63486641719173 4.0627
H 7.88025856375836 -8.61372283289754 3.46896
H 7.97010328280716 -8.31685040039899 1.64056
H 10.25485939862519 -8.58872553277784 3.64617
H 9.81342715943090 -9.69002395200129 2.47827
H 11.00203421360325 -6.80655164715841 1.82131
H 11.87294996571963 -8.25033956153948 1.8213
H 10.08165982540584 -9.03760464471613 0.0627767
H 9.32413812885813 -7.42308580996133 0.276115
H 11.99554059369422 -6.72760468586431 -0.455892
H 11.89718211328852 -8.29092527700811 -1.10786
H 9.91439473953347 -5.98149274408603 -1.6217
H 11.27239307567084 -6.31444302886289 -2.69142
H 10.38421040333174 -8.66404092854889 -3.12487
H 9.00208818050015 -8.22394753070918 -2.23699
H 9.97524365651028 -6.85301961491305 -4.77572
H 8.67604677949820 -8.06945899977772 -4.62127
H 7.31417725160543 -6.43249422257702 -3.16473
H 8.72228308638345 -5.38253672682355 -3.15812
H 8.27843593854538 -5.34661995868158 -5.94299
H 6.83678088874434 -6.18749651189168 -5.51809
H 5.87893323462824 -4.19361656273928 -5.46777
H 6.38195226221971 -4.29258863979219 -3.81455
H 6.83864077225087 -2.04953506819473 -4.69645
H 8.33841371815255 -2.96073986452224 -4.34865
H 6.35598155712694 -3.19959568093750 3.01889
H 7.45425965579156 -1.59755713017646 1.5994
H 6.81220964444656 1.38544640438487 4.52031
H 6.24079488766185 -0.48099335946651 6.20347
H 9.41008043987238 -2.08481851149934 -8.23963
H 10.66667723621227 0.15149340797476 -8.74406
H 9.74019021757181 1.43258919170591 -4.79863
H 8.84738216912779 -0.76669884394770 -4.2061
H 7.55660880146924 0.78517885485780 0.806472
H 11.18725245782801 2.29389547956452 -8.05195
H 12.07395623573290 0.15344475344474 -3.63935
H 11.18115748179022 -2.02523798042390 -4.52096
H 15.08744275795795 -3.57584739191283 -4.59477
H 15.97500084755850 -1.35782195457652 -3.76249
H 13.38297474876564 -4.89729251895911 -7.17292
H 12.64349431090239 -5.17061128818466 -8.71969
H 12.26913891050124 -2.83262853744850 -9.09226
H 12.54475797147101 -2.48888198155557 -7.37019
H 14.96742123875917 -3.32841380704074 -7.62996
H 14.54555883469819 -3.40592716464185 -9.37073
H 15.82702478901044 -1.32102046071871 -8.59372
H 14.26780967666484 -1.03903835956577 -9.46094
H 13.19214720465435 -0.58509860070726 -7.24834
H 14.65793060667225 -0.72584388497471 -6.41912
H 15.65674993898918 1.22667390620708 -7.84159
H 14.09329612828259 1.33337140407122 -8.59263
H 12.99707005386604 1.72941887000976 -6.12279
H 14.58913495199504 1.97660158858540 -5.68092
H 14.89668958407452 3.71842194667396 -7.21534
H 13.42789630870571 3.41513842692000 -8.03955
H 13.19785886820175 4.04752947395919 -4.94268
H 13.47525766291813 5.37123202124102 -6.07256
H 11.62182232080795 4.65675981121854 -7.56689
H 10.91814890279757 5.12367427967168 -6.02077
H 1.40186849993252 1.14720482951382 -5.97013
H 2.18840198097765 -0.27139704635079 -5.4348
H 0.36888743388500 0.79691282938771 -3.69004
H 1.73372035187231 1.94420122361326 -3.50188
H 1.89552338161345 -1.11142272314806 -3.05575
H 3.26004814266812 0.06075171858166 -2.81578
H 0.88758256113995 -0.30690258033570 -0.99679
H 2.45673835891561 -0.54064101460112 -0.706212
H 1.34847378035015 2.26808329236439 -1.5383
H 1.68678770864659 1.79744090478379 0.140987
H 3.52668631491115 2.76034536571303 -2.0312
H 4.11318882282082 1.36181277291343 -1.3286
H 3.50429127734731 3.91340731285960 0.320639
H 3.78704763735721 2.22228465884007 0.893192
H 6.05440263118104 2.16641136361308 0.0602442
H 5.84677128926139 3.68437945810928 -0.891036
H 5.26372327082914 4.93104453857117 1.21556
H 5.82988859063900 3.50581889680761 2.07331
H 7.60497786021716 4.67824350967877 -0.03577
H 7.78108083866320 5.27462920736004 1.6617
H 9.36239013748279 3.46597449946693 1.72657
H 8.66523257863106 2.78478938976101 0.464682
H 6.86534519047217 5.10836617379637 -2.53436
H 4.46401662217906 4.27604854960911 -2.87012
H 5.47452662048548 2.61095326063699 -6.49276
H 7.93858708548218 3.24405349638881 -6.16655
H 4.21370455162256 0.78763659610115 -4.97255
H 3.39918147797875 1.78162435685347 -6.39953
H 10.84323008187864 -3.21147295586163 -5.95367
H 10.46514567718406 -4.68358363793973 -5.13537
H 11.17647893988681 -5.95079822459412 -6.93908
H 10.31860194448568 -4.70161491753742 -7.63061
C 8.23666031333402 0.43826547420718 -1.98007
C 6.79706557411152 -0.08416406802706 -2.09568
C 6.84191667915768 -1.45409464258791 -1.45717
C 8.16913905765294 -1.68362637853699 -0.836703
C 8.97336040671258 -0.41077161870412 -1.0285
C 8.67630552768255 -2.83150418115642 -0.283312
C 8.00535998218250 -4.12742846182104 0.120471
C 8.45184876338469 -4.76092089721659 1.24169
S 9.87863552417637 -4.15699979359627 2.1401
C 10.75957196601599 -3.77781817844300 0.69937
C 10.15515141009575 -3.19642496429441 -0.343934
C 12.15932026208528 -4.06848429039503 0.654629
C 12.89857673045579 -3.74027124642830 -0.477795
C 12.27805626864875 -3.16148861898363 -1.59071
C 10.88894172221745 -2.92560989741261 -1.54067
C 7.06258558825487 -4.74512471544864 -0.737045
C 6.41309639753185 -5.83447915350267 -0.275143
C 6.79316026957799 -6.39350924784235 0.920217
C 7.84808560856335 -5.93340988340813 1.72808
C 10.15355996518401 0.13273659714259 -0.411825
C 10.74318410058795 1.22637227661474 -0.981204
C 10.04379781755794 1.89371109971836 -2.07307
C 8.74413280341906 1.58115949251959 -2.4395
C 10.82122556332002 -0.42789355089126 0.75222
O 12.00387810782061 1.74858632805873 -0.471244
O 10.83826292799279 2.77093614942861 -2.91927
C 5.57199338690923 -1.84690532855284 -0.584055
O 8.23265497060315 -6.66917442806244 2.84026
O 12.60824321975192 -4.82976931440402 1.73896
H 6.48817305735483 -0.21543479379573 -3.21543
H 6.19166025929384 0.61773305146663 -1.50206
H 6.94387297306831 -2.22216579959409 -2.25297
H 13.93271251287529 -3.87990554815432 -0.52359
H 13.02727783462716 -3.08118343756408 -2.38106
H 10.49023687452722 -2.49982622411672 -2.43924
H 6.70151206302536 -4.17255417979211 -1.57263
H 5.72988881019211 -6.40046523230584 -0.923909
H 6.38766061918007 -7.31868633503863 1.12343
H 8.45320249563085 2.07334366504595 -3.37009
H 11.52143858860362 -1.25008582731423 0.492757
H 11.34055083689022 0.31080077869465 1.45284
H 10.06300615150631 -0.89741317558173 1.36094
H 5.73611958527136 -2.52327765995841 0.253587
H 4.72257975718570 -2.23643711082064 -1.08622
H 5.26883158349597 -0.92043662821023 -0.0700253
H 10.89575979826214 3.02871949380525 -5.15416
