# Supplementary material for: A light-fuelled nanoratchet shifts a coupled chemical equilibrium
Source: Nat Nanotechnol. 2021 Dec 16;17(2):159–65. doi: 10.1038/s41565-021-01021-z (PMC8956507; doi:10.1038/s41565-021-01021-z)
Supplement: Supplementary file 3 — Supplementary Data Set 2. Gaussian output and xyz files for computed structures. [file 41565_2021_1021_MOESM3_ESM.zip › +1-protonated-sampled-sturctures/SRR/1-H-opt_124.xyz]

260   0
energy: -42.777951632297 gnorm: -0.452581
C 13.34735195319967 -1.20534848806038 -2.51169
C 14.43321775408684 -1.37945676471034 -1.48122
C 13.79433483394845 -0.12044291465477 -3.5228
O 13.96531284264184 1.11320866561808 -2.88469
C 10.76444946715440 -0.95795841302935 -6.17464
C 9.50126128852263 -0.06169229399464 -6.22485
O 8.32946472064760 -0.62066351524074 -5.63545
C 11.86283010777996 -0.33011124272346 -6.97855
C 13.00595799389956 -3.42658409718120 4.16382
C 13.06741915067950 -2.17238956595000 5.07589
C 11.79405243288875 -1.35507734673924 4.75959
C 11.14395096194831 -0.79496769906606 6.00713
C 9.70435972917723 -0.25141922929775 5.73365
C 8.71426952613000 -1.29799349759464 5.2637
C 7.31553796466072 -0.67285577069379 5.20903
C 6.30690543111234 -1.66954552900972 4.41517
C 4.92833418415680 -1.15884919469373 4.30602
C 3.87941578102149 -2.01727242594530 3.58348
C 3.94900760853067 -1.94694145653552 2.06904
C 3.76198971650338 -0.59558048396549 1.32496
O 4.35826928390469 0.64611363419284 1.87211
C 7.15657580440117 -5.54203087013661 5.68021
C 8.53827779572591 -5.69125496775872 6.39893
C 9.67143872922821 -6.03985072228603 5.44904
C 9.71199549357118 -7.42459947483026 4.8112
C 11.02768500014255 -7.97168345865925 4.46921
C 11.15117338678154 -9.11062240406476 3.40925
C 9.92976283143389 -9.26437721083501 2.51791
C 10.02110847228270 -8.37074464242237 1.29393
C 8.86029088251527 -8.64927374412206 0.298017
C 8.88756302212377 -7.98417843253065 -1.11406
C 9.93739086919851 -8.65239167680850 -2.06142
C 9.95273828019660 -7.98999436623410 -3.4699
O 10.40220080263451 -6.63722789843280 -3.39388
C 5.75507021051923 0.85407120707507 2.02098
C 10.80827604118947 -6.12474938942024 -4.66064
C 6.48605655072165 0.13649871914460 1.13422
C 7.84197327283682 0.32322607793994 1.1267
C 8.46399142088793 1.21254683887656 1.99756
C 7.76330565560180 1.97508124898157 2.97167
C 6.40375905568282 1.80491623370246 2.90296
C 12.02706267096095 -5.46628581817988 -4.897
C 12.30208484944846 -4.80971423373332 -6.10973
C 11.32229860044242 -4.81519613906203 -7.12131
C 10.09759480358444 -5.49834141988164 -6.86451
C 9.87923075340948 -6.15100535742494 -5.69902
C 9.93647363312342 1.31556400607682 2.04564
N 10.67395280932950 0.69173300895737 1.2534
C 11.56604952444575 -4.21367790743080 -8.37056
N 10.66011366509834 -4.23460058677649 -9.45441
C 12.93452353836211 2.03532855424967 -3.24399
C 7.48983902739959 0.36853393711595 -4.97806
C 11.56668135753898 1.62565241428140 -3.27116
C 10.59661414807336 2.34472586207476 -3.92753
C 10.96850625117703 3.57567853113170 -4.54546
C 12.24596116448316 4.00190746801530 -4.41961
C 13.21875750788068 3.28318585410425 -3.68662
O 9.94737584607780 4.21094063387466 -5.38214
C 8.54800857347133 4.81015635180660 -8.18412
C 9.49346227269671 4.09506707645250 -9.16864
C 8.62467594048662 3.48197320512168 -10.211
C 7.62941578538641 2.38678064514764 -9.80552
C 7.49785314687794 1.26962824364036 -10.7962
C 8.39739794782228 0.10286121728993 -10.5333
C 8.23165893378052 -1.03310137221406 -11.5495
C 8.78528262650933 -2.42197322639965 -11.0986
C 10.38435016811678 -2.40686698531928 -11.1602
C 10.91224143151975 -3.83986956181209 -10.8468
C 6.37519416259221 3.94747578919554 -1.3797
C 6.14834328541463 5.36375400019779 -1.78547
C 7.47210391490017 6.15534812122687 -1.49212
C 8.73511841486374 6.05617332853850 -2.47115
C 9.86865358192621 6.81171977834782 -1.96987
C 10.60509435267402 6.22712438353050 -0.785377
C 11.30997867514704 4.89749027908278 -1.3201
C 11.57247340140263 4.03657301995686 -0.00373973
C 12.29775178789872 2.76181808826448 -0.306112
C 12.76989707344003 2.02567486093999 0.969539
C 12.11020938394387 0.67286350249814 1.12193
C 7.31553527910818 1.67422849051442 -5.40308
C 6.49280731034153 2.54586849220575 -4.7337
C 5.71305588038166 2.03336646240783 -3.6468
C 5.82596623946046 0.67860737314146 -3.26796
C 6.85796683416642 -0.10631665935028 -3.82618
O 4.82677653708787 2.93899525619028 -3.00755
C 5.13718990957699 3.05463842477949 -1.62136
C 10.28522771327466 5.24923024000196 -6.27979
C 9.23859715280321 5.83312161417623 -7.21836
H 13.23354753140130 -2.15628143550137 -3.07866
H 14.07901204534489 -1.40076863044466 -0.402177
H 15.04425052567332 -2.22093349963414 -1.71522
H 15.01991300810860 -0.51274103401018 -1.48363
H 13.26801221814584 0.08579354246472 -4.51547
H 14.80863292947068 -0.31109967868826 -3.84703
H 10.49694819577248 -1.92214567437989 -6.51694
H 9.26215360970388 0.01556484956223 -7.2787
H 9.67239219830849 0.98663782218767 -5.6922
H 11.93910929238548 0.66279694527839 -6.60479
H 12.80014746094874 -0.80712100028421 -6.74852
H 11.69180429866989 -0.25351932633599 -8.03886
H 13.49376495489360 -4.26780198581525 4.62517
H 13.47846686301581 -3.21440675984981 3.26982
H 14.00641585164849 -1.45162448990499 4.99474
H 12.99024245878189 -2.54349386970636 6.18005
H 11.05397527468276 -1.98964688563724 4.18348
H 11.99757527502637 -0.55118031100794 4.06579
H 11.83193013155942 -0.12492449748078 6.41047
H 11.10056150294732 -1.53547172957368 6.83122
H 9.88343552443227 0.63058171144250 5.03858
H 9.32843208247426 0.16602650625817 6.66889
H 8.78097705081822 -2.18266477960791 5.92175
H 8.95656280542922 -1.68191877556139 4.34194
H 7.18748882759060 0.29854598950707 4.69242
H 6.90680044414938 -0.47756312856244 6.27914
H 6.26385811175618 -2.63743219017550 4.90153
H 6.71400725556412 -1.77559183759926 3.35958
H 4.91811594990231 -0.16954121313128 3.82728
H 4.59264358220821 -0.98168846971873 5.31903
H 2.89212448896218 -1.89501578839191 4.0227
H 4.15427129352227 -3.11301550210808 3.8893
H 3.17962385687456 -2.71090661027614 1.68988
H 4.87409978076384 -2.44807265166059 1.84862
H 2.65039320493171 -0.33413576870815 1.31756
H 3.85922196926602 -0.82509734603092 0.211495
H 6.39604352600837 -5.25322252064130 6.36684
H 6.83451900118352 -6.54303198406854 5.38327
H 8.89972110103902 -4.75375147273122 6.91984
H 8.51105187382513 -6.46893057015569 7.07991
H 9.52705666404566 -5.29617584079665 4.66142
H 10.69485196088454 -5.86940559117309 5.86956
H 9.23964073766928 -8.10847497546615 5.43397
H 9.06720660871428 -7.35857011752585 3.93703
H 11.70793710543607 -7.13423388728945 4.16418
H 11.64872411334565 -8.21566791218119 5.32724
H 12.09685899262146 -9.07767871390649 2.83044
H 11.15848690826695 -10.07076359141240 3.97024
H 9.87148559612714 -10.28531232338051 2.20348
H 8.96359122813524 -9.17098321744266 3.00898
H 9.98938690307430 -7.31627225959848 1.69047
H 10.97564722221806 -8.49475404675621 0.774032
H 8.86806509601573 -9.73421150445074 0.153798
H 7.95634473047480 -8.27296627493837 0.757938
H 7.88718955267405 -8.11247118149074 -1.63206
H 9.08302104904313 -6.87349635371655 -1.06588
H 10.89132830788860 -8.43291166867377 -1.51953
H 9.82496369841354 -9.75191826957558 -2.11682
H 10.70295757764782 -8.46685656413720 -4.09448
H 8.96305480470008 -8.03789707840122 -3.88842
H 6.08492469554970 -0.38319970217735 0.341712
H 8.55411586395247 -0.25212305676506 0.592126
H 8.24015071302172 2.69122709544025 3.66279
H 5.84605493880353 2.31113045525219 3.69441
H 12.75855514106697 -5.34767774823303 -4.11059
H 13.11989086777717 -4.15813391733392 -6.30238
H 9.28848091037632 -5.51966841588745 -7.58737
H 8.91981821529995 -6.60928679350166 -5.53848
H 10.47106292184174 2.01786331913424 2.61271
H 12.50916704502455 -3.88853463044630 -8.72057
H 11.40862618290906 0.63481692872580 -2.96535
H 9.58584320475505 1.91909563517083 -4.10864
H 12.52160446532828 4.83100547774770 -5.05519
H 14.21995409707416 3.64031104903979 -3.80505
H 7.93708235669423 4.05817049505057 -7.66908
H 7.81395209749325 5.33928651281952 -8.80083
H 10.07679009650848 4.92961937976180 -9.53752
H 10.19222775049755 3.35930566402834 -8.71655
H 8.00748810853280 4.27232062267501 -10.6909
H 9.22239913668890 3.17368484144535 -11.0486
H 7.95464394650262 1.99254474502846 -8.83199
H 6.61685352468118 2.88251644552479 -9.62364
H 6.44503303604994 0.96390413226040 -10.7019
H 7.60045249599026 1.57256057757694 -11.8589
H 9.47801483293315 0.37710784696850 -10.5151
H 8.28655113419785 -0.34439508902928 -9.50179
H 7.15268168276093 -0.98728648132308 -11.8522
H 8.83211703798585 -0.83303657890403 -12.4456
H 8.26352787898646 -2.64146391098699 -10.1971
H 8.53244799525795 -3.34135688158976 -11.7111
H 10.64838187053892 -1.99460821505839 -12.1163
H 10.81114787519149 -1.73571498790379 -10.3567
H 12.00387074036691 -3.95546548699646 -11.0335
H 10.38830061445241 -4.52970670120128 -11.5306
H 6.65470900796622 3.84173889796227 -0.328488
H 7.21568650062837 3.55438676877628 -2.02927
H 5.28121211351658 5.73175265417672 -1.33105
H 5.99866427549808 5.44805205235247 -2.90454
H 7.34144774575003 7.22373178310547 -1.31687
H 7.69908396364771 5.86694529912561 -0.468605
H 8.94230437284656 4.98419405786700 -2.66593
H 8.49600482237776 6.38236547977592 -3.51742
H 10.57347938221875 6.93007396954325 -2.78776
H 9.57221950778510 7.86702199741702 -1.68893
H 9.86807763130685 5.99796345935413 -0.00689867
H 11.27351408971849 6.99755641575922 -0.390361
H 10.65778755639222 4.27732694628462 -1.95476
H 12.28055931181306 5.19681330604999 -1.80116
H 12.17139055107596 4.71640578024198 0.645037
H 10.58222869277333 3.84429294578601 0.533326
H 11.71435153425196 2.03771135685040 -0.853416
H 13.11628349525642 3.05371011387320 -1.02316
H 13.86392109498924 1.89749825586023 0.860433
H 12.60473534152019 2.66314856517074 1.82669
H 12.50381692700697 0.13491265199401 1.98986
H 12.24976937716674 0.01124673576361 0.227865
H 7.81553331633794 2.04131437259668 -6.20936
H 6.43858860333433 3.56911128930631 -5.0508
H 5.19474101983671 0.18178829851371 -2.56759
H 6.95106192210879 -1.22461672247133 -3.60619
H 5.17483880824532 2.03645326059019 -1.23435
H 4.20491455809865 3.32083609075132 -1.11338
H 11.06730200088322 4.74018624790977 -6.84805
H 10.70165943312738 6.07917430363127 -5.67702
H 8.43784959147357 6.37318863975320 -6.66467
H 9.65829773611966 6.66568015489909 -7.79316
C 8.80972739588072 -3.23714264317277 -3.21363
C 7.54596021901306 -4.01924048856725 -3.39775
C 6.98092730131702 -4.25076892975796 -1.97469
C 8.28068060140754 -4.12089267225016 -1.11778
C 9.20695574471962 -3.26578699974381 -1.86916
C 8.56196697527816 -4.69996951546307 0.0882292
C 7.48349925358406 -5.09738763334367 1.03236
C 7.57364802957366 -4.59902444729295 2.27425
S 8.90158419824412 -3.45822435820897 2.70567
C 10.24732379700080 -4.29042074007620 1.8923
C 9.98662186602348 -4.74240014170493 0.601164
C 11.51344132607116 -4.36984701727497 2.54577
C 12.44058999079330 -5.08717461426975 1.78586
C 12.23973514905094 -5.36354815926238 0.442088
C 11.04628060740395 -5.22509375287765 -0.179589
C 6.43952720161906 -5.97306204200006 0.847576
C 5.54604365218487 -6.37975276169972 1.76324
C 5.66904354341338 -5.85044597698855 3.03737
C 6.70650181878738 -4.98598057656531 3.32693
C 10.24918705841620 -2.41754821534061 -1.53186
C 10.99479752881421 -1.70996706116957 -2.47518
C 10.60317180218822 -1.68955444029031 -3.88512
C 9.47627789563249 -2.45520644071511 -4.17506
C 10.49909260490227 -1.98461727164589 -0.119292
O 12.02341572792928 -0.85713857967854 -2.0526
O 11.27750965418203 -0.99180560059756 -4.80748
C 5.88099418957412 -3.37755965919803 -1.3758
O 7.18607470642724 -4.55715745935874 4.63453
O 11.68114902619162 -3.74431410876536 3.80405
H 7.91609263586067 -4.93748071352728 -3.9106
H 6.83059438607519 -3.51369424964366 -4.06183
H 6.76851072014107 -5.29393509674979 -1.84354
H 13.31499322137411 -5.34058922585470 2.23508
H 12.97949684107572 -5.96740693296329 -0.119628
H 10.84157483431805 -5.49805992377642 -1.19997
H 6.34219647898996 -6.32218331531746 -0.203169
H 4.84193642060882 -7.14826331998054 1.52715
H 4.97351994826144 -6.08070955049924 3.87476
H 8.95432223707916 -2.30151120246574 -5.05429
H 11.46330879058329 -2.40819912322141 0.287948
H 10.51114709868013 -0.89886672742015 -0.0855644
H 9.70627296811366 -2.24749386892295 0.632624
H 6.20195915832505 -2.39744363329774 -1.26668
H 5.56948127514700 -3.79145521958459 -0.424524
H 4.96617133278002 -3.34289155791346 -2.04775
H 9.83542796360416 -4.74686020973826 -9.20375
