# Supplementary material for: A light-fuelled nanoratchet shifts a coupled chemical equilibrium
Source: Nat Nanotechnol. 2021 Dec 16;17(2):159–65. doi: 10.1038/s41565-021-01021-z (PMC8956507; doi:10.1038/s41565-021-01021-z)
Supplement: Supplementary file 3 — Supplementary Data Set 2. Gaussian output and xyz files for computed structures. [file 41565_2021_1021_MOESM3_ESM.zip › +1-protonated-sampled-sturctures/SRR/1-H-opt_125.xyz]

260   0
energy: -42.800099307536 gnorm: -0.461892
C 12.33374367875805 0.97371716590200 -2.50598
C 13.13832736966549 0.96661562716368 -1.24241
C 13.20686741809821 1.47058565827873 -3.68956
O 14.55563317183820 0.76429267611905 -3.64225
C 9.77529182983920 3.82568890990754 -4.19819
C 8.77768627093724 3.84352188346897 -3.02369
O 7.45623884610605 3.54927939489569 -3.38338
C 11.11373628818215 4.42255103769724 -3.87753
C 12.92469391781593 -2.91501616835091 2.38965
C 12.34003713817025 -2.21146884119319 3.69119
C 12.00006727519474 -3.33727424026317 4.66433
C 11.14183778801172 -2.75295756864705 5.85146
C 9.59957257912629 -2.46027583274762 5.59474
C 8.76548665858052 -3.73545702101469 5.35568
C 7.23233208199306 -3.59089476277103 5.30943
C 6.52494946415743 -4.73341943133550 4.53831
C 5.02160632529115 -4.84375413244829 4.80129
C 4.33948132949747 -5.85401157574115 3.91459
C 4.46070751829325 -5.52019384578092 2.37094
C 3.36372655667816 -4.48445782040997 2.01073
O 3.48925934724398 -3.27917229756387 2.74024
C 7.13969413772292 -7.90108015284690 2.09266
C 8.00566811711635 -8.46200655426739 3.20121
C 9.38156780258975 -8.09860970240024 2.98653
C 10.02637416841027 -8.91074629200754 1.91762
C 11.39705634041161 -8.39852679521388 1.46242
C 11.28372785249631 -7.16949143218821 0.508976
C 11.18302908441043 -7.59322552696500 -0.914651
C 11.10300893105544 -6.38849388521352 -1.83529
C 10.53943814930390 -6.65381133718519 -3.17272
C 10.47422168514768 -5.44585028688244 -4.06832
C 9.59335628157476 -5.64286534831990 -5.29262
C 9.47131513254661 -4.27563215565912 -6.03429
O 10.73588682115590 -3.69620880115703 -6.38414
C 4.64381147045724 -2.42327788180465 2.64151
C 10.78733227415856 -2.34254108706197 -6.86406
C 5.53887796026857 -2.59601673590900 1.58787
C 6.64899565603937 -1.77901433818009 1.63085
C 6.83784552878114 -0.69320733533634 2.49051
C 5.88099640397024 -0.50892325650633 3.48071
C 4.79759317782660 -1.41153135537252 3.55765
C 11.31852230285867 -2.13430211344956 -8.16068
C 11.45499651926020 -0.79995265656811 -8.67561
C 11.00699967145224 0.26476065157002 -7.9246
C 10.55926053280223 0.03922635922867 -6.59464
C 10.43772400855728 -1.23263828889739 -6.05148
C 7.98234656859313 0.15930526110113 2.28636
N 8.07640370080560 1.28274700108852 2.89263
C 10.98722099527463 1.53418057555510 -8.55835
N 10.81702590209377 2.70007177692211 -7.86043
C 14.48010406102949 -0.58213216912064 -4.02559
C 6.60856403085541 2.89524875735176 -2.42306
C 13.39116026759195 -1.13316028255058 -4.7127
C 13.29149413694365 -2.49873279490979 -4.90006
C 14.26463620271133 -3.38053256835513 -4.48609
C 15.34215866282881 -2.82766825777066 -3.75287
C 15.44498736535925 -1.45105716803063 -3.59063
O 14.19778357605756 -4.71922386438156 -4.70247
C 15.63208833337498 -3.75738061082043 -7.25518
C 14.80219041109661 -2.78485147212374 -8.11683
C 15.43387946178434 -1.44805345471961 -8.26628
C 14.50289167884790 -0.40232862743981 -8.87706
C 15.19474699295263 0.92820054232469 -8.89525
C 14.26521560510618 2.01280304625343 -9.61812
C 13.55333212957209 3.10246892054992 -8.77524
C 12.72379596591781 4.08750331728873 -9.54251
C 11.77125377672836 4.85387352698159 -8.58918
C 10.60651660776682 4.02234110347117 -8.44168
C 3.75400136391185 1.87129639905593 1.58407
C 2.31159376404800 2.44268432902378 1.59292
C 2.39018411235347 3.93647704915367 1.79073
C 2.82017016401098 4.25198738204471 3.24421
C 3.72464216731603 5.44327542408875 3.24838
C 4.87833315153954 5.23063596726950 2.30022
C 6.15329285027031 5.97400302339246 2.79505
C 7.28902825067059 5.33816971156050 1.82426
C 7.97551233885702 4.23752400632263 2.56891
C 8.96703027383954 3.31218438917990 1.73324
C 9.21921364695262 2.07780023324141 2.58044
C 5.22734944551921 2.99251164926785 -2.6156
C 4.27412308740564 2.22473843693330 -1.98512
C 4.75078953735549 1.28877234439569 -1.07225
C 6.07497719982911 1.24243478426841 -0.783905
C 7.03525463415860 2.03771975611526 -1.44212
O 3.71233971201744 0.46980570566131 -0.48265
C 3.86761695159669 0.44702094371203 0.933854
C 13.85623128008086 -5.20628992154856 -6.07689
C 15.01361158814353 -5.16307558153647 -7.05853
H 11.96997421005703 -0.07993023489120 -2.67635
H 12.47558721109676 0.79645149456305 -0.426196
H 14.05400211824127 0.23934804334083 -1.36319
H 13.66251677149688 1.92799657731962 -0.922618
H 13.48087130177634 2.50091517919062 -3.62579
H 12.73404924031921 1.14293174590261 -4.67373
H 9.25784416624488 4.42543267094646 -4.95517
H 8.66968960551796 4.91437497801252 -2.86659
H 9.16446766924848 3.30169832123843 -2.12706
H 11.54282592336185 3.65727035014037 -3.20211
H 11.77322370120678 4.47703930992236 -4.74786
H 10.99377039321037 5.44275687983069 -3.38139
H 13.69266791225988 -3.64851993784232 2.50317
H 13.20106736218514 -2.17762354653250 1.6041
H 11.44099960256964 -1.68904651280997 3.39586
H 12.92194661234137 -1.40922391450979 4.22276
H 12.88609120220031 -3.75605012867295 5.08828
H 11.39016871344139 -4.17797262897887 4.19405
H 11.61622533820157 -1.80294914795759 6.14496
H 11.19043667970553 -3.35752658843405 6.72762
H 9.50068607764134 -1.79095989516163 4.75907
H 9.12777387281206 -1.96715184480519 6.40029
H 8.94797494583127 -4.51537328076170 6.12337
H 8.99650484099793 -4.10445118464584 4.36756
H 7.04759626746928 -2.65310803316707 4.83986
H 6.85350369429560 -3.42835222692189 6.3285
H 6.89662274371809 -5.68420112915324 4.97432
H 6.70604873000323 -4.67649930247256 3.48648
H 4.62668084597418 -3.80873491391776 4.6389
H 4.68596784550347 -5.14462698883589 5.81578
H 3.25004307770721 -5.77675072020608 4.20196
H 4.67316295327324 -6.82942524428977 4.20469
H 4.28047376136554 -6.45125009727606 1.71876
H 5.56518091651093 -5.24617802400314 2.10642
H 2.39073116709565 -4.79135448798469 2.2564
H 3.21377476644168 -4.10446192522585 1.03717
H 6.08637067613761 -7.94493167677749 2.30744
H 7.24286231520533 -8.53094026727478 1.22836
H 7.78052674430462 -8.01152098488136 4.14964
H 7.80875870711256 -9.55390639773712 3.39731
H 9.36530997022740 -7.00220663251182 2.80206
H 10.04154086739045 -8.19540128971345 3.9153
H 10.04409516350443 -9.98019876413003 2.14623
H 9.23693628620611 -8.96161959610869 1.0476
H 11.86858643581378 -8.02628528851623 2.35687
H 12.00150796264900 -9.19089983581749 0.944261
H 10.59592526770605 -6.39296122279479 0.947217
H 12.21520409399279 -6.55348062446007 0.554609
H 12.11326129882394 -8.24044172511783 -1.19112
H 10.36877141255501 -8.29186813045616 -1.04915
H 10.50913699925034 -5.61060129346572 -1.31721
H 12.04280252683596 -5.84448943861095 -1.97931
H 11.03551751554701 -7.50127843569380 -3.6738
H 9.54261185991817 -7.03485421085123 -2.85166
H 10.03547971603676 -4.66186290589195 -3.5293
H 11.45555123962210 -5.11154954519468 -4.38051
H 10.11868162795960 -6.38773100568893 -5.93185
H 8.59289187406280 -6.00927274404718 -5.05828
H 8.84687221125733 -4.25110763393035 -6.95736
H 9.08271561953550 -3.59323952912450 -5.25943
H 5.47121487806349 -3.41870008859562 0.870261
H 7.31818271576604 -2.02076170641275 0.806266
H 5.98435228320426 0.35357443173161 4.09493
H 4.16706097494133 -1.35387516806588 4.37318
H 11.55197556867439 -2.93241530151633 -8.74584
H 11.82480617873421 -0.61132150620092 -9.68017
H 10.15245671450506 0.84772874940050 -6.03485
H 10.11846214427603 -1.28243553457870 -5.03599
H 8.84519413821970 -0.14695438302211 1.60481
H 10.98993048565353 1.57547123709932 -9.67364
H 12.67388327346260 -0.50901216752197 -5.21095
H 12.41914458909114 -2.88942188849664 -5.45999
H 16.02106868532421 -3.51526419449496 -3.2361
H 16.21317102444830 -1.13110768235945 -2.98786
H 15.78010242899279 -3.32797797318230 -6.2161
H 16.60014147496819 -3.93016765781612 -7.64855
H 14.58821920093705 -3.35522471805404 -9.07181
H 13.80130558817734 -2.58786435107626 -7.72537
H 15.71914998852661 -1.17224304264967 -7.23768
H 16.31961908056174 -1.59172690623661 -8.84788
H 14.09617759528221 -0.75284506274123 -9.8777
H 13.56590011219137 -0.26947010120040 -8.26188
H 15.52236113375330 1.25571799770870 -7.86367
H 16.06061349597795 0.79138798201156 -9.53465
H 14.84638017044612 2.57233401875831 -10.3779
H 13.47163020980428 1.46177504882886 -10.0535
H 12.99098921021597 2.65849242766930 -7.93854
H 14.25342632511093 3.68186841150387 -8.18945
H 13.39465870655764 4.81922094970756 -10.0463
H 12.09196847908298 3.54277871028546 -10.2845
H 12.16392278168942 4.87006902136722 -7.54715
H 11.41249314719117 5.93027404351511 -8.78729
H 10.20037492054718 3.84548848903279 -9.5005
H 9.86200879947631 4.58597860432297 -7.8667
H 4.24281090882367 1.91612186139648 2.57785
H 4.43395950316845 2.55532163621183 1.01478
H 1.79999754703374 1.97189561971417 2.41621
H 1.73553569981376 2.21843360715873 0.704353
H 3.05621358411264 4.33444208743830 1.08829
H 1.42923586113695 4.40737165241275 1.63621
H 2.01073836378866 4.39141202756891 3.99198
H 3.50650415870857 3.43831279161056 3.51571
H 3.28206055634371 6.39135665071610 2.94658
H 4.01368641175379 5.54498438509059 4.32211
H 4.65573560520848 5.55807017602677 1.26051
H 5.21790600566154 4.12630760822103 2.32795
H 6.04046424289465 7.07754144919274 2.69442
H 6.30086617901030 5.70551168898716 3.85509
H 6.72170113254661 5.17182907393919 0.878287
H 8.04592882437455 6.09118386588235 1.53654
H 8.54433507621995 4.62788267296964 3.42967
H 7.19250668904539 3.58289369451382 3.0383
H 8.44320027054401 2.98036163834659 0.819764
H 9.85015212609843 3.83856831150156 1.36542
H 9.58786889896895 2.37492573579231 3.54974
H 10.00237392208869 1.57134215004579 1.99458
H 4.98073228649651 3.67475355278121 -3.39677
H 3.25954965759645 2.18116723739030 -2.25695
H 6.44568357274864 0.44889900898783 -0.104038
H 8.09439920734509 1.98932405282664 -1.3108
H 4.79210578697710 0.02343045297375 1.17713
H 3.09896292274079 -0.20476456549160 1.32274
H 12.99798840026975 -4.66005103324940 -6.49146
H 13.66397417394423 -6.27817016685445 -5.92177
H 15.86374467431952 -5.82940346226737 -6.79744
H 14.74041041868084 -5.52153908549964 -8.08649
C 7.82643389484191 -0.30493791256997 -3.96088
C 6.62059037897463 -1.07088842679599 -4.20108
C 6.54644232613134 -2.08851352028093 -3.07062
C 7.85118262495723 -2.06783040945440 -2.41055
C 8.47057442500885 -0.73955123010958 -2.78734
C 8.46525852702389 -3.09083047107297 -1.67199
C 7.72919913640849 -4.35146244265922 -1.3074
C 7.97801378883135 -4.91896981282441 -0.0917815
S 8.99980701564319 -4.16762206756620 1.11055
C 10.29551723371794 -3.53473268383502 -0.0126089
C 9.88058429911730 -3.04356900227688 -1.24693
C 11.61813445399616 -3.49953340233486 0.416964
C 12.61114556396637 -3.06479774513282 -0.470171
C 12.21408122431213 -2.61938763120484 -1.71089
C 10.89296143109337 -2.60118420824879 -2.09324
C 6.92178303532651 -5.04695353245338 -2.24025
C 6.43496036697473 -6.29335509143423 -1.89765
C 6.48483939222053 -6.68267152393996 -0.541567
C 7.27566489167610 -6.04777624283493 0.432764
C 9.50803411184159 -0.00588739409829 -2.18756
C 10.00067892549030 1.03346439673136 -2.88514
C 9.40278672486521 1.44545103261926 -4.08045
C 8.29727240643160 0.82416266503427 -4.63165
C 9.91198662128395 -0.35548367551280 -0.804007
O 11.10263564621284 1.77880154502891 -2.30687
O 9.94024018292303 2.56364971830946 -4.77971
C 5.43884503998696 -1.82494902182206 -2.106
O 7.67567908425463 -6.54932578725356 1.6542
O 11.86347758505190 -3.71601941721642 1.78199
H 6.71982802490348 -1.56429495770769 -5.11957
H 5.72067213441992 -0.55085633663618 -4.25382
H 6.37594453524446 -3.07581693595443 -3.48056
H 13.58836330344518 -3.09708030745935 -0.107365
H 12.91918438562522 -2.37011179874995 -2.44132
H 10.66116249948048 -2.39131766035965 -3.13685
H 6.67341145868138 -4.64708837069623 -3.18077
H 5.93596110793575 -6.86436335293831 -2.64429
H 5.95152984727159 -7.58869161857549 -0.272572
H 7.95619145182181 1.02989436592930 -5.61864
H 9.88984294769966 0.53322025040043 -0.21807
H 9.13991050051631 -0.94747606929417 -0.31826
H 10.94887247816877 -0.81870046612476 -0.754159
H 5.19706329794554 -2.74473885980228 -1.55531
H 4.46894825453482 -1.60340878360192 -2.70181
H 5.64971051106340 -0.96561815783866 -1.3706
H 10.77188596551741 2.59584624821404 -6.88552
