# Supplementary material for: A light-fuelled nanoratchet shifts a coupled chemical equilibrium
Source: Nat Nanotechnol. 2021 Dec 16;17(2):159–65. doi: 10.1038/s41565-021-01021-z (PMC8956507; doi:10.1038/s41565-021-01021-z)
Supplement: Supplementary file 3 — Supplementary Data Set 2. Gaussian output and xyz files for computed structures. [file 41565_2021_1021_MOESM3_ESM.zip › +1-protonated-sampled-sturctures/SRR/1-H-opt_126.xyz]

260   0
energy: -42.795485291194 gnorm: -0.453891
C 13.18895753705611 0.99704678159490 -1.91233
C 14.60328017094076 0.98968189963610 -1.31688
C 13.13616047384821 1.66386310841722 -3.203
O 13.99653747526385 0.87718877971364 -4.18867
C 10.08706402951236 4.37400440626852 -2.21045
C 8.56051005835017 4.60640706782344 -2.59431
O 8.36806957179314 4.59098254188376 -4.02886
C 10.26839317894406 4.70662921955675 -0.721009
C 14.66283015460789 -4.51396264763532 1.77522
C 15.12844223711922 -4.92766234802007 3.17213
C 14.70103395751281 -3.97122193940865 4.29767
C 13.15905895328192 -3.96950099322214 4.33753
C 12.45306506125868 -2.93558586633606 5.24698
C 10.89836539757094 -3.00318112310393 5.19833
C 10.34719281209597 -4.38504248836631 5.73302
C 8.76718958631669 -4.67198001131203 5.59628
C 7.76105141595518 -3.90577528672059 6.4513
C 6.38358995713266 -4.50176818371764 6.35439
C 5.72298721550114 -4.29526098114029 4.90502
C 5.64947950472116 -2.86879071145021 4.4725
O 6.88890852403841 -2.32841436655378 4.33793
C 8.50349542502100 -8.10132133546135 3.14275
C 9.75974674607231 -8.88188896825426 3.50446
C 10.81536378620445 -8.66909214421019 2.49267
C 10.90017440506971 -9.72464188692972 1.38691
C 11.66913017557235 -9.33487322517227 0.191748
C 11.20453931687869 -8.01587542416715 -0.333521
C 11.71783705751566 -7.50663787607757 -1.69096
C 10.90427790083771 -6.29167817542717 -2.2446
C 9.62425131146728 -6.61186535204576 -2.88744
C 8.79419267374901 -5.39052847797111 -3.43048
C 7.46301329748910 -5.79078695851740 -4.11463
C 6.97043592802344 -4.68849349547937 -5.00199
O 6.85004482865890 -3.46096205950258 -4.29562
C 6.95613578168355 -1.06496798219857 3.83216
C 7.51582775599219 -2.30249896098129 -4.87479
C 8.16635729628669 -0.74352638701077 3.25709
C 8.33384684876143 0.45400320547483 2.48539
C 7.28107384193490 1.35825094684211 2.44116
C 6.06191487720488 1.01917160353746 3.08772
C 5.90097437908236 -0.17543683416817 3.75398
C 7.40485978746638 -1.98966420487961 -6.22219
C 8.06079662229599 -0.90589931367290 -6.6953
C 8.63119139641734 0.05871469574784 -5.84477
C 8.74360242707991 -0.31755739294782 -4.49693
C 8.19102429585922 -1.44780958113017 -4.01571
C 7.53041750990373 2.63399288892692 1.81356
N 6.63460879401035 3.57467931926534 1.8399
C 9.33518668818627 1.23742513255104 -6.3303
N 9.88146401972859 2.20477667370795 -5.53847
C 13.51133752127933 -0.43265051791216 -4.4616
C 7.04859184572571 4.29029021941012 -4.43171
C 12.20846012087165 -0.85908706035417 -4.29897
C 11.94637774356786 -2.19984324283489 -4.58762
C 12.89298495127323 -3.07166009161277 -5.13855
C 14.16267608032237 -2.60532889799624 -5.32489
C 14.51720590968283 -1.32083387327125 -4.88037
O 12.42438162112191 -4.33576949853902 -5.51949
C 13.09340017675099 -4.50460601891641 -8.34376
C 13.19913192186024 -2.95248040259835 -8.55716
C 14.63242836366114 -2.51227740552580 -8.91262
C 14.64709990731167 -1.04665936302629 -9.17284
C 14.39099022182675 -0.10380763965553 -8.0609
C 14.23424439109935 1.33772833101323 -8.50683
C 13.89419432477105 2.35991238679000 -7.31478
C 12.45166576336448 2.27022763367514 -6.91234
C 11.99999867265283 3.43130650286688 -5.97827
C 10.46086411336638 3.37585806791755 -6.11021
C 3.46092792160167 1.19967865916881 -6.23035
C 2.86279911145828 1.10694582276566 -4.86547
C 3.57499569079955 0.15184182460466 -3.913
C 2.67958637081809 -0.04025533976329 -2.66408
C 2.34964228723186 1.27936088564734 -1.95512
C 3.56715661210267 2.14228654478735 -1.73387
C 3.27180380131814 3.28919455880368 -0.738924
C 4.55979912685259 4.04863892891540 -0.401898
C 4.40650132787845 4.94396258884409 0.844261
C 5.63312802334050 5.74313442399568 1.15532
C 6.91365363345630 4.75851991189726 1.21007
C 5.94133754029474 4.77896276261246 -3.76681
C 4.62640047647060 4.45225479095471 -4.27599
C 4.40340783947267 3.80974962112125 -5.51146
C 5.60971919224923 3.33541039112212 -6.10077
C 6.86415135700086 3.57783820842807 -5.59177
O 3.09085057127815 3.63395755307317 -5.99791
C 3.04397154225669 2.51091087476378 -6.88932
C 11.33430770568969 -4.30799377566218 -6.48977
C 11.75297864828434 -4.91005032488438 -7.85015
H 12.84349204862377 -0.02405589954885 -1.99608
H 15.02848682485905 2.01554694044938 -1.21311
H 14.68177969878364 0.60311031284415 -0.287929
H 15.30544129501916 0.49221010490255 -1.96575
H 13.58700749642041 2.67135254282983 -3.22579
H 12.15091128254796 1.74875369805390 -3.60395
H 10.78721025313885 4.84986270069489 -2.85583
H 8.38675070006558 5.57522083787977 -2.19001
H 7.81723736310656 3.91402839832093 -2.18201
H 9.62345107099679 5.59684752097092 -0.436963
H 9.90097477905209 3.91096479501084 -0.0639343
H 11.36270476141818 4.87845962232452 -0.510285
H 15.21601845186738 -5.07236033979091 0.958206
H 14.81202198381511 -3.45156112325002 1.58287
H 16.24696643003011 -5.09935540403104 3.2922
H 14.59276075961668 -5.90984738556180 3.2599
H 15.19986182937008 -2.99733371415093 4.10586
H 15.14450439930496 -4.30739541270686 5.22113
H 12.86942767419884 -4.97603766822452 4.64622
H 12.68132064169896 -3.83186234569897 3.36565
H 12.89810002907422 -1.99499005983849 5.01476
H 12.75036388901279 -3.13226564869823 6.3629
H 10.47164142377168 -2.81618981928008 4.20369
H 10.35624577497986 -2.14091373887883 5.75539
H 10.66380716888057 -4.55816956891688 6.77711
H 10.95829149117805 -5.17934065439995 5.23166
H 8.61986019308397 -5.77954957282832 5.67722
H 8.53975522006543 -4.59056540424000 4.54333
H 7.76724243729528 -2.86560796163858 6.14458
H 8.03052933981154 -3.95502998562570 7.50709
H 5.69078160510680 -3.89951948765253 6.98831
H 6.28279583140757 -5.52381613322467 6.67609
H 4.76189075951778 -4.83490178869633 4.95479
H 6.17078979650164 -4.82644285260172 4.03851
H 5.12298482655746 -2.26005895512447 5.23784
H 4.97007419960785 -2.84967862229232 3.59114
H 7.58539176983332 -8.46051416606553 3.66116
H 8.35193765385893 -8.25487884776351 2.04424
H 10.03605446874959 -8.32235125986679 4.34247
H 9.72396784026557 -9.94995767010019 3.85003
H 10.62006902762772 -7.70857709038638 2.00435
H 11.80988648844266 -8.60242960193480 2.96864
H 11.10450175304699 -10.71143986015755 1.80203
H 9.80946233909403 -9.82416003134531 1.04109
H 12.70970630072560 -9.39074448526472 0.358843
H 11.57816084279052 -10.02474928652857 -0.62767
H 10.12806533572422 -8.07609200175173 -0.485652
H 11.45837281960254 -7.14629714018016 0.375976
H 12.77273230020692 -7.13536257855272 -1.66135
H 11.56123643161822 -8.27057946815093 -2.46051
H 10.63684448120890 -5.61338004394451 -1.39253
H 11.52796378557531 -5.64289727760031 -2.98166
H 9.79166691965407 -7.28389230644642 -3.73179
H 8.90567213694890 -7.19930655348940 -2.24943
H 8.68865788852567 -4.63132726437771 -2.62643
H 9.53801470394251 -4.89678383315462 -4.15488
H 7.51683443140121 -6.66591049808647 -4.78253
H 6.79762583047390 -5.82558928704253 -3.31045
H 7.72359545357549 -4.65260628600029 -5.82694
H 6.01989128437090 -4.88644964306095 -5.4664
H 8.75644261524688 -1.62856815104267 3.2456
H 9.26861181595807 0.74945933283141 1.96919
H 5.35231913050358 1.78720079391457 3.08499
H 4.93090522602549 -0.47899199652476 4.1317
H 6.78684650477655 -2.56324022697462 -6.84877
H 7.96096791174395 -0.64626040163060 -7.69805
H 9.19271680984764 0.29199581782605 -3.78657
H 8.34474153457377 -1.80281328318871 -3.01589
H 8.54060056401895 2.82141627942459 1.50486
H 9.52702721592597 1.43494364007857 -7.38186
H 11.39671206692565 -0.30543969590066 -3.87866
H 10.95095128859146 -2.50963696445004 -4.42571
H 14.87324319479403 -3.25263793924851 -5.77863
H 15.46157977337353 -0.98890090041487 -4.89127
H 13.84076530310080 -4.76993477445932 -7.57989
H 13.46044999398964 -5.11602519150987 -9.15993
H 12.47249268597203 -2.66915111718644 -9.43384
H 12.73204368231802 -2.37582876115867 -7.75667
H 15.31824108458345 -2.62301069539734 -8.05073
H 15.10477706541038 -3.18571952359441 -9.67399
H 15.67836294123674 -0.94068701273951 -9.45335
H 14.06568799597594 -0.73346057942735 -10.0514
H 13.41313846212190 -0.29955580222725 -7.6105
H 15.04954589920186 -0.27672749726058 -7.17495
H 15.09179891316937 1.81183510143754 -9.05923
H 13.44779842117285 1.33420699703785 -9.24588
H 14.65598732841251 2.28231737059630 -6.46269
H 13.96138640433499 3.37314261546847 -7.76824
H 11.85108136201693 2.28731456215134 -7.82667
H 12.16451798336854 1.34564796916904 -6.44656
H 12.40614956145674 3.34973417258701 -4.97259
H 12.33576861854002 4.40997244735583 -6.41649
H 10.24969573778296 3.38679745614855 -7.2045
H 9.98830839000401 4.31315499803961 -5.79628
H 3.17162623660596 0.29081412735508 -6.83973
H 4.53409395300813 1.20555478265463 -6.13922
H 1.80316804095393 0.77339328576894 -4.97676
H 2.76642497595978 2.12326750072963 -4.45085
H 3.45543577794525 -0.76845806508681 -4.54291
H 4.69651570372674 0.25521899866484 -3.87916
H 1.72936580509208 -0.69201110567189 -2.73632
H 3.29068640044417 -0.57639310185212 -1.93891
H 1.71528396673076 1.78135066796909 -2.65972
H 1.84521801023828 0.99772289911237 -1.09351
H 3.95919743572957 2.46642745254137 -2.70565
H 4.48521352055689 1.66239325938530 -1.30027
H 2.48767351619345 3.86732006276805 -1.24208
H 2.75987563892035 2.86872463512698 0.156843
H 5.38685212402840 3.39076337479886 -0.312726
H 4.92301440924110 4.60227317264941 -1.30025
H 3.47552096604253 5.53736167879073 0.736457
H 4.18449018534443 4.31126931225939 1.74334
H 5.91248955650420 6.35440648360212 0.346759
H 5.52392424823785 6.36834284726715 2.02556
H 7.87921704740082 5.21016552388743 1.69841
H 7.07130136238028 4.56076802138576 0.131191
H 6.09619542144229 5.13417311686192 -2.7868
H 3.84269872961947 4.86234414945775 -3.73569
H 5.55357362504387 2.72651862072995 -6.99194
H 7.73956800677062 3.17600238075572 -6.03293
H 3.63539282865277 2.73112182734882 -7.78548
H 2.09515283890229 2.44016692912847 -7.43654
H 10.94398195454154 -3.29897811881453 -6.65832
H 10.50022932979887 -4.83556762317438 -6.06907
H 11.77855671614771 -5.99413545411714 -7.70694
H 10.95914159879452 -4.80183654312332 -8.57838
C 8.30025569864720 0.28835211187331 -1.29955
C 6.93019134607141 -0.35735247119398 -1.31502
C 7.04154363335134 -1.62925813332474 -0.491412
C 8.52145465793835 -1.76561520759978 -0.140588
C 9.21188760571864 -0.51054398019884 -0.530432
C 9.09736402391869 -2.98373136761577 0.0911471
C 8.38050146935041 -4.23690520491546 0.507287
C 8.89236470384619 -4.93904727113656 1.58082
S 10.39464777740483 -4.44238078095512 2.26875
C 11.25404596123880 -3.74403638117934 0.83121
C 10.54888591428942 -3.13495882421464 -0.169796
C 12.60242128141485 -3.93169477909651 0.638899
C 13.32089933892182 -3.48133786319964 -0.55635
C 12.56237444541394 -2.92652117075556 -1.54693
C 11.22406392386794 -2.68850211859452 -1.32423
C 7.31763206826091 -4.75010503136649 -0.241856
C 6.59093953329869 -5.86684509446659 0.292936
C 7.06891080124089 -6.46132143993040 1.42471
C 8.21753760101076 -6.02593096371303 2.15602
C 10.47414412272843 0.01807289015486 -0.265491
C 10.90381519437324 1.10759230118221 -1.02747
C 9.94983866769094 1.87195661337789 -1.78777
C 8.63286314393787 1.49034325231637 -1.92901
C 11.42833454992234 -0.55593395236565 0.71915
O 12.34386006206402 1.54023253684128 -0.916503
O 10.50747236731718 3.02997434731001 -2.44131
C 6.02348043463951 -1.81237222949465 0.763771
O 8.68216164326003 -6.70736898909524 3.30401
O 13.22625862167098 -4.76999965411983 1.64026
H 6.54988266857881 -0.44428720201146 -2.34398
H 6.23080723037349 0.25582812310235 -0.772143
H 6.82436727589715 -2.50544258512102 -1.21147
H 14.36979269727371 -3.50774057295915 -0.602473
H 13.05144130341871 -2.54429472201991 -2.43488
H 10.59861012280800 -2.37023550553481 -2.15029
H 7.25596937783220 -4.26740206832389 -1.20425
H 5.76061658391519 -6.28838332920037 -0.202746
H 6.51129744908440 -7.35114674407423 1.77412
H 7.98364778446601 2.00632331013268 -2.6409
H 10.92024175171563 -1.29646979849077 1.26111
H 12.30404763971700 -0.91473084969946 0.223558
H 11.78346132115830 0.18402921308081 1.48859
H 6.37145999384463 -2.50222390665960 1.51749
H 5.14864872966456 -2.38124156125783 0.476469
H 5.69930600718583 -0.90324104728456 1.22241
H 10.33367981439732 1.97866577898101 -4.68323
