# Supplementary material for: A light-fuelled nanoratchet shifts a coupled chemical equilibrium
Source: Nat Nanotechnol. 2021 Dec 16;17(2):159–65. doi: 10.1038/s41565-021-01021-z (PMC8956507; doi:10.1038/s41565-021-01021-z)
Supplement: Supplementary file 3 — Supplementary Data Set 2. Gaussian output and xyz files for computed structures. [file 41565_2021_1021_MOESM3_ESM.zip › +1-protonated-sampled-sturctures/SRR/1-H-opt_127.xyz]

260   0
energy: -42.791484405284 gnorm: -0.477421
C 13.23702306956042 1.02374950669242 -2.13627
C 14.45770477017557 1.04157628622914 -1.22605
C 13.40060927291323 1.70776192282485 -3.48572
O 14.17812785211360 0.96170314655969 -4.41961
C 10.27628625587965 4.00630794691189 -3.06421
C 8.76236418080649 4.02661271340246 -3.1033
O 8.10307629723723 3.68893674634576 -4.37755
C 10.76830384840597 4.18150628535574 -1.58439
C 13.96775936764932 -4.55832464860393 2.59799
C 14.31375869939073 -4.81047008535757 4.00781
C 13.61626196244567 -3.87633445039656 4.98917
C 12.10864326039178 -4.15984060940089 4.98412
C 11.22607380383974 -3.08470331651088 5.67875
C 9.66668415687242 -3.38816244713432 5.49241
C 9.07326873775870 -4.29891516711885 6.56503
C 7.54216351474037 -4.45966270092835 6.63301
C 6.72885264322374 -3.19617879425344 7.11468
C 5.28239091486549 -3.32422707277084 6.92635
C 4.71383923363363 -3.44574341278759 5.507
C 4.86928463103271 -2.10765571543670 4.66394
O 6.09706770126014 -2.10278195669620 3.9246
C 8.72735818015294 -7.39076470570340 3.32487
C 10.20892495627233 -7.54473049196297 3.39418
C 10.95433817224266 -7.08770948340907 2.13495
C 10.81193956183685 -8.13298826990239 0.983125
C 11.53622973819246 -7.63322276885951 -0.300175
C 11.47259959079409 -8.73487633301471 -1.43253
C 12.08460930604191 -8.36207427728332 -2.81809
C 11.39762851485051 -7.12790770123235 -3.53922
C 9.99736576407970 -7.49543314200163 -4.12934
C 9.27323732374847 -6.21871331430549 -4.63325
C 8.09311284089699 -6.48534498126456 -5.50402
C 7.54133142900202 -5.23504569691206 -6.22482
O 7.60705639685773 -4.15692441535149 -5.30085
C 6.54339511809083 -0.96421277220472 3.28199
C 7.94860757049039 -2.92200104127816 -5.93188
C 7.56246692076524 -1.02552330988496 2.33111
C 7.97212723674308 0.04218930018292 1.60365
C 7.39395143942002 1.27439909233123 1.82511
C 6.46520761766323 1.46447951168286 2.90857
C 6.07221184719845 0.30609417848183 3.61111
C 7.33701487461984 -2.40294665322292 -7.09023
C 7.62227942930104 -1.14451977176566 -7.51887
C 8.54142408421140 -0.32836713378423 -6.76355
C 9.11190796807475 -0.94876425277500 -5.59058
C 8.80927987473818 -2.17933812213900 -5.22358
C 7.80524551287325 2.47149380259253 1.17699
N 7.28596492138136 3.52857229189956 1.6574
C 8.92420377076751 0.94288725976966 -7.16365
N 9.91033782908951 1.64068173761119 -6.54299
C 13.68845348151744 -0.29927641645714 -4.6729
C 6.73867667505645 3.28807926357330 -4.24533
C 12.52592328832864 -0.48086674497806 -5.41047
C 12.11761407987245 -1.77714416251904 -5.75812
C 12.97186235005520 -2.88527496292751 -5.56633
C 14.11211172662431 -2.68454987721286 -4.81407
C 14.48721301219371 -1.43121064363708 -4.36515
O 12.52332458974572 -4.20909762706447 -5.88758
C 14.60372720681815 -3.90364441194824 -8.08828
C 14.59314687095813 -2.46941286241663 -8.61818
C 15.93508248761000 -1.61073189602825 -8.5069
C 15.77067505116982 -0.12957028583473 -8.84
C 14.87190747612176 0.60327069106628 -7.81539
C 15.12485332839432 2.09429893638828 -7.89163
C 14.04347114092416 2.91008660188289 -7.06888
C 12.57723612468117 2.70314822990261 -7.4499
C 11.53970955768435 3.52967043811497 -6.71314
C 10.11675787718486 3.11588722455242 -6.83413
C 3.06518400898430 -0.23751119132087 -2.48632
C 2.38879837996022 0.68898529219850 -1.45201
C 3.05744105683633 0.48097218382835 -0.0599456
C 2.26132203629435 0.98709432904125 1.13441
C 2.05826946789351 2.48827254361327 1.02424
C 3.35306747802043 3.26230565876087 1.0306
C 3.38004000353338 4.69307215799960 0.378593
C 4.74507853206578 5.29732446724333 0.228497
C 5.41265497661979 5.46961879384914 1.65914
C 6.87265844923896 5.98983460703069 1.42055
C 7.81540683361489 4.74096762990203 1.15685
C 5.84693242349714 3.88135977444545 -3.42684
C 4.51119163809544 3.40739598730450 -3.43994
C 4.13840333282229 2.27571710835735 -4.16865
C 5.06484625668720 1.80921530850959 -5.16742
C 6.34217929321807 2.28592435009358 -5.1123
O 2.80183971354455 1.67515287882333 -4.06659
C 2.76831260798583 0.23580298910631 -4.00295
C 12.24362938813292 -4.31652653101742 -7.27398
C 13.39878332822601 -4.83643016095248 -8.21272
H 12.99631566974938 0.01357157110431 -2.31468
H 14.85350678168449 2.07919859166797 -1.32855
H 14.19980857681147 1.10048397462409 -0.172229
H 15.20500641795380 0.25917560054363 -1.44157
H 14.05659909493182 2.67242289251039 -3.42224
H 12.51311393272604 1.99972911977471 -3.9696
H 10.71073767487510 4.78778305515648 -3.71604
H 8.40331922269156 4.99715609749560 -2.85884
H 8.28867934143540 3.31581016934732 -2.40574
H 10.28997283211116 4.94515633137046 -0.948725
H 10.49158138559623 3.30390147470723 -1.03733
H 11.86407173262401 4.10073420072959 -1.42978
H 14.61485502655379 -5.11427743351233 1.91573
H 14.19986968877137 -3.54790295529358 2.35748
H 15.32120161043861 -4.79943919297424 4.23533
H 13.87322305733721 -5.84467914266265 4.25772
H 13.80107000834402 -2.76120334399235 4.75889
H 14.01831252148626 -4.03201950217879 5.98609
H 12.11187629986595 -4.99225792276248 5.59608
H 11.73296841668886 -4.47740815459716 4.08782
H 11.59150907686309 -2.08955094793864 5.45472
H 11.41620847459716 -2.97593756529754 6.75896
H 9.50645213038183 -3.86091075203054 4.537
H 9.17256958819619 -2.45828944799544 5.46593
H 9.28451641829488 -4.12970710391100 7.64655
H 9.43046807359150 -5.29370160573596 6.354
H 7.33873019049778 -5.32553109717203 7.24251
H 7.24929066150915 -4.86513678349587 5.66504
H 7.05469274113149 -2.23542809012124 6.61023
H 6.97730739965461 -3.05526096988113 8.1722
H 4.82790094417860 -2.43427556237511 7.44845
H 4.94470333994780 -4.19464570617351 7.46919
H 3.65686497726242 -3.84388962935510 5.50021
H 5.35713721500450 -4.14509971401275 5.03518
H 4.88513495989476 -1.23321607345423 5.32145
H 4.00079190042390 -1.85786865644047 4.00921
H 8.16837160094548 -7.76755368160522 4.11744
H 8.44258315617549 -7.89186859233984 2.43438
H 10.66006961944399 -7.01378421043839 4.28366
H 10.47123970783359 -8.63366325290800 3.49859
H 10.48184465859420 -6.10646197249795 1.85872
H 12.01766925052161 -6.94715928148987 2.37936
H 11.31204195100782 -9.05248770974769 1.2539
H 9.74939330630433 -8.41320588410277 0.835689
H 11.05540047024342 -6.74440875596779 -0.685972
H 12.50786975610398 -7.25397102577099 -0.0721543
H 11.99039751269452 -9.62899573753099 -0.951921
H 10.42911981390603 -9.00380651124297 -1.5534
H 13.12796354743363 -8.29710492085696 -2.72539
H 11.95251024006328 -9.15324468487193 -3.61596
H 11.28859279860033 -6.32827995213786 -2.70946
H 12.12402375199478 -6.81036387795970 -4.26335
H 10.11480523567666 -8.08143678626722 -5.00807
H 9.43813325255929 -8.18541698884210 -3.47323
H 8.87938073286098 -5.57260435796950 -3.90898
H 10.00535108528732 -5.56279557951543 -5.12756
H 8.27097626964571 -7.21965512208746 -6.31037
H 7.30326004350563 -6.95287067108979 -4.89516
H 8.15228468357989 -5.13870408370751 -7.07996
H 6.50588065138247 -5.23582406057846 -6.60483
H 7.94414532942374 -1.96923994431273 2.09324
H 8.65952771113971 0.05528858859440 0.756706
H 6.18304268707646 2.41830086873699 3.26676
H 5.56834430326636 0.42860245315404 4.53311
H 6.54849201772866 -2.89957721256683 -7.52183
H 7.26332429737158 -0.80745981879073 -8.48107
H 9.67524762624918 -0.26328837692469 -4.96214
H 9.19786423444885 -2.60047291589588 -4.3162
H 8.48614931089166 2.50496011761681 0.347586
H 8.56587284919620 1.29318941816258 -8.02757
H 11.96326312679454 0.35333088756535 -5.7379
H 11.12995536930553 -1.88348893985935 -6.13975
H 14.77771487586114 -3.52200775446767 -4.70686
H 15.38157461944263 -1.22373069755924 -3.76828
H 14.80810774144749 -4.00488161345543 -7.04049
H 15.51752592806210 -4.39276661542727 -8.57244
H 14.20673613284065 -2.37016258790198 -9.6643
H 13.77561023409602 -1.93574057526943 -8.1222
H 16.41126148795344 -1.81706496026845 -7.54917
H 16.67057913369863 -2.05008982246409 -9.28023
H 16.73603894028800 0.41120430778362 -9.0463
H 15.22473799880066 -0.10004399162410 -9.76313
H 13.80457686184166 0.43011606038550 -8.02534
H 15.03528523026219 0.17089380868683 -6.82284
H 16.19277245812914 2.29154364896817 -7.49834
H 15.12411482186806 2.40957606575271 -8.93884
H 14.23577248169911 2.61880440691922 -6.00694
H 14.17611553474224 4.00527960061051 -7.06352
H 12.46011314875188 2.88394901295616 -8.49772
H 12.32869174984789 1.65230526896951 -7.27073
H 11.71752449111339 3.45395034529994 -5.58931
H 11.65887957809631 4.62770759450726 -6.91381
H 9.65647380882855 3.41780168534584 -7.78224
H 9.59097451456092 3.73527189544415 -6.10553
H 2.82458255072137 -1.30417919698506 -2.35907
H 4.16060667740281 -0.11738959919701 -2.19628
H 1.29305216882649 0.47736306495729 -1.49238
H 2.49960387311380 1.71720469312069 -1.72313
H 3.31823706101446 -0.60085226358791 0.0965987
H 4.11760352284564 0.87778770329081 -0.132293
H 1.36328508622526 0.48219568492395 1.37309
H 2.89749084798947 0.89029236147368 2.03603
H 1.62858617372220 2.65997179451411 0.0546654
H 1.33538003872006 2.81658384904110 1.7815
H 4.09303692968341 2.66581848720564 0.543459
H 3.61819528944139 3.13197686564875 2.11452
H 2.75443415436756 4.62342215060000 -0.503088
H 2.80703367255766 5.35938770406021 1.03571
H 5.30448690607870 4.51013658731099 -0.409709
H 4.68372581281483 6.18319465488322 -0.420346
H 4.81171298287380 6.12112307023573 2.27498
H 5.47936098630735 4.53045725708093 2.14156
H 6.75283862093443 6.64503617067932 0.53118
H 7.03823380858936 6.63759163381652 2.27781
H 8.86968552941883 4.80625854248363 1.557
H 7.94760797022213 4.52394604065416 0.0400745
H 5.97814360022655 4.73465735771431 -2.70324
H 3.91797796904900 3.78691278495937 -2.66449
H 4.77543210597918 1.12307412206810 -6.00196
H 7.10798849282083 1.84783470284131 -5.7706
H 3.56390382557298 -0.22345203276359 -4.65236
H 1.77799649806127 -0.11438482290928 -4.30814
H 11.93140144061506 -3.35970830073777 -7.5904
H 11.36524209582229 -4.99735298743770 -7.33691
H 13.63224023120815 -5.89127794166437 -7.92802
H 13.04254472913088 -4.89761543329628 -9.26774
C 8.41315214059832 0.01864008411817 -2.53324
C 7.02970967159257 -0.58311872148938 -2.66654
C 7.11853817051182 -1.88797801610296 -1.83196
C 8.53243113007988 -1.99895775976855 -1.29509
C 9.21034326220362 -0.71505906725718 -1.64959
C 9.11670987392634 -3.06284823916664 -0.66581
C 8.28179344591416 -4.18450220862567 -0.0653059
C 8.51789165369172 -4.48015997402832 1.29398
S 9.84294968302682 -3.51889033226434 2.06451
C 11.01864175042008 -3.78798375223536 0.680488
C 10.58321676548115 -3.32772056726317 -0.629155
C 12.32914194140404 -4.28380961246700 0.946124
C 13.18743490538720 -4.34111029196744 -0.195252
C 12.80725643676716 -3.88077797105123 -1.43641
C 11.50663244377502 -3.41532622048511 -1.68904
C 7.43454436980234 -4.94822066271506 -0.862327
C 6.82213433788325 -5.98904164975504 -0.196631
C 7.10281060294900 -6.28897520485687 1.0771
C 7.92763232650500 -5.61565176464285 1.9002
C 10.46922498685635 -0.09007375916636 -1.25223
C 10.92937516396105 1.04943740489264 -1.90445
C 10.11970341884165 1.68572788355245 -2.88859
C 8.86252065300608 1.12476941599476 -3.17106
C 11.15556218097224 -0.56092467192134 0.0479182
O 12.12114350370737 1.61593472663381 -1.48465
O 10.67760818239827 2.80156703918705 -3.58602
C 6.03686715927041 -2.00963200813750 -0.763115
O 8.32265312313417 -5.97086256429393 3.21703
O 12.52642399110170 -4.63715409715822 2.25731
H 6.87809735961541 -0.82318559315433 -3.69905
H 6.29304679397907 0.16007951422978 -2.43514
H 6.94201038298085 -2.82898026260163 -2.4321
H 14.15437594441473 -4.64499059728920 -0.0325408
H 13.62977264349582 -3.75206272893071 -2.20165
H 11.25067060235119 -2.97788917899304 -2.65408
H 7.37210100666166 -4.77836083664862 -1.92104
H 6.32329827638258 -6.69386340954365 -0.823415
H 6.54888847104704 -7.12237235850584 1.41769
H 8.23652069473565 1.62228595797558 -3.84784
H 12.10984312755643 -1.06012769820008 -0.0543532
H 11.21892254221673 0.26784613737982 0.692187
H 10.46574197986947 -1.25899698044731 0.534902
H 6.10672097737375 -2.94339728380331 -0.164568
H 4.97766651016153 -1.85985181194195 -1.18485
H 6.11922292962578 -1.14636114099077 -0.0526994
H 10.11515613647836 1.54209570161667 -5.58658
