# Supplementary material for: A light-fuelled nanoratchet shifts a coupled chemical equilibrium
Source: Nat Nanotechnol. 2021 Dec 16;17(2):159–65. doi: 10.1038/s41565-021-01021-z (PMC8956507; doi:10.1038/s41565-021-01021-z)
Supplement: Supplementary file 3 — Supplementary Data Set 2. Gaussian output and xyz files for computed structures. [file 41565_2021_1021_MOESM3_ESM.zip › +1-protonated-sampled-sturctures/SRR/1-H-opt_128.xyz]

260   0
energy: -42.763009629443 gnorm: -0.489979
C 13.93482506601611 -1.04788433707127 -2.97112
C 14.97097707359409 -1.56627776787343 -1.91904
C 14.12101012200771 0.40066258178715 -3.45991
O 13.60554665478494 1.33415030164157 -2.57728
C 12.08361089567465 -0.89839457918937 -6.67901
C 10.85056222084276 0.10146662347932 -6.63483
O 9.54927692166159 -0.40076450425545 -6.84803
C 13.31359290114626 -0.25528639811118 -7.16645
C 12.04447052192013 -1.93948747709752 2.7707
C 12.27900192204585 -1.23990833666317 4.08817
C 10.99500433720422 -0.65464360400125 4.7011
C 11.11342462736203 -0.05850451336923 6.13656
C 9.84166422034857 -0.04466585681029 6.92974
C 9.04903894894642 -1.35253804958055 6.89697
C 7.49612867651557 -1.10276308326245 7.24013
C 6.47114392924608 -1.73557449435233 6.18588
C 5.14159787351036 -1.13966717555216 6.48016
C 4.00955207958196 -1.63639590162714 5.51885
C 4.41235736925846 -1.52166350736252 4.07835
C 4.45471813145917 -0.02997591121052 3.72814
O 5.51614132160903 0.70941552579188 4.38256
C 5.37628408142497 -5.37958973378064 4.01109
C 5.79951767019221 -5.49592253697674 5.49992
C 7.32395311116843 -5.47001825825406 5.58659
C 8.07858238450243 -6.55955277969679 4.83852
C 9.54374674809897 -6.07953976366902 4.5885
C 10.58176804138611 -7.24916737103590 4.28246
C 9.90436071649175 -8.37452391278008 3.48221
C 9.75309346462655 -7.79939696638326 2.02431
C 9.68220970649574 -8.72963928959747 0.851777
C 9.92091490715444 -8.03571913568120 -0.47792
C 9.64618071947408 -9.00640762740862 -1.68232
C 9.72149567681521 -8.39233460874676 -2.99748
O 10.98082699507369 -7.81470765248786 -3.3704
C 6.79886689629263 0.65343181083101 3.80667
C 10.94332903599224 -7.15006800480789 -4.5863
C 7.25557683134262 -0.10966777571251 2.75447
C 8.42254062017520 0.21818315562198 2.13107
C 9.27728255390655 1.21093446458485 2.59907
C 8.94916284455507 1.80814941656379 3.73601
C 7.74395589935593 1.53656333838217 4.29854
C 11.51319511084724 -5.83985310494506 -4.60295
C 11.60322008584662 -5.27628889729407 -5.85105
C 10.97880668775313 -5.78875821865733 -7.02148
C 10.18972616633621 -6.99289982139176 -6.94521
C 10.27178979558192 -7.69440498777927 -5.73994
C 10.52180911081042 1.60898860540197 1.91688
N 10.76025332476215 1.57668225496557 0.671107
C 11.02611600384009 -5.04536541757117 -8.22577
N 10.41424509045524 -5.38976066925748 -9.41015
C 12.71473559394916 2.21925698731260 -3.15453
C 8.66534171631979 -0.04379068679914 -5.76984
C 11.31786617979741 1.97864351776906 -3.25832
C 10.42589930571622 2.80351892308420 -3.90267
C 10.90329462435946 4.04058174795713 -4.39529
C 12.26616785040692 4.36943098467053 -4.14627
C 13.14742233256509 3.45403023161249 -3.56777
O 10.03761133790074 4.87539573688767 -5.08936
C 8.99529092168193 4.21479385011799 -7.78663
C 8.02610156946099 4.34880186053181 -8.93031
C 7.32708573646412 2.98947047264360 -9.26741
C 8.26108914786286 1.79234833248438 -9.40187
C 7.52783411710898 0.52554463191696 -9.95049
C 8.44974114289449 -0.73788747844638 -9.89666
C 7.78072130428845 -1.86883949229402 -10.6348
C 8.47032909076630 -3.26109073829672 -10.429
C 9.90946633922777 -3.32892064441487 -10.8267
C 10.41957866302049 -4.72765110160618 -10.7166
C 6.86414929678796 2.39459290895350 -1.43457
C 6.13202845655158 3.68695940780367 -1.08414
C 6.97993405839954 4.83845799913061 -0.55719
C 7.64141004361907 5.74198460782032 -1.67446
C 8.48959820116047 7.02956939726542 -1.11027
C 9.83044094185827 6.66068170951806 -0.494262
C 10.95099849564591 6.37870212543077 -1.50919
C 11.97967278510769 5.45414105884892 -0.887474
C 11.45089286260940 4.09490635065237 -0.574626
C 12.55363624815910 3.11559522090107 -0.216668
C 11.97038874002327 1.73156887175595 0.0853717
C 7.39074944007689 0.45086450165676 -6.27291
C 6.32901122811495 0.77881161884688 -5.4382
C 6.45087784951516 0.77121094144504 -4.07305
C 7.70126556246473 0.26454908925916 -3.64853
C 8.74142808236489 -0.08560486671800 -4.40288
O 5.49263992480685 1.28585044666181 -3.16232
C 5.81522402592623 1.26266129733359 -1.79203
C 10.63558660192115 5.40341154595269 -6.30766
C 9.60930805351813 5.55942224137309 -7.41233
H 13.93446031810435 -1.70289800522835 -3.83094
H 14.73241353605116 -2.58267205537671 -1.89501
H 15.99775415005831 -1.46191663755536 -2.28882
H 14.88428141209726 -1.14780914600864 -0.885091
H 13.60669522113779 0.59502527404584 -4.40909
H 15.18046145717846 0.75788533202565 -3.52317
H 11.86589041372609 -1.93492496846115 -7.18444
H 11.06404630627395 0.89001720963631 -7.38819
H 10.85144393117301 0.57940434264338 -5.60524
H 13.66349614109780 0.50264579672637 -6.52609
H 14.08669420774669 -0.94323892024008 -7.24327
H 13.01492924066032 0.07712492650562 -8.13762
H 12.97187691101477 -2.12357683161402 2.21494
H 11.36038140212216 -1.33708732136965 2.11428
H 13.06668067355239 -0.44712450349545 4.02712
H 12.78545640121896 -1.92272731038497 4.80604
H 10.28900130335127 -1.54100916639184 4.7135
H 10.61461249509154 0.15146667462110 4.0643
H 11.62200401953243 0.93441919270717 6.07339
H 11.88023357447324 -0.77053833349975 6.60838
H 9.09442044570925 0.66178740752316 6.43175
H 10.11932812367512 0.29673038323019 7.97204
H 9.49922593502941 -2.05829020634395 7.62287
H 9.06613158689625 -1.83690953976005 5.97194
H 7.22116912092013 0.01430942616323 7.3788
H 7.24171711382197 -1.48206265618197 8.23236
H 6.40115450788196 -2.73634511654548 6.22595
H 6.81547747810875 -1.55225417708996 5.13878
H 5.29953254567956 -0.06959343088752 6.33345
H 4.75842881090255 -1.24542208887694 7.54164
H 3.08919490272537 -1.12160642480690 5.77576
H 3.77468298452251 -2.62270052209617 5.73686
H 3.63883198258169 -2.12916376818254 3.58415
H 5.40069440745540 -1.95497735249252 3.81362
H 3.57005741845421 0.45284219932496 4.11897
H 4.54545761445940 0.27062192346810 2.65525
H 4.27283918132990 -5.13969429681379 3.96834
H 5.52086724790326 -6.27366053616813 3.49761
H 5.30552909029878 -4.69742999211575 6.12799
H 5.30411926620822 -6.39958264386643 5.87002
H 7.71708642549341 -4.55871554529794 5.11464
H 7.48382253118702 -5.51322162586157 6.67488
H 7.84955787107164 -7.51838192174538 5.33708
H 7.59049593147622 -6.83502163912758 3.88584
H 9.50746002720001 -5.37187367109281 3.72767
H 10.01247456726473 -5.44413022242838 5.40899
H 11.39164164561370 -6.82842233809210 3.60416
H 10.98504189721270 -7.61527837642069 5.21886
H 10.38393955653821 -9.29289327420013 3.41822
H 8.94603880416555 -8.59286695366676 3.87296
H 8.88244382768712 -7.10049755605489 1.95839
H 10.68870609898831 -7.21913358536495 1.80574
H 10.42529051262653 -9.52794981271047 1.0175
H 8.73320361496832 -9.23874262642942 0.916946
H 9.23978124235919 -7.18864019153331 -0.475546
H 10.92279221849130 -7.66330698691248 -0.54213
H 10.32183303952035 -9.89607299733662 -1.54589
H 8.62312959319397 -9.38190945569412 -1.57819
H 9.60414778341077 -9.14582394907054 -3.79506
H 8.90613609926250 -7.64552875904494 -3.22294
H 6.59781974157644 -0.93572409643878 2.33701
H 8.73789861090331 -0.44507964640835 1.32382
H 9.46132470784183 2.69711521435234 4.12553
H 7.23269902689789 1.99805711690130 5.16307
H 11.88128545626593 -5.36852222613104 -3.67078
H 12.19765767800576 -4.43175896849877 -5.94613
H 9.66121238881212 -7.42783018157288 -7.78601
H 9.90451114730491 -8.72521998974737 -5.6807
H 11.26921007218396 2.02004409464639 2.60136
H 11.78811610623147 -4.31105499017569 -8.3525
H 10.87771500359673 1.01509834533868 -2.99171
H 9.39996043683863 2.53554979595549 -3.96365
H 12.60595573719495 5.31599468004386 -4.38596
H 14.19667303310406 3.67835622716725 -3.51782
H 9.75049126814559 3.45351497448322 -7.94419
H 8.41267707474825 3.95621247417420 -6.89941
H 7.27818569377253 5.19878182853306 -8.76182
H 8.55381789661975 4.65541771684008 -9.79909
H 6.56486898254530 2.85481461180665 -8.45732
H 6.61730332628871 2.99085783298328 -10.1402
H 9.04711543899484 2.11318897879757 -10.0815
H 8.69705123395933 1.56186534807547 -8.39865
H 6.51214935782935 0.36314248879691 -9.51991
H 7.28354629646042 0.74387633786210 -11.0102
H 9.39020169888837 -0.54996889744364 -10.451
H 8.74345134698165 -0.99876572678997 -8.82753
H 6.73941094010201 -1.97248189236816 -10.256
H 7.63234120853413 -1.63655569733474 -11.6913
H 8.43297144939126 -3.56820532185043 -9.36627
H 7.96835833553193 -4.14665460738712 -10.8919
H 10.05940355418671 -3.11226960952317 -11.9451
H 10.59638269929934 -2.63110469999627 -10.2505
H 11.41990256731352 -4.71121771109147 -11.0458
H 9.95465238437589 -5.41244573146965 -11.403
H 7.48128060937109 2.14380726371095 -0.628261
H 7.49305321298262 2.54129046931489 -2.33975
H 5.26500703211225 3.43362756793886 -0.396612
H 5.67278542719877 4.08838454214284 -1.98999
H 6.33997377817961 5.50688573350525 0.0119139
H 7.70782775862084 4.38852979279809 0.0503118
H 8.40942973430479 5.20691877300319 -2.23739
H 6.87819955721689 6.16958900366675 -2.36991
H 8.54583206392973 7.77145801385306 -1.86693
H 7.80643945620917 7.50483221804927 -0.351694
H 9.65888839678469 5.81609980430040 0.185947
H 10.10802777088925 7.46172476038879 0.220051
H 10.47264068770663 6.06443136532379 -2.40159
H 11.47297310929435 7.34288099625846 -1.49633
H 12.83734573970906 5.22498793279218 -1.55488
H 12.37166837732667 6.01617799459139 -0.0240083
H 10.68021028446797 4.01611699765872 0.222788
H 10.86024829568285 3.73859882943189 -1.46488
H 13.27586326153648 3.13134486659774 -1.10238
H 13.18082893671232 3.43314105292029 0.603863
H 12.82013357293222 1.20047191139609 0.60885
H 11.86865738581673 1.21638023286163 -0.90529
H 7.18787906946598 0.59211116612821 -7.2405
H 5.41335579297577 1.15400421980072 -5.89439
H 7.87908664405777 0.19697507622891 -2.55306
H 9.62230797472357 -0.39332688743388 -4.05941
H 6.21715044193546 0.36768256447911 -1.56099
H 4.88882649635994 1.37397277640418 -1.21782
H 11.49717072283334 4.88707433454522 -6.59946
H 10.92689465928630 6.44441300254840 -6.1105
H 8.76700179806463 6.21056468949868 -7.12219
H 10.08104611950407 6.02009213901811 -8.33236
C 9.49542277624556 -3.33328730807191 -4.36303
C 8.24864743671407 -3.95979616000800 -4.65802
C 7.55710319233005 -4.16937731902878 -3.27364
C 8.64616978715329 -3.99070929976716 -2.26267
C 9.70376226753694 -3.32535718179959 -2.96276
C 8.56370844437021 -4.44439839433201 -0.957169
C 7.40298130972974 -4.79682664650319 -0.11061
C 7.21188116135838 -4.33175790011477 1.16794
S 8.36492168936434 -3.31531537614394 1.97957
C 9.86897075170985 -3.95298695018630 1.16407
C 9.80218205950351 -4.34205137531275 -0.174509
C 11.13832358478271 -3.90016539848089 1.7796
C 12.24285244587792 -4.55752978792012 1.16477
C 12.12964688339422 -5.12158038981436 -0.0672609
C 10.91982840096332 -5.10609591625636 -0.712382
C 6.43075066117993 -5.67595059588525 -0.683724
C 5.32957207572087 -6.05171836399008 0.00565624
C 5.09157615141616 -5.47621455827631 1.30361
C 6.09805431555252 -4.66368832947322 1.93404
C 10.71412255696369 -2.48421601442359 -2.38637
C 11.59053705657234 -1.82844174679833 -3.18034
C 11.39283580119695 -1.79637070228791 -4.57427
C 10.30546254336612 -2.54455722460624 -5.15588
C 10.51297495744722 -1.95574137115968 -0.973415
O 12.58087096016680 -1.04635673734983 -2.51778
O 12.42710642516425 -1.22779410055707 -5.3315
C 6.31094180773467 -3.23550669539826 -3.0595
O 6.00503150213635 -4.32989871435839 3.30267
O 11.27680727881380 -3.14003109826589 2.93559
H 8.38204901343903 -4.88981727203896 -5.18837
H 7.59216235585697 -3.41462632500348 -5.30772
H 7.19070557101920 -5.22086446645925 -3.28337
H 13.21124959560109 -4.67682248754300 1.72902
H 12.91088163327590 -5.64267553770543 -0.559938
H 10.68259288572912 -5.73404374637843 -1.61127
H 6.63781378328269 -6.15028889271420 -1.70225
H 4.67446106899604 -6.88939076706511 -0.257355
H 4.20207244181298 -5.65000964921576 1.86906
H 10.15247192450975 -2.49203628753470 -6.1989
H 11.12275870871281 -2.51156668249172 -0.30629
H 10.77809722587650 -0.90834870428994 -0.901544
H 9.54305363228221 -2.06946070497485 -0.539731
H 6.63348810719103 -2.21458131726466 -2.90682
H 5.68413904384897 -3.39279913914355 -2.21483
H 5.64582191328051 -3.30475672205467 -3.90391
H 9.92720667791048 -6.29739563311869 -9.49458
