# Supplementary material for: A light-fuelled nanoratchet shifts a coupled chemical equilibrium
Source: Nat Nanotechnol. 2021 Dec 16;17(2):159–65. doi: 10.1038/s41565-021-01021-z (PMC8956507; doi:10.1038/s41565-021-01021-z)
Supplement: Supplementary file 3 — Supplementary Data Set 2. Gaussian output and xyz files for computed structures. [file 41565_2021_1021_MOESM3_ESM.zip › +1-protonated-sampled-sturctures/SRR/1-H-opt_129.xyz]

260   0
energy: -42.766786806634 gnorm: -0.448787
C 11.73784515907001 1.08972936254857 -2.16709
C 12.91168490510164 1.62071824107832 -1.24353
C 11.81854748011991 1.55042894982288 -3.62085
O 13.07251521167921 1.28704382345289 -4.28599
C 8.01137159741342 3.05786356949786 -4.92038
C 6.56539766925419 3.22724486877213 -4.3347
O 5.75930759005973 2.13983471711877 -4.20832
C 8.42259461567197 4.47547952898562 -5.34765
C 13.50019830684697 -3.26159752869793 1.59126
C 13.39222590968447 -1.76578045506200 1.86511
C 12.58711584945754 -1.50692049210819 3.17684
C 11.09640719651862 -1.45641922654444 2.83237
C 10.06518657817116 -1.52296875490820 3.99237
C 10.03071577846627 -2.83343203594769 4.82822
C 8.67674191488724 -3.10528435511234 5.55309
C 7.68537231864404 -3.84851423378706 4.68903
C 6.41722390600139 -4.35761639812638 5.39059
C 5.47117500858169 -5.06916796342542 4.47122
C 5.24264448069646 -4.26198801004344 3.13801
C 4.39949217475052 -2.98232752481867 3.35494
O 5.07427911401939 -2.11113846543490 4.22125
C 7.51811163632598 -7.95793979579928 2.90921
C 7.85866713698088 -8.12402408538275 4.34527
C 9.22101540810662 -8.77789158494576 4.49265
C 10.35618382320421 -7.98640059510553 3.86105
C 10.65353303473798 -8.10183816582826 2.32602
C 11.87056449684580 -7.15648972998829 1.96491
C 11.86262981435618 -6.74041965288456 0.543739
C 12.12698101470491 -7.95121932647686 -0.338499
C 11.97383953906811 -7.71886558173083 -1.88605
C 12.19494142543598 -6.25243321119874 -2.26859
C 12.01643562785983 -5.79191892558581 -3.78044
C 10.93673080165976 -6.60270653167620 -4.46239
O 10.69301771956286 -6.25753568468612 -5.85239
C 5.94421970466169 -1.28508393636512 3.67429
C 10.21517464803483 -4.94918032945897 -5.97954
C 6.24954033511258 -1.22316603076014 2.32555
C 6.98677610409570 -0.10494465158648 1.8401
C 7.65170754629395 0.77818188603395 2.79913
C 7.53199505731945 0.47274591597957 4.20152
C 6.59797993420950 -0.45950248257644 4.5748
C 9.45822768802420 -4.19252084693903 -5.02412
C 9.06870989630369 -2.90578427944498 -5.36999
C 9.51274108058491 -2.32645613607176 -6.60046
C 10.24857379085947 -3.13317610590034 -7.56534
C 10.55230827994696 -4.39020127549157 -7.23477
C 8.51639857561710 1.77446242057427 2.31631
N 8.24634482259899 2.44486025756528 1.22092
C 9.40021071376025 -0.97892350925726 -6.83731
N 9.96199538329838 -0.35472807962365 -7.89465
C 13.35598959027140 -0.01237779941204 -4.69224
C 5.26130259424070 1.99830519175508 -2.90277
C 14.69187608309711 -0.34221691051238 -4.61753
C 15.06633567071498 -1.61901032763727 -4.97769
C 14.22079916081253 -2.59765495591865 -5.39436
C 12.86440821220513 -2.21865016376495 -5.40169
C 12.41404592335809 -0.93119555608960 -5.17123
O 14.79288274796445 -3.80814578019559 -5.69597
C 15.79018078770558 -3.79108083493412 -8.38284
C 16.11319689700004 -3.03520806174520 -9.64649
C 15.70258603805444 -1.58921701666143 -9.82151
C 15.95540964913097 -0.79970414695072 -8.55453
C 15.49828033990189 0.66555371848577 -8.77006
C 15.01466631890729 1.30657763244776 -7.51613
C 13.73379466656552 2.16623162539881 -7.66979
C 12.43447926982102 1.26806444742904 -7.85095
C 11.21881241779215 1.88052592085775 -7.2631
C 9.99093746868054 1.13109903414210 -7.84315
C 2.57322170143796 3.16067266825600 1.71044
C 3.05850242052625 4.27990572554118 0.706272
C 2.38484944168693 5.65520334410826 0.772688
C 2.68562687890141 6.39525467710002 -0.522665
C 4.17761632851375 6.77695441166142 -0.760777
C 5.03728236339697 6.04095567585826 -1.75956
C 6.47796156544533 6.59127487083675 -1.68633
C 7.40072285704319 6.32769672359665 -0.478721
C 7.94381004498668 4.96668735514168 -0.53644
C 8.96471187187235 4.66535300247158 0.509936
C 9.27259190877913 3.14568299240299 0.571835
C 6.10843590103589 2.06133499584929 -1.75613
C 5.76558471174239 1.83780486499238 -0.478962
C 4.45190745513072 1.48676272167615 -0.243873
C 3.58852785312319 1.44321080035834 -1.33725
C 3.99563990933667 1.66679531462088 -2.64459
O 3.82705222120674 1.13206557038561 0.997183
C 3.65216715439539 2.18746962251808 1.96878
C 13.99988702365981 -4.52709140676245 -6.75467
C 14.30505843840704 -3.73862799059984 -8.02849
H 11.76340938815983 0.02700714827188 -2.08933
H 12.67724365053256 1.69413818102359 -0.147706
H 13.90659940580336 1.21188701912449 -1.37632
H 13.08400846293874 2.67720507001398 -1.50188
H 11.64490514661404 2.64463306542497 -3.6238
H 10.98438550312958 1.11607261833868 -4.19871
H 7.91003828308497 2.36897094832142 -5.80435
H 5.92570207232581 3.82622067766366 -5.02176
H 6.64197953493186 3.85226862043511 -3.38426
H 7.75114157280931 5.00647036357919 -6.07389
H 8.53024289844100 5.21112999249853 -4.5057
H 9.40354206351984 4.40227990205971 -5.86484
H 13.74978977625809 -3.86336306522774 2.54783
H 14.22403697350213 -3.63999615569893 0.805498
H 12.83108143289373 -1.25663540332013 1.10584
H 14.44134035406869 -1.47347437756174 1.88596
H 12.83682592064708 -0.56950399328137 3.63525
H 12.88017888027435 -2.12185973342192 4.00142
H 10.91450439253860 -2.32000264090313 2.26511
H 10.83734581098651 -0.64886042836144 2.10821
H 9.15011918013588 -1.30981349687250 3.50379
H 10.21945974597634 -0.62504449820035 4.66583
H 10.72587269542951 -2.79329455071387 5.62421
H 10.12820207125864 -3.71594814668995 4.18246
H 8.28718081495458 -2.18899584688384 6.02962
H 8.85221830184754 -3.75735811630730 6.41324
H 8.29409439048610 -4.73350176503221 4.29386
H 7.43668437127574 -3.25619856802387 3.80772
H 5.76095336051108 -3.55909453202594 5.89251
H 6.81936574625095 -4.93010204601836 6.25282
H 4.49665878209334 -5.15616342654828 4.95299
H 5.83237817678551 -6.07430370651258 4.2441
H 4.95423354382183 -4.87374544572568 2.24511
H 6.26222819153591 -3.82922974907273 2.84305
H 3.35116723105752 -3.05538790244603 3.74037
H 4.20782910908843 -2.42170174404512 2.46249
H 6.45009515600474 -7.80249775280394 2.64838
H 8.02630871458997 -8.79889535990505 2.40126
H 7.86395569123723 -7.14310744048191 4.81385
H 7.12246937021211 -8.66249960723666 4.8662
H 9.56820065432906 -9.18378048848624 5.50891
H 9.15130659473271 -9.77854211694400 3.90901
H 10.26170715086571 -6.95410390635580 4.18744
H 11.29282499214581 -8.27567941766566 4.30408
H 10.79020752716355 -9.16629246239705 2.14304
H 9.80085111203560 -7.77166343957453 1.80333
H 11.85844100733908 -6.30673298422369 2.6235
H 12.80173141822624 -7.68582793827496 2.15197
H 10.93878137742559 -6.28319442768697 0.271671
H 12.57603291381577 -5.96464076437971 0.329161
H 13.12589397194659 -8.42200787799609 -0.0817807
H 11.33818788327646 -8.74466829834536 -0.247022
H 12.61705656102741 -8.37439820356909 -2.46929
H 10.92492930273445 -7.89332530813665 -2.17153
H 11.57509492461920 -5.62275164152548 -1.66617
H 13.21746610275447 -5.90893720918112 -1.89481
H 11.89803409727565 -4.67431748667388 -3.98431
H 12.99171089494419 -6.02089289836286 -4.31623
H 11.09057117381993 -7.76228937236320 -4.50374
H 10.00401357714194 -6.54694892770587 -3.88374
H 5.88459707442038 -1.83466302031992 1.52257
H 7.40055219280269 -0.08826330010518 0.815937
H 8.05834741966765 0.99908778676376 4.99565
H 6.42178121215107 -0.64641250016218 5.60228
H 9.18343186143960 -4.72435491529817 -4.07598
H 8.72116874319016 -2.24141043887788 -4.57453
H 10.42257954354534 -2.87339619816342 -8.53921
H 11.01100552540156 -5.02440617984113 -7.94628
H 9.44778452723141 1.94821099238053 2.8934
H 8.90702312959590 -0.35993444112123 -6.13778
H 15.39838711933536 0.34744840342291 -4.27201
H 15.99174304650298 -1.91620013125154 -4.57243
H 12.13883774213423 -2.95607215844282 -5.60564
H 11.40929707035965 -0.58717161513380 -5.20458
H 16.42460651606706 -3.37281153980428 -7.56409
H 15.98592117321703 -4.86669852322028 -8.40967
H 17.24853729778372 -3.14130259602528 -9.76726
H 15.71357359988045 -3.64505010886937 -10.4556
H 16.20453660252774 -1.17479461509504 -10.7227
H 14.64530759733281 -1.45934642756237 -10.0762
H 15.41616648577555 -1.25050498779385 -7.69255
H 17.02922443094080 -0.92652872943172 -8.19611
H 16.27607234449860 1.32708679568165 -9.30091
H 14.73597730914909 0.80841433278691 -9.56083
H 14.79416177839996 0.51979216023577 -6.74521
H 15.86609084248998 1.93805824358561 -7.12737
H 13.68012596116938 2.81472121979187 -6.72764
H 13.86189600726752 2.90129354453421 -8.41752
H 12.33780571041931 0.95108009156550 -8.93419
H 12.52377751914030 0.26791685279562 -7.40904
H 11.20226377530252 1.95270541022655 -6.13387
H 11.35436040085977 2.93886653747880 -7.49018
H 9.77693003732109 1.58079966001743 -8.86218
H 9.06971928712866 1.36017341001022 -7.22561
H 1.69436196731372 2.73039797533150 1.2529
H 2.11708571089786 3.56332346827921 2.62894
H 2.82802807019140 3.92675887026755 -0.343831
H 4.17125249318340 4.37154877145474 0.68795
H 1.24458268622523 5.53280521114043 0.729346
H 2.67691720925571 6.14798919871944 1.71595
H 2.35168694937563 5.82767666457909 -1.39428
H 2.01375822924466 7.27555161206007 -0.533952
H 4.20955377456150 7.81393089814958 -1.08234
H 4.65917236051267 6.78946368012646 0.219255
H 4.58065527095980 6.21192480189271 -2.76338
H 5.09336277347323 4.95202096158125 -1.62042
H 6.98557235071607 6.39605867003622 -2.64323
H 6.39754462394520 7.68032643020597 -1.94513
H 8.19661626508941 7.05379508572126 -0.358529
H 6.74810629960943 6.31707342888128 0.433102
H 7.16448073144879 4.28646889222172 -0.452783
H 8.32316046039891 4.70487120459402 -1.49714
H 9.90525653743675 5.17280297451274 0.297658
H 8.60835080948361 4.95751855476967 1.52226
H 10.14525674425072 2.97737317967856 1.20773
H 9.51133270060192 2.73872475160099 -0.404873
H 7.16047941523110 2.11732210395933 -1.81373
H 6.52697257351837 1.88152683422546 0.304422
H 2.55556482861778 1.11731841213709 -1.22341
H 3.31728019082769 1.82233908963942 -3.4255
H 4.64931021298889 2.72857686760093 1.93445
H 3.44310696362737 1.71085775504927 2.94975
H 12.92798890795847 -4.63980735122187 -6.50809
H 14.50537343704988 -5.52849804861744 -6.86345
H 13.62645501029696 -4.00809994216162 -8.93752
H 14.10643671612471 -2.74917537063214 -7.71559
C 7.33210358600189 -0.65701467532726 -3.19341
C 6.20584600199814 -1.53695417720167 -3.56687
C 5.96108574204743 -2.45862573770341 -2.34639
C 7.38433432930548 -2.44956152948323 -1.80922
C 7.99433676139820 -1.20386678130262 -2.14341
C 8.15813567945611 -3.49112343880165 -1.22534
C 7.51427912291968 -4.73179610206346 -0.64768
C 8.11904879292600 -5.17625066997510 0.513309
S 9.34499973443867 -4.22954599421192 1.36369
C 10.28791600209760 -3.62486193468414 -0.0316587
C 9.57877502386946 -3.21811263971752 -1.13003
C 11.65706599703003 -3.46272384110337 0.0870332
C 12.37813709611315 -2.92034585134029 -1.03094
C 11.70528390401855 -2.58139186006418 -2.18894
C 10.36283854505930 -2.70216428769165 -2.19458
C 6.69559142514462 -5.47776100446542 -1.4086
C 6.25738035728281 -6.70139895396052 -0.908972
C 6.75101264553216 -7.18642677412445 0.31366
C 7.64686047115397 -6.39614347992545 1.04091
C 9.00997732635209 -0.38579560890367 -1.52537
C 9.43246872626727 0.79343869113541 -2.13487
C 8.71865268178472 1.29544669506742 -3.27643
C 7.67922281155809 0.52025796788896 -3.85097
C 9.53528458728364 -0.54618154276085 -0.154337
O 10.51809663789412 1.44609388663073 -1.61028
O 9.04284195070289 2.49668196625317 -4.05077
C 5.02428518149266 -1.97543167857763 -1.28165
O 8.06744097641105 -6.72230887081384 2.4066
O 12.22415793295770 -3.74745723735160 1.33025
H 6.53235435788445 -2.05622870785470 -4.48658
H 5.29596274158607 -0.92199021396505 -3.70261
H 5.74418362638670 -3.46621574098018 -2.59905
H 13.44942253902851 -2.78105818916877 -0.967562
H 12.17159400949411 -2.18759917480912 -3.02807
H 9.86553855242393 -2.31218534172162 -3.07747
H 6.54934238098718 -5.25758036126340 -2.44182
H 5.63286885171282 -7.33723275921319 -1.47858
H 6.60901721644700 -8.19298493684969 0.697355
H 7.25881786655658 0.69839018288334 -4.84073
H 8.98651785933457 -1.27098118744032 0.465476
H 10.61263934946275 -0.86645401106446 -0.216976
H 9.55598435253120 0.42676525940035 0.215969
H 4.66900550562217 -2.84522408229748 -0.690757
H 4.22944706791304 -1.31579620200112 -1.66857
H 5.53712589148651 -1.33942080351143 -0.524149
H 10.58229911123634 -0.85406667109613 -8.52224
