# Supplementary material for: A light-fuelled nanoratchet shifts a coupled chemical equilibrium
Source: Nat Nanotechnol. 2021 Dec 16;17(2):159–65. doi: 10.1038/s41565-021-01021-z (PMC8956507; doi:10.1038/s41565-021-01021-z)
Supplement: Supplementary file 3 — Supplementary Data Set 2. Gaussian output and xyz files for computed structures. [file 41565_2021_1021_MOESM3_ESM.zip › +1-protonated-sampled-sturctures/SRR/1-H-opt_13.xyz]

260   0
energy: -42.786432695651 gnorm: -0.48928
C 11.83463787286912 0.96016282985603 -2.3756
C 12.86198720908494 1.00410013446478 -1.26994
C 12.09329586391461 2.07961307597954 -3.40506
O 13.33065643263745 1.82119350353426 -4.16829
C 8.30989879216469 2.85293637458753 -4.99488
C 7.01700187018915 3.41402245147482 -4.50377
O 6.01754110918060 2.38882248463254 -4.51799
C 9.08701910970874 3.90523168998013 -5.76072
C 13.07287708715456 -3.47656302419304 2.2992
C 12.62435841364878 -1.96613772408685 2.36321
C 11.16739927046737 -1.96245091432080 2.95531
C 10.71766320732248 -0.77200918643577 3.76526
C 9.22693972645631 -0.90725611199607 4.20761
C 8.89962573186995 -2.17138532224380 4.93963
C 7.41223779719176 -2.43065514902350 5.30347
C 6.59445535562805 -2.89175118776502 4.0854
C 5.04563991463999 -2.60158201474197 4.11199
C 4.22698845702035 -3.62179034871306 3.37894
C 4.35693024280845 -3.32177280300225 1.84891
C 3.57650419172718 -2.07245677997547 1.54301
O 3.87918023726502 -0.82121809559419 2.17169
C 8.04092559937278 -8.38849775849589 2.51657
C 8.35575676722798 -8.71753521000488 3.94411
C 9.83593438037860 -8.95481376432722 4.20192
C 10.72081694190864 -7.75784148960981 4.23669
C 10.98751445521750 -7.08592747147798 2.92843
C 11.57297594882845 -7.89642297279859 1.79614
C 11.85369448108363 -6.99938661739322 0.60104
C 12.24826181805734 -7.70359000569975 -0.66662
C 12.71491141682108 -6.67448118740144 -1.79567
C 12.50534018524670 -7.20940712382263 -3.23097
C 11.02954686355471 -7.31621141993450 -3.492
C 10.82540752726423 -7.73169479216741 -4.94665
O 11.51562033656109 -6.79195653939005 -5.83343
C 5.08186548366722 -0.13635452274307 1.82441
C 10.97462985865197 -5.43489093012804 -5.83583
C 5.73951903263929 -0.35100960823926 0.654443
C 6.81511784774609 0.40616935952939 0.302277
C 7.36702045910286 1.35356246214259 1.15906
C 6.76679638964487 1.49426730293443 2.36519
C 5.64820706445937 0.84236706655602 2.67714
C 10.10549880117759 -4.74586343969673 -4.997
C 9.66992483592579 -3.51210247228432 -5.23252
C 10.19363527957578 -2.74341605840902 -6.27526
C 11.12533723014390 -3.37596906108231 -7.16357
C 11.49238836645591 -4.68569558622550 -6.95738
C 8.50821484357814 2.19446132088047 0.758729
N 8.97645298216931 3.15219414288099 1.41626
C 9.88100472230595 -1.40697766331796 -6.4115
N 10.16648176470737 -0.59368721069310 -7.4463
C 13.78573897250421 0.42839271686594 -4.28071
C 5.15565050640084 2.41743422191078 -3.40048
C 15.07949616385189 0.13456540172836 -3.92182
C 15.49066063708906 -1.19062652025607 -3.97542
C 14.65342919561422 -2.24480592459368 -4.411
C 13.36168112187726 -1.91137803223093 -4.7641
C 12.95482293515074 -0.57440483610523 -4.76643
O 15.32618162980949 -3.45602559885031 -4.62314
C 15.83446008732950 -2.56818525889684 -7.35876
C 15.37602113310279 -1.40761426192130 -8.34691
C 16.42766398163450 -0.31718650630649 -8.42463
C 15.75209642543773 1.07066745970058 -8.47291
C 15.22998570854770 1.50285363681437 -7.15442
C 14.38088358963656 2.83755496268403 -7.20188
C 13.12144660075400 2.78539731191964 -8.0594
C 12.11880679324833 1.69684811142710 -7.60688
C 10.78682684131013 1.73467362296266 -8.34557
C 9.73736717330014 0.84344855546006 -7.61248
C 2.21271938303707 1.72476374815020 2.00913
C 1.77370328468715 2.96133711738565 2.83345
C 2.66774288768689 4.17283939270412 2.53418
C 3.97476786909717 3.99126210068562 3.24345
C 5.03859919995160 4.89780959151846 2.62334
C 5.49390313734458 4.49884571882461 1.21173
C 6.79615410265402 5.18008658534033 0.691097
C 7.32496418487856 4.56812122590115 -0.638685
C 8.73935701425280 5.07060427782766 -0.976525
C 9.90664461061366 4.24804742241662 -0.561359
C 10.04602002700048 3.85275195032378 0.946991
C 5.04621256755412 1.34923809032782 -2.45353
C 4.35589660999772 1.56933643662262 -1.30974
C 3.74960251005822 2.79608476177086 -1.05482
C 3.83792768730378 3.83326302124990 -1.9044
C 4.58363624420392 3.64550035478381 -3.07117
O 3.10038514271417 3.01807532535281 0.136283
C 2.11144959075170 1.97357747682678 0.558434
C 14.77293946676973 -4.21393734924699 -5.71456
C 14.66961516828021 -3.61584393073907 -7.11416
H 11.71946590732230 -0.06829589203017 -2.87289
H 13.80740679612612 0.63937131966449 -1.5589
H 13.00825237249095 1.96462450937948 -0.903239
H 12.61081127716676 0.41578134084220 -0.407421
H 12.15948528464839 3.09391300353522 -3.07702
H 11.24569618779080 2.16306984305082 -4.05507
H 8.11584544060910 2.04992887674577 -5.75936
H 6.56726338058922 4.16410259214189 -5.07192
H 7.12329864445151 3.85943188015122 -3.47826
H 10.04483401033571 4.16163415353256 -5.29742
H 9.23861956689899 3.53437724383157 -6.75816
H 8.42609723410112 4.87107305297410 -5.83263
H 13.27885052060796 -3.91371534740178 3.3194
H 13.96191326174860 -3.59728313349916 1.65749
H 12.56649232366883 -1.49129590500792 1.37913
H 13.30120417558926 -1.46020802113083 3.02706
H 10.98751892951662 -2.82507540619757 3.51829
H 10.49909807089453 -1.96737070959813 2.03542
H 10.95234437838782 0.23964091719398 3.29396
H 11.35179189499487 -0.82328400799494 4.72092
H 8.55239818345201 -0.91203901268342 3.35539
H 8.87406212970080 -0.04170809809637 4.76797
H 9.57927922204078 -2.15285973864317 5.81183
H 9.33225764066397 -3.07511969386262 4.42566
H 7.04786721226573 -1.39401664335192 5.71139
H 7.17860143405170 -3.07725395965520 6.23063
H 6.84435385911863 -3.92529490500588 3.92167
H 7.06078832015687 -2.33898765843890 3.20499
H 4.75323727260057 -1.55822744959128 3.85534
H 4.78550369578926 -2.67920807985267 5.16865
H 3.18652999377015 -3.46547808425953 3.61478
H 4.53019649610582 -4.57501390058154 3.66008
H 3.98382551988116 -4.26011100500653 1.36193
H 5.35915541381977 -3.14750068236456 1.58367
H 2.38952972733496 -2.18965684014533 1.76579
H 3.56161637471041 -1.89864294669759 0.434984
H 6.97204225910912 -8.54855620675412 2.50558
H 8.64138850519767 -8.97171071772754 1.82705
H 8.05837754705439 -7.95905727292504 4.70452
H 7.75551106825204 -9.53382832838999 4.31558
H 10.10343602941236 -9.51768078702246 5.13888
H 10.31931615601438 -9.70353652234490 3.59999
H 10.31028872217404 -6.96437391938570 4.9728
H 11.69237580688451 -7.94786266794458 4.73057
H 10.07049560900418 -6.81970622463661 2.45489
H 11.44551666143148 -6.10700741142856 3.00968
H 12.50579468418913 -8.37500768003965 2.07688
H 10.80595380689393 -8.71022567777675 1.60128
H 11.00713668398837 -6.30074655030681 0.330294
H 12.59463919372095 -6.21773907072942 0.776895
H 13.05110778411311 -8.42230545784886 -0.520975
H 11.35855665850454 -8.30899927478448 -0.955361
H 12.10027598565296 -5.78605632980488 -1.72961
H 13.78762238303916 -6.35671016800935 -1.5943
H 12.92278230752937 -6.57057446169633 -4.00535
H 13.02717451714800 -8.16701584682098 -3.43601
H 10.50746592896683 -8.02957746377968 -2.76573
H 10.51075866506697 -6.34533542703527 -3.34374
H 11.32005805231643 -8.66642404647908 -5.12437
H 9.74111474750436 -7.89016134724647 -5.27145
H 5.30302662479237 -1.00410107153843 -0.122304
H 7.22139129135495 0.17199396155120 -0.69058
H 7.25323041918846 2.23692701521362 3.02488
H 5.25357713586659 0.98323204196997 3.70056
H 9.52136753321146 -5.34027346761473 -4.30908
H 8.89865248370454 -3.14603272651311 -4.60315
H 11.60172122574291 -2.79677443458419 -7.93501
H 12.42315227581976 -5.05109410752203 -7.4013
H 9.03477916361883 1.98604014765607 -0.08598
H 9.43350594195570 -0.91557576570283 -5.52144
H 15.76480589279546 0.95118832750655 -3.73053
H 16.53103027987801 -1.47071529653618 -3.86549
H 12.74881494846989 -2.74866557649074 -5.08095
H 12.07173246820632 -0.29540373123048 -5.22825
H 16.19963296919759 -2.22092653785759 -6.42163
H 16.76092774497980 -3.15628292419240 -7.76636
H 15.13025257423421 -1.88227065915197 -9.25989
H 14.44939548000440 -0.98127091074043 -7.94241
H 17.10877636409568 -0.41488876730187 -7.58637
H 17.04214487876149 -0.49962515064373 -9.34464
H 16.45035277761540 1.76556279048801 -8.99517
H 14.91020904424980 0.96935408058838 -9.18014
H 14.58658056157829 0.81412399049550 -6.64967
H 16.01657983537447 1.67553333715365 -6.40979
H 14.13287067590670 3.12818289096878 -6.2071
H 15.05119370574211 3.63201051391408 -7.53834
H 12.69096902427770 3.78030518486428 -8.09045
H 13.38938863219549 2.55909782945342 -9.06563
H 12.51114517030964 0.70896053738597 -7.90174
H 11.96690876704607 1.86091908609839 -6.52222
H 10.53634401336434 2.75919682130694 -8.41097
H 10.93474331472951 1.39364929489430 -9.37886
H 8.64845615855698 0.96579383632570 -7.905
H 9.67849775633079 1.26532827696334 -6.6362
H 1.57081381621858 0.87543204336957 2.28433
H 3.30125442304209 1.45534410141644 2.12362
H 1.99692741948240 2.65152170664254 3.88537
H 0.72037251392101 3.26788696483681 2.65723
H 2.89139413095889 4.32045081533975 1.45674
H 2.01664163487405 4.98319758422148 2.88948
H 3.83378508803616 4.29783824198673 4.2329
H 4.36452966138750 2.96818728264965 3.3709
H 4.58952218402359 5.87158748347638 2.42468
H 5.89684658256111 4.93501156789203 3.2187
H 4.71576192199445 4.71964250695315 0.499809
H 5.81116413618515 3.48386601451865 1.18462
H 6.61208894179031 6.22764126004976 0.489934
H 7.55127587421453 5.21615365998302 1.5186
H 7.21973957754408 3.46826316066754 -0.644127
H 6.56242505705787 4.95910217357597 -1.34161
H 8.89998364575305 5.25317307573234 -2.02164
H 8.95573960760273 6.07713538580391 -0.590814
H 10.06664229622616 3.34000691136953 -1.16712
H 10.83952773767433 4.70331512767623 -0.919364
H 10.15364398748121 4.72796559638098 1.55651
H 10.94684341771544 3.25430431658604 1.06314
H 5.63288350289513 0.49869358197445 -2.66945
H 4.23499953530600 0.77627083810530 -0.554635
H 3.54945240590421 4.82912254165720 -1.52786
H 4.70924612809805 4.47967109555830 -3.7378
H 2.33459458534409 1.20081800292772 -0.113552
H 1.01531801446484 2.45414361601516 0.392682
H 13.79214077070086 -4.56133498015253 -5.39716
H 15.38100458153505 -5.05193710343814 -5.71826
H 14.70184639370978 -4.42408999742113 -7.82547
H 13.75510913292670 -3.07946085035741 -7.26026
C 7.48864958323448 -0.95430137983657 -3.56381
C 6.41082162304755 -1.83971542838432 -4.04036
C 6.49258874081440 -3.05962940997658 -3.11893
C 7.78567384578845 -2.92238882636593 -2.35508
C 8.22150050165706 -1.55848171833446 -2.5416
C 8.47854107112468 -3.93305991954144 -1.6463
C 8.01253960710065 -5.24072602604440 -1.08903
C 8.35478095470995 -5.60221639903761 0.251336
S 9.26890964351113 -4.41676973740271 1.21912
C 10.36947439084419 -3.90329126710423 -0.0617363
C 9.88349969835695 -3.67718676031741 -1.33036
C 11.68361389269890 -3.81855595939820 0.35563
C 12.62744836657288 -3.46679191713959 -0.58733
C 12.29276114892166 -3.09416631685024 -1.85891
C 10.92139116931943 -3.16837637511290 -2.20766
C 7.42924322379145 -6.19829988340107 -1.97576
C 6.98413606327404 -7.35177126978008 -1.41183
C 7.25554995720144 -7.62665744891811 -0.0388126
C 7.90887784711138 -6.77768293758802 0.791524
C 9.06434567019697 -0.74232479282680 -1.81672
C 9.48529214572488 0.48210420269562 -2.34082
C 8.82387311817017 1.04710853065838 -3.48037
C 7.85099338510576 0.31015965445769 -4.07951
C 9.59082469889632 -1.12507330986326 -0.405219
O 10.51919827268835 1.11919475806456 -1.67955
O 9.11696336337291 2.29291869511277 -3.90696
C 5.30395665998074 -3.29026110857071 -2.21413
O 8.22201087354485 -7.01971908641635 2.20201
O 12.05171486863991 -4.30538758074987 1.6668
H 6.57123280683499 -2.12244782708645 -5.02366
H 5.43991278451054 -1.32456279349567 -4.15843
H 6.50875428993819 -3.94093453971431 -3.81025
H 13.71000297351304 -3.49324704468880 -0.33478
H 13.01015837491058 -2.87129314961868 -2.67791
H 10.56292832427499 -2.95739198585145 -3.13911
H 7.14614386680224 -5.89831230786332 -3.02906
H 6.44120314534049 -8.07009254503665 -2.06402
H 6.88922112215553 -8.56596472178201 0.341497
H 7.15961761157810 0.64181113576765 -4.79766
H 9.65550584751004 -0.24527878383478 0.270863
H 8.85218137985919 -1.90179017487354 -0.0401513
H 10.54596906573878 -1.59750398442037 -0.660049
H 4.34608466765181 -2.98793224542990 -2.61622
H 5.47629448807858 -2.74053619652084 -1.32384
H 5.26843797964325 -4.32440949199364 -1.93004
H 10.10258793812695 -0.93858847316882 -8.43749
