# Supplementary material for: A light-fuelled nanoratchet shifts a coupled chemical equilibrium
Source: Nat Nanotechnol. 2021 Dec 16;17(2):159–65. doi: 10.1038/s41565-021-01021-z (PMC8956507; doi:10.1038/s41565-021-01021-z)
Supplement: Supplementary file 3 — Supplementary Data Set 2. Gaussian output and xyz files for computed structures. [file 41565_2021_1021_MOESM3_ESM.zip › +1-protonated-sampled-sturctures/SRR/1-H-opt_130.xyz]

260   0
energy: -42.777817525944 gnorm: -0.467957
C 11.52053116749276 1.92266803654615 -3.10369
C 11.39653968738277 3.07965641091740 -4.11579
C 11.82242638595349 0.69914979732626 -4.05378
O 13.10835057232431 0.68303717315956 -4.52048
C 7.37646809339747 3.07537791964490 -4.85166
C 6.61745478381687 3.15783769670185 -3.5113
O 5.22672007277120 3.60569738195294 -3.5172
C 7.46660876656624 4.50962442782601 -5.32144
C 13.39975182966015 -2.97402096583583 1.93196
C 13.17090794624792 -1.52988466267967 1.86884
C 11.90984489317740 -0.95524975154581 2.59828
C 11.71927219052520 -1.32107653230635 4.01134
C 10.30300878995818 -1.39588267935652 4.52666
C 9.30351821760173 -2.12859161128103 3.63566
C 7.98669947802792 -2.50278467987087 4.21183
C 7.12314696438349 -3.31371232486531 3.23361
C 5.70875269636864 -3.79427880475389 3.5951
C 5.14556448086449 -4.64055390163639 2.49279
C 4.63807663249467 -3.84668458196100 1.23321
C 3.56015833608609 -2.85019550324751 1.40755
O 3.87350488691586 -1.83457631907147 2.39852
C 7.50049210601748 -7.72474763357423 2.79438
C 7.96623677286656 -7.82982107688195 4.29321
C 9.45918071370123 -8.16011327466262 4.46183
C 10.33985100972285 -7.28461289027004 3.49786
C 11.81350397453548 -7.75211111767157 3.53886
C 12.79211546703541 -7.12264438099782 2.48768
C 12.37285642883844 -7.43496580851981 1.0368
C 13.27244304459109 -6.84980838742524 -0.0136469
C 12.86466459630640 -7.26624305477324 -1.39069
C 11.41743633203463 -6.86167767452036 -1.77437
C 11.13071058574408 -7.08627581511550 -3.176
C 11.77642661052705 -6.22739253040111 -4.23921
O 11.03524674168508 -6.48075706823272 -5.49111
C 4.85397311126026 -0.90113620107862 2.13112
C 10.60040265788181 -5.27079656050106 -6.1032
C 5.32933488377425 -0.56445540258970 0.833064
C 6.41976037754349 0.21003878952773 0.644921
C 7.08012271466581 0.84365641440428 1.6887
C 6.67049833696102 0.59990112820991 3.0053
C 5.61125509372407 -0.27614725219977 3.16974
C 9.57662641927487 -4.55875218473851 -5.49685
C 9.19847197685448 -3.26664236349935 -5.8694
C 9.94752656535907 -2.51879404270439 -6.76751
C 10.86913144433328 -3.26815763419698 -7.4661
C 11.13020160961991 -4.63771724541787 -7.23608
C 8.03847072216526 1.89263910928366 1.4172
N 8.14956537041806 2.35607975976569 0.262247
C 9.82575846210283 -1.10852209617353 -6.90832
N 10.65934189626775 -0.34726264463619 -7.69507
C 13.61861977095697 -0.62336237190523 -4.68981
C 4.54837380624611 3.33158100378334 -2.2459
C 14.87571602231877 -0.93823619871134 -4.18726
C 15.29899143126089 -2.22131767788113 -4.15474
C 14.57127543278959 -3.20759152563794 -4.7488
C 13.29665402774607 -2.94332124770476 -5.22387
C 12.87342358083442 -1.67008842974758 -5.22535
O 15.11099886109340 -4.50248859286047 -4.70646
C 16.84237176409065 -3.91272179764705 -7.56024
C 16.77811922079579 -2.92816128962583 -8.77349
C 16.35623696455693 -1.50607103265496 -8.39195
C 16.37986492022191 -0.58407823439519 -9.62053
C 15.02963534692859 -0.65479068303792 -10.371
C 14.03729492979110 0.51008463508392 -9.92098
C 13.74706162547951 0.67696987850144 -8.43863
C 12.76585422514761 1.81209002380790 -8.04678
C 11.38957305098839 1.80631218485071 -8.66443
C 10.36070186440944 1.04859770516432 -7.87789
C 2.69695772418444 1.82566157867080 3.58664
C 3.94701246140261 2.67402822109689 3.95422
C 3.66779816420882 4.18871321510346 4.06717
C 4.93504071751853 5.02707387990112 4.23149
C 4.84264691746004 6.40507273490214 3.58736
C 4.76898642602861 6.25541431600853 2.03212
C 5.86166613151515 7.02165363062127 1.2792
C 7.23801215315546 6.41315984967780 1.581
C 7.42009862634107 5.10891811216762 0.767644
C 8.84748452485408 4.65315294891082 0.784475
C 9.08386112942841 3.33099824869549 -0.0238412
C 5.20726066338559 2.96136057582731 -1.10541
C 4.64383045071425 2.80806379974990 0.107566
C 3.27656082600516 2.95395434768065 0.213346
C 2.56673098908967 3.18224716394817 -0.98523
C 3.17208083459566 3.40015847264532 -2.17526
O 2.66597025295491 3.13896909004016 1.49974
C 2.51338857966940 1.86968231196916 2.12149
C 15.06645008121156 -5.17243212443659 -6.00476
C 15.41904961457720 -4.41437231556372 -7.32994
H 12.33954789351920 2.03366149444630 -2.39577
H 11.35379969585240 4.08127678020752 -3.71651
H 12.30301032262801 3.14165901695098 -4.67551
H 10.57023716066337 2.74789880626381 -4.80723
H 11.12440840202492 0.59558282989683 -4.94224
H 11.79081858362972 -0.22238932336866 -3.45942
H 6.88989189066804 2.48707510319696 -5.61572
H 7.24803130718755 3.66950684732035 -2.80071
H 6.43866123444247 2.15670542592319 -3.11217
H 8.02443554793457 5.07819942736278 -4.60482
H 8.07975269931756 4.39899998753546 -6.25528
H 6.50812058392853 4.96440532257205 -5.64737
H 13.68805808657240 -3.37491537331460 2.91203
H 14.21726297011665 -3.25386480110319 1.25739
H 13.14514920223379 -1.22140741880879 0.786117
H 14.20371345200355 -0.95639147476091 2.14522
H 11.00732520079720 -1.26929400059944 2.05027
H 11.92536635096654 0.17476172712684 2.56709
H 12.39184696112335 -0.67704202389559 4.69895
H 12.03625970489998 -2.33408167292145 4.16481
H 10.04817847131185 -0.29836088638740 4.61504
H 10.30094938465256 -1.83611989084587 5.52011
H 9.82013694728978 -2.92261996256841 3.21653
H 9.09352679826324 -1.39444130082675 2.86412
H 7.48598059379623 -1.61116696268777 4.54407
H 8.04682540009918 -2.93821528928000 5.22526
H 7.56801836624518 -4.16994422593566 2.77468
H 7.08445429136525 -2.63696739162057 2.36958
H 5.04505580294014 -2.93012957016555 3.84151
H 5.71746723892542 -4.30797759362684 4.52944
H 4.27150715438727 -5.22878774658217 2.90452
H 5.85821184513158 -5.44934570317192 2.15056
H 4.27109377134022 -4.51168319337141 0.459212
H 5.56494964933373 -3.32842412360926 0.7769
H 2.65025937088148 -3.29048769313040 1.70932
H 3.28658557956669 -2.22734536100446 0.534465
H 6.43761658468285 -7.55561271000893 2.80937
H 7.57248189051040 -8.67977980529527 2.31599
H 7.76819097933939 -6.82170290817151 4.685
H 7.41487966320430 -8.45332914725571 4.91894
H 9.73382421686222 -7.95401363186909 5.47605
H 9.62071927211038 -9.27747018676349 4.27894
H 9.98029773625106 -7.36600973754608 2.42445
H 10.33296982860776 -6.19690701646498 3.69658
H 12.18870168747378 -7.63289695435198 4.60704
H 11.83678520993039 -8.82888351097796 3.35359
H 12.77527209591123 -6.04484741999780 2.53
H 13.92364420201260 -7.34425459115378 2.5582
H 12.34502523686191 -8.47961260306058 0.777025
H 11.38846955714542 -7.08310151290381 0.880877
H 13.28882725417374 -5.73528366104190 0.19427
H 14.25147340236495 -7.21361912410928 0.244744
H 13.59192427500140 -6.88727284256083 -2.13705
H 12.99573308975403 -8.34180800693135 -1.49758
H 10.64282624251634 -7.42756603975252 -1.13771
H 11.26329495358192 -5.79875048487403 -1.53212
H 11.36301461228774 -8.13372051943128 -3.43794
H 10.12883173203903 -7.04213525654494 -3.30861
H 11.75903997312995 -5.11978372076756 -4.02576
H 12.77279759567287 -6.60591035220549 -4.28994
H 4.79881403635770 -0.90747656470306 -0.0103726
H 6.74675938018063 0.51445440747939 -0.363029
H 7.01135412677161 1.08815544482767 3.91474
H 5.40879561452610 -0.55748419974430 4.22438
H 8.95826099299317 -5.14062520571414 -4.83579
H 8.36758795167159 -2.91211044319177 -5.36035
H 11.38399985866958 -2.85232428711576 -8.30175
H 11.81027664024248 -5.17540343665634 -7.91032
H 8.65528525507563 2.17053694317465 2.29775
H 9.20113428498433 -0.58462966914681 -6.2626
H 15.46738383936184 -0.14153669862375 -3.80998
H 16.28041207305252 -2.41255353512241 -3.76911
H 12.83263685963991 -3.73386069089679 -5.78707
H 11.81548027909725 -1.52451459560841 -5.58013
H 17.25411253153498 -3.44491578799344 -6.64253
H 17.42801447706313 -4.84801669103442 -7.69531
H 17.77320479383683 -2.85568770466885 -9.2067
H 16.26295623266882 -3.39702387515734 -9.63442
H 15.31411371659522 -1.49319067011527 -8.09647
H 16.82660816642645 -1.06680587900239 -7.51642
H 16.64551355300199 0.42212954680291 -9.34114
H 17.21517793637080 -0.89627586318873 -10.2592
H 15.12937301635615 -0.70982369856148 -11.5137
H 14.52217843571710 -1.62269236431674 -10.1546
H 14.33173156280487 1.41419199536219 -10.4142
H 13.01066730936555 0.35229900273207 -10.3718
H 13.27277699332836 -0.25243673435850 -8.07115
H 14.69939346058701 0.66434216796683 -7.85307
H 12.62918438199116 1.70159745104947 -6.98825
H 13.33185605064536 2.78090312835513 -7.96086
H 11.08738381873817 2.91728409550926 -8.67792
H 11.50215182528566 1.55802347818021 -9.70259
H 9.41972829761913 1.01373042626896 -8.3357
H 10.15310554621257 1.46764163030276 -6.93218
H 1.74281296989552 2.16917725823261 4.13424
H 2.84579911262024 0.75629509224183 3.9719
H 4.76242852116549 2.42511899016553 3.20789
H 4.38972919629829 2.35838399572844 4.91376
H 3.09687156048722 4.57927399738297 3.21221
H 2.98670510568296 4.45660093238128 4.86485
H 5.20611683675118 5.05783064260960 5.29108
H 5.81936998259465 4.51939960378996 3.74016
H 3.91819437546921 6.85072467281162 4.0084
H 5.64855009419990 7.10575112669212 3.8077
H 3.72887121393429 6.57180987513558 1.66745
H 4.75181458229023 5.13888638576243 1.80876
H 5.68102961812968 6.89199827579251 0.170731
H 5.73871373727422 8.09504487220267 1.47909
H 8.01959903378195 7.03535627027893 1.17944
H 7.38964342506664 6.21060710862748 2.62812
H 6.84505429315406 4.22977534347179 0.986702
H 7.21942053192778 5.34403316004109 -0.297108
H 9.51813529679101 5.45341989102780 0.35042
H 9.18913756485081 4.49909110834518 1.78888
H 10.11768291020621 2.86226335869499 -0.0314997
H 8.98091611005150 3.51688038665184 -1.07319
H 6.32438881497038 2.83663505992261 -1.04347
H 5.38926142212628 2.66410298777543 0.970566
H 1.51367357815819 3.41492913048017 -0.867259
H 2.67670086097529 3.58385100376031 -3.14332
H 3.21836267880703 1.23787874174963 1.42076
H 1.52206866033873 1.54653969344354 1.97932
H 14.01263583644162 -5.58669626575760 -6.14393
H 15.74018473061418 -6.01811790844983 -6.02358
H 15.23870951567809 -5.07106469745947 -8.17743
H 14.58922397160160 -3.71417357125545 -7.60826
C 7.47332647742371 -0.91694668171809 -4.07711
C 6.31936459519933 -1.88128461927903 -4.25311
C 6.48071327283082 -2.92246688027741 -3.13074
C 7.79858457059580 -2.51724641174367 -2.38502
C 8.15531706420285 -1.18646694376661 -2.86912
C 8.47898683525978 -3.41265717168932 -1.63617
C 7.95415042977312 -4.68973962881887 -1.09677
C 8.26454673893035 -5.04594662594814 0.212745
S 9.44609619925317 -4.13193067851872 1.12436
C 10.47405789447960 -3.58349384795118 -0.186556
C 9.88162586419860 -3.22934190887480 -1.43379
C 11.84630358408628 -3.47783249958164 0.0968126
C 12.72812270207673 -3.34975867248016 -0.962293
C 12.19270580268859 -3.22061400354247 -2.28587
C 10.85269329235172 -3.02239277992351 -2.43665
C 7.17164391351049 -5.60000922636515 -1.82737
C 6.72338930151845 -6.78807284122260 -1.19173
C 6.83328723279772 -7.03670500255566 0.0960143
C 7.65464397271586 -6.23747198903463 0.829619
C 9.13505395044594 -0.29686417163937 -2.33397
C 9.32144569988502 0.92736380270273 -2.90516
C 8.50853224338202 1.26156072945757 -4.03668
C 7.63448775753591 0.33829602074913 -4.56627
C 9.72427349390198 -0.35628021750966 -0.983382
O 10.27126062852919 1.80760122984491 -2.28376
O 8.64262812013040 2.56096095162976 -4.60473
C 5.22159788527255 -3.06944974862654 -2.22527
O 8.02130805499199 -6.50143918001369 2.15701
O 12.31722858648523 -3.81460300091556 1.42463
H 6.19367681868752 -2.06160335534957 -5.32554
H 5.38033098698052 -1.27017040825099 -4.12744
H 6.65451527846628 -3.88866175873866 -3.62211
H 13.86366516585651 -3.36512560801366 -0.894884
H 12.96251290079995 -3.11954128754997 -3.08807
H 10.43921138051967 -2.65658490471766 -3.36754
H 7.01191737955374 -5.31805273454884 -2.88126
H 6.13348466722009 -7.44893010299160 -1.80951
H 6.32945521257233 -7.89346574096795 0.536223
H 7.00740502669213 0.60369472704896 -5.39587
H 8.96973999878696 -0.71970751785525 -0.304983
H 10.57966268849936 -1.06741599067415 -1.11187
H 10.14104968823730 0.53684229532169 -0.548999
H 5.34114630690908 -3.47840562054943 -1.18288
H 4.47801986011453 -3.72722002538993 -2.80966
H 4.70059672325778 -2.11187993793812 -2.02872
H 11.17024936186050 -0.77119529531376 -8.51756
