# Supplementary material for: A light-fuelled nanoratchet shifts a coupled chemical equilibrium
Source: Nat Nanotechnol. 2021 Dec 16;17(2):159–65. doi: 10.1038/s41565-021-01021-z (PMC8956507; doi:10.1038/s41565-021-01021-z)
Supplement: Supplementary file 3 — Supplementary Data Set 2. Gaussian output and xyz files for computed structures. [file 41565_2021_1021_MOESM3_ESM.zip › +1-protonated-sampled-sturctures/SRR/1-H-opt_131.xyz]

260   0
energy: -42.787726959456 gnorm: -0.459709
C 13.93432832848778 -1.19399642875143 -3.5808
C 14.97974671081098 -2.16632762632804 -2.9121
C 14.60394250377990 0.19677274627639 -3.67538
O 14.12843137646321 1.02388065088664 -4.70448
C 11.65870880729114 -0.70431696365968 -6.71246
C 10.47646580676654 0.29690068744326 -6.30451
O 9.23976241656950 -0.38324545575926 -6.08014
C 12.71530591815832 -0.14210706689718 -7.64937
C 12.14105878610203 -2.71838671431489 3.94143
C 12.12587069315514 -1.30045044016671 3.43158
C 10.66801790523644 -0.75381237055459 3.35783
C 9.72163649414236 -0.90121658552421 4.71889
C 8.23511432502965 -1.01440349044808 4.3363
C 7.23446329533958 -1.02708209662326 5.55089
C 5.76021778066773 -0.78515949987912 5.20203
C 5.23811537527052 -1.66608941607553 4.07141
C 3.75314287871546 -1.31817976875789 3.64029
C 3.25349774795999 -1.84702063924997 2.29993
C 4.06028565897458 -1.49658591989193 1.07926
C 4.25941684800684 -0.06143694622122 0.726773
O 4.94639870586638 0.59393326756643 1.80076
C 4.96948330039259 -5.35172332349433 4.08766
C 5.66558722469046 -5.41025336691078 5.49197
C 7.16356702060022 -5.00252488761179 5.41637
C 8.02296440806075 -6.05056052917620 4.72194
C 9.54313633801880 -5.77540632444584 4.5251
C 10.36206309686963 -6.86224355181775 3.94137
C 9.80092335845729 -7.36026019568839 2.55325
C 10.23490777467324 -8.80487192085988 2.19151
C 9.41597960733116 -9.33371494299096 1.0179
C 9.82866755072699 -8.89759375868498 -0.324423
C 11.14627296390384 -9.47265215866803 -0.705247
C 11.52205716188944 -9.12003855669314 -2.1332
O 11.81171968122980 -7.74901727808188 -2.24058
C 6.39743964847623 0.70490633577156 1.69067
C 11.98694251003707 -7.34883688961171 -3.56686
C 7.32509691067961 -0.03838667588666 0.985473
C 8.59066138973345 0.46337991997774 0.853126
C 9.00381133070140 1.67900980774732 1.46642
C 8.06645902666427 2.31010095203805 2.30878
C 6.83738895369708 1.76386483367111 2.46
C 11.73859874272333 -8.12631980927741 -4.70899
C 11.53461094497454 -7.53103462785469 -5.88807
C 11.77192222689046 -6.17143086545526 -6.10869
C 12.29220245482375 -5.46490889764105 -5.04448
C 12.31352825775330 -6.01892811631847 -3.80764
C 10.38988396243630 2.05499590298993 1.20428
N 11.06525660303072 1.74062828843724 0.198921
C 11.48484374969930 -5.49060207327799 -7.29218
N 11.57330575001590 -4.15230740927212 -7.5065
C 13.20744759100376 2.01100217994453 -4.22582
C 8.45116952696828 0.18960729984542 -5.01077
C 12.22787857587548 1.78263084720655 -3.24309
C 11.22085127570694 2.70632266245317 -3.14562
C 11.15193211183643 3.86988890220164 -3.89221
C 12.05971713674631 4.11616136785637 -4.8867
C 13.14704189948472 3.16116377259840 -5.03616
O 10.05411444735314 4.70861113044247 -3.60138
C 7.40738573929553 3.80684891246865 -6.08817
C 7.74537574344975 4.45262052765854 -7.4011
C 8.82961233318762 3.64751346492962 -8.13624
C 8.27284604063645 2.30594763079283 -8.48243
C 9.05828858390470 1.50167233386166 -9.50188
C 8.23871612914212 0.37886727950909 -10.1715
C 8.44189638108255 -0.96044620660524 -9.45158
C 9.65867323501425 -1.84735633955985 -9.90061
C 9.86618879808637 -3.04811799382654 -8.91498
C 11.33829623501005 -3.43170109128214 -8.82671
C 4.83716381584612 3.48314341101285 -1.40404
C 6.11617539726153 3.99455869518734 -0.774445
C 7.03588641162314 4.82147030358311 -1.69028
C 8.46455428901843 4.93522220692488 -1.21421
C 8.72034788806622 5.68274364031211 0.136725
C 10.08902232457890 5.63133008838059 0.673286
C 11.27998388269552 6.13425800834406 -0.164223
C 12.66282127020207 5.84746205589593 0.557906
C 12.93847216168705 4.44471031368825 0.881681
C 12.75236762839534 3.54160590146626 -0.310778
C 12.46619713164176 2.06990300265596 0.0326361
C 7.10695500296394 0.50950841803405 -5.32938
C 6.21099872527500 0.84886698828381 -4.34072
C 6.60588946246090 0.85648478491718 -3.00771
C 7.91788614966397 0.62445771250300 -2.67145
C 8.83545242855109 0.27283356399921 -3.68111
O 5.73536425789787 1.39499836842422 -2.03185
C 5.03606674346611 2.48297646733077 -2.53094
C 9.13773558258209 4.94456708087317 -4.67986
C 8.61324629706855 3.55343131553568 -5.10547
H 13.62995329592654 -1.44972250953850 -4.56276
H 15.85700618946277 -1.65416143145926 -2.426
H 14.40296694298352 -2.81008046745105 -2.16945
H 15.41845605265064 -2.91197546952296 -3.60666
H 15.70977750812068 0.15526806933584 -3.91053
H 14.46044682811168 0.61832700915450 -2.68789
H 11.03500978773540 -1.31195018193839 -7.40573
H 10.28311385555773 1.09492975849089 -7.07037
H 10.79340145061903 0.89081058489036 -5.43736
H 12.32528933120081 0.19570910626718 -8.57911
H 13.30161429881608 0.60771138845675 -7.18664
H 13.43023720588549 -0.92560279249581 -7.8799
H 12.10094158976746 -2.78995938410786 5.06723
H 13.10448225458938 -3.25364456217027 3.852
H 12.61309689781361 -1.41656705685045 2.438
H 12.64276674423300 -0.57798873802619 4.13083
H 10.08451887728470 -1.18301249451336 2.51678
H 10.72393398953640 0.37692492703227 3.08133
H 9.90547132946460 -0.03896918872511 5.38334
H 10.09521148030200 -1.80901659341122 5.23658
H 8.10847998345309 -1.95580510700094 3.72206
H 8.09057165004575 -0.26885508105054 3.60411
H 7.59898147428070 -0.32552924245545 6.33547
H 7.32293776505826 -1.99763703265366 6.10763
H 5.67495566773251 0.24829481186553 4.86425
H 5.11265496902134 -0.88694479914164 6.07115
H 5.30875948889014 -2.69671015886480 4.34328
H 5.90877349229648 -1.52950425675438 3.21133
H 3.63335747501494 -0.26819864838308 3.55605
H 3.07339974125606 -1.66924426546349 4.42499
H 2.22363083634728 -1.62038057299506 2.17319
H 3.17594653892585 -3.03039184663307 2.34654
H 3.67321504038808 -1.96217381967456 0.169116
H 5.06889385753847 -1.94799591983269 1.0875
H 3.27314105408871 0.36490637502247 0.383423
H 4.87348333848116 0.10520915768469 -0.129103
H 4.04401117475603 -4.74050033154383 4.18194
H 4.69483641225355 -6.31964192061394 3.64035
H 5.23497958765304 -4.72192309138678 6.22924
H 5.55993964644357 -6.38360565221824 6.06687
H 7.20662161616399 -3.99575826411511 5.00077
H 7.51023430033233 -4.92068683893680 6.49408
H 7.99153641498560 -6.96659802234828 5.35442
H 7.57352295566771 -6.35301747544757 3.73904
H 9.57802291423794 -4.89586739643641 3.9055
H 9.90498329612418 -5.56243947981765 5.52869
H 11.41962285396181 -6.55879904975728 4.04858
H 10.35978817067177 -7.70026796593709 4.58764
H 8.73578954995524 -7.11655601790669 2.44726
H 10.21096319431398 -6.58212606066166 1.93658
H 11.35626825757794 -9.00542309641014 2.12936
H 9.96591898168140 -9.50585507669129 3.0013
H 9.37616957789825 -10.45139735546061 0.947104
H 8.35929179467649 -9.08086325430658 1.12126
H 9.05830351217681 -9.16458598465100 -1.07846
H 9.89509993736754 -7.73964386005198 -0.36474
H 12.01388690814670 -9.13700052430096 -0.0317937
H 11.16594462466596 -10.58176734480240 -0.552089
H 12.34042352033245 -9.78414951913982 -2.51569
H 10.60282515093656 -9.40640208171595 -2.71142
H 7.11529870291930 -0.98334672919712 0.477289
H 9.42866543088899 -0.19900888309711 0.51367
H 8.35178616170772 3.22910949635363 2.77918
H 6.09177208472024 2.31523476230788 3.00202
H 11.79398796843961 -9.19300259183059 -4.53104
H 11.34156801250507 -8.15104308090504 -6.754
H 12.41725176240514 -4.39620132381665 -5.17806
H 12.49812532928335 -5.37199720532713 -2.97916
H 10.83855459645840 2.75069321586821 1.86748
H 11.19986387990151 -6.09452308059041 -8.12377
H 12.14241218069844 0.84311518913475 -2.767
H 10.32777861315200 2.48249116231343 -2.62262
H 11.84480084727451 4.98203384468414 -5.48847
H 13.91386999046257 3.35004008058179 -5.77512
H 6.92131845395464 2.79428145274539 -6.25543
H 6.66569882783081 4.44208169368956 -5.64463
H 6.86879202035980 4.49175049175457 -7.98751
H 8.00614696534321 5.48118926386402 -7.20564
H 9.16856618986601 4.17973042341182 -9.05108
H 9.78149407781465 3.57546722130315 -7.53601
H 8.01288141720191 1.74736304532553 -7.51902
H 7.14919476199909 2.34820820725267 -8.75565
H 9.31483549031939 2.19297595675531 -10.3333
H 9.97436291856988 1.20609464908565 -9.07248
H 7.15041979774004 0.55613728634677 -10.4349
H 8.73277406338229 0.23088018042627 -11.0979
H 8.57259596619017 -0.64321712113646 -8.42805
H 7.52371753511566 -1.53131647301957 -9.42841
H 9.43502147390457 -2.07975019174805 -10.9573
H 10.58620144540950 -1.24598882815787 -9.93627
H 9.60278850185062 -2.73411158533522 -7.8799
H 9.20045679428610 -3.83106011068117 -9.29983
H 11.99591869755954 -2.58203784986808 -8.80589
H 11.64509285039125 -4.24942264790366 -9.54349
H 4.20727602674042 4.28737370323958 -1.88993
H 4.20461274440319 2.93817602454994 -0.677899
H 6.64560109456443 3.14246223133238 -0.422061
H 5.91445011201716 4.67934281920783 0.0933816
H 7.01225223312754 4.21736831595825 -2.64459
H 6.53893940404708 5.77048155699801 -2.00404
H 8.79910788748652 3.84818027197238 -1.12364
H 8.93490661824491 5.53822567183148 -2.06766
H 8.34987026232171 6.69969010727346 0.0449659
H 8.09391902195986 5.19751967058223 0.870871
H 10.30437827473010 4.60534288416562 0.908537
H 10.12006028553271 6.21586074529966 1.62362
H 11.25604878112728 5.58408812964509 -1.07958
H 11.17388621773720 7.15300890324311 -0.502572
H 13.54528511058687 6.16784907060464 -0.0303692
H 12.65435099207012 6.58363522124077 1.40782
H 13.87526055269819 4.29390613341952 1.43741
H 12.23338927173537 4.13196511335568 1.62537
H 11.95196893743457 3.89968286978938 -0.911208
H 13.61199666962267 3.58321800203736 -0.999409
H 13.03081507833968 1.79365562950981 0.918268
H 12.79775421814456 1.46364263396747 -0.910978
H 6.70374655873787 0.55150708143507 -6.25745
H 5.15863369001011 1.03444589425460 -4.66325
H 8.29121368490619 0.56528708034426 -1.66141
H 9.84748157144855 -0.02919509101308 -3.42052
H 4.08735302319563 1.98500719577559 -2.83445
H 5.58206156929933 2.92563770187953 -3.38321
H 9.77524148999660 5.35214742424004 -5.44843
H 8.45428903394962 5.74226370426927 -4.35663
H 9.48772367348277 3.10067175440708 -5.62694
H 8.39828707164691 2.83316869130490 -4.34384
C 9.46000555851158 -3.53890478022719 -4.15053
C 8.06480626388973 -3.96510769248031 -4.34397
C 7.39245921517296 -3.84857952432934 -2.95083
C 8.57298005295275 -3.80183827789293 -2.0105
C 9.64988600522073 -3.17839269171123 -2.74963
C 8.54815885390357 -4.34782613782400 -0.740014
C 7.40859714403881 -5.00795987429833 -0.156355
C 7.10073157304114 -4.59490084054899 1.14375
S 8.22901170857209 -3.38251331928314 1.85402
C 9.84318317388248 -3.95947499075494 1.2807
C 9.85720930373852 -4.47194848493715 0.0255471
C 10.98923768419588 -3.84281666490747 2.14248
C 12.15965379516000 -4.26828201104247 1.48386
C 12.15695542528123 -5.02231421720209 0.367091
C 11.02093135097931 -5.07499330593855 -0.430752
C 6.57021921063542 -6.07136138740140 -0.651745
C 5.44741442485913 -6.49360877940790 0.047273
C 5.14790513748857 -5.98465410220211 1.29995
C 5.96228307170991 -5.03188385753209 1.82054
C 10.72787279111464 -2.46897894181293 -2.34731
C 11.68296650642880 -1.96940059045734 -3.29886
C 11.39580547097363 -2.14972150314231 -4.72101
C 10.28715297031350 -2.90396537158530 -5.10736
C 10.97959298178663 -2.04578424474909 -0.932253
O 12.74405547225063 -1.15757743039987 -2.87504
O 12.17958668017456 -1.60376482892411 -5.66406
C 6.56613133670252 -2.58200825192884 -2.73752
O 5.67409780491223 -4.54969550397801 3.13857
O 11.02838507749923 -3.44644866854073 3.51018
H 8.15082019552534 -5.03946227621370 -4.73055
H 7.59400853544220 -3.36453216432780 -5.16213
H 6.84964226431313 -4.77690984490284 -2.63469
H 13.04700122779790 -4.36762102236342 2.08387
H 12.96965367848716 -5.59543434995361 0.0187916
H 11.03053893444167 -5.65332895070863 -1.29886
H 6.90022325231572 -6.61563527074247 -1.48222
H 4.69316676192611 -7.13616285387771 -0.461998
H 4.17914781642337 -6.14482558429537 1.74233
H 10.08430423647455 -2.95099300466781 -6.18348
H 10.28833832662665 -2.30345300906069 -0.180377
H 12.05756992244252 -2.32036848639059 -0.607329
H 10.94743737235791 -0.98269197981277 -0.944567
H 5.87399080945518 -2.53300186481239 -1.93526
H 6.07474385372249 -2.23172500742399 -3.6694
H 7.31144090577390 -1.75898246276937 -2.52403
H 12.14433401138865 -3.45722135746342 -6.93081
