# Supplementary material for: A light-fuelled nanoratchet shifts a coupled chemical equilibrium
Source: Nat Nanotechnol. 2021 Dec 16;17(2):159–65. doi: 10.1038/s41565-021-01021-z (PMC8956507; doi:10.1038/s41565-021-01021-z)
Supplement: Supplementary file 3 — Supplementary Data Set 2. Gaussian output and xyz files for computed structures. [file 41565_2021_1021_MOESM3_ESM.zip › +1-protonated-sampled-sturctures/SRR/1-H-opt_132.xyz]

260   0
energy: -42.766360445268 gnorm: -0.462281
C 11.92932954103914 1.37636276152269 -2.61454
C 12.90238848838185 2.57478035349319 -2.66704
C 11.95740569527046 0.42638063629965 -3.84501
O 13.33347254155411 -0.11390110950721 -4.01309
C 8.41976628592880 3.74857776597861 -4.20331
C 7.44558977949538 3.67253317472904 -2.96125
O 6.28256431668768 3.06416500365601 -3.36606
C 9.45446935522309 4.79121084971001 -4.06445
C 13.21613754178558 -3.19344660934560 1.61364
C 13.38535692641699 -1.69992108091868 1.74884
C 12.55354525862717 -1.12818175331400 2.93727
C 11.07763698078248 -0.84730249125573 2.70753
C 10.15947348082451 -0.87769404428258 3.93099
C 10.30400004572227 -2.33943145334964 4.4301
C 9.07538863393916 -2.79369988167240 5.25324
C 7.91206962010110 -3.20186055680307 4.34361
C 6.71660764183572 -3.86048848815191 5.04833
C 5.98220887615471 -4.79973913291407 4.14982
C 5.38398294926870 -3.99255093181497 2.94898
C 4.26407809914470 -3.01852688984540 3.15882
O 4.59212376787422 -1.88795975931912 3.98234
C 7.73498193219263 -7.64316700176477 2.71354
C 8.37296476936949 -7.76521533551161 4.14249
C 9.83663227650888 -8.09505386282807 4.22353
C 10.68936286984921 -7.03339222853143 3.45467
C 11.06516286383856 -7.37777183835735 2.02568
C 12.09053154708906 -6.40642697441811 1.5594
C 12.34023914631168 -6.28950224540624 0.0716185
C 12.69602956447795 -7.64912902789949 -0.597102
C 12.25762569525690 -7.69115098811517 -2.12946
C 12.51744870874822 -6.47981944414672 -3.05962
C 11.96364150522081 -6.58273266534110 -4.44599
C 10.46376857693462 -6.79354048934576 -4.48541
O 9.91979222456512 -6.65180586994254 -5.84175
C 5.40048995127166 -0.84477007881350 3.36287
C 9.67197656617309 -5.35825954224218 -6.15276
C 5.95454636216276 -0.79981592199927 2.04634
C 6.82631368229845 0.17419244204564 1.74325
C 7.31941202155969 1.10747419561249 2.66599
C 6.81990662601450 1.06627971864551 4.01129
C 5.82637019121540 0.16648212555434 4.26289
C 9.09203247952057 -4.42182755185445 -5.26335
C 9.07925024687396 -3.05002047533027 -5.6109
C 9.45307033327398 -2.59407741716947 -6.92457
C 10.01980006081843 -3.60902547038784 -7.74621
C 10.10712326173574 -4.88410705321668 -7.37409
C 8.13737652415222 2.24794319743870 2.39261
N 8.63425049205697 2.49759485744947 1.27007
C 9.37998472439095 -1.20163314271048 -7.237
N 9.56515350396788 -0.69131383585701 -8.525
C 13.36998217321266 -1.37439706261488 -4.63073
C 5.52081168850304 2.46150529584366 -2.31036
C 14.56389537610723 -2.04427695787168 -4.16418
C 14.85524579940138 -3.28837718634540 -4.64484
C 14.02619343168057 -3.84909395657359 -5.60471
C 12.86844660782992 -3.20747703093064 -6.00711
C 12.48585494930202 -1.99019349335092 -5.53629
O 14.49749906979122 -5.10561053585033 -5.95341
C 16.72293936001192 -3.98569528647492 -7.60806
C 17.25571951390164 -2.62969125806636 -8.24299
C 16.69983792851025 -1.46198857923267 -7.43164
C 16.65595661743037 -0.09236148649731 -8.10253
C 15.20404999881684 0.52047644333620 -8.33025
C 14.50096586673444 0.90986843703380 -7.00934
C 13.16877547716158 1.71047361648624 -7.28125
C 12.14304423346488 1.02249321054219 -8.29873
C 10.72096691311768 1.51230854706721 -8.07353
C 9.70890354089982 0.69795807825894 -8.90268
C 1.95202597442253 2.56629768525074 2.12121
C 2.51350700900759 3.76614712518397 1.24671
C 2.05446084479465 5.14752134740162 1.67088
C 2.75225093041209 6.31575551032448 0.956834
C 4.28281469504974 6.32115796549878 1.2202
C 5.09041668984036 6.47477351714944 -0.106363
C 6.43173584836160 7.25170504079440 -0.00836562
C 7.40861442480616 6.65283997058886 0.936401
C 7.99256943433010 5.35457898486680 0.431597
C 9.13958814006110 4.84062344541650 1.34715
C 9.59646520776934 3.48507422080544 0.982751
C 5.84158055104171 2.37283237372203 -0.974698
C 4.94502166112099 1.89246409956603 -0.0618583
C 3.75198982185998 1.23452977832122 -0.406331
C 3.43380761520012 1.19442809505261 -1.80123
C 4.27450253471822 1.81833043574132 -2.676
O 2.73069932070780 0.73422027356061 0.523916
C 2.74695148918172 1.23661042888668 1.89107
C 14.63427509709385 -5.53634529134210 -7.2693
C 15.35307735354124 -4.48617325197758 -8.19477
H 12.15915506471829 0.77590082277435 -1.72184
H 12.91202564567302 3.05190137613290 -1.65322
H 13.91920893482112 2.16285479061458 -2.91152
H 12.63204539785284 3.31493402295188 -3.39228
H 11.65297811884418 0.85218604069422 -4.82514
H 11.39546487453778 -0.51922594107158 -3.66376
H 7.74694152430085 4.05349189204853 -5.08119
H 7.00714811763605 4.62223262784576 -2.71993
H 7.81917186506074 3.15161540399893 -2.09348
H 9.12253124072318 5.81543713300945 -3.86185
H 10.16896351071775 4.44762172707603 -3.30369
H 9.90671670577573 4.93945327315069 -5.00429
H 13.44177221615660 -3.79728483714407 2.57632
H 13.99914050510338 -3.63718220652104 0.965633
H 13.07077006669828 -1.28113128119431 0.75944
H 14.48248185411413 -1.50656409290949 1.84533
H 13.11128897892001 -0.23044374403952 3.42526
H 12.67934981533005 -2.01867766199433 3.55204
H 10.82355299004456 -1.53299566924136 1.88129
H 11.04770301188457 0.26574915526643 2.36101
H 9.13609948268714 -0.72958910412514 3.56436
H 10.37433467982876 -0.08593371130849 4.69049
H 11.15427400405031 -2.51082670404059 5.1254
H 10.48231705715836 -3.11196460150957 3.67683
H 8.65024586845807 -2.08075057848492 6.03721
H 9.31567534540286 -3.70047698834898 5.82453
H 8.27235778601322 -3.77423075600536 3.44194
H 7.49987238313239 -2.34297268322215 3.8464
H 6.02545268516114 -3.04348465335060 5.28454
H 7.00943602343018 -4.27949847723783 5.99255
H 5.11652704590746 -5.19392919928429 4.67379
H 6.64903183515217 -5.66525044225623 3.8458
H 5.16453372881573 -4.65972405013825 2.1019
H 6.23119941578187 -3.45605606947761 2.54753
H 3.42584067099270 -3.54639026085156 3.7422
H 4.07499862717395 -2.60988826828318 2.14802
H 6.74539067217960 -8.00751967158435 2.77669
H 8.23606537806557 -8.28336511966354 2.02384
H 8.20727753096489 -6.82015925563681 4.68
H 7.91566105086944 -8.47756287852565 4.78153
H 10.15931054939551 -8.17808693464305 5.25977
H 10.01866834963636 -9.07568091932730 3.80644
H 10.39072495208201 -6.04788859073913 3.62106
H 11.66006112951653 -6.99202069072953 4.00344
H 11.42699210471240 -8.48853170702803 1.95048
H 10.11904126057075 -7.38455974837463 1.507
H 11.74508757129177 -5.40289522146103 1.89975
H 13.05051101052268 -6.48727204221674 2.0096
H 11.53801069148995 -5.78306072991275 -0.408187
H 13.09974233629428 -5.63192799747272 -0.222045
H 13.77000597174933 -7.82587398770862 -0.523187
H 12.22592046664590 -8.52916038354649 -0.0575452
H 12.58098837045426 -8.66735049427104 -2.67343
H 11.15708230821455 -7.79781171816235 -2.13961
H 12.13366991997541 -5.52456970705349 -2.53467
H 13.62699968441397 -6.44688319821061 -3.1687
H 12.21784669549806 -5.68997007638970 -5.08546
H 12.32242915207569 -7.42380775710313 -4.9635
H 10.18294569001005 -7.80243913383514 -4.21967
H 9.96871408312068 -6.12001625849900 -3.7887
H 5.67714295833462 -1.49743923268886 1.30474
H 7.25000590625470 0.25949589832258 0.760542
H 7.31139285484212 1.66777897090696 4.75872
H 5.62219717839732 0.01443492258714 5.2963
H 8.93166984542701 -4.70993558837293 -4.24042
H 8.83095286019628 -2.34261338190387 -4.89332
H 10.29652549507467 -3.29522609742322 -8.68761
H 10.52415295438727 -5.70337419468311 -7.96343
H 8.41289141644368 2.89311148528141 3.17745
H 9.00513948639341 -0.51232588366021 -6.43766
H 15.19239589237007 -1.55007160665730 -3.43584
H 15.60880621502923 -3.89515258239782 -4.21005
H 12.41085757914242 -3.61158211417809 -6.92382
H 11.71814596199281 -1.43357080071593 -5.98357
H 16.57130062148850 -3.96048212117106 -6.52522
H 17.48856309463518 -4.74265599420738 -7.60026
H 18.30149188128478 -2.58992937205912 -8.10317
H 16.87145363613111 -2.62561093264541 -9.23877
H 15.67798539208385 -1.74117018808300 -7.18693
H 17.14863437741616 -1.40619329049551 -6.40898
H 17.33840987944048 0.68629143545229 -7.64064
H 17.09995289275308 -0.13533341104957 -9.05468
H 15.28850935781075 1.40070044544805 -8.94773
H 14.63470173842696 -0.31353723095079 -8.94437
H 14.41161286003208 0.08420256270740 -6.23409
H 15.17278791892777 1.63188531171662 -6.58529
H 12.72213106960826 1.99807683765267 -6.33009
H 13.42301751855006 2.70053707286450 -7.66052
H 12.35671449780852 1.23690843519803 -9.36767
H 12.23568488319235 -0.05191049241929 -8.14335
H 10.33123939303778 1.39015321823094 -7.06158
H 10.57464003359337 2.54761893516821 -8.18542
H 9.79835535958478 0.92151351256087 -9.98659
H 8.69777573985270 1.05279884521207 -8.71207
H 0.85586692706491 2.46699306170546 1.87769
H 1.99245269020641 2.83841216984141 3.17928
H 2.11792916319003 3.66934233823462 0.199894
H 3.59969420947846 3.66864159877913 1.23571
H 0.98730947649368 5.36732080875506 1.61144
H 2.20687273245287 5.32840674511609 2.75522
H 2.54919991475116 6.42638070723373 -0.11712
H 2.40340582775350 7.19606694994620 1.51218
H 4.42496359253269 7.13296151507387 1.89678
H 4.59683273560580 5.43199308248615 1.78876
H 4.45176477703153 6.88517104627157 -0.841033
H 5.20109466011982 5.45407616672009 -0.496034
H 6.88965535944307 7.34039608307664 -1.01852
H 6.21020210172391 8.25960283193718 0.383524
H 8.28449816044471 7.33013917694752 0.943662
H 6.99031653287368 6.55016922054271 1.97622
H 7.32682427652555 4.55369654949094 0.226799
H 8.41149650531870 5.57458981202309 -0.571444
H 9.98713286724844 5.53900816580534 1.06922
H 8.92314304779862 5.10373116915726 2.44887
H 10.51377558032614 3.20372482616833 1.45704
H 9.85239315081048 3.38552560019260 -0.0884909
H 6.71423925885326 2.86286770718459 -0.741407
H 5.31267401906830 1.98395177536147 0.945965
H 2.53412897941286 0.68154071145196 -2.1413
H 4.01655693871829 1.69277044348023 -3.7316
H 3.84113975518858 1.36127986090606 2.16169
H 2.35246404221452 0.48173550324393 2.58272
H 13.59303946305151 -5.75494991314721 -7.64075
H 15.23020746197558 -6.42950117367383 -7.19577
H 15.57914998629556 -4.95207301648816 -9.18589
H 14.58315101549241 -3.74069565996698 -8.53987
C 7.22332969231686 -0.50084605071508 -3.74418
C 6.07305288278850 -1.40756529631457 -4.14775
C 6.09237606184501 -2.46538337164568 -3.05587
C 7.46150193666332 -2.35951826361230 -2.3329
C 7.98970937285642 -1.02139704620820 -2.68725
C 7.91742028061998 -3.42729040169828 -1.63255
C 7.35541555085619 -4.65875113454849 -1.0526
C 7.78228964987654 -4.97597214152172 0.273527
S 8.93208154348408 -4.06398758270193 1.24886
C 9.98777200374147 -3.47352823155190 -0.0870198
C 9.41329895021703 -3.21717231610455 -1.35329
C 11.36578861363676 -3.37905291455250 0.135027
C 12.20074024542765 -2.98100828311902 -0.937332
C 11.69312524499094 -2.81440911350974 -2.2129
C 10.33423260391876 -2.91127884640328 -2.40126
C 6.55728780164919 -5.63968614332501 -1.73542
C 6.15222762582434 -6.74534521366294 -1.06728
C 6.57980805472615 -7.03867509396017 0.181819
C 7.35891597885625 -6.14237481540314 0.91483
C 9.04130846828606 -0.18829928281094 -2.13893
C 9.42177519108846 1.02343816426625 -2.74527
C 8.75220031402142 1.39706045197093 -3.92895
C 7.59948531811739 0.61220001826711 -4.32439
C 9.72395219902611 -0.52943248885460 -0.782112
O 10.55226874354970 1.76359182684652 -2.35319
O 9.01862295735823 2.51288883639265 -4.67968
C 4.97579158853401 -2.21423399384215 -2.0332
O 7.84337025479508 -6.32759814757842 2.20931
O 11.88355534893704 -3.57982178067744 1.40542
H 6.20949263698604 -1.85507981825104 -5.13256
H 5.10345737914388 -0.81183379434098 -4.1341
H 5.91553250663235 -3.42680060641636 -3.62228
H 13.23466328323147 -2.89177355120034 -0.861779
H 12.23760655938609 -2.75302185803132 -3.12093
H 9.82381924957019 -2.80973395133667 -3.38244
H 6.28194430648727 -5.43900616299756 -2.76373
H 5.47772911532202 -7.40862972164989 -1.62385
H 6.40867487893725 -8.03631224057533 0.475842
H 6.96107919240919 1.03463612727918 -5.17245
H 9.06617236021934 -1.11616593824204 -0.134868
H 10.67889330347733 -1.03797164880431 -0.981865
H 10.04119055801259 0.38479277793442 -0.235369
H 4.52065137884190 -3.20145663201746 -1.71699
H 4.16776129625072 -1.70031221565383 -2.52434
H 5.20042546357927 -1.57768454711664 -1.15024
H 9.73099229388391 -1.30530555301380 -9.25742
