# Supplementary material for: A light-fuelled nanoratchet shifts a coupled chemical equilibrium
Source: Nat Nanotechnol. 2021 Dec 16;17(2):159–65. doi: 10.1038/s41565-021-01021-z (PMC8956507; doi:10.1038/s41565-021-01021-z)
Supplement: Supplementary file 3 — Supplementary Data Set 2. Gaussian output and xyz files for computed structures. [file 41565_2021_1021_MOESM3_ESM.zip › +1-protonated-sampled-sturctures/SRR/1-H-opt_133.xyz]

260   0
energy: -42.767935653571 gnorm: -0.493793
C 11.96745377326697 2.07328586125848 -2.63768
C 12.70005386371182 3.14692254783924 -1.89831
C 12.09806183862420 2.31263312655697 -4.14479
O 11.79137800000091 1.14658113408535 -4.9244
C 8.24640170088913 3.39559433881202 -5.4067
C 7.05214908226826 4.21000296894372 -4.91708
O 6.00041784614527 3.33113335598892 -4.47293
C 9.03792543607495 4.36089833368087 -6.31019
C 13.73329889598014 -3.17921914244114 2.5657
C 13.31505555007334 -1.66401832793831 2.61338
C 11.87278809060450 -1.35598727328293 2.87512
C 11.42585816532360 -2.10723842047521 4.06515
C 9.89828666334779 -2.14901440474013 4.24586
C 9.39272885423178 -3.19071565024169 5.18587
C 7.84775427184429 -3.37284637338250 5.17855
C 7.19205887652684 -3.99987261044687 3.90047
C 5.75002031831668 -4.67848108096176 4.13655
C 5.16794688418519 -5.52333847736978 3.07129
C 5.07426627009391 -4.78645341046922 1.6688
C 4.07758400817134 -3.63150602786089 1.65575
O 4.28791353946424 -2.64280557087927 2.71364
C 7.83274542620692 -8.06507906054228 1.86781
C 7.94036360850697 -8.38512985617489 3.41371
C 9.34903333533325 -8.37952022941363 3.95422
C 9.88881727247304 -7.01774542918986 4.17063
C 11.33995057320683 -7.03061671142501 4.59707
C 12.14407691048823 -6.63391809743002 3.37635
C 12.25354275747023 -7.49014522387613 2.06604
C 13.13693406825055 -6.71496118823057 1.02265
C 13.02604940050420 -7.10642110630966 -0.422554
C 11.62289084829952 -6.79702359639677 -1.07369
C 11.62906411066483 -7.35215938238175 -2.57969
C 12.48393379279967 -6.61705603155808 -3.52479
O 12.10930116005591 -6.68921162957856 -4.89907
C 5.19418857031799 -1.63933636335245 2.35849
C 11.46506002113480 -5.60737433255705 -5.388
C 5.92560868505105 -1.58580189894110 1.17111
C 6.86276401953801 -0.58364524247440 1.0358
C 7.14942326538166 0.32366044941181 2.02575
C 6.40743569994522 0.25453111120614 3.20144
C 5.43859277737317 -0.66321210994008 3.3191
C 10.78260673662768 -4.65110841901072 -4.62704
C 10.00583906971348 -3.64311348077665 -5.19001
C 9.92372014777231 -3.59989178759515 -6.57642
C 10.70070956580095 -4.50384977223842 -7.32247
C 11.51750303946992 -5.45707063514298 -6.78929
C 8.18334503998888 1.39666424340797 1.81701
N 8.09029268120392 2.04030969614604 0.725207
C 9.12224198981285 -2.59548354409135 -7.24051
N 8.84837262066105 -2.31327888797166 -8.54709
C 12.73065074823349 0.07689030496152 -4.7507
C 5.70013212792036 3.34942858933394 -3.09168
C 13.99615281170248 0.08453960819680 -4.09944
C 14.81658509199702 -1.09689669567075 -4.12292
C 14.29746041439236 -2.22015895820512 -4.7485
C 12.97048938468821 -2.26202650605478 -5.18309
C 12.19934881671863 -1.13904977733644 -5.21994
O 15.08271251308694 -3.39973341517721 -4.90462
C 15.73476442902320 -2.24781414729524 -7.39875
C 15.61026589819542 -1.22510583429214 -8.54515
C 14.23003485977810 -0.63729581431721 -8.73219
C 14.17170120991227 0.23861065644277 -10.0128
C 12.74526034410637 0.32432651868192 -10.608
C 11.77257395131891 1.05051678711133 -9.65984
C 10.94711714351679 0.19999864370596 -8.55549
C 9.52998046917448 0.75700221815155 -8.4414
C 8.64155669532487 -0.02673441001973 -9.41445
C 7.86185397271298 -1.30159185269344 -8.99693
C 3.59363275985291 2.54164049315680 3.12315
C 3.34640501995364 4.02396677938769 3.34104
C 2.28088395256503 4.70552871585333 2.42207
C 2.44847248299383 6.23290411074824 2.31958
C 3.53819531100237 6.75109814851928 1.33724
C 4.98849144461916 6.30680012590228 1.60827
C 6.00917830452188 7.04986064269936 0.766171
C 7.37377355304990 6.44013001227529 0.912845
C 7.57936153827857 5.04122263627831 0.0668021
C 8.89604711253892 4.49871838087469 0.56126
C 9.10515858694768 2.92721203317522 0.284957
C 6.12173075034665 2.40640780276751 -2.16887
C 5.59786700561210 2.41042346896318 -0.86346
C 4.62948035480241 3.34502650351709 -0.385385
C 4.21105391692720 4.22369411178447 -1.4052
C 4.77876804555769 4.21631154251939 -2.68537
O 3.95700936694071 3.36090380153833 0.867536
C 4.47047248888134 2.43404880308167 1.81077
C 14.86802555268103 -4.12283806849628 -6.08983
C 14.61778060790423 -3.25129790634084 -7.35634
H 12.32799833140376 1.05461090523500 -2.22634
H 12.89807769173524 2.91600584156991 -0.859805
H 13.69998909053574 3.08033031156371 -2.38084
H 12.29195187060424 4.11568433319715 -2.15717
H 13.08738815886879 2.71131996639575 -4.44653
H 11.51899405011690 3.16991089738742 -4.51464
H 8.00411255020612 2.51021536074241 -5.9812
H 6.54682212803300 4.81572406286245 -5.6967
H 7.43371401599234 4.84191511384738 -4.07401
H 9.04901454553662 5.37658473083469 -5.78582
H 10.01911919185720 3.97908548577792 -6.66009
H 8.53071654192582 4.60141589978729 -7.24581
H 13.86684067266929 -3.66027867462133 3.54245
H 14.62810547451160 -3.47520727704280 2.12871
H 13.59397092912323 -1.18080624254977 1.68028
H 13.91473417478920 -1.12978315615779 3.31026
H 11.18491163699241 -1.73957704147042 2.04425
H 11.56025406758455 -0.31521274757949 3.01893
H 12.03819973612283 -1.86738114695586 4.95434
H 11.73531503790799 -3.16940802464472 3.92946
H 9.48617119855144 -2.27533968217443 3.20586
H 9.49348082382904 -1.18295425416648 4.57383
H 9.91991788028052 -3.04261366897738 6.15826
H 9.87761863480460 -4.09021776344577 4.88427
H 7.47413786737474 -2.40369578302084 5.41385
H 7.47561260793284 -3.96418884751066 6.0269
H 7.82146624253294 -4.80589812772700 3.40821
H 7.13452736525181 -3.25783114628519 3.11559
H 5.08003134715828 -3.73943318430748 4.26018
H 5.60573278059465 -5.04015508715912 5.0953
H 4.19536065358550 -5.86647826990198 3.27955
H 5.72547432722741 -6.48026976087697 2.9124
H 4.92196658611711 -5.49592219887766 0.866798
H 6.06062788424696 -4.37727966765596 1.59492
H 3.02864663097911 -4.06130314671910 1.8448
H 4.05668625731657 -3.18380067499037 0.65008
H 6.76058779975868 -8.02615815993198 1.58926
H 8.25481040920454 -8.87981992840268 1.29053
H 7.48836922496735 -7.57127266594966 3.98131
H 7.36384177990973 -9.24323229928975 3.7131
H 9.51230801719831 -9.04176960621357 4.87463
H 9.97606020955354 -8.85011556201315 3.20316
H 9.84313824216933 -6.41104324054424 3.23067
H 9.19627266463777 -6.59506219498153 4.8705
H 11.49983666591034 -6.24847439408973 5.33772
H 11.65944889054606 -8.05073335928171 4.89141
H 11.88293022224033 -5.52618518357366 3.18633
H 13.20458805878279 -6.29734365519919 3.68208
H 12.74560091687127 -8.46596240239145 2.4469
H 11.31789419005450 -7.61239635762486 1.6295
H 13.07097689577692 -5.67295557449771 1.09817
H 14.18096343771449 -6.87907037842453 1.47074
H 13.71768948593290 -6.46246989304930 -0.973992
H 13.34043716371676 -8.15235861328869 -0.51872
H 10.84293253847596 -7.24277838683176 -0.50562
H 11.39941420370074 -5.73920448083098 -0.931342
H 11.96887452149702 -8.41874788518301 -2.46668
H 10.63582867699074 -7.44893123827352 -2.9445
H 12.70210081659006 -5.52524098007310 -3.1869
H 13.54625126807537 -7.01369152358986 -3.48781
H 5.78851249743708 -2.25349325821637 0.395658
H 7.44156687367519 -0.48394448192277 0.156247
H 6.76812199004942 0.97011886850670 3.87315
H 4.79007535778680 -0.85285889700971 4.24006
H 10.89747784957242 -4.72040188670797 -3.61169
H 9.46307270733893 -3.04838847728992 -4.61158
H 10.45253704350582 -4.38658569697482 -8.35812
H 11.86241193379655 -6.30202793680626 -7.43631
H 9.06099853967417 1.36497201906516 2.44652
H 8.58699508385275 -1.92600229302874 -6.56911
H 14.28889461949547 1.03333672357638 -3.67707
H 15.68263730323205 -1.09674818676826 -3.56591
H 12.59419261295206 -3.22364000822270 -5.52738
H 11.26272799372965 -1.14185454745392 -5.67498
H 15.72213963203515 -1.62830816835910 -6.51248
H 16.67971556780837 -2.78949623403346 -7.3573
H 16.40523841432128 -0.40084287869895 -8.44554
H 15.93701966724368 -1.75541329923878 -9.46211
H 13.52017704737567 -1.41055999613440 -8.88585
H 13.93113516735378 -0.10831123503933 -7.80436
H 14.63257718840177 1.17376198854529 -9.85734
H 14.85353343301610 -0.26517386511272 -10.7776
H 12.75976435246844 0.68329668296371 -11.6337
H 12.47011888150592 -0.78548883399898 -10.76
H 12.28732543648220 1.89337412070191 -9.1304
H 11.05655117663394 1.65173838553218 -10.2437
H 11.03280219279136 -0.88823679243469 -8.70982
H 11.36458916977198 0.38533988897138 -7.47268
H 9.15716747129051 0.70067665071326 -7.38988
H 9.44227675692824 1.83019890224715 -8.63035
H 7.90146056803998 0.67333758877696 -9.83695
H 9.25707644214696 -0.38053259287658 -10.2393
H 7.30281946039118 -1.64231216260203 -9.83109
H 7.20516539961986 -1.04474376024693 -8.15956
H 2.71847274106474 1.96484509909204 3.0507
H 4.20744648013953 2.02021393546074 3.89277
H 4.32265465958063 4.47103027353203 3.18156
H 3.17349045111442 4.19757105605210 4.41587
H 2.40587820130062 4.30262264190747 1.33471
H 1.22721466574186 4.43547794987032 2.73246
H 1.52645287046054 6.74290036581103 2.01651
H 2.66095402206801 6.58835029069968 3.34456
H 3.23939600828810 6.54318620585937 0.285043
H 3.40534777604130 7.83954100165571 1.28813
H 5.01501679800910 5.25971263357941 1.43476
H 5.08152576264821 6.43846695214433 2.69917
H 5.64918312549257 7.01184082662582 -0.311485
H 6.02691533356896 8.09741331235074 1.10321
H 8.22179119258499 7.16405922044116 0.68482
H 7.45390718070951 6.16386234509777 1.95572
H 6.76427344030695 4.43008682328265 0.378801
H 7.69171417869286 5.19690493239076 -0.989671
H 9.74439766393826 5.05418822150862 0.146878
H 8.79653195061541 4.50648306663190 1.64397
H 10.03964228694926 2.51598948628089 0.667389
H 9.20510245345700 2.87743538069238 -0.819167
H 6.97740932509847 1.83481389879228 -2.47063
H 6.03858334672451 1.69511399424342 -0.135126
H 3.25056968809711 4.80374464346595 -1.33132
H 4.49248843480214 4.96731249785634 -3.4143
H 5.50925794503569 2.60894861618845 2.13359
H 4.28363916507982 1.44725732624279 1.36908
H 14.02223358063268 -4.72757780696934 -5.87734
H 15.74471846692790 -4.80359907049857 -6.1841
H 14.49442813891054 -3.94147508587003 -8.20561
H 13.59095534678412 -2.75606448827602 -7.29235
C 7.91228390277374 -0.69044383449141 -3.77069
C 6.84634731215575 -1.66645178561031 -4.0836
C 7.19728573979987 -2.84771436091965 -3.20171
C 8.44491467434756 -2.54448488367783 -2.41239
C 8.69720368229889 -1.13093884663391 -2.66719
C 9.33927149810816 -3.45101817064202 -1.80387
C 8.83154693906153 -4.76570505813173 -1.49462
C 8.90704655474357 -5.20158029479189 -0.123812
S 9.64920981743338 -4.16816622050804 1.10779
C 10.96733945011763 -3.50063546816136 0.178699
C 10.61353937549086 -3.14112589026431 -1.17722
C 12.28284855428529 -3.49236371716624 0.67037
C 13.26671780304276 -2.94611561713103 -0.205535
C 12.94467125315732 -2.50711739112940 -1.49619
C 11.71035773227465 -2.62747645899751 -1.97867
C 8.37356773204428 -5.67821598859869 -2.42726
C 7.96557437314869 -6.87357847536032 -2.049
C 8.02829586669181 -7.36834734171268 -0.736741
C 8.47147862438705 -6.47992884448117 0.239282
C 9.48073899818063 -0.15296100963581 -2.0738
C 9.74788935074685 1.09672788076942 -2.76953
C 8.92816847315678 1.53615854462982 -3.82161
C 7.99642609312302 0.58681460470194 -4.31592
C 10.08233908487677 -0.24730247341015 -0.663219
O 10.60726922907251 2.06452802163461 -2.21893
O 8.98292369405735 2.88786444299472 -4.20805
C 5.94712331134626 -3.11308367715675 -2.26366
O 8.40344998531019 -6.77627138421689 1.59241
O 12.64063614629932 -3.87946947308008 2.01129
H 6.83384949931583 -1.90926108154572 -5.1883
H 5.78260572764706 -1.37311980955801 -3.83754
H 7.43541094490142 -3.78212725732474 -3.77044
H 14.17829396988451 -2.50165203676816 0.184073
H 13.71698560278145 -2.26039361594390 -2.17551
H 11.49235831201283 -2.45870665990633 -3.03639
H 8.24441640063512 -5.29626213112134 -3.39305
H 7.62600846071566 -7.56085244220717 -2.84624
H 7.97927468767227 -8.41577218957316 -0.619451
H 7.22819587168921 0.99075518671340 -4.97219
H 11.16931152305709 -0.24620375440549 -0.618586
H 9.67782977263080 0.50373419851103 -0.0159994
H 9.59956813636046 -1.12242060550992 -0.185509
H 5.59679791398294 -2.20508380603863 -1.82388
H 6.24801268341132 -3.78128603247158 -1.443
H 5.19371434181380 -3.60269078279985 -2.87
H 9.50118749893215 -2.53962555307157 -9.29528
