# Supplementary material for: A light-fuelled nanoratchet shifts a coupled chemical equilibrium
Source: Nat Nanotechnol. 2021 Dec 16;17(2):159–65. doi: 10.1038/s41565-021-01021-z (PMC8956507; doi:10.1038/s41565-021-01021-z)
Supplement: Supplementary file 3 — Supplementary Data Set 2. Gaussian output and xyz files for computed structures. [file 41565_2021_1021_MOESM3_ESM.zip › +1-protonated-sampled-sturctures/SRR/1-H-opt_134.xyz]

260   0
energy: -42.782196190396 gnorm: -0.487489
C 11.41915397922947 -2.34619237093486 -4.77525
C 12.84958872562246 -2.83700444681359 -4.29488
C 11.62164463120509 -1.51073406763475 -6.10245
O 12.52744404515927 -0.34252721265781 -5.9256
C 7.78880298052016 -0.88515256812710 -6.60597
C 6.83183325971279 0.06674717067275 -5.76839
O 7.59077760605032 1.21071262703102 -5.33404
C 8.33900930161675 -0.23615170197714 -7.82937
C 12.61149892342517 -2.14208724466035 2.41375
C 11.81987920480344 -1.04262172269389 2.979
C 11.57526676620878 -1.12622196567357 4.46524
C 10.87274972426068 0.07695761196399 5.15298
C 9.38530780964577 0.23324836045161 4.69889
C 8.52232925317131 -0.32200746994049 5.8082
C 7.04933965855216 0.03130881277740 5.59683
C 6.24483024156555 -0.37184753085429 6.78786
C 5.34889311812624 -1.63284407277703 6.70207
C 4.18841609342157 -1.47925415085199 5.72909
C 4.63011769345435 -1.91064685141641 4.3478
C 3.85589812720726 -1.16936228948003 3.21269
O 4.41945198888635 -1.25249964767311 1.87205
C 8.23381955763048 -4.72530791169323 6.14059
C 9.59798216512460 -5.32899771065450 5.85006
C 9.62279786551749 -6.13862664023296 4.51453
C 11.00427907198551 -6.77123872489991 4.36514
C 11.31549811269615 -7.44660433462923 3.02547
C 10.54961250213610 -8.76366948999953 2.96636
C 10.52837325646249 -9.42498176047117 1.55735
C 9.56416880484619 -8.78616279509322 0.635598
C 9.69139144252875 -9.38687204438188 -0.784444
C 8.33184368944676 -9.67978680138004 -1.51084
C 7.43578861255429 -8.47132643648558 -1.5259
C 7.81223070500314 -7.57832703416384 -2.67427
O 9.14817376898145 -7.30783068778623 -2.58502
C 5.35420994491138 -0.24037096524709 1.66242
C 9.73209570520666 -6.84280534525247 -3.80783
C 6.73627910274562 -0.67243011362072 1.61717
C 7.73479317677526 0.20658742217642 1.44054
C 7.58136609964518 1.55417617637073 1.48516
C 6.30234904170022 1.97491621471343 1.72423
C 5.18236265319369 1.16246451998408 1.7143
C 11.16477061275743 -6.73407248220287 -3.7811
C 11.85818968831792 -6.27698647625598 -4.82267
C 11.21915000559019 -5.84231669847453 -5.98703
C 9.80951108351477 -5.85160351242055 -6.00316
C 9.06891913660655 -6.31717247199604 -4.93064
C 8.75391368380080 2.40323790160686 1.70081
N 9.88103644506166 2.01799077938880 2.22014
C 11.89887815878719 -5.23476326864382 -7.06232
N 11.40926127669895 -4.42442737988357 -8.04312
C 11.98494074126862 0.95085716925840 -5.7993
C 7.24623450473010 1.69690507474995 -4.02435
C 10.62806984055534 1.18518295856617 -5.44363
C 10.04647735189264 2.45166850068723 -5.55428
C 10.93366675030746 3.52434743520179 -5.72014
C 12.26846840172212 3.22787588738912 -6.03374
C 12.79541068557837 2.03872399395945 -6.16945
O 10.62891077479001 4.87214811413757 -5.39028
C 10.89931106320016 4.85190140413960 -8.63364
C 9.94939923347860 4.56254929441515 -9.91357
C 10.67655467568641 3.64718636514107 -11.0025
C 10.83550623469964 2.18977147919012 -10.4873
C 12.25917082920396 2.00180717763604 -10.104
C 12.64809636974874 0.55224057972272 -9.84923
C 12.47698870299122 -0.43912671094379 -11.0265
C 12.60904516055994 -1.94085915290633 -10.7042
C 11.72565454999643 -2.47423720849272 -9.54988
C 12.26973900786184 -3.76126505768263 -9.00768
C 7.51282296707731 5.92756477758816 0.0532665
C 8.36156529940311 6.13012235375667 -1.22166
C 9.49785158210780 5.17721452121250 -1.1577
C 10.36839319226676 5.07478556697140 -2.41117
C 11.49524384178009 4.09378638740636 -2.32388
C 11.03201784471180 2.60880727950273 -2.16527
C 12.22832565488820 1.72317407132640 -2.20329
C 13.15354164317610 1.65682502665006 -0.907349
C 12.36915823855110 1.50194139925484 0.48513
C 11.79383413977636 2.86542281547415 1.05101
C 11.02432119743063 2.81016453897362 2.37479
C 6.41191822831309 2.81516210195914 -4.02257
C 6.17133628282308 3.52504641363778 -2.8783
C 6.69102300592840 3.08977513907145 -1.66615
C 7.34143311365213 1.84843171233702 -1.69209
C 7.62026501675912 1.16005899276344 -2.78167
O 6.61319114815635 3.72859698435818 -0.36771
C 6.30809013094138 5.06529270271368 -0.300651
C 10.93322296263403 5.91931262990032 -6.29548
C 10.17933704784599 5.81511521244050 -7.58649
H 10.71923745097533 -3.11132570257088 -5.02514
H 13.34892159400638 -2.00630831909407 -3.80717
H 12.62394957235365 -3.62461757626975 -3.54386
H 13.38131719654269 -3.22643300989931 -5.08479
H 10.78358779557497 -1.04892011640030 -6.42273
H 12.03868559432251 -2.20106623105586 -6.82695
H 7.24262177966644 -1.79286698865680 -6.89798
H 6.49224317569732 -0.45207335587071 -4.92317
H 5.98402573412388 0.33986950118736 -6.42365
H 9.14017097412605 0.43490445679534 -7.45145
H 8.78278112361840 -0.90837853136964 -8.52565
H 7.66335276001383 0.46827797858766 -8.30895
H 13.64069797340356 -2.12241204546652 2.68618
H 12.72057202819973 -2.11956368253524 1.35735
H 10.85226512574636 -1.09806845413871 2.45991
H 12.30897959164056 -0.08109806752306 2.77162
H 12.53694383498798 -1.23259052315289 4.95772
H 11.15783953100819 -2.03548053754565 4.70125
H 11.43158120512557 0.99966121985172 4.92013
H 11.01778225226147 -0.05803663050619 6.23549
H 9.26785701085190 -0.21672364397296 3.68046
H 9.18218655768018 1.29519089057302 4.60902
H 8.72728219402477 0.06252947148861 6.81298
H 8.60463004714036 -1.45579682336415 5.88089
H 6.73226477306350 -0.45512435501894 4.65343
H 6.95540213164323 1.06108992105892 5.29909
H 5.50681092466250 0.49427693319417 7.07253
H 6.88772531338532 -0.60720637298221 7.65421
H 5.00897240638666 -2.04405979737357 7.69393
H 5.96090574342685 -2.55703271035505 6.38488
H 3.84689795580932 -0.50747798210532 5.68757
H 3.21159158091039 -1.94327268025942 6.03333
H 4.49304129079115 -2.95149752016459 4.26089
H 5.73448184162203 -1.76861582432458 4.0913
H 3.63138668345166 -0.10757208852571 3.4033
H 2.80084341234082 -1.52492069988615 3.18291
H 8.23106326377274 -4.01468248674476 7.03203
H 7.42842663638936 -5.40932547437043 6.3384
H 10.28425462766929 -4.54955537894475 5.75155
H 9.96735058248812 -5.95788948599209 6.6951
H 8.87922616769234 -6.96142138337968 4.49669
H 9.40587950473405 -5.57668895648637 3.65529
H 11.67990965328290 -5.91177949881838 4.46304
H 11.32446840986337 -7.33405067777977 5.22835
H 10.95394779695548 -6.90089045115704 2.16445
H 12.38971274919907 -7.59822272248849 2.85314
H 10.97808424353033 -9.57873212685946 3.64608
H 9.48027470333114 -8.68312396131804 3.2832
H 11.49028172693864 -9.33916832691856 1.02695
H 10.34485628657664 -10.50959800673462 1.73692
H 8.51528687164620 -8.96700091263827 0.948417
H 9.61514123141753 -7.71458207419004 0.58585
H 10.29728877282408 -8.71997359937635 -1.45632
H 10.29978046794099 -10.26415380608056 -0.782521
H 8.36072041950000 -10.12433014199782 -2.49004
H 7.87046816939928 -10.49063848810784 -0.900446
H 6.34412282640169 -8.71294912753518 -1.66647
H 7.43071756363607 -7.95780944994228 -0.557661
H 7.64511650805069 -8.19373591946903 -3.5112
H 7.33418898669526 -6.54077132070194 -2.58055
H 6.94374592422306 -1.73104682057473 1.65469
H 8.67719900798772 -0.21102675219463 1.07438
H 6.15881536922994 2.96480530952062 1.98339
H 4.18485704928148 1.53119163333451 1.88435
H 11.75966764001042 -7.14698922463833 -2.97396
H 12.91139773336536 -6.26092134126806 -4.94609
H 9.30704794085064 -5.37515404468260 -6.82581
H 7.92902666201821 -6.28534037392498 -4.96795
H 8.62294983876777 3.40545842307745 1.26671
H 13.01434835635859 -5.21532249128300 -7.06336
H 9.96058627392657 0.42262391497120 -5.05357
H 9.07388565522758 2.72299914374879 -5.25911
H 12.85447878335870 4.15122192507311 -6.26494
H 13.77120321466252 1.94879426481571 -6.5546
H 11.83004985869286 5.39496715119332 -8.94338
H 11.23262258413908 3.89919089127572 -8.2431
H 9.07762015187877 3.91239162483893 -9.62094
H 9.65553218424819 5.51227141682172 -10.5504
H 10.07713576576625 3.55764186613745 -11.8869
H 11.67015920211443 3.97457116153133 -11.3591
H 10.08432278264586 2.01934900969103 -9.71272
H 10.59609708452094 1.54691124618328 -11.3113
H 12.78434894184772 2.36854992720403 -10.9667
H 12.62931306645970 2.68436399321256 -9.2623
H 13.67082987151651 0.43491607135617 -9.39252
H 12.04107060454448 0.23443843830025 -9.0453
H 11.50070976773019 -0.32817710968820 -11.398
H 13.16759787662948 -0.18366413950810 -11.7565
H 12.53029555856551 -2.66047821066127 -11.5653
H 13.64700669830447 -2.07762456247814 -10.3295
H 11.76903468453939 -1.68261849415223 -8.78525
H 10.61710778757105 -2.62737261273310 -9.74971
H 13.28366743989944 -3.62373564988148 -8.64737
H 12.39827519717475 -4.45531516323134 -9.82115
H 7.15264641558636 6.85148073645191 0.407298
H 8.00744523434765 5.53937613458929 0.981787
H 8.66312033379914 7.15196939518052 -1.21015
H 7.82012203401414 6.06404941650238 -2.15839
H 10.12877704507293 5.54203961194093 -0.335828
H 9.05437358055464 4.21319873521536 -0.814508
H 9.76843467164792 4.71092604710164 -3.30486
H 10.82686549763908 6.06321408063753 -2.70935
H 12.22825325809314 4.17499831289148 -3.1898
H 12.13485505743193 4.30555138278881 -1.45266
H 10.32621169689680 2.29802946125637 -2.9477
H 10.46576246671146 2.49020824914157 -1.15852
H 11.88259547314250 0.67851890577427 -2.32154
H 12.85067588162343 2.01423318531408 -3.09734
H 13.92938748592710 0.89526946371209 -0.965715
H 13.59689302327400 2.64744021392021 -0.815271
H 11.60365562339778 0.67833001410019 0.505701
H 13.09906042226992 1.15757355756620 1.21871
H 12.67293731208376 3.54954092265664 1.19689
H 11.11873963487316 3.34106161913216 0.320315
H 10.66537327223069 3.77662814260672 2.74995
H 11.69562786297678 2.42106016743626 3.17843
H 6.18512602439805 3.20701101505486 -4.99452
H 5.60264080455019 4.44597743089673 -3.012
H 7.76480112285891 1.58102710224250 -0.734742
H 8.17603136861784 0.21820188178131 -2.72461
H 5.55712342124635 5.03311097967184 0.593269
H 6.02109529306890 5.52147609642933 -1.22254
H 12.02902927907820 6.03998476591347 -6.4358
H 10.69392710508767 6.88605249904319 -5.68112
H 9.21094862148780 5.51114473329775 -7.35667
H 10.20005216780856 6.75403440864382 -8.07277
C 7.01453145540558 -3.36534513769520 -3.02848
C 5.70695350604392 -3.98106926651834 -2.53485
C 5.85789034566942 -4.05048026241913 -1.00413
C 7.42498555154488 -3.97768640678673 -0.838188
C 7.99148467305031 -3.39198932023723 -2.01849
C 8.03193237387555 -4.47861803176318 0.288026
C 7.21999969252600 -4.63972047357833 1.47684
C 7.81126216246230 -4.04139587294318 2.69289
S 9.21294119106831 -3.05595734796283 2.55095
C 10.11965883780828 -4.03065133887264 1.40432
C 9.49305018442298 -4.74020238244321 0.428787
C 11.50381129390741 -4.11289373426899 1.57665
C 12.23422018834594 -5.00450423236052 0.770967
C 11.57400475053196 -5.64855201054377 -0.275121
C 10.21469608485790 -5.49715259630249 -0.457699
C 6.14466017623137 -5.51365747292989 1.6973
C 5.61637919521603 -5.69931966973442 2.92902
C 6.20589455622054 -5.23061138522610 4.04488
C 7.25138034567953 -4.30648782038790 3.94571
C 9.19501394544545 -2.60466804686872 -2.18461
C 9.48785746234088 -2.09276370880831 -3.45434
C 8.49315944396994 -2.03475281238070 -4.4779
C 7.27141127652026 -2.71941467990851 -4.20679
C 10.04826802498655 -2.12102972249704 -1.07803
O 10.79063290069885 -1.56017877740554 -3.75767
O 8.84359060791412 -1.27061638154947 -5.65437
C 5.00469071830625 -3.02949809823402 -0.376216
O 7.84137671731657 -3.70471859454677 5.13746
O 12.10878778061192 -3.46962871847596 2.70148
H 5.49897206293442 -4.97893852088463 -2.956
H 4.84515701130198 -3.45709410227266 -2.84003
H 5.59440293393899 -5.07819620277680 -0.627606
H 13.27396666481853 -5.04500783738691 0.912127
H 12.09346901523562 -6.30349786927034 -0.935661
H 9.69453494303016 -5.86328903881102 -1.34794
H 5.94694006926979 -6.15996018775368 0.804102
H 4.93615497765057 -6.51187917492276 3.01219
H 5.75271886372345 -5.44221345817719 5.01759
H 6.46283586316906 -2.67075571537096 -4.97786
H 11.09670169826548 -2.42997304492916 -1.23208
H 10.13557218883079 -1.03438171436277 -1.23076
H 9.59683991213703 -2.23492029337330 -0.0661001
H 3.94139788990476 -3.26132905322473 -0.506477
H 5.04700185659340 -1.94552521424687 -0.73078
H 5.11643229648804 -3.10457176581770 0.772147
H 10.45334697597613 -4.16044507395973 -8.12813
