# Supplementary material for: A light-fuelled nanoratchet shifts a coupled chemical equilibrium
Source: Nat Nanotechnol. 2021 Dec 16;17(2):159–65. doi: 10.1038/s41565-021-01021-z (PMC8956507; doi:10.1038/s41565-021-01021-z)
Supplement: Supplementary file 3 — Supplementary Data Set 2. Gaussian output and xyz files for computed structures. [file 41565_2021_1021_MOESM3_ESM.zip › +1-protonated-sampled-sturctures/SRR/1-H-opt_135.xyz]

260   0
energy: -42.776971876124 gnorm: -0.472091
C 12.50176163980811 1.02445500591628 -2.1268
C 13.48670503876830 1.45919641931918 -1.03524
C 13.15613138702384 1.47045774193335 -3.43362
O 14.35845950322241 0.74491524651714 -3.76077
C 9.80662466509135 3.70462281267083 -4.25167
C 8.77410264567147 3.49340998633331 -3.1445
O 7.49267999139134 3.21887652023784 -3.66341
C 11.08002667789444 4.19856698893523 -3.62423
C 12.28360275506113 -2.73550968845149 2.74316
C 11.01129148508355 -1.92137280276526 2.84673
C 11.17220438777455 -0.59552024689644 3.58677
C 9.95389595144131 0.27866981333094 3.73579
C 8.64897084209480 -0.52817508185972 4.02198
C 8.49600275581668 -1.01925097407209 5.40258
C 7.21711640933898 -1.85746296181873 5.69321
C 7.32012472644358 -3.23491245948436 5.04478
C 6.00381537189753 -4.01040798360852 5.17614
C 5.87760798137172 -5.37625355364298 4.52734
C 6.01633796269362 -5.31468028976520 3.05009
C 4.87132177736376 -4.53044788945321 2.34692
O 4.37303201428827 -3.43261006465617 3.0146
C 8.47011116482517 -8.96497719936538 0.826918
C 9.37651550794544 -9.61300703000102 1.8765
C 10.82780581969252 -9.58278271589911 1.56138
C 11.18858027632638 -8.17659580068135 1.07731
C 12.57908169850064 -8.09824646942365 0.733726
C 12.85914310350361 -6.83494919124871 -0.0581744
C 12.17942727306060 -6.73575514981000 -1.45009
C 12.49756555982802 -7.87399877464265 -2.38415
C 11.29879967063007 -8.19710265490790 -3.30702
C 11.15844116155021 -7.22563426761955 -4.52052
C 9.84878736874630 -7.30917437535539 -5.30923
C 9.72033823061618 -6.02975098574238 -6.23798
O 9.73796200299127 -4.86039975548364 -5.45065
C 5.01371521044877 -2.19135103325719 2.6566
C 10.04705141330174 -3.65564538703945 -6.10986
C 6.15266153710826 -1.98526673553982 1.76139
C 6.61381708904040 -0.72082461233033 1.46029
C 6.07323292763969 0.38280947019031 2.04948
C 5.06676863482322 0.12543382149471 2.98567
C 4.49093183289534 -1.07538337315498 3.24013
C 10.45808533169313 -3.67626331430506 -7.43291
C 10.78483568537585 -2.57252471999672 -8.16202
C 10.54069075161423 -1.29424552191505 -7.56525
C 9.99486131880368 -1.28312067839725 -6.22707
C 9.82487093166696 -2.45259767898060 -5.52531
C 6.59692275093316 1.69165238069828 1.83791
N 7.76153179575445 1.99321191592670 1.2927
C 10.57691468632221 -0.09738894118006 -8.36455
N 10.47141161096676 1.18040245187216 -7.91807
C 14.20303489507752 -0.64038219535231 -4.09425
C 6.43360043526810 3.27203635295874 -2.73758
C 13.09420299456201 -1.28547476665199 -4.64325
C 13.03187423144112 -2.60988464028954 -5.00036
C 14.06508046704686 -3.50007062022686 -4.71954
C 15.04964730503878 -2.94535013431051 -3.92506
C 15.21569369063906 -1.54237013449961 -3.63399
O 14.01975671694121 -4.90192687787944 -5.0302
C 15.09466615215993 -4.12897494141489 -7.87636
C 14.20125392241444 -3.31447031220607 -8.80663
C 14.60720651442808 -1.81128583881834 -9.08713
C 14.59531355845697 -0.97404660294292 -7.71386
C 15.30424825293981 0.37797128157588 -7.68164
C 14.77226116534679 1.47915639633886 -8.51272
C 13.53999965621176 2.12599884724261 -7.9288
C 12.79838943989587 3.09101343249966 -8.98445
C 11.40882442833450 3.42932237219521 -8.51472
C 10.30509453949825 2.36527738391079 -8.72462
C 1.56701672100846 2.73612123536121 1.45625
C 0.89785623161670 4.01946318598321 1.83945
C 1.87084553305218 4.99507187523538 2.58563
C 2.21732122787653 4.32783056654424 3.86048
C 2.90028041993905 5.30432247240849 4.95102
C 4.31567023090283 5.93640174416967 4.50492
C 5.31398397545865 4.94414285541697 4.01446
C 6.78823661992178 5.46157973031949 3.75244
C 7.83549384190932 4.59660811025501 2.95756
C 7.45877873992566 4.37535839589608 1.44956
C 8.23971355629953 3.21437886554633 0.917117
C 6.25700811758024 2.13829643283150 -1.97773
C 5.36940394827809 2.12082702273542 -0.824793
C 4.80047902893934 3.33368383425665 -0.384772
C 5.02861311315353 4.42798027708548 -1.08962
C 5.80003246481503 4.37841361466621 -2.23505
O 3.90176515914436 3.36829296492855 0.762545
C 2.61373057221182 2.84165890962720 0.311818
C 13.41366565322322 -5.17509327871599 -6.29162
C 14.45884637345076 -5.47069617386212 -7.40469
H 12.31291654845374 -0.10913796726182 -2.17812
H 13.05070212496731 1.28936142778389 -0.0689642
H 14.44324911687035 0.93972593135779 -1.09017
H 13.56816837830325 2.56419376164281 -1.14959
H 13.45054729507773 2.51511837405173 -3.2619
H 12.43412636447675 1.44551021069775 -4.27081
H 9.52309982243785 4.42512871246322 -5.05755
H 8.83228931831397 4.42407664441500 -2.58768
H 9.14852404788772 2.82143250139683 -2.36679
H 11.75882945533552 4.45748600157169 -4.4685
H 10.96773060292615 5.12874164004350 -3.04958
H 11.54464041823739 3.45381113495915 -2.99585
H 12.64400245846470 -3.11441828583843 3.68108
H 13.14954197669832 -2.18916589302561 2.34941
H 10.20937727097376 -2.51905066895937 3.3453
H 10.68060684622718 -1.74064139720909 1.87055
H 12.03597771740539 0.01050445193715 3.20033
H 11.47872543476986 -0.95065921468009 4.63118
H 9.80434285554090 0.88692778291087 2.86339
H 10.15231567926358 1.01557844791583 4.4944
H 8.53940960245373 -1.35731677400548 3.3133
H 7.77325387897187 0.09452179991592 3.73773
H 8.50841161414662 -0.15064064782748 5.98594
H 9.16864661519575 -1.75469315316839 5.73894
H 6.27292001664779 -1.29099135180841 5.33588
H 7.12556133744409 -1.96965003013094 6.74215
H 8.16075600831160 -3.72398028823380 5.49828
H 7.60069131003973 -3.13029079207404 4.02434
H 5.10406223020864 -3.40237728878775 4.84113
H 5.86867778008371 -4.24577178492751 6.25163
H 4.93867286204042 -5.78998044795155 4.88111
H 6.79094356255185 -5.98089897019115 4.79187
H 6.09741994298440 -6.38248980532581 2.53873
H 6.99398235701084 -4.87725671861544 2.76276
H 3.95325160509124 -5.21345748425486 2.30582
H 5.12038218136574 -4.21181243494353 1.28834
H 7.46065814010419 -9.36599273068214 0.796348
H 8.78447135823756 -9.12984403337530 -0.186703
H 9.23434896379899 -8.97408603534605 2.74003
H 8.93068400870313 -10.67719228828931 2.05719
H 11.43704606327916 -9.91163800104144 2.37124
H 10.92532767664349 -10.31471261929081 0.702011
H 10.54757796443750 -7.93053793427620 0.205262
H 10.80429629473368 -7.36967501369134 1.7033
H 13.21608482370864 -8.17326778306560 1.61211
H 12.92585480410785 -8.94756604707977 0.186239
H 12.50902605309474 -6.00334692913307 0.553112
H 13.88701365986779 -6.84466095654862 -0.292988
H 11.18101141492789 -6.82147923945517 -1.17092
H 12.21472599922704 -5.76507390168689 -2.03171
H 13.35573590889901 -7.55118993829061 -3.02904
H 12.82676441266445 -8.76942119555996 -1.92996
H 11.61565420192539 -9.13110331144994 -3.77157
H 10.45589343646903 -8.43075173503449 -2.7939
H 11.26513953778581 -6.16151113218336 -4.22649
H 12.06238029490166 -7.36572390440849 -5.17015
H 9.91021793305766 -8.15940791290532 -5.92117
H 8.86930358745333 -7.39075039284133 -4.76419
H 10.57920199061468 -6.02227055761571 -6.85952
H 8.79600583774283 -6.05943646627839 -6.83462
H 6.61512411507584 -2.87483821476227 1.28117
H 7.40945407453893 -0.59860984369899 0.697477
H 4.57469100695966 0.92840801212624 3.455
H 3.74547307525740 -1.20901539061245 3.97698
H 10.51476210997160 -4.61236782483472 -7.92387
H 10.95538206028912 -2.69177395749088 -9.23389
H 9.66061827460779 -0.35377260799766 -5.78063
H 9.38636872887791 -2.37732077136383 -4.54046
H 5.89612753739748 2.47922262840298 2.01785
H 10.51851849027982 -0.09777196124326 -9.44088
H 12.33082851729771 -0.64122172369436 -4.9513
H 12.06930359432247 -2.99001466015395 -5.143
H 15.86544683378535 -3.56461552466120 -3.70467
H 16.07243574735022 -1.01143279204230 -3.25665
H 15.41331884662923 -3.54734287905759 -7.00531
H 16.03973487005260 -4.30905731163587 -8.35997
H 14.05362705154926 -3.87707969741530 -9.75563
H 13.17511716401849 -3.42579575783037 -8.45655
H 15.65982875492078 -1.81954860250728 -9.37377
H 14.12222470808803 -1.26174624105158 -9.94006
H 13.55377977756275 -0.70659316530210 -7.51915
H 14.85847043704614 -1.61341126975529 -6.86876
H 15.40287775883976 0.67451780575485 -6.62798
H 16.37562100040016 0.20653889830140 -7.85227
H 15.46859279764995 2.26981692266460 -8.79083
H 14.37861205544374 0.97068597450697 -9.42893
H 12.93069642449327 1.30732993887152 -7.51994
H 13.92581721596406 2.80270399882030 -7.12229
H 13.41325777926741 3.98895363783528 -9.05518
H 12.83788611861231 2.70353388198569 -9.97254
H 11.53284507688086 3.46796321050967 -7.4165
H 11.01994181075399 4.44656585850101 -8.8207
H 10.26994964891405 2.15884209224431 -9.82257
H 9.29411704162972 2.76563576932625 -8.40874
H 0.93702637030253 1.84937119458955 1.14379
H 2.12832864256421 2.36461185745307 2.32377
H 0.05930870498246 3.77831922539816 2.51232
H 0.44884381543586 4.41179870320396 0.900455
H 2.77212797942696 5.19696375775043 1.90507
H 1.36460402933287 5.96221909404002 2.82686
H 1.37374999628558 3.75981812765634 4.21442
H 2.98461770953564 3.50044766673475 3.5869
H 2.35131690883268 6.19316277286729 5.13637
H 3.07113739959144 4.70056922278779 5.82103
H 4.74965169971720 6.36716235259394 5.45834
H 4.19944418478483 6.79324648919525 3.84386
H 5.34986855202047 4.03330566279024 4.69324
H 4.93870854546152 4.53644904050082 3.08227
H 6.80761092497946 6.47023803524586 3.30074
H 7.27011302661300 5.77568120019573 4.65912
H 8.86600221161332 4.88595931345336 3.03086
H 7.71791443601325 3.59035099571860 3.44897
H 6.39501230181626 4.11800878523646 1.33055
H 7.66078796274540 5.30485567275673 0.908604
H 9.32551321213890 3.30120375319718 1.23111
H 8.24681020250891 3.24107635092150 -0.177076
H 6.92886872672218 1.33614353468472 -2.18372
H 5.10080636173257 1.22731188157189 -0.381325
H 4.44547072975320 5.32884587731282 -0.835899
H 5.88565850214901 5.28208775396811 -2.83344
H 2.84459696654586 1.99621509155926 -0.313061
H 2.30643677272446 3.60116191953923 -0.430396
H 12.81525293075085 -4.30534967516162 -6.60983
H 12.71614735895291 -5.97847870705632 -6.22737
H 15.19255584158756 -6.23888741487011 -7.15796
H 13.92455330244403 -5.80910244348895 -8.30258
C 8.00479625764999 -0.46579468438843 -3.77421
C 6.77731487403568 -1.29164969026842 -4.08588
C 6.79704579990144 -2.38534615074042 -2.93486
C 8.14042161785981 -2.28218687981136 -2.28851
C 8.66655227703134 -0.90448560900314 -2.63182
C 8.78138171447275 -3.34459380365177 -1.6262
C 8.23340968798602 -4.68829268454137 -1.50376
C 8.50680936775732 -5.52786790034341 -0.379391
S 9.21144946508596 -4.68643106080693 1.0033
C 10.55533262164630 -3.93397349963513 0.101851
C 10.20809502394505 -3.32141079013765 -1.162
C 11.84310404114484 -3.73854288649359 0.71334
C 12.79534354571914 -3.25412450399312 -0.191154
C 12.52740457254412 -2.90824296084379 -1.52726
C 11.25358627390633 -2.94806436772826 -1.98148
C 7.64220899407003 -5.34964927471412 -2.61258
C 7.27767324111935 -6.64367789003329 -2.54164
C 7.45325317305909 -7.38243100955201 -1.42096
C 8.10181184130690 -6.91978055171739 -0.311378
C 9.66975058691262 -0.15489463257875 -1.96727
C 10.28925856173778 0.90396585237903 -2.66415
C 9.69926744343862 1.26241458978600 -3.93998
C 8.54212802996247 0.63255308122421 -4.43621
C 10.03781108404205 -0.35732602470080 -0.554534
O 11.27828089674785 1.67994053066538 -1.98513
O 10.02296203673898 2.33540404889723 -4.79443
C 5.65460476100823 -2.22422640547532 -1.96332
O 8.30731198595178 -7.53561234118439 0.950032
O 12.07633936112058 -3.89835200574425 2.04524
H 6.90465423310987 -1.67114535529904 -5.09372
H 5.82632217539780 -0.69160931233724 -4.12698
H 6.73301739403999 -3.39278876761202 -3.38152
H 13.83582607461725 -3.16704846018982 0.236787
H 13.26404871444841 -2.53075800011515 -2.19576
H 10.99192600278096 -2.56455312539333 -2.92764
H 7.42694825555569 -4.90580459438130 -3.58057
H 6.64014639552322 -6.96931838252884 -3.38348
H 6.84416401003261 -8.26804959305496 -1.3458
H 8.02780344097511 0.99297755656550 -5.32045
H 9.47200630802053 -1.17859309341555 -0.11571
H 11.08167703302727 -0.61442516975941 -0.46329
H 9.82142155048822 0.46764845552595 0.146143
H 5.92896714606847 -1.40072881326850 -1.43155
H 5.53016850172507 -3.04201505673896 -1.2174
H 4.76461981984280 -2.00743507874666 -2.47714
H 10.26936232179378 1.37989391220833 -6.84168
