# Supplementary material for: A light-fuelled nanoratchet shifts a coupled chemical equilibrium
Source: Nat Nanotechnol. 2021 Dec 16;17(2):159–65. doi: 10.1038/s41565-021-01021-z (PMC8956507; doi:10.1038/s41565-021-01021-z)
Supplement: Supplementary file 3 — Supplementary Data Set 2. Gaussian output and xyz files for computed structures. [file 41565_2021_1021_MOESM3_ESM.zip › +1-protonated-sampled-sturctures/SRR/1-H-opt_136.xyz]

260   0
energy: -42.772158807749 gnorm: -0.48342
C 12.04155297045077 0.98516194179584 -1.85196
C 12.98574444822776 1.33849890086163 -0.675931
C 12.35784507302198 1.92550316739970 -3.08545
O 13.42697772730149 1.43727889994099 -3.86151
C 8.55248982112146 3.35243459476727 -4.59054
C 7.18303966983014 3.72199580949431 -4.10993
O 6.42996548463032 2.59389849783254 -3.60784
C 9.28413138097763 4.68841329705819 -4.99664
C 13.51695631105385 -3.14545107849170 1.70408
C 12.88868295683690 -1.72164227108687 1.76687
C 11.74432984323424 -1.51169222196122 2.79303
C 11.03005946192211 -0.08935086830603 2.7394
C 9.50554557262098 -0.23705561296471 3.12561
C 9.25693098628662 -0.67260854988846 4.55593
C 7.95679371025031 -1.43517224372354 4.76167
C 7.74067133968121 -2.64559588279212 3.83674
C 6.46131966765253 -3.48597347096176 4.14347
C 6.05790963932459 -4.65051136952759 3.24232
C 5.54100439821855 -4.24320496873570 1.88933
C 4.16144208177502 -3.52844915732537 1.89573
O 4.05782838090116 -2.14275381625496 2.26565
C 7.87325674504946 -8.05883723798786 2.47473
C 8.68733775741018 -8.59848813217613 3.58197
C 10.11318054403930 -8.99446219470286 3.32422
C 10.96365293196300 -7.75666614939543 3.21349
C 11.22784994635647 -7.32975164934514 1.71842
C 12.19351656401103 -8.27678323781326 0.997429
C 12.76137037664153 -7.79265848281236 -0.311105
C 11.74889494667589 -8.03707923303066 -1.52021
C 12.18159390987881 -7.27366116564866 -2.7147
C 11.30160662380535 -7.47121134122700 -3.96306
C 10.08675222602783 -6.54785771136337 -4.02776
C 9.39055735139951 -6.67040938742760 -5.38076
O 10.08964989646371 -6.26288733875078 -6.49664
C 5.06875315340893 -1.19290316168480 1.9082
C 10.15259155863823 -4.87100727275080 -6.63911
C 5.79582624149976 -1.21841334147875 0.739302
C 6.81277572091837 -0.23867782684481 0.476315
C 6.96495625866879 0.88927857078214 1.20963
C 6.19376618211931 0.95375877469673 2.33724
C 5.31532622590508 -0.02445469195261 2.70269
C 9.56862301541815 -3.95200944334830 -5.74114
C 9.57599867680641 -2.57754984737916 -5.89928
C 10.08330048857230 -2.02828111265998 -7.08051
C 10.59276467262077 -2.99524607639120 -8.0558
C 10.71290086922957 -4.33114155005728 -7.83015
C 8.09427691685103 1.86503852670675 0.87311
N 8.30033611259580 2.85422080677049 1.69413
C 10.08473197087606 -0.61599156052328 -7.25433
N 10.51199913389199 0.12223600999205 -8.28779
C 13.46812999031833 0.03042955106588 -4.14702
C 5.47096930992669 2.81194108731721 -2.6944
C 14.61689902578215 -0.73629281231146 -3.75974
C 14.69291152510296 -2.10217972706381 -4.09041
C 13.80827679445786 -2.61166528977656 -5.01783
C 12.71418474701052 -1.86701037578686 -5.42578
C 12.47632467110954 -0.65858792323050 -4.84261
O 14.01155244478235 -3.91577949063553 -5.45308
C 16.52029708846172 -3.10100832831519 -7.01024
C 16.71368479369331 -2.36674386853416 -8.3428
C 17.63647416166989 -1.10997925996385 -8.30175
C 17.07353600853897 -0.08532052813210 -7.27078
C 15.85113790415940 0.67223768497110 -7.80371
C 15.34267138304368 1.69245022939879 -6.70209
C 14.12591461954605 2.47477173949732 -7.19049
C 12.99737130550865 1.52538795114855 -7.61456
C 11.56691743887834 2.24294106310242 -7.32929
C 10.47236476472506 1.60749442647261 -8.19003
C 1.17881389327733 1.64142461978965 1.45461
C 0.96516618285487 2.14242445474449 2.89116
C 1.83246530099715 3.21496291666914 3.42102
C 3.32356434875405 2.88173021382413 3.37334
C 4.21975043719303 4.09573765525284 3.81035
C 4.14930165366332 5.35914365044518 2.82819
C 5.56847893322972 5.91599402891603 2.58561
C 6.32066805816518 5.08177747040026 1.49346
C 7.62684424771275 5.78813869311179 1.06217
C 8.63324191846633 4.82626317119019 0.30891
C 9.29951230174327 3.79127057250440 1.32116
C 5.22561316558733 1.81903977240203 -1.71627
C 4.28802997543624 1.98486124946082 -0.709249
C 3.59317195394553 3.20245713411312 -0.724354
C 3.84357196054532 4.22686943640591 -1.63121
C 4.74682623772359 4.03221140731276 -2.62797
O 2.66531428966411 3.40030552981752 0.357809
C 1.36809043923255 2.68579377124347 0.263764
C 14.20244065568036 -4.15410515406240 -6.82865
C 15.74054561661318 -4.37094938422084 -7.04979
H 12.01969622869367 -0.13089170098413 -2.01566
H 12.42496860314104 2.05366871771149 -0.112634
H 13.09475644445558 0.41906226764755 -0.0532681
H 13.97273128710154 1.71276714574996 -1.00045
H 12.55500647840839 2.88966630510897 -2.65687
H 11.49062923161381 1.95237069190992 -3.6718
H 8.47427924631172 2.55993454653969 -5.41141
H 6.53197030681534 3.98476131911610 -4.90575
H 7.13620822042605 4.50277651373342 -3.31071
H 9.24454273880162 5.43884878368853 -4.18275
H 10.34872579286203 4.37717086406165 -5.14944
H 8.54529026719804 5.03635976212665 -5.69446
H 13.87161106419501 -3.33768353045497 2.72547
H 14.45674714169633 -3.22521265892240 1.06358
H 12.56653894773400 -1.41809810673657 0.78117
H 13.72854700711058 -1.02538732168990 1.93005
H 12.15298563123832 -1.77529537637639 3.78623
H 10.99003942727027 -2.29307306880177 2.58359
H 11.13626610424759 0.37038440051255 1.76753
H 11.40005193477196 0.63244750627961 3.48273
H 9.06873537948454 -0.92857764495496 2.42382
H 8.87971371311309 0.64267060968980 2.99696
H 9.34359676103645 0.11689219841263 5.28699
H 10.08339712014958 -1.33553291848066 4.88446
H 7.17114255167121 -0.68144079304981 4.44825
H 7.73073040982880 -1.84146236520013 5.77023
H 8.64673254749240 -3.24700785205171 3.99596
H 7.73429254971454 -2.28911193769361 2.78442
H 5.66098913622697 -2.71958503534199 4.02168
H 6.44490695921506 -3.76850913478152 5.22996
H 5.32478281847999 -5.11487595554450 3.86534
H 6.87188680745616 -5.36938772607686 3.2174
H 5.42849919974820 -5.08073924163235 1.2814
H 6.26509648293439 -3.62439306093022 1.41411
H 3.49004182715572 -4.15709407641719 2.54253
H 3.80220687840825 -3.62701988001588 0.90125
H 6.78627627575538 -8.20351917871095 2.64721
H 8.10675902290840 -8.44109531981530 1.47358
H 8.64322226583578 -7.99746148922478 4.53195
H 8.10886642767966 -9.47349766753725 3.84552
H 10.43260046313724 -9.64610625995237 4.12065
H 10.27024361380040 -9.58423362453416 2.37905
H 10.44842834730297 -6.88895350532159 3.72566
H 11.86281682225775 -7.91807672545170 3.78776
H 10.28711269188960 -7.05344529829549 1.09004
H 11.65630568583961 -6.33761403241127 1.6537
H 13.00336146267095 -8.51436884265194 1.7069
H 11.64178268261209 -9.23790233070380 0.885735
H 12.84846148187471 -6.72145536167441 -0.193357
H 13.76648295246641 -8.18419903067698 -0.483168
H 11.76134782338840 -9.15357628331727 -1.66241
H 10.69899078249015 -7.80280353001901 -1.18666
H 12.28581348336129 -6.21824289824321 -2.51689
H 13.19699827345157 -7.63608270978966 -2.92618
H 11.83721797244046 -7.35425990318235 -4.92001
H 10.99493062196868 -8.51063672895401 -3.86951
H 9.47411626337231 -6.67809549372862 -3.08766
H 10.54982107561094 -5.55162932911061 -3.84548
H 9.12292284267489 -7.76982651221094 -5.49991
H 8.40439797279862 -6.13801924372938 -5.50584
H 5.93492755731419 -2.08772476653370 0.099215
H 7.56122587072004 -0.41581640586576 -0.309004
H 6.25418607336730 1.78428080835692 2.95821
H 4.76441996006877 0.01206685368009 3.63823
H 9.05786995083124 -4.41416368265227 -4.99743
H 9.04111553152237 -1.98940046483759 -5.17915
H 10.82263803227731 -2.63873210212790 -9.03709
H 11.15280530854985 -4.95650469744352 -8.62617
H 8.64080471599923 1.74036762019944 -0.0573764
H 9.65620914746214 0.00338103679672 -6.43337
H 15.34621175541767 -0.27061515199707 -3.11993
H 15.65289965675129 -2.52583451607224 -3.92753
H 11.96619509010016 -2.41517305517815 -5.97365
H 11.49403687640097 -0.32047584423453 -4.91336
H 16.09508974298026 -2.50305001511751 -6.12952
H 17.53561712418411 -3.41658857096005 -6.72346
H 17.08834303253910 -3.13378645573826 -9.03302
H 15.73944195412820 -2.06456904645884 -8.71887
H 18.57460394398883 -1.47798681039739 -8.02809
H 17.64813285536946 -0.69546345003117 -9.29797
H 16.86524154580655 -0.45303426123599 -6.27213
H 17.70619296354522 0.80517001691535 -7.18521
H 16.14800090533715 1.24782661211942 -8.65033
H 15.09436960635162 -0.09161676829249 -7.92431
H 15.05319087231570 1.27633594666099 -5.70048
H 16.16017444399169 2.39256434655296 -6.34943
H 13.72270012319507 3.07617333165697 -6.2892
H 14.39194135660239 3.19463796432848 -7.93542
H 13.01203407007052 1.32930108777111 -8.69967
H 12.81949123732019 0.55648416092013 -7.17332
H 11.29546242670503 2.13000620065866 -6.21805
H 11.82318881477865 3.28724088320741 -7.45406
H 10.53515163703589 2.00547967777234 -9.23963
H 9.46769791129443 1.93342383176949 -7.86531
H 0.43225111204640 0.80774441871498 1.06627
H 2.08168739404241 1.04232957555610 1.32903
H 0.98817867379743 1.20113527008491 3.5245
H -0.12290918141289 2.54444628527441 2.99705
H 1.77377977571398 4.11852699995416 2.79735
H 1.55567828660280 3.50157774272781 4.44861
H 3.52357673510829 1.98537286282733 3.96257
H 3.54555690862558 2.59260356348949 2.34179
H 3.89490198530183 4.44490989531488 4.83836
H 5.29332840987300 3.90931898323877 3.87766
H 3.52736962467427 6.21697050354700 3.24193
H 3.66619528763953 5.13689582788833 1.90296
H 5.51667175654214 6.87039541162305 2.16619
H 6.18942998414790 5.98329874709822 3.448
H 6.62228651933424 4.07607326334614 1.89344
H 5.58103280766925 4.80631691256773 0.718916
H 7.31265743036408 6.72035547095726 0.564705
H 8.04923226901203 6.21443522826701 2.00063
H 8.02133569222537 4.28742723441133 -0.40842
H 9.39055233105912 5.31705448219694 -0.248114
H 9.64887451214494 4.27251690493139 2.24721
H 10.12297595929650 3.40382368434222 0.859845
H 5.94105149364911 1.00148925973630 -1.78875
H 4.23848136916594 1.23965990608070 0.0671648
H 3.30983998681043 5.11927399637548 -1.52216
H 5.15993330433983 4.84402970635250 -3.26231
H 1.30495313521031 2.08973607414945 -0.680575
H 0.59888743690511 3.39138027846615 0.289967
H 13.82757834394885 -3.36844787853945 -7.43563
H 13.65363526700950 -5.07536985915051 -7.15459
H 16.05600337274184 -5.04452405794418 -6.18684
H 15.96567332164088 -4.87475347930010 -8.01522
C 7.72080092932472 -0.74937929497889 -3.51869
C 6.58676936883253 -1.68641210154501 -3.95542
C 6.66174998147507 -2.93515268306206 -3.04609
C 7.91979035859653 -2.75053780263790 -2.21929
C 8.40806336843207 -1.40063573571226 -2.44408
C 8.53324747717179 -3.79875794944437 -1.5721
C 7.97989958232754 -4.99372954317196 -0.976365
C 8.25243405320701 -5.32436426053964 0.346411
S 9.44954956577219 -4.25879147772123 1.20874
C 10.53758613021443 -4.11535853432322 -0.131144
C 10.01742547347575 -3.80907510084546 -1.3895
C 11.98685957095184 -3.97921621570294 0.053518
C 12.80295693826305 -3.84907684406676 -1.06249
C 12.23163798054147 -3.57931605020881 -2.28369
C 10.93001544604272 -3.52292047256489 -2.45693
C 7.05077478604139 -5.79291622990800 -1.68909
C 6.30173121072662 -6.82053924600838 -1.10462
C 6.53864064620002 -7.14134898026065 0.302547
C 7.53915500046771 -6.41327175457785 0.967872
C 9.40951125240455 -0.65515646739907 -1.85899
C 9.67634189098186 0.71881770996142 -2.17916
C 8.99117394250056 1.37045053110840 -3.22106
C 8.02237623590860 0.59099400083989 -3.87025
C 10.00690501529462 -1.08064666863920 -0.572993
O 10.69894438180474 1.32453343785327 -1.42685
O 9.27347948512611 2.72021340577586 -3.53163
C 5.31299323337220 -3.03083963714809 -2.32109
O 8.00731357625267 -6.69601199542536 2.26638
O 12.53851241745636 -4.06827601354110 1.28135
H 6.72560601451996 -1.86327210334768 -5.04677
H 5.56768447394126 -1.29521162945720 -3.85684
H 6.82491706993346 -3.69363561713900 -3.72549
H 13.88772440298396 -3.88226156893447 -0.947788
H 12.96272466779117 -3.25754414666519 -3.01038
H 10.59004644099140 -2.93743304172754 -3.3327
H 6.95445241135104 -5.75475932626708 -2.77193
H 5.46003637425232 -7.27209689848567 -1.66965
H 6.03985374096261 -7.97763714701449 0.698349
H 7.47587679703119 1.00612583153318 -4.70604
H 9.34702054454230 -1.38843839022482 0.207428
H 10.80542319780061 -1.90015304284252 -0.74696
H 10.67941655284122 -0.36787784308476 -0.0948265
H 5.16987546384688 -2.09510852767579 -1.81841
H 5.28655169430985 -3.87786117068092 -1.65753
H 4.50640474928532 -3.15169086920146 -3.08035
H 11.08507849712743 -0.20784659198764 -9.04094
