# Supplementary material for: A light-fuelled nanoratchet shifts a coupled chemical equilibrium
Source: Nat Nanotechnol. 2021 Dec 16;17(2):159–65. doi: 10.1038/s41565-021-01021-z (PMC8956507; doi:10.1038/s41565-021-01021-z)
Supplement: Supplementary file 3 — Supplementary Data Set 2. Gaussian output and xyz files for computed structures. [file 41565_2021_1021_MOESM3_ESM.zip › +1-protonated-sampled-sturctures/SRR/1-H-opt_137.xyz]

260   0
energy: -42.824180673904 gnorm: -0.417383
C 12.02182544333043 1.56729356583506 -3.27598
C 13.16869025595160 2.37922373202954 -2.69588
C 12.10035219747203 1.59212532265059 -4.82566
O 13.33029332828086 1.01838722676555 -5.31208
C 8.62673887993281 4.00777620652415 -4.59595
C 9.14220767676332 4.44537801916969 -3.21585
O 8.05372879752285 4.96797228888865 -2.54144
C 8.61441986835869 5.11767962895938 -5.6577
C 12.74732277873905 -3.15539580120812 2.59029
C 11.85115607122312 -1.94789230344651 2.88468
C 12.28223293907741 -0.93788118420311 3.93203
C 11.25301222969889 0.01047761213787 4.50304
C 9.88409287970944 -0.61818193449087 4.8568
C 9.98043865073671 -1.79802350849765 5.83752
C 8.59439293132692 -2.44116072267157 6.2692
C 8.01616252867570 -3.37834049170874 5.12311
C 6.61123067872585 -3.93751164331344 5.40011
C 6.12508648380758 -4.81261430568109 4.24703
C 5.83393378545342 -4.04269536721546 2.94897
C 4.78845831115988 -3.01633023560400 3.02902
O 5.15120243184921 -1.89141089401703 3.84532
C 7.56614431755284 -7.71048330526806 2.3788
C 7.98354497995637 -8.35201804509512 3.68687
C 9.54170981856623 -8.54196848812540 3.98682
C 10.35705378247567 -7.22077058201605 3.99409
C 10.95889421819201 -6.95327641881365 2.62679
C 12.08442770749492 -7.87038065509757 2.08461
C 12.92820556425534 -7.29354184680067 0.994641
C 12.08388664076943 -6.76267816430851 -0.0994882
C 12.61877893214964 -6.81814446856642 -1.52721
C 11.56063266872971 -7.27013241110498 -2.4698
C 10.35213820702647 -6.29051016133803 -2.36116
C 9.45567601207402 -6.58997055160297 -3.58863
O 10.02298065316929 -6.17258465105702 -4.82914
C 6.06584199998688 -0.99717441092166 3.2096
C 9.65165519421237 -4.92377756980931 -5.29216
C 6.65451957317047 -0.98328877339733 1.93971
C 7.48386622086733 0.05680062012992 1.54506
C 7.77124687423862 1.05141822607398 2.49649
C 7.20281452119915 1.06714502413593 3.77609
C 6.35264509829937 0.08351457427906 4.08969
C 9.18407123023834 -3.85281647250283 -4.51876
C 9.16507746668845 -2.54305543137177 -4.95237
C 9.32362886291970 -2.20254042678943 -6.33047
C 9.61430912759082 -3.39285156595429 -7.18595
C 9.78522977881964 -4.65693820455730 -6.69313
C 8.88566673659389 1.94929977766817 2.2245
N 8.98832708890818 2.60439157139305 1.14278
C 9.11585594581550 -0.90671997888810 -6.75315
N 9.73047433179331 -0.45602585729304 -7.94743
C 13.45244620695735 -0.40252598681164 -5.25855
C 6.98045731615184 4.12413723406328 -2.36438
C 14.73348051420494 -0.87959685856728 -5.01996
C 14.94744958880733 -2.18901280312714 -4.90548
C 13.93423399697828 -3.14380265992126 -5.04489
C 12.60139469995354 -2.63767366625970 -5.22984
C 12.41086640205971 -1.30498035755955 -5.29623
O 14.09014777255202 -4.50884081948356 -5.03209
C 14.96237564377450 -3.76743485632942 -7.80494
C 14.88870124356861 -2.99571584819005 -9.11174
C 15.82715257795891 -1.75915155132728 -9.01014
C 15.56916115079199 -0.64552613331880 -10.0425
C 14.30102107049544 0.17619046429970 -9.80142
C 14.31739994813951 0.86135105542250 -8.3914
C 13.14746088444963 1.87869749594298 -8.16782
C 11.82112574172601 1.29343112934440 -8.79233
C 10.46826668937485 1.77211504547168 -8.14571
C 9.40237641788897 0.82890447244616 -8.54215
C 1.53031930347521 0.88783379296884 -1.69654
C 1.43405104780181 0.48991345587177 -0.153963
C 2.76536244716978 0.58891098494920 0.599892
C 3.06984506165951 1.94784235906391 1.33155
C 4.47194929579459 2.38362944566856 1.03249
C 4.99239809152318 3.47982190693959 1.94708
C 6.13609544736003 4.19294331792953 1.22283
C 7.09310692212382 4.78267992479597 2.24015
C 8.17892130177703 5.57647577865849 1.57041
C 9.02806413074238 4.94012643664924 0.490854
C 9.84521447296008 3.70492896291448 1.00719
C 5.71220941124632 4.58875349811851 -2.499
C 4.64178936399044 3.75573987000139 -2.42833
C 4.83519489761570 2.41528218442234 -2.08914
C 6.11758515967846 1.93948484249683 -1.84689
C 7.16398884533613 2.83192121548971 -1.97974
O 3.79395190970270 1.51862918677347 -1.94424
C 2.52506650790459 2.02682402795770 -2.04263
C 13.60385946958202 -5.26948161789981 -6.14001
C 13.64309422618744 -4.46233186619282 -7.42585
H 12.15658675640975 0.53688508881638 -2.89886
H 14.04641650559274 2.28117024104376 -3.31828
H 12.85309392305090 3.44997227057418 -2.61173
H 13.36939193479405 2.28602314410248 -1.63308
H 11.97409706041827 2.58188427224560 -5.15368
H 11.36421067638892 0.96120890801536 -5.32624
H 7.48852871723943 3.84057791998927 -4.53478
H 9.86604061715645 5.29199940721643 -3.1663
H 9.61389331946883 3.62938401061616 -2.65343
H 9.59777929827792 5.28887965126586 -6.10023
H 7.88407428107592 4.83815894704780 -6.4684
H 8.20803160929621 6.05441142774168 -5.34612
H 12.86627927452215 -3.70365011961438 3.48833
H 13.76006087611315 -2.97233971210659 2.31473
H 10.86046977328811 -2.39366419937305 3.15977
H 11.74462152803910 -1.43512244752854 1.93469
H 13.23690251157975 -0.34082088777417 3.67434
H 12.78330541762416 -1.62311100531153 4.67667
H 11.09210662326403 0.78794937069403 3.70452
H 11.67309109076497 0.66893898606713 5.32717
H 9.40458712556649 -0.98675352068977 3.96304
H 9.16412899946853 0.14842142685653 5.25079
H 10.48464937090580 -1.54086369925479 6.74921
H 10.64255411043325 -2.50176727753386 5.34486
H 7.84545732325982 -1.62106414153707 6.44528
H 8.57737601574007 -3.06727417479513 7.1892
H 8.74040996058690 -4.18790299467785 4.89569
H 8.07243501310971 -2.82919227435179 4.15683
H 5.91701413816291 -3.05401424525291 5.50374
H 6.61218257455097 -4.48730166663853 6.29271
H 5.31673680026185 -5.44287335532850 4.59934
H 6.95481435459578 -5.56674405048978 4.12066
H 5.56497758985052 -4.81703211177010 2.15539
H 6.83435196010625 -3.66773200249660 2.57627
H 3.80705612827931 -3.44473921391067 3.31252
H 4.51964559068296 -2.54683787260194 2.06884
H 6.51701602388953 -7.80698975443569 2.25311
H 8.01175197237044 -8.24516693405440 1.52083
H 7.45218555795254 -7.84298713096182 4.51034
H 7.44744530874046 -9.31819515682223 3.80045
H 9.62465987782803 -9.05030708082090 4.96911
H 9.85959442736490 -9.29308657324715 3.17206
H 9.75546236257191 -6.39065365534945 4.44838
H 11.25071466750478 -7.12898204477934 4.67834
H 10.13453493454225 -6.91512484927827 1.92469
H 11.31713438928811 -5.89186954371054 2.5076
H 12.76247551200416 -8.20713696317506 2.88162
H 11.81036662190486 -8.86502968023669 1.77717
H 13.54700853793284 -6.51013989077722 1.35572
H 13.61269433076763 -8.00622957221355 0.540953
H 11.20010478311720 -7.40661607983167 -0.0156099
H 11.73798660509160 -5.70855645278627 0.137698
H 13.21589016310413 -5.92080139852994 -1.69625
H 13.33601852061864 -7.60274956224737 -1.6263
H 11.94438717314109 -7.42869312028454 -3.48055
H 11.19380004510103 -8.29767575115657 -2.19776
H 9.84863470862365 -6.34478868741936 -1.36629
H 10.68607434999005 -5.27665421601368 -2.48481
H 9.44715727243904 -7.68534618732804 -3.69889
H 8.43274418562947 -6.36366835684376 -3.47134
H 6.48699473412165 -1.86016295016127 1.37841
H 7.88088491113345 0.03791155572887 0.587905
H 7.52212858897367 1.74715485562087 4.57583
H 6.02843017810050 0.00624249304120 5.14269
H 9.09262252217636 -3.99339388169052 -3.42466
H 8.85430034485204 -1.79682856126519 -4.32429
H 9.40315619683084 -3.23601198108770 -8.31383
H 9.99578813898449 -5.47938022368197 -7.34966
H 9.60494109734419 2.18149484073963 2.93297
H 8.62590915248673 -0.17795850734175 -6.1149
H 15.56688771344398 -0.22461949161828 -5.02697
H 15.87084607018208 -2.50806558743664 -4.52746
H 11.82321618732224 -3.37232054901978 -5.15705
H 11.43508271180923 -0.87165578119654 -5.57974
H 15.37799202319226 -3.21480358473339 -6.9736
H 15.73880574555362 -4.54883951006586 -7.97379
H 15.12500505397235 -3.65257708963561 -9.94099
H 13.86459978093467 -2.61460812547586 -9.20786
H 15.72923313612540 -1.26008596480989 -7.99181
H 16.85839131221125 -2.16009495371610 -9.0072
H 16.38031619823795 0.09202267233073 -10.0988
H 15.57544214210368 -1.17170223176345 -11.0375
H 14.13759642759761 0.83211661329090 -10.6414
H 13.46895929085128 -0.50977669867613 -9.97242
H 14.19841700736658 0.00086751212334 -7.64842
H 15.22515164897992 1.42681270884536 -8.1096
H 13.11938751908925 2.08582268804645 -7.08553
H 13.31904456892169 2.85528677115513 -8.53299
H 11.80649592246490 1.43896738996331 -9.88322
H 11.99495379421614 0.20886556295183 -8.79742
H 10.54763498015986 1.72227307117187 -7.06901
H 10.14737513235390 2.73694264234661 -8.46024
H 9.38875120821695 0.74297360426550 -9.66823
H 8.35524479278485 1.03901190481949 -8.27781
H 0.57960566950115 1.02179415157859 -2.21148
H 1.76322703196905 -0.10072222031508 -2.15837
H 1.06779096322869 -0.51216437922107 -0.0781147
H 0.72317908488126 1.05134134885068 0.425812
H 2.86014765054226 -0.19094499511539 1.36063
H 3.49635512527381 0.36589095719351 -0.169289
H 2.36482078912656 2.71939837341715 0.935158
H 2.83070666581772 1.82936341244897 2.43818
H 5.22505971995687 1.55148136794967 1.14013
H 4.44517901147310 2.70814492104401 0.00595036
H 5.47345069704636 2.98399220447441 2.77157
H 4.19420817025413 4.09308563424974 2.35144
H 6.58659004942414 3.47902192645549 0.482783
H 5.69235260058950 4.94076935996276 0.620407
H 6.53108459768118 5.49074204864805 2.85186
H 7.49184873138508 3.99267191455139 2.87462
H 7.60730951816539 6.33674887687683 1.04069
H 8.74681775200123 6.06219285354989 2.28239
H 8.42776780749358 4.69657347618113 -0.364403
H 9.70059383609082 5.62330113835669 0.101557
H 10.37351406597232 3.84390750640278 1.97774
H 10.64557138889348 3.37751157075462 0.302554
H 5.52422947664890 5.58599179784946 -2.71696
H 3.64387506114694 4.08389881652610 -2.5726
H 6.24950102086583 0.99161314242647 -1.46128
H 8.13014559452663 2.51610514557919 -1.82063
H 2.39792055498570 2.34218901823417 -3.09171
H 2.50144909744724 2.91874377136929 -1.32038
H 12.57703944753552 -5.54069244941641 -5.79121
H 14.34252563165817 -6.08015226323349 -6.28991
H 13.47532114592383 -5.02466055230006 -8.33187
H 12.85022982180066 -3.60054566517503 -7.39919
C 7.42404923832372 -0.14604982177538 -3.61369
C 6.16510384884812 -0.92011275939030 -3.68427
C 6.31818676353593 -2.01110442108626 -2.60856
C 7.75010288811812 -1.87450540176636 -2.05652
C 8.27909074261544 -0.61402299625181 -2.60017
C 8.45082374642905 -2.84818927888904 -1.3605
C 7.95671266321443 -4.18042723967349 -0.927352
C 8.21470902612875 -4.70207084906683 0.329808
S 9.11400085768781 -3.66407046633331 1.40186
C 10.32876994407739 -3.28187997207273 0.164747
C 9.88890611616034 -2.79663946227731 -1.07908
C 11.70590311470775 -3.46777555651870 0.401846
C 12.60587618030678 -2.95920797258618 -0.511409
C 12.15399117951473 -2.48123486278194 -1.70732
C 10.81838523322131 -2.34479360514958 -2.00243
C 7.17347190113789 -5.05196701161488 -1.75316
C 6.60875041439089 -6.24520233145076 -1.35201
C 6.79780983063336 -6.69662728310834 -0.0725125
C 7.69561447323589 -5.95925207863270 0.780192
C 9.35456423389859 0.18792130206194 -2.24525
C 9.63786539727571 1.31565032816982 -3.01036
C 8.84437262211692 1.72812224054506 -4.13935
C 7.76756703325891 0.90326771759695 -4.39211
C 10.04391763185951 0.03841855652453 -0.884333
O 10.81712132192335 2.07296213203813 -2.73272
O 9.25178935808389 2.82700885416900 -4.99024
C 5.22736998707910 -1.94872570751332 -1.55574
O 7.98558615077131 -6.41945893849804 2.11736
O 12.12366615635543 -4.03719875092036 1.6388
H 5.85579867521952 -1.28100859099784 -4.66882
H 5.32998010357927 -0.31466788052532 -3.31781
H 6.28520787530764 -2.99021478284837 -3.14963
H 13.65382690842783 -3.04462275573293 -0.252175
H 12.90573890723776 -2.13660721222370 -2.41671
H 10.53668735542932 -1.89761910658724 -2.93639
H 7.19014070506353 -4.74972194294807 -2.8306
H 6.09759181343767 -6.87168225783590 -2.103
H 6.51973683166779 -7.69827315104912 0.175748
H 6.98340190540142 1.25546238657039 -5.11594
H 9.66958218064955 -0.90276688993921 -0.43661
H 11.11334869005145 -0.01414208993220 -1.14118
H 9.70778781412160 0.84588185951987 -0.196166
H 4.21057045653026 -2.09312999172445 -1.91965
H 5.30782667560794 -0.95135842855685 -1.1302
H 5.41538669282176 -2.64726483955907 -0.761745
H 10.12967351346603 -1.12709434543154 -8.60101
