# Supplementary material for: A light-fuelled nanoratchet shifts a coupled chemical equilibrium
Source: Nat Nanotechnol. 2021 Dec 16;17(2):159–65. doi: 10.1038/s41565-021-01021-z (PMC8956507; doi:10.1038/s41565-021-01021-z)
Supplement: Supplementary file 3 — Supplementary Data Set 2. Gaussian output and xyz files for computed structures. [file 41565_2021_1021_MOESM3_ESM.zip › +1-protonated-sampled-sturctures/SRR/1-H-opt_138.xyz]

260   0
energy: -42.775893821136 gnorm: -0.485273
C 12.49306428577062 0.99514215351186 -2.71747
C 13.57678980893455 1.17872633836904 -1.59138
C 12.87611762399690 1.73137475841900 -3.96648
O 14.15382658208638 1.27237237028852 -4.51993
C 9.05550714783659 3.63039445607397 -4.39686
C 8.02420191886693 4.15958247140276 -3.42902
O 6.87686871676843 3.44080254314401 -3.62733
C 9.85394132766264 4.77533444351852 -5.09093
C 12.60379828393690 -2.92599061482897 2.30757
C 11.37866822117797 -2.06417693170201 2.5274
C 11.53135770759741 -0.93713630714571 3.59049
C 10.36478958523081 0.05874934673380 3.5072
C 9.06265748948566 -0.60303626991605 3.72711
C 8.69046947624296 -0.90544135825394 5.1381
C 7.36466271672038 -1.47128145404389 5.31573
C 7.28038617662377 -2.90379266434008 5.08421
C 5.80294298146447 -3.51906890486962 5.07535
C 5.72648643419427 -5.01389040980386 4.85332
C 6.04661999430299 -5.42115088549879 3.4209
C 4.82197631747910 -5.11061719658081 2.57105
O 4.14993974334585 -3.81718227365920 2.74376
C 7.99570631385909 -8.20041708661943 2.11191
C 8.90110485750797 -8.53771433483991 3.25353
C 10.33206089710226 -8.67287839356451 2.86118
C 10.98683477205135 -7.49192269038376 2.05525
C 12.29920575732601 -7.94563858801782 1.39892
C 12.69209601643513 -7.24141190883960 0.0822347
C 11.63913321261355 -7.07113168548947 -1.05659
C 11.12051806563432 -8.32893564347330 -1.7089
C 10.01100557866860 -8.07768894796293 -2.64772
C 10.33587848515458 -6.99567252627567 -3.66779
C 9.52209315989085 -6.97571090077593 -4.9537
C 9.89947197209784 -5.84721615264384 -5.97647
O 9.56066627013410 -4.57118969654208 -5.43966
C 4.82038345010718 -2.76653299441125 2.19327
C 9.75413764899468 -3.41931201049965 -6.21644
C 6.03908453970620 -2.90926723568630 1.52527
C 6.65729661815604 -1.82012035173121 0.977687
C 6.02126492449645 -0.55055325764442 1.04891
C 4.80479742748935 -0.47401241156065 1.7524
C 4.19594213891585 -1.51508191247346 2.38375
C 10.37869857864185 -3.42225458572464 -7.47057
C 10.52665462152371 -2.27519238207004 -8.17184
C 10.30806113005541 -0.95113903192346 -7.52248
C 9.58764934252590 -0.95756766715355 -6.35424
C 9.28757172340089 -2.20513148582519 -5.78675
C 6.60484149477991 0.57815693766696 0.487833
N 7.82893431813812 0.90593864369234 0.467117
C 10.73256445982475 0.24535230175667 -8.13402
N 10.73744054548350 1.54001657863166 -7.59435
C 14.11190182243582 -0.14803630990177 -4.78494
C 5.96311004493789 3.62635855283610 -2.6051
C 13.14295950389072 -0.87070218596205 -5.42181
C 13.07192797274509 -2.27022482577402 -5.40159
C 14.14960250793848 -2.92075953002441 -4.87947
C 15.21946016238797 -2.25481940775337 -4.29326
C 15.20473262530039 -0.89902138209252 -4.28403
O 14.22649357035439 -4.35874033293553 -4.82797
C 15.88852526460852 -3.72749689680860 -7.47618
C 14.82605426590528 -2.84482716584462 -8.28486
C 15.54962617415348 -1.53424902985395 -8.74219
C 15.78078870372858 -0.63540147931812 -7.53717
C 16.38411711715906 0.73191303475440 -7.81815
C 15.46508215780802 1.66570372724809 -8.63556
C 14.20882107135524 2.16762696296233 -7.9616
C 13.36826403423640 3.20532269819399 -8.77457
C 11.95904782538172 3.63769174434728 -8.11598
C 10.77375225740296 2.69968585238428 -8.48687
C 1.08259871876361 4.34216940572607 1.34865
C 1.25210380897693 5.08802021966297 2.65349
C 2.61381879530738 4.86293091584678 3.39147
C 2.85996473305195 3.44156508616072 3.99946
C 3.99002938789715 3.48777228822433 5.18467
C 5.26573176084026 4.13406541856044 4.67356
C 6.07781025196975 3.34519691632854 3.49527
C 7.47775594188504 3.87320600798037 3.17663
C 8.30753697856376 2.97929192468287 2.1809
C 7.98227437701190 3.29078248469575 0.78432
C 8.41360777251720 2.09256818817893 -0.117142
C 4.74061142832133 2.84345832076628 -2.53724
C 3.84379700123853 3.04754976923110 -1.4713
C 4.25281403874976 3.86297317167291 -0.395627
C 5.35606084594886 4.63474318291960 -0.532903
C 6.20286240757018 4.55556636278513 -1.56159
O 3.43320688017041 3.83427251270265 0.766781
C 2.24825368286020 4.55723279597573 0.399958
C 14.02181641420531 -4.88136278382870 -6.14254
C 15.32392964948829 -5.01428294376709 -6.8595
H 12.33299955512128 -0.07036606983469 -2.98019
H 13.43946716019916 0.40853519004813 -0.851999
H 14.62538798426437 1.08609525070548 -1.88653
H 13.35752913287529 2.04092780952814 -0.97672
H 12.83610410114331 2.81608339919416 -3.71536
H 12.08335604686358 1.66977273905206 -4.72201
H 8.54378031527892 3.12406492103721 -5.22389
H 7.81550329711697 5.26797526785789 -3.5204
H 8.38032237927699 3.99273199085327 -2.46368
H 10.67699519131094 4.28671470148062 -5.63497
H 9.20135410355094 5.44052055803807 -5.64614
H 10.29155831672862 5.29130851630074 -4.24162
H 13.14451276223637 -3.25956072995800 3.20857
H 13.24286827584924 -2.28825334293806 1.675
H 10.50590764912101 -2.69286531696766 2.6176
H 11.17420412048456 -1.44305882588556 1.593
H 12.53088668936004 -0.45273312190432 3.46348
H 11.71980730654475 -1.54628003282248 4.53984
H 10.38070780234085 0.58243006006736 2.52365
H 10.54490316874114 0.84009309750339 4.2351
H 8.89911475738655 -1.45262969876902 3.04391
H 8.25607900479595 0.11758155736297 3.39158
H 8.89091709899551 -0.05478377853309 5.74288
H 9.41592930239872 -1.67210909643995 5.44016
H 6.82715994843073 -0.80980093682432 4.51245
H 6.75470318060283 -1.27284502704602 6.21707
H 7.87261259636594 -3.38634488174279 5.86902
H 7.81919623221000 -3.16154654884033 4.1646
H 5.17970039814278 -3.02590961425614 4.39077
H 5.36791307836530 -3.26922398554411 6.00742
H 4.70124621217609 -5.39556551637961 5.04204
H 6.48865229298953 -5.60026172274601 5.51193
H 6.15269852681122 -6.47128509118511 3.42216
H 7.01035117523484 -4.98830288219453 3.16094
H 4.11167259008794 -5.87642454319477 2.67163
H 5.11165555642721 -5.23148139351866 1.49628
H 6.98435980413556 -8.46162400375872 2.32201
H 8.25398284965589 -8.64765506385650 1.15036
H 8.81013084626492 -7.69324061362493 4.04689
H 8.67205448483845 -9.40644228231835 3.80138
H 11.04548363824574 -8.88241471850822 3.66035
H 10.43936531085874 -9.47405594936821 2.17853
H 10.28507696291749 -7.11069088146795 1.31247
H 11.15266206703899 -6.59567573676005 2.64368
H 13.07537551644750 -7.87203638861125 2.2193
H 12.30673903165075 -8.98515700584775 1.20886
H 13.09005190374974 -6.26047370933671 0.440974
H 13.63548236563625 -7.66740533113013 -0.326439
H 10.78839396071990 -6.60767308440879 -0.530529
H 11.98830041462299 -6.32273907458798 -1.79484
H 11.82943896950809 -8.92508153006647 -2.2426
H 10.76347901095885 -9.08873135656273 -0.974378
H 9.70731722347976 -9.07958933920735 -3.08561
H 9.13435541437056 -7.69283853049455 -2.09941
H 10.21648152402165 -6.00552960150937 -3.28344
H 11.36017149509730 -7.05866548061819 -4.06389
H 9.49394925870524 -7.96170715520310 -5.4549
H 8.43089076782815 -6.69071046436453 -4.675
H 10.95657211773932 -6.05133554618135 -6.11067
H 9.34800804509424 -5.93838300404551 -6.88795
H 6.53074353665773 -3.79870443845543 1.23376
H 7.59817002679337 -1.87862836698412 0.40673
H 4.31408254308064 0.49610479482894 1.62751
H 3.15004546065698 -1.51721040789222 2.70378
H 10.67510437282949 -4.35589233170736 -7.87725
H 11.06761332333987 -2.25363703278499 -9.08782
H 9.35743586813345 -0.04711749739975 -5.81004
H 8.80940401029427 -2.25192832691329 -4.7893
H 5.96484960572047 1.22743752383193 -0.137994
H 10.87658055489799 0.17181237657018 -9.2527
H 12.28880857267044 -0.41380068803036 -5.87519
H 12.26946885714006 -2.85130179954851 -5.76767
H 16.01613665553477 -2.78680815767162 -3.71726
H 15.84945927782108 -0.33490364859503 -3.71559
H 16.19459705578626 -3.15981286829839 -6.56718
H 16.86957224535903 -3.86734645901067 -8.03627
H 14.37783952571607 -3.36050527425459 -9.14766
H 13.95815282414299 -2.62680745715809 -7.63337
H 16.48804737385726 -1.96641836189862 -9.17074
H 15.14504990389873 -0.97883770071618 -9.61784
H 14.76345644432270 -0.47693029071723 -7.16652
H 16.30528365666277 -1.22009271036563 -6.70986
H 16.72104923806494 1.18921037061800 -6.84473
H 17.28623874853087 0.43219608315862 -8.43207
H 16.00241479287948 2.54200438605124 -9.09345
H 15.04113827520776 1.10080654044654 -9.51992
H 13.59505355901972 1.27267911734044 -7.7759
H 14.51495157883982 2.57436752202104 -6.99719
H 14.01703139857311 4.09926323530492 -8.87484
H 13.17126139606791 2.81766490591069 -9.8539
H 12.19379499118671 3.69124931766476 -7.05548
H 11.67389511584720 4.64855785846266 -8.34398
H 11.05729460489082 2.34006600854578 -9.47005
H 9.82196946004665 3.24144035642569 -8.37309
H 0.13804779901568 4.52645773945124 0.904763
H 1.24769318268268 3.22879211191302 1.45387
H 0.29176234903949 4.92717307765710 3.30603
H 1.22880420068399 6.18020684367901 2.41507
H 3.44584078636255 4.96332872756833 2.64584
H 2.76331120703527 5.61937015778858 4.18417
H 1.88600696070438 3.05220784514923 4.35797
H 3.11055781150301 2.61098558539915 3.28885
H 3.61964319326392 4.07367015009841 6.08766
H 4.06086368352204 2.47360692428467 5.59499
H 5.92029232677361 4.26671579802681 5.49889
H 5.08486752851983 5.16624300861052 4.33408
H 6.25178229820079 2.32374821130273 3.78895
H 5.51898149515051 3.17123662693755 2.58562
H 7.44050438050440 4.90746176401949 2.67282
H 8.20693214233337 4.01700901817497 4.00789
H 9.34720676372152 3.04015711515263 2.37909
H 8.05629826626190 1.98281277539266 2.46242
H 6.92473872877670 3.60480130686512 0.565727
H 8.62558951000691 4.21069754919138 0.604977
H 9.49958442647715 1.91054213017409 -0.0376084
H 8.04390080778845 2.06366103066180 -1.22564
H 4.49302261747826 2.17493805052244 -3.31847
H 2.93274403861004 2.52069845883888 -1.50113
H 5.46072848250270 5.35704554947847 0.262974
H 6.86820869866842 5.33809672491285 -1.58881
H 1.94291337869292 4.45269675911169 -0.663597
H 2.71343655294715 5.54754166030843 0.38744
H 13.18247664717362 -4.43665354046358 -6.66513
H 13.66738575613260 -5.90795028537785 -5.89903
H 16.07636554921738 -5.43531126498076 -6.17279
H 15.12239898394605 -5.73726563798907 -7.68799
C 7.81810316318028 -0.37910772978170 -3.36618
C 6.66271643660058 -1.22555261114153 -3.73924
C 6.69616682466217 -2.55133666407709 -2.96776
C 8.10418945119600 -2.47048865861805 -2.31317
C 8.66321397974072 -1.13632336438878 -2.56615
C 8.67818655400520 -3.61379291194599 -1.72021
C 7.94523691709131 -4.81803092757187 -1.26563
C 8.20680330266853 -5.34284624677390 -0.0190949
S 9.27684620852128 -4.42657207898590 1.03324
C 10.53358965836066 -4.08173536013948 -0.169863
C 10.16400551625631 -3.76515404590389 -1.45518
C 11.87775485336427 -4.06632797277812 0.2098
C 12.82745420619457 -3.95975719808619 -0.769539
C 12.47262411434261 -3.71214492108452 -2.10122
C 11.16538023729163 -3.65712420175742 -2.47097
C 7.14626302940239 -5.57238876234220 -2.11223
C 6.64572011864554 -6.76175285114558 -1.70038
C 7.05112037399346 -7.31537232718082 -0.537437
C 7.73703523368618 -6.58652349114148 0.428122
C 9.86487013207119 -0.54329413219934 -2.09841
C 10.16678471486885 0.73023213371652 -2.61463
C 9.39795317052277 1.41842043730952 -3.57923
C 8.20885657931678 0.85969710377137 -3.89688
C 10.58370444021395 -0.88878657084333 -0.879404
O 11.27056117925390 1.48318911239325 -2.14667
O 10.00088986866181 2.68180834357676 -3.93419
C 5.50484261056233 -2.70136354659980 -1.95102
O 8.01500948523129 -6.84391859170453 1.76037
O 12.28276865385646 -4.18110914287255 1.58866
H 6.43276163531938 -1.32017812441955 -4.82413
H 5.69874200748270 -0.68036574556235 -3.50995
H 6.76517998089150 -3.41357664011577 -3.73684
H 13.88286674912625 -4.12097763352628 -0.569612
H 13.17157128105968 -3.55654981813627 -2.78445
H 10.90866670521445 -3.63862889293658 -3.47584
H 7.06131570492539 -5.19884703133130 -3.09833
H 5.86070784059893 -7.18034252481536 -2.32308
H 6.51581941437508 -8.16128331063163 -0.153562
H 7.51636029171700 1.46358409359326 -4.40105
H 9.94562252757484 -1.56674980768490 -0.227726
H 11.49241828946081 -1.40063363233413 -1.08821
H 10.92520949108255 0.03442025839024 -0.242988
H 5.62107037912770 -1.99638254454305 -1.131
H 5.44684974953732 -3.68542898390584 -1.47453
H 4.57339552125585 -2.45360077078380 -2.56468
H 10.36985424552991 1.80707934795534 -6.61987
