# Supplementary material for: A light-fuelled nanoratchet shifts a coupled chemical equilibrium
Source: Nat Nanotechnol. 2021 Dec 16;17(2):159–65. doi: 10.1038/s41565-021-01021-z (PMC8956507; doi:10.1038/s41565-021-01021-z)
Supplement: Supplementary file 3 — Supplementary Data Set 2. Gaussian output and xyz files for computed structures. [file 41565_2021_1021_MOESM3_ESM.zip › +1-protonated-sampled-sturctures/SRR/1-H-opt_139.xyz]

260   0
energy: -42.810802635117 gnorm: -0.481707
C 12.26923502094195 0.86998297659177 -2.5642
C 13.45523070141976 1.31191405705403 -1.72278
C 12.64337717152643 1.07511624457546 -4.08546
O 13.94829623610297 0.56641590372765 -4.31384
C 9.37213155948481 3.67318501330475 -4.2031
C 8.22845315463264 3.69962941992465 -3.16565
O 7.03106193896230 3.21593340965788 -3.75378
C 10.62935154184810 4.30242934907958 -3.65335
C 12.39412097960693 -2.71213239921953 2.56595
C 11.33998695878154 -1.68143349890873 2.97664
C 11.50835757467735 -1.05301569798408 4.33124
C 10.25371589071352 -0.21253123519218 4.77823
C 9.05523566829465 -1.09671265512537 5.07039
C 9.26008847782727 -2.11504310743484 6.18534
C 8.07813172957343 -3.09018841150598 6.29385
C 8.08489358148912 -4.11405204507684 5.08041
C 6.84440746008348 -4.95046475151937 5.07503
C 6.40056959740828 -5.70801559388757 3.79867
C 5.90434687477092 -4.80074403520248 2.61099
C 4.78271602393137 -3.88718536992430 2.92358
O 5.23219505236243 -2.82501022260084 3.84215
C 8.12286874132029 -8.67551884663695 1.2638
C 9.18749243504747 -9.21856732091853 2.2095
C 10.61461101530507 -9.13026893207730 1.62547
C 11.00353921206663 -7.78666216996764 0.956339
C 12.40106266455530 -7.75095322703806 0.335926
C 12.60432110618087 -6.65628646875787 -0.766413
C 11.55341066479832 -6.47780264940690 -1.78457
C 11.33035197063538 -7.71213538966525 -2.63918
C 10.14138686068677 -7.75644666458944 -3.5941
C 10.14176330557064 -6.44013900952189 -4.50376
C 9.28259647122463 -6.67318107973571 -5.68941
C 9.21824387296380 -5.43475783974928 -6.60578
O 8.95121869265185 -4.18535689157444 -5.92071
C 5.54586861741194 -1.53749778283677 3.25885
C 9.31280992333030 -2.98393832269183 -6.6387
C 5.93000170309087 -1.40814947107521 1.9017
C 6.57785294314684 -0.30862931937588 1.61464
C 6.93698468678455 0.67741559031558 2.52619
C 6.30018950868225 0.56757644711948 3.80874
C 5.69512918971624 -0.54222096909074 4.1822
C 9.81625697935766 -3.04037535164474 -7.92629
C 10.34452969638433 -1.91300205580188 -8.47408
C 10.44303292897754 -0.73394079997587 -7.67876
C 9.95044548094421 -0.75840930373581 -6.30806
C 9.40945247060444 -1.92736154185505 -5.82751
C 7.93920567092491 1.71135732489231 2.29771
N 8.29835792773422 2.06967975982745 1.16098
C 10.94760232646035 0.43300487885210 -8.2559
N 10.94956861706268 1.66047597152579 -7.62508
C 14.02256076952639 -0.83830898399598 -4.53284
C 6.03701552566046 3.08806306005571 -2.76204
C 12.98777501322183 -1.44942472743404 -5.2871
C 12.94370757557330 -2.83980282556762 -5.50116
C 13.94038491852087 -3.63308327989596 -4.9449
C 14.91087146054012 -3.05497026527867 -4.09349
C 14.86268358983590 -1.69586939528083 -3.94446
O 13.85029009668444 -5.05042469040723 -5.02553
C 15.93439935086049 -3.98534555124281 -7.00317
C 15.08025862611081 -3.12089329693037 -8.06317
C 15.72451222841846 -1.74679709180765 -8.39117
C 15.79697946935468 -1.03144126515890 -7.03856
C 16.27940431336906 0.46018043288517 -6.96725
C 15.66863340419972 1.47460554096832 -7.86984
C 14.21177941954003 1.85050749950668 -7.46545
C 13.88099261999861 3.31115061970752 -7.86349
C 12.40879174788053 3.65887442773455 -7.50785
C 11.45196466069181 2.79246270104046 -8.33603
C 2.79965443873406 1.81949714412749 2.74373
C 1.38429310122983 2.40500153606205 2.63569
C 1.43472146242450 3.94427454028906 2.38352
C 1.86539403254744 4.66658008915686 3.68701
C 2.29109837209088 6.12137375742195 3.45064
C 3.31180833125850 6.34159209798734 2.36083
C 4.44583721236050 5.30003315522855 2.41996
C 5.62409112116745 5.49747606731861 1.44999
C 6.58268875475616 4.37897577218921 1.62856
C 7.78804349255277 4.45398293914814 0.695622
C 8.89978287148365 3.30830068315708 0.959913
C 6.12907016202300 1.97469806492717 -1.86801
C 5.25065083480066 1.86886711003757 -0.820574
C 4.28533569235164 2.75745749480713 -0.534877
C 4.13077602131837 3.79438452420369 -1.41603
C 5.03086987039616 4.06791952246209 -2.47257
O 3.58754989085801 2.89096265263424 0.676291
C 3.46325485431095 1.63412005475187 1.38188
C 14.03778972028234 -5.49318258553616 -6.34088
C 15.41304369862107 -5.43728091196261 -6.80232
H 12.11265078433574 -0.23452100820665 -2.48848
H 13.32403406588998 0.88792960181408 -0.772456
H 14.38284657837289 1.06306080890777 -2.10794
H 13.45375170211506 2.43248697963449 -1.62726
H 12.81522439294255 2.13646164625485 -4.15708
H 11.74367128897066 0.98230200930602 -4.75902
H 9.05062881768994 4.11570627271888 -5.15366
H 8.06034417285428 4.67088186408824 -2.71506
H 8.42568578955560 2.98893052348161 -2.3219
H 11.44775501839031 4.12575092667412 -4.38252
H 10.43263949441002 5.33735531460909 -3.48137
H 11.06849986859323 3.81105812714187 -2.78025
H 12.78151420851039 -3.22235736169859 3.45088
H 13.32349123179911 -2.29801727561290 2.14071
H 10.39974427170056 -2.24488983099313 2.94191
H 11.27914875528799 -0.93975043646447 2.15936
H 12.51758093077372 -0.56300108757991 4.37817
H 11.68293340711883 -1.86431741682244 5.0011
H 9.99577135952476 0.54891790850325 4.01808
H 10.63054650231688 0.32122670783576 5.65737
H 8.82762902893684 -1.72537371578844 4.20671
H 8.14122916756814 -0.51912865822080 5.20779
H 9.42699362678507 -1.45302643349105 7.15492
H 10.14575503150691 -2.76029147616945 6.10752
H 7.19338958031751 -2.46488305538686 6.2607
H 8.04869067565939 -3.63555033273693 7.30614
H 8.90356518193017 -4.79858956823086 5.0573
H 8.07913903411103 -3.57196891895180 4.16921
H 6.01914406557152 -4.23254840190359 5.26719
H 6.87529724331654 -5.67985398966160 5.86959
H 5.73749019424698 -6.50792534617711 3.94568
H 7.30961509268360 -6.25653277534637 3.5086
H 5.62970521451844 -5.34423126094337 1.65463
H 6.84872982264643 -4.23029092049840 2.20941
H 4.03888009360209 -4.37831279993043 3.48593
H 4.19278641570243 -3.43921890788397 2.10711
H 7.06624566283241 -8.92903110301146 1.48032
H 8.22340894147288 -9.12299838408536 0.258239
H 8.99954786472076 -8.73494180753884 3.14903
H 9.02469924951329 -10.30438059712283 2.46473
H 11.39195553625037 -9.34995946051496 2.33096
H 10.79141545267236 -9.92011329735682 0.849915
H 10.28087113028482 -7.54593456806284 0.16839
H 10.76324619293163 -7.11777358336255 1.75659
H 13.11166643970012 -7.59346437353266 1.16477
H 12.54844507232764 -8.81918738466748 -0.0218914
H 12.78093327942654 -5.72744363586929 -0.178998
H 13.48589212779211 -6.97607572958186 -1.33629
H 10.64871095530977 -6.05529981398163 -1.29484
H 11.84056456943050 -5.60704990823214 -2.38042
H 12.26250587083164 -7.85205822527313 -3.21051
H 11.25916287446566 -8.56973991376890 -1.95942
H 10.17608002028371 -8.63907039804261 -4.22444
H 9.16935627803147 -7.88184659709531 -3.18806
H 9.77454582042914 -5.60170875291131 -3.93074
H 11.13732073436550 -6.18355407394196 -4.8757
H 9.61817144348217 -7.47913199095081 -6.31016
H 8.25547361558014 -7.02269313774289 -5.37954
H 10.17415853267545 -5.28887569368459 -7.09106
H 8.45576663396894 -5.54800596341378 -7.4007
H 5.77790495380643 -2.19540499441583 1.21329
H 6.95201427332972 -0.21389619143940 0.625634
H 6.37016446040869 1.39128916479133 4.41882
H 5.47467375383135 -0.64904489592901 5.18907
H 9.93680486488782 -3.89237123926629 -8.54004
H 10.62978290764819 -1.90188292685254 -9.45241
H 10.16998183521081 0.19031683496602 -5.76143
H 9.12011129991884 -1.97110148861358 -4.76217
H 8.38747869606578 2.17976489531155 3.13706
H 11.46039952414532 0.37975687396163 -9.26184
H 12.23247335692583 -0.73277869661411 -5.68904
H 12.21407824751135 -3.24162012756732 -6.164
H 15.55209074906522 -3.78341228706801 -3.65048
H 15.59446645914649 -1.17047838752832 -3.3167
H 15.85383917495297 -3.45314096010559 -6.09172
H 16.99385348028285 -4.00796228303208 -7.29
H 15.08314095264349 -3.73437878349518 -8.95157
H 14.07482322112064 -3.01394834766925 -7.62784
H 16.71829882435505 -1.76013393486092 -8.84517
H 15.12173705628815 -1.14659185499043 -9.01602
H 14.75492772198933 -1.07402400748550 -6.66312
H 16.36114909968022 -1.49314310106046 -6.28177
H 16.24376583848908 0.78010074391079 -5.9193
H 17.38307133504017 0.25271517701154 -7.23638
H 16.29720206071053 2.41136468050565 -7.9327
H 15.65998117818830 0.90261914489994 -8.87275
H 13.51454381634657 1.15268609919164 -7.96001
H 14.10461340514826 1.69192250112513 -6.36562
H 14.66847148112515 3.97960333004662 -7.49237
H 14.03567476720612 3.33992557684904 -8.98593
H 12.17403438694689 3.49615994290224 -6.41598
H 12.20177837307944 4.70856158407601 -7.81755
H 12.01997235325755 2.43001762173579 -9.18311
H 10.57525609558761 3.38684885981302 -8.71688
H 2.68164255900507 0.86626200849542 3.23882
H 3.39156988587873 2.46783652924708 3.44406
H 0.92640825632843 2.20085541085544 3.62782
H 0.83137582880743 1.82168417456299 1.81518
H 2.02784734814100 4.32533357364987 1.57669
H 0.40726434385162 4.24915070459122 2.20088
H 1.05381236882066 4.62221129159568 4.41899
H 2.67591797396825 4.16099842898719 4.18543
H 1.33581192039846 6.63619478527790 3.14484
H 2.59463922855958 6.52025485340110 4.39491
H 3.66306203755940 7.32696977600802 2.48675
H 2.82912735544785 6.31147552696884 1.40428
H 4.85370650772724 5.30846361164607 3.44349
H 4.09776148542467 4.32134963890595 2.24242
H 5.18781966263625 5.54533709492324 0.399973
H 6.07119425188080 6.54052862987441 1.48874
H 6.80694079467629 4.27417244684021 2.69802
H 6.08638444695088 3.38015436229451 1.47275
H 7.41689798726780 4.59378151599668 -0.344165
H 8.21993649881902 5.39886910815197 0.960281
H 9.40142822536309 3.64405319627017 1.90329
H 9.65992299005384 3.34366344639861 0.16059
H 6.87322997387487 1.28551326532190 -2.09244
H 5.48004918391509 1.06039020532102 -0.168846
H 3.21973827064757 4.44101588258785 -1.29896
H 4.78100399346820 4.90266084879492 -3.18041
H 4.42832805030374 1.14825179136045 1.49191
H 2.70538110589431 0.95981753874647 0.824273
H 13.43053476052582 -4.94574101611581 -7.04794
H 13.71940679837954 -6.51632250643700 -6.37009
H 16.11078733004620 -5.95417834880093 -6.09872
H 15.61538866374520 -5.93616523383096 -7.76129
C 7.57823796482863 -0.54555032770873 -3.64223
C 6.44631268870288 -1.48981881353690 -3.97421
C 6.53254658689910 -2.62861323516008 -2.94518
C 7.94340714502802 -2.45806945420795 -2.34057
C 8.31281498684199 -1.07197985445867 -2.52396
C 8.58513198459270 -3.47193646229273 -1.6633
C 8.00167711824635 -4.80548033369006 -1.43867
C 8.27029971223061 -5.42855843333563 -0.217472
S 9.08968141611479 -4.45352884782688 1.00726
C 10.35804708642951 -3.81570791845743 -0.0589358
C 9.99011740835854 -3.41346593035657 -1.30717
C 11.62596002974180 -3.50395922560128 0.385912
C 12.55928934749286 -3.03609167309295 -0.573646
C 12.24174827727548 -2.86481513121316 -1.8841
C 10.94334749073498 -3.08144865088347 -2.26047
C 7.58076091799954 -5.55519991973586 -2.55288
C 7.24109377865593 -6.88425747857819 -2.41902
C 7.38087467088607 -7.50202811311324 -1.19942
C 7.91567323505870 -6.78784287908374 -0.10825
C 9.35611758271302 -0.26100249133118 -1.96964
C 9.93376727937649 0.82365377089182 -2.63782
C 9.19152285997646 1.22748019817605 -3.87897
C 7.99571455411534 0.60562910489433 -4.21195
C 9.70205200098684 -0.53154390236422 -0.538672
O 11.02851114370561 1.55038667520283 -2.26396
O 9.71015639131990 2.29264010289276 -4.62129
C 5.38984662156817 -2.42857564508788 -1.98585
O 8.13895988478362 -7.29914993999221 1.18784
O 11.96827535207662 -3.78666251639087 1.71729
H 6.35214620096928 -1.78854073984603 -5.0024
H 5.48693089276502 -0.92462047394169 -3.68262
H 6.29012519950297 -3.60717281700151 -3.50997
H 13.59423750262599 -3.10944311546562 -0.202461
H 13.03052656569347 -2.70191510369542 -2.59082
H 10.58130009642145 -3.03947791540957 -3.29374
H 7.56899202641784 -5.05424561766086 -3.54419
H 6.83519496778793 -7.52264812278934 -3.20787
H 6.99631364121804 -8.52675709039062 -1.12295
H 7.50759864899977 0.81034669082216 -5.15204
H 10.79307418475474 -0.78446448514928 -0.512838
H 9.57838051047573 0.41467964769061 0.0228555
H 9.09417508590271 -1.35188009559345 -0.118498
H 5.58808802771602 -1.59429774819826 -1.40554
H 5.33708768345616 -3.21001428924848 -1.24534
H 4.43309425899871 -2.36402745884711 -2.42604
H 10.64934342576794 1.77039899718195 -6.62791
