# Supplementary material for: A light-fuelled nanoratchet shifts a coupled chemical equilibrium
Source: Nat Nanotechnol. 2021 Dec 16;17(2):159–65. doi: 10.1038/s41565-021-01021-z (PMC8956507; doi:10.1038/s41565-021-01021-z)
Supplement: Supplementary file 3 — Supplementary Data Set 2. Gaussian output and xyz files for computed structures. [file 41565_2021_1021_MOESM3_ESM.zip › +1-protonated-sampled-sturctures/SRR/1-H-opt_14.xyz]

260   0
energy: -42.778571967316 gnorm: -0.46121
C 12.85593720120503 -0.98650212682604 -2.72845
C 13.65642238404151 -1.09674879310123 -1.44735
C 13.58136749164591 -0.31090979139507 -3.84108
O 13.91165691506044 1.06729156613344 -3.5566
C 10.39016851947347 -0.96905676939944 -6.42012
C 9.29424890910829 0.07988057336312 -6.41733
O 8.15059838086555 -0.15370703484539 -7.26429
C 11.46889434993061 -0.53137797180992 -7.4134
C 12.38811423347838 -2.37455122523857 3.60086
C 13.21722044670092 -2.21402427758796 4.94311
C 12.50711104524364 -2.65585697770299 6.23863
C 11.89301725823407 -1.47404384391681 6.93487
C 10.46430293046921 -1.16426802524558 6.42426
C 9.32323968713310 -2.12741782354783 6.68823
C 7.93729258357519 -1.53515541871756 6.82194
C 6.92092671113363 -2.62357890079202 6.52585
C 5.49722777781204 -2.12621155261439 6.08635
C 4.77688850923619 -2.85085786453697 4.98647
C 5.25029493216803 -2.44572209969902 3.5878
C 5.10685284963874 -0.93671615103530 3.31604
O 5.87583897208904 -0.08236613144030 4.09773
C 7.25034298667197 -6.40529551860903 5.56915
C 8.23283375653484 -6.45950829816101 6.75254
C 9.54635313514003 -5.64276904640359 6.55649
C 10.79722752467507 -6.41702666316582 5.99028
C 10.74684325479026 -6.69738780295532 4.48038
C 11.93628963780711 -7.40337615043076 3.76041
C 11.43407124600086 -8.20943646761998 2.54013
C 10.44042599846417 -7.54185558972014 1.54609
C 10.23553526924468 -8.31849856467922 0.234793
C 9.69206193897994 -7.53127259855298 -0.908064
C 9.06720001985478 -8.34542987153990 -2.06156
C 8.95745891450882 -7.52948258354066 -3.31012
O 10.10544483348726 -6.68788074899774 -3.51661
C 7.19190378696921 0.16546193668431 3.77236
C 10.04855313461317 -6.08631581421917 -4.76288
C 8.02710026502895 -0.45302006066163 2.80575
C 9.40114331403857 -0.19495926593251 2.74874
C 9.92679835546413 0.74106196350301 3.61891
C 9.07659932027192 1.55356603248427 4.34059
C 7.72497690845828 1.27465962457009 4.46912
C 11.24924636831401 -5.49387318971568 -5.25691
C 11.28272490079950 -4.73768088108119 -6.41007
C 10.12626761377024 -4.62347128121597 -7.21824
C 8.91361534916755 -5.03531342559627 -6.69455
C 8.87553402814533 -5.87073273136641 -5.57623
C 11.27917293724419 1.22061962435179 3.35766
N 11.76258875469587 0.92424140430293 2.23683
C 10.25964061665213 -4.09473143463138 -8.51893
N 9.12086129569882 -3.54296335850189 -9.12147
C 12.91677939169812 2.02226144673715 -3.88837
C 7.02198200776691 0.49685426141942 -6.62974
C 11.51845270669865 1.90702547036386 -3.77035
C 10.69715219774216 2.87374374719023 -4.31024
C 11.23942736653698 3.92878101908728 -4.99231
C 12.58670654804045 4.11443377695500 -4.98071
C 13.41255375475133 3.27296840182632 -4.36183
O 10.35196197675176 4.70624747040433 -5.71162
C 10.55118687293272 4.04789223051715 -8.7198
C 11.34529995135650 3.62371928071123 -9.96871
C 10.47174164773258 2.93405241925287 -11.0259
C 9.59607485880195 1.72025548714170 -10.5505
C 8.43521522185155 1.42179169361733 -11.6056
C 7.97712129032714 -0.03209595944104 -11.6486
C 7.59304360020644 -0.61946694204591 -10.3076
C 6.95817639584432 -1.98856931840308 -10.4055
C 7.72986540025413 -3.14191130829295 -11.1186
C 9.12656963134192 -3.29941083287895 -10.531
C 5.39084862653380 3.24605216028524 -2.69085
C 5.31635184044849 4.70062310743335 -3.12861
C 6.47154825449650 5.56811391423396 -2.5391
C 7.93766095256370 5.22917946810529 -3.04892
C 8.98590381466362 6.20166403891405 -2.47379
C 9.50415073288684 5.79663078948843 -1.08407
C 10.31333844240596 4.49047307000253 -1.20306
C 11.39592407720449 4.29059253920772 -0.127009
C 11.89219328079156 2.84907620047143 0.0878931
C 13.12215877814554 2.70760758379994 1.12265
C 12.98753580055308 1.25379778132933 1.68547
C 6.84800488542177 1.83044081228842 -6.7995
C 5.91530502398778 2.53651717794757 -6.0297
C 4.95053755723125 1.81873655992246 -5.34733
C 5.13591067698047 0.44772190387643 -5.23127
C 6.13694634987377 -0.21503551429656 -5.87265
O 4.05671514693308 2.57551306674393 -4.4953
C 4.14815065115566 2.49561391837033 -3.18736
C 10.82735913764228 5.65486001073454 -6.65125
C 11.43539996293944 4.99520610558452 -7.94636
H 12.52782421308894 -1.96962511004400 -3.06852
H 13.10316334868811 -1.39096448910345 -0.639349
H 14.50537700559317 -1.79645885603979 -1.54522
H 14.03599105085715 -0.09731881428511 -1.15962
H 12.87198789422569 -0.30693721119933 -4.6995
H 14.46815068300912 -0.92248214744784 -4.115
H 9.99826067861454 -1.98396251484934 -6.695
H 9.76054902187902 1.06831836483063 -6.75044
H 8.90319677847887 0.22923482960278 -5.42931
H 12.20166208482367 0.10130925555306 -6.92394
H 12.14910643791952 -1.42287202581907 -7.64372
H 11.20804152593991 -0.05802373508047 -8.34507
H 13.09954309796106 -2.06691175171137 2.81553
H 11.48415533659320 -1.71032656345315 3.65396
H 13.59270541080173 -1.14286726172873 4.99909
H 14.10959265206430 -2.83136578797867 4.81719
H 13.20948247940894 -3.15700020561285 6.90811
H 11.71230975505864 -3.38197031566795 5.97642
H 12.64660698251641 -0.66027361656395 6.93036
H 11.64504308305189 -1.66651678764270 8.01158
H 10.42769387930124 -0.95603068898396 5.30954
H 10.30234861717252 -0.17614551299226 6.8603
H 9.53520510394818 -2.68282840008332 7.61552
H 9.27850288690447 -2.96173684880639 5.96331
H 7.94488707711544 -0.89769236367044 5.88764
H 7.79282761020438 -0.94881488860798 7.7383
H 6.75229796018639 -3.09422993250487 7.5131
H 7.32989390269252 -3.35866423652089 5.82881
H 5.60959729969695 -1.03214280348087 5.84329
H 4.87144709465565 -2.00624779558793 6.99513
H 3.68248537786469 -2.75567600635630 4.97677
H 4.92534695364042 -3.85714348871252 5.27631
H 4.76114568700798 -3.11700710616883 2.83179
H 6.23736604524191 -2.70525325292281 3.415
H 4.08038628099233 -0.65074050202420 3.42528
H 5.28709155883058 -0.80776318895669 2.26449
H 6.21830484067755 -6.64146156412823 5.88194
H 7.35973230322392 -7.20753096578799 4.90878
H 7.73407961507866 -6.05801849026905 7.71477
H 8.47120671665680 -7.50850390561430 7.02271
H 9.32459788592492 -4.79301911475270 5.85499
H 9.89767607470294 -5.14234941863155 7.47403
H 11.73062911071122 -5.99909859479263 6.26678
H 10.81443996756543 -7.39448892860767 6.48422
H 9.76155746401881 -7.24787220175895 4.24585
H 10.55107351787977 -5.70098640822676 4.07176
H 12.60110019646821 -6.61463625227901 3.41255
H 12.65765550333186 -8.00455219382963 4.40246
H 12.33844859010573 -8.50717815172644 2.02622
H 11.04833639166840 -9.14193238446666 2.87393
H 9.56937057730387 -7.29156594516768 2.06355
H 10.97548269745538 -6.57700739241505 1.19644
H 11.18768218355882 -8.80076276452475 -0.0780649
H 9.65873223866608 -9.23753483946411 0.425221
H 8.92435685434880 -6.84511420981832 -0.58539
H 10.53742629689632 -6.88743735442238 -1.30505
H 9.83756838102917 -9.16436543021255 -2.20932
H 8.12345768840393 -8.84824536576970 -1.67096
H 8.76177107850561 -8.09742439909040 -4.22451
H 8.14102940309857 -6.82453246493993 -3.18557
H 7.68045203209356 -1.37960984023609 2.34619
H 10.12534395163991 -0.79866538602240 2.17271
H 9.41344679221501 2.35415452875020 4.97901
H 7.10386262103655 1.75825242454981 5.11136
H 12.16509935460756 -5.65685326297508 -4.86473
H 12.20935790902822 -4.33526706275419 -6.77811
H 7.98533767804620 -4.98243884781137 -7.30894
H 7.94657120328307 -6.42433222293017 -5.41243
H 11.63764074989861 2.15271179784660 3.84076
H 11.20106470783621 -4.25588593700052 -9.06375
H 11.10292887404535 1.08553382407766 -3.20463
H 9.64760473512298 2.86594208338252 -4.28588
H 12.98301872989370 5.07394708889923 -5.38233
H 14.46074657526508 3.42531283376104 -4.37214
H 10.34325643100880 3.15434477698098 -8.07867
H 9.57872628157261 4.50929846068444 -8.93866
H 11.80765651539605 4.56691544345891 -10.3732
H 12.15527355197623 3.01284882460558 -9.59798
H 9.79713364863767 3.67778465646636 -11.5977
H 11.18141971548379 2.46445347919283 -11.7655
H 10.23615192183525 0.84106514136320 -10.3675
H 9.09590356574051 1.85529545401348 -9.60519
H 7.52018168800783 2.06083708781077 -11.4607
H 8.85271815601867 1.73902582096212 -12.524
H 7.07226960313022 -0.12406286496770 -12.2556
H 8.80306135240122 -0.65716519561074 -12.0303
H 8.51628424723230 -0.60535131476173 -9.70852
H 6.75476226975116 0.01484467261282 -9.81227
H 6.65503725142423 -2.30565926633445 -9.38375
H 6.03259729421719 -1.85587613401403 -11.0167
H 7.22273781154762 -4.09506179619827 -11.0573
H 7.76327524612612 -2.95542036192915 -12.2226
H 9.73904527524866 -2.50378253235119 -10.9223
H 9.44040817923655 -4.26139769306287 -10.9605
H 5.51665964186602 3.13535422334182 -1.63057
H 6.34770123972906 2.77195611497169 -3.07162
H 4.39507343335674 5.09495449246721 -2.8167
H 5.25350964076138 4.67478502303740 -4.21824
H 6.23747601951258 6.59132357790355 -2.75637
H 6.35672702378951 5.47560972015078 -1.42387
H 8.32091456452404 4.21788525343340 -2.90745
H 7.90999204780190 5.39056730665793 -4.15691
H 9.74984682955191 6.39599980781289 -3.17912
H 8.52411816468912 7.20746682298006 -2.42271
H 8.68057047122873 5.62291467940233 -0.335742
H 10.16581752794550 6.70660688250811 -0.822079
H 9.61425378434403 3.63153760330827 -1.25472
H 10.91536000842141 4.49145617423205 -2.17466
H 12.17512706321521 4.97447545366100 -0.436412
H 10.99406285281845 4.59007525485825 0.86839
H 11.01634360820039 2.29595120764104 0.392902
H 12.14076703713605 2.40946020612634 -0.965804
H 14.03309807400657 2.90443526413564 0.53147
H 13.00185665454286 3.44471185084414 1.94503
H 13.79698407815454 0.93408524081582 2.37272
H 12.99152537302996 0.57017525072912 0.810982
H 7.53637461615291 2.24826863245536 -7.52391
H 5.88453662651954 3.63096033824718 -6.09243
H 4.52849656945945 -0.00712802708876 -4.4837
H 6.24239503989133 -1.27986814518474 -5.8116
H 3.98259727581331 1.40567214042144 -2.78331
H 3.23018719302055 2.94560153889088 -2.70341
H 11.58196097895493 6.33387259225065 -6.10226
H 9.88325924526820 6.26098275958600 -6.85231
H 11.80710210225620 5.79365225787699 -8.60306
H 12.32309311946362 4.39198051092483 -7.67348
C 8.26882146947721 -2.96405228773857 -3.31255
C 7.08864384489511 -3.89421986897445 -3.49367
C 6.70524016540947 -4.19124077811779 -2.11219
C 7.73282479335621 -3.54463120348000 -1.16702
C 8.57403487599805 -2.65992404166018 -1.98846
C 8.24609045522570 -4.19765564292314 -0.0190283
C 7.44379638608727 -4.86671793971960 1.07413
C 7.71265592407815 -4.70373218814455 2.45895
S 8.97972230825936 -3.53481518632174 2.95415
C 10.15726958877839 -3.79955945830649 1.65053
C 9.73882575115279 -3.94655494941881 0.338117
C 11.53256390519897 -3.72126262552642 2.01822
C 12.45648144932193 -3.86066002531819 0.99332
C 12.08457315561940 -4.23892754166318 -0.26679
C 10.75251957534242 -4.24905426305132 -0.651527
C 6.44262067623746 -5.72249185799037 0.664504
C 5.71889009573062 -6.28882123055499 1.71327
C 5.98818689506991 -6.14259490609067 3.04344
C 6.98543755432527 -5.28331620561340 3.49652
C 9.55078896259903 -1.66137380812799 -1.7379
C 10.38162487540550 -1.20916121516874 -2.73803
C 10.14280386752717 -1.69838568992237 -4.06657
C 9.06175947476660 -2.48341025448766 -4.33555
C 9.55525116628570 -0.94728078140089 -0.430442
O 11.58332697155604 -0.37789563236103 -2.40667
O 10.98286818668795 -1.20577427956407 -5.11371
C 5.22152006756757 -3.71788904252395 -1.82199
O 7.25885736598769 -5.14813707611189 4.82681
O 11.95673373647142 -3.70167273388835 3.34477
H 7.36489775507559 -4.77768889808876 -4.11161
H 6.32770484167478 -3.36519749761946 -4.04421
H 6.78431913803991 -5.32357252010248 -1.9089
H 13.52480478048553 -3.96544939720886 1.20182
H 12.76386012175050 -4.46686041448875 -0.991069
H 10.42135049702055 -4.84427317090670 -1.49309
H 6.16876222107801 -5.93913735632220 -0.363984
H 4.84448604422973 -6.90191869033606 1.48636
H 5.47294003847725 -6.66995346022543 3.75107
H 8.98381539480925 -2.96130908650045 -5.29886
H 9.64560141632630 0.07756664675031 -0.576119
H 8.67412775348780 -1.24068173961762 0.168615
H 10.43086985902521 -1.21066897110794 0.139139
H 5.13386720658684 -2.65566303861031 -2.04415
H 4.94788366942930 -4.07403253297463 -0.839503
H 4.65561054204428 -4.18738196333205 -2.65788
H 8.68399848002451 -2.73830157892145 -8.69815
