# Supplementary material for: A light-fuelled nanoratchet shifts a coupled chemical equilibrium
Source: Nat Nanotechnol. 2021 Dec 16;17(2):159–65. doi: 10.1038/s41565-021-01021-z (PMC8956507; doi:10.1038/s41565-021-01021-z)
Supplement: Supplementary file 3 — Supplementary Data Set 2. Gaussian output and xyz files for computed structures. [file 41565_2021_1021_MOESM3_ESM.zip › +1-protonated-sampled-sturctures/SRR/1-H-opt_140.xyz]

260   0
energy: -42.789895351289 gnorm: -0.467412
C 9.41661123883049 2.28211404444640 -4.20117
C 9.15836901063681 3.01136919666911 -5.54926
C 10.41388019983431 1.03635703899333 -4.29907
O 11.70404957825376 1.49024930697282 -4.05608
C 5.38701236499121 1.94238527278731 -6.26952
C 4.71503547315174 2.33627384798823 -4.94139
O 4.68139061410414 1.26777563225638 -4.12936
C 5.14497829812844 2.95047220240685 -7.3347
C 11.88199008490851 -1.93980400946449 2.10138
C 11.84918940641032 -1.37875601970828 3.50726
C 11.38629846402645 -2.52703113264485 4.43174
C 10.74145745633282 -2.15912450870840 5.74404
C 10.16828318708226 -3.39577642012591 6.57517
C 9.17215359827678 -4.16539534173723 5.79772
C 7.78385214200400 -3.51542966612451 5.95457
C 6.67279422433721 -4.00114437155240 5.03063
C 5.27734481398248 -3.30766601879756 5.40762
C 4.33422258467191 -3.49819158247964 4.29635
C 4.60784511083465 -2.69543793812491 2.98282
C 4.53360540690522 -1.15547434274484 3.27119
O 5.51190177309035 -0.70014971019660 4.24771
C 8.40116993672595 -6.27667413227712 2.82439
C 9.53547280871583 -5.62608060619495 2.13479
C 10.83623050670070 -6.38378757898995 2.48676
C 12.12712620788449 -5.51824944343699 2.12417
C 12.26623276568285 -5.43064587325106 0.585576
C 12.49363962384000 -6.84883290473658 -0.0683248
C 12.26208810916899 -6.72860089664682 -1.55928
C 10.75070604931284 -6.68927563740256 -1.96605
C 10.37274380408007 -6.39242626442160 -3.40381
C 10.85744614453394 -7.43350856632488 -4.41613
C 10.13587001424513 -7.39085548367547 -5.80731
C 10.76065983055334 -6.20356278693500 -6.58866
O 10.83481167260502 -5.04175867830691 -5.80485
C 6.70237556595477 -0.15878232270152 3.78252
C 10.88598050952098 -3.81205143213728 -6.44363
C 7.34315673616401 -0.37046852700581 2.56488
C 8.51392053852953 0.30714879955827 2.2691
C 9.05880761638311 1.15915445005560 3.19137
C 8.52311402761342 1.25667760897565 4.46629
C 7.24920929669526 0.74845879999198 4.73046
C 9.79820254658649 -2.98563070744452 -6.20691
C 9.67533386940016 -1.74247025141089 -6.70125
C 10.70254632428176 -1.28199549478956 -7.6035
C 11.78564613984915 -2.16101990060070 -7.93272
C 11.88794235627538 -3.41342397527088 -7.34353
C 10.36654277593760 1.75514669216892 2.82194
N 11.09891082591650 1.28284463480374 1.90356
C 10.55354208808217 -0.05645872912504 -8.3126
N 11.55114215352162 0.40059040339023 -9.16241
C 12.63078757979934 0.39974342262428 -3.97234
C 4.43588365795495 1.50881411633349 -2.75654
C 13.58073782523158 0.37776476334615 -2.97304
C 14.14561435018674 -0.83531875247511 -2.6239
C 13.89980806140792 -1.99166075751227 -3.45519
C 13.06456162640982 -1.88209611943404 -4.5861
C 12.40737305773026 -0.69110676639200 -4.84305
O 14.45983872783159 -3.19125574008022 -3.03028
C 16.55160205689285 -4.06992762981492 -5.11303
C 17.25816788434000 -3.82057035211110 -6.48766
C 16.70233599066761 -2.50741566271513 -7.12151
C 17.00127307340627 -1.28336831183509 -6.3133
C 16.40915355090863 0.00499570789032 -6.94368
C 14.88549109491955 0.09177995996491 -6.78985
C 14.24787233887235 1.36433535665610 -7.47326
C 12.78334483738155 1.68662666911587 -7.0126
C 11.88805484314922 2.48775072387714 -7.8958
C 11.68372794629673 1.87674082147294 -9.30354
C 3.06620418904638 2.43835647019748 3.28831
C 3.79048838063462 3.80001977921034 2.96587
C 5.34397581989392 3.68961775015892 2.82645
C 6.01297130913847 5.00807141222320 2.22146
C 7.48856833655049 4.77323738499466 1.74349
C 7.62913334582236 4.31368156360678 0.329363
C 8.89863952593422 3.48195770568934 0.102802
C 10.24128535843731 4.26935167491087 0.560909
C 11.48309355708897 3.86526041063295 -0.213811
C 11.96934621875592 2.45197289428318 -0.0646741
C 12.13884304305696 1.97446604194157 1.35837
C 4.18326807478784 2.70454074796560 -2.04271
C 4.14442357444784 2.73625224220687 -0.676386
C 4.45913731120646 1.62530263684771 0.108235
C 4.78122541146491 0.43433104478115 -0.563994
C 4.72652342674861 0.41842727528512 -1.90903
O 4.43725772099718 1.57646078064132 1.50976
C 3.05960176118088 1.66428898130736 1.97922
C 14.29219341036115 -4.32132941759531 -3.88189
C 15.02927832433988 -4.32883791279110 -5.25354
H 9.84531106843428 3.00494595958375 -3.48539
H 8.10272291611075 3.27068776441339 -5.54501
H 9.82430489733631 3.85633751835022 -5.79243
H 9.24074306355548 2.23012982828336 -6.31944
H 10.10163109092400 0.50301137036114 -5.25511
H 10.15191381818806 0.21314907082844 -3.59197
H 4.81702765182301 1.08533193736983 -6.70445
H 3.62359086133795 2.65754388391374 -5.04334
H 5.20135093882093 3.15826798387510 -4.45934
H 4.12627411984991 2.92233302681600 -7.68276
H 5.48524695002962 3.98064936496729 -7.06026
H 5.77243407017493 2.65711491835075 -8.19614
H 12.76716606535336 -2.62980193150932 1.93072
H 12.02093668931444 -1.08589031437849 1.45281
H 11.14980805132697 -0.57081071289005 3.45927
H 12.82972000834128 -0.96665676650387 3.69156
H 12.26207059642652 -3.18742231431497 4.65941
H 10.79201517177558 -3.09881380460634 3.77198
H 9.97123562388243 -1.40151421224375 5.56368
H 11.49069180390603 -1.63978516231566 6.34029
H 9.75514426273300 -2.93449105770925 7.49187
H 11.00413647030742 -4.02876622951923 6.92576
H 8.99229493005345 -5.15755480113901 6.15754
H 9.33971564131649 -4.24716932923815 4.68935
H 7.93160206796753 -2.45106480069709 5.87092
H 7.44577995587475 -3.55831814450532 7.05978
H 6.68044438649985 -5.11289162135865 5.02547
H 6.95522402825567 -3.80815609516248 3.96594
H 5.42163336768477 -2.22102794523431 5.48572
H 5.01635020253367 -3.58497672494138 6.43014
H 3.33583662428511 -3.28799143368264 4.64649
H 4.31561213265141 -4.51116839380606 3.97517
H 3.99622321536827 -2.92871845185099 2.10391
H 5.59193314037001 -2.99675356720258 2.75537
H 3.54963193635356 -0.97792840093122 3.75439
H 4.81066478541223 -0.65914782578862 2.33248
H 8.52512837015168 -6.35742428143756 3.90575
H 8.39919779973117 -7.35670373839504 2.48252
H 9.46509275040068 -5.60025662208773 1.08858
H 9.62309158344449 -4.61223429980945 2.42332
H 10.85988725896489 -6.74195565566964 3.49816
H 10.80315693868371 -7.30541990152686 1.90366
H 12.14547405534138 -4.52633403168790 2.63979
H 12.99755134679055 -6.11491009918368 2.56704
H 11.35859278099664 -4.98007058018858 0.136501
H 13.14455071267206 -4.78805390588810 0.36911
H 13.53668995130002 -7.07858358975853 0.214018
H 11.74939529894125 -7.54132853744015 0.275767
H 12.62496624406470 -5.76825011314953 -1.83043
H 12.79784001101618 -7.58747351406983 -2.1202
H 10.36880569231650 -7.69584541302472 -1.67235
H 10.18148996919241 -5.91654709086342 -1.31655
H 9.32758988328021 -6.32272929729698 -3.39841
H 10.79291112912488 -5.34644900379101 -3.62518
H 11.92432818462131 -7.28311248112303 -4.60225
H 10.79813585550723 -8.44779697651578 -4.02455
H 10.07887837638840 -8.31611208865334 -6.31652
H 9.05888642887166 -7.18459134327061 -5.5942
H 11.87579555330554 -6.48840953665735 -6.87464
H 10.25405530740893 -6.08333782679243 -7.51736
H 7.13368927312909 -1.18575025682510 1.94385
H 8.99651747934423 0.07519867299275 1.34917
H 8.95041201167231 1.95755795706368 5.17167
H 6.82113378303165 0.79626361423848 5.65115
H 9.10212667173310 -3.42910272544644 -5.47011
H 8.84510862133017 -1.03446648075162 -6.59944
H 12.52469527584132 -1.88332011540675 -8.70334
H 12.66940792310390 -4.05744035321922 -7.63969
H 10.64937517375205 2.57181383264856 3.47439
H 9.64992215001071 0.54207395637095 -8.10096
H 13.79634078992886 1.28068790930233 -2.32573
H 14.88911434688202 -0.80732888246400 -1.76888
H 12.90203047326722 -2.74711233762753 -5.16802
H 11.57409546590520 -0.72325146976170 -5.47276
H 16.74377727608187 -3.18871051540735 -4.43013
H 16.90359432261797 -4.94076717777713 -4.56898
H 18.27932364537561 -3.71761738797506 -6.33372
H 17.04822198167705 -4.69484441912176 -7.12753
H 17.01707989111136 -2.45028588306662 -8.18958
H 15.66631235795249 -2.57430104753933 -7.31008
H 16.54017873620151 -1.40993679044688 -5.29611
H 18.09302272776131 -1.18788241253693 -6.27453
H 16.92182276594956 0.85750118059848 -6.3853
H 16.70214587025229 0.19075306298093 -7.99783
H 14.46223647194070 -0.85440966748617 -7.1791
H 14.65414167617685 0.05960573728429 -5.74365
H 14.86458929973316 2.29524644067083 -7.24999
H 14.32594952138994 1.26892020360677 -8.55796
H 12.33999621635265 0.71571150009396 -6.85583
H 12.78276247457872 2.07330133025813 -5.95183
H 10.89393372510536 2.66583781039871 -7.50709
H 12.28500107977875 3.52968792977492 -8.08586
H 12.49581317492399 2.12598903652465 -9.99505
H 10.81093756452581 2.27104770470296 -9.86565
H 2.05980476645969 2.58778085734673 3.5584
H 3.52181744336477 1.87828048051400 4.02617
H 3.54949172514334 4.44713526681531 3.77485
H 3.38972281934104 4.16431743448766 1.99744
H 5.75817880472137 3.53158027780184 3.82329
H 5.92889461742630 2.88895111185899 2.30695
H 5.26783100235474 5.42428508910842 1.4255
H 5.94875451808478 5.71255831347768 3.01652
H 8.13870025878593 5.61659501900505 1.94524
H 7.87735297146074 3.99434198580550 2.40814
H 7.67022167378411 5.21134820135443 -0.3307
H 6.73596587711021 3.73812632501199 0.0080368
H 8.79764280947606 2.50661456408431 0.554215
H 9.03037279324820 3.35522061859013 -0.979508
H 10.07118532545038 5.38761137685189 0.444556
H 10.31952129220183 4.03458902221320 1.6704
H 11.43844327585025 4.21712685328531 -1.29992
H 12.36806894290574 4.45432694399737 0.124643
H 11.22610133098387 1.71823379757996 -0.488807
H 12.87580875865373 2.27295841226673 -0.590838
H 12.35270955409083 2.87358803151512 1.97684
H 13.04709681448776 1.32336967968896 1.4137
H 4.02798323168118 3.68389875657232 -2.53938
H 4.04890429274936 3.64320727704542 -0.0870839
H 4.94677646690097 -0.50268663340104 -0.0974044
H 4.98393327021474 -0.42754366551420 -2.56685
H 2.73697322438250 0.64131809364280 2.04147
H 2.45141339231467 2.20481433351295 1.16355
H 13.14859880596794 -4.32657331071027 -4.02902
H 14.56765066374023 -5.14817323949411 -3.17036
H 14.92283721964970 -5.25851539242344 -5.78033
H 14.62819991421844 -3.57264198950240 -5.90659
C 6.61538115278142 -1.88937453117857 -4.92429
C 6.04573713838628 -3.19507971562851 -5.20729
C 5.85223867319235 -3.80547191347961 -3.84553
C 6.94015162727615 -3.15241968798813 -2.99139
C 7.15311714087024 -1.78852211028429 -3.60365
C 7.47398679428580 -3.60913995714161 -1.77789
C 6.93540277808739 -4.73886549861930 -0.992625
C 7.17711637423080 -4.64638005085126 0.361857
S 7.88336738299221 -3.12285340371858 1.11152
C 9.11298058735570 -2.81823501156717 -0.0719862
C 8.71500855292927 -3.00364499088100 -1.4251
C 10.46651777201722 -2.57884878833749 0.270942
C 11.42575134424864 -2.50600801071582 -0.734969
C 11.05459770931477 -2.69985720331493 -2.07966
C 9.74801792983698 -2.88314804794396 -2.38089
C 6.28889846118738 -5.93394910984747 -1.45551
C 5.83592091214126 -6.92505450898397 -0.600678
C 6.15418196451810 -6.92383354869641 0.723506
C 6.88487713985701 -5.79809564640208 1.18806
C 7.74689639382867 -0.57130615156339 -3.16463
C 7.76709283874027 0.48200272959172 -4.08386
C 7.04903901173064 0.41272488183836 -5.32492
C 6.64762954139164 -0.83230207060711 -5.76363
C 8.05719169286406 -0.23324060872294 -1.74262
O 8.16483677417363 1.77714504448910 -3.66282
O 6.82249081111135 1.52703136831516 -6.08811
C 4.45499329083246 -3.44664338089070 -3.36969
O 7.11230073806562 -5.70518204250284 2.56119
O 10.65196726476732 -2.54874539818607 1.69425
H 6.60515235331918 -3.79168629191544 -5.80942
H 5.02820815245714 -3.07526651822382 -5.72392
H 6.03295565200080 -4.86403731714863 -3.90818
H 12.39425346722628 -1.97372802695560 -0.568305
H 11.73544068253457 -2.30185854788470 -2.78777
H 9.62194352539217 -3.21771655584416 -3.39106
H 6.02048955688657 -6.03432805683253 -2.51221
H 5.41649183882449 -7.83920621228288 -1.02107
H 5.99422003948307 -7.72098232703346 1.41488
H 6.30344310293270 -0.95314860132353 -6.75099
H 7.30783499875256 -0.66612117901256 -1.02959
H 9.16822082942599 -0.34431683444632 -1.57155
H 7.71500523347215 0.75185888951320 -1.534
H 3.84710252221778 -4.27618538886224 -3.63042
H 4.00142671447386 -2.56013294841244 -3.80077
H 4.37885571033695 -3.34728991948536 -2.30856
H 12.16678944985045 -0.18665187585898 -9.7719
