# Supplementary material for: A light-fuelled nanoratchet shifts a coupled chemical equilibrium
Source: Nat Nanotechnol. 2021 Dec 16;17(2):159–65. doi: 10.1038/s41565-021-01021-z (PMC8956507; doi:10.1038/s41565-021-01021-z)
Supplement: Supplementary file 3 — Supplementary Data Set 2. Gaussian output and xyz files for computed structures. [file 41565_2021_1021_MOESM3_ESM.zip › +1-protonated-sampled-sturctures/SRR/1-H-opt_141.xyz]

260   0
energy: -42.785304855479 gnorm: -0.482031
C 12.96904355038174 1.08668264868497 -2.50176
C 14.23566461683971 1.26264797742021 -1.74436
C 13.06715279169114 1.66872736000924 -3.88476
O 14.10157747128176 0.98903973732226 -4.61689
C 10.08505396980016 4.00556320393381 -3.39203
C 8.70778515312441 4.30647922830286 -3.81486
O 8.42988698528487 4.07891914154379 -5.22216
C 10.52910733320149 4.43105043719924 -2.00277
C 12.71683947508213 -4.11994088821126 2.9935
C 12.57187133389988 -5.02175521689286 4.24028
C 12.66996398363139 -4.29856472781215 5.5016
C 11.72934010062013 -3.11177165587305 5.71519
C 10.16342106719641 -3.43241087095573 5.93699
C 9.90885676840283 -3.89657986468199 7.30227
C 8.42639501865990 -4.00452451702364 7.81394
C 7.60828991217363 -5.13115342199433 7.13068
C 6.09740235742268 -5.11826136989074 7.41543
C 5.32840296096820 -6.24016330976845 6.61819
C 5.43593882117921 -6.00434385444779 5.11161
C 4.41112169071134 -4.95336467626717 4.61952
O 4.44371834659115 -3.64005261202321 5.16899
C 7.95649961398151 -7.88129841538919 2.70582
C 9.44282813522734 -8.37894811747486 2.79011
C 10.32960453513327 -7.71976840436944 1.7076
C 9.83470620424896 -7.70309704960962 0.222889
C 11.04900714706794 -7.36546401417230 -0.657447
C 10.58283436434498 -6.80567519697938 -1.97044
C 9.95833216339919 -7.84675864905995 -2.78882
C 9.46117534703554 -7.44124157034432 -4.16509
C 8.27716145429815 -6.42457019368625 -4.21585
C 8.62130647944071 -4.86651788105529 -4.10512
C 7.40960098347823 -3.98541781686394 -4.49405
C 7.95009566455056 -2.67304725758167 -5.07814
O 9.23551380220729 -2.81786654695445 -5.69894
C 5.40399639700297 -2.78292819813908 4.63234
C 9.49622201499581 -1.59606815032981 -6.32821
C 6.41582347423006 -3.10385151552381 3.69474
C 7.32565062621856 -2.08540596103383 3.40081
C 7.18718287364655 -0.72091476409668 3.77164
C 6.21520006280364 -0.47668783578686 4.73099
C 5.30371420368026 -1.45983641487174 5.02652
C 9.51404725293067 -1.51546023012058 -7.77706
C 9.66210417219047 -0.31322771315106 -8.43312
C 9.76920602576119 0.86882564362070 -7.65438
C 9.72271917177357 0.71517141445085 -6.23061
C 9.49485865637217 -0.40825630293384 -5.52913
C 8.15747102559983 0.22985380539523 3.30564
N 8.45832741132425 1.28964569463623 4.00922
C 10.09953036806440 2.09751521816399 -8.15498
N 10.26697037706702 3.14461112256207 -7.31343
C 13.98810628473102 -0.40861632004423 -4.62059
C 7.05191821104162 3.83894630295317 -5.30831
C 12.71860081223288 -0.96257848932983 -4.8381
C 12.44407069767531 -2.32175123311147 -4.97121
C 13.53660323248796 -3.17018129356199 -4.76914
C 14.86004975307812 -2.67474856984973 -4.53874
C 15.02585386395193 -1.28334951641478 -4.42124
O 13.32346049066071 -4.56602550334411 -4.70877
C 14.15313734037697 -3.87122843449480 -7.5555
C 14.12929280293606 -2.50486824435114 -8.1621
C 15.51583650876027 -1.89513288155708 -8.44243
C 15.44956805756128 -0.31413174748440 -8.66773
C 14.42818250538104 0.54878968900430 -7.87292
C 14.46937847301904 2.08862776191583 -8.04297
C 13.29036896290743 2.88327046815579 -7.41698
C 13.10269060487803 4.27085064152386 -8.03505
C 12.00360424709169 5.02740472071126 -7.27426
C 10.60473125902212 4.54608242001190 -7.68386
C 3.26062542914795 0.38635006461483 -4.23377
C 2.80521510566334 0.88711259652069 -2.84222
C 3.57118119792700 2.07111273315253 -2.37039
C 3.26460912369473 2.36636570855307 -0.881775
C 4.08503660332298 3.49307223819790 -0.260582
C 5.60494976517996 3.21480129140022 -0.181867
C 6.30811762324829 4.36452057561046 0.638921
C 7.76560053429034 4.23983188389270 0.930319
C 7.95404520349920 3.38145920471427 2.13722
C 9.40313698972523 2.97711741622132 2.36313
C 9.46856850055737 2.15407627735093 3.64684
C 6.08243806290394 4.81547140934215 -5.04912
C 4.72067772667187 4.44328070477070 -5.07928
C 4.31310697134825 3.12077825418753 -5.38192
C 5.36612018184587 2.17876781897657 -5.69102
C 6.69075364720880 2.52807536107332 -5.66541
O 3.00465914673338 2.70015573767452 -5.13313
C 2.69773951772730 1.34667471815298 -5.24238
C 12.48767706814077 -5.02526221976230 -5.79464
C 12.64046620541513 -4.31935232804840 -7.23615
H 12.71191817350989 0.04039964625985 -2.51262
H 14.37219831834031 2.30546818712326 -1.63728
H 14.32994313560189 0.73638127543234 -0.804697
H 15.10949004888944 0.99732331267363 -2.37533
H 13.31906144165731 2.69522211366024 -3.68928
H 12.19224556306766 1.65178358707412 -4.43446
H 10.71364890996912 4.50326720006571 -4.17517
H 8.33313419577023 5.30469514020248 -3.61393
H 8.03295123508961 3.71912822211169 -3.25748
H 9.85517100401764 4.03150603989694 -1.20721
H 11.47124568319698 3.98571492392863 -1.78143
H 10.54939193234697 5.50476927919444 -1.92576
H 13.63949888281888 -3.60484688470061 2.97112
H 12.00289914439383 -3.33475588563926 2.86727
H 13.31583570438231 -5.78095983311257 4.17615
H 11.57745267924658 -5.50585320391245 4.3242
H 13.73350894306443 -4.01962421220549 5.4787
H 12.64395716041003 -4.93357666983522 6.37116
H 11.94261823547971 -2.32484757289059 4.93974
H 11.99512946883486 -2.50375078720108 6.5938
H 9.78817598635878 -4.16421300682477 5.24744
H 9.57416214942800 -2.48669462977731 5.76941
H 10.44274379501478 -3.23749522007885 7.94866
H 10.37307331885501 -4.90044132527369 7.45462
H 7.87370881027239 -3.04820282413572 7.7829
H 8.38084032677171 -4.40801497420373 8.85822
H 7.99463064545427 -6.12497655416472 7.31434
H 7.72581362494504 -4.98716546803405 6.00135
H 5.65840564479763 -4.16434496938496 7.15586
H 5.95930258276047 -5.27915440516166 8.4543
H 4.26619448261394 -6.28514531152464 6.88028
H 5.71664268157646 -7.21644034755070 6.91551
H 5.24823346679706 -6.97517412855642 4.58194
H 6.42768760955540 -5.64700821262813 4.94669
H 3.39328367425845 -5.32375490293402 4.86877
H 4.45681522669863 -4.85122701002543 3.56458
H 7.46184672774584 -8.14296193505468 3.62777
H 7.52239317879769 -8.35512677817871 1.76598
H 9.91840163630658 -8.11241898267661 3.78002
H 9.37897034811067 -9.40966777345185 2.76457
H 10.55773658214129 -6.67961798532219 1.98099
H 11.34341047139809 -8.15186327774390 1.62607
H 9.57677818280331 -8.66960252007024 -0.112156
H 9.03470023384722 -7.08169502761378 0.0279048
H 11.71792337502975 -6.61537163500939 -0.266924
H 11.60238749557931 -8.26420301756373 -0.960225
H 9.84100348326363 -6.00210627890214 -1.77304
H 11.41223908125104 -6.32258062041875 -2.60617
H 10.73690747446102 -8.67924705807592 -2.95151
H 9.19621575033712 -8.38603831099540 -2.17654
H 10.33130127828146 -6.99670695459949 -4.72883
H 9.27570247418418 -8.37486223328680 -4.79394
H 7.75523176913978 -6.56518918511495 -5.17005
H 7.54325491953660 -6.71269013891844 -3.48575
H 8.89643612032678 -4.55163648913626 -3.08107
H 9.36561764537246 -4.57936529595268 -4.83722
H 6.73650624290184 -4.44048310265429 -5.30191
H 6.73366854607116 -3.86023163843744 -3.60649
H 7.26636472177738 -2.39161423213611 -5.91275
H 8.00858598002463 -1.85607097433072 -4.31144
H 6.58129150281111 -4.13740559366043 3.37884
H 8.18018237631407 -2.29627178518543 2.85057
H 6.13535173995757 0.52283110658243 5.11506
H 4.53623015939486 -1.24471006813921 5.76867
H 9.38286576745291 -2.44368632580878 -8.2574
H 9.66313496118644 -0.31927776507802 -9.48181
H 9.81842971530396 1.53035339997960 -5.53011
H 9.21453000689911 -0.47599531022745 -4.51263
H 8.89593824516390 -0.01486704982006 2.56881
H 10.12073576719177 2.20344920353926 -9.20381
H 11.88613630390308 -0.27562947413767 -4.79648
H 11.45778950384780 -2.74210014041972 -5.34976
H 15.60984134896394 -3.33503078450302 -4.37672
H 16.02834247739277 -0.86571616714210 -4.24595
H 14.84502322070414 -3.82094182959916 -6.6554
H 14.59053045899038 -4.43056492059514 -8.35852
H 13.59444958552185 -2.61340330854832 -9.08402
H 13.57609600393548 -1.76911287729504 -7.50496
H 16.15443353225125 -2.31772998402388 -7.6707
H 15.96514866697104 -2.34188845192140 -9.2862
H 16.49610924181328 0.06969287316695 -8.62709
H 15.21040496912297 -0.13292805900572 -9.76672
H 13.47748517562119 0.31744159213598 -8.30808
H 14.36851987734699 0.32068873666347 -6.8101
H 15.46200147354290 2.34516658147486 -7.71103
H 14.51249294020350 2.19240807629680 -9.1026
H 12.45501319632638 2.18449978415596 -7.5909
H 13.42353352779287 3.00520325834893 -6.27538
H 14.09414649352060 4.81977190085232 -7.8569
H 12.93904370002367 4.30888978175506 -9.09927
H 12.06540224053777 4.98701547245045 -6.16445
H 12.04105018441476 6.10653492987191 -7.4253
H 10.45220976255393 4.41284473407428 -8.80402
H 9.74315962926564 5.19915276167773 -7.38637
H 2.82665049842030 -0.61459782066562 -4.55811
H 4.38517725417292 0.30083161739090 -4.3367
H 2.95870613191278 0.05745010562704 -2.13501
H 1.72855680546635 1.02280643478598 -2.91091
H 4.67044976080835 1.93792192550279 -2.57118
H 3.31842665208801 2.91275112035881 -3.08432
H 2.23285972414458 2.73001877797206 -0.819123
H 3.48945402114082 1.43412158432656 -0.320343
H 3.85881387953561 4.43349798602657 -0.770423
H 3.65529397289631 3.81024135286651 0.670179
H 6.05379496506611 3.11691751791299 -1.18427
H 5.96174429866630 2.32204134924035 0.299754
H 6.01862010170196 5.24273089711267 0.0419077
H 5.72559659717266 4.35136828929733 1.60176
H 8.37119345136414 3.68332222174365 0.105551
H 8.33793945051705 5.21935178275409 0.884552
H 7.72437190993496 3.93256188366623 3.09854
H 7.20673209284322 2.65317891904436 2.08596
H 9.72076732660506 2.39563186615027 1.54302
H 10.11406145334255 3.82677332483969 2.49406
H 9.53738052277698 2.86761211298074 4.39912
H 10.40665358752299 1.53580476159870 3.67803
H 6.38627727971903 5.72898568662388 -4.63313
H 4.02472805468220 5.19612017082383 -4.83879
H 5.13988030790108 1.17597998149699 -5.82647
H 7.39887211729043 1.84287360093193 -5.90194
H 3.09979582434621 1.06373569869741 -6.25583
H 1.62851571923303 1.31266380854974 -5.22242
H 11.42873883015983 -5.08295287383296 -5.42323
H 12.72087286914319 -6.13382945863890 -5.94866
H 12.29555248390402 -4.96906371257397 -8.05352
H 12.07871049789132 -3.43999463887229 -7.36389
C 8.00936016580151 0.23900416889932 -2.16724
C 6.64796544329374 -0.40647999692883 -2.18008
C 6.75191043905207 -1.49406272669399 -1.00358
C 8.27471256244910 -1.76148230226524 -0.958644
C 8.91303677631076 -0.55824258987617 -1.43706
C 8.78907281267126 -2.93066778187878 -0.460042
C 7.86760834912637 -4.00279511906090 0.0333965
C 8.19439889074289 -4.67081134310183 1.22538
S 9.68816827946214 -4.24245222440959 2.04199
C 10.72748997840964 -3.93252217290461 0.615905
C 10.25077241708677 -3.16704615922388 -0.451457
C 12.07199627712310 -4.30779737461028 0.633768
C 12.85321712081969 -3.92731661396088 -0.43023
C 12.33514836750945 -3.27485495307850 -1.48744
C 11.02817282437406 -2.79368786626325 -1.57789
C 6.90020245287390 -4.63488853434556 -0.803756
C 6.21745247479936 -5.69733920859005 -0.386986
C 6.48236165285429 -6.32343029117737 0.816954
C 7.51959920496515 -5.82984956828958 1.58353
C 10.17273148494257 -0.01763486540617 -1.15343
C 10.64333075494800 1.07329987082663 -1.90829
C 9.69732729679034 1.67917111131730 -2.85175
C 8.38437665783424 1.32268845291728 -2.87737
C 11.06661134942875 -0.43401312860613 -0.0418151
O 11.93910024877811 1.62388964954911 -1.74458
O 10.37944161753396 2.64192641833913 -3.64189
C 6.05118195865880 -1.03214463606332 0.177397
O 7.90729262425196 -6.38334846269549 2.78516
O 12.62450139144919 -4.98243736249444 1.75445
H 6.49511066173819 -0.89390906644354 -3.16205
H 5.74097402635354 0.22160541718402 -1.968
H 6.27812632897345 -2.43080398247259 -1.42485
H 13.80198532346326 -4.49650765068921 -0.578495
H 13.04431912768436 -3.07386831658637 -2.3005
H 10.69534333836986 -2.19131304850735 -2.35449
H 6.79664420357412 -4.33802382906726 -1.85653
H 5.48221998251366 -6.08998933175059 -1.08228
H 5.89713819613466 -7.09607955224088 1.21169
H 7.64723794819226 1.82298014038701 -3.49101
H 11.91055510289250 -0.94262240028006 -0.358067
H 11.49623538208528 0.41274031321992 0.502909
H 10.52848217052521 -1.06279184923129 0.669895
H 6.14227809452574 -1.81467605072599 0.881108
H 5.00062753819832 -0.78392596284962 0.0383016
H 6.56110223294114 -0.15919763176747 0.651616
H 10.21179823912162 3.15519200341858 -6.28422
