# Supplementary material for: A light-fuelled nanoratchet shifts a coupled chemical equilibrium
Source: Nat Nanotechnol. 2021 Dec 16;17(2):159–65. doi: 10.1038/s41565-021-01021-z (PMC8956507; doi:10.1038/s41565-021-01021-z)
Supplement: Supplementary file 3 — Supplementary Data Set 2. Gaussian output and xyz files for computed structures. [file 41565_2021_1021_MOESM3_ESM.zip › +1-protonated-sampled-sturctures/SRR/1-H-opt_142.xyz]

260   0
energy: -42.788373154082 gnorm: -0.452475
C 9.89170793750677 2.65443210322938 -3.49417
C 9.93160941683460 3.85292087791241 -4.48141
C 10.77818332352547 1.44541183748337 -3.92767
O 12.07992465579988 1.82156066830023 -4.32841
C 6.67079044310611 2.47452021986365 -6.60098
C 5.23384653938852 2.74284918297417 -6.07702
O 4.58424362290871 1.59927531478528 -5.48844
C 7.07505538946505 3.83586826911468 -7.29239
C 12.07049673276193 -2.35207498978780 2.39425
C 12.20269529890248 -1.89337345137272 3.87101
C 11.54403534875123 -2.95305926467516 4.77976
C 11.33239161272731 -2.34944384001457 6.18053
C 10.96574370823480 -3.48882664775005 7.24915
C 9.74462132758956 -4.24241807990744 6.8695
C 8.37216156373376 -3.43743910050672 7.07423
C 7.14211710817882 -4.20702637548244 6.65513
C 5.88448113225327 -3.59003171957790 7.26289
C 4.62334751797350 -4.34051459780258 6.81975
C 4.32126301418230 -4.09170342969664 5.33375
C 3.84579904059555 -2.63139758246405 4.96842
O 4.50360730645842 -1.63894283890609 5.69085
C 7.09843712724723 -6.00229703535920 3.23732
C 8.56080140742452 -5.62529069041446 3.19647
C 9.44470292525919 -6.72448668121757 3.83754
C 10.89663092244016 -6.33996859042525 3.50179
C 11.26080341338238 -6.13510444424049 2.08712
C 10.95830056967069 -7.29991368860669 1.08946
C 10.75758422602723 -6.71852562396414 -0.319348
C 10.12210314998175 -7.76950864188641 -1.20827
C 10.14404904194342 -7.35334391592430 -2.71588
C 11.49818636608859 -7.06336527610472 -3.27275
C 11.34711809061353 -6.61961355092721 -4.70564
C 10.77864973819822 -5.31632711467503 -5.03194
O 10.71055522412981 -5.12913032104671 -6.4509
C 5.70547253245298 -1.11588553473746 5.16943
C 10.57823668761422 -3.73675443276380 -6.74501
C 6.32292080799677 -1.75061428860172 4.0809
C 7.49097236530987 -1.24687332515220 3.56024
C 7.93172749551017 0.02894568514065 3.93162
C 7.38089175075988 0.65330265526235 5.07431
C 6.42938999656220 -0.00311789126663 5.74921
C 9.80390317009475 -2.90124662327782 -5.90477
C 9.63740452963446 -1.53243239263907 -6.26695
C 10.39557017327192 -0.98619482002687 -7.34438
C 11.23267713289972 -1.88317612487196 -8.15482
C 11.31294093513624 -3.18892475970122 -7.82815
C 8.97710799253228 0.70377067621967 3.13385
N 9.31932426100539 0.36034556138391 1.98037
C 10.27796568864801 0.36842529279934 -7.69981
N 10.61423601143453 0.95248822489767 -8.90676
C 12.96209588452964 0.68250505561427 -4.43806
C 4.47990335665215 1.50603357398967 -4.08146
C 14.33180130426470 0.97433002979329 -4.39015
C 15.22882791605427 -0.04767510365122 -4.47661
C 14.86200400864985 -1.32787142889434 -4.7695
C 13.54991674388578 -1.61692550951707 -4.97498
C 12.59145260647428 -0.66409331793110 -4.79024
O 15.96099291123988 -2.25231081375481 -4.8584
C 16.52993910785086 -3.77351279073211 -7.38119
C 16.30806888543151 -3.95658344364230 -8.88099
C 15.28468819402838 -2.97541139570802 -9.51717
C 15.65056670521284 -1.43275831245267 -9.42685
C 14.49155239373049 -0.51178144578936 -9.4548
C 15.02693452686262 0.88255266140099 -9.29726
C 13.94425823820800 1.92644564634108 -9.2408
C 13.17440522022250 1.94077730193816 -7.93098
C 11.93817118121368 2.82213913887237 -7.94848
C 10.92241462254299 2.41121379137280 -9.01198
C 4.92337275069153 1.41273630053606 2.06561
C 4.92291225692907 2.85232167162586 1.62738
C 6.22225834317989 3.42246611206629 1.08621
C 6.33913656696476 4.94711666128173 0.85209
C 7.84518972581994 5.36635432938002 0.818965
C 8.65359850718590 5.10174775528385 -0.45765
C 10.10981635701808 5.32156234372544 -0.406828
C 10.85872070641468 4.88430767620865 0.87492
C 11.16937852003338 3.41202170886582 0.919141
C 9.90259711576341 2.51368524695021 1.04714
C 10.30660424901907 1.05673609423493 1.36418
C 5.51811704718691 1.83117733400173 -3.16683
C 5.53181764847728 1.45650749561846 -1.78074
C 4.51733994677946 0.62428374302070 -1.26655
C 3.44659010517054 0.35049396496789 -2.18747
C 3.45472448915843 0.81722855401613 -3.51387
O 4.37840063058430 0.10239989150311 0.023124
C 5.45759378000831 0.48156672546176 0.936578
C 15.69607104821652 -3.65172295533146 -5.05308
C 15.31589633586926 -3.87032412213177 -6.49377
H 10.25823237330601 2.96956780676982 -2.53025
H 9.65823644919812 4.75872190684524 -3.97831
H 10.86751020656428 4.05267201241072 -4.9964
H 9.15650833574238 3.66592821153073 -5.21875
H 10.20472518074000 0.95858640747023 -4.67898
H 10.86971023438289 0.67869221699084 -3.04029
H 6.64171496392640 1.64736085583984 -7.25469
H 4.62827135672182 3.06635775554687 -6.89133
H 5.22590914440456 3.66864822404705 -5.43487
H 6.32311427922638 4.11618305047092 -8.05341
H 7.14676851956838 4.67787207195517 -6.56864
H 8.07526929156958 3.73591601883589 -7.74061
H 12.74418969126993 -3.26783201155058 2.18894
H 12.50601500938936 -1.52756011765231 1.70871
H 11.78992164388443 -0.90776695062737 4.09026
H 13.21123482780308 -1.87858656315571 4.26716
H 12.17604152636847 -3.91647206031372 4.85808
H 10.54025880061194 -3.14594591056185 4.35164
H 10.52496992600779 -1.58272342481404 6.14653
H 12.16282404132070 -1.79862181941432 6.63199
H 10.73794747240891 -3.01235484399005 8.18896
H 11.71769285796599 -4.27236005536906 7.26502
H 9.70386514869894 -5.19347141819029 7.47175
H 9.89371819592719 -4.63918185007653 5.85843
H 8.35996788393173 -2.47889261098677 6.51336
H 8.25092966363747 -3.21752336823034 8.18831
H 7.18021560600933 -5.31661611056543 6.85553
H 6.97118131613858 -4.08048032681945 5.57606
H 5.90489999340344 -2.51047365300881 6.90529
H 6.02849893366640 -3.61337186659917 8.38821
H 3.73931109908143 -4.04956731066913 7.38776
H 4.76212499549383 -5.41537853650124 6.96294
H 3.49799764834029 -4.73980785353839 5.00904
H 5.09313214062891 -4.40103781802356 4.61257
H 2.85659732934412 -2.39333031891409 5.38236
H 3.90240351324030 -2.46327413797955 3.8935
H 6.76679942177719 -5.97257205718453 4.30404
H 7.06169119172602 -7.07543360239124 2.93201
H 8.89770475374166 -5.32363066106076 2.22761
H 8.63654186434568 -4.78733170138911 3.82658
H 9.24348659475959 -6.59401799560853 4.87271
H 9.09251543303348 -7.71453184138461 3.4658
H 11.18949181547359 -5.39348122588293 4.04818
H 11.54279085008592 -7.17264391206646 3.83586
H 10.94939694268232 -5.08852687936846 1.68541
H 12.32235476204259 -5.93637641949694 2.12792
H 11.73866098532329 -8.05888240903013 1.13031
H 10.02674240866081 -7.79777827370218 1.40255
H 10.19007299112469 -5.76754676361666 -0.209849
H 11.68909843037257 -6.32550403283382 -0.66859
H 10.75954951168973 -8.62397519098123 -1.08328
H 9.06645833460128 -8.02328706390891 -0.879156
H 9.65897442345171 -8.15055689819071 -3.33867
H 9.53762433357636 -6.49892770129310 -2.82685
H 12.08658689062802 -6.31127023020311 -2.63796
H 12.13662209426064 -7.89118621464291 -3.29965
H 12.34844557835776 -6.58365534126829 -5.09182
H 10.89372278650833 -7.45167255178193 -5.27683
H 9.72909888091080 -5.36836465011247 -4.641
H 11.30590671917419 -4.47000603814589 -4.63627
H 5.93813137301120 -2.64035376614062 3.65083
H 7.94614038289252 -1.67492191387748 2.72322
H 7.69431223791169 1.62178027270785 5.33502
H 5.97312779045038 0.59721981138413 6.50798
H 9.17869642841115 -3.29452232385685 -5.08091
H 9.19802221362691 -0.87899116106687 -5.48222
H 11.62786616699588 -1.50921229346359 -9.11996
H 11.90030590100638 -3.78267976265544 -8.56713
H 9.14537223292646 1.75737676613910 3.34369
H 9.47281769659369 0.95849289787804 -7.11278
H 14.58013466999031 1.99244392338671 -4.10333
H 16.25653628871756 0.20696426700920 -4.38615
H 13.27305555423131 -2.65803409534787 -5.14921
H 11.49343261423164 -0.85432327454789 -4.85182
H 17.02433356017822 -2.78030641134281 -7.29483
H 17.23799382857884 -4.49277830089594 -6.93339
H 17.25625716489681 -3.80937307602105 -9.45451
H 16.03320879607366 -5.00897993281731 -9.10738
H 15.07138572351375 -3.21582173104972 -10.5833
H 14.32805579534529 -3.10949919912580 -9.05181
H 16.19848203249071 -1.28707253287013 -8.50698
H 16.33065698098513 -1.17358960780818 -10.2567
H 13.97028134011097 -0.61301324986038 -10.4292
H 13.75792516603277 -0.67733073155337 -8.67993
H 15.69152272690191 0.94210419965535 -8.41108
H 15.82317588294539 1.11923205371288 -10.0824
H 14.27034117455942 2.97323195963896 -9.41332
H 13.22325420523120 1.69696060780949 -9.9573
H 12.78256879181791 0.93301920338698 -7.75237
H 13.85399848821326 2.14507123508828 -7.08676
H 11.38886708350823 2.90752792564679 -6.99202
H 12.10580772473678 3.88250018622509 -8.28565
H 11.42170775706516 2.59157150347150 -10.0381
H 9.98989630461923 2.97158306556856 -8.75293
H 3.88742644263666 1.18267122813439 2.45569
H 5.56659308735768 1.26087143424539 2.9451
H 4.46419369576223 3.38830356937668 2.43631
H 4.24988253157146 2.87958150662776 0.767975
H 7.03804219637977 3.14279186583794 1.78545
H 6.51402037526118 2.94977981671908 0.153773
H 5.85526945132332 5.25568351084434 -0.046466
H 5.80154585082908 5.41389633959841 1.6787
H 7.87061188389457 6.44750797351178 1.03309
H 8.35105744758331 4.88330951060850 1.68899
H 8.21132381644176 5.75761175774474 -1.23825
H 8.46671040475822 4.06277818217830 -0.783501
H 10.61659448268516 4.72058632038312 -1.22644
H 10.35986141518922 6.35409441889164 -0.656107
H 11.84739326373454 5.47135033052899 0.950731
H 10.30816606307435 5.01952492801900 1.74884
H 11.55202411459064 3.17343996187822 -0.0398368
H 11.95079392145865 3.26659199422788 1.66036
H 9.46471864905248 2.81679936987203 2.00582
H 9.09391147584098 2.65162843759234 0.344647
H 11.28117037436984 0.83857274681163 1.8029
H 10.36788160374209 0.60240043434540 0.390377
H 6.42323630417684 2.19456321600540 -3.6357
H 6.30007118926296 1.86196738796198 -1.11587
H 2.61241426986859 -0.33039741670303 -1.91842
H 2.65626671405700 0.41014103253469 -4.1741
H 6.32541032888004 1.02649439706036 0.587625
H 5.83514678174446 -0.44572047869510 1.38867
H 14.89698592076469 -4.01894256394911 -4.37644
H 16.63640602841560 -4.10325135487859 -4.74241
H 14.83723274787958 -4.82432939275384 -6.55949
H 14.59672950437018 -3.12023972306587 -6.75803
C 6.55969177253836 -1.13176702481186 -4.61907
C 5.66998700490206 -2.35003332635512 -4.7494
C 5.78956598800922 -3.11332085702265 -3.39522
C 6.97698465158838 -2.58095030958614 -2.69176
C 7.30045682738797 -1.28029965943797 -3.48106
C 7.67860371844973 -3.21442443754905 -1.76739
C 7.15893630409626 -4.33063265038485 -0.990913
C 7.09588289215335 -4.18639949329565 0.416715
S 7.88654465219395 -2.87910741537792 1.14182
C 9.30616230839616 -2.88068954384945 0.0909772
C 9.06776427364725 -3.00736382007579 -1.34809
C 10.61595816679757 -2.83026034873486 0.4998
C 11.65840663254897 -2.83769279727506 -0.443103
C 11.39158674481058 -2.86191959464891 -1.79261
C 10.09844366988968 -2.88049415919145 -2.21077
C 6.76710655489356 -5.53479859577530 -1.65722
C 6.11727828316681 -6.44079961175479 -0.923741
C 5.97273539770297 -6.28406513208464 0.456305
C 6.44615087943491 -5.20261479638809 1.13506
C 8.06386242523220 -0.20271392606587 -2.95546
C 8.19622971720847 0.88141817805370 -3.75656
C 7.59037481253225 0.94725444938345 -5.01752
C 6.70789926118892 -0.08404497825621 -5.47349
C 8.37350265848962 -0.08683793865466 -1.49484
O 8.53209356082500 2.12612300363305 -3.18817
O 7.64947906497647 2.20689229956688 -5.62963
C 4.61774442056483 -2.95882010326460 -2.47798
O 6.19551153519765 -5.14037633090128 2.55204
O 10.79835834690718 -2.73123370506532 1.8954
H 5.98403646049948 -2.91241408030806 -5.66906
H 4.70235890491958 -2.06921335522970 -5.1041
H 5.96529749114653 -4.20742897677602 -3.5168
H 12.70929421969539 -2.81638974652328 -0.139263
H 12.20873738104771 -3.04802152453704 -2.4945
H 9.78508919609439 -2.83433525951747 -3.25075
H 6.90929728018764 -5.74610542214116 -2.74955
H 5.71958584801534 -7.27271508596026 -1.47405
H 5.46632387179175 -7.02832318204034 0.969369
H 6.19959426229176 -0.15202000096295 -6.39716
H 7.62617014179878 -0.61559749899540 -0.877535
H 9.39058840416491 -0.49597374775422 -1.30587
H 8.41945145851218 0.93478374670421 -1.07715
H 3.80740626336314 -3.55225085652781 -2.93915
H 4.22701107539624 -1.93874310214308 -2.36423
H 4.82486772496785 -3.30721960404883 -1.4438
H 11.17957497520974 0.40722561488328 -9.5691
