# Supplementary material for: A light-fuelled nanoratchet shifts a coupled chemical equilibrium
Source: Nat Nanotechnol. 2021 Dec 16;17(2):159–65. doi: 10.1038/s41565-021-01021-z (PMC8956507; doi:10.1038/s41565-021-01021-z)
Supplement: Supplementary file 3 — Supplementary Data Set 2. Gaussian output and xyz files for computed structures. [file 41565_2021_1021_MOESM3_ESM.zip › +1-protonated-sampled-sturctures/SRR/1-H-opt_143.xyz]

260   0
energy: -42.795465498730 gnorm: -0.47679
C 13.10001266412911 1.21166428133227 -1.98472
C 14.33612297770405 1.10413177316260 -1.07301
C 13.29186201233158 1.92077664442482 -3.34047
O 14.22896879427453 1.26655908918144 -4.16618
C 10.46991728245531 4.42207557188620 -2.92704
C 8.93286013747849 4.80523525572179 -3.29173
O 8.54725134327827 4.74632306324270 -4.65184
C 10.85895365090554 4.59598516957014 -1.45226
C 13.85483588486115 -4.54338359602233 1.86368
C 14.42305310732345 -4.76842349868605 3.2656
C 14.51713918409871 -3.45032733538260 4.0353
C 13.19662863401446 -2.64298125338832 4.05989
C 12.06338443406789 -3.32667429748930 4.77119
C 10.76403609102610 -2.45147294333395 4.68888
C 9.71792379887881 -2.95359950037530 5.80669
C 9.25826619943064 -4.33966082629456 5.56114
C 8.20864460116220 -4.90284392103236 6.56801
C 7.62152559568402 -6.25319157859821 6.27033
C 6.63457955011942 -6.07286559941094 5.06775
C 5.36488809624878 -5.34840883457784 5.47362
O 5.46192455304143 -3.96213215670982 5.90907
C 7.72331066494433 -7.87389082356649 2.41581
C 8.83410188932063 -8.55174309438139 3.08795
C 10.10547299374251 -8.01643819151921 2.44304
C 10.32237505499308 -8.11403527146854 0.952534
C 11.61619403003992 -7.60664724007141 0.351446
C 11.70866900217335 -6.97780576493729 -1.04417
C 11.30558002380178 -7.92880374660365 -2.21034
C 10.79907275858570 -7.29243232465566 -3.5949
C 9.78865142285486 -6.14477005100219 -3.49297
C 8.53919721981013 -6.49449781855070 -4.20756
C 7.47697479901552 -5.43871399041182 -3.89
C 7.96078730401865 -4.04247129007228 -4.16262
O 8.46465430203987 -3.96771228336891 -5.47421
C 5.96893443613652 -3.06048985867910 4.98976
C 8.80306319238716 -2.57535843722880 -5.77369
C 6.11111370285340 -3.34876871852533 3.63247
C 6.65668502112756 -2.43448018012642 2.77627
C 7.07102794556841 -1.16018110288189 3.22238
C 6.73270175663872 -0.78021707966866 4.51103
C 6.14616432704674 -1.77923011494392 5.36245
C 9.08204206542784 -2.26658950543665 -7.13984
C 9.44097129103319 -0.97309983959145 -7.51303
C 9.44999885708280 0.14722527003969 -6.57372
C 9.13895901979227 -0.24396110737204 -5.2548
C 8.88252561411921 -1.51765505130567 -4.92256
C 7.57771028247642 -0.27875360968019 2.1976
N 7.95806124869009 0.90421949182469 2.56852
C 9.75459842334481 1.42741037786945 -7.05195
N 9.86736583676687 2.58721833325877 -6.38072
C 13.99479473752384 -0.09724485792065 -4.37329
C 7.19932316171580 4.25585545239373 -4.81578
C 12.75897280178768 -0.58054901521391 -4.66713
C 12.49729160768128 -1.95946937145352 -4.88188
C 13.46450225459720 -2.87545524459950 -4.69917
C 14.72689973740950 -2.31216390506123 -4.4077
C 15.04211365012485 -1.02133399574823 -4.25031
O 13.39454881851418 -4.28075680014474 -4.97941
C 14.35604703286566 -4.36808479924239 -7.75426
C 14.01138716600625 -2.94824273922700 -8.22161
C 15.25417285677867 -1.98791092392246 -8.36918
C 14.81935548510537 -0.56948800985518 -8.87922
C 13.94698679932394 0.22736231961984 -7.93113
C 13.71929794054275 1.71140804180510 -8.33006
C 13.02670117005815 2.43167138128102 -7.23975
C 12.59013006641128 3.79902115424997 -7.6501
C 11.49002351028725 4.46365207640866 -6.81865
C 10.02688152596499 3.90782977762878 -6.94115
C 1.70662979618470 1.29271669119962 -4.34788
C 1.26447847454061 2.11683813867418 -3.16042
C 2.05592530961313 1.61318555624303 -1.91122
C 1.77672298236344 2.50445466190993 -0.770785
C 2.38790194067829 3.94465485592006 -0.599175
C 3.83272245158451 4.11145333508692 -0.241347
C 3.99714340440029 3.93104047805690 1.32696
C 5.50938443982730 4.07623818342654 1.5044
C 6.37267806127762 2.92767539579175 1.10861
C 7.72047630726764 3.08368829331471 1.84954
C 8.54281022188802 1.86058209639382 1.79679
C 6.17397484782017 4.75904015728589 -3.97427
C 4.86646952547671 4.43360261486225 -4.34103
C 4.51658667225369 3.50997465105039 -5.31818
C 5.54253392623543 2.94287908667092 -6.02265
C 6.82534362366595 3.35635519590077 -5.84317
O 3.18031491030085 2.94426513178783 -5.1843
C 3.20643229194741 1.60425608821514 -4.61658
C 12.49888052567893 -4.56213163000743 -6.1026
C 13.17802968620324 -5.22634735604579 -7.20513
H 12.76236416330956 0.23582311361030 -2.16159
H 14.72470330594757 2.11731079734833 -0.912686
H 14.25479456726040 0.57211116068744 -0.14738
H 15.15079593257116 0.64338383531698 -1.69429
H 13.64097976467739 2.98828592008168 -3.17929
H 12.37837141564835 1.93861481382712 -3.90988
H 11.21015548070569 4.96290836732321 -3.49473
H 8.51799175529894 5.70200246577177 -2.88351
H 8.36768784783878 4.13973692265245 -2.6828
H 10.40159710849215 3.84182636326881 -0.807978
H 11.94229457704975 4.53940541569466 -1.36396
H 10.64495866670365 5.59128190111912 -1.08036
H 13.94155750666765 -5.35968609741361 1.19051
H 14.42496334854253 -3.71642161660084 1.51358
H 15.34060710509686 -5.35951483292428 3.34892
H 13.63856570772140 -5.40990173674351 3.78503
H 15.32778570566471 -2.76022614193998 3.5963
H 14.77594911747329 -3.63771320331584 5.11646
H 12.91980580507832 -2.56317748018283 3.0446
H 13.32621343525255 -1.60302295065988 4.33987
H 12.22752790192951 -3.40996406141711 5.83014
H 11.83773446003677 -4.33128691812941 4.45033
H 10.43066592303163 -2.38815565008686 3.68681
H 11.11496530472418 -1.42452735073161 4.93599
H 8.86353408925798 -2.33056391766511 5.74423
H 10.11553775589239 -2.76513075955172 6.75404
H 10.18057707906840 -4.91941472479220 5.67118
H 8.97676081865271 -4.51627844466688 4.5393
H 7.35293908841905 -4.21802954467371 6.73801
H 8.65527289709633 -4.88100241845111 7.53823
H 7.19184237975653 -6.72578816807902 7.14012
H 8.57347864520971 -6.82794411871527 6.04889
H 6.37784077190000 -6.97844067617478 4.52403
H 7.19867097358091 -5.49260810934324 4.27735
H 4.83166527436620 -6.00309565497905 6.1457
H 4.73362652759179 -5.28964045796256 4.58974
H 6.75612536571031 -8.17358144080204 2.84809
H 7.74623818791501 -8.16537089539815 1.35292
H 8.80018414581566 -8.34639909389086 4.14999
H 8.81178704250689 -9.63394132130376 3.05809
H 10.13535435942409 -6.91480292274777 2.65513
H 10.97598398871523 -8.41703361464811 2.97806
H 10.21325657919538 -9.15363735942827 0.587644
H 9.62370345569355 -7.47308233032574 0.374826
H 12.07224420593246 -6.90918232821606 1.10452
H 12.25826113823136 -8.50681473542665 0.392466
H 11.18859407010417 -5.99928927168995 -1.08575
H 12.76811998235426 -6.77013661860653 -1.22756
H 12.18515952504310 -8.53368778153118 -2.5039
H 10.46990240830284 -8.56762868373041 -1.90864
H 11.66392433636153 -7.09071374341036 -4.15302
H 10.40342122016207 -8.15636276086645 -4.15882
H 9.56813220078171 -5.94962668812085 -2.4433
H 10.26343649982222 -5.23343283399166 -3.88292
H 8.68624022212832 -6.37355613454637 -5.28606
H 8.09315713323900 -7.52478938717088 -3.95682
H 6.51903582188662 -5.50427845121336 -4.46391
H 7.33970982132747 -5.52033167092293 -2.80951
H 7.08509317699650 -3.43509828031804 -4.05645
H 8.76343055311743 -3.80186819524089 -3.45338
H 5.93096880549957 -4.36445055172800 3.34761
H 6.88651579773597 -2.74193386191905 1.79075
H 7.04892384048972 0.16372978726080 4.8482
H 6.00897196658264 -1.51329882986485 6.39803
H 9.00465365937595 -3.03628388640573 -7.87069
H 9.59714152787403 -0.65846871304512 -8.52229
H 9.09538052081689 0.63355534627754 -4.60703
H 8.70087418138711 -1.69153796579956 -3.86248
H 7.71354139844551 -0.60573701010377 1.14479
H 9.86351270824803 1.44789224658047 -8.09243
H 11.97120139543739 0.11262053811218 -4.89501
H 11.48632756656698 -2.33944331916987 -5.03285
H 15.53320839170317 -3.05294720787860 -4.2105
H 16.12796415391706 -0.73567369515299 -4.12854
H 15.14340123039180 -4.33941622625108 -7.02348
H 14.74492789766331 -4.89659360626577 -8.62099
H 13.60514542018322 -2.97857836821377 -9.17794
H 13.27559592974024 -2.54811140784339 -7.54824
H 15.69761093834452 -1.88460112710519 -7.365
H 16.08723242036119 -2.38128867343805 -9.02481
H 15.73231585968922 0.00537163580370 -9.223
H 14.21997706546188 -0.65761737630656 -9.81101
H 13.00698449568891 -0.29236074602770 -7.79822
H 14.43024224118812 0.13020863800131 -6.90958
H 14.70191822534074 2.14116851191388 -8.62906
H 13.04905439826836 1.66267229723266 -9.23145
H 12.12233049560636 1.76860968336645 -7.07697
H 13.57571139659688 2.47813430965153 -6.29589
H 13.40152379946211 4.44878828765774 -7.78662
H 12.11068946105370 3.70165041589639 -8.66224
H 11.74856267792879 4.27026609023689 -5.76474
H 11.54237080136025 5.57809979066166 -6.90378
H 9.72766635659385 3.93777999636091 -8.0267
H 9.30454783112773 4.63863349219606 -6.54161
H 1.12301222292508 1.42136698728224 -5.23709
H 1.51060884559374 0.25321557588865 -4.1372
H 0.14721497200646 2.01364226592447 -3.11683
H 1.36233610353543 3.19920949356025 -3.39699
H 1.81729265572993 0.57303673172244 -1.64506
H 3.15070738519425 1.55632011096421 -2.04991
H 0.67579919274252 2.69712729300924 -0.722442
H 1.98691373595824 2.02364405108607 0.196742
H 2.19257999959201 4.38542778137491 -1.65365
H 1.91318967772894 4.62779668995217 0.0803506
H 4.37772640703800 5.01628199797233 -0.56372
H 4.36828839103404 3.26333297116163 -0.610328
H 3.43408815988141 4.63513733961242 2.0336
H 3.56596819001624 2.96068561830341 1.65036
H 5.90233210672611 4.99476975929118 1.02118
H 5.61120265666442 4.19502410129517 2.60937
H 6.05304787393942 1.89930421832670 1.29327
H 6.55428191601999 2.89895933370344 0.0100235
H 8.18120070321510 3.95271255505764 1.4477
H 7.52142639925233 3.29220837059545 2.90617
H 9.46362458731039 2.04783847337129 2.31432
H 8.75893000934333 1.48961645805509 0.830084
H 6.37810472563870 5.41048009446575 -3.15044
H 4.08760395609310 4.94392238393127 -3.82677
H 5.22616969227892 2.15372204478978 -6.6695
H 7.62300509959425 2.86735137853693 -6.3778
H 3.67298232585803 1.79187243069009 -3.72966
H 3.71691489928787 0.82974415639033 -5.19907
H 12.08986899049442 -3.64083002219965 -6.48838
H 11.53609746181724 -5.01500440090161 -5.76734
H 13.47577945930046 -6.15590445406196 -6.72341
H 12.48520369791191 -5.42425648632050 -7.99201
C 8.13068885932742 0.65153115176623 -2.31743
C 6.69971397864849 0.21082300941487 -2.5053
C 6.59219464303578 -0.97691787858907 -1.6021
C 8.08691112092648 -1.44142719488244 -1.16351
C 8.84632913475816 -0.13441711091890 -1.44902
C 8.57402458027893 -2.69956222449630 -0.683724
C 7.70953846348806 -3.90355003857984 -0.292593
C 8.12048022361824 -4.62451514804256 0.827703
S 9.48761266701743 -4.08882982365190 1.90243
C 10.52806372801292 -3.64093480891276 0.514551
C 10.01397336919856 -3.01965777344680 -0.596637
C 11.91842418344160 -3.78816762244557 0.665624
C 12.71731666078238 -3.52848252519627 -0.426203
C 12.16520874025576 -3.03629987439110 -1.60415
C 10.82364528428556 -2.73788473835582 -1.69241
C 6.63463554842290 -4.33889610757709 -1.02772
C 6.01013612484901 -5.51863494875444 -0.592692
C 6.39830328371983 -6.25123289864739 0.493544
C 7.40014714258468 -5.76824350131618 1.35452
C 10.11026097296093 0.27551519857850 -0.88649
C 10.72137857139911 1.35630013172552 -1.60158
C 9.95319875681040 2.16982223340745 -2.57538
C 8.63180317475296 1.85700339580817 -2.80678
C 10.77868442813264 -0.22296778202308 0.297887
O 12.01090271629737 1.82996307982013 -1.26777
O 10.66031548309638 3.09826107208201 -3.29686
C 5.53894585023082 -1.04439391339993 -0.462377
O 7.90779029843827 -6.46093977884477 2.48116
O 12.41986323536340 -4.27115707818159 1.8671
H 6.62606397835758 -0.15079942820798 -3.55144
H 5.93911058506051 0.88794376354950 -2.17587
H 6.17235143023139 -1.76299821585754 -2.29121
H 13.78019383971410 -3.64892165291220 -0.346471
H 12.89931366210658 -2.89393193998967 -2.45248
H 10.47792338861353 -2.39167273379449 -2.6391
H 6.32861816289333 -3.97098179476155 -2.01762
H 5.27244902409656 -5.97716293997324 -1.23675
H 6.04424434066452 -7.18673902839654 0.678594
H 8.14099950266107 2.24044233989577 -3.69736
H 11.60560718407449 -0.72378648230003 -0.102256
H 10.98631630632050 0.60072961529277 0.976555
H 10.15374777343612 -0.91859425898409 0.818688
H 4.67556526597508 -0.49828736039191 -0.796462
H 5.83315072272493 -0.47712166275749 0.38148
H 5.21257507818069 -2.06534982080990 -0.222906
H 10.10179751565345 2.59544995856051 -5.39131
