# Supplementary material for: A light-fuelled nanoratchet shifts a coupled chemical equilibrium
Source: Nat Nanotechnol. 2021 Dec 16;17(2):159–65. doi: 10.1038/s41565-021-01021-z (PMC8956507; doi:10.1038/s41565-021-01021-z)
Supplement: Supplementary file 3 — Supplementary Data Set 2. Gaussian output and xyz files for computed structures. [file 41565_2021_1021_MOESM3_ESM.zip › +1-protonated-sampled-sturctures/SRR/1-H-opt_144.xyz]

260   0
energy: -42.815451883671 gnorm: -0.444839
C 12.08809996534720 1.64394155971602 -2.56293
C 13.31708589234416 2.19999893543811 -1.75261
C 12.24401653725026 2.09328261811522 -4.0225
O 13.51714731136817 1.74888768222280 -4.50313
C 8.87184019669084 3.59444187756271 -4.15808
C 7.59424466624553 3.41988589265981 -3.19451
O 6.54629155886052 2.57483488560188 -3.6603
C 9.94796944186058 4.35928953423289 -3.38741
C 12.21829454801886 -2.54865521033570 2.93511
C 11.09254452032848 -2.41763774166713 3.95844
C 11.09652335792089 -3.73347303752648 4.69725
C 10.02042305149756 -3.83989413170855 5.7306
C 8.62657620822082 -4.04508619502926 5.01799
C 7.56210069467133 -4.31108023163703 6.13166
C 6.09062782410540 -4.18920595003792 5.69929
C 5.82855401146449 -4.98974738086143 4.37629
C 4.39217295733584 -4.74751909671079 3.78122
C 4.30871331040094 -5.07555652737322 2.34737
C 5.02840321813826 -3.99147023390265 1.4613
C 4.52217194566706 -2.51629821442158 1.55957
O 4.66053737026570 -1.79901248086165 2.81085
C 7.42529563514002 -7.63248678615701 2.40161
C 8.37154415165789 -8.03420629714640 3.60081
C 9.76301959741228 -8.39899366339809 3.08663
C 10.51880920991944 -7.28465801235639 2.39126
C 11.95713130377640 -7.54582878175889 2.03221
C 12.60063132681958 -6.51457859659069 1.07208
C 11.79094366011782 -6.40473409598371 -0.215807
C 11.79783320182386 -7.70043037263647 -1.06073
C 10.79364895670646 -7.63134610201469 -2.21147
C 11.25076127743963 -6.72619827007400 -3.34615
C 10.02717392741424 -6.70265675627438 -4.29494
C 10.04668818883347 -5.75056006009396 -5.40765
O 10.03439656653045 -4.36412117561536 -4.96419
C 5.81860669669999 -0.98529644229167 2.88458
C 9.95386809961684 -3.43005759540947 -6.04967
C 6.97606338353226 -1.35020175855429 2.27228
C 8.03594224288699 -0.48988512492241 2.27575
C 7.97137009427632 0.69218542789179 3.04739
C 6.77536232405400 1.01781107852512 3.6961
C 5.73216036819383 0.18120227486613 3.61572
C 10.32794988715744 -3.82088150330642 -7.35195
C 10.44059361270635 -2.78532145031282 -8.27615
C 10.22265750206575 -1.43965698605631 -7.97901
C 9.93135389086213 -1.10547860017684 -6.6567
C 9.71875942261266 -2.09459322428076 -5.74994
C 9.21462713623965 1.44624306168234 3.24236
N 10.31018553628789 1.15775605252770 2.73348
C 10.39301896690760 -0.48199414528635 -8.97239
N 10.26084826665933 0.81673435304201 -8.66301
C 13.66561394438143 0.38272239727256 -4.84074
C 5.70261830345758 2.07170604640390 -2.65684
C 12.91457674573680 -0.25854645094116 -5.7482
C 12.94473791891647 -1.60610940178378 -5.83902
C 13.88407384557219 -2.36784777842225 -5.11133
C 14.78948943665861 -1.68837559336015 -4.30116
C 14.61071949668708 -0.36002685318737 -4.09806
O 14.05175862544887 -3.72870808176714 -5.342
C 15.66403925243264 -2.07366514166816 -7.78134
C 14.84240030038736 -1.60767226797162 -8.95318
C 15.18568031331369 -0.16412070944902 -9.31791
C 15.06206847113399 0.77026595059798 -8.10523
C 15.30038622863023 2.22711349036949 -8.52792
C 14.18407189200849 2.76104486358140 -9.46685
C 12.77872334218017 2.59627486953777 -8.83794
C 11.76909473187184 3.42450289972226 -9.65484
C 10.28660862818620 3.24522452207477 -9.26364
C 9.71172059645162 1.83692351904744 -9.51735
C 1.88177992093351 1.79239212164444 1.96563
C 1.82910732996863 3.21517780212585 1.47596
C 3.15721659672987 3.83397194910629 1.40533
C 3.95007709590494 3.65895156844824 2.70998
C 5.28991210967401 4.42377558113211 2.58985
C 6.23626798960267 3.86773177031586 1.53491
C 7.57401482961798 4.38305733374825 1.84742
C 8.73769285424234 3.75414987036491 1.07365
C 10.17343757733765 4.04961820594458 1.59826
C 11.24079201470706 2.94239831082753 1.3741
C 11.38984622962055 2.02170462649092 2.63444
C 6.14701814458271 1.61497038147523 -1.40808
C 5.19770280588823 1.09148560606593 -0.506741
C 3.79489813398359 1.08866199725568 -0.848017
C 3.45429414551166 1.45012089871268 -2.16931
C 4.37510664654120 1.91170835523511 -3.04749
O 2.69876617377353 0.66283736282482 -0.0446735
C 2.97914300317486 0.99408399959088 1.26322
C 14.29358520727281 -4.15215589742325 -6.73763
C 15.58171670599494 -3.65745173563632 -7.34705
H 12.16452446189908 0.56415297304564 -2.59997
H 13.21720489584179 2.32079798455964 -0.687002
H 14.24580655835235 1.63699195479767 -1.89974
H 13.51018159472266 3.23653568238730 -2.15062
H 12.21121884650891 3.17099514421456 -4.00151
H 11.53267655809666 1.69807786820176 -4.75513
H 8.45626492016383 4.13157238047235 -5.09758
H 7.10407909797291 4.38516833650758 -3.06971
H 8.01691951013447 3.09978947664866 -2.17301
H 10.79327919365462 4.66355842911021 -4.02681
H 9.58741558815900 5.31936923360334 -2.99949
H 10.24296160416023 3.80321034248432 -2.54431
H 13.16456429796569 -2.70698362653118 3.33272
H 12.28320674553552 -1.64475274952578 2.28567
H 10.09381703677829 -2.35082802322796 3.48602
H 11.39976477072556 -1.56493018322970 4.60885
H 12.01224748719015 -3.96099601616217 5.18707
H 10.90776508165883 -4.52345343838591 3.90805
H 10.00084749175331 -2.88565790729493 6.3311
H 10.07415459935194 -4.67058720247446 6.50204
H 8.64417985072370 -4.92689155490092 4.39831
H 8.37059766722718 -3.20288464648493 4.40742
H 7.73504034226197 -3.71067749827524 7.06489
H 7.82822591627836 -5.31628358651867 6.46526
H 5.83225258960875 -3.10993149078802 5.62006
H 5.34278185219474 -4.49986600930790 6.52629
H 6.10211830966409 -6.04748892181676 4.55188
H 6.50254545335900 -4.68801919654691 3.65029
H 4.24034042087031 -3.70204249486821 4.00875
H 3.80157818198101 -5.51684204373213 4.35169
H 3.35164778789561 -5.30797466188090 1.91102
H 4.94034247526946 -5.97207191508178 2.25434
H 4.89587738432927 -4.30124771214923 0.39489
H 6.05460854391432 -4.02215061167172 1.66813
H 3.36476714590704 -2.46090296431037 1.45196
H 4.79481972380831 -1.87527816847549 0.720819
H 6.38864511520655 -7.81168380165314 2.63297
H 7.63289285705040 -8.20546689478162 1.52154
H 8.41463815249127 -7.17063690125919 4.32423
H 7.90688083417551 -8.88234044944990 4.18956
H 10.32650954769618 -8.72560599327479 3.95297
H 9.76469888264722 -9.28745569360336 2.46147
H 9.90394821691204 -7.13534052883162 1.50154
H 10.53817332786920 -6.36500083195125 2.93751
H 12.50984406781875 -7.62216062167978 3.04208
H 11.96445184591268 -8.56565726553355 1.71087
H 12.72538565699883 -5.57663753100900 1.6137
H 13.65751139349612 -6.83174354470305 0.915692
H 10.76985694184511 -6.10806192222796 0.114328
H 12.28642216829388 -5.63464135468520 -0.778465
H 12.75524182850091 -7.99267669257876 -1.38714
H 11.49802808689992 -8.51724590417218 -0.412232
H 10.53950210698549 -8.60976900282928 -2.52962
H 9.80811095582794 -7.27528092006774 -1.72864
H 11.46717482276684 -5.72869536903674 -2.9799
H 12.12075253472842 -7.08459753599785 -3.88885
H 9.77443689869071 -7.70063878689674 -4.61544
H 9.11937112534218 -6.39292423685502 -3.75281
H 10.93103028835521 -5.91626149489332 -6.01196
H 9.23536212751704 -5.83687657520528 -6.09975
H 6.94945199165143 -2.27212901423947 1.65539
H 8.90812970296927 -0.78160551440436 1.82403
H 6.77868632256476 1.93425262616269 4.31941
H 4.76004080317705 0.34562868237587 4.12525
H 10.47931999834920 -4.86017234164453 -7.63583
H 10.78936683929806 -2.95304556045664 -9.2453
H 9.76015269340915 -0.08548878689560 -6.35083
H 9.45328358743239 -1.83403931567259 -4.69075
H 9.20154934737992 2.42597504524393 3.64944
H 10.72854712373275 -0.65541484515020 -10.0068
H 12.06872436417423 0.24974288227593 -6.21365
H 12.40793313726938 -2.15933275051015 -6.53595
H 15.60176946793871 -2.18631678765816 -3.76209
H 15.36681779920842 0.21551356382495 -3.50522
H 15.39240831637107 -1.36313183161968 -6.90561
H 16.70603872609741 -1.82937917161777 -8.02559
H 15.05376542451906 -2.29248898121445 -9.82808
H 13.72288459933474 -1.79420706151707 -8.86152
H 16.18643617304975 -0.05310193537529 -9.78813
H 14.50295957753485 0.10800347083930 -10.1174
H 14.03368145499030 0.70804995921075 -7.82176
H 15.73964997538293 0.45136068931970 -7.27226
H 15.26246981967213 2.73392308365352 -7.56658
H 16.37624362088541 2.45387486901812 -8.883
H 14.28168158681146 3.91238522023247 -9.59821
H 14.19489598506994 2.36670862839687 -10.4978
H 12.56982858593997 1.51820431526360 -8.88971
H 12.73557473330889 2.81293167716607 -7.76511
H 12.08468618171088 4.42375186037313 -9.46179
H 11.83217095302117 3.25583484777720 -10.7094
H 10.23404099763701 3.43098390439538 -8.23488
H 9.71476769399237 4.09825600703661 -9.74054
H 9.95476006112240 1.53663641124609 -10.5335
H 8.59715093942671 1.80000104177666 -9.45614
H 0.99854015947042 1.21818313519354 1.94963
H 1.98589357850408 1.87633720339811 3.01652
H 1.24709636084350 3.95099450474366 2.02353
H 1.43731147500738 3.10268010379144 0.457687
H 3.72032841393920 3.55820553147162 0.527488
H 3.05264999392399 4.86172840872634 1.24081
H 3.29575363848655 4.11332717845057 3.46952
H 4.07793136973070 2.59501066646164 2.81155
H 5.20571202522788 5.47471296534698 2.46755
H 5.81928255289541 4.40654886833352 3.56915
H 5.81608924568408 4.18289835529401 0.552003
H 6.27108851537196 2.77828710870026 1.54943
H 7.53794107736251 5.40466348678980 1.64482
H 7.78864840667646 4.40929167325760 2.87888
H 8.40383846815899 2.69591624762682 1.29056
H 8.60793685780022 3.81237005495609 0.016246
H 10.54939296042258 5.05222389710343 1.31367
H 10.10372618388278 4.24092860136654 2.67585
H 10.87639662250459 2.42800166895377 0.497377
H 12.22436436622307 3.28824721624366 1.05291
H 11.51642393598540 2.64333082175035 3.55944
H 12.30426407743047 1.37817482584591 2.56652
H 7.13899649301966 1.81059444281973 -1.08238
H 5.51303237356805 0.85415705679829 0.507666
H 2.48086351948773 1.22203518270164 -2.51561
H 4.13229562405202 1.92661537396001 -4.11658
H 3.94444656416245 1.38546840772695 1.31425
H 3.03637457215962 0.10478806967557 1.88828
H 13.40512557522428 -3.94587304356623 -7.36442
H 14.33102761766865 -5.25019148733503 -6.59451
H 16.40977724328460 -3.84772775890181 -6.68066
H 15.82633600556738 -4.30243679079184 -8.20514
C 7.74744685331502 -0.48534181440391 -3.70727
C 6.68849927642243 -1.55641152300327 -4.17926
C 6.63766135043546 -2.52421383747218 -2.90655
C 8.06411350928057 -2.35060916534651 -2.31
C 8.47756779093469 -0.94748913404132 -2.56795
C 8.67650853159231 -3.31522419933781 -1.54868
C 8.02717091963695 -4.56269604091559 -1.24207
C 8.30212870442510 -5.01791151700047 0.060001
S 9.16863223211524 -4.01249836982484 1.25001
C 10.40434413117013 -3.42615231707891 0.18248
C 10.11051596368785 -3.10346544724951 -1.12742
C 11.70803479940963 -3.24187845438628 0.742544
C 12.69064694575310 -2.63010204886940 -0.0786378
C 12.40970438088040 -2.40371956349722 -1.40454
C 11.16627655625483 -2.67851933648415 -1.93861
C 7.26754302225604 -5.42738659311299 -2.04319
C 6.61036942993502 -6.49777949175465 -1.5152
C 6.78727535592382 -6.85338257342070 -0.215937
C 7.60263706019285 -6.11898393321801 0.626326
C 9.34791071304354 -0.08269613436369 -1.91747
C 9.84818460843189 1.12462794380477 -2.54704
C 9.25778508246932 1.34866608153180 -3.82691
C 8.13874946306669 0.59843942817367 -4.33195
C 9.62088614542229 -0.32035324749302 -0.472453
O 10.80147757217089 1.90941424680551 -1.92819
O 9.57758183346489 2.46974218074038 -4.66609
C 5.48752965731619 -1.98532384491673 -1.99056
O 7.61908604842457 -6.28583887312408 2.05705
O 11.91943615398023 -3.63181850945085 2.07948
H 6.96243520048726 -2.14744743268682 -5.06381
H 5.72531038164082 -1.14612246764221 -4.43707
H 6.51567295821954 -3.58881591924465 -3.28177
H 13.68180851655676 -2.56710414044103 0.353229
H 13.27250717955556 -2.14870699399846 -2.0154
H 11.00968593309393 -2.60691192567480 -2.98243
H 7.02440128173346 -5.11744918550692 -3.04519
H 6.00165067973293 -7.11148781394171 -2.08033
H 6.14905215869338 -7.58354613519049 0.256526
H 7.66262551802482 0.98293101421954 -5.24417
H 9.15563157278812 0.49201615406780 0.116817
H 9.23407299261540 -1.21616140968716 -0.0587751
H 10.70594630471991 -0.40076171671268 -0.280374
H 5.57639699358730 -2.38795253298703 -0.946348
H 4.49499663101899 -2.34393360640333 -2.42684
H 5.47964856137125 -0.92493184379383 -1.8863
H 10.23950561377574 1.11639108588961 -7.652
