# Supplementary material for: A light-fuelled nanoratchet shifts a coupled chemical equilibrium
Source: Nat Nanotechnol. 2021 Dec 16;17(2):159–65. doi: 10.1038/s41565-021-01021-z (PMC8956507; doi:10.1038/s41565-021-01021-z)
Supplement: Supplementary file 3 — Supplementary Data Set 2. Gaussian output and xyz files for computed structures. [file 41565_2021_1021_MOESM3_ESM.zip › +1-protonated-sampled-sturctures/SRR/1-H-opt_145.xyz]

260   0
energy: -42.777580050506 gnorm: -0.475157
C 13.21560771333191 0.84828167910992 -2.14379
C 14.63636253264529 0.68385626215443 -1.6088
C 13.12252076136711 1.72730561735406 -3.42362
O 13.57321904009972 1.02796457465825 -4.51447
C 10.67012835024713 4.05470745922838 -2.26654
C 9.51037109392286 5.10462822798193 -2.20143
O 8.94729281651109 5.59884825548566 -3.42247
C 11.46986703981865 4.01939084051194 -0.961191
C 14.92595856642876 -4.58863545832342 1.90804
C 15.28335196588322 -4.81538499894772 3.40252
C 14.41112024154414 -3.89007094991435 4.33193
C 13.14065576350366 -4.66383059134125 4.67613
C 12.40175494563675 -4.11127189541862 5.87518
C 10.91372344898070 -4.40138613903278 5.89632
C 10.34774763651835 -4.32319289601876 7.31685
C 8.88416946310960 -4.72214722428944 7.37448
C 7.89670004557527 -3.55717871804472 7.19962
C 6.43823326815242 -4.07069759955033 6.88703
C 6.27189508325425 -4.49130190283926 5.3889
C 6.18838098408473 -3.25579749300239 4.42769
O 7.07746158912995 -2.23083480496890 4.74539
C 9.12754733871289 -8.28592387218999 3.33922
C 10.46738311026410 -8.90683929847512 3.75928
C 11.56650333888677 -8.63568571355847 2.7489
C 11.36529569171866 -9.12162070985849 1.2788
C 11.90448285287684 -8.08254242903667 0.310475
C 11.68338156061698 -8.45754810842216 -1.1907
C 12.27477987081412 -7.42554898213474 -2.12789
C 11.47712851275412 -6.11485304774456 -2.27384
C 10.08075372036725 -6.46943465788335 -2.70331
C 9.25333736563620 -5.36245804835063 -3.19983
C 7.80802252808117 -5.75020137233915 -3.61675
C 7.06597484682032 -4.57559655194907 -4.14552
O 7.01751500048539 -3.37444954863388 -3.3637
C 6.95825670321467 -1.00362146026646 4.04679
C 7.43778313718482 -2.17325937561228 -4.05718
C 8.08855697031960 -0.40929138449240 3.55191
C 8.11986958378657 0.68085232662375 2.71063
C 6.91502652644867 1.21503099596218 2.23176
C 5.72518089839240 0.54270420140387 2.68796
C 5.72352057869221 -0.46352626805625 3.64084
C 6.67881441977102 -1.77399491804949 -5.0986
C 6.93682805281198 -0.60771742179109 -5.83987
C 8.00709580478851 0.21582641018656 -5.4251
C 8.68403358425638 -0.17065309567609 -4.1846
C 8.48652994465357 -1.40466971302064 -3.64044
C 7.07311788114251 2.33603666499265 1.30505
N 6.23155276662017 3.30978543260859 1.39059
C 8.31082426213650 1.40960084849755 -6.09353
N 9.20489507387733 2.33142312127443 -5.649
C 12.87688513958903 -0.19567379163678 -4.73713
C 7.80113519016528 5.00460224650213 -3.91173
C 11.51742256540601 -0.29677907800197 -5.12547
C 10.91967292376533 -1.55659147764371 -5.43176
C 11.78086862491072 -2.68409450817092 -5.38886
C 13.17419627703288 -2.55294304654816 -5.12282
C 13.70456004725324 -1.35171505056921 -4.78138
O 11.11810819294725 -3.95782755238874 -5.63435
C 12.66655906829098 -4.45375602041523 -8.18506
C 12.78389192990048 -2.91888434061446 -8.57529
C 14.20575649854760 -2.52683695756550 -8.77166
C 14.43708819069897 -1.04668926239345 -9.19391
C 13.81784809397714 -0.12186360996808 -8.28666
C 13.70999463892123 1.30630953805100 -8.82691
C 13.12770534364454 2.26724347172986 -7.7477
C 11.57608574890966 2.35416902592767 -7.69392
C 11.14953354572969 3.45926635772238 -6.71375
C 9.55569737055191 3.48670930221894 -6.42958
C 2.44450735388596 2.73470093395627 -6.88435
C 1.80669521048627 2.02463391952804 -5.74004
C 2.96837434212395 1.11191403673373 -5.0652
C 2.55309015833958 0.10776785352167 -3.93406
C 2.10714361365219 0.90549927474431 -2.75371
C 3.15871661754203 1.79083728931719 -2.06519
C 3.18159581536152 3.28884600618128 -2.39801
C 4.25617414841479 4.27235976961461 -1.84317
C 4.01670282406477 4.47840880656768 -0.293425
C 5.26371496029848 5.33491345805773 0.358745
C 6.55245644756214 4.42951444035923 0.694132
C 6.94823238376772 5.76041934746957 -4.705
C 5.86335118410722 5.24679797668302 -5.36967
C 5.65802145321652 3.87479307066160 -5.27293
C 6.46360713457208 3.13518451505678 -4.43987
C 7.48837366599775 3.69733071866213 -3.71838
O 4.73477097852663 3.21572043030946 -6.20293
C 3.47621533440995 3.76871653740201 -6.42757
C 10.47901663562444 -4.09238582439461 -6.85163
C 11.20525159350759 -4.85171459847907 -7.93587
H 12.82594710202898 -0.15764996408852 -2.46135
H 14.91912560034472 1.65669572567237 -1.12115
H 14.66534545542804 -0.00944538385802 -0.776222
H 15.35297892160592 0.25055858724533 -2.32422
H 13.86349293262320 2.56872154948686 -3.48844
H 12.12259421718765 2.21614723134090 -3.59922
H 11.41221072959900 4.32728190202023 -3.0584
H 9.89407111803782 6.08489657471400 -1.68665
H 8.65807961690475 4.65667630839179 -1.70057
H 11.48520855367847 5.07633681559752 -0.62628
H 10.95081635373367 3.43283179784824 -0.254939
H 12.45636452727881 3.47957645548399 -1.08702
H 15.29530101670727 -5.29734572079548 1.17218
H 15.16521406604213 -3.55654193279797 1.56618
H 16.37648873167153 -4.55538021769489 3.5076
H 15.23899944738457 -5.91206252151726 3.72619
H 14.23217287841771 -2.88874508109618 3.92741
H 15.00824591040232 -3.76133228227667 5.24755
H 13.38422519997543 -5.77068082659932 4.75269
H 12.48504340792024 -4.55272574989716 3.72574
H 12.61189736101742 -3.02604891894981 6.02716
H 12.86048350431833 -4.58132171996481 6.7353
H 10.70648625193980 -5.33677758726274 5.56587
H 10.43487874863517 -3.65014634133781 5.20701
H 10.51951151062266 -3.31339975285490 7.79146
H 10.89787702480935 -5.00944928516862 7.97412
H 8.63804295294976 -5.30188983824224 8.23571
H 8.74716387461998 -5.40130095651764 6.53675
H 8.07419749798299 -2.82753041263391 6.45221
H 7.85745763116228 -3.02519581420218 8.11788
H 5.73961424431914 -3.24488814953222 7.12721
H 6.22432959846218 -4.96007639776967 7.5815
H 5.44548043571773 -5.22262893134000 5.33128
H 7.21233415590658 -5.05816687619388 5.0327
H 5.26654090103804 -2.79582511111776 4.5947
H 6.15668987168061 -3.46383666101942 3.30472
H 8.43143467256964 -8.60273628948477 4.11791
H 8.87244468319321 -8.79700424618093 2.42109
H 10.77689449457106 -8.52355689860743 4.75322
H 10.33429150639609 -9.98323338467008 3.77413
H 11.73791791340913 -7.52445746181480 2.70763
H 12.41238070475904 -9.11607920356273 3.13324
H 12.04079895555613 -10.02381550525408 1.10806
H 10.27418944412408 -9.35279232174676 1.08501
H 11.52842238488368 -7.12090378537573 0.649985
H 12.96651636069344 -7.92197001042333 0.446526
H 12.24381262317510 -9.33584397109834 -1.54649
H 10.60847778734004 -8.61364881047677 -1.41934
H 13.28738666296002 -7.25489377487648 -1.92633
H 12.48886569763211 -7.82835130179759 -3.14474
H 11.58190626923433 -5.54242532460222 -1.33909
H 11.90369556474374 -5.41731190019850 -3.01246
H 10.29513787288970 -7.17889019392700 -3.58145
H 9.50554777463739 -7.06249267715806 -2.01748
H 9.09651495701432 -4.60597445692005 -2.47185
H 9.65712775624017 -4.79456791187386 -4.08354
H 8.05900613878005 -6.50119368291373 -4.44602
H 7.34773694956603 -6.21377764045649 -2.77112
H 7.53409254734813 -4.40073616191900 -5.09189
H 6.05921845121205 -4.86978493462729 -4.51988
H 8.99212489955228 -0.94682291675615 3.93942
H 9.02996413347790 1.04781662523855 2.31835
H 4.78457982226606 0.91594209455568 2.4566
H 4.78541816116259 -0.71399209795047 4.12397
H 5.89117742271073 -2.45045457903034 -5.44361
H 6.36685304220535 -0.25658170727367 -6.71741
H 9.44699446825550 0.39365618032504 -3.8046
H 9.19355495626264 -1.69271273544789 -2.85172
H 7.99333038626217 2.51099954524097 0.757968
H 7.71772421819691 1.61976359728656 -6.96166
H 10.86630713590817 0.53955181887625 -5.27814
H 9.86533448735253 -1.65892537251255 -5.59297
H 13.72036580401198 -3.43226876395793 -5.03258
H 14.69035407392073 -1.33077615926998 -4.38511
H 13.11968464664981 -4.61669890025469 -7.2076
H 13.21781608384512 -5.05231673241883 -8.96435
H 12.17896132117701 -2.90593069833229 -9.50817
H 12.35064959633769 -2.36752254866663 -7.79307
H 14.89133412250786 -2.90757959458066 -7.92044
H 14.66555098252063 -3.14006681409096 -9.48131
H 15.51395545299965 -0.86542109050872 -9.31461
H 13.94039227412353 -0.91622569172613 -10.2055
H 12.87104313510717 -0.52575005764235 -7.92794
H 14.43803925808786 -0.24345539057949 -7.3529
H 14.80599574771001 1.55559478091128 -8.98104
H 13.12869201733309 1.34214846212305 -9.74025
H 13.52478360759194 2.05445928916017 -6.73371
H 13.44415136520825 3.26936599213309 -7.93645
H 11.33003211968123 2.59613297782453 -8.73695
H 11.10013358381948 1.37767555421958 -7.49366
H 11.66586284055711 3.20680904470087 -5.81008
H 11.50301818045060 4.44670544120124 -7.10399
H 9.02856508652077 3.53436326498209 -7.3529
H 9.33535174882371 4.43144052361810 -5.89917
H 1.71939148912393 3.31566747884319 -7.45541
H 2.92905478962937 2.00484677998564 -7.53753
H 0.99924808717861 1.42311302685345 -6.20432
H 1.27669382541428 2.64980163999605 -4.9974
H 3.25249069078121 0.47055346853077 -5.92484
H 3.83740294288245 1.68262898914464 -4.77159
H 1.68221825138840 -0.59873185620953 -4.21302
H 3.47304229620056 -0.48906379317270 -3.71642
H 1.28917744246922 1.55837935542411 -2.97578
H 1.62794134034391 0.18579579039721 -2.12619
H 4.18239185451110 1.38123630705447 -2.25573
H 2.93525764350095 1.71446178132497 -0.969572
H 3.20768156375167 3.42604988939284 -3.50875
H 2.11144403194632 3.71553352690909 -2.13469
H 5.31928779734606 3.84404079625026 -1.96784
H 4.17368204399589 5.25267735553519 -2.3342
H 3.02957515637804 4.93489728672910 -0.217201
H 4.00373881294212 3.46008442905859 0.0536331
H 5.52118436188820 6.26403879770924 -0.12578
H 4.94854952096110 5.58246426698891 1.43673
H 7.28496509712904 5.06191876701250 1.32078
H 7.08882678593479 4.08838131390120 -0.165699
H 7.07405445225222 6.83605963427776 -4.8466
H 5.20528964842876 5.94823446220587 -5.92072
H 6.37733483256613 2.03384489380066 -4.42638
H 8.21465486009905 3.12479053984699 -3.15533
H 3.62017384162135 4.41747253052062 -7.2566
H 3.07565578131819 4.33204844961663 -5.53212
H 10.34978365605010 -3.08024410883482 -7.25813
H 9.45219574204985 -4.35365200007573 -6.63497
H 11.21739165274172 -5.98097657919886 -7.61068
H 10.63427675713424 -4.81810214034105 -8.84601
C 8.40506999682591 0.12708730406415 -0.796879
C 7.05905295713342 -0.50520283804152 -0.70057
C 7.27081264676903 -1.93314235453873 -0.335562
C 8.76085811798333 -2.06258173116345 -0.151274
C 9.42771941195255 -0.77865305140242 -0.388259
C 9.30586451679722 -3.35898983683812 -0.179114
C 8.64065415915554 -4.51264480034454 0.553817
C 9.23850809904397 -5.10690133558794 1.64182
S 10.67484391056245 -4.54630300928401 2.35986
C 11.46863107455217 -4.09567681844316 0.818343
C 10.73639777863727 -3.52200490284798 -0.276708
C 12.86120967566666 -4.34360962131058 0.718004
C 13.51875067008755 -3.85680154536704 -0.430911
C 12.78216726965397 -3.29126083059759 -1.49214
C 11.42277988456683 -3.10737549251785 -1.41382
C 7.52787699279644 -5.12705427884139 -0.0206395
C 6.91272287168997 -6.19522272985653 0.509784
C 7.41767678098163 -6.70871194231611 1.65645
C 8.56994905289748 -6.24144017529057 2.2461
C 10.76278663654836 -0.24685913939448 -0.405486
C 11.02800756842414 0.89247812588709 -1.196
C 9.96826609602704 1.67776451182175 -1.79598
C 8.65506815514230 1.27962501211128 -1.51638
C 11.76494262693886 -0.74315865978639 0.537117
O 12.38984278748515 1.37902447868982 -1.18147
O 10.14641434778721 2.75823214879047 -2.74618
C 6.50913495996443 -2.35106133442699 0.963956
O 9.17473493422861 -6.91011183974114 3.30543
O 13.53663924281103 -4.86115793766501 1.82102
H 6.52777632068891 -0.43655080602202 -1.68316
H 6.42531903229930 -0.01849821634385 0.0288722
H 7.10035635953075 -2.58890516083332 -1.21183
H 14.51477768259257 -4.04652153145649 -0.533114
H 13.25044012665029 -3.18374616994611 -2.39868
H 10.88774330202975 -2.61562605852570 -2.20786
H 7.14978653125297 -4.76290114550936 -0.967122
H 6.19505706648640 -6.82464310188804 0.0306794
H 6.99824731001927 -7.60130378041788 2.13492
H 7.85870770554729 1.83414060220108 -1.8582
H 12.53993258693214 -1.31383067098042 0.0739148
H 12.18147509302434 0.15258947289020 1.0666
H 11.33559890898648 -1.29939265143720 1.40387
H 6.73043996320718 -3.37809950092337 1.10044
H 5.39608008794961 -2.31831242084814 0.873934
H 6.83559803098120 -1.74018348440831 1.74513
H 9.44587850615323 2.35241102303857 -4.64413
