# Supplementary material for: A light-fuelled nanoratchet shifts a coupled chemical equilibrium
Source: Nat Nanotechnol. 2021 Dec 16;17(2):159–65. doi: 10.1038/s41565-021-01021-z (PMC8956507; doi:10.1038/s41565-021-01021-z)
Supplement: Supplementary file 3 — Supplementary Data Set 2. Gaussian output and xyz files for computed structures. [file 41565_2021_1021_MOESM3_ESM.zip › +1-protonated-sampled-sturctures/SRR/1-H-opt_146.xyz]

260   0
energy: -42.788080961345 gnorm: -0.4436
C 13.23469148856588 0.56245679866113 -1.63147
C 14.40960679357056 0.28753966769905 -0.670344
C 13.71897493323530 1.11563967211770 -3.02434
O 14.64643819420088 0.27959418792670 -3.68765
C 10.90665876180227 4.28698643045461 -2.36106
C 9.45362275902686 4.59561401399204 -2.51535
O 8.96677303637674 4.77818642449140 -3.88623
C 11.54428871326475 4.35006927890949 -0.900011
C 12.73667517648804 -4.17980887181630 2.70154
C 12.95390378608056 -2.63126634810795 2.50216
C 13.14609568046956 -1.89572156749110 3.83608
C 12.17561260574576 -0.71905098786254 4.04486
C 10.74829331835953 -1.29782193014889 4.15645
C 10.47037142096364 -2.18929068206864 5.32348
C 9.09319892614120 -2.68231214690146 5.46163
C 9.00625375724821 -3.81101870375592 6.60312
C 7.53704135189271 -4.11673524880321 6.9217
C 7.04492042070485 -5.38355226496421 6.26533
C 6.52133349243196 -5.27474847708681 4.75366
C 5.20522937953205 -4.48590473484835 4.58477
O 5.28782586145746 -3.12717556520376 5.13345
C 7.02120111706451 -8.00028731524279 1.90258
C 7.76161043680707 -9.02394337312035 2.84413
C 9.26127943121653 -8.62869358292686 2.76614
C 9.91176221830839 -9.52048745315663 1.69908
C 11.14677577224777 -8.96543847133159 1.00406
C 10.76236116301489 -7.69520974496309 0.191716
C 10.12182669646027 -7.88563237751104 -1.17422
C 10.13116086953465 -6.71038809976368 -2.04433
C 8.94664268823742 -6.56637125185467 -2.93082
C 9.01666622432147 -5.33700010130849 -3.78294
C 7.67237307017455 -5.09290509504212 -4.4677
C 7.45781752528640 -3.80856877325585 -5.25395
O 8.60829013401932 -3.46802082460022 -5.96486
C 5.91541587708487 -2.25245586993714 4.2716
C 8.79601967471133 -2.06157754938735 -6.16932
C 6.50736011820540 -2.56964709945987 3.01067
C 7.13590997605512 -1.53007568743917 2.21356
C 7.18922918233776 -0.20081280662531 2.64621
C 6.69169861870706 0.06908344429506 3.91827
C 6.05403539924210 -0.92345729248670 4.69428
C 8.38610900399943 -1.44814273576987 -7.3641
C 8.68772813927996 -0.11834327930628 -7.63107
C 9.34631537551063 0.69406745415024 -6.65096
C 9.67624387649175 0.17609895349600 -5.39317
C 9.43035389335322 -1.20734579512562 -5.20309
C 7.86387588125539 0.76530042684862 1.788
N 8.10209805509073 1.91881327800076 2.17809
C 9.73898226325731 2.01278251754128 -6.95151
N 10.52171462914787 2.88577076811021 -6.26057
C 14.28034655883667 -1.01975518625896 -4.08235
C 7.57287200825417 4.56063129629402 -3.98863
C 12.97652999911894 -1.16771787598385 -4.54956
C 12.54845823968054 -2.45325985162730 -4.94538
C 13.42425111423053 -3.49959417818254 -4.98377
C 14.70558085051151 -3.33845870591859 -4.45195
C 15.08086910117982 -2.08776588781435 -3.91661
O 13.11924636047565 -4.77563714510116 -5.49945
C 14.64335401648862 -4.24267247934070 -8.15798
C 14.25180153222509 -2.79533129261497 -8.46028
C 15.42894850329106 -1.84249096558332 -8.41464
C 15.17592616066650 -0.34547781827061 -8.70819
C 14.54710912089790 0.34307936060698 -7.50595
C 14.31732774462629 1.85275861227083 -7.8312
C 13.74363704291577 2.56986408571217 -6.64426
C 13.40694455480101 4.06462837770671 -6.86127
C 12.12758583879450 4.71588809663090 -6.196
C 10.73733389611475 4.26242986378200 -6.63685
C 2.25417992867982 0.99991588493463 -4.92236
C 1.18692873126942 1.11811025459975 -3.79098
C 1.76935101946866 1.32126875780245 -2.36124
C 2.76409391786845 0.24550084304144 -1.85499
C 3.13606803744154 0.35135936603434 -0.327138
C 3.92773983929796 1.75429018756476 -0.267291
C 4.92664203968720 1.69360142246163 0.988242
C 5.53424236333267 3.04885505097692 1.48853
C 6.48694544619667 3.60287629621942 0.405867
C 7.82902341572454 4.03273362114132 1.12609
C 8.76129785441428 2.83678985498272 1.40795
C 6.68335436273417 4.77870729768093 -2.97149
C 5.45081285653226 4.14667342615556 -3.07001
C 5.04211791861827 3.32404731919696 -4.12722
C 5.98231915192146 3.22170311724426 -5.14152
C 7.19586860121531 3.83523926385419 -5.12312
O 3.92462363811565 2.46394319920522 -3.97202
C 3.19233626881034 2.16849040860695 -5.1744
C 12.52668821576654 -4.62967532802000 -6.75539
C 13.39994783823323 -5.17795262236664 -7.90062
H 12.78282523483757 -0.39364478785635 -1.84224
H 15.05976048373968 1.15083012313059 -0.428691
H 14.02246556399089 -0.04325606086460 0.280982
H 15.06593186416010 -0.44317033070372 -1.06307
H 14.12321831776725 2.15471568710362 -2.96562
H 12.82579701492314 1.20214733742059 -3.62268
H 11.44203353630642 4.94697344603886 -3.02094
H 9.20034832281924 5.53991256929778 -1.96042
H 8.90192150551924 3.86069204813994 -1.92987
H 11.06621327846214 3.59309189685340 -0.302871
H 12.57837425285233 4.09252193446366 -0.930874
H 11.51279612607311 5.37061759836500 -0.505409
H 11.78918252191304 -4.51915551996972 3.19567
H 13.53357568455934 -4.68292950551513 3.30195
H 12.13565772401051 -2.27236058482669 1.86463
H 13.97820949148590 -2.54428295742961 1.92778
H 14.22042762686040 -1.49998825628632 3.96227
H 13.06868658187654 -2.75196105668723 4.52376
H 12.24281381090327 0.06455174647253 3.32636
H 12.59863857982570 -0.07663460850224 4.85506
H 10.61661004305119 -1.83586494839963 3.27408
H 10.10221825606806 -0.43943356381586 4.15153
H 10.78127027474221 -1.67389834671045 6.24825
H 11.05818275180163 -3.11121651663938 5.33337
H 8.81347117996565 -3.18589063814045 4.52744
H 8.40659779007989 -1.80393816296332 5.5262
H 9.57675542332974 -3.54048885620910 7.46003
H 9.55180044994154 -4.67879562733224 6.12679
H 6.87956352548366 -3.27120299256532 6.66048
H 7.48137677775055 -4.22480377247831 7.98727
H 6.21040094710021 -5.70867710389380 6.89877
H 7.79696282713732 -6.14671225072097 6.4068
H 6.36881474727652 -6.24383137882680 4.26594
H 7.33577002087069 -4.82584932155537 4.14623
H 4.46913751832115 -4.97152900402527 5.24932
H 4.74284335882880 -4.51682324381325 3.56263
H 5.94252394202790 -7.99164114881837 1.89445
H 7.19034276726267 -8.32651860591680 0.87784
H 7.38660153774522 -8.81382417507031 3.81473
H 7.55883970273504 -10.07466293759432 2.58171
H 9.41449919858838 -7.54135888266663 2.59201
H 9.93562206199577 -8.69736086865938 3.60936
H 10.16313411826467 -10.41242809378213 2.30859
H 9.31396813888644 -9.82796565937844 0.923313
H 11.87437541805909 -8.66690661489862 1.78563
H 11.64109373353985 -9.72518556631685 0.365826
H 10.09024860712752 -7.01564769749030 0.748887
H 11.70554078207279 -7.23110029800917 0.10358
H 10.69573552936601 -8.69354959916597 -1.71003
H 9.08642072233869 -8.30618561698597 -1.10083
H 10.06549104069974 -5.84686759590741 -1.36575
H 11.06043010466753 -6.64430336931417 -2.59481
H 8.81369334859683 -7.40326278722284 -3.54044
H 8.01635032661566 -6.38160449098487 -2.41875
H 9.41775052460736 -4.48144391597937 -3.17897
H 9.82910602391833 -5.62660917502906 -4.53916
H 7.38630057757121 -5.86396223093674 -5.25623
H 6.81110363321556 -5.14982119432488 -3.79232
H 6.55380612724470 -3.87412464737311 -5.88363
H 7.27053585470963 -2.91829970293755 -4.64839
H 6.45422041999533 -3.56108099945588 2.64315
H 7.50350317673100 -1.79797352062490 1.18043
H 6.63636758868186 1.08508011115877 4.34292
H 5.39403543029419 -0.65859094998853 5.50361
H 7.65309955231381 -1.91591856243453 -8.02139
H 8.36289214895469 0.31118491767104 -8.5583
H 9.93987416681882 0.74464660454782 -4.52414
H 9.68054878493776 -1.58698134974116 -4.23216
H 8.22904658040943 0.42752498761105 0.784414
H 9.51307923103979 2.35312087011172 -7.92564
H 12.22125444127443 -0.39012833762334 -4.54198
H 11.53552125217014 -2.65778694385667 -5.1688
H 15.33062037970003 -4.13292977947601 -4.88532
H 16.05135516036088 -2.00476094265317 -3.49411
H 15.35063280975843 -4.20627698231293 -7.34259
H 15.16251030034517 -4.56857989198077 -9.01089
H 13.72650814767002 -2.71472015066283 -9.40969
H 13.51205509007359 -2.39801384542563 -7.72427
H 15.87150262022643 -1.93319215329605 -7.37684
H 16.19853324357619 -2.19333159754624 -9.07857
H 16.15250217900060 0.02726271643980 -9.00071
H 14.53847434491873 -0.20022020884658 -9.55008
H 13.72725956954103 -0.17257034115273 -7.16487
H 15.28685820178512 0.24184054844962 -6.69062
H 15.24719094568315 2.36164631487277 -8.13701
H 13.66005537526587 2.00777041081904 -8.64076
H 12.88552601645054 1.95802450328931 -6.33856
H 14.46670775910212 2.41480863422049 -5.84897
H 14.22688731451310 4.73411301108477 -6.70592
H 13.24579543582199 4.06437497581227 -8.0038
H 12.04754229542168 4.45503544263751 -5.11595
H 12.14890290830940 5.85128039269623 -6.09374
H 10.71147116745153 4.33595392166892 -7.72338
H 9.99909049428789 4.95405768511534 -6.1493
H 1.74202683688228 0.85226052158576 -5.91477
H 2.85232821503842 0.09136830333228 -4.91295
H 0.52660467969160 0.28794518537108 -3.70798
H 0.47625819200086 1.90825620779651 -4.02631
H 2.37233757699863 2.21780584729566 -2.38373
H 1.02490287482076 1.39563961102755 -1.59972
H 2.46223018308886 -0.77703766128800 -2.06131
H 3.68989238802352 0.25586107464766 -2.41691
H 2.22769815945475 0.32762955224282 0.349849
H 3.78245427139996 -0.49341819705026 -0.0729389
H 3.34983900195297 2.68863583740673 -0.128171
H 4.51283096624593 1.85864458866697 -1.16304
H 4.31584023434290 1.19744708280512 1.79532
H 5.68892897910239 0.94551791398068 0.820319
H 4.82295946954914 3.89477525982046 1.68923
H 6.16433765752147 2.94217276613723 2.47355
H 6.68898427745366 2.92754273792620 -0.342391
H 6.04624791373999 4.46643223721102 -0.0753519
H 8.27187399629530 4.92083770952377 0.620537
H 7.54541141478357 4.49779257589635 2.11848
H 9.61246424588684 3.23824287890267 1.9263
H 9.16225615027080 2.44771009733106 0.496196
H 6.88826681338905 5.51632553319242 -2.16879
H 4.74989529899550 4.27785988753854 -2.30349
H 5.87022542638506 2.59037356472165 -5.98997
H 7.98732289551639 3.55526238306776 -5.81815
H 3.90459049973233 2.01653587992915 -5.98856
H 2.60853124245935 3.08236536523513 -5.43961
H 12.24886149360291 -3.62537571296467 -6.87501
H 11.54717085406766 -5.12444384279142 -6.72289
H 13.77886700296778 -6.08596549628224 -7.48786
H 12.82931447497060 -5.36065198493902 -8.87667
C 8.28512751849151 0.56467387065938 -2.26965
C 6.92920687682645 0.07255954966732 -2.68058
C 6.89066787412122 -1.34044255686819 -2.16946
C 8.17474127065615 -1.63900301809447 -1.37845
C 8.97480718090712 -0.38662634908281 -1.43441
C 8.63540830898324 -2.89524264754652 -0.960833
C 7.77557824296860 -3.99173777042004 -0.506699
C 8.03910746691093 -4.76075162516414 0.646454
S 9.40806080969825 -4.17825901077763 1.68338
C 10.52556960375525 -3.80591305341417 0.339795
C 10.07936313124306 -3.12673228080242 -0.775626
C 11.88114703715761 -4.18131438022316 0.432252
C 12.73075071659634 -3.86748324530916 -0.599583
C 12.31320262817834 -3.15551568231580 -1.64051
C 10.98126067219967 -2.86825244292421 -1.8027
C 6.70779680289624 -4.33650926239027 -1.34273
C 5.80177125879837 -5.32709418908102 -1.04504
C 6.06858773019236 -6.07783879944766 0.0710266
C 7.16565487012519 -5.88694591182360 0.891712
C 10.07914771798501 0.06851599634237 -0.783242
C 10.81549421782059 1.09869804995138 -1.35437
C 10.19048602067793 2.00058451765319 -2.35678
C 8.89078660933178 1.69644296158872 -2.81676
C 10.59277880300701 -0.56690163642761 0.500267
O 12.21132135737832 1.35933642274218 -0.920929
O 11.09787376620808 2.95504493671384 -2.87821
C 5.56336078550975 -1.53043772249965 -1.38778
O 7.42222528671487 -6.67401290724657 2.05727
O 12.52465999326565 -4.83681532727748 1.51017
H 6.87236167638359 -0.04087118726737 -3.7593
H 6.10201827303949 0.61519383428393 -2.33271
H 7.03050724801964 -2.03119788649922 -3.02883
H 13.76042723132362 -4.03730409123807 -0.427761
H 12.96080136451298 -2.82659317737396 -2.40983
H 10.66730123194086 -2.34077158149259 -2.71354
H 6.44294057149030 -3.75235230662504 -2.25835
H 4.85656595454179 -5.45133359245672 -1.64891
H 5.28017416361506 -6.79129315120038 0.34745
H 8.27750264356829 2.35680166226842 -3.40752
H 11.04941031931584 0.20183364195136 1.17103
H 9.74664602806069 -0.96624036628538 1.00931
H 11.25755689207650 -1.34416281876231 0.178388
H 5.50906304736843 -2.40220712019964 -0.725875
H 4.70983835757964 -1.50159269069727 -2.14848
H 5.59938018626640 -0.74091407046305 -0.704089
H 10.65924104964103 2.84274924467360 -5.27392
