# Supplementary material for: A light-fuelled nanoratchet shifts a coupled chemical equilibrium
Source: Nat Nanotechnol. 2021 Dec 16;17(2):159–65. doi: 10.1038/s41565-021-01021-z (PMC8956507; doi:10.1038/s41565-021-01021-z)
Supplement: Supplementary file 3 — Supplementary Data Set 2. Gaussian output and xyz files for computed structures. [file 41565_2021_1021_MOESM3_ESM.zip › +1-protonated-sampled-sturctures/SRR/1-H-opt_147.xyz]

260   0
energy: -42.782719835085 gnorm: -0.487292
C 12.57384582286953 1.12708631091839 -2.80563
C 13.50779073099998 1.63900942673051 -1.6959
C 13.09789102612449 1.36448393796783 -4.20661
O 14.15473648115471 0.44075570729065 -4.52202
C 9.44343266840875 3.73050165964350 -4.35676
C 8.70852561003834 3.57447391482294 -3.00761
O 7.39417377692526 3.10394984166521 -3.30393
C 10.69539703064275 4.43184508304446 -4.19825
C 12.69814272342378 -3.50947868457940 2.73499
C 11.63911969197551 -2.48766533388283 3.05867
C 11.74189085174063 -2.05508940917878 4.47834
C 10.56364683057606 -1.14315801680175 4.91364
C 9.22193242379738 -1.86653208728840 5.04061
C 9.27916706078647 -3.29883573516053 5.65404
C 7.82368830713982 -3.83033107326479 6.03313
C 7.29914783648051 -4.50523506836538 4.7667
C 5.87383331572977 -4.88368769433491 4.83065
C 5.23713751974150 -5.44961519848108 3.58693
C 5.24662084423573 -4.37368756964713 2.46703
C 4.25965094815715 -3.18617651521130 2.66736
O 4.69781347104294 -2.29834487817184 3.67316
C 7.50402786155088 -8.28628223546034 2.14765
C 8.66171076256969 -8.96175076856517 2.87629
C 9.97717811330193 -9.08495258820754 1.98638
C 10.56827558381562 -7.86047206974055 1.1415
C 11.52380228856901 -8.16337347792238 0.00480091
C 11.95897206168850 -6.93948355057234 -0.807791
C 10.90218661048130 -6.36573778877888 -1.73607
C 10.51475092419462 -7.39197008962089 -2.75745
C 9.30116268581795 -6.91534557897286 -3.59526
C 9.55510184898081 -5.58622307640687 -4.46563
C 8.47403578594052 -5.40854536807550 -5.49631
C 8.59833721183978 -4.03362343752091 -6.14842
O 9.92862460677284 -3.88572085065818 -6.65891
C 5.76590991927019 -1.44096012481650 3.42841
C 10.10248976832158 -2.62851796273981 -7.31493
C 6.66828318932496 -1.52522385271478 2.319
C 7.71468114998990 -0.69196197954814 2.27974
C 7.97712899230434 0.34471079895603 3.14394
C 7.07283403177232 0.44375617599406 4.18225
C 6.04696186198149 -0.45685756462609 4.39726
C 10.82564198448794 -2.49931593926896 -8.4981
C 11.12587466423062 -1.28662290225371 -8.94379
C 10.71486662239720 -0.14509353803994 -8.17394
C 9.79749687798063 -0.22370969719667 -7.05137
C 9.50969693907522 -1.50270688203866 -6.65779
C 8.96909542043333 1.39405253512989 2.90344
N 9.09867864735659 2.50504790775153 3.52823
C 11.12239582963089 1.13003199450146 -8.54725
N 10.92632544583735 2.24530894478371 -7.80058
C 13.82756936289594 -0.90174602585885 -4.57965
C 6.66618143998052 2.66200574375514 -2.17262
C 12.64695876077684 -1.45676952613796 -4.97767
C 12.39233702218461 -2.81692799627536 -5.00832
C 13.49206063632542 -3.67504305785860 -4.72143
C 14.68460300948781 -3.11098717979954 -4.22509
C 14.83807759627107 -1.74515897842188 -4.16419
O 13.57245347235888 -5.11415052472272 -4.91272
C 15.43308655486123 -4.16258093542422 -7.39168
C 14.67876739952111 -3.17366788084232 -8.25318
C 15.36823512254178 -1.90196332846423 -8.66041
C 15.41580275270330 -0.83530246391063 -7.5561
C 16.21107897299778 0.47509427266802 -7.8602
C 15.51596718608844 1.56231831806871 -8.82661
C 14.28234081333934 2.11454350244239 -8.09605
C 13.73786929344474 3.52222652237626 -8.62931
C 12.58844682865632 4.24158390026998 -7.90627
C 11.14261624431672 3.64956050716641 -8.11326
C 2.39094217712210 0.84914806754248 2.19347
C 1.29676019694360 1.53631200308997 1.40032
C 1.54828169654177 2.93962870143855 0.922708
C 1.67696617195280 4.00311339244163 1.97867
C 2.33226121184432 5.32154163331678 1.44216
C 3.71316060398773 5.15621815329673 0.929645
C 4.78961412999568 4.67881360471470 1.90522
C 6.22319457569976 4.88030070705176 1.40793
C 7.35935739295121 4.41472228262829 2.47899
C 8.75285506336333 4.37468177433676 1.86483
C 9.67374146855298 3.63173615365993 2.94873
C 7.27168891042656 2.08747533468893 -1.04503
C 6.48818114040742 1.73977894820800 0.0580991
C 5.09625846751047 2.01854693896041 0.0770721
C 4.53024352635827 2.46528663455514 -1.09579
C 5.29852602013958 2.77986476048796 -2.17214
O 4.26942587117310 2.00952648908329 1.25099
C 3.73053086451617 0.72994980233916 1.52171
C 13.38348096195226 -5.49184869054512 -6.28915
C 14.66389090777945 -5.42949536927855 -7.16475
H 12.46674699155934 0.01408187892065 -2.70371
H 13.18682923464319 1.36571858507614 -0.712002
H 14.47481192359836 1.22036988949014 -1.82486
H 13.72459256514803 2.74644140089193 -1.79076
H 13.48868655545242 2.42785821507233 -4.14745
H 12.27201071942500 1.41086980484950 -4.98214
H 8.71301677589569 4.25192993628441 -5.02271
H 8.66588262494220 4.54116377389378 -2.50277
H 9.23999823188406 2.86443796517506 -2.36608
H 10.75826396422006 5.51562832115393 -4.29302
H 11.11291161363255 4.27034918527298 -3.21855
H 11.48282528153059 4.03006768449009 -4.93916
H 12.92885342831711 -4.14181831709816 3.58943
H 13.57145936003647 -3.01159683334267 2.36818
H 10.64864055453926 -2.87122090618124 2.89867
H 11.70893483121677 -1.65272388059877 2.35332
H 12.69839717304278 -1.58310536246180 4.5863
H 11.82109689392735 -2.88500511026313 5.22928
H 10.48615869711476 -0.25388269940527 4.28782
H 10.74168699419488 -0.81713866333005 5.96681
H 9.02591702597208 -1.91475788142398 3.91799
H 8.51139197200089 -1.33518377449536 5.62784
H 9.90829151822331 -3.25376261875554 6.56997
H 9.78187755731242 -3.98837916112071 4.96901
H 7.09500176215939 -3.06661720878053 6.38106
H 7.91151677484575 -4.39953949719730 6.99872
H 7.77770824984047 -5.47121126671232 4.64639
H 7.55538003173295 -4.00872913807546 3.80469
H 5.42108981628821 -3.87543909764539 5.11444
H 5.61656745997774 -5.65753668262519 5.69307
H 4.27828769323931 -5.78615934438693 3.84477
H 5.83934985397935 -6.30134227833466 3.33272
H 5.12439255785252 -4.70386819489822 1.40933
H 6.39968159655337 -4.03137538373065 2.55913
H 3.30030680058730 -3.59724418327075 2.9462
H 3.98365597198706 -2.51094209688409 1.85114
H 6.61373940194957 -8.18183577896459 2.66707
H 7.28887041433444 -8.77233296906824 1.2436
H 8.79365207392017 -8.39493900768169 3.82245
H 8.31868212093736 -9.93653134046905 3.26695
H 10.79471173574139 -9.50137967582906 2.61986
H 9.64467163856554 -9.84278712948533 1.26204
H 9.71666978930734 -7.40457508004450 0.714018
H 10.90511742736198 -7.06272388196799 1.78145
H 12.47931740939977 -8.64693159249915 0.52117
H 11.19639276200708 -8.98975267756360 -0.575238
H 12.29152448189377 -6.14684680440922 -0.129967
H 12.75265538838593 -7.11212879394462 -1.51298
H 10.08576930378987 -5.95453403324901 -1.15115
H 11.34219348765857 -5.51234911406790 -2.20154
H 11.38871445676149 -7.58722597533404 -3.40862
H 10.12750068425300 -8.29774308842523 -2.27459
H 8.99159261982715 -7.68171768978269 -4.21872
H 8.46916722936805 -6.79090813598091 -2.947
H 9.51430083618889 -4.62791942081463 -3.75757
H 10.51013650992210 -5.71152817398805 -4.933
H 8.68028067257326 -6.18475976193231 -6.29607
H 7.45475039720755 -5.45850097944374 -5.10356
H 7.94252008641206 -3.81294944426541 -7.04535
H 8.33355808961084 -3.25781074088402 -5.46674
H 6.42341319064890 -2.24328123342772 1.59308
H 8.33356751072465 -0.74469357834450 1.42004
H 7.21013664869957 1.26680444857207 4.81696
H 5.50461435421270 -0.50800593778232 5.37682
H 11.14620319216740 -3.47137360995053 -8.97671
H 11.93198981705762 -1.24646505753893 -9.62901
H 9.40176125222711 0.60430608926588 -6.47823
H 8.90841128887888 -1.76841327508545 -5.79321
H 9.33470313573508 1.50291100490762 1.84486
H 11.73925537071500 1.27616474198074 -9.46935
H 11.89004444524090 -0.72607777293329 -5.29572
H 11.62056469774100 -3.25664242180094 -5.64918
H 15.52845485729861 -3.74530939211521 -4.15275
H 15.80601468401391 -1.43535211967554 -3.87646
H 15.50808890610446 -3.76695456227693 -6.44102
H 16.42865069268933 -4.37588818583656 -7.80572
H 14.22233746936799 -3.58073988342226 -9.14561
H 13.74063294501849 -3.00199823368976 -7.68198
H 16.31211863386606 -2.24405001109564 -9.08225
H 14.84857902280756 -1.49544044885288 -9.52329
H 14.44186291304287 -0.53988327932390 -7.1797
H 15.95700413875897 -1.27720184755484 -6.65547
H 16.52389909746077 0.95807163217519 -6.97351
H 17.14594446403581 0.16359754528513 -8.27166
H 16.17534700196655 2.42658026057240 -9.06222
H 15.20825576143711 1.16696572160738 -9.785
H 13.40858810915518 1.41885071307109 -8.23584
H 14.49069546825267 2.16555765422697 -7.06619
H 14.59282166158264 4.17209776666034 -8.55791
H 13.44021782358932 3.43286941159557 -9.65124
H 12.68322278620259 4.23294212528177 -6.83742
H 12.55057284659547 5.31671127015470 -8.17342
H 10.74140231379963 3.81339053032203 -9.10919
H 10.45755620764479 4.25615603175896 -7.55609
H 2.16743674398362 -0.17052260426259 2.50698
H 2.58327929941579 1.41212310451111 3.10747
H 0.36335051763124 1.58616994063663 2.05248
H 0.95099673846336 0.93795334637632 0.572337
H 2.48646308566007 2.79816983732455 0.424427
H 0.78988184847059 3.18219497854111 0.156874
H 0.66982380466053 4.16543361273018 2.44068
H 2.23198572293678 3.69001535295156 2.83865
H 1.62918247864055 5.79636128258248 0.721327
H 2.25659413792126 6.03651685523861 2.33982
H 4.08037933788675 6.01250423762329 0.311997
H 3.65557809995295 4.39233098565689 0.16099
H 4.75074996904707 5.26389389152290 2.85375
H 4.63732294548190 3.66975170512521 2.3823
H 6.38872055847831 4.38840583070898 0.419031
H 6.25121135442779 5.95411253839123 1.08176
H 7.41392944477762 5.03906898723345 3.34666
H 6.97234403996231 3.41259659502464 2.81339
H 8.92362524703672 3.98987956490926 0.878096
H 9.05132533019204 5.42158226506155 1.8293
H 9.94367630130441 4.25301412876917 3.86618
H 10.58305029094526 3.24219979398638 2.50674
H 8.31295644849120 1.71158398187972 -1.06479
H 6.89591798793809 1.20741720653502 0.871429
H 3.51511111047365 2.87508232593000 -1.03865
H 4.91560343332165 3.01637521992949 -3.17386
H 4.42923039997557 0.24696863794351 2.22643
H 3.56661933883966 0.14282981820561 0.569282
H 12.56783735185291 -4.85229867770479 -6.68391
H 12.94550305759502 -6.56850558715159 -6.25213
H 15.31590915809694 -6.13212674000366 -6.59345
H 14.37948484879340 -5.88459776865402 -8.18548
C 7.78083634019110 -0.47251117336211 -3.64191
C 6.46490614582025 -1.16955722102533 -3.65326
C 6.51584969408515 -2.14298531465665 -2.47417
C 7.99475244837186 -2.21175489390640 -2.08496
C 8.67262208896292 -1.00023677616529 -2.62978
C 8.59218308322493 -3.22746550782904 -1.28897
C 7.79539341818720 -4.43289088252159 -0.965733
C 8.09418569640616 -4.99718081243654 0.333775
S 9.21083038140307 -4.35229590703250 1.44996
C 10.41323816235266 -3.67912755965255 0.317973
C 9.99552438521517 -3.17681066383009 -0.937058
C 11.79791733976303 -3.83849928976344 0.609222
C 12.75681501124783 -3.50382257141048 -0.33651
C 12.32620568252463 -2.99113272539870 -1.58752
C 10.96617110842335 -2.94055580850370 -1.97136
C 7.01851807632065 -5.08590884729539 -1.90533
C 6.32055138338214 -6.18967697739550 -1.44371
C 6.53437934398677 -6.78213161309811 -0.210531
C 7.49095408240079 -6.23374021383487 0.671429
C 9.80469691593163 -0.17574257488074 -2.24143
C 10.12170829202636 0.95470254834731 -2.98767
C 9.26339913121466 1.33854427355262 -4.11179
C 8.15819231327685 0.64532007762124 -4.39149
C 10.37957337695143 -0.23572286466103 -0.838783
O 11.26605541733652 1.76299594001443 -2.58162
O 9.61992013961219 2.48696542297599 -4.90665
C 5.59581852316475 -1.73253071767122 -1.36573
O 7.78316769235231 -6.82481422404657 1.86314
O 12.27279607563244 -4.45530119826083 1.79702
H 6.23715273875585 -1.70988858116049 -4.54185
H 5.65968979440437 -0.43106034803439 -3.55427
H 6.23441723054021 -3.07983526362583 -2.93983
H 13.73111570559888 -3.74194357987558 -0.14143
H 12.97894278223564 -2.57440145943657 -2.24562
H 10.73185843424731 -2.48734380235901 -2.89134
H 6.95031012252724 -4.66087051816166 -2.90457
H 5.49013337544588 -6.57206503563850 -2.08569
H 5.92128309140798 -7.60563675862083 0.0831169
H 7.48328081391526 1.02508907286043 -5.13661
H 9.58155578725510 -0.75526257692251 -0.275972
H 11.30767116347313 -0.90459647274988 -0.77693
H 10.61606077267591 0.75177937942069 -0.469427
H 5.91898100931033 -0.71882830049119 -1.00707
H 5.69087752715433 -2.37615866554049 -0.478543
H 4.57215687203367 -1.60183435920121 -1.63258
H 10.45570668270626 2.30640938596693 -6.91077
