# Supplementary material for: A light-fuelled nanoratchet shifts a coupled chemical equilibrium
Source: Nat Nanotechnol. 2021 Dec 16;17(2):159–65. doi: 10.1038/s41565-021-01021-z (PMC8956507; doi:10.1038/s41565-021-01021-z)
Supplement: Supplementary file 3 — Supplementary Data Set 2. Gaussian output and xyz files for computed structures. [file 41565_2021_1021_MOESM3_ESM.zip › +1-protonated-sampled-sturctures/SRR/1-H-opt_148.xyz]

260   0
energy: -42.769908869783 gnorm: -0.485748
C 13.44050135151322 -0.91351039029372 -3.70778
C 13.99797023284604 -2.20101533760282 -2.94076
C 14.19262373984804 0.38089735800011 -3.3098
O 13.85001002269209 1.48178556810681 -4.10401
C 11.46924224278372 -0.30955469453711 -6.7404
C 10.53901273131549 0.59875270263434 -5.82903
O 9.16199384132794 0.20615745023711 -5.98264
C 12.53719124304792 0.58453901702955 -7.36557
C 11.56810869810945 -2.21949805623650 3.02662
C 11.26169247155781 -1.63557929883189 4.43325
C 9.77594690998594 -1.65326362058819 4.84817
C 9.32516562308242 -0.30525702513608 5.50134
C 7.81958039502364 -0.04850278202011 5.39877
C 7.08927855535100 -1.29556096243976 5.84721
C 5.56183830172263 -1.16643710317182 5.64975
C 5.25842412968974 -1.50768319050491 4.15775
C 3.74394965807591 -1.30970078387506 3.8463
C 3.40541848635438 -1.81503348919274 2.49997
C 4.34358546890210 -1.25044818444305 1.40668
C 4.16548638881912 0.32376670359329 1.45579
O 4.96620707573789 0.95093861788737 2.53359
C 5.34328252723676 -5.25680914266106 3.97587
C 6.24971081648874 -5.21009398388413 5.21387
C 7.65930520874164 -5.09928133315822 4.77901
C 8.16847175680113 -6.36565894704860 4.18639
C 9.49961879198271 -6.28764243576888 3.38711
C 10.04941262462043 -7.69594323399866 3.10004
C 11.50898254677723 -7.63631348204500 2.76767
C 12.26732371763254 -8.91198158481898 2.66107
C 11.83980883793199 -9.85187569724307 1.47348
C 11.75676656470142 -9.14560990925485 0.105319
C 12.99899388199465 -8.26741078834852 -0.213411
C 13.08931008011512 -7.70731308582732 -1.65715
O 11.89604713573801 -7.08970939736830 -2.10943
C 6.25143549396820 1.36862821803363 2.114
C 11.78311153385140 -6.66305160866259 -3.44503
C 7.01163963753421 0.56184503984674 1.19766
C 8.35795238913972 0.66274558377614 1.14664
C 9.05488499167647 1.59666958336240 2.02175
C 8.29524328294318 2.42627924423375 2.84648
C 6.94495834545122 2.25963135450519 2.91939
C 10.66768609409955 -7.17843158045485 -4.06063
C 10.19675260975634 -6.75945308640154 -5.26569
C 11.01194101491114 -5.97227864271072 -6.0763
C 12.26287308784669 -5.46256358056963 -5.50943
C 12.64854400979772 -5.82626332044960 -4.19344
C 10.50979822007265 1.73731608963451 1.99896
N 11.24870293181380 1.32554748852549 0.979221
C 10.59434294453730 -5.70533546991983 -7.36586
N 11.30086076090761 -5.01710009542824 -8.23343
C 12.65603903815968 2.17960802855368 -3.77927
C 8.27720998833198 0.43043309580994 -4.87383
C 11.61745863672017 1.86447287563194 -2.90083
C 10.50752359750824 2.73127927552908 -2.7404
C 10.49079598131805 3.94296728287435 -3.51717
C 11.57514916130832 4.34347910110594 -4.28991
C 12.60018190248666 3.40455912713272 -4.39384
O 9.27600966500957 4.66580237857053 -3.60438
C 7.22899290187677 4.32336735907203 -6.95184
C 8.14636148206972 3.63994536574202 -8.0433
C 8.01501475423580 2.09953033626252 -7.97551
C 8.41857110926486 1.36070474951119 -9.31225
C 8.14800502464845 -0.14700796036075 -9.45032
C 8.79076113111358 -0.69722892582368 -10.7989
C 8.90327950475206 -2.22543072563879 -10.8633
C 10.10916985763540 -2.86086302348253 -10.1498
C 10.18044021138411 -4.33339025792200 -10.4916
C 11.38198593679760 -5.00389398456200 -9.74176
C 6.16608884730659 3.78834211491550 -1.88312
C 6.98086696089545 3.94279679906551 -0.590438
C 7.95603618170225 5.16223475478237 -0.637985
C 8.25232595312919 5.70509325257438 0.714313
C 9.18611927765551 6.86792200672018 0.598435
C 10.65542098012362 6.67725711218513 0.771444
C 11.27364884222914 5.91405590904752 -0.345636
C 12.73932382469256 5.36999961181903 0.0457276
C 12.53793780643895 4.01619153928422 0.822229
C 12.80721275534033 2.87164089231711 -0.0591635
C 12.62451198006607 1.56470801406747 0.798534
C 6.89760865535810 0.64039210381474 -4.9912
C 6.11411256647174 0.86699937100427 -3.91244
C 6.74330454800287 0.89593791690379 -2.62439
C 8.07362639692634 0.73785740922372 -2.48484
C 8.83555410423725 0.43949236050615 -3.57489
O 5.99461668817487 1.33418937997265 -1.47924
C 5.26384396138378 2.59230080430772 -1.62811
C 8.87470152816066 5.05531812340261 -4.99744
C 7.57879117255596 4.30754116399812 -5.46017
H 13.40638656989934 -1.00640416190348 -4.82274
H 14.92518961921640 -2.61617966200728 -3.42008
H 14.39837852387145 -1.80599644500406 -2.03316
H 13.33117166266265 -3.08082651965203 -2.89411
H 15.30523409619936 0.19397835805453 -3.37781
H 14.11102304472961 0.62427130404678 -2.26396
H 10.94207746104100 -0.62046707982093 -7.65779
H 10.52310540285747 1.64992393957722 -6.13516
H 10.85294591413392 0.47992000123884 -4.81599
H 12.16644193538400 1.49773878981677 -7.64148
H 13.37008303150931 0.69215593841236 -6.62855
H 13.02688368712206 0.20280586357016 -8.27438
H 12.63251037375836 -2.29284833589276 2.87311
H 11.23151095071123 -1.58752817199175 2.17667
H 11.57568156179402 -0.58345282027259 4.49978
H 11.77289955282648 -2.12210646266438 5.26837
H 9.42427842077524 -2.50766754680485 5.4115
H 9.23714265558370 -1.80034752908691 3.97681
H 9.93964609252786 0.47392235432620 5.03371
H 9.73415051286164 -0.31023490126586 6.47738
H 7.40481311887823 0.23549232261052 4.43655
H 7.60803297769262 0.88169074125804 5.95125
H 7.33427960082054 -1.29109514258678 6.91746
H 7.52647250395560 -2.21871997088352 5.43124
H 5.22011485417511 -0.16379459239661 6.10946
H 4.95930880141435 -1.95464953315032 6.1356
H 5.55152728128965 -2.59065075092456 4.0362
H 5.83530132067286 -0.90468784618818 3.56557
H 3.68029828108573 -0.24990956818855 3.87423
H 3.11448435230132 -1.77834521265932 4.61361
H 2.38514428482938 -1.51895763804305 2.27795
H 3.43613758496295 -2.93679498239685 2.49138
H 4.06964144275431 -1.67856691687171 0.42194
H 5.33921812432463 -1.51037650520310 1.57307
H 3.09719056326334 0.49343126098581 1.68844
H 4.22276944244830 0.74109973969364 0.404721
H 4.33960112697431 -4.84808526148373 4.20259
H 5.22148482047533 -6.33711187682797 3.73634
H 5.97828758095067 -4.31261886568757 5.80481
H 6.11061700357159 -6.03893121039171 5.8962
H 7.80625607947603 -4.17878165501872 4.15766
H 8.29923063813716 -4.70902609795672 5.57594
H 8.14338059488663 -7.22545910092715 4.85849
H 7.45879536112436 -6.73598184334403 3.37016
H 9.36147970328686 -5.65174564585576 2.52814
H 10.22730944081141 -5.83668849162853 4.06321
H 9.88905392779163 -8.25900352159033 3.9541
H 9.48839851980554 -8.22862253757523 2.26777
H 11.63608722968757 -7.08028311545153 1.8088
H 11.98151696323812 -7.00108658418163 3.52124
H 13.34910506425152 -8.71333026039773 2.65392
H 12.20021839732664 -9.43518861605100 3.61638
H 12.52742679335578 -10.66124410087012 1.38502
H 10.88299536680631 -10.30842399430240 1.71956
H 11.73830062778322 -9.97468168358055 -0.694622
H 10.82305277087839 -8.53569101323139 -0.00120467
H 13.05129711120572 -7.40244574230186 0.432974
H 13.85936172458931 -8.86771975462099 0.0262708
H 13.97842609852652 -7.12218517894480 -1.75402
H 13.08615445997118 -8.47641711007808 -2.38948
H 6.50612854149617 -0.21969723032611 0.689981
H 9.01568905366788 -0.17208369853198 0.826009
H 8.83345259098838 3.22164549316678 3.35083
H 6.38043793712658 2.79012727928755 3.68004
H 10.01179663910408 -7.89658065807955 -3.50387
H 9.40588646640444 -7.38062831509908 -5.68573
H 12.70032845327841 -4.53367341063906 -5.96004
H 13.39854460015772 -5.22120699352651 -3.646
H 10.88881659684687 2.51389382561407 2.68777
H 9.64267213385928 -6.09510240629516 -7.71551
H 11.51834243122525 0.88722469930036 -2.47635
H 9.75446144850771 2.49662483603438 -1.99704
H 11.60197298086281 5.26169978415474 -4.88104
H 13.35411463211271 3.66024718025177 -5.1789
H 6.19463752797359 3.83380747249984 -7.07706
H 7.09154433624326 5.36843210431384 -7.1037
H 7.71243349558379 3.89650315672201 -9.13193
H 9.14931650002702 3.95956648800438 -7.92054
H 8.62610796947662 1.70777270556821 -7.10595
H 6.94479534284208 1.91701013768674 -7.71664
H 7.84710673240716 1.80265299903192 -10.1597
H 9.43515089205252 1.46902500944320 -9.58924
H 8.64220939269476 -0.72304627847538 -8.67277
H 7.05874899273085 -0.22424779545152 -9.43267
H 8.23401203115052 -0.33796104411823 -11.6775
H 9.77573656075399 -0.20852226291409 -10.9385
H 7.99048285582466 -2.77470931720042 -10.6014
H 8.87244362518561 -2.47315980222715 -11.9422
H 11.01920557514987 -2.34504980351445 -10.5474
H 9.97196156754047 -2.75508281406364 -9.08218
H 9.28699688273936 -4.84912170674523 -10.1356
H 10.26171885894685 -4.43020217547805 -11.5575
H 12.25700782747073 -4.38701808329597 -10.047
H 11.60655297343507 -6.02636178023653 -10.1777
H 6.82687051843231 3.54309245550525 -2.70489
H 5.73810069470571 4.72925515617750 -2.29876
H 7.52588172175915 3.03830879387274 -0.503754
H 6.32997505364060 3.99792260477072 0.29118
H 8.75800275721435 4.94248027855651 -1.25428
H 7.46081354460160 5.93540429026217 -1.29619
H 7.33315990310095 5.91609055516364 1.26832
H 8.64085411468194 4.88028122107626 1.42718
H 8.95943648318400 7.33857229920182 -0.356935
H 8.88421672967271 7.59048225563880 1.41623
H 10.83094051566922 6.04186296037567 1.672
H 11.23805671728323 7.59933320196885 0.959413
H 10.69594839301801 5.07757567806881 -0.636385
H 11.35826759584975 6.45678787738332 -1.30303
H 13.38260306727468 5.18185649226526 -0.81418
H 13.17100749431157 6.10723630883280 0.680605
H 13.24664202262912 3.97721294113696 1.67424
H 11.53205951909110 3.85580860595629 1.29865
H 12.18150236456502 2.90152274313728 -0.911457
H 13.75500575706102 2.90574150715041 -0.463198
H 13.14048954550162 1.67398495787665 1.80347
H 13.00851627812888 0.66362479093895 0.416494
H 6.52391945764706 0.48512067131959 -5.97001
H 5.01059560911276 1.02196649683881 -3.95736
H 8.58976329460874 0.86382494346350 -1.46759
H 9.82866410689880 0.08840659453059 -3.48355
H 4.60993084805556 2.77365594905662 -0.749395
H 4.59663528377244 2.41627766768616 -2.51025
H 9.61776714913544 4.82655549211599 -5.73556
H 8.69638232026138 6.15563435610075 -5.06676
H 7.89625499880092 3.29893221445429 -5.34717
H 6.84110773670261 4.59381250250823 -4.73941
C 9.10504838411643 -3.26445267292827 -4.68685
C 7.81433443454540 -4.15470794666397 -4.8723
C 7.17888617221819 -4.06770706773207 -3.44547
C 8.34257647124062 -3.91730061746520 -2.5512
C 9.36489137498566 -3.16746471500134 -3.30785
C 8.43787112628231 -4.37474022922744 -1.23106
C 7.31753528442950 -5.01773268314380 -0.487487
C 7.04005908710906 -4.57823362657564 0.859464
S 8.17243991145406 -3.50309642297290 1.66213
C 9.71684670962597 -3.94505527632083 0.830045
C 9.72857247305116 -4.32477425386829 -0.491938
C 10.90876387239393 -3.85976274574052 1.53513
C 12.12638137465907 -4.22435530658899 0.899679
C 12.13706812855975 -4.50919449891607 -0.456868
C 10.96518656866322 -4.67986351271179 -1.02801
C 6.54438767662292 -6.03828710687649 -1.04037
C 5.51262219418213 -6.65022007680094 -0.296811
C 5.23567027543939 -6.19260784621854 1.01863
C 6.00339059333317 -5.16875186031078 1.60866
C 10.37458922823271 -2.41507285592196 -2.81538
C 11.20222975839730 -1.81923082034648 -3.81184
C 11.04628614953609 -2.02590120247873 -5.2332
C 9.94199897032933 -2.74466864123849 -5.6246
C 10.26819931880478 -1.87670884559625 -1.45363
O 12.09353656400738 -0.81054691636748 -3.32367
O 11.94643760596943 -1.43144881246934 -6.09824
C 6.25709786049171 -2.84173618244210 -3.26545
O 5.77498970299168 -4.52841901696250 2.84025
O 10.97911937212198 -3.48738554666832 2.86441
H 8.04495794569032 -5.18876310869778 -5.0539
H 7.19065857280329 -3.77936983629821 -5.73141
H 6.54114113256564 -4.97388770164606 -3.15753
H 12.97890493036185 -4.23833219070762 1.524
H 13.18304665417493 -4.79848301016225 -0.815029
H 10.91829820342195 -5.07767579164997 -2.0243
H 6.83824598522293 -6.57245419950645 -2.01544
H 5.04087175292184 -7.52876589712798 -0.681339
H 4.37881204948640 -6.52350978605179 1.66275
H 9.71244855651180 -2.73987102711931 -6.6594
H 9.27949660404028 -2.08579858052582 -1.13119
H 11.00723831768210 -2.42761302169479 -0.895722
H 10.57566527395409 -0.81650075585153 -1.4512
H 5.90906429600729 -2.70527417372274 -2.24396
H 5.40164459955582 -2.90412410298679 -3.94945
H 6.78155412220323 -1.99473020293356 -3.55759
H 12.14616993352223 -4.63169550675840 -7.82309
