# Supplementary material for: A light-fuelled nanoratchet shifts a coupled chemical equilibrium
Source: Nat Nanotechnol. 2021 Dec 16;17(2):159–65. doi: 10.1038/s41565-021-01021-z (PMC8956507; doi:10.1038/s41565-021-01021-z)
Supplement: Supplementary file 3 — Supplementary Data Set 2. Gaussian output and xyz files for computed structures. [file 41565_2021_1021_MOESM3_ESM.zip › +1-protonated-sampled-sturctures/SRR/1-H-opt_149.xyz]

260   0
energy: -42.779814540260 gnorm: -0.462426
C 9.43121958189090 1.94334438309413 -3.80101
C 9.54221609050789 2.95646380017428 -4.93758
C 10.43937188127799 0.76262520888881 -3.96883
O 11.85200141050776 1.14756036164296 -4.13749
C 6.35829618956277 1.92478772605880 -6.46035
C 5.44740911133370 2.60894190620679 -5.35229
O 4.77596583814449 1.50945029883333 -4.71851
C 6.85156627587803 2.93418225382245 -7.51691
C 11.55987992405659 -1.74928201884904 2.57243
C 11.46120559810608 -1.47111894288534 4.0434
C 10.92585349794034 -2.72296337455433 4.72068
C 10.78421578548337 -2.76945684500482 6.29472
C 10.67033201518246 -4.18702203594654 6.80904
C 9.47884175758220 -4.85410372413694 6.16637
C 8.14009139733541 -4.21133304890104 6.53666
C 7.01113990633055 -4.47849554743050 5.57964
C 5.65830602296873 -3.87996700843761 6.03141
C 4.45963988665470 -4.01718252987041 5.13432
C 4.58628067720758 -3.32636053491556 3.8352
C 4.37033969303444 -1.83656089403513 4.01039
O 5.25670617207994 -1.03015896284740 4.8341
C 8.37709089761796 -6.75859363022124 3.05094
C 9.66386286637481 -6.09102123246976 2.50806
C 10.92795051988504 -6.83032540569500 3.01216
C 12.20584057622908 -6.16649193300966 2.81484
C 12.37420740301554 -5.60888212180177 1.3815
C 12.42569073615618 -6.67887357703139 0.313982
C 12.15793510063732 -6.30262535959979 -1.11905
C 10.66929837600619 -5.95970667222629 -1.32221
C 10.45053503786145 -5.72482984580401 -2.7988
C 10.80164063644515 -6.90586775256198 -3.70657
C 10.40505328031848 -6.86357227431008 -5.17903
C 11.08691254246242 -5.68496321041169 -5.84727
O 10.69885900315382 -5.53863194153794 -7.21895
C 6.38583559410154 -0.47981329542969 4.19691
C 10.44685154071740 -4.19502251325726 -7.52667
C 6.86396554932395 -0.96588838595501 2.92872
C 8.07838341558627 -0.44869643125071 2.45255
C 8.80751821610174 0.52135171858494 3.17302
C 8.42279454332298 0.78865894287813 4.5383
C 7.22934882129659 0.26236063920473 5.09601
C 9.42989907437990 -3.44295485529615 -6.85256
C 9.32194892775566 -2.05449020113274 -7.05368
C 10.17381733585656 -1.41780743536612 -7.99545
C 11.01666878396994 -2.22835991973720 -8.76963
C 11.25715101821326 -3.54487422295740 -8.43173
C 9.95327907186490 1.14199006789365 2.45523
N 10.01669961700751 1.20881234035528 1.20971
C 10.14856990315593 -0.05200640099586 -8.21472
N 10.89724822699462 0.62015983050291 -9.18536
C 12.64300185963200 0.01803273959009 -3.81428
C 4.54764533425865 1.65028532804340 -3.38595
C 13.51530513133015 0.00340961877354 -2.73122
C 14.15497151657942 -1.13763565720777 -2.4385
C 14.07913518195464 -2.34811912475247 -3.13709
C 13.12075458583746 -2.32815179980182 -4.17692
C 12.55897870353293 -1.12736772712353 -4.57701
O 15.05821979502239 -3.33851279136869 -2.80619
C 16.66376557919018 -3.15680732602389 -5.06855
C 17.17369010616134 -2.72467128970218 -6.4604
C 16.21608768297432 -2.03362405489618 -7.41409
C 15.62697585964557 -0.77528036308674 -6.6707
C 14.52058815642040 -0.05603845600202 -7.49668
C 14.22377883339236 1.34322833059623 -6.9004
C 13.42950760759437 2.27974231324335 -7.9069
C 12.08178046491689 2.38380945108157 -7.28735
C 11.06817845007084 2.91702936536678 -8.22798
C 10.81822339123796 2.04381699695863 -9.46124
C 5.38656177844059 2.49038345767726 2.67942
C 5.34124227687998 3.97381999071091 2.16866
C 6.59321946828223 4.38639816138588 1.3341
C 6.51226293021936 5.85788057329217 0.793234
C 7.85771953876712 6.36928868977827 0.252294
C 8.28718787874531 5.63161779399672 -1.06142
C 9.72956528486156 5.98932961862347 -1.50819
C 10.79610961380135 5.89536606302146 -0.440387
C 11.32334713435855 4.45543699269953 -0.279584
C 10.46255276547214 3.59914967283771 0.622017
C 10.92810303186005 2.07673091833098 0.572542
C 4.36863739427491 2.89507645094625 -2.72054
C 4.11703138454705 2.88234108844303 -1.36112
C 4.11125614699682 1.64606413772075 -0.629792
C 4.22179739182491 0.41955676670342 -1.31391
C 4.39956002553005 0.37478468364212 -2.66495
O 4.04616612040763 1.69456116548194 0.786593
C 5.40608066733560 1.56041253177721 1.45956
C 15.18962682715784 -4.45957435428094 -3.63808
C 15.47472973430317 -4.12546109077172 -5.05172
H 9.75982174557741 2.48354070215561 -2.83964
H 8.84738338732257 3.75432507800531 -4.78943
H 10.51266490425781 3.46041909782236 -5.17284
H 9.10456362156881 2.49347895917390 -5.87013
H 10.15820942489042 0.19653874082955 -4.86093
H 10.34822337979435 0.11768926902256 -3.10724
H 5.71968370170982 1.11011363406402 -6.89293
H 4.76027787684859 3.38649142924656 -5.6859
H 6.05719972441507 2.92116383742315 -4.44638
H 5.98564441279788 3.51319581042626 -7.89084
H 7.48941450035494 3.70611154021832 -7.09345
H 7.35341070262626 2.56203961933865 -8.40965
H 12.43931780315561 -2.37409379168295 2.33316
H 11.69999305884681 -0.94338207010382 1.95865
H 10.79488710716103 -0.61603623745335 4.2656
H 12.46787962323907 -1.20541397189778 4.4192
H 11.47604674368096 -3.59240091229237 4.45538
H 9.94883671879040 -2.99856576459626 4.34051
H 9.99771553399587 -2.01929949595505 6.77137
H 11.67745177249138 -2.29486163137044 6.76507
H 10.61990507694822 -4.17699365738416 7.91457
H 11.56027461232746 -4.76798427993064 6.55922
H 9.48417553498083 -5.91995878307471 6.4396
H 9.62297499265647 -4.94152198707187 5.03834
H 8.20425517321903 -3.12302698597037 6.41815
H 7.90727559642299 -4.47107482321626 7.59603
H 6.92462052232379 -5.54665943833095 5.28405
H 7.34018435138493 -4.06432122500878 4.61429
H 5.80565421979310 -2.74429022663040 6.14585
H 5.42063725580823 -4.31894346532589 7.04878
H 3.52648402785228 -3.81776260462492 5.5668
H 4.50666091724718 -5.07873081978887 4.91386
H 3.70765479907870 -3.63134608451495 3.14908
H 5.58012049681913 -3.49704093019512 3.33998
H 3.35672377863728 -1.60682473565226 4.44441
H 4.31970067568392 -1.34036267309402 3.06044
H 8.29538944397299 -6.66590928994807 4.13829
H 8.40355830250539 -7.80537465166347 2.69576
H 9.61683713039404 -5.97555723101948 1.36771
H 9.78182311714539 -5.06358180449495 2.85099
H 10.77953343630366 -7.11966130553996 4.06401
H 10.88881132938646 -7.73855223957232 2.41657
H 12.18151754228330 -5.24220737389113 3.44488
H 13.02277684022150 -6.87774230718284 3.03681
H 11.55074039030351 -4.89105570122786 1.17536
H 13.30953173827649 -5.14403631997804 1.38537
H 13.43823935997469 -7.11889165755839 0.397576
H 11.78701746043070 -7.54355362225293 0.534327
H 12.83180782444170 -5.50550421355164 -1.46899
H 12.35876106644434 -7.09276710851314 -1.82104
H 9.94622613802552 -6.72885192599791 -0.980669
H 10.37285773533494 -5.14954927233325 -0.696629
H 9.38078892538611 -5.47595970174559 -3.15298
H 11.06634593058150 -4.94286370796764 -3.04827
H 11.79076910443816 -7.24495545900039 -3.62395
H 10.31732586242649 -7.76142995054149 -3.27493
H 10.71547484164970 -7.77152038303499 -5.6646
H 9.33302369301376 -6.81692361279789 -5.27178
H 11.01538193169449 -4.71483073076468 -5.32735
H 12.20540202904074 -5.95857465586475 -5.87235
H 6.26111877097642 -1.51973229042507 2.2439
H 8.36106165412511 -0.72549286211946 1.5065
H 8.91315926815562 1.59932530746851 5.04415
H 7.20558941044977 0.21173529185536 6.10856
H 8.78909307396310 -4.11413731949312 -6.34065
H 8.67546429493109 -1.39391916964222 -6.55007
H 11.51560200785213 -1.74745650145689 -9.52189
H 11.84974129707419 -4.11020743648857 -9.15116
H 10.58789845289254 1.72224844287345 3.0796
H 9.57950700920284 0.50753282456161 -7.56512
H 13.58931576545934 0.92187272808017 -2.1958
H 14.74400052213335 -1.15635290543105 -1.55865
H 12.95339041800893 -3.23185215593944 -4.76015
H 11.86881041311743 -1.16096080903443 -5.41186
H 16.27510557501328 -2.29448860813978 -4.45496
H 17.45542231633929 -3.62179691892546 -4.55771
H 18.06494742869438 -2.06309385204333 -6.28363
H 17.61433368395205 -3.51283773633118 -7.0506
H 16.77403250869449 -1.59679427082480 -8.3152
H 15.38328159023947 -2.62847092849554 -7.82841
H 15.24314873794340 -1.13785616476015 -5.7261
H 16.44492294916707 -0.15142818136582 -6.4654
H 14.73414233632022 0.04204120066918 -8.63229
H 13.61116705869094 -0.65194223949335 -7.3587
H 13.87342286304778 1.33661710186257 -5.86974
H 15.22283232591868 1.79289668907050 -6.67417
H 13.98403810196649 3.19722680140827 -8.07806
H 13.48993674649420 1.81743349638953 -8.98198
H 11.76560010344671 1.40728216805183 -6.88222
H 12.17659221743645 3.01849074017339 -6.4651
H 10.13096138999284 3.19795492900015 -7.62261
H 11.29678981466148 3.93701941197895 -8.52959
H 11.44367662179072 2.26104941130751 -10.2589
H 9.79025735419294 2.32575844174701 -9.91872
H 4.48080052776392 2.24010212014397 3.29941
H 6.18853208122235 2.25178045783306 3.40162
H 5.17180221391573 4.59532250625538 3.02362
H 4.52917738633946 4.13115297785292 1.53321
H 7.50306005095282 4.30331412118599 1.98134
H 6.80873359022370 3.77991118039974 0.467101
H 5.64509835127381 6.02462691834589 0.11971
H 6.30982775013192 6.46982613462006 1.66069
H 7.80074735633072 7.43464805453271 0.211596
H 8.58637139978420 6.12809969880177 1.04306
H 7.55060791931670 5.71971571074821 -1.89718
H 8.25101081721293 4.63959481791737 -0.775699
H 9.97725931342441 5.30258074853707 -2.40737
H 9.68988245709398 7.01704939903973 -1.85164
H 11.66847740434963 6.55135706501668 -0.496832
H 10.55209777290696 6.23245131822239 0.571781
H 11.30724246379051 4.00635422403134 -1.28901
H 12.38277991278602 4.54271958790433 0.0132495
H 10.33915159078705 4.09009293095740 1.59947
H 9.39540091674564 3.59690811125066 0.34058
H 11.82926115270900 1.94773052259121 1.11665
H 11.08318424486769 1.73530177394749 -0.463418
H 4.40006696706891 3.79888895843562 -3.34875
H 3.98434243001549 3.82594207927260 -0.878295
H 3.86480421813836 -0.40737592893653 -0.737654
H 4.53791508639063 -0.59003224893826 -3.08659
H 6.18697856139994 1.74558146894991 0.71868
H 5.60296920065274 0.55756139526905 1.81975
H 14.35663800710453 -5.11832785688525 -3.44796
H 16.08273890441854 -4.99031882441210 -3.20226
H 15.67404354872105 -4.98692611845661 -5.64409
H 14.67450104770490 -3.63898276703045 -5.62814
C 6.47299196446734 -2.04726133407275 -4.70213
C 5.49640847941181 -3.11474501736419 -4.80738
C 5.57831100076207 -4.01605292015482 -3.53218
C 6.83748494778702 -3.42173393610291 -2.85543
C 7.11851833527703 -2.07354444320350 -3.48054
C 7.50600630735104 -3.94165116225343 -1.75996
C 7.00839414996665 -5.13507238883917 -1.02321
C 7.19075704391312 -5.17629486487332 0.361668
S 7.72055272067187 -3.79255569327222 1.25987
C 8.99141312013280 -3.21518225291001 0.19196
C 8.80765793328905 -3.41161147855894 -1.18222
C 10.16121178130131 -2.55980914633653 0.716709
C 11.20656317454072 -2.29738549555563 -0.173408
C 10.99426847339671 -2.48040040972779 -1.55432
C 9.82028816935847 -2.99544397905550 -2.03627
C 6.45980658390244 -6.28243119037507 -1.59046
C 5.92602619858380 -7.34048056340093 -0.850837
C 6.16290235989137 -7.39905479279466 0.475569
C 6.81029452661792 -6.32362790616395 1.07395
C 7.60736219299495 -0.83517512032138 -2.9749
C 7.68302292406250 0.25707293911596 -3.85481
C 7.26698364223842 0.11859889195627 -5.19518
C 6.63571764623925 -1.03508114978590 -5.63569
C 7.91913215166269 -0.64792322783384 -1.60684
O 8.09851723366113 1.55445652056238 -3.45465
O 7.53899667879209 1.26782996648173 -5.95619
C 4.35371528150329 -4.03484680851548 -2.5544
O 7.05725127787430 -6.24128182557655 2.50605
O 10.27165717370604 -2.40650696874854 2.04302
H 5.80130893934397 -3.71370203173377 -5.6368
H 4.46820276604749 -2.75372923229677 -5.0858
H 5.88495368162472 -5.07673641811514 -3.71799
H 12.23739276817373 -2.11061060636079 0.161705
H 11.73527590667426 -2.27264329032054 -2.30841
H 9.57281721953615 -2.95675566276484 -3.09269
H 6.41833533466675 -6.29606410424688 -2.66347
H 5.36250964437372 -8.07826973860442 -1.40222
H 5.85060671755997 -8.17832356889331 1.0779
H 6.11446743225118 -1.04410751932478 -6.64935
H 7.43062916131868 -1.33009771890831 -0.939597
H 8.99361698291706 -0.67971122692697 -1.40267
H 7.54701481327597 0.27427215773857 -1.11156
H 3.42378609615232 -4.39095453460908 -2.9895
H 4.18768331485447 -3.00457511222911 -2.22899
H 4.56926515273515 -4.61090282452231 -1.6434
H 11.61026410850723 0.18210615628881 -9.73055
