# Supplementary material for: A light-fuelled nanoratchet shifts a coupled chemical equilibrium
Source: Nat Nanotechnol. 2021 Dec 16;17(2):159–65. doi: 10.1038/s41565-021-01021-z (PMC8956507; doi:10.1038/s41565-021-01021-z)
Supplement: Supplementary file 3 — Supplementary Data Set 2. Gaussian output and xyz files for computed structures. [file 41565_2021_1021_MOESM3_ESM.zip › +1-protonated-sampled-sturctures/SRR/1-H-opt_15.xyz]

260   0
energy: -42.816644044365 gnorm: -0.451177
C 12.17385199889907 0.83442937470726 -2.21322
C 13.12808201762074 0.55242664710097 -1.02719
C 12.72781505295123 1.93266963945770 -3.11288
O 13.92469125324616 1.79722708038469 -3.85882
C 9.27036912261351 3.67005638196029 -4.01381
C 8.00198612888106 3.71820439719836 -3.12271
O 6.83416163379686 3.25657962257358 -3.83672
C 10.47338123196981 4.62569128356524 -3.43883
C 13.34813760355749 -4.28587161624191 1.52707
C 13.16620104799389 -2.77933632694548 1.76948
C 12.06827975533124 -2.59398651162901 2.85157
C 11.46784419644444 -1.21220585886259 3.02453
C 9.98436650265491 -1.26976412519599 3.66734
C 9.91544726549980 -1.33496095917514 5.1547
C 8.57740872540275 -1.63428562337051 5.66993
C 7.89537505474116 -2.87225560300912 5.08481
C 6.67174107561513 -3.20867656041789 5.88926
C 5.86349084580894 -4.39620811827946 5.2561
C 5.30591297210987 -3.98182959269697 3.91381
C 4.39516246025364 -2.80276031740057 3.9823
O 4.91160707122630 -1.62643806419004 4.5427
C 7.24236047054429 -7.89605443808059 2.7126
C 8.57774923531025 -8.29061013849059 3.40843
C 9.64518042038915 -8.86506697040183 2.38946
C 9.96753610929571 -7.80208308906734 1.24763
C 10.86018448568064 -8.48280527480891 0.256856
C 11.20549690008151 -7.62689001046916 -0.992329
C 10.02990961380357 -7.10275284635997 -1.85668
C 9.71786612674769 -8.04993830835281 -2.95431
C 8.45412401881606 -7.62578868880999 -3.77029
C 8.69686369129061 -6.19275248929041 -4.35578
C 7.72239233574536 -5.82986245496452 -5.47306
C 7.78042553715055 -4.40368369702562 -6.01441
O 8.94808742672028 -4.25427508557672 -6.82117
C 5.73538652421825 -1.03502150012703 3.50594
C 9.27357182383040 -2.96509358961744 -7.11437
C 5.99083731109591 -1.42485220954011 2.18475
C 6.82655539990028 -0.72387499381033 1.35018
C 7.43472562409282 0.43445766230791 1.79061
C 7.10186459050159 0.89280232471850 3.10348
C 6.29292906570958 0.16843238047911 3.9604
C 10.01662580003242 -2.70541942301438 -8.21257
C 10.48130087750053 -1.45674546847947 -8.46445
C 10.53915917103287 -0.43979512189000 -7.47151
C 9.76416623603314 -0.69508386705456 -6.32277
C 9.08266886656196 -1.87504308582440 -6.16312
C 8.32952262779119 1.22220820326254 0.947304
N 9.22797606209789 2.03856621127916 1.40305
C 11.12272314382376 0.77116773299197 -7.77268
N 11.13532631523920 1.78627880171955 -6.90314
C 14.06371515143182 0.42883703563303 -4.2797
C 5.79861339526677 2.95769809543766 -2.98179
C 13.11598710787712 -0.11475953652963 -5.20362
C 13.09625098335939 -1.45743816716056 -5.50175
C 13.91935904711872 -2.32487124151982 -4.77701
C 14.76814479249711 -1.79690168317487 -3.81812
C 14.90001356898785 -0.49112505887794 -3.60573
O 13.95468108563412 -3.76557180597296 -4.90855
C 16.01674660357533 -3.20131313863292 -6.94967
C 15.40781354637096 -2.18507410467235 -7.94948
C 16.25679689008042 -0.92034412552788 -8.251
C 16.91336881223494 -0.22429016404100 -7.07283
C 17.58885251415300 1.17432758974507 -7.43109
C 16.61792928502027 2.18696531682835 -8.0307
C 15.47097595819968 2.55889692980708 -7.03937
C 14.06568153790377 2.70590286362806 -7.68194
C 13.07105389767854 3.20071045535163 -6.6578
C 11.66518423206314 3.12569709165203 -7.09454
C 2.74820340027825 -0.28453480100370 0.617868
C 2.05060755591801 -0.09616801074512 1.94662
C 2.32524997168529 1.31045634648519 2.60427
C 3.76913906685181 1.82467565297571 2.5187
C 3.96924827331842 3.23808642550074 2.97308
C 4.76425136176064 4.03366770462831 1.98266
C 6.29985544636987 3.83170366115069 1.95117
C 7.06218184462148 5.09443620548254 1.48363
C 8.62452551601502 4.91568566670301 1.63203
C 9.35558277560434 4.20551938668511 0.449964
C 10.10787362894183 2.86508624997559 0.756159
C 5.94014104525104 1.92768854320862 -2.02616
C 4.87353310794779 1.58324107275434 -1.2133
C 3.63709965918960 2.25657518918826 -1.32905
C 3.50912066676709 3.23567544489497 -2.28807
C 4.49472946382588 3.57541895599134 -3.18605
O 2.49992250925381 1.92011140255074 -0.500864
C 2.22163346172283 0.54048226742532 -0.494065
C 13.85922545598347 -4.31179226574309 -6.15209
C 15.21618614419214 -4.49007777634456 -6.79356
H 12.05163431656214 -0.07641475460981 -2.89046
H 12.77780897602886 -0.30776292024324 -0.505702
H 14.08111795479758 0.37565602670507 -1.41419
H 13.27007313058341 1.39703030577609 -0.36759
H 12.85878295069805 2.82751230416762 -2.56787
H 12.04576204932984 2.15222575290337 -3.90082
H 9.03163208560755 4.00141324936348 -5.01624
H 7.90907485955253 4.72805658233702 -2.79181
H 8.18752927516845 3.04195678299870 -2.3133
H 10.38077697334767 5.73739103475488 -3.60618
H 10.54516896845325 4.27649069748125 -2.3842
H 11.29377727404152 4.23089240329715 -4.03319
H 13.55771257562699 -4.72264011963179 2.41454
H 14.18487843119859 -4.47306776480677 0.852489
H 12.97821023116029 -2.29054575935993 0.72817
H 14.13321753900256 -2.34394433322645 2.12869
H 12.42049443422873 -3.01753350911429 3.81111
H 11.21232735634410 -3.20183582874472 2.64893
H 11.37745343509567 -0.69693104376086 2.09492
H 12.12362228326769 -0.55036673105171 3.68162
H 9.30562191478871 -2.09965781213465 3.34862
H 9.47448797722779 -0.40158885436377 3.31383
H 10.30242517035152 -0.41689244949912 5.54021
H 10.58915031400667 -2.17513101717720 5.41843
H 7.89674103571735 -0.73833444282546 5.52763
H 8.60244770671559 -1.71480611615343 6.77338
H 8.55032780421634 -3.77722911556008 5.02779
H 7.62101996459116 -2.68862883906451 4.0222
H 6.04023149864864 -2.38797168206430 6.05939
H 7.01772769958218 -3.46918272144833 6.95166
H 5.10008246871329 -4.65905658759553 5.96318
H 6.43509902022442 -5.30239392636655 5.09853
H 4.82291347424627 -4.82546030096835 3.46164
H 6.19254091619332 -3.69736166383741 3.25945
H 3.50052711008287 -3.04972314039602 4.66422
H 3.86963923407851 -2.48028517126150 3.06863
H 6.30752525155973 -7.83248456219808 3.33684
H 6.94464178804692 -8.49760795127368 1.85129
H 8.99884187630305 -7.35412960929205 3.90928
H 8.26763523730806 -8.98504753727239 4.22783
H 10.43928653387957 -9.25081846322015 2.92528
H 9.31585478781579 -9.77653200192323 1.85111
H 9.07641452989539 -7.32824825614968 0.828991
H 10.53259193373657 -6.97724815726088 1.73177
H 11.76623940703458 -8.79352577438415 0.72574
H 10.43207883228326 -9.39434708290806 -0.0993727
H 11.85339006593763 -6.84921004119725 -0.635926
H 11.97454698787422 -8.10213850458834 -1.67321
H 9.01834851683419 -7.01156728653290 -1.3897
H 10.35915519118333 -6.18865098418560 -2.33371
H 10.58791958480907 -8.31385049873209 -3.65725
H 9.38446490773943 -9.00370214766428 -2.55698
H 8.23574189300790 -8.47662757090430 -4.47554
H 7.59266076950694 -7.47992448020052 -3.11152
H 8.62967377450668 -5.35990884066779 -3.63237
H 9.68125296645643 -6.18467389338833 -4.80448
H 7.73531751700277 -6.60462615883419 -6.23291
H 6.75439483128381 -5.96666781428617 -5.00259
H 6.77842886561258 -4.07378502056719 -6.43899
H 8.03488319134988 -3.77307779628211 -5.17717
H 5.40671538900952 -2.23158798524258 1.82281
H 7.01117932864234 -0.99681941960429 0.322721
H 7.61728270371181 1.78940421090172 3.46019
H 6.03193498691775 0.53535692447734 4.9295
H 10.36241412725043 -3.53216728147032 -8.89622
H 10.98011089396604 -1.31686820330244 -9.37463
H 9.73781699089075 0.05979105986537 -5.55298
H 8.48440655528768 -1.98709993780079 -5.27914
H 8.18146777760262 1.16804576551271 -0.12613
H 11.69187238639225 0.88121341942557 -8.67759
H 12.32980413254241 0.49320854530030 -5.53824
H 12.75415939646319 -1.72722926879709 -6.45606
H 15.45136399688880 -2.47527338695725 -3.31788
H 15.55072895326923 -0.08620134316566 -2.80112
H 16.24803514125593 -2.69561529138124 -6.02782
H 17.01454754488026 -3.40747223077176 -7.32811
H 15.19961098779307 -2.72276431141947 -8.87587
H 14.46137351467093 -1.79607550805513 -7.58778
H 17.13724482643943 -1.10238137101636 -8.93669
H 15.70346847676289 -0.14218320706237 -8.77921
H 16.14711920013145 -0.23634117139762 -6.26537
H 17.66709108397302 -0.92075132810673 -6.55516
H 17.94926751958125 1.61882090540299 -6.47914
H 18.40455930765950 1.06609834139606 -8.10927
H 17.10185304295437 3.07253347446912 -8.48035
H 16.30017286328585 1.67886630552275 -8.92255
H 15.44898883422855 1.85566214165090 -6.19285
H 15.69125552014602 3.52816758877690 -6.48695
H 14.11400228639544 3.47012417266912 -8.49456
H 13.70470056170720 1.83217105167303 -8.19701
H 13.20810844962499 2.59783154654854 -5.7919
H 13.15440615867947 4.29054198411860 -6.28152
H 11.54112050525279 3.30616306180397 -8.19873
H 10.98242440739351 3.80629217283724 -6.63381
H 2.62088263457276 -1.33444201322623 0.376895
H 3.83926913934620 -0.16225034381274 0.767346
H 2.34737957751333 -0.89979124195704 2.63045
H 0.95211948165597 -0.33844279586838 1.83179
H 1.75454047372835 2.09428530761322 2.12277
H 2.09931202014051 1.31701611946020 3.66423
H 4.56933201037532 1.24060434382148 3.05048
H 4.06073879594409 1.90719027048522 1.44633
H 2.99652836845519 3.73866560352816 2.96154
H 4.46497903811789 3.36440653423822 3.98605
H 4.60458196297731 5.07690972104849 2.22138
H 4.44645736902608 3.97332062000756 0.950039
H 6.52081188591097 3.69633923933315 2.98284
H 6.67055185669233 2.96696042386363 1.41104
H 6.79076018562918 5.29627342881892 0.457462
H 6.75662614920827 6.00588631987213 2.05296
H 9.08285692819168 5.85053653842429 1.85907
H 8.98248346852345 4.44705781859470 2.61635
H 8.61117967454679 3.89966319194320 -0.259387
H 9.96003291183549 4.90388959242558 -0.145548
H 11.03053786354408 3.12908094394123 1.42142
H 10.46258405944851 2.45337024209573 -0.18136
H 6.93203770227429 1.51798901536557 -1.85962
H 5.05090114996914 0.85035485726894 -0.439364
H 2.55504590788577 3.72127841661804 -2.35323
H 4.27722384219299 4.12920145570211 -4.01372
H 2.61761859855149 0.09609365002083 -1.43439
H 1.10397917970863 0.40735011846745 -0.52354
H 13.01686997683049 -3.85880559087117 -6.716
H 13.48515704926726 -5.28634301223223 -5.80935
H 15.74642447182045 -5.17805884775783 -6.13418
H 14.90649560545488 -5.05646700790381 -7.72274
C 7.59862480093249 -0.60046306591617 -3.48078
C 6.30066873543695 -1.25487845003110 -3.72761
C 6.16812053116842 -2.38444381273915 -2.70187
C 7.60914277525400 -2.47778367540325 -2.17002
C 8.27429108651841 -1.26521524849134 -2.42629
C 8.15022830896994 -3.54575048227314 -1.48504
C 7.35631346589959 -4.57528745996326 -0.870815
C 7.74305167001557 -5.15868329690675 0.373775
S 9.10794158282586 -4.45468419949833 1.22855
C 10.16722917795131 -4.12206526859297 -0.198312
C 9.61778802637597 -3.69379940437494 -1.36456
C 11.53642022770806 -4.26070102754972 -0.0487535
C 12.37212317740517 -4.17221005723090 -1.16631
C 11.80078525056810 -3.75352025820283 -2.34761
C 10.43369165950291 -3.64782592451158 -2.54817
C 6.31100863383147 -5.22041121147183 -1.57855
C 5.52577867935704 -6.15233766164510 -0.956895
C 5.87370275383694 -6.60706699927493 0.331907
C 6.99654407486906 -6.11975463807534 1.03526
C 9.35596435301104 -0.58720034291848 -1.81099
C 9.83032092316019 0.58996997886559 -2.40005
C 9.19031154220914 1.13642545648701 -3.53584
C 8.08920828071204 0.58208378677887 -4.10746
C 10.13100950267492 -0.92748044654794 -0.61818
O 10.93077534338014 1.21752805250790 -1.72816
O 9.82537521210552 2.28200911398732 -4.09022
C 5.02949896485240 -2.21095539225259 -1.71814
O 7.43218732575102 -6.54519812463965 2.29925
O 12.11405894754886 -4.85893914576591 1.18657
H 6.18678394936062 -1.66360853463718 -4.73049
H 5.54739467885306 -0.43587589079823 -3.57277
H 5.89949642832666 -3.29034182464141 -3.31994
H 13.34835206440171 -4.47000499587728 -1.17892
H 12.34665483600196 -3.72701165579674 -3.27884
H 10.03727535485157 -3.42086015676340 -3.50469
H 6.25466876396483 -5.01168347552598 -2.5923
H 4.64532609001161 -6.55027139712789 -1.50624
H 5.24247952011272 -7.33372992375513 0.784174
H 7.60264906510460 1.11526458420146 -4.91355
H 9.57830327163843 -1.54653986990189 0.0680871
H 10.97151547524153 -1.54518829267939 -0.892441
H 10.57381149046972 -0.08890498359390 -0.110759
H 5.16519299318064 -1.22239620277083 -1.22974
H 5.16420162385241 -2.88308191376188 -0.858884
H 4.07169917124708 -2.33143200073564 -2.20332
H 10.53593199680874 1.82381990531297 -6.0481
