# Supplementary material for: A light-fuelled nanoratchet shifts a coupled chemical equilibrium
Source: Nat Nanotechnol. 2021 Dec 16;17(2):159–65. doi: 10.1038/s41565-021-01021-z (PMC8956507; doi:10.1038/s41565-021-01021-z)
Supplement: Supplementary file 3 — Supplementary Data Set 2. Gaussian output and xyz files for computed structures. [file 41565_2021_1021_MOESM3_ESM.zip › +1-protonated-sampled-sturctures/SRR/1-H-opt_150.xyz]

260   0
energy: -42.791485693117 gnorm: -0.467858
C 13.10865587737652 0.68538271455433 -1.48376
C 13.99643864370611 1.85763809742691 -1.87754
C 12.65868793388792 -0.14647637283459 -2.66531
O 13.81128615837894 -0.85271773567503 -3.26105
C 10.48141765362806 3.77399194453698 -1.55115
C 9.09221120759139 4.32171360584027 -1.70605
O 8.81050545084217 4.62119856514152 -3.068
C 10.94229316236431 3.48413392358617 -0.085755
C 13.16656577225019 -4.54694125446356 2.65202
C 12.46680773554079 -3.24683651834420 3.05312
C 13.40050133120227 -2.37634413668664 3.84448
C 12.81319417904769 -1.01057630730995 4.1502
C 11.44158731089597 -0.87416635470202 4.96164
C 11.74122617548653 -1.07115621471973 6.45051
C 10.47312718330941 -1.55136068081793 7.20537
C 9.95190186014148 -2.86404902462320 6.72663
C 8.69509496984463 -3.36011552996141 7.59409
C 8.54409774707462 -4.88492029961560 7.41459
C 8.08831372845471 -5.31061215660026 5.98003
C 6.69235969835445 -4.93578216892278 5.73049
O 6.49663963351446 -3.52974244262597 6.04258
C 7.68806287817381 -7.93117514762606 2.6875
C 9.17332479610398 -8.09985167668988 3.01693
C 10.26640541285144 -7.87828193861107 1.96136
C 10.31301517381878 -8.99885172984823 0.838127
C 11.46104064729395 -8.88672441691810 -0.0923102
C 11.43100681650535 -7.62473952151911 -0.911149
C 10.44420706993360 -7.65899403953877 -2.11406
C 10.34132657178823 -6.29997749237567 -2.84062
C 9.24580345290323 -6.47328256795274 -3.84156
C 8.84170741376876 -5.11003680303891 -4.28277
C 7.68604784392816 -5.00396800922156 -5.21868
C 7.61393670367860 -3.58405607442189 -5.74949
O 8.80955162935890 -3.20379981141643 -6.43702
C 6.64517093877808 -2.65991963935078 5.01013
C 9.08925228705825 -1.81277684746977 -6.43591
C 7.39615985561799 -2.90580129998564 3.83501
C 7.71016180828498 -1.91793518159762 2.91132
C 7.29613207029605 -0.59426561038962 3.12562
C 6.55575798289282 -0.33529673670391 4.26484
C 6.26338439840122 -1.32050118308036 5.16419
C 9.21766787625064 -1.13336814337525 -7.62715
C 9.44448436427345 0.24048382165498 -7.67096
C 9.80641795458551 0.93860333219277 -6.51039
C 9.97142002927687 0.16071748760707 -5.30493
C 9.42554768869650 -1.06233347185619 -5.31862
C 7.48978989495981 0.44178155564464 2.08376
N 7.31065092800314 1.64829695497998 2.2839
C 10.13880438480487 2.30479846563215 -6.41022
N 10.47262170248287 3.02739904342756 -5.29291
C 13.54711110832888 -2.00294940955713 -4.08779
C 7.45835495688438 4.45698529101942 -3.55649
C 12.23940580865459 -2.07179925563363 -4.65408
C 11.87732567322200 -3.14591076228476 -5.38702
C 12.86728704762761 -4.21481900326850 -5.603
C 14.07599338388001 -4.17804058949312 -4.99046
C 14.47739326802076 -3.04172356265431 -4.31591
O 12.53533186732117 -5.34331738957991 -6.47374
C 14.53421432572867 -4.05370467164980 -8.34187
C 14.29648389203496 -2.54281446490725 -8.33751
C 15.48869711004356 -1.76376856883749 -7.73004
C 15.39721508787691 -0.23780265104744 -7.69304
C 14.39051500024889 0.30139717986848 -6.70296
C 14.46115760517430 1.77483056963174 -6.66038
C 13.32611492657492 2.44487429248233 -5.90173
C 13.42474265834663 3.94740025917394 -5.51625
C 12.27281607749346 4.55136338101638 -4.72231
C 10.90199251273516 4.38251293237194 -5.40511
C 1.69588259083459 3.71719636574099 -6.42879
C 0.56686994938763 4.20553426430855 -5.59134
C 0.80941037124515 4.24362129553628 -4.02934
C 0.43081421739520 2.97948460205165 -3.33323
C 1.37964271124633 2.56067561421323 -2.23304
C 2.54249077632747 1.66280836616893 -2.66691
C 3.37632196338585 0.98761229699876 -1.55919
C 4.51332939705300 1.99415851897055 -1.08343
C 5.48010415877041 1.81967530185155 0.13608
C 6.34483777514860 3.03698748866846 0.525022
C 7.61010168649206 2.51142377559021 1.292
C 6.39930794978022 4.77955977214359 -2.66445
C 5.12391300504810 4.60420217826026 -3.09488
C 4.87138193336569 4.04583217220781 -4.36693
C 5.89606829693841 3.60077292940040 -5.18057
C 7.19995910874611 3.88374208965005 -4.80012
O 3.52645199045264 3.76623910848458 -4.78659
C 3.12935678979789 4.24378107786498 -6.07161
C 12.20628030639069 -4.86154174692802 -7.70863
C 13.34680579046335 -4.91283605708936 -8.7061
H 13.79427553383129 0.05210116246935 -0.875171
H 14.30903819081753 2.32733793408235 -0.94852
H 14.85151468353477 1.58925788388339 -2.48618
H 13.53873241612032 2.56597872625262 -2.59988
H 12.25209849923883 0.55883296389705 -3.4301
H 11.86745208039870 -0.88104528298208 -2.48348
H 11.17472633891613 4.56622511993359 -1.96671
H 8.91119675152738 5.24469504388493 -1.12419
H 8.36355296598214 3.58622175086505 -1.42634
H 10.23437165397104 2.92042118975676 0.498288
H 11.97207848238086 2.97559525727954 -0.0939389
H 10.96168206810640 4.46570986019668 0.453833
H 13.45435138475576 -5.01942824484558 3.58419
H 14.07078729153914 -4.36975334007190 2.07497
H 11.53166268480357 -3.47033741027131 3.62207
H 12.13830415141309 -2.61880667827851 2.21829
H 14.35146355275042 -2.19518917173865 3.39155
H 13.64484648224336 -2.87404270164089 4.75117
H 12.65427258291159 -0.35944289548379 3.26031
H 13.52771069923138 -0.39453757325398 4.66627
H 10.74933877858491 -1.67874319232644 4.58903
H 11.04727558113713 0.17840797481540 4.85054
H 12.07903250156019 -0.15439552285180 6.9444
H 12.47814791229612 -1.85559994525902 6.62207
H 9.66054581706164 -0.75753134947197 7.20574
H 10.61242539285943 -1.56911040883287 8.29537
H 10.81757799486529 -3.50305213994323 6.78727
H 9.61169354773883 -2.84309192469589 5.59496
H 7.78177039522295 -2.72922132812335 7.41463
H 8.89514005102099 -3.16868556301199 8.65217
H 7.60313889453711 -5.21965953621758 7.93076
H 9.39371492036373 -5.43874479086074 7.8133
H 8.23979880497284 -6.41445235274469 5.92156
H 8.78755400897617 -4.88993331506321 5.27912
H 6.00742360438890 -5.39204737981787 6.39388
H 6.41170689713188 -5.16444190473070 4.71418
H 7.03971363174469 -8.40189560554398 3.3939
H 7.53581603223513 -8.45113006081779 1.71648
H 9.34509068885328 -7.40095976565564 3.88432
H 9.19889555814014 -9.04166594745465 3.54651
H 10.16780690650317 -6.89456220907302 1.56697
H 11.21234673334678 -7.60216175710230 2.34662
H 10.08031869411334 -9.96842474943052 1.32102
H 9.35713723510073 -8.77953132250270 0.294365
H 12.28852144512272 -8.88867830611939 0.607841
H 11.59837671935288 -9.71181919050474 -0.708565
H 11.32104730137901 -6.69817732768247 -0.32866
H 12.46248849867381 -7.48488383029387 -1.32992
H 10.50959048727855 -8.43358611813770 -2.8838
H 9.43424273435571 -7.87855621693442 -1.78071
H 10.05953407401809 -5.64263867850806 -1.96992
H 11.32537543245319 -5.97640897065949 -3.2843
H 9.57950961543933 -6.98416423982604 -4.75242
H 8.36900500051384 -7.04703078829679 -3.48512
H 8.65633491291134 -4.46624645035783 -3.32126
H 9.69759506014048 -4.58506869728011 -4.79637
H 7.88225587147389 -5.63607750396735 -6.10662
H 6.71142721364305 -5.31619439283310 -4.7509
H 6.73322292217358 -3.48652733399937 -6.46416
H 7.39107761610928 -2.89601508259878 -4.99181
H 7.89633518191673 -3.86528018876014 3.6582
H 8.20298768061196 -2.20124861028801 1.9571
H 6.39538090155487 0.69194597425336 4.4759
H 5.79259483494135 -1.06030674225739 6.11599
H 8.89560491876653 -1.66924022692180 -8.55415
H 9.48105468026377 0.66765359238095 -8.69471
H 10.27657168846108 0.63028320332481 -4.35592
H 9.24742927664647 -1.68623806525911 -4.40418
H 8.06039922896058 0.18775805873409 1.13324
H 10.15044507631251 2.77944342327201 -7.36674
H 11.62473500383296 -1.20511650328899 -4.63232
H 10.89540734349746 -3.22764031535102 -5.834
H 14.66934102246379 -5.00751210764223 -5.15641
H 15.46419211027813 -2.97087585766089 -3.96818
H 14.85433502189649 -4.43515033785902 -7.39561
H 15.35793857472918 -4.28351825088881 -9.04451
H 14.03851959353632 -2.13885652761370 -9.31927
H 13.41043482986834 -2.37716547879743 -7.71228
H 15.65181467933256 -2.09717070960695 -6.72399
H 16.47996447092462 -2.06295039971278 -8.20767
H 16.34829126075347 0.24528478633190 -7.40443
H 15.29067791493345 0.11666771215774 -8.66162
H 13.37441597304607 -0.00840138336163 -7.05267
H 14.41464326447251 -0.10488410878301 -5.68381
H 15.33142037872275 2.21072533024667 -6.13951
H 14.50104794945000 2.09261743295255 -7.70643
H 12.38535967524062 2.19444236964098 -6.28244
H 13.18062137493435 1.90153578602113 -4.92419
H 14.37258758832186 4.00895982443142 -4.95214
H 13.55555210714913 4.58268071956073 -6.44765
H 12.16165839223538 3.97497298503886 -3.81129
H 12.49122094821970 5.51408065750217 -4.32152
H 10.96178758285697 4.57849714317389 -6.52096
H 10.10121158992087 4.99195162085701 -5.01569
H 1.62579084464651 3.86568710925609 -7.54559
H 1.69678211964468 2.66227069097875 -6.13409
H -0.40129939994757 3.67027133435029 -5.80259
H 0.33796371965529 5.21778781215440 -5.99685
H 1.83009742633538 4.48581875842252 -3.76069
H 0.19040110362703 5.03835663718040 -3.58401
H -0.61946830143592 2.90961739573480 -3.02131
H 0.56027359398991 2.17011579853679 -4.12797
H 1.84789031755050 3.41280172339526 -1.72886
H 0.84168095432918 1.88809570267607 -1.46286
H 3.06500141077376 2.15298522419757 -3.47066
H 2.18270501408176 0.82103113650933 -3.29756
H 2.70806747993328 0.87333165614791 -0.664356
H 3.67297243131631 -0.04176252650750 -1.75658
H 5.15265489941293 2.19305370780229 -1.97099
H 3.93337468820637 2.88483713529885 -0.956572
H 4.74674405816738 1.70326414242439 0.934473
H 6.06234070125290 0.86221314637833 0.150645
H 6.53515932879469 3.60567745493415 -0.347137
H 5.80707957086803 3.85510992134138 1.08357
H 8.06958575002668 3.36734101990692 1.72392
H 8.37449697140859 2.02519505360509 0.633096
H 6.57504549531319 5.28255266053352 -1.68614
H 4.28159508721191 5.04137834372214 -2.61325
H 5.76900348823458 3.18946346781097 -6.19564
H 7.96351733273783 3.50052655106070 -5.41246
H 3.89391299170181 3.79261962243969 -6.85222
H 3.25516276965904 5.36064724214016 -6.12344
H 11.70928391146510 -3.91834834954087 -7.56883
H 11.47629765455517 -5.56214510227323 -8.10899
H 13.65985281790998 -5.98093835482401 -8.69012
H 12.94384135626070 -4.69931380324680 -9.71187
C 8.31592361995423 -0.06593373867590 -2.02064
C 7.07178133545174 -0.70760662093250 -2.45766
C 6.89645944755202 -2.01018075337677 -1.61687
C 8.29953279388958 -2.24317378447733 -1.09736
C 9.06759003924788 -0.98975866724192 -1.22973
C 8.82326420027264 -3.46640544162708 -0.956958
C 8.01775908161654 -4.57633607879160 -0.586639
C 8.12260347012496 -5.10732513536921 0.689104
S 9.42439183104290 -4.60337009439624 1.7487
C 10.64182913766904 -4.41051930309295 0.430877
C 10.27354368867442 -3.66734660031622 -0.737627
C 11.95026037797953 -4.85044140963873 0.618088
C 12.89342814452306 -4.51939023164095 -0.350696
C 12.44490382912741 -3.96448192462628 -1.48741
C 11.21360223945735 -3.46217264301117 -1.76623
C 7.04111136725682 -5.15903117175189 -1.43945
C 6.15423214900601 -6.14799502661631 -1.01895
C 6.21379129793482 -6.65330277997234 0.30989
C 7.26901593692277 -6.14495143858267 1.09309
C 10.15919311353630 -0.52915769324193 -0.500756
C 10.76486238525186 0.66668330677100 -1.00532
C 10.12300715100612 1.51764879433688 -1.97966
C 8.89137699425288 1.12184939585737 -2.45434
C 10.78684030193473 -1.28473131873889 0.641555
O 12.05871969369146 0.99214164668319 -0.563364
O 10.64390726181197 2.71669750287982 -2.46858
C 5.87587282571423 -2.04897290942128 -0.383568
O 7.27348981122644 -6.61562803519219 2.43482
O 12.34934864396380 -5.46413310174058 1.77576
H 7.14403270333495 -1.01541513116021 -3.51056
H 6.19654827110431 -0.03984243963030 -2.20859
H 6.43628229957291 -2.64912869686177 -2.37811
H 13.96595529383568 -4.71240232063735 -0.26041
H 13.11012266329979 -3.70895706338650 -2.28531
H 10.87602662892909 -3.00114280875459 -2.61449
H 6.90949300841215 -4.76020196168282 -2.38331
H 5.41536723188454 -6.49834951532594 -1.71283
H 5.45929010575306 -7.19270021140764 0.759166
H 8.37259487153547 1.72351031296861 -3.15795
H 10.91571537557064 -0.59973711372739 1.50098
H 10.12209080740855 -2.04323606257649 1.06534
H 11.72262624835170 -1.62330866710490 0.255007
H 6.12509637438813 -2.99667791456009 0.138391
H 4.75921305385128 -2.16655129196605 -0.5969
H 5.91986034198225 -1.14458800389564 0.286419
H 10.29841070688199 2.67735376930861 -4.33426
