# Supplementary material for: A light-fuelled nanoratchet shifts a coupled chemical equilibrium
Source: Nat Nanotechnol. 2021 Dec 16;17(2):159–65. doi: 10.1038/s41565-021-01021-z (PMC8956507; doi:10.1038/s41565-021-01021-z)
Supplement: Supplementary file 3 — Supplementary Data Set 2. Gaussian output and xyz files for computed structures. [file 41565_2021_1021_MOESM3_ESM.zip › +1-protonated-sampled-sturctures/SRR/1-H-opt_151.xyz]

260   0
energy: -42.788537237927 gnorm: -0.457382
C 8.88421160735072 2.02409202513739 -2.88453
C 8.88049104342594 3.43303175948423 -3.42734
C 10.01101686003813 1.16182246202250 -3.46981
O 11.27683239153716 1.38760864453505 -2.83394
C 5.64876411642679 1.69231420187282 -6.54742
C 4.55565236474466 1.96919312459066 -5.60443
O 4.32658718144088 1.00979913469032 -4.61617
C 5.87616686566917 2.75915639356677 -7.58167
C 11.39309670664892 -1.96355470638467 2.25632
C 11.24703012662899 -1.66667916795870 3.80808
C 11.33829127168267 -2.95214242331315 4.63326
C 10.87051290451585 -2.72191446153325 6.10619
C 10.40828108474327 -4.03385199738587 6.92623
C 9.19049527492269 -4.74175964368150 6.38894
C 8.01707014087428 -3.91753955535721 6.7506
C 6.72553504076743 -4.30708029112312 5.88969
C 5.57040289813750 -3.41701216676381 6.06862
C 4.31263183283028 -3.85927833673721 5.31752
C 4.38838631949217 -3.55937707022942 3.77871
C 4.11521474586352 -2.12038098138698 3.47615
O 4.89582726884577 -1.19753089073604 4.22037
C 6.98192547509933 -6.72035851382697 3.10437
C 8.44117103072886 -6.34391756022233 2.98617
C 9.39571566168750 -7.28985710204365 3.71574
C 10.89923436420622 -6.83414186840553 3.54293
C 11.40702784189081 -6.52408260697204 2.04523
C 11.39199794558355 -7.80104037268329 1.1845
C 11.62613261794358 -7.43565506496728 -0.300801
C 10.40618591030207 -6.91637454328121 -1.03059
C 10.72054784256520 -6.47538562766474 -2.44263
C 11.42094020738178 -7.56216072504807 -3.3148
C 11.69732061038728 -6.95652428615291 -4.70675
C 12.93011028809797 -6.05420885911595 -4.61307
O 13.27992235235067 -5.29024838832261 -5.75852
C 6.16791453400469 -0.65708730788490 3.85363
C 12.42058450760626 -4.30714294668134 -6.20013
C 6.75982986892391 -1.03060454165855 2.63314
C 7.95686310661255 -0.54179949140330 2.21065
C 8.55577352032447 0.49652125078053 2.96669
C 7.88038231991839 1.05580758448278 4.09046
C 6.74147995227052 0.47206659026165 4.51517
C 11.37203438546159 -3.79626498484573 -5.39705
C 10.52390710770695 -2.96397506255033 -5.96179
C 10.90820742728416 -2.21628920470896 -7.13599
C 11.94768823082358 -2.77501226300607 -7.93292
C 12.71264759696492 -3.84142418226254 -7.47927
C 9.66156740770036 1.21570732847298 2.32558
N 10.08901053626629 0.77874825363032 1.20198
C 10.18032479915483 -1.06655834272416 -7.43234
N 10.42106339350436 -0.35056338023486 -8.57595
C 12.37657168210781 0.60089063556857 -3.29147
C 4.22389273055096 1.60550445744114 -3.26946
C 13.63526212384314 0.94964700105266 -2.82126
C 14.69323614903572 0.11407328860109 -3.10479
C 14.55176244185499 -0.98545006148038 -3.91923
C 13.32965450942226 -1.22927550037136 -4.54632
C 12.19620189671563 -0.48945712339041 -4.13071
O 15.74813805316487 -1.74767444292499 -4.19477
C 16.82072476589227 -2.24537250134957 -6.89027
C 16.73912916939755 -1.93178835222251 -8.37733
C 15.40377394671292 -1.27126950267726 -8.76004
C 15.19607697309688 0.10834811650397 -8.04408
C 13.78128610098307 0.49077006195928 -8.10177
C 13.49815157184322 1.93603230522020 -7.49128
C 12.23406339008170 2.58897077652664 -7.89664
C 11.11946115256030 1.90013773149069 -7.09701
C 9.75342527236035 1.84712024571313 -7.71101
C 9.76662459330787 0.88734971548918 -8.96244
C 5.41556111910781 3.34767855511033 2.87393
C 6.00897457111064 4.66673819789082 2.39702
C 7.21473378306499 4.60293749074647 1.51037
C 7.90022284923620 5.99449592879891 1.36778
C 9.35921833926134 5.88738472282822 0.846147
C 9.66419090238417 5.47521643296268 -0.585972
C 11.18245484060138 5.81491521785096 -0.885504
C 12.21757508502172 5.03408345819301 -0.106512
C 12.08394448770710 3.48620040804450 -0.394703
C 11.21671144687182 2.78124037555871 0.645089
C 11.09088893658610 1.33578276910321 0.398086
C 3.89285415863878 2.90691972929384 -3.05866
C 3.83548502305021 3.38639940070844 -1.73845
C 4.28300207288722 2.60610633253142 -0.627705
C 4.72596324299816 1.32215926754736 -0.894203
C 4.63640962960212 0.77993435986230 -2.20504
O 4.26198284215361 3.13482898627348 0.697673
C 5.09747629317356 2.49755411827860 1.69905
C 15.68713504263104 -3.00700321261490 -4.80092
C 15.69633484347701 -3.03322419107816 -6.31198
H 8.99550315300733 1.90645830867073 -1.79594
H 8.16827749564574 4.07753633842538 -2.90326
H 9.90168374840103 3.97496613337751 -3.35996
H 8.59975242640308 3.50286640807369 -4.41224
H 10.21794162843684 1.46082568626791 -4.50267
H 9.81329624201493 0.12461180538435 -3.36473
H 5.45050437301628 0.72026626404249 -6.98093
H 3.61813127232690 1.96117816498044 -6.12103
H 4.67820575465740 2.96537379166452 -5.18554
H 5.00394869375057 2.79400064794910 -8.30069
H 6.02099757277407 3.74218888363452 -7.14857
H 6.73464555812375 2.60113085819184 -8.19279
H 12.32307712429348 -2.50447543358848 2.02254
H 11.38015561533236 -1.01388729313016 1.70958
H 10.37795640344854 -1.05917702157415 4.02737
H 12.05084425947122 -1.11433447188385 4.17446
H 12.37733805102224 -3.40492878050608 4.70233
H 10.72880380757025 -3.74090992868192 4.25773
H 10.15564927246069 -1.94053442074267 6.23386
H 11.70153109086777 -2.31979625242889 6.73492
H 10.25021233452211 -3.90629164509333 8.02994
H 11.28663213100756 -4.78644941085265 7.04977
H 9.13279480012107 -5.77369655196234 6.8346
H 9.24922794788267 -4.92359712361631 5.30336
H 8.14308983390537 -2.85574181597758 6.48024
H 7.81262382549859 -3.86407882801629 7.82604
H 6.39550362367308 -5.27651876633034 6.28894
H 6.88068695229904 -4.20484095016245 4.7839
H 5.74763970485696 -2.33588086843142 5.91165
H 5.20313921696747 -3.47453289106548 7.07892
H 3.34590170562111 -3.41058667767452 5.65866
H 4.16173028480050 -4.92858384851510 5.56098
H 3.61365296013955 -4.13820998926959 3.1835
H 5.39158688718227 -3.68425602578605 3.4797
H 3.11857884492056 -1.77031135821303 3.69512
H 4.17108901671185 -1.82519320804841 2.45146
H 6.59165203564315 -6.46644322023115 4.11908
H 6.86689364035729 -7.76257264015392 2.94186
H 8.61959892809698 -6.33798801055019 1.90948
H 8.58578888796496 -5.34267532716006 3.35733
H 9.13253644482094 -7.24190220504384 4.80371
H 9.27961571473258 -8.28685679202738 3.15511
H 10.97944653038787 -5.97574423621500 4.17398
H 11.59677718820615 -7.56212604913839 4.05996
H 10.70342131698120 -5.74922878859684 1.68037
H 12.42383903558503 -6.08030464415577 2.1689
H 12.23764686002626 -8.36377417356331 1.56887
H 10.44778485987195 -8.32911773439893 1.26377
H 12.48619641817317 -6.76223086678077 -0.531017
H 11.86913606077553 -8.34822372837659 -0.854951
H 9.77188205479833 -7.77427927336124 -1.03883
H 10.04493250593889 -6.16006622019571 -0.349376
H 9.87185622306876 -6.07342428582915 -2.91795
H 11.43844493984616 -5.61289276428003 -2.42485
H 12.34026770919827 -7.80288157993997 -2.76645
H 10.87318338167062 -8.49102732042469 -3.40592
H 11.88953428082459 -7.82572544771995 -5.38889
H 10.87924795999792 -6.44196498822577 -5.18017
H 12.92736398569372 -5.31847534100497 -3.74383
H 13.83656081129765 -6.61109441139187 -4.3934
H 6.27320678740987 -1.83323462239686 2.00123
H 8.41822305621970 -0.77847866544338 1.25075
H 8.30686432362157 1.84404089914945 4.6619
H 6.22205133590877 0.88393141193498 5.36269
H 11.34811642575211 -4.00726565772062 -4.29
H 9.66404423251591 -2.47879239581733 -5.47198
H 12.35015842569870 -2.31411218036808 -8.87618
H 13.35356569452068 -4.33983319177004 -8.09912
H 9.95831119286943 2.15274022070831 2.73684
H 9.55076793378526 -0.70840643134291 -6.60393
H 13.68896778565307 1.90790609155222 -2.27488
H 15.61954168098139 0.29307773886013 -2.62094
H 13.09807560219901 -2.07279585084174 -5.18693
H 11.25242944197953 -0.61451377015065 -4.65358
H 17.06983982134452 -1.37957047805516 -6.38503
H 17.77414989102023 -2.65282334621081 -6.65042
H 17.56301019096651 -1.16730491842077 -8.68763
H 16.80668884543183 -2.90917443336001 -8.8626
H 15.33971263130815 -1.15680528947752 -9.88458
H 14.46671706799003 -1.93300973584604 -8.70183
H 15.48644957624511 0.23821853330768 -7.02026
H 15.82088892388293 0.92029243286751 -8.5179
H 13.44679571384972 0.39359644808555 -9.15049
H 13.22147652234053 -0.26882946648110 -7.50928
H 13.62473140107085 1.92006509557098 -6.36367
H 14.32765828722377 2.60958048833769 -7.88252
H 12.22865918369387 3.73030964972451 -7.9283
H 11.88679762889379 2.44239767382239 -8.91966
H 11.51813957824243 0.91879414072537 -6.81872
H 11.18206166257773 2.42196144453458 -6.14161
H 9.08797251971528 1.33706705014630 -7.04281
H 9.46170348530671 2.86392525521066 -8.0673
H 10.21493957103737 1.34422177053619 -9.93197
H 8.76139501604642 0.58626575710795 -9.29833
H 4.58254371614383 3.61882050767764 3.5141
H 6.05560530636311 2.84772326652295 3.66255
H 6.24290185548662 5.22647678733997 3.3192
H 5.25918542756077 5.26494564714475 1.97188
H 7.97349613734027 3.94689016448592 1.9554
H 7.11334559238383 4.08263988103736 0.51548
H 7.34911310841459 6.60338361506683 0.696089
H 7.92064284625688 6.44308500924734 2.37867
H 9.93329157760716 6.80970315193337 1.02037
H 9.84776402889127 5.12270126180219 1.39271
H 9.15085583022460 6.09850169010922 -1.25533
H 9.34412755876630 4.44903250316616 -0.863219
H 11.38870902621466 5.66752988519923 -1.95256
H 11.35935149751456 6.92131873552674 -0.861221
H 13.17158850904570 5.35530684769300 -0.427152
H 12.11969545847820 5.22864973564973 0.967557
H 11.76242640300803 3.31113433091326 -1.482
H 13.04102906104696 2.99459251795391 -0.324226
H 11.61996720086640 3.09913794553834 1.63398
H 10.17570549086829 3.24041138846524 0.552502
H 11.99300313520960 0.81762480930288 0.674337
H 10.79198617057024 1.06447743233521 -0.626706
H 3.69627699064344 3.51075165428775 -3.9482
H 3.52568383669039 4.41698371807333 -1.67126
H 4.97159794648344 0.68574461820328 -0.0287021
H 4.98937878335522 -0.19819449024561 -2.4094
H 5.99716850824010 2.14903283467984 1.31509
H 4.48997708165160 1.64579014218944 1.94726
H 14.79434705215888 -3.52367673893190 -4.46699
H 16.59487447179492 -3.58545131079826 -4.46018
H 15.73409506149500 -4.05443259158895 -6.62883
H 14.81517805997571 -2.44194835691460 -6.67807
C 6.88339176859481 -2.10592789802610 -5.21404
C 6.55020373091162 -3.46251745460727 -5.72069
C 6.27763462538526 -4.31455699128296 -4.41113
C 7.07901449024605 -3.49264393842605 -3.33516
C 7.15760606180628 -2.13133944703153 -3.79775
C 7.52442825732116 -3.94135160486993 -2.13206
C 7.00444957093601 -5.11665517920142 -1.33408
C 6.88677564916025 -4.99293489772526 0.0600077
S 7.41246214861608 -3.49251645548912 0.848944
C 8.87315561730464 -3.20744587719766 -0.166204
C 8.73214818787696 -3.39339396200965 -1.56627
C 10.12813390427044 -2.78997761317851 0.36974
C 11.18043843549539 -2.39104434914929 -0.490221
C 10.99120076147962 -2.39019833174361 -1.86908
C 9.79949742361188 -2.86181579726518 -2.37287
C 6.97216055185651 -6.43509413454795 -1.88603
C 6.63013619982646 -7.49171696200680 -1.0704
C 6.39338116546885 -7.34180259275579 0.284868
C 6.48101042240078 -6.04819971400121 0.85509
C 7.42327097700814 -0.92579451867177 -3.15687
C 7.45014212758255 0.24202963285984 -3.79949
C 7.11084424702927 0.30003621793545 -5.205
C 6.92752095075957 -0.90847706327634 -5.90719
C 7.66720110592217 -0.81160451697414 -1.6789
O 7.55778799161931 1.42483033263363 -3.04367
O 6.89155652861961 1.56119537648369 -5.76849
C 4.79590864275742 -4.55244921593395 -4.18446
O 6.24506571981400 -5.88521676164888 2.24218
O 10.24423033414380 -2.80881318283499 1.81086
H 7.29079817420341 -3.95257892254622 -6.39693
H 5.59326772654434 -3.42115729305014 -6.30395
H 6.75846277584643 -5.31002568204691 -4.42521
H 12.09978541314868 -2.04601700165820 -0.0235004
H 11.83252342686493 -2.16160005265769 -2.50144
H 9.64521220682960 -3.03072907755601 -3.4294
H 7.11324379076908 -6.71158992571080 -2.89707
H 6.50931207107943 -8.49323646474742 -1.49344
H 6.32705107462073 -8.22751134356090 0.920672
H 6.88569138142363 -0.91709731365199 -6.99835
H 7.18604215461278 -1.53831555617728 -1.02333
H 8.75942516835375 -0.71949924314069 -1.55023
H 7.23178122462068 0.12822071971575 -1.42075
H 4.12083724582978 -4.76832746073266 -5.039
H 4.34785398394652 -3.58690328159637 -3.98629
H 4.73224587541157 -5.19781798504308 -3.34133
H 10.92233697626978 -0.78205129178776 -9.33055
