# Supplementary material for: A light-fuelled nanoratchet shifts a coupled chemical equilibrium
Source: Nat Nanotechnol. 2021 Dec 16;17(2):159–65. doi: 10.1038/s41565-021-01021-z (PMC8956507; doi:10.1038/s41565-021-01021-z)
Supplement: Supplementary file 3 — Supplementary Data Set 2. Gaussian output and xyz files for computed structures. [file 41565_2021_1021_MOESM3_ESM.zip › +1-protonated-sampled-sturctures/SRR/1-H-opt_152.xyz]

260   0
energy: -42.815011998843 gnorm: -0.453865
C 11.66349981692590 0.87340763894586 -2.29498
C 12.63602130182603 0.78866872239857 -1.18485
C 12.28314531780482 1.41849581444907 -3.66432
O 13.57353489425256 0.94293772132387 -3.81702
C 9.06443743754168 3.60362805061959 -4.16809
C 7.61296458194335 3.62279466148776 -3.59899
O 6.69418058511375 3.12107535364106 -4.51936
C 10.08955998195570 4.03570168529348 -3.14332
C 12.45964836503505 -3.89434030746932 2.60291
C 11.84146343066138 -2.81183623533667 3.4523
C 12.59731174602262 -2.38443212613789 4.73733
C 12.03313442310641 -1.04226743412678 5.27065
C 10.59159598486627 -1.25204719923076 5.79004
C 10.48045923340990 -2.32698431816926 6.89739
C 9.09422516328167 -2.73039971850925 7.3317
C 8.40070875851062 -3.74437230256069 6.41094
C 6.96179985897964 -3.99754497948078 6.8684
C 6.24580874626976 -4.90854339547140 5.85841
C 6.10624542682333 -4.42843798216568 4.40612
C 5.46217134263022 -3.07949386662404 4.264
O 6.12987738959025 -2.02015832262817 4.94575
C 6.65648023332186 -8.35420646133755 2.10351
C 7.80552724825991 -8.98345836579344 3.00903
C 9.17494108941903 -8.71777360008182 2.38946
C 9.48523429137743 -9.48586389396472 1.18766
C 10.85816481006862 -9.30095442519033 0.516316
C 10.93003564847375 -8.04185015925007 -0.38452
C 10.08303967879224 -8.10156502583396 -1.69407
C 10.24630311762354 -6.84947693073120 -2.67424
C 9.53674278350590 -7.05763418067168 -4.00119
C 9.31941383737062 -5.70861398993067 -4.7164
C 8.82195124901189 -5.73583371698331 -6.19728
C 8.88201482873090 -4.31773959362514 -6.83741
O 10.18283923506602 -3.75631491954935 -6.8778
C 7.14982831098654 -1.33469330951866 4.17633
C 10.27057512650597 -2.35709535599312 -7.16678
C 8.02205331086523 -1.84266132510017 3.20893
C 9.05566759744846 -1.05432060283405 2.65073
C 9.28949576100904 0.23899628865145 3.14399
C 8.42081405832450 0.74187655851957 4.11154
C 7.35291212945595 -0.02752327908929 4.61563
C 11.09892920519788 -2.00416190922807 -8.28491
C 11.35035633104041 -0.68614042673981 -8.63413
C 10.72301030204280 0.38755710907797 -7.88847
C 9.91179648526808 -0.02054547094767 -6.81516
C 9.62576049723801 -1.32991374597661 -6.49699
C 10.24320328715160 1.07990233399508 2.54623
N 10.45193184254425 2.34950047872816 2.76382
C 10.98232982233237 1.69201032545954 -8.12542
N 10.60883646234988 2.69172353618430 -7.26013
C 13.65577298438157 -0.48619159597371 -3.99892
C 5.43697567315138 3.03969541034759 -3.97499
C 12.73053839660234 -1.36560323068166 -4.51795
C 12.92902299111987 -2.71874823633447 -4.6173
C 14.22436306721401 -3.23693916284518 -4.30657
C 15.17991008284532 -2.36648307524099 -3.7141
C 14.88903555085112 -1.04010045216156 -3.51752
O 14.54698754999680 -4.49459788588336 -4.83668
C 16.44072607057108 -2.95819739117229 -6.61408
C 15.67163753701702 -1.79808078744647 -7.2926
C 16.00234699968882 -0.48878908470906 -6.62328
C 15.24731025645184 0.83068686389884 -7.12074
C 15.70905819210688 2.11222395687235 -6.37192
C 15.00977787941648 3.37580423894988 -6.78308
C 13.52832538177498 3.52409912122614 -6.42021
C 12.89569630609737 4.79763172473507 -7.10987
C 11.42505853266533 5.00107363128354 -6.91687
C 10.62455537331614 4.08111927722839 -7.72936
C 1.15637269967976 0.37758690520856 -1.8894
C 1.50846305443709 0.57840852867053 -0.458139
C 2.66382785544207 1.55450752381361 -0.202562
C 3.10311343974276 1.56094141762622 1.26633
C 4.17527590150884 2.65212451086860 1.46419
C 5.60918590750070 2.29784309063908 0.9395
C 6.56346477271791 3.46446392929636 1.02688
C 8.00528710153614 3.03949970410742 0.752908
C 9.18954063360427 4.05985236341540 0.780412
C 10.59215766023327 3.47535702631188 0.667149
C 11.25161764749603 3.18789785748854 1.98179
C 4.96605688539024 3.87846950678413 -2.98912
C 3.69508368572459 3.76830778707400 -2.48941
C 2.80125645047986 2.91164343498969 -3.07417
C 3.11757787857088 2.07052849020049 -4.11254
C 4.44152376003545 2.14714587212262 -4.54062
O 1.52624177123257 2.91318934434042 -2.39248
C 0.76850267494300 1.72219370893574 -2.50585
C 14.58414759482604 -4.59175050638593 -6.2311
C 15.93871702730956 -4.37814925215995 -6.82457
H 11.48270483524576 -0.21681070476423 -2.5294
H 12.30536105952218 0.23936992208348 -0.280327
H 13.50959645515602 0.18842897004945 -1.33755
H 13.01375444652054 1.71572477358119 -0.868054
H 12.22353687282038 2.52695541555503 -3.63593
H 11.74007441192128 1.23498256473559 -4.56937
H 9.07443550633572 4.26852175470703 -4.97571
H 7.40567458222431 4.69291745087063 -3.35426
H 7.51970022589756 3.17381825620797 -2.64226
H 9.97929373010102 3.44059807525950 -2.20752
H 11.13131487367252 3.98480428831006 -3.46584
H 9.79829839235692 5.01444201550135 -2.86656
H 12.81315610395691 -4.69898765986390 3.28883
H 13.35932454340818 -3.61001746775534 2.0507
H 10.78672011971877 -3.08484266055670 3.62925
H 11.73040635763296 -1.96086325243549 2.70914
H 13.67246182605461 -2.41691789205333 4.51349
H 12.51048250085175 -3.07924324891244 5.54507
H 11.94674445913946 -0.33159734475655 4.43343
H 12.71300148123257 -0.60907389905955 6.04169
H 9.94039813396384 -1.51295084467160 4.93698
H 10.23871677930251 -0.25549477808989 6.06663
H 10.96662043124446 -1.93275108776547 7.8467
H 11.07173853827647 -3.26508045255990 6.69829
H 8.41933751023774 -1.88474287165955 7.34449
H 9.10817204544387 -3.03950196009241 8.36475
H 8.89188318863365 -4.67435989185618 6.53764
H 8.32088310123029 -3.51604472368260 5.32449
H 6.50235284453963 -3.01898632253103 7.00851
H 6.80207218131079 -4.33432755015658 7.95022
H 5.26912877275190 -5.18422726654572 6.31622
H 6.90315824504357 -5.79073866692933 5.82319
H 5.61834299311345 -5.14152030683375 3.72892
H 7.09111908025799 -4.29713119091752 3.98243
H 4.42257786234048 -3.11623625043454 4.58986
H 5.28747317451710 -2.74806555751351 3.19269
H 5.65589589182671 -8.24077364447723 2.56949
H 6.49728725895511 -8.92835682106596 1.19395
H 7.75398307541834 -8.50025999970699 4.03729
H 7.77761045218591 -10.06886488971417 3.12651
H 9.24090988625803 -7.65017832511764 2.24165
H 10.03065827294619 -8.87776572101555 3.16571
H 9.43573511331444 -10.50852787319281 1.40675
H 8.61394093474666 -9.34584351789486 0.523747
H 11.56010763008707 -9.31273039562524 1.28541
H 11.11947263945896 -10.19769962057398 -0.165283
H 10.62353819151680 -7.22228887427299 0.248472
H 12.00166616447011 -7.93684925932171 -0.752632
H 10.31981945718758 -8.87823754632411 -2.35377
H 9.03707525342141 -8.15495044025158 -1.4638
H 10.04491866017210 -5.91878305549250 -2.17758
H 11.28121757685030 -6.67954699016325 -2.81814
H 10.01117116651970 -7.93758807732486 -4.57237
H 8.57502448878558 -7.44697830718059 -3.71488
H 8.79139266836664 -4.89923250448117 -4.14636
H 10.32264866605730 -5.27964182197772 -4.73552
H 9.49011663239317 -6.37053812819595 -6.82246
H 7.88879404776511 -6.25366382756049 -6.2987
H 8.55721995958569 -4.48124296549531 -7.83175
H 8.20522225037918 -3.47992770974337 -6.40232
H 7.90437406824478 -2.85824700743435 3.01388
H 9.45801221931436 -1.42856864904293 1.75608
H 8.42384658641674 1.80563129571603 4.2872
H 6.60711333031025 0.52018600435995 5.19273
H 11.51954789227526 -2.72176583719015 -8.89748
H 11.84743223687896 -0.44462290253427 -9.48426
H 9.35411644820850 0.75259547756744 -6.29708
H 9.02940352796586 -1.55764614839482 -5.61049
H 10.87141873110950 0.72063342297186 1.77599
H 11.58127929192571 1.90873910098525 -8.99279
H 11.84756737444130 -0.89841486937751 -4.86426
H 12.25770923829289 -3.34174807718486 -5.20595
H 16.17057740372481 -2.72090316882038 -3.44281
H 15.58773717999811 -0.46471878165962 -2.9793
H 16.38706422580315 -2.98315454015789 -5.52989
H 17.53206506607719 -2.74343259117934 -6.74059
H 15.95425801105526 -1.72936946828943 -8.34537
H 14.59145093109187 -1.86907025975395 -7.4022
H 15.75471579478664 -0.59078351537924 -5.55433
H 17.06590452236468 -0.29223236209329 -6.70872
H 15.46880132846588 1.00311250602756 -8.2288
H 14.19417126300622 0.60025370183636 -6.9192
H 15.63278436145718 1.90021449794613 -5.30001
H 16.76042010173133 2.39553029787197 -6.5032
H 15.58408011013751 4.21406690206173 -6.30285
H 15.17211700009773 3.59418253223060 -7.81623
H 12.96377325617432 2.70946215024323 -6.89069
H 13.34842861759771 3.52363903704512 -5.26333
H 13.53837098061273 5.67261303202096 -6.767
H 13.10884182732445 4.82965983001869 -8.21017
H 11.18004003689333 4.87964833534051 -5.852
H 11.27231239726355 6.03591168867541 -7.26838
H 11.08757643236286 4.02701468070998 -8.69909
H 9.58683618178731 4.35357713881460 -7.90011
H 0.39724394538489 -0.42135515383232 -2.00776
H 1.99154390996345 -0.05296110829041 -2.47784
H 1.67777945856956 -0.42651383317954 -0.0355574
H 0.56487371909866 0.88849019675580 0.117808
H 3.50491082492454 1.44779993577049 -0.91148
H 2.21358855122528 2.55713844476620 -0.431963
H 2.22363327324971 1.74533076917198 1.94555
H 3.49371164304838 0.61695912349068 1.60147
H 3.94046191406715 3.67268006175714 1.07696
H 4.33512660059625 2.81978555207691 2.55773
H 5.50715564594077 1.92085761375709 -0.105071
H 5.96385920720812 1.44350878045806 1.54692
H 6.43897000308538 4.24848332760111 0.212052
H 6.44628555046319 4.00190348009210 1.95646
H 8.21515146758218 2.15487640311493 1.50417
H 8.04025793978864 2.46854250610941 -0.186249
H 8.86885934660780 4.70507697941175 -0.071494
H 9.07140703627358 4.57670990751110 1.74777
H 10.41311026994624 2.58074482761339 0.158964
H 11.27278025642324 4.06474613457805 0.0948438
H 11.40727712268728 4.06026522691443 2.55242
H 12.27665376274290 2.73173857897839 1.81485
H 5.54843247673475 4.61604528978690 -2.50779
H 3.24131697245157 4.34149434119918 -1.66164
H 2.46976318023373 1.32534693209431 -4.48082
H 4.84161051076591 1.46290093150972 -5.25067
H 0.50478182486215 1.55810115562646 -3.51162
H -0.24704639962158 2.07021012374635 -2.13621
H 13.81765239032489 -4.01163071665996 -6.75708
H 14.25933051298762 -5.65704393492419 -6.26256
H 16.61031302661259 -5.09936070312547 -6.32952
H 15.95849321207865 -4.65170365802384 -7.92253
C 7.36874334395447 -0.75514821753566 -3.84478
C 6.25884047623603 -1.60281180696246 -4.26341
C 6.04979380526777 -2.61288083966343 -3.03361
C 7.37022647719841 -2.52753173322521 -2.23867
C 7.96192713747753 -1.20389904301833 -2.62736
C 7.99585276759355 -3.53531982236056 -1.53384
C 7.29195209704638 -4.76111763861142 -1.11815
C 7.52742792895532 -5.33448056980159 0.114947
S 8.64352629245403 -4.49671571216829 1.25211
C 9.79617030348436 -3.85694895633824 0.154535
C 9.38245947495009 -3.38561370572489 -1.09262
C 11.19078238000475 -3.86945732369319 0.54853
C 12.06297802465941 -3.28122052424774 -0.386641
C 11.67211884956962 -2.97361504330301 -1.6422
C 10.33561826473938 -2.94921189917781 -1.98388
C 6.59113522476068 -5.55804124518938 -2.06244
C 6.11518371868637 -6.76321454970096 -1.65677
C 6.23769171663806 -7.24266098537876 -0.420404
C 6.93288417896371 -6.52269799982536 0.526046
C 8.91679128480092 -0.32419670824143 -1.94129
C 9.34068950611957 0.82007818674637 -2.577
C 8.75795421541698 1.22547707792634 -3.82568
C 7.78623997292196 0.46161667863528 -4.44448
C 9.36519786200930 -0.59869253776750 -0.560366
O 10.41947223681788 1.46491978283370 -1.94407
O 9.38606208201087 2.27226486620482 -4.62623
C 4.80844488933746 -2.29535604534997 -2.16983
O 7.05097655808267 -6.97825399555590 1.83032
O 11.47331624273883 -4.53598571287199 1.71399
H 6.69752198927603 -2.30376841590918 -4.97101
H 5.39408027966602 -1.00496259850066 -4.49918
H 5.97396945722455 -3.55132978166614 -3.55244
H 13.05469961146420 -3.14270157612853 0.0549943
H 12.38535272531324 -2.53351058708945 -2.31667
H 10.02202052784653 -2.79382051478703 -3.00445
H 6.57986367864114 -5.25585914688487 -3.08794
H 5.46980942794826 -7.29431804839644 -2.32661
H 5.62832126313534 -8.07776536008080 -0.290053
H 7.30813719056702 0.71390279846610 -5.37161
H 9.23638374629392 0.24717571145357 0.159485
H 8.86173521809097 -1.46916900562624 -0.124462
H 10.39096104630024 -0.94169824625047 -0.472249
H 4.90356041172873 -2.69048006976119 -1.22949
H 3.88853762022070 -2.64881492496000 -2.67785
H 4.89230904699546 -1.18987635786475 -2.0333
H 10.29160089768827 2.54775407264202 -6.29252
