# Supplementary material for: A light-fuelled nanoratchet shifts a coupled chemical equilibrium
Source: Nat Nanotechnol. 2021 Dec 16;17(2):159–65. doi: 10.1038/s41565-021-01021-z (PMC8956507; doi:10.1038/s41565-021-01021-z)
Supplement: Supplementary file 3 — Supplementary Data Set 2. Gaussian output and xyz files for computed structures. [file 41565_2021_1021_MOESM3_ESM.zip › +1-protonated-sampled-sturctures/SRR/1-H-opt_153.xyz]

260   0
energy: -42.793402331496 gnorm: -0.460186
C 11.80225948736505 -1.78393529755063 -4.27229
C 13.02791403907802 -1.67978958980141 -3.25769
C 12.33273412046719 -1.22474146331580 -5.6364
O 12.96449268210042 0.03530971949023 -5.47463
C 8.22145566546796 -1.30757690085750 -6.78433
C 7.00909665644834 -0.60483750260201 -6.23511
O 7.32089060187409 0.78594265910054 -6.132
C 8.64128831896707 -0.46484098568900 -7.92149
C 12.80287406972615 -2.24762957687239 2.12812
C 12.15391344580716 -1.18285110454525 3.1292
C 11.78592812331577 -1.81767506111005 4.45341
C 11.53979361340424 -0.78716061494252 5.56101
C 10.17973640329691 -0.02175233382827 5.49092
C 9.01817541451725 -0.81315797156821 6.01791
C 7.66732078086187 0.03964288084482 6.03329
C 6.44377206413201 -0.37433572051373 6.97752
C 5.64769066060315 -1.50072094663611 6.36997
C 4.63719048958250 -1.11033880261894 5.25962
C 5.12681167946803 -1.07030511760899 3.80444
C 4.05162166260504 -0.67205111504852 2.75551
O 4.64599149423800 -0.60222038714003 1.44893
C 8.40432881586450 -4.76646330663186 6.03659
C 9.91113732575126 -5.18346515005090 5.98173
C 10.24758070715549 -5.60365253746474 4.55836
C 11.28103371046891 -6.78122296199791 4.34686
C 11.34962608434336 -7.27476248428803 2.87616
C 9.98718117564242 -7.65619065910644 2.29881
C 10.01874785479498 -8.39821259780347 1.00048
C 8.56951372684512 -8.48799120619736 0.400083
C 8.50579055831594 -9.37938926225445 -0.837325
C 7.11199928233456 -9.60095733913366 -1.49912
C 6.43537159308943 -8.26895314380712 -1.93694
C 7.21141752951707 -7.57478876698433 -3.12477
O 8.53512924400748 -7.20185621825545 -2.85402
C 5.88224068681236 0.10074706179003 1.46022
C 9.25911356585362 -6.68881252160932 -3.94419
C 7.16164002771266 -0.55922368014784 1.42238
C 8.29123518338004 0.12781719823385 1.70519
C 8.27442096356164 1.45264080727596 2.06327
C 7.07232460848730 2.09123602120281 1.99415
C 5.89287742678739 1.42738722188922 1.78697
C 10.66032011622853 -6.79447189831069 -3.88619
C 11.44599205170121 -6.53227209725962 -4.93309
C 10.88626340925406 -5.86604168222805 -6.06788
C 9.46659342843477 -5.67088799859227 -6.0728
C 8.65023263558198 -6.19954487346881 -5.07678
C 9.46802408961793 2.15649242332164 2.29039
N 10.56962166802309 1.55737770697819 2.52301
C 11.71777904524256 -5.48949671333769 -7.0984
N 11.50300934469731 -4.66700082638860 -8.13429
C 12.10814362184902 1.19961408501837 -5.4235
C 6.86686544863255 1.19523059419746 -4.82857
C 10.66910565016186 1.20596431986983 -5.3022
C 10.03168884330336 2.41577427509147 -5.36812
C 10.66897684137079 3.62686351390011 -5.3811
C 12.07358798202594 3.60483356968609 -5.39226
C 12.83462076388225 2.43172322393038 -5.44576
O 9.86448866347256 4.79408049263218 -5.38048
C 10.26161559398453 4.38538545940628 -8.7117
C 9.63557082691714 4.08518086558819 -9.98626
C 10.34740314538687 2.93958570644146 -10.6996
C 10.64912913235326 1.59663395650336 -10.0202
C 12.05901702587388 1.67107951008632 -9.24639
C 12.63038321881215 0.31559248591134 -8.96574
C 13.38037632947096 -0.35280715254284 -10.1422
C 13.62309769228972 -1.78513297272473 -9.85859
C 12.34714672177658 -2.50560111079701 -9.27872
C 12.66772651009952 -3.89615411644082 -8.58112
C 6.37251397604650 5.40734946263833 -0.0808237
C 7.49486436269267 5.84052099287376 -1.0265
C 8.75739572906841 4.88032865435340 -0.774121
C 9.74888540875703 5.21196832350936 -1.89675
C 11.03407996865634 4.39495089913304 -1.81286
C 10.73242857648883 2.84494338587701 -1.87941
C 12.05850688682131 2.10215421860550 -2.09724
C 13.08889928399908 2.18552377158591 -0.880686
C 12.46178208776903 1.75617005271567 0.452678
C 12.24154387301943 2.88673823518726 1.5041
C 11.71967816626433 2.27037456801963 2.78965
C 6.32218634767124 2.50395827645098 -4.66949
C 6.15157055551738 3.11816879180336 -3.44334
C 6.51066940629460 2.46595983731238 -2.2541
C 7.02112433443754 1.14122323865442 -2.39572
C 7.13525444329519 0.53540116958733 -3.67387
O 6.55399408630502 3.00915760218834 -0.898023
C 5.67802204200295 4.16895963205253 -0.760388
C 10.12012258318495 5.70958487382620 -6.4816
C 9.45607998264172 5.23060909218147 -7.77105
H 11.44215162618909 -2.79701687345449 -4.38981
H 13.41446197831173 -0.66775245734400 -3.42685
H 12.73681258180548 -1.85921183039495 -2.25628
H 13.68543536050171 -2.47638478161402 -3.60973
H 11.53119716059432 -1.19364418546938 -6.38521
H 13.10069747884600 -1.91435856742764 -6.06052
H 7.89971208450554 -2.34621242310273 -7.15524
H 6.69387682872313 -1.09408171946353 -5.27839
H 6.17127447185353 -0.76095940855758 -6.98481
H 8.95878614833885 0.56299395245053 -7.52295
H 9.49558959052246 -0.97768446405419 -8.35989
H 7.89076051905038 -0.24303610685796 -8.7085
H 13.88859257529767 -2.28452207998588 2.36473
H 12.57029013983511 -1.99244447664215 1.12406
H 11.22020321301473 -0.86812963110100 2.62919
H 12.96915190570243 -0.36569213160883 3.28088
H 12.67640351318457 -2.42000553843688 4.57647
H 10.97745561162968 -2.54160449742059 4.37236
H 12.34499661443116 -0.11565503127139 5.47733
H 11.63943762023189 -1.29012615766443 6.52078
H 9.98247117689935 0.09580703764047 4.37895
H 10.21860990711528 0.96246872569949 6.022
H 9.20956421607304 -1.10049768655139 6.999
H 8.94196069546812 -1.77499462264446 5.51953
H 7.31372328757241 0.19006971440956 4.98016
H 7.87670239896972 1.05894767936055 6.20275
H 5.70388245873452 0.47145448940682 7.03475
H 6.83037329772616 -0.63917145631722 8.00388
H 5.07820948717352 -2.03943765031795 7.12465
H 6.31978696623338 -2.31236835362403 6.081
H 4.37538404864804 -0.04865099734975 5.54127
H 3.63304727283044 -1.52579484252899 5.34188
H 5.46317700435594 -2.10279686760508 3.47515
H 5.99270176175861 -0.41984776500745 3.74058
H 3.54554734344062 0.29007662966638 3.00282
H 3.25633320720977 -1.38727823413043 2.69779
H 8.18011271474654 -4.34453666498114 7.06728
H 7.70332147002368 -5.58372076652950 5.92847
H 10.67168041167450 -4.38720483360318 6.2962
H 10.08012462045026 -5.89402593423620 6.76266
H 9.26898533760513 -5.91223502411559 4.1868
H 10.47622076859223 -4.74146208928522 3.98466
H 12.28016501629484 -6.54561503015713 4.75449
H 10.92744981596201 -7.59905379506575 5.04274
H 11.89955123070986 -6.67834116267780 2.17326
H 11.87536300872612 -8.24849431484323 2.89407
H 9.44202183871709 -8.25601498407753 2.93828
H 9.38033670225870 -6.74214775615834 2.10911
H 10.55825471464176 -7.80791634306808 0.283546
H 10.45830442144382 -9.38481340254693 0.839972
H 7.85239998197756 -8.91614856127953 1.13465
H 8.06598808516908 -7.51484144750022 0.223639
H 9.16468588582311 -8.90834650022865 -1.54486
H 8.97486565034409 -10.36834085365716 -0.601089
H 7.11931207491978 -10.36825369614293 -2.32096
H 6.38289367298416 -10.06137731293207 -0.792009
H 5.33119962524226 -8.33193442784632 -2.05985
H 6.53573136896036 -7.63215394407561 -1.14531
H 7.25762297259714 -8.13389149373475 -4.03948
H 6.69166488607532 -6.58444052207650 -3.41625
H 7.12955656433971 -1.63753539246798 1.32315
H 9.17939846926089 -0.41648971219307 1.97824
H 7.11580302771613 3.13606983849094 2.14194
H 4.97513742313308 1.86986148383683 1.9876
H 11.10913329614625 -7.15752735469120 -2.97662
H 12.54784544955895 -6.53889388928443 -4.84915
H 9.02671173952965 -5.16734927472195 -6.94256
H 7.54927917077187 -6.36981146143409 -5.31742
H 9.46386044820525 3.18876390613231 2.66875
H 12.77205736542597 -5.78599327453232 -7.06493
H 10.09644386580742 0.35333052530450 -5.17064
H 8.96442499076042 2.41051629412215 -5.32968
H 12.60422221510872 4.52647204351316 -5.47915
H 13.89417823628628 2.52139839816364 -5.58864
H 11.26905045094435 4.82890886621453 -8.79708
H 10.58087123182443 3.48362129909395 -8.23312
H 8.67916917998014 3.62712291432406 -9.84455
H 9.38002824771993 4.92045767639803 -10.7008
H 9.84617090851693 2.70258019397914 -11.7261
H 11.35567003373197 3.33739669748183 -11.006
H 9.83404961751405 1.32891596289208 -9.30723
H 10.64929788089438 0.79477821885797 -10.6976
H 12.78625082486658 2.31948605368234 -9.66549
H 11.89076873763977 2.20744820245774 -8.3577
H 13.31331754232721 0.39832056863044 -8.18262
H 11.81640373993126 -0.31869488672425 -8.73551
H 12.70174951583649 -0.32975930309891 -10.9958
H 14.33974849634452 0.14208769373073 -10.4965
H 14.08192030876650 -2.27544251424999 -10.727
H 14.35366231557980 -1.91661889341018 -8.94505
H 11.88650717467267 -1.89230254598288 -8.50695
H 11.50887944112073 -2.51750876546627 -9.96279
H 13.33402212733106 -3.77133798029234 -7.7233
H 13.07090241568902 -4.62768941187184 -9.29683
H 5.64434380892538 6.19692369852413 0.109046
H 6.81307461386470 5.16640370905631 0.901308
H 7.66989369276155 6.88490549035295 -0.852522
H 7.22450982733564 5.83567805379388 -2.1101
H 9.13631062273375 5.00206384787521 0.231221
H 8.41159781872392 3.86260423291069 -0.92721
H 9.28069991956224 4.98483934919169 -2.88848
H 9.94351317714644 6.30081210399402 -1.73383
H 11.71859776295261 4.62143496862742 -2.72149
H 11.66854050431870 4.50073712668869 -0.879687
H 10.14069319583211 2.65655957645369 -2.82883
H 10.20499770405408 2.34646921083257 -1.03095
H 11.74486713763207 1.07525693296083 -2.14848
H 12.52881980983601 2.39301982193550 -3.07907
H 13.87955352346486 1.46783759871668 -1.11734
H 13.54306552378946 3.18417500446883 -0.888997
H 11.46815946728687 1.22974077508256 0.160264
H 13.02654931208901 0.99613204754735 0.946504
H 13.17539052912474 3.42957520188623 1.68978
H 11.51348032929823 3.58097135846149 0.981641
H 11.55978717083006 2.93909849323411 3.64897
H 12.52000409541583 1.67428325126825 3.19884
H 6.03654899523747 2.95602250989238 -5.59331
H 5.88063147393924 4.16528524599840 -3.40665
H 7.31589415679284 0.62838805988811 -1.46545
H 7.75472845959887 -0.37969739482638 -3.71577
H 4.88168325639332 3.81054420094123 -0.0180481
H 5.11087764976358 4.42735129285091 -1.65789
H 11.19696416524373 5.80268156655004 -6.54614
H 9.70114380217569 6.67830296379722 -6.19371
H 8.44856674837056 4.78906159678674 -7.47578
H 9.24769080998483 6.13451236999588 -8.43093
C 7.30666568906502 -3.29898141925388 -3.28761
C 5.97113889265316 -3.90407377611958 -3.03937
C 5.89275866710603 -4.04982202703361 -1.49127
C 7.28080628815216 -3.67171072912719 -1.04996
C 7.95316265281484 -2.97223531478020 -2.15161
C 7.97216153956773 -4.15460215387961 0.0779825
C 7.32780854387369 -4.44016796689721 1.47691
C 8.04419864432914 -4.01031347541680 2.64717
S 9.49220733052387 -3.05063802481348 2.57549
C 10.13811569029898 -3.96535964077281 1.31628
C 9.45060021593442 -4.37201131280086 0.151369
C 11.55425354389338 -4.17059496768565 1.40834
C 12.21548255805655 -4.80991282928327 0.369025
C 11.46659376072273 -5.34352116421273 -0.621957
C 10.09434609109524 -5.18771012932195 -0.754505
C 6.20686129226603 -5.29863496439661 1.65938
C 5.73826770841999 -5.61493266752634 2.88207
C 6.43073505033777 -5.11779061243052 4.01375
C 7.50546764740299 -4.27474885213966 3.86706
C 9.11949907101637 -2.18133120003123 -2.20744
C 9.58180453471829 -1.84664909379973 -3.49849
C 8.81524653688681 -2.11899620538147 -4.63886
C 7.69422626560163 -2.90774821868081 -4.55292
C 9.80577445758916 -1.60404582724341 -0.995512
O 10.72648238896048 -1.04954244863703 -3.62183
O 9.23385799160638 -1.50747790100743 -5.85161
C 4.88364636132712 -3.09833818478082 -0.8255
O 8.15646722531963 -3.76028726349536 5.08488
O 12.38589196554173 -3.61664267634825 2.39758
H 5.86342546909445 -4.82358962259418 -3.6467
H 5.24987822485584 -3.14952123327742 -3.4253
H 5.66538075195134 -5.06041477560589 -1.24391
H 13.27329526506324 -4.91560180567050 0.510136
H 12.03385789717119 -6.05038188274725 -1.21512
H 9.56698976435481 -5.58211775276992 -1.57294
H 5.61138782557784 -5.49336955579431 0.800312
H 4.81947316490896 -6.11741350494541 2.99694
H 6.14847579129047 -5.42178888658080 4.98091
H 7.16472191243901 -3.18098011873190 -5.4394
H 10.76781101784983 -2.04020263242017 -0.847298
H 9.84687466012180 -0.46196321534996 -1.04004
H 9.24626176580408 -1.83692810130203 -0.10168
H 4.37472025058731 -3.49629797832267 0.0194694
H 4.04312775882157 -2.87441774467470 -1.55286
H 5.21315175217089 -2.13863604615836 -0.455709
H 10.65064004311685 -4.08450330921508 -8.02786
