# Supplementary material for: A light-fuelled nanoratchet shifts a coupled chemical equilibrium
Source: Nat Nanotechnol. 2021 Dec 16;17(2):159–65. doi: 10.1038/s41565-021-01021-z (PMC8956507; doi:10.1038/s41565-021-01021-z)
Supplement: Supplementary file 3 — Supplementary Data Set 2. Gaussian output and xyz files for computed structures. [file 41565_2021_1021_MOESM3_ESM.zip › +1-protonated-sampled-sturctures/SRR/1-H-opt_154.xyz]

260   0
energy: -42.811415905081 gnorm: -0.457342
C 12.95461347084849 0.59377918085234 -1.56925
C 14.05186249997814 -0.03061095850219 -0.746973
C 13.53335520161750 1.51703944562207 -2.66599
O 14.41561330195917 0.73808892978673 -3.45571
C 10.68255574756467 3.82302905777787 -2.55547
C 9.30099763140309 4.48917793002354 -3.03745
O 8.96177059081198 4.29304192312371 -4.44612
C 10.84616133790878 3.89484886882477 -1.02442
C 12.96236566982761 -4.40142345877700 2.01831
C 12.05825074932237 -3.41938416839436 2.71567
C 12.83110181312142 -2.36854183543425 3.49055
C 11.89156766697195 -1.20500499993009 3.90786
C 10.75526399553172 -1.55000300336066 4.92336
C 11.30347238337416 -2.37384413886688 6.11977
C 10.20856258589655 -2.80624176571307 7.19853
C 9.43459624903776 -4.07871753983149 6.7399
C 8.38656072535359 -4.68651440862334 7.68134
C 7.74254054626159 -6.04383264932760 7.26461
C 6.99953126136867 -6.16081781542830 5.972
C 5.73945659280925 -5.34996357748208 5.90619
O 5.86589898294443 -3.95415436182357 6.10986
C 7.05090890379751 -8.12616761281511 2.92332
C 8.21875388411239 -9.02910987332523 3.24704
C 9.51437202579000 -8.67986628489103 2.45185
C 9.38116710407291 -8.41590972617141 0.965271
C 10.80618869132160 -8.16536799857789 0.380815
C 10.78154000032625 -7.29448110732994 -0.832651
C 10.14633861621150 -8.03517837202901 -2.09172
C 9.76227941731050 -7.09427412914503 -3.28554
C 8.64685942504316 -5.98570691378511 -2.94555
C 8.76024367479094 -4.79660101483428 -3.91252
C 7.40223039660611 -4.23431840426130 -4.24159
C 7.52789939069911 -2.87200483084723 -5.07297
O 8.65044553936947 -2.94764752722672 -5.96336
C 6.51464202339435 -3.20128001801118 5.05816
C 9.15418934292205 -1.70162764626920 -6.38071
C 6.57755399563508 -3.55444361047555 3.70125
C 6.98618601828493 -2.60896702914946 2.77985
C 7.29854436944280 -1.35873237972098 3.24058
C 7.20851625507177 -0.94910961569744 4.57213
C 6.84863628162679 -1.88026755769284 5.51909
C 9.37212391701407 -1.35470564348721 -7.73619
C 9.74041404395660 -0.04178055914156 -8.09652
C 10.02867924639003 0.93480340859432 -7.17598
C 9.82388654694965 0.56312739643356 -5.76571
C 9.42355781855773 -0.69889099418232 -5.42355
C 7.71337956359147 -0.36769483468080 2.21376
N 7.96594015872563 0.85379469007684 2.46238
C 10.64492436956212 2.17060869906144 -7.49077
N 11.01715076210937 3.16800980260694 -6.64124
C 14.04719779271435 -0.52308384659252 -3.99623
C 7.60209955244056 4.12194140210863 -4.67036
C 12.75472711998306 -0.81192183772831 -4.40655
C 12.36560170562255 -2.08278830967094 -4.82095
C 13.36215385642206 -3.07956623002560 -4.94808
C 14.63553983512184 -2.76569388311738 -4.54758
C 14.98632705223802 -1.52689027656411 -4.04585
O 12.95824645566717 -4.27988461478988 -5.51407
C 14.13447332101710 -3.34618600022465 -8.09596
C 14.65269880604177 -2.04624629789018 -8.729
C 15.85102678591164 -1.33517891655941 -8.10543
C 16.06888299398681 0.16155443050194 -8.39649
C 15.04890563361387 0.85743924593841 -7.4985
C 15.06025013808346 2.37827178017593 -7.77061
C 13.97950268421095 3.02359491047931 -6.95444
C 13.78358375231891 4.45686706771546 -7.40774
C 12.58050779937683 5.09155189778906 -6.68515
C 11.26683471575541 4.47319672708369 -7.1638
C 3.43541098360040 0.97737513796357 -5.99226
C 2.75735501090023 0.53683250734222 -4.79244
C 3.00783339802855 1.49540083902421 -3.65772
C 2.28205322718318 1.21409739723680 -2.32261
C 2.36362221608988 2.36870295107469 -1.30244
C 3.73530992790011 2.69426312996818 -0.782353
C 3.63692079186582 3.52396787827349 0.511857
C 4.97486721616251 3.86890977399657 1.06163
C 5.88748317193366 2.63052002521331 1.2109
C 7.35752692116504 2.96749160890234 1.48355
C 8.30132455458168 1.79717174532151 1.48993
C 6.57208417030436 4.50190696838599 -3.78441
C 5.28127512212950 4.19140460828368 -4.14334
C 4.95399965338292 3.57859850824875 -5.35391
C 5.99385246510638 3.21440466770394 -6.23145
C 7.28086413505763 3.50281399497876 -5.88714
O 3.53174827484296 3.33956943200082 -5.55863
C 3.15841143307779 2.43679059802923 -6.47186
C 12.18012620108363 -4.17512863414414 -6.68477
C 12.66744802694648 -3.20401163165719 -7.70997
H 12.54571424733215 -0.31353184709989 -2.05458
H 14.76817779175791 0.74028823900966 -0.615678
H 13.64994891837236 -0.36228870931380 0.178793
H 14.57422096015999 -0.83940916924906 -1.33404
H 14.18759102869122 2.19712206377633 -2.16481
H 12.71551072285457 2.06633038516782 -3.2426
H 11.56314322770913 4.35127204570742 -3.12709
H 9.33510748325114 5.56062516184929 -2.82998
H 8.55823758218548 3.99044000769801 -2.28915
H 10.24138120672531 3.14627352230207 -0.506926
H 11.89184530028234 3.73358161612242 -0.865245
H 10.51110721779828 4.90884195518375 -0.682482
H 13.61095036431852 -4.92583114777908 2.69649
H 13.71348664860823 -3.93246794922708 1.32341
H 11.33515175850081 -3.88889903567352 3.37001
H 11.48766541646792 -2.87134666782431 1.9563
H 13.64193518314559 -1.94543197544308 2.93138
H 13.27348452674378 -2.93664843042246 4.32657
H 11.40255582704716 -0.84132642969723 2.98165
H 12.42044597385170 -0.29727970191206 4.18529
H 9.94571505629846 -2.14684728996731 4.37523
H 10.21668983247131 -0.72123617673230 5.37934
H 12.11848468385382 -1.84973611775931 6.61163
H 11.82723236464181 -3.24915025594949 5.65845
H 9.51941191760078 -1.95957565544147 7.40464
H 10.77747804383704 -3.19252669740737 8.05561
H 10.21040375122293 -4.84933399473891 6.48616
H 9.01916030947228 -4.01811809902109 5.72883
H 7.58245086889268 -3.95630165178222 7.81237
H 8.83432113579950 -4.75374306040522 8.6669
H 7.13424056975075 -6.43456839479789 8.1537
H 8.57411389396137 -6.73482708931563 7.246
H 6.75070728287218 -7.22064883242736 5.75827
H 7.74009031277816 -5.72115710372075 5.21691
H 5.13933951694525 -5.75684437325263 6.76386
H 5.33203534933370 -5.53873429179406 4.89423
H 6.25410785179607 -8.14386385975762 3.73784
H 6.57986769412170 -8.40068595371152 1.97143
H 8.47630907865188 -8.89409610434466 4.3492
H 7.86133368323215 -10.02250868431943 3.15911
H 10.07984255389460 -7.86555970019869 2.9097
H 10.20891385908144 -9.57063843538002 2.51822
H 9.08675054211607 -9.33199130168284 0.435167
H 8.73640523441214 -7.57544065898281 0.645
H 11.27778268425503 -7.56477948628801 1.16717
H 11.26915181959444 -9.11082330309497 0.0995895
H 10.21040659393162 -6.40384691755251 -0.553421
H 11.76698925632248 -6.93884994528683 -1.13492
H 10.92386201432736 -8.62684195082968 -2.51372
H 9.39196970633093 -8.71393198670373 -1.83554
H 10.65777377735738 -6.58128624979816 -3.67303
H 9.39389708208230 -7.54467130251694 -4.24067
H 7.70123767863118 -6.56591034551193 -3.14867
H 8.77177486571228 -5.84756418626771 -1.80595
H 9.50784852260052 -4.11819056942875 -3.51211
H 9.19185204686535 -5.24996746466909 -4.89705
H 6.92217143621775 -4.97415569710491 -4.85277
H 6.71494924889022 -4.13589811583560 -3.45569
H 6.57938080224983 -2.63303257873487 -5.61549
H 7.66566773161732 -2.10665459541051 -4.32885
H 6.22921498830685 -4.44493636921194 3.26666
H 7.08876344661470 -2.78511353378499 1.67099
H 7.54197673167925 0.03109046719704 4.80599
H 6.83140287854691 -1.64679933598952 6.52852
H 9.12791095352333 -2.05908982526840 -8.54691
H 9.86763061926668 0.05305749070046 -9.12889
H 10.21990140478234 1.25263021569198 -4.97228
H 9.16580266486529 -0.98812745339370 -4.46093
H 7.80302124755038 -0.69114414088789 1.21253
H 10.79357105586212 2.35174446970981 -8.55981
H 12.00948388867148 -0.10312566693254 -4.16348
H 11.35341647708565 -2.22406598085010 -5.07645
H 15.43108419820934 -3.46889482837365 -4.80686
H 15.96003620247515 -1.38732782281804 -3.69502
H 14.75520227067150 -3.73551776324944 -7.25118
H 14.23000005489412 -4.16874056009483 -8.77784
H 14.84021493582603 -2.19776841632559 -9.82722
H 13.85272340977655 -1.32763695152732 -8.82342
H 15.76146499390758 -1.52912996702470 -7.01349
H 16.79565068854399 -1.90249361206769 -8.39601
H 17.04978453955535 0.60622398050258 -8.17773
H 15.84796781864903 0.38961547328790 -9.44927
H 14.09369571947212 0.47041411377511 -7.68433
H 15.45842940740095 0.73928755894666 -6.44498
H 16.00180518416487 2.85266400623506 -7.70138
H 14.83900538443493 2.38222680679858 -8.89077
H 13.05936948256647 2.46901324354422 -7.03697
H 14.29796624720886 2.89512816497703 -5.90546
H 14.69578004690007 4.92506841029666 -7.16261
H 13.70414389700359 4.53032954592771 -8.49629
H 12.78452448871847 5.02005728934618 -5.61102
H 12.58744129430858 6.13857579746000 -6.91577
H 11.21457161922329 4.69570104346455 -8.20956
H 10.38469166682127 5.05525644572369 -6.76817
H 3.16309727086604 0.35299573796069 -6.93448
H 4.54870719216933 0.92079472168868 -5.86869
H 3.07995514330467 -0.45297965672547 -4.49402
H 1.70293596356250 0.36409417399253 -4.86398
H 4.06513444171104 1.72241733634002 -3.51435
H 2.71310078443960 2.47350523754713 -3.88286
H 1.20164282092674 0.96176729785197 -2.47466
H 2.72300600647674 0.41514093156244 -1.7802
H 1.85946018397746 3.23995186494946 -1.70654
H 1.74733913874685 2.10053150344518 -0.433424
H 4.34783963933982 3.18769860923562 -1.57766
H 4.20700832193536 1.68665326242776 -0.562177
H 3.01730161153278 4.48314669783891 0.470013
H 3.13376870931001 2.88706850786855 1.20026
H 5.55875924357762 4.56547200810789 0.447773
H 4.87392148747201 4.41487355524839 1.98599
H 5.42855525447893 1.86110431498923 1.87461
H 5.85338729727485 2.09615997346581 0.21525
H 7.76025895233534 3.63089570471155 0.693347
H 7.39777586371495 3.47418487141924 2.46297
H 9.40250191113401 2.06784343497142 1.68824
H 8.34692413921003 1.29146164438680 0.547347
H 6.70557786720800 4.95543393822315 -2.84169
H 4.37093301810268 4.22283492290297 -3.48879
H 5.83913554121008 2.83788463078167 -7.2437
H 8.06395668149916 3.21277731520844 -6.57987
H 3.65912124579817 2.70281718272696 -7.38013
H 2.10343588691164 2.62589344945903 -6.68835
H 11.13443128935629 -4.01505793033460 -6.33381
H 12.18153955032145 -5.16851334788577 -7.0352
H 12.05919810884837 -3.15159196617864 -8.58456
H 12.65434167537119 -2.18136835749019 -7.21112
C 7.92915519519397 0.19116422313166 -1.9263
C 6.48729288586761 -0.11757563003180 -2.02725
C 6.35301513876466 -1.52419141146617 -1.30823
C 7.78407500999263 -1.82733034686167 -0.750419
C 8.63951946277986 -0.67999699068510 -1.05061
C 8.23732323589964 -3.10930435847980 -0.360123
C 7.32628310564767 -4.18733251679951 0.0931574
C 7.85079376486658 -5.08243635757183 1.03161
S 9.50373917231098 -4.85291615456649 1.75896
C 10.32224501500421 -4.32644976565568 0.325038
C 9.65522836104052 -3.50898744105902 -0.580442
C 11.64393677088055 -4.69148516006243 0.14738
C 12.43861694376216 -4.12846847986258 -0.900046
C 11.75033719913576 -3.31936717186298 -1.70837
C 10.43546133826497 -2.95211118671629 -1.59295
C 6.02234806137925 -4.38120584937601 -0.363738
C 5.20599711681467 -5.34009558203551 0.142697
C 5.67759257757809 -6.16060711525705 1.15848
C 6.97557115910369 -6.00224116979384 1.67677
C 9.93416051336697 -0.28369055142520 -0.713111
C 10.59063458850545 0.73879291730780 -1.37183
C 9.94005982352571 1.46972323708038 -2.43644
C 8.54974635621552 1.18718281899883 -2.66294
C 10.55651425550891 -0.72407219464026 0.529333
O 11.90278919923409 1.18628400600897 -0.912926
O 10.71314228090254 2.47414756396527 -3.0563
C 5.38405233736139 -1.55852594598396 -0.108437
O 7.42629074507837 -6.72778178868966 2.78456
O 12.30468884212141 -5.40135020390908 1.23
H 6.15943853407044 -0.05487038339019 -3.08154
H 5.87793348893679 0.56097762480995 -1.47945
H 6.23679069306287 -2.30081354874500 -2.00376
H 13.43986495749847 -4.32572654501525 -1.06055
H 12.36931974238859 -2.76714462606034 -2.38316
H 9.90398222671934 -2.36194041337329 -2.32195
H 5.93288986749379 -3.88054615625854 -1.28754
H 4.20351772373603 -5.47892351500054 -0.213361
H 5.09613562696618 -7.01290630947037 1.59792
H 8.14201964583980 1.56354963856901 -3.58694
H 11.42470425372127 -1.37168157127974 0.169364
H 11.02688348078312 0.04891208895554 1.09877
H 9.87045697964533 -1.27892327602971 1.16102
H 5.33309560660993 -2.48475275270548 0.480311
H 4.41503228735846 -1.25636380044791 -0.479557
H 5.62745933501154 -0.69216830461640 0.527844
H 10.83981124258223 3.07372952112893 -5.65696
