# Supplementary material for: A light-fuelled nanoratchet shifts a coupled chemical equilibrium
Source: Nat Nanotechnol. 2021 Dec 16;17(2):159–65. doi: 10.1038/s41565-021-01021-z (PMC8956507; doi:10.1038/s41565-021-01021-z)
Supplement: Supplementary file 3 — Supplementary Data Set 2. Gaussian output and xyz files for computed structures. [file 41565_2021_1021_MOESM3_ESM.zip › +1-protonated-sampled-sturctures/SRR/1-H-opt_155.xyz]

260   0
energy: -42.803434577573 gnorm: -0.465832
C 12.07920437102789 2.13223658238210 -1.83514
C 12.77204501416024 2.70238667473852 -0.577896
C 12.76426025381162 2.61932628294410 -3.16311
O 13.99982945160342 2.04831319123929 -3.32387
C 9.20299865414832 4.23429381636666 -3.99771
C 8.13170161132319 3.90517287669517 -2.94704
O 6.92736501517546 3.39105734374847 -3.59281
C 10.10207372782641 5.33087234287354 -3.71602
C 13.47943586912672 -3.70757147778315 1.72285
C 13.09643599482282 -2.43624689997659 2.39303
C 11.86395118279450 -2.53898025315525 3.18762
C 11.46850036340563 -1.23138723681264 3.9643
C 9.97062463611938 -1.30450597489204 4.54091
C 9.71511592395083 -2.49701895475600 5.49174
C 8.24066766531412 -2.72412881242396 5.86684
C 7.50636576872417 -3.49620967407070 4.84367
C 6.07079021958756 -3.64715732736609 5.20192
C 5.24877567649376 -4.60522567192240 4.30808
C 5.20632093677318 -4.17422955633952 2.79856
C 4.28247770275443 -2.96326105630116 2.51892
O 4.33758805577344 -1.95744990373222 3.46835
C 7.43261861286001 -7.48107880657918 2.14578
C 8.14033800072216 -8.23321876164860 3.24706
C 9.55961913975797 -8.51829653338675 2.94936
C 10.49622681224499 -7.27111922050531 2.65986
C 10.77126001338580 -6.89514230677668 1.1632
C 11.87571082985156 -7.84269416107271 0.585203
C 12.32461652609727 -7.37187575856116 -0.786421
C 11.12419549903964 -7.52090930938215 -1.76654
C 11.47845803868833 -6.99876348845426 -3.12173
C 10.28079083794841 -7.16233721832560 -4.06909
C 9.21531520917814 -6.09228746434097 -3.70345
C 8.17659601596625 -6.05634103053699 -4.87506
O 8.81862295351283 -5.79642993663651 -6.198
C 5.27600586507425 -1.02923947125131 3.1279
C 9.34735261296430 -4.54169545957913 -6.32983
C 6.29153324625942 -1.20609589309371 2.15714
C 7.11316921555067 -0.20197085065782 1.78132
C 7.16911685021775 1.03433225787699 2.44473
C 6.28315498476280 1.18467308053342 3.51151
C 5.39006849642903 0.16433786467843 3.78439
C 9.19773810523944 -3.47218215018168 -5.44413
C 9.83378519751083 -2.22744657755539 -5.77965
C 10.48305518879180 -1.96907193897428 -6.96712
C 10.60716415514158 -3.07074860344471 -7.85952
C 10.06984907998454 -4.28995990060956 -7.53887
C 8.11027784963867 2.07763699528948 1.96449
N 8.01294119585456 3.29739515969003 2.36881
C 10.92770488608652 -0.67807942998414 -7.33456
N 11.55817904132143 -0.29530145640998 -8.53642
C 14.04655813375920 0.77290536342607 -3.77147
C 5.89834062746761 2.88919217817466 -2.7572
C 15.18100747592480 0.01610880544612 -3.5432
C 15.24165272464751 -1.33504244884333 -3.94283
C 14.19557106596904 -1.87225200490785 -4.74032
C 13.05198029548794 -1.08837974992152 -4.9423
C 13.00628751654632 0.19376890352373 -4.46088
O 14.49430013917148 -3.14913148888919 -5.25122
C 15.86013303395044 -4.04558871921917 -7.59599
C 15.68453230937048 -3.06384137481782 -8.77979
C 16.93798026715024 -2.43734602500266 -9.41105
C 17.72393698187274 -1.43954749353599 -8.34606
C 17.14348798536637 0.02743521373162 -8.35738
C 16.29903887511855 0.36215578483285 -7.1021
C 15.22700990216562 1.42062021719515 -7.30576
C 14.11393452956238 1.08274966445151 -8.36507
C 12.75833289627748 1.88184331795993 -8.2401
C 11.67300473895052 1.12314235050500 -9.0008
C 2.07699131757510 -0.45364136228845 1.045
C 1.10295681811458 0.19794591330515 2.05859
C 1.36943132909741 1.74497416134020 2.15188
C 2.80020864721450 2.12531787321491 2.71398
C 3.02905878803984 3.60826353426568 2.77945
C 3.05665223427488 4.40991492399101 1.47382
C 4.33453346636442 5.29480075557557 1.31745
C 5.69582344894737 4.65649621519026 1.35044
C 6.73551472089812 5.64093488360377 0.743649
C 8.02062800649470 4.79737380402466 0.533334
C 8.76451746658075 4.32371593936454 1.80751
C 6.12064770734887 2.24524996822078 -1.56219
C 5.12083414758423 1.62578637535550 -0.821206
C 3.76256702898151 1.73934096124371 -1.20129
C 3.51794637191874 2.35679095169447 -2.43336
C 4.58443195122976 2.84501215147099 -3.24646
O 2.63686365292458 1.44175072851098 -0.323109
C 2.47696594673393 0.07256515532462 -0.299379
C 13.71389810562178 -3.40269298696727 -6.42341
C 14.47017521508045 -4.47221208788443 -7.27957
H 12.27224517114855 1.05725696073306 -1.86145
H 13.77096349568914 2.36886146369229 -0.726943
H 12.65279284802131 3.74357345083602 -0.615602
H 12.23717946473563 2.23516015741799 0.260956
H 12.95051624892925 3.71983930783615 -3.06764
H 12.23196838691760 2.59710699607669 -4.09845
H 8.63571892133891 4.40544193504799 -4.91466
H 7.85811100821187 4.65884831369287 -2.23635
H 8.56645558776178 3.13229882635977 -2.267
H 10.85966075467329 5.17971362275999 -3.00999
H 10.71358552658010 5.60050054687478 -4.55109
H 9.61831517411485 6.25332819338325 -3.3361
H 13.94177158272206 -4.38598328126633 2.45243
H 14.19681345321646 -3.51606340615817 0.911967
H 12.85437758690692 -1.73720336661379 1.60548
H 13.99936828581098 -2.08000891840557 2.85798
H 11.96597080144360 -3.33547667994509 3.96148
H 10.97186049868274 -2.89182922541883 2.64893
H 11.54228583504714 -0.40511656427009 3.29119
H 12.16039153269549 -1.06252057672307 4.793
H 9.30475372965135 -1.44310126689434 3.6778
H 9.60726738507481 -0.32277731225385 4.95479
H 10.42887350298191 -2.42018906208180 6.34149
H 10.01483487790812 -3.36541286226357 4.98686
H 7.56256529440614 -1.85356399455784 6.09385
H 8.18274526600301 -3.17216060699516 6.8636
H 8.05481220610375 -4.47766513647110 4.84158
H 7.62186572149608 -3.08042581629117 3.84905
H 5.64761100393842 -2.63970069571299 5.24982
H 5.96008378723713 -4.06214909747016 6.2156
H 4.19673017493336 -4.71426675346613 4.70036
H 5.78558983949708 -5.55780851605708 4.26205
H 4.92981045445547 -4.98095735983509 2.14777
H 6.20436976995819 -3.91799132813159 2.46116
H 3.28057712072483 -3.27496692377768 2.54743
H 4.31926905930254 -2.44086267563844 1.55235
H 6.32989783011340 -7.47422779932189 2.43145
H 7.44368460373177 -8.06000358125356 1.2229
H 8.01489128545767 -7.74721129984776 4.2538
H 7.57155238386534 -9.16944387372367 3.35726
H 10.05642420416659 -9.20706870777488 3.74954
H 9.62075755527950 -9.08275208512142 2.03045
H 10.01921786660165 -6.41521338733261 3.17057
H 11.37864495572740 -7.41698811259099 3.19615
H 9.82975935321088 -7.01816637086441 0.645143
H 11.05540930984392 -5.83894832423327 0.948705
H 12.80902256571093 -7.87107606808796 1.20911
H 11.56678708895732 -8.93756114609138 0.705662
H 12.56077030005900 -6.36077976083401 -0.727533
H 13.16605032818217 -7.95357015001796 -1.16074
H 10.83692849005248 -8.60940641234142 -1.89893
H 10.25961712480744 -7.03243415277542 -1.31624
H 11.75576876134011 -6.00225110544611 -3.03597
H 12.36774587387745 -7.52877128491986 -3.52257
H 10.63896052182018 -7.07989540903750 -5.0983
H 9.78984928048049 -8.14257189292658 -3.82913
H 8.60879172105155 -6.45860550537807 -2.89319
H 9.62392094229347 -5.17151382060640 -3.42488
H 7.74764481911119 -7.04051044109978 -4.93824
H 7.32067306603415 -5.41219131034580 -4.61065
H 6.30980582834895 -2.16711997465908 1.63947
H 7.73309583878433 -0.31750286253135 0.967251
H 6.28653834379493 2.07960771989270 4.11132
H 4.81764489802183 0.29109888268254 4.65795
H 8.71452395986796 -3.59135467239657 -4.57993
H 9.65104499918015 -1.30314878096106 -5.20995
H 11.16532430497581 -2.97650997759437 -8.77617
H 10.19212169318165 -5.08702386624882 -8.27031
H 8.66574316357276 1.89843028558144 1.06303
H 10.83310513023013 0.13245393581188 -6.73228
H 15.93298000962753 0.38057228118807 -2.82682
H 15.96123818103589 -2.12967718536758 -3.63455
H 12.18684634393818 -1.44717573391939 -5.50607
H 12.12418964433967 0.79990333197374 -4.60056
H 16.43793959474893 -3.75132999418879 -6.68236
H 16.38212847251497 -4.89617346777740 -8.04325
H 15.02501180630568 -3.38965214746304 -9.62284
H 15.06428727367133 -2.25887022589902 -8.40437
H 17.62381770641259 -3.19789968196701 -9.60347
H 16.79972310020429 -1.86039571279808 -10.2772
H 17.59862882849815 -1.92283748488961 -7.34326
H 18.77535589271145 -1.41808906260228 -8.5611
H 17.89232519535186 0.85658671081617 -8.51417
H 16.52204582159976 0.05170742493240 -9.26413
H 15.84995165206724 -0.52807728818363 -6.66977
H 17.02139481669585 0.78622557089206 -6.29315
H 14.73199372498828 1.57554617599411 -6.326
H 15.77837490009629 2.26550196311133 -7.67935
H 14.46176342848322 1.10318002925698 -9.36661
H 13.76708452317076 0.02795202476354 -8.16713
H 12.49672120998916 1.97977860968999 -7.20443
H 12.83222883707120 2.94092347883284 -8.64784
H 11.90413606570894 1.16096366106994 -10.0382
H 10.67084400832521 1.67147660386564 -8.96857
H 1.83650513044443 -1.50821861846348 0.903457
H 2.95883105266132 -0.45660750873334 1.70174
H 1.22398870906114 -0.15956366116185 3.17142
H 0.01347347105568 -0.00557472535885 1.85012
H 1.11691514704832 2.21435413810766 1.20047
H 0.61887710194158 2.19455278241258 2.82987
H 3.01090741246131 1.70071813087858 3.75291
H 3.42318832009775 1.46850715337499 2.08768
H 2.25750753001381 4.07941319421149 3.45689
H 3.92195151743902 3.67547853263266 3.36374
H 2.17219328002829 5.06977019442419 1.21278
H 3.07942881812226 3.74183712175513 0.622781
H 4.11593032846774 5.88768110662215 0.350677
H 4.37673639988225 5.97591254571536 2.20348
H 5.95824505358758 4.29494657806193 2.34109
H 5.66981719857355 3.73289249639856 0.755078
H 6.39095734182370 6.19166327655353 -0.129101
H 6.84813796526631 6.51716307161605 1.47056
H 7.72969230889475 3.93270006367547 -0.027561
H 8.80101163209921 5.40423071319676 0.127542
H 8.95437084929012 5.12194913383411 2.45686
H 9.75685914913683 3.90391771085693 1.50584
H 7.11552544805617 2.20162187733616 -1.21488
H 5.40569518212819 1.13775348252329 0.0795633
H 2.56230533484673 2.17301949238207 -2.75051
H 4.40380559711371 3.22520254984002 -4.21111
H 3.33860436467104 -0.40832894688071 -0.723839
H 1.75001776264642 -0.20295743913481 -1.06955
H 13.69178057916254 -2.40109168377960 -6.93123
H 12.74402905907720 -3.89282358196633 -6.16884
H 14.39909184316133 -5.44804934352336 -6.78761
H 13.91931571158088 -4.53575535393139 -8.17484
C 8.07371405567232 -0.10375174507375 -3.8633
C 6.88019863226738 -0.83894677888009 -4.32895
C 6.71175457215969 -1.96419577914117 -3.19941
C 7.94211921452445 -1.87703802293066 -2.34691
C 8.61643336170566 -0.63439133558871 -2.68704
C 8.53927561773964 -3.02574145076905 -1.69661
C 7.73483557462187 -4.21224290344287 -1.23538
C 8.11381923236815 -4.67421762301497 0.020262
S 9.39548682364466 -3.86699592740895 1.00786
C 10.48267672366355 -3.47045376463360 -0.294299
C 9.93971596397176 -3.09902256960029 -1.55479
C 11.83618349405886 -3.69897864559742 -0.0622232
C 12.63317749591725 -3.45722239528860 -1.16036
C 12.19350589341383 -3.03902643903479 -2.40732
C 10.83987417391344 -2.78268115337485 -2.5755
C 6.71386856340557 -4.87614807433959 -1.97127
C 6.03921100897091 -5.89594063175007 -1.37248
C 6.41912455223944 -6.41841622187214 -0.131554
C 7.44590907177063 -5.80854837375078 0.57827
C 9.61513484638956 0.09622368486092 -1.97228
C 9.92958833058142 1.34622997830468 -2.48469
C 9.57061830021071 1.76704089325272 -3.79397
C 8.57075116637924 1.03123760842200 -4.42676
C 10.07383258004895 -0.35082917581104 -0.62802
O 10.64846469602845 2.27246987186902 -1.66293
O 10.01757367603520 3.03488857646964 -4.32958
C 5.42348953526591 -1.75479965209339 -2.39256
O 7.87261394455370 -6.18223086788342 1.88121
O 12.39455145068720 -4.32504125110651 1.10351
H 7.16777442159087 -1.20830934335228 -5.33363
H 5.97137652612127 -0.18856691104584 -4.40052
H 6.59719915215863 -2.94211118408269 -3.66279
H 13.70566746865611 -3.60379524901726 -1.01795
H 12.93210402026865 -2.97725353506775 -3.20336
H 10.40441293113241 -2.61216906613111 -3.54502
H 6.47713319139999 -4.71070773437776 -3.0337
H 5.38662712151593 -6.52125523325433 -2.0012
H 5.68704934573443 -7.07598816105191 0.398483
H 8.16871649260080 1.55167965371000 -5.28367
H 9.36507527444593 -1.06192487026628 -0.0478601
H 10.95750040006993 -0.95790668608785 -0.700575
H 10.26409578471516 0.47600685787274 0.0774964
H 5.51727561576523 -0.84792461102677 -1.74771
H 5.28914020711980 -2.55804102019577 -1.65026
H 4.51141400953332 -1.63756626089417 -3.01201
H 11.54626352620112 -0.91868194424832 -9.3351
