# Supplementary material for: A light-fuelled nanoratchet shifts a coupled chemical equilibrium
Source: Nat Nanotechnol. 2021 Dec 16;17(2):159–65. doi: 10.1038/s41565-021-01021-z (PMC8956507; doi:10.1038/s41565-021-01021-z)
Supplement: Supplementary file 3 — Supplementary Data Set 2. Gaussian output and xyz files for computed structures. [file 41565_2021_1021_MOESM3_ESM.zip › +1-protonated-sampled-sturctures/SRR/1-H-opt_156.xyz]

260   0
energy: -42.787047851206 gnorm: -0.464691
C 11.72965865203344 1.80367178603133 -3.11474
C 12.89204029423034 2.46869985845582 -2.32423
C 11.95482884273898 2.11843614017846 -4.5966
O 13.16405828640890 1.54845035391990 -5.05489
C 7.97228882487169 3.59657258042717 -5.09391
C 7.96270227151511 4.45974307874249 -3.74092
O 6.68906920607257 4.78516859460821 -3.41381
C 7.98247883665981 4.37954256118394 -6.37254
C 12.87728019860044 -1.47482814195418 2.71251
C 12.05561064544607 -1.13207685942650 3.99565
C 12.00566236162088 -2.31633311497313 4.94511
C 10.93992416812814 -2.02894177080058 6.11101
C 9.48617890465624 -1.94559909104482 5.57845
C 8.54246964068912 -2.83603389880058 6.42584
C 7.05243426079244 -2.76457222504869 6.25712
C 6.51332614387622 -3.35662821628840 4.89567
C 5.09422860048836 -3.91024716067341 4.81224
C 4.77073466230735 -4.74157623480830 3.55065
C 5.05142785060030 -4.07657215408025 2.20247
C 4.23166277543648 -2.82962688397824 1.9319
O 4.41805743363472 -1.73644321361927 2.86911
C 8.30021840527554 -6.91850085525244 3.57363
C 9.31700615555873 -6.89387619762653 4.78921
C 10.77715517632079 -7.28845222474771 4.26627
C 11.49060221042513 -6.11581662046698 3.50378
C 11.64134197322079 -6.18874264655163 1.9061
C 12.41979578646958 -7.43852711857117 1.41847
C 12.91580872810324 -7.30251086399949 -0.000176822
C 11.81941855653643 -6.87849075331256 -0.960804
C 12.45851388984965 -6.66228312104453 -2.37295
C 11.45337178794912 -6.76910159791189 -3.5539
C 10.46777847147005 -5.64943505041992 -3.63934
C 9.25908051806160 -6.05532430339580 -4.50361
O 9.42048869895518 -5.88046005689148 -5.93893
C 5.52301552253696 -0.93024050641020 2.81312
C 9.32615292792875 -4.52532834959941 -6.4105
C 6.52221261281224 -0.97543692941941 1.89408
C 7.68478272806389 -0.28388902301245 2.04699
C 7.86738614732459 0.55056687385370 3.12685
C 6.83150337831666 0.64444658408461 4.07227
C 5.67742732152969 -0.05482999827571 3.91016
C 9.23446157220255 -3.42663217510000 -5.53405
C 9.26368062373705 -2.15401734014758 -5.99156
C 9.41406628022837 -1.86998239607701 -7.34945
C 9.53111971093354 -2.95852535535500 -8.24967
C 9.44512995737111 -4.26296675416285 -7.76683
C 9.01936298794374 1.42259824176155 3.18455
N 9.96738667689358 1.46118638843283 2.30394
C 9.55488630373122 -0.50356077445182 -7.74402
N 9.57635574507573 -0.11570588522260 -9.09394
C 13.16406435984938 0.13786176531297 -5.02225
C 5.99869530241422 3.66921268699037 -2.95818
C 14.41768773309558 -0.44351076438413 -4.95159
C 14.47500400856289 -1.83213657660788 -4.86266
C 13.37933470164415 -2.61684721688198 -5.03817
C 12.13977581946434 -2.08654215166608 -5.26787
C 12.02651498257858 -0.66452986777784 -5.17805
O 13.50133880534635 -4.02710680284090 -5.2087
C 14.34419956652632 -4.36426185039422 -8.4907
C 15.01401002622116 -3.31049008591898 -9.33133
C 15.98668869341297 -2.34815132498586 -8.58171
C 16.36458004265859 -1.01283673730582 -9.29984
C 15.15620232522317 -0.00397884478869 -9.37281
C 14.84104586532632 0.75703664839685 -8.10469
C 13.59240991688513 1.63702876117998 -8.27773
C 12.27015498017485 0.90541821635402 -8.30305
C 11.05971741288644 1.83579720979176 -8.65817
C 10.02834655989456 1.21390835328534 -9.55339
C 1.49314510388516 0.65882142343942 -0.749985
C 2.14124339811816 1.77125448391472 0.0308347
C 3.15052758154205 1.04242490733158 1.04334
C 4.00270786346339 2.10383126268954 1.81568
C 5.31629732646007 2.54433247547489 1.13213
C 5.95738473869496 3.88045035097850 1.6822
C 7.38368451505865 3.98284554874177 1.23213
C 8.35172989814063 4.51634668405089 2.40186
C 9.70845032490513 4.89539576548385 1.95605
C 10.54540007110442 3.79199321952978 1.30503
C 10.83986524423021 2.54331022809736 2.25401
C 4.69688839262969 3.47079843922271 -3.37268
C 3.92394163673432 2.42275025448444 -2.94922
C 4.48904786306346 1.45209860919572 -2.07509
C 5.84197079678168 1.60198635422124 -1.64985
C 6.54437311895718 2.72311841597568 -2.0172
O 3.84105470282842 0.28125379549158 -1.61168
C 2.43026518294840 0.25970424103701 -1.86756
C 12.88939952725315 -4.51862537700184 -6.34284
C 13.15707198744432 -3.78065867713813 -7.63453
H 11.78641173310219 0.69145911611026 -2.96326
H 12.77810814761541 2.39835736561027 -1.17391
H 13.78614384595664 1.97655622324385 -2.56072
H 12.91038467563593 3.56634614532663 -2.58775
H 12.03322451479050 3.23578136979748 -4.73731
H 11.14062039613554 1.82972583965758 -5.25913
H 7.05656157923190 2.99687295649002 -5.02331
H 8.67686801700086 5.32722367422575 -3.78185
H 8.40729631802818 3.84496932925183 -3.02916
H 8.82226442584687 5.05857257801533 -6.3684
H 8.01468969614841 3.73723412021405 -7.29635
H 7.14213380569435 5.07680994003062 -6.30893
H 13.93888396815821 -1.55538162400337 2.92173
H 12.80030643166758 -0.72653258711350 2.0015
H 10.97298729439390 -0.92815169255345 3.64438
H 12.28861999880188 -0.14944209288054 4.49826
H 13.04953364959652 -2.54191554531413 5.20826
H 11.65052881336060 -3.22011063577005 4.32979
H 11.21715634149692 -1.03808926618676 6.5005
H 10.93930534074078 -2.73597282265730 6.94912
H 9.41022892058814 -2.24177147586038 4.46788
H 9.17346386803298 -0.87101215272366 5.50916
H 8.79053813254942 -2.60688026898511 7.4544
H 8.87036833123379 -3.85630109589354 6.23384
H 6.68721039794689 -1.76915184772554 6.34597
H 6.38875181057789 -3.34972025616608 6.98952
H 7.24068872068384 -4.14177340996640 4.64152
H 6.64755242427880 -2.62046723120125 4.05548
H 4.55806590552499 -2.91977660284762 4.84341
H 4.88893587040226 -4.50167856290013 5.74539
H 3.72257015234305 -5.08001407826325 3.54392
H 5.36792187634532 -5.71328770119569 3.51288
H 4.98527294898063 -4.84594678200552 1.40287
H 6.15797739111660 -3.71939275574785 2.16216
H 3.10804248847647 -3.08081177407453 1.9747
H 4.42613940295681 -2.30931247419010 0.959995
H 7.40447688598514 -7.42292697839670 3.9837
H 8.56405925450024 -7.50245179431291 2.72977
H 9.27993498798697 -5.92439508451327 5.2787
H 9.17700282126102 -7.71008864941445 5.55738
H 11.40274352312194 -7.46369241614538 5.18667
H 10.67188959768937 -8.24255852073097 3.7053
H 10.89356667215016 -5.26493240844191 3.79487
H 12.46367356810770 -5.92821632903710 3.97211
H 10.62096707824098 -6.07857762689740 1.45991
H 12.18273575117271 -5.35931885869393 1.6923
H 13.29247694172788 -7.59138518901516 2.14003
H 11.85360020347815 -8.31774300555252 1.66966
H 13.73979881134936 -6.48243664611874 -0.0485448
H 13.38757358243553 -8.21975861355371 -0.432517
H 11.11897892790386 -7.72439910262790 -0.969142
H 11.36426258473257 -5.95157962900403 -0.641786
H 13.08293335690021 -5.75976523624894 -2.28808
H 13.21006867710219 -7.46229522442073 -2.58921
H 12.05949009636231 -6.78120097225275 -4.45656
H 11.02182619372440 -7.76724625148008 -3.52127
H 10.01223402782607 -5.41269918909704 -2.68885
H 10.83088692408850 -4.73118386031250 -4.08785
H 8.80501884362412 -7.07983852015929 -4.32457
H 8.46780358019683 -5.36815636158184 -4.25332
H 6.34216792766992 -1.46934809081747 0.948868
H 8.58623794279374 -0.34590939921998 1.46199
H 7.06186744411505 1.35405530460226 4.88055
H 4.87337711224188 0.11212249651815 4.6402
H 9.13915274818978 -3.59134896532564 -4.52313
H 9.22575282540256 -1.20042734793294 -5.47425
H 9.41312307656855 -2.73367754740677 -9.3435
H 9.44660562565909 -5.04650309589161 -8.48436
H 9.15929922249819 2.11627075257855 4.01326
H 9.31204881671995 0.26758173698576 -7.05302
H 15.28294856617474 0.13445003554195 -5.09785
H 15.37379212011672 -2.43565748834097 -4.76723
H 11.30044733198046 -2.78333793177678 -5.28832
H 11.13278791374798 -0.11769842212970 -4.97031
H 15.10887973536503 -4.84689933874586 -7.90668
H 13.98017460273585 -5.16594424413471 -9.10648
H 15.49213416770303 -3.64058231794104 -10.2716
H 14.27306833999196 -2.68718341265352 -9.79323
H 15.56998214688142 -2.07415738318583 -7.58109
H 16.90284138581682 -2.90266885256655 -8.42004
H 17.12263294618525 -0.46791929432779 -8.71485
H 16.72323259751438 -1.36991503703285 -10.2972
H 15.38650014158043 0.76003298189848 -10.1228
H 14.30727539504175 -0.39507057751810 -9.82
H 14.70880632121029 -0.12339735045889 -7.40507
H 15.62393248772160 1.43851583636084 -7.61684
H 13.66323382389591 2.39635294271523 -7.50106
H 13.74219348580403 2.22419374412374 -9.1993
H 12.30812723517090 0.06442851493137 -8.98928
H 12.03461393221974 0.38558936717821 -7.40905
H 10.62907262517288 2.21097427847859 -7.7039
H 11.35959124779513 2.79399550936401 -9.12209
H 10.63401812791958 1.12954300656793 -10.4765
H 9.10539642003821 1.79729207456462 -9.78796
H 0.53405900004440 0.99790032388414 -1.26875
H 1.24536729026448 -0.21790588255526 -0.189063
H 1.36555106606470 2.20557565457291 0.698295
H 2.71527997416678 2.54373650712332 -0.526238
H 2.58025541709228 0.31883946335972 1.69293
H 3.93213558978094 0.44238876603582 0.484285
H 3.33537325196105 2.88726665693029 2.12811
H 4.34992642606565 1.65031434840106 2.7626
H 6.09160054471490 1.82507982470375 1.04096
H 4.97411845889007 2.76594992357696 0.117608
H 5.83233244545019 3.88023504956039 2.81811
H 5.38962234504779 4.70405708786283 1.31466
H 7.75553896006223 2.96191724764429 0.975066
H 7.56734243648470 4.55952529728216 0.312658
H 7.76078068440519 5.29923931067183 2.91745
H 8.41243768623799 3.68223937697101 3.13889
H 9.70732044709265 5.70485064494788 1.30504
H 10.21813745539183 5.25370277567485 2.80791
H 10.03965488386887 3.33571855871123 0.393197
H 11.46490141162468 4.18792382079867 1.00481
H 10.91699046490949 2.90059736658436 3.27022
H 11.89770633155388 2.15780783797188 2.14026
H 4.22692950393041 4.21211168077325 -4.02724
H 3.02559083484404 2.23068433475880 -3.47301
H 6.25139034059624 0.85552807647115 -0.987656
H 7.61652358233514 2.83921260886176 -1.70867
H 2.20211138073342 -0.85161351269135 -1.93192
H 2.13746528686178 0.62665215275902 -2.83223
H 11.77541424895011 -4.59366574965056 -6.09542
H 13.22008305951770 -5.54792641000305 -6.40755
H 12.27144047600632 -3.87346195432760 -8.22858
H 13.47568874263746 -2.75544400502683 -7.38963
C 7.49850288930128 -0.46441552025227 -3.55361
C 6.50323697482061 -1.61317848598745 -3.83004
C 6.76763335336690 -2.59839115186760 -2.67009
C 7.94317806301598 -1.99847666660076 -1.92134
C 8.29061110463639 -0.70129753288909 -2.46698
C 8.64043959443105 -2.85002593852714 -1.01684
C 8.02683440793692 -4.04918783340531 -0.302914
C 8.25306892551832 -4.31009325928835 1.07765
S 9.09313726052416 -2.96279831457912 1.90956
C 10.44264704316101 -2.79190477437234 0.74451
C 10.02464966768311 -2.68272858163712 -0.594321
C 11.81206694815720 -2.86451859962729 1.01627
C 12.70732807266435 -2.91841782603076 -0.0446367
C 12.27333493209401 -2.78461755434208 -1.35942
C 10.95791109795718 -2.69965854770874 -1.61856
C 7.44936354623894 -5.13065213087015 -1.06018
C 7.13290019644487 -6.35905016335674 -0.456224
C 7.28434650613886 -6.57318251999807 0.895078
C 7.88153063297581 -5.51986131576252 1.70701
C 9.13870558271809 0.31224731034449 -2.09087
C 9.51170655527362 1.32974282624600 -2.9997
C 8.68467284045181 1.50304554261134 -4.21038
C 7.67179848266868 0.58723533849795 -4.40324
C 9.92882534324371 0.11084288368272 -0.848602
O 10.48290280014904 2.28899751878317 -2.67044
O 9.00479723315812 2.61920031073329 -4.99082
C 5.60935472296552 -2.83875105789538 -1.69529
O 7.91337103203996 -5.61851374981249 3.11183
O 12.32285893893783 -2.83997701075710 2.31518
H 6.63160215951210 -1.97355863948786 -4.8114
H 5.44280952056278 -1.21536646509740 -3.80389
H 7.02999868996669 -3.53441013919046 -3.2155
H 13.75280395451281 -2.83748146474427 0.150952
H 13.07608142478979 -2.81853060408769 -2.08514
H 10.61973049197012 -2.63555571728877 -2.6688
H 7.14467100372114 -5.08428467273260 -2.07304
H 6.75535130398922 -7.12226766862305 -1.13471
H 6.96656025892752 -7.52787502791404 1.27694
H 7.11657369007221 0.68756624152985 -5.35524
H 9.30558096201711 -0.49051990747339 -0.171908
H 10.86451661072744 -0.44402785186160 -0.992952
H 10.12612934694249 1.10039983890165 -0.391278
H 4.98645369727277 -3.66888757817159 -2.08748
H 4.99033135481090 -1.93996860814647 -1.56171
H 5.82258790682839 -3.14997166905652 -0.622432
H 9.56482919374143 -0.90384689164964 -9.7047
