# Supplementary material for: A light-fuelled nanoratchet shifts a coupled chemical equilibrium
Source: Nat Nanotechnol. 2021 Dec 16;17(2):159–65. doi: 10.1038/s41565-021-01021-z (PMC8956507; doi:10.1038/s41565-021-01021-z)
Supplement: Supplementary file 3 — Supplementary Data Set 2. Gaussian output and xyz files for computed structures. [file 41565_2021_1021_MOESM3_ESM.zip › +1-protonated-sampled-sturctures/SRR/1-H-opt_157.xyz]

260   0
energy: -42.793262851003 gnorm: -0.460218
C 11.48236820890426 -2.12800282756684 -4.72095
C 12.77003436146767 -2.60960750388356 -3.93254
C 11.78997509813667 -1.20077246727542 -5.91269
O 12.49857150838108 -0.07520864476865 -5.38196
C 7.63415146458485 -1.31238735136866 -6.64187
C 6.55043393565805 -0.48991907781409 -5.99595
O 6.96157239835690 0.83471670888218 -5.85425
C 8.12472886176330 -0.58578602708161 -7.85995
C 13.05315456843421 -2.91489711274687 2.78246
C 12.60197482469954 -1.50064586447270 3.27695
C 12.14021902917207 -1.49501832414046 4.73866
C 11.78336502245663 -0.13858950435776 5.33489
C 10.38434028269434 0.32862138787548 4.82542
C 9.25339297711883 -0.35094061208011 5.68128
C 7.96863264674464 0.41690067664907 5.4964
C 7.00956088714501 0.24238023501189 6.6138
C 6.16592340063667 -1.11103593899046 6.64739
C 5.03612181024930 -1.38051427832041 5.65178
C 5.27907211198615 -1.07578453342642 4.16082
C 4.54610017843843 -1.85270057509137 3.10942
O 4.63854617096503 -1.25176421908161 1.76779
C 8.37983114432320 -4.66511052819519 6.20402
C 9.84419951752990 -4.66956657546125 6.28068
C 10.44530769249407 -5.45400086199899 5.03153
C 9.76681187374915 -6.79235315223511 4.82032
C 10.37274850295894 -7.47823604417122 3.52267
C 9.51212509691692 -7.25012679551650 2.32032
C 9.78009843244545 -8.24400262018221 1.18678
C 8.62964553617272 -8.12816799310166 0.130642
C 8.97974038566976 -8.82045308394348 -1.1677
C 7.75248387608345 -9.28152577177958 -2.04969
C 6.91033189234336 -8.01366154436216 -2.40199
C 7.56813015037633 -7.12258631776019 -3.41187
O 8.89356818129155 -6.69772716847506 -3.0423
C 5.73903861047371 -0.41732744314964 1.63655
C 9.73535004077405 -6.27217938396058 -4.01826
C 7.04030309845672 -0.82118121512583 1.39814
C 8.10139692922615 0.00178133767487 1.63744
C 7.85323503996482 1.39765064447033 1.74687
C 6.53770051816912 1.86580993993848 1.59936
C 5.53232538488207 0.95572982867226 1.65129
C 11.09417013378593 -6.55501007846419 -3.86229
C 12.05697622489059 -6.05538538429211 -4.7041
C 11.71710485766666 -5.31210410932679 -5.80431
C 10.33433146176447 -5.10789556860196 -6.07674
C 9.42996574485830 -5.61507276875217 -5.1924
C 8.90482452267585 2.36972702285398 2.14244
N 10.05536483387279 1.89665175391190 2.42952
C 12.72271935951878 -4.70529184127283 -6.607
N 12.49211715350021 -4.22178090295403 -7.84532
C 11.77879144196117 1.11160924658195 -5.52613
C 6.86931884820698 1.40275907845337 -4.61331
C 10.42173896059562 1.20564581940374 -5.42708
C 9.85564661317137 2.44222068058282 -5.34013
C 10.56915915546636 3.63179066150289 -5.38635
C 11.92116860071199 3.50707719713948 -5.6796
C 12.53029458801737 2.27579389396898 -5.60711
O 10.08440845172083 4.89600805039702 -5.16855
C 10.22326569793508 4.69137577454871 -8.36195
C 9.52392000725672 4.00805543381616 -9.53246
C 10.49775582031019 3.53404552384272 -10.5424
C 11.09126491892260 2.07802965366885 -10.4014
C 12.08556167802062 1.77488840081812 -9.34323
C 12.31957903666654 0.24576742274180 -9.26757
C 12.90161938967895 -0.34011387051776 -10.5209
C 13.56567924299267 -1.69189879955372 -10.3825
C 12.64671732173734 -2.75226305582118 -9.79391
C 13.46635119257402 -3.58713733983594 -8.80664
C 7.00062565807990 5.54131521453471 -0.476444
C 8.16310238896468 5.58990434435331 -1.47117
C 9.28337663711626 4.49995881471527 -1.1951
C 10.03946086495829 4.11552459528996 -2.46036
C 11.27620648383034 3.22232972108938 -2.25942
C 10.98399644223108 1.70079569408407 -1.97976
C 12.31172749566269 0.91177889583076 -1.73468
C 13.29062855674470 1.39764332309244 -0.559508
C 12.61343568720394 1.45677246448046 0.784638
C 11.88236612634664 2.84256214756748 1.12886
C 11.17825144836090 2.79662046973368 2.46127
C 6.38917520225440 2.75714923446890 -4.47423
C 6.35900405184500 3.37208992079583 -3.25805
C 6.59465902344209 2.68948560346412 -2.05795
C 7.02782943632085 1.37440696329734 -2.20076
C 7.21068709224596 0.82531490116835 -3.42545
O 6.39414899178117 3.09317470931572 -0.696787
C 5.88082093716516 4.49696929335374 -0.608607
C 9.90325001009017 5.88653684787844 -6.22028
C 9.19878208676097 5.42228543014605 -7.491
H 10.86251581924944 -3.04646786265103 -5.02621
H 13.10710302251116 -1.64429886941929 -3.46894
H 12.54315741319293 -3.29190189060771 -3.05052
H 13.44769562986546 -2.90686065228149 -4.77269
H 10.94867375346426 -0.90651869983921 -6.45361
H 12.40911765940481 -1.68452411140089 -6.62906
H 7.26247603783366 -2.29272362967894 -6.89678
H 6.19172031826437 -0.80776465085216 -5.00635
H 5.73482183226662 -0.56201045818132 -6.7704
H 8.46836175946653 0.41152444168630 -7.46417
H 9.07501924712841 -0.91265648657412 -8.27026
H 7.39562805988888 -0.40605295927704 -8.67724
H 13.96275471857593 -3.40305182014439 3.19663
H 13.18539687677296 -2.84214008048894 1.69374
H 11.88395948442635 -1.07317992193728 2.57946
H 13.42326573564190 -0.72916259511286 3.28226
H 13.06722872569184 -1.82130681929467 5.30057
H 11.33077848706326 -2.30983431572062 4.86416
H 12.51538791904903 0.73333251281454 5.21802
H 11.68542627564829 -0.26449002267141 6.39706
H 10.20413300535137 0.19454826196533 3.76587
H 10.25694451270148 1.38511507726931 5.12787
H 9.57518228129411 -0.31673439934537 6.74939
H 9.05139934267517 -1.41581295262556 5.37836
H 7.50222474637691 0.32828358773904 4.51487
H 8.20931366250459 1.53870174353756 5.42911
H 6.19862216084714 1.01446256706289 6.49902
H 7.37788149966427 0.55512184468446 7.60005
H 5.79720567470580 -1.11665575666666 7.69754
H 6.96697307507625 -1.85206410400272 6.66089
H 4.12794934951524 -0.95206219393996 5.94679
H 4.84079456960368 -2.49391221299551 5.79854
H 6.36468497930713 -1.15889508835708 3.83367
H 5.10656976887868 -0.00134591265767 4.01961
H 3.54120666258326 -1.83337037181747 3.38752
H 4.76660234911643 -2.89955472451021 3.17419
H 8.03954274387454 -4.15289375329657 7.10231
H 7.73155366321424 -5.59855799218025 6.22582
H 10.22628143493945 -3.68604206865601 6.24935
H 10.21877556658202 -5.20771148677997 7.213
H 10.27979145802454 -4.92251521669915 4.12273
H 11.52693705967846 -5.58587141761519 5.15259
H 10.04535729371181 -7.42867898238054 5.70156
H 8.67429244181555 -6.79419015968122 4.87098
H 11.36730446892037 -7.11608701400650 3.29298
H 10.46546608042008 -8.56270077924021 3.73111
H 8.46841515987331 -7.53292436290415 2.55921
H 9.49901122401815 -6.20488876478113 2.00234
H 10.69841848134400 -7.94170307611815 0.660712
H 9.90731633529706 -9.31784861294171 1.57451
H 7.71795569833537 -8.54390014389381 0.641894
H 8.52237961788599 -7.02593164116158 0.0229754
H 9.69938507467192 -8.18212440984617 -1.79037
H 9.56701447543576 -9.71335468854175 -0.93985
H 8.09984467669490 -9.79758423812500 -2.9535
H 7.03607051210858 -9.95296453152228 -1.45398
H 6.02853266465002 -8.40624200666004 -2.93779
H 6.66565281018737 -7.38497297660091 -1.61834
H 7.53998284248707 -7.53067328665171 -4.44259
H 7.03732130157844 -6.23278963186235 -3.63296
H 7.12487027016173 -1.88860623117751 1.43813
H 9.17796554261346 -0.31767091220587 1.75775
H 6.30420276637048 2.91269230979598 1.7295
H 4.50739182622345 1.15899208958723 1.86696
H 11.40340519415786 -6.92252825578472 -2.89197
H 13.12053098107106 -6.15128283734451 -4.42889
H 9.99491530654802 -4.51466265800191 -6.94372
H 8.38165922828572 -5.27644055636008 -5.30171
H 8.63124013147598 3.43786624885065 2.14844
H 13.70401244363817 -4.60652597770495 -6.2379
H 9.92121020645858 0.29864289462350 -5.15616
H 8.82118879423587 2.49945154717688 -5.2169
H 12.52529818278822 4.40282564363078 -5.63468
H 13.57495667398720 2.30033223544184 -5.741
H 11.01239012763864 5.32278594804467 -8.73265
H 10.65396286143072 3.84394171404609 -7.72042
H 8.92187705028649 3.25082511530350 -9.12672
H 8.83724283891386 4.76991728724900 -9.93751
H 9.86835896063513 3.52234562380192 -11.5032
H 11.28191310285838 4.21853938014575 -10.8013
H 10.33387477653528 1.28895970335884 -10.3098
H 11.62754944129802 1.80093707871978 -11.3856
H 13.02498518997373 2.30341168333167 -9.63389
H 11.75454247498163 2.25765287174893 -8.41676
H 12.93197366860272 -0.09413176464626 -8.43033
H 11.35421483003203 -0.16771728813693 -9.00993
H 12.15160266779670 -0.32908104302932 -11.3852
H 13.71896062734846 0.31478005017706 -11.0528
H 13.91367010712180 -2.06576466623937 -11.4253
H 14.47759460856470 -1.58248672125977 -9.75704
H 11.81248708959388 -2.38037977671476 -9.20439
H 12.10712385139655 -3.40339766502533 -10.5001
H 14.03656634896792 -3.00376972855715 -8.12025
H 14.10211399939557 -4.29412238337125 -9.29265
H 6.58656351331294 6.53705732159792 -0.415739
H 7.45685090744434 5.41773425798467 0.508783
H 8.62007587724989 6.61653446478445 -1.43559
H 7.68887828404414 5.45625756651825 -2.44963
H 10.00451428387534 4.82233273302903 -0.424263
H 8.69051873290469 3.68756082649292 -0.763177
H 9.34936402559724 3.59001997930122 -3.16666
H 10.26705500708040 5.06977002302988 -2.99138
H 11.98313750610184 3.19631942313077 -3.12303
H 11.82013665981864 3.47838763113777 -1.38129
H 10.45947258437168 1.15918933774130 -2.7426
H 10.30347279605999 1.63813267287226 -1.13258
H 12.04143961589742 -0.08534266626719 -1.51535
H 12.88503969752932 0.86887410797243 -2.71527
H 14.09260945857050 0.68172476032088 -0.490735
H 13.73552934938707 2.37716077782074 -0.854618
H 11.84058527990115 0.66364002659091 0.740189
H 13.34768099843416 1.18685554194228 1.56682
H 12.76015978198546 3.50662561417824 0.955361
H 11.09089520593385 3.14633687168935 0.408118
H 10.80915886980809 3.86771821262247 2.70079
H 11.79224017069124 2.39597991540782 3.26265
H 6.11184608582092 3.28736766180878 -5.31932
H 6.05816817906164 4.39590262115592 -3.26515
H 7.24955379932143 0.82838989656270 -1.29618
H 7.60178578054260 -0.15795507996918 -3.5679
H 5.20020199070906 4.46070203563259 0.269228
H 5.36372510857189 4.61031302647153 -1.58799
H 10.87752194543285 6.35001535279327 -6.55787
H 9.39070927581126 6.73987066860906 -5.75274
H 8.40942918652674 4.70698199738705 -7.20798
H 8.64824860411816 6.29091366344442 -8.07523
C 6.98592304617775 -3.40290570474221 -3.21384
C 5.66963091241363 -3.98165466592048 -2.73433
C 5.66719994617173 -3.87500186367517 -1.20864
C 7.13836357438626 -3.66651517249991 -0.926497
C 7.79740903610516 -3.09477914623303 -2.09478
C 7.81255838415490 -4.10196725533057 0.21099
C 7.13128527595412 -4.52094986247874 1.53405
C 7.73197907947529 -4.11224388271406 2.73685
S 9.12392187599003 -3.13684305465064 2.66481
C 9.97591844752715 -4.04254825399819 1.3912
C 9.30788146215034 -4.37853583435064 0.242866
C 11.29576948532478 -4.39616301986627 1.57747
C 11.96063303196817 -5.03016590083434 0.48981
C 11.30137189620029 -5.34245966070593 -0.704745
C 9.95294412132225 -5.05037614999293 -0.785179
C 6.12411518786379 -5.52856290940331 1.6331
C 5.76345629689042 -6.03162932118976 2.8888
C 6.25108186591013 -5.39902219846308 4.05032
C 7.32110677136350 -4.49047329596875 4.02361
C 9.04302284097304 -2.43171767380517 -2.25839
C 9.40297032354779 -1.99943800957569 -3.51346
C 8.41720241721935 -2.13993501610283 -4.62625
C 7.20097940696918 -2.83529192041280 -4.43205
C 9.70531408557447 -1.99950673409753 -1.05475
O 10.69271668011586 -1.46450639472057 -3.76284
O 8.74938263103980 -1.42946289002414 -5.75941
C 4.86317269838749 -2.69407858136033 -0.640195
O 7.90561569068163 -3.84445035681980 5.10683
O 11.94795674223898 -3.94024341243845 2.80475
H 5.59321702541788 -5.03465016464518 -3.0658
H 4.80765648186849 -3.48756739347878 -3.18816
H 5.42912828800164 -4.84607966833722 -0.713945
H 13.01605883929784 -5.25120595444172 0.601341
H 11.75804485784227 -5.92796773978812 -1.4855
H 9.44750977836924 -5.38841243637794 -1.62247
H 5.75986988342592 -5.96525244491595 0.752298
H 5.10291373178917 -6.79625070824104 3.06843
H 5.78636816372729 -5.68681007332167 4.98222
H 6.57400092887953 -3.12232268871344 -5.18763
H 10.55118851660489 -2.60043544743382 -0.792453
H 10.07059220541093 -0.96061395304139 -1.07198
H 9.01706088304726 -2.04789605260971 -0.214021
H 4.75404551330051 -2.75510251819793 0.413984
H 3.85030670275931 -2.69704196415966 -0.947418
H 5.32568321217833 -1.77919628284415 -0.997382
H 11.50374535727184 -4.25702040872602 -8.1947
