# Supplementary material for: A light-fuelled nanoratchet shifts a coupled chemical equilibrium
Source: Nat Nanotechnol. 2021 Dec 16;17(2):159–65. doi: 10.1038/s41565-021-01021-z (PMC8956507; doi:10.1038/s41565-021-01021-z)
Supplement: Supplementary file 3 — Supplementary Data Set 2. Gaussian output and xyz files for computed structures. [file 41565_2021_1021_MOESM3_ESM.zip › +1-protonated-sampled-sturctures/SRR/1-H-opt_158.xyz]

260   0
energy: -42.793896477453 gnorm: -0.459172
C 12.82645671507690 1.46745621152883 -2.29072
C 13.84623192226897 2.00863333022805 -1.37904
C 13.12824425841485 1.61795042694103 -3.77629
O 14.26594810169185 0.87563573005317 -4.13235
C 9.90733268181146 3.98508143148009 -4.3974
C 8.63186537634064 4.12049954557995 -3.63584
O 7.64514560276383 3.42663980878895 -4.31214
C 11.10181164700257 4.62533698914041 -3.72147
C 12.66188736528180 -1.92465096402931 2.58658
C 11.37023642333179 -1.68083872849196 3.39951
C 10.98343489768749 -2.78037782052225 4.32834
C 10.00773154872498 -2.31522013284350 5.48204
C 8.52496002860195 -2.50857702458121 4.98058
C 7.98641009003859 -3.95390759065602 5.21544
C 6.41498257396729 -3.97019423435929 5.233
C 5.92072545808750 -4.78267968854091 3.99682
C 4.37797946658328 -4.79955922604115 3.9492
C 3.83696495457900 -5.53738133010523 2.73465
C 4.26187168752046 -4.68872310015804 1.43392
C 3.41367829302074 -3.47066861600485 1.32781
O 3.55586488360514 -2.70870127505089 2.56
C 8.35601091601773 -7.19925714697878 2.85573
C 9.64266105137520 -7.34548678392594 3.78352
C 11.04553149469580 -7.45793941150540 3.21587
C 11.43360221847695 -6.45526337033270 2.06349
C 12.76069703585797 -7.08792825768052 1.46869
C 13.14206131336675 -6.55630737708093 0.0406085
C 11.96192591004333 -6.82485835049887 -0.838065
C 12.20020034005804 -6.08137542811496 -2.24362
C 11.45087236048051 -6.42429440626560 -3.50755
C 9.98326907710750 -6.11755778508227 -3.32277
C 9.05510537723647 -6.23121265335333 -4.55649
C 9.39473224497972 -5.15754705138664 -5.58473
O 9.89132234377769 -3.91169036238384 -5.21556
C 4.69562511573966 -1.82704273537137 2.62095
C 9.83392630811276 -2.90214237109582 -6.23874
C 5.70482201362313 -1.75847774818299 1.65187
C 6.82954047061372 -1.00810082471080 1.89682
C 6.92678515259710 -0.20131280970985 3.05923
C 5.83613063735085 -0.11650784862271 3.88738
C 4.71163327248168 -0.93828808007322 3.70613
C 9.73510591996176 -3.15770402794741 -7.62129
C 9.87030601375861 -2.10932251200058 -8.54711
C 10.08647081042789 -0.77054979185997 -8.01475
C 10.27481775633464 -0.54222556988401 -6.66408
C 10.16044615082438 -1.63093358387201 -5.79099
C 8.04431026404544 0.59424691462322 3.29019
N 8.99637340165954 0.90075979658326 2.50986
C 10.08976434100273 0.33140762623820 -8.97588
N 10.38183340428473 1.63371873965972 -8.68608
C 14.10832996069455 -0.48375438372748 -4.35714
C 6.55412063116339 3.00129925718584 -3.44799
C 12.95747302690005 -1.18524263340742 -4.60603
C 12.92431322038834 -2.58297370837602 -4.80975
C 14.12980493528712 -3.34545255446713 -4.85136
C 15.30299808734272 -2.68928588153391 -4.4964
C 15.23575423252752 -1.34425258657162 -4.32911
O 14.19357377136915 -4.68730164239546 -5.13867
C 14.55992199872346 -3.89236227631252 -7.99791
C 13.38734622116509 -2.91247904660015 -8.52144
C 13.87663691030546 -1.43648742886482 -8.73096
C 14.09983496799004 -0.57467501036834 -7.46974
C 15.15081030306328 0.57878337493417 -7.51118
C 14.78511206436220 1.67016735414199 -8.50122
C 13.46725622954111 2.22855299240345 -8.2728
C 13.07898919068872 3.41676617902183 -9.24652
C 11.61179958696651 3.87089789675330 -9.25293
C 10.61153125125862 2.76366744951865 -9.67747
C 2.12510197969662 0.54079699362040 0.607942
C 1.39227247523385 1.87784075656786 0.676534
C 2.23491939762444 3.00150097807202 1.39931
C 2.30057513646703 2.63626375938875 2.90374
C 3.57201673411593 3.24196143433308 3.50842
C 4.80080238258466 3.47498543897905 2.63413
C 6.06826198384161 3.86177840514402 3.47632
C 7.31217110241121 3.68328470131489 2.62234
C 8.60258407801076 3.79868374057936 3.28058
C 9.72337568143439 3.27638820963174 2.39503
C 10.07303717023791 1.85278920996496 2.72895
C 6.78499211725135 2.51771225272697 -2.17013
C 5.78812878674412 2.01830194624275 -1.42696
C 4.48526305331662 1.99253317367320 -1.95613
C 4.17735689973494 2.50744309205805 -3.23759
C 5.28317123328293 2.98095036665921 -3.93441
O 3.26157339557647 1.54381941682740 -1.22123
C 3.46566582423982 0.75037158156092 -0.0411419
C 13.32818593773822 -5.18044463986768 -6.14298
C 14.05546987915262 -5.29671024980023 -7.4664
H 12.88301792644993 0.39945641337514 -2.09184
H 13.68769659978537 1.83747818674336 -0.316618
H 14.89298350201183 1.64361359600481 -1.54592
H 13.71722831108156 3.04550431017731 -1.42418
H 13.29100217410959 2.65474057945836 -4.07606
H 12.31742163307067 1.20239287298843 -4.34787
H 9.66853294912272 4.37383882332457 -5.33441
H 8.37582263002575 5.12427687723416 -3.49138
H 8.74917653494683 3.76307350942720 -2.62974
H 12.00827266076212 4.37679418382773 -4.26643
H 11.01505386288951 5.64975557327624 -3.56101
H 11.17500838130356 4.18116963830694 -2.73006
H 13.57511903652465 -2.01381693380413 3.21797
H 12.85027635505504 -1.20937331952303 1.76431
H 10.54893040929893 -1.44278523046881 2.73839
H 11.47746133425588 -0.69070857877925 3.96914
H 11.84907092709045 -3.28334598005711 4.8098
H 10.52846130189052 -3.58491626987463 3.72439
H 10.12341523656049 -1.23627951104642 5.80962
H 10.09236188214043 -2.95142806848662 6.43036
H 8.56156572132640 -2.29890389590413 3.92036
H 7.80753235197306 -1.75828974811626 5.31412
H 8.26980038399358 -4.18062728750136 6.19868
H 8.37936071095695 -4.75556037838450 4.62513
H 5.97226506585527 -2.97204167422329 5.31261
H 6.10673896350293 -4.61203164451645 6.14122
H 6.21244692095191 -5.86429550215188 4.09259
H 6.38153906435870 -4.39763416332808 3.09889
H 3.79834868448189 -3.85254899604028 4.03697
H 3.98690467713414 -5.30908209387519 4.83621
H 2.78598820777000 -5.71542476466589 2.72467
H 4.34246621491477 -6.45921552510560 2.57202
H 4.03254424818890 -5.20439159567570 0.498969
H 5.37166618626498 -4.59904052578889 1.56887
H 2.32881927563076 -3.71994532612596 1.25003
H 3.79473186658003 -2.84900023632141 0.464117
H 7.45100395692343 -7.41941702249055 3.45612
H 8.37149099637455 -7.93865152815539 2.03237
H 9.71846530868304 -6.49939061586143 4.5135
H 9.50089206307211 -8.21940787566405 4.37701
H 11.87947946081818 -7.37616544361893 3.94292
H 11.03992829795132 -8.49850635277092 2.74414
H 10.53338329602023 -6.54959937119235 1.35741
H 11.55688285419856 -5.42960394894735 2.30821
H 13.56927212409855 -6.87728735333402 2.18928
H 12.70527355279377 -8.16002847862777 1.28729
H 13.30449795272572 -5.45415744605872 0.0688403
H 14.00448755636023 -7.15358881088437 -0.300155
H 11.75490122771661 -7.84541774147447 -0.977204
H 10.99972217754878 -6.41834899360539 -0.400488
H 11.90719744615083 -5.10148042280273 -1.92618
H 13.28070424210616 -6.15271852477839 -2.43561
H 11.88854467158643 -5.65796681140231 -4.20448
H 11.61341322181611 -7.52075834718184 -3.78468
H 9.64166977000952 -6.85979441430100 -2.58213
H 9.82639413451238 -5.28167659507806 -2.69191
H 9.06733965108658 -7.21818335902512 -5.00313
H 7.99235124609238 -6.10609480471629 -4.22942
H 10.16411618745977 -5.55028756557368 -6.22721
H 8.47270545217315 -4.92958477273999 -6.15359
H 5.56863795194363 -2.27175731770154 0.712099
H 7.66381395900039 -1.01899041119289 1.16365
H 5.84674495797178 0.66066987446511 4.63931
H 3.88532132867730 -0.88989476983027 4.3944
H 9.53988752146401 -4.19201321675137 -7.97651
H 9.76393483717675 -2.27166797489546 -9.60703
H 10.30064322491626 0.48100203168825 -6.27294
H 10.39530300026762 -1.54256335531824 -4.74323
H 8.31504841847545 0.87577349780510 4.30964
H 9.99473803352465 0.18456241658139 -10.0235
H 11.99319279420420 -0.66450265776162 -4.38701
H 11.95953483824308 -3.06577766941202 -4.84226
H 16.28215888818432 -3.26780443953286 -4.41561
H 16.17150486339799 -0.85169377537703 -4.02976
H 15.01701216906356 -3.29014216175870 -7.21716
H 15.26789346733974 -3.96890560071440 -8.83108
H 12.98972646184338 -3.28094084858609 -9.46399
H 12.50101834988731 -3.02065199524262 -7.82474
H 14.81665816912362 -1.32686206270462 -9.2855
H 13.14703432849801 -0.87056536672382 -9.33959
H 13.10488476050038 -0.20750544185867 -7.09517
H 14.50367854748603 -1.24541491453762 -6.68806
H 15.15435848702607 0.98555863207454 -6.46485
H 16.14933528692715 0.16947287210619 -7.6425
H 15.47974986482245 2.54848047791660 -8.45009
H 14.84475005131404 1.28365217396618 -9.53549
H 12.72416896710949 1.39454666809536 -8.29312
H 13.40852115445297 2.51199437328218 -7.26362
H 13.75174524300487 4.18137163769380 -9.05593
H 13.24881563934703 3.10158336513457 -10.2853
H 11.32060986793934 4.22680498981147 -8.27576
H 11.53909588155352 4.76832114435935 -9.87122
H 10.89013359313001 2.36822638909225 -10.6825
H 9.65389527734849 3.29064399411261 -9.99741
H 1.57418908367135 -0.11726641494960 -0.0581697
H 2.19297770681606 -0.02890726146197 1.55998
H 0.46022161750808 1.77350065260814 1.22872
H 1.11507465725377 2.20442443982676 -0.306004
H 3.19922549026803 3.22332158653499 0.915385
H 1.75200926164755 3.98057635078148 1.33096
H 1.39608177257428 2.93753284062515 3.41398
H 2.35536406425733 1.56192643078213 2.88137
H 3.28349681748091 4.20598463777951 3.86033
H 3.95487584572960 2.63319973598037 4.3202
H 4.69894656816480 4.25906802295665 1.81405
H 4.93006563922823 2.56413225323393 2.06696
H 5.90742819246412 4.90397142319440 3.79049
H 6.09134594512061 3.17025650399808 4.4221
H 7.31641582401747 2.59639276689018 2.17751
H 7.33302233746718 4.26061204576431 1.71171
H 8.71793313891468 4.84754113541726 3.53987
H 8.56200284058650 3.26072796289778 4.2674
H 9.56800482081648 3.39758202055477 1.36739
H 10.59949890776890 3.93212187281709 2.55996
H 10.28473336258587 1.64210034775321 3.79881
H 10.83708644225897 1.51402729308295 2.0602
H 7.82752034013779 2.38024201153429 -1.83295
H 5.93920522543132 1.46704413714916 -0.514647
H 3.16438060403551 2.63104262032515 -3.53327
H 5.22255861593414 3.26735905214581 -4.98971
H 4.10244983418669 1.24175209575976 0.627448
H 3.85381845274756 -0.25251368676406 -0.280551
H 12.36329834925841 -4.63387432057906 -6.31951
H 12.97726197534456 -6.19754988198523 -5.79712
H 14.97152418166393 -5.91256076401165 -7.27507
H 13.48484175109770 -5.78668236121522 -8.22784
C 8.22611284145172 -0.17655411133978 -3.47651
C 7.05942834795336 -0.96925043272949 -3.84478
C 7.00063967617460 -2.16231033228648 -2.8138
C 8.33477391936455 -1.95524973964059 -2.01697
C 8.85397405345101 -0.61514662478614 -2.36947
C 8.98466827474645 -3.01860566360040 -1.4054
C 8.34546808263861 -4.21326681831807 -0.894793
C 8.66051626011151 -4.60301410776313 0.394399
S 9.72854259252736 -3.61518689190446 1.4484
C 10.87600790899628 -3.20845010142259 0.275679
C 10.40997813399555 -2.96003708738126 -1.07373
C 12.24091504675062 -3.18889878165053 0.59809
C 13.18991284124298 -2.99390505484137 -0.427605
C 12.72095871909448 -2.69508950629551 -1.70676
C 11.37885892663958 -2.69747152772170 -2.04594
C 7.19006430554722 -4.82872510049542 -1.38768
C 6.49049994991654 -5.83441257909695 -0.773708
C 6.89495606445633 -6.26994924676726 0.464343
C 7.94434730020728 -5.61627074579663 1.08975
C 9.82391599759663 0.25692871801335 -1.80978
C 10.45456546817885 1.29102994302110 -2.53719
C 9.79683742675678 1.61453603874921 -3.8198
C 8.69438313416226 0.86871182480939 -4.21175
C 10.26968563032941 -0.00908659869616 -0.44063
O 11.51635776972310 2.06374204793327 -1.97129
O 10.21343947184545 2.66960306535779 -4.74686
C 5.77472911457681 -1.96583224811632 -1.92429
O 8.24064436329959 -5.82386135295372 2.43124
O 12.50063959556305 -3.23097699417638 2.04517
H 7.17956552972287 -1.42199613915233 -4.88935
H 6.12868235437263 -0.33641220476750 -3.84066
H 6.98281518436063 -3.11124577255349 -3.43948
H 14.23414050929945 -3.23230271543687 -0.179114
H 13.41271409484541 -2.60426146964546 -2.46365
H 11.13843257643509 -2.49469586241187 -3.06093
H 6.88128981756101 -4.56033464747533 -2.37345
H 5.65953200432785 -6.28382932308893 -1.31726
H 6.18878503829556 -6.83957081538326 1.11523
H 8.25029352532749 1.16635717318369 -5.18281
H 11.35052589598647 -0.03929260374634 -0.437529
H 10.02334142514919 0.84449243933656 0.212537
H 9.69203203662500 -0.94366058158285 -0.0445825
H 5.66273142655526 -2.76515366619173 -1.26099
H 4.95271807605916 -2.01776886595624 -2.6139
H 5.79301981800352 -1.02857263832927 -1.3161
H 10.25031851234572 2.09867538701706 -7.77412
