# Supplementary material for: A light-fuelled nanoratchet shifts a coupled chemical equilibrium
Source: Nat Nanotechnol. 2021 Dec 16;17(2):159–65. doi: 10.1038/s41565-021-01021-z (PMC8956507; doi:10.1038/s41565-021-01021-z)
Supplement: Supplementary file 3 — Supplementary Data Set 2. Gaussian output and xyz files for computed structures. [file 41565_2021_1021_MOESM3_ESM.zip › +1-protonated-sampled-sturctures/SRR/1-H-opt_159.xyz]

260   0
energy: -42.770378446677 gnorm: -0.475372
C 12.94291845249641 0.53480156381877 -1.3714
C 14.26778425893596 0.71872831162908 -0.526484
C 13.22743925766243 0.95911361669859 -2.89643
O 14.30966840274180 0.21202561805080 -3.51431
C 10.49240566577783 4.12581916931775 -2.52675
C 9.02211204634782 4.47053458418540 -2.68692
O 8.65648079607453 4.20481129362215 -4.07425
C 11.07985531992591 4.27617421301754 -1.16949
C 13.93989892189152 -4.13637305230361 1.55478
C 14.52193937864705 -4.41962195842098 2.95566
C 14.48304430505425 -3.17671742473294 3.90499
C 13.10183553071810 -2.43427977837222 3.78373
C 11.83690445812636 -3.12993479069930 4.31154
C 10.54512376876908 -2.22904260395611 4.00715
C 9.74055055356435 -2.00320380087247 5.31475
C 9.15818379721295 -3.23102929976182 5.89815
C 8.22866860509657 -2.96817631878336 7.12643
C 7.53235088096110 -4.20941663961786 7.59742
C 6.58435956420219 -4.91281886826094 6.62511
C 5.16868392933781 -4.35264224138476 6.36266
O 5.17857715359681 -2.99045986598637 6.36467
C 7.51171189304895 -8.07631761830923 2.33475
C 8.81031330825062 -8.85050170711130 2.72604
C 10.07671711140533 -8.33493872644014 1.8928
C 9.98092087504184 -7.92648259283274 0.475446
C 11.28596516431204 -7.45875606491271 -0.160346
C 11.17739645967186 -6.81054661873011 -1.5614
C 10.35421073377399 -7.70223267570967 -2.52571
C 10.03532358554865 -7.15201971807695 -3.83867
C 9.12017558556973 -5.91614696458467 -3.78086
C 8.26243653102000 -5.67942843807191 -5.05114
C 7.33365055384984 -4.48290847218495 -4.87381
C 8.06754548237858 -3.15885381866909 -4.85891
O 8.88727749787763 -2.95736911536842 -6.02959
C 5.69341430123573 -2.46726745143300 5.19409
C 9.43957476635985 -1.67215087932869 -6.15824
C 6.04072996466857 -3.20468390010319 4.0046
C 6.63509156633952 -2.54194591050196 2.92876
C 6.76168556079809 -1.13812987188001 2.94195
C 6.25930770973987 -0.33936801607731 4.02437
C 5.73466072641271 -0.99962421234866 5.13512
C 9.76258754448589 -1.28318851709960 -7.49795
C 10.13485500088147 0.00250198608506 -7.92
C 10.21560615121832 1.02015029176764 -6.96801
C 10.02938357650713 0.58269549558717 -5.63097
C 9.67026770726350 -0.69204738284903 -5.22746
C 7.53767787099969 -0.43048674229524 1.93057
N 7.86345444227053 0.78908820352465 2.16181
C 10.67768746540592 2.30231081688000 -7.3172
N 11.01054907102083 3.25621769003759 -6.4088
C 13.96215024181497 -1.05807716414106 -4.01306
C 7.31799984968520 3.92457480169069 -4.19985
C 12.73995693289650 -1.21833340890059 -4.6392
C 12.33617229432113 -2.48419021280649 -5.06843
C 13.25232238275276 -3.59802963634365 -4.99154
C 14.47423052964724 -3.34686760449870 -4.3321
C 14.78963653621351 -2.11401502814045 -3.86102
O 12.68761848470295 -4.89781018643748 -5.24545
C 14.24019661242217 -4.61400423418823 -7.74364
C 14.05428647257763 -3.21100725778611 -8.28928
C 15.35990732413186 -2.42472296721615 -8.27281
C 15.32998944237739 -0.94637570204974 -8.74008
C 14.54803239561981 -0.06010382217862 -7.72222
C 14.94562735150721 1.48058113697247 -7.60811
C 14.02893228518574 2.43028234561862 -6.75797
C 14.00600174500482 3.86957684077229 -7.23779
C 13.06468671016496 4.59413701808719 -6.33088
C 11.57843370845844 4.54916733271927 -6.71892
C 1.03410475954742 2.33192229483789 -4.65384
C 0.84666183163199 2.36400680343374 -3.13184
C 1.45174826412918 1.07639044232750 -2.55127
C 1.18360797790245 0.96895475727694 -1.02394
C 1.71277253204271 2.07205652523265 -0.0840873
C 3.25719138207182 2.05357761391302 -0.148752
C 4.01515189054395 2.96340026123856 0.840604
C 5.49851428945650 3.09770661948320 0.434255
C 6.42340468150933 3.43387300402602 1.55201
C 7.93025549186196 3.14436384104489 1.49269
C 8.35804401694156 1.69012251363814 1.25143
C 6.51551140514573 4.65017559693578 -3.31894
C 5.13664793513517 4.43825467894733 -3.34629
C 4.53288912796374 3.62230021136623 -4.28694
C 5.30700698219829 2.84327747143103 -5.08532
C 6.70831025620878 3.05127091138681 -5.09312
O 3.12051209674496 3.58606550479931 -4.43076
C 2.48587846257586 2.42958450699726 -5.04661
C 12.10744368952867 -4.98629570427090 -6.48548
C 12.95107479707419 -5.49556985568503 -7.59691
H 12.59162875568397 -0.48353244158540 -1.39059
H 14.70887605064523 1.71603332262029 -0.713865
H 13.95698257752761 0.48224053323642 0.516491
H 15.09766244741495 0.07398169834736 -0.8715
H 13.42815545300477 2.05546409238876 -3.01509
H 12.24832052099646 0.72908590418877 -3.42552
H 10.87993595488897 4.80299427040896 -3.23401
H 8.84208260973930 5.54851846994044 -2.56089
H 8.35313209459753 3.89150314924664 -2.06071
H 10.51770824534391 3.60930884628467 -0.47208
H 12.10120823747691 3.89287096931634 -1.08919
H 10.97402276126653 5.32829798412977 -0.809154
H 14.44822319303390 -4.76245030848410 0.805319
H 14.07085134109441 -3.08737902066886 1.26229
H 15.52531111595206 -4.78685896167019 2.90302
H 14.01242215753979 -5.30597523458212 3.3349
H 15.37886613804870 -2.49691793419034 3.85558
H 14.50122693822269 -3.54931317794754 4.88829
H 12.86595279276460 -2.36105791927445 2.70867
H 13.09978953906706 -1.40146998338594 4.16755
H 11.93461538993899 -3.15822611793139 5.42483
H 11.73531618054071 -4.21293616912668 4.052
H 9.93782512531615 -2.85474486564162 3.25352
H 10.84689622088811 -1.30356611267903 3.46159
H 8.95354458119471 -1.24378289919635 5.24005
H 10.45714998722086 -1.64643998363937 6.07573
H 10.04490026474969 -3.87406021331283 6.23745
H 8.57005008625056 -3.73406546687087 5.0566
H 7.45917020743012 -2.24102408530479 6.92293
H 8.91051082813090 -2.46905132452346 7.81898
H 6.92566350896204 -4.01120626189248 8.54895
H 8.27357688768441 -4.90711213159896 7.97856
H 6.39442552023873 -5.96025711286346 6.89758
H 7.09538020113563 -5.00703123979356 5.66065
H 4.57241120112903 -4.64586380540451 7.2722
H 4.64488214058177 -4.78114669328715 5.54243
H 6.58722374993707 -8.28332058322880 2.91735
H 7.28575424971205 -8.41784414274924 1.32704
H 8.94458243820838 -8.76828855867246 3.80731
H 8.57404735546316 -9.91795442404506 2.67167
H 10.37196981596657 -7.39196669980653 2.42335
H 10.92944816462737 -9.03388357926345 2.08207
H 9.56818566166591 -8.73004972773771 -0.131971
H 9.18761824376533 -7.20776817582261 0.364877
H 11.77790779094305 -6.72767445498514 0.594754
H 11.99634451354908 -8.41483353321755 -0.160272
H 10.53219739238723 -5.91863120608300 -1.49142
H 12.18745659255978 -6.53595047685182 -1.84417
H 10.94002454240386 -8.64564537847263 -2.72483
H 9.48892849092072 -7.91758454467885 -2.06758
H 11.02096047357704 -6.93434877024732 -4.3288
H 9.60861029823992 -7.95790325827370 -4.4532
H 8.40137149373163 -6.04913847425630 -2.96721
H 9.65022887354416 -5.05505007581701 -3.4892
H 8.90507825458325 -5.38766669708036 -5.86122
H 7.61868471366559 -6.54236069467390 -5.369
H 6.51299073032201 -4.41475790343713 -5.60921
H 6.84480947018001 -4.65387075896621 -3.90191
H 7.41279258554195 -2.34662433199476 -4.77044
H 8.68509281565242 -3.06650667171559 -3.95493
H 5.95008858041215 -4.28944786752967 3.94361
H 7.02402625265130 -3.03368889433857 2.04001
H 6.27493221469697 0.73871172640892 3.95229
H 5.24589048540154 -0.44331830833918 5.8823
H 9.54278107302324 -2.10982222623914 -8.14119
H 10.43193816119061 0.21817351295667 -8.88947
H 10.11337036928560 1.27664739051041 -4.79644
H 9.66188816964328 -0.94252073306287 -4.15194
H 7.92125464177889 -1.01150937663468 1.10073
H 10.68308976572385 2.62069603844640 -8.31216
H 12.17859306398467 -0.32869887948460 -4.66971
H 11.36381387626412 -2.69926762466551 -5.38669
H 15.06606884793265 -4.27121016214844 -4.14666
H 15.73564541144212 -1.94941070171648 -3.38062
H 14.66745598498547 -4.63052759788307 -6.72617
H 14.95954859334877 -5.23666024823165 -8.30295
H 13.66015139787853 -3.21035847598449 -9.22762
H 13.27404556127942 -2.67568845257771 -7.74628
H 15.63096211475353 -2.50285525424236 -7.2316
H 16.12186781680769 -2.98889760519952 -8.79406
H 16.39915652983592 -0.61169693509454 -8.77268
H 14.91181985285638 -0.84158760635920 -9.71333
H 13.50730447452008 -0.13643477534597 -8.00375
H 14.57443465363013 -0.57012984891047 -6.81959
H 15.92358562947412 1.47641968561287 -7.04565
H 14.98406955464531 1.90055861035559 -8.64021
H 13.04408142616631 2.02647870946999 -6.87849
H 14.33397711554210 2.36108139555853 -5.73279
H 15.07980510890040 4.27337818842319 -7.06258
H 13.81496247506376 3.89612349710996 -8.27872
H 13.13107347594025 4.14280106502171 -5.34985
H 13.23684764934298 5.65492201244519 -6.32294
H 11.52991489246228 4.62212217554895 -7.81035
H 10.94163757839172 5.40617377768550 -6.31234
H 0.49517889406663 3.20228752466115 -4.98903
H 0.60495388763097 1.47060654465306 -5.07561
H -0.15923066721531 2.67917223521948 -2.82983
H 1.41737509504451 3.14338904902341 -2.67306
H 1.12238447328998 0.18574746953229 -3.16587
H 2.52840418308082 1.09576786934891 -2.55898
H 0.11523530184289 0.73388391741571 -0.849887
H 1.58783891407424 0.00316738077330 -0.637974
H 1.32869958430886 2.95959369814749 -0.442228
H 1.36498452603423 1.98576469366987 0.979509
H 3.50816386132386 2.36191152705537 -1.11545
H 3.64316688053787 1.05459867048524 -0.0164857
H 3.50080098744186 3.89295772539343 0.903057
H 3.92666021679643 2.46856903474493 1.82511
H 5.73708155051653 2.08322928443698 0.111922
H 5.61655036619809 3.59843378315343 -0.498278
H 6.32311371921897 4.49727265232669 1.92045
H 6.08500478273013 2.76770190618701 2.36478
H 8.32226867275423 3.63220223840730 0.613642
H 8.41202896207405 3.69250971802425 2.34571
H 9.41308912752483 1.63441909169159 1.08333
H 7.84215434369993 1.33346883002248 0.341436
H 6.91930714574179 5.53574736652698 -3.02542
H 4.45906978080107 5.00681597271243 -2.71226
H 4.84392081396019 2.26890993298892 -5.89332
H 7.37238882792493 2.57199351150500 -5.80161
H 3.05507192020010 1.51496875601877 -4.74127
H 2.55913662568618 2.63860643037221 -6.09393
H 11.73374455476762 -3.94129461238242 -6.58427
H 11.14868473466510 -5.54173645823328 -6.55855
H 13.24176118462950 -6.55439572884531 -7.60135
H 12.49603265649009 -5.22947249318031 -8.5802
C 8.27574666814548 0.35111247665092 -2.21177
C 6.92180951314027 -0.11063572262908 -2.52981
C 6.66666809956639 -1.45079043805492 -1.84748
C 7.98928169469964 -1.61027471128540 -1.12522
C 8.84396498271970 -0.39141743359849 -1.17641
C 8.48925810433191 -2.90926576104077 -0.793731
C 7.60495035095379 -4.00775207423546 -0.368648
C 7.96551607324433 -4.71064833137102 0.776935
S 9.51337769942156 -4.38298651471748 1.6795
C 10.60553226695155 -3.82403487222371 0.320148
C 9.96117076596843 -3.23688053224072 -0.768125
C 12.01920886754238 -4.05933784194743 0.313539
C 12.70706091827798 -3.64347624152265 -0.839791
C 12.04208394812217 -3.03881726750619 -1.8707
C 10.67324968141338 -2.81430090750520 -1.84155
C 6.38649467335965 -4.49846403314403 -0.89297
C 5.64364093170619 -5.59431283739502 -0.439715
C 6.06374550656031 -6.16385614429691 0.681987
C 7.26438774614429 -5.84961100745866 1.29904
C 10.02646850161114 -0.01056721562224 -0.607285
C 10.70494166876575 1.03233483910497 -1.30055
C 10.15785129046491 1.78136589200451 -2.32572
C 8.91543519483389 1.38501071416697 -2.78718
C 10.72401306029920 -0.64565204880621 0.461678
O 11.94250788315917 1.32271109124766 -0.71731
O 10.84104726350692 2.78532329470421 -3.02374
C 5.42151308516205 -1.26804898925087 -0.877062
O 7.66573580969106 -6.61927075969877 2.53338
O 12.58453184517737 -4.53222136481448 1.46705
H 6.77923036433303 0.01148388090201 -3.64775
H 6.12379917956531 0.57464829210728 -2.16675
H 6.54265978407689 -2.23068805579805 -2.57026
H 13.75588089094143 -3.68917944566204 -0.889512
H 12.53974425554023 -2.79611995119888 -2.75351
H 10.15263990887638 -2.45022062475960 -2.76299
H 6.02057070900577 -4.00670850313142 -1.7687
H 4.72026816202585 -5.95956878690438 -1.04959
H 5.54569018757200 -7.03900392125083 1.04886
H 8.34192336903264 1.83706392202709 -3.53764
H 11.53129985813847 -1.29865475260754 0.0365567
H 10.78973602988692 0.14030248087163 1.2678
H 9.96213570605403 -1.33577877319672 0.911125
H 5.09359037870388 -2.14284964770605 -0.364616
H 4.56870073823253 -0.93841070946494 -1.44268
H 5.58591123087153 -0.50145207986443 -0.11726
H 10.67811337224021 3.10907576981204 -5.4194
