# Supplementary material for: A light-fuelled nanoratchet shifts a coupled chemical equilibrium
Source: Nat Nanotechnol. 2021 Dec 16;17(2):159–65. doi: 10.1038/s41565-021-01021-z (PMC8956507; doi:10.1038/s41565-021-01021-z)
Supplement: Supplementary file 3 — Supplementary Data Set 2. Gaussian output and xyz files for computed structures. [file 41565_2021_1021_MOESM3_ESM.zip › +1-protonated-sampled-sturctures/SRR/1-H-opt_16.xyz]

260   0
energy: -42.808555362492 gnorm: -0.453605
C 9.80944210431415 1.49280624385342 -3.25012
C 10.23214290543924 2.85694967812134 -3.78703
C 10.19566571054102 0.37360070682298 -4.21566
O 11.60057353677275 0.30648289326241 -4.63693
C 6.55491774602543 1.92489355696555 -6.34207
C 5.62914112092709 2.36731803559373 -5.22688
O 4.85930275270642 1.37082201264730 -4.54899
C 7.07740843642383 3.06881535567112 -7.14809
C 11.51152630780151 -1.20912848854022 2.48538
C 11.61905950134886 -1.28270771240858 4.03917
C 10.87631236616566 -2.52647118878481 4.68673
C 10.30728040571217 -2.21508195069276 6.05524
C 9.85662477952947 -3.49132433762112 6.87698
C 8.71876695885647 -4.12808947187022 6.25167
C 7.34875759862659 -3.42792594603820 6.46734
C 6.31545566936410 -3.89608817984559 5.41825
C 5.02227819877667 -3.07950801495397 5.49375
C 4.07393172290438 -3.35010789406913 4.28238
C 4.64208419750844 -2.54770058084517 3.034
C 4.54983427263110 -1.11050344313855 3.20547
O 5.34538507091158 -0.58289139350534 4.29598
C 8.94204273574467 -6.18031559310173 3.0664
C 10.10779007080618 -5.44843966513170 2.29141
C 11.48210709591041 -5.89963395385650 2.66405
C 12.61972204074385 -5.03852290251161 2.10612
C 12.66162662078215 -5.00231037858885 0.548692
C 12.84478620051572 -6.28716237650411 -0.180759
C 12.30635529992104 -6.46468354683426 -1.66906
C 10.78359882534675 -6.60396123495364 -1.76525
C 10.20475479978914 -6.33435974555325 -3.12342
C 10.72977993846578 -7.24861766070639 -4.27916
C 10.02596114269379 -7.05749620823765 -5.5792
C 10.19425623211755 -5.62671456799937 -6.07523
O 9.25908668036372 -5.25386839953254 -7.15295
C 6.59165272813914 -0.10668574349316 3.91777
C 9.53002135394961 -3.97328169816141 -7.65504
C 7.20558586356079 -0.27192951586923 2.67419
C 8.35614247254597 0.35730265759127 2.4057
C 9.07156902837776 1.06186667022450 3.35958
C 8.48025415566689 1.27665295921177 4.54907
C 7.28879748877216 0.65524501879944 4.82601
C 8.81502565176592 -2.90535688107581 -7.22402
C 9.03492797577425 -1.52745826230875 -7.49036
C 10.14832488347840 -1.29418118654162 -8.26919
C 10.86720379983741 -2.37765765644832 -8.86813
C 10.62273885000970 -3.66267561496688 -8.45199
C 10.25075967621657 1.81681126801141 3.04507
N 10.51643516625658 2.04241196028438 1.81679
C 10.59016566197222 0.06278474792034 -8.50859
N 11.49926713061239 0.31739854429423 -9.4655
C 12.36929203097257 -0.87921623257283 -4.50647
C 4.47647407631036 1.54046671058359 -3.19694
C 13.56460872832789 -0.95234081143365 -3.7507
C 14.29779601416394 -2.16249465820483 -3.63614
C 13.93313917000299 -3.21730662784972 -4.45128
C 12.73576672069670 -3.15124502316428 -5.08144
C 11.98999684159154 -1.97854431035460 -5.22251
O 14.57389693651157 -4.45262798375609 -4.47515
C 16.81711129885623 -3.77918023637116 -6.15067
C 17.80080523693533 -3.21373628428859 -7.24549
C 17.44046191135955 -1.85277553386519 -7.80679
C 17.70270811879599 -0.86786076906696 -6.66387
C 16.93794656414821 0.45452925152210 -7.0859
C 15.43894315795292 0.40298785075818 -6.8276
C 14.64849214548396 1.55603408292663 -7.4922
C 13.17718504699906 1.58703338315615 -7.17156
C 12.34533713030208 2.32483754879888 -8.18456
C 12.19435847625322 1.55284778297898 -9.51638
C 2.49395061316279 2.62941002490315 2.68488
C 3.43107512608370 3.40831400461329 3.493
C 4.96590658790809 3.05961359769002 3.2079
C 5.78247493032363 4.38370626621317 3.14568
C 7.16965396819762 4.11524730721288 2.58916
C 7.17038770535463 4.00786156855792 1.04509
C 8.49206959005137 3.73093045938230 0.338952
C 9.53882659937870 4.79722990984817 0.631005
C 10.80123668731292 4.66154642580062 -0.0933901
C 11.48805717387313 3.31406884121263 -0.055147
C 11.62933249953497 2.80817946997293 1.40532
C 4.64004431453943 2.80622407649978 -2.56868
C 4.50365337583732 2.93462471950400 -1.22327
C 4.16475855938818 1.83720798793708 -0.456681
C 4.03822207721010 0.55963196089313 -1.1059
C 4.16577080588417 0.42511561850121 -2.45503
O 4.02638401032691 2.01741732656656 0.894803
C 2.75791349294574 2.68422987420594 1.17084
C 14.72762193898612 -5.10776585840959 -5.73776
C 15.42404718450615 -4.25186331234451 -6.71962
H 10.37582287725966 1.31849023867795 -2.3087
H 9.82960286090393 3.65053601449314 -3.19934
H 11.37185134069391 2.90391163122836 -3.7354
H 9.91350605563458 3.03667378723036 -4.81477
H 9.64304470932653 0.76650955600968 -5.0638
H 9.81191454604341 -0.61400553386008 -3.92069
H 5.95486321834015 1.17785085949855 -6.90865
H 4.95589222540021 3.09769513794931 -5.64203
H 6.39978529825971 2.79394573386405 -4.57539
H 6.23501924191752 3.64497175401942 -7.50555
H 7.61427840668608 3.71622494445114 -6.47526
H 7.80531610684869 2.89461451963371 -7.95832
H 12.35376982232070 -1.81101107712752 2.13327
H 11.53028811715313 -0.14173278705787 2.06694
H 11.08284725187733 -0.33933317921308 4.36998
H 12.64139565238450 -1.13551225872387 4.36408
H 11.57075186781205 -3.39762962124093 4.68729
H 10.07054192404376 -2.79344758678781 3.96692
H 9.51124517738850 -1.45920590775828 6.11906
H 11.12444473013650 -1.77127506753086 6.65385
H 9.55925659013553 -3.12737441003975 7.87074
H 10.71209339236829 -4.18436343288604 7.03115
H 8.55474886583002 -5.15195201977990 6.68946
H 8.87388921311396 -4.35910593358982 5.19248
H 7.53218302393792 -2.32528064952345 6.52694
H 6.89456771917360 -3.68762060992150 7.44036
H 5.98904177973447 -4.87079474841081 5.63294
H 6.70126071439730 -3.84816260489351 4.41158
H 5.26345696026846 -1.96799852593052 5.47599
H 4.41253458495997 -3.22463240448937 6.39214
H 3.07373320192247 -2.99771906418031 4.52598
H 3.92992089477143 -4.45118429505184 4.09441
H 4.07729402563775 -2.88897446714018 2.11377
H 5.57295436643822 -2.93642343324128 2.65683
H 3.53907313408929 -0.83529618086217 3.45212
H 4.69526531287690 -0.54405907031975 2.35261
H 9.16795368805709 -6.18525397200940 4.21922
H 8.80930666886795 -7.19833588209078 2.64042
H 9.89415275463712 -5.46365179592671 1.24385
H 10.08737845874602 -4.29848180038921 2.49778
H 11.43744023858571 -5.81856842985445 3.74569
H 11.48916190872386 -6.97037767999272 2.43112
H 12.38995426850350 -4.04737892602646 2.49875
H 13.60784023877117 -5.23011933238443 2.53571
H 11.73489632558305 -4.63332416843035 0.271709
H 13.35033465074930 -4.29295135010451 0.112298
H 13.90235350266481 -6.63622390301059 -0.29422
H 12.39494864623453 -7.07080983360243 0.414837
H 12.67899136954523 -5.58951708534746 -2.18132
H 12.77766179265793 -7.35533991997805 -2.04757
H 10.45934247099159 -7.57482528680903 -1.37803
H 10.39132239804087 -5.91188491123195 -1.0402
H 9.07867072968515 -6.39794203060312 -3.0956
H 10.39352593378500 -5.25915321911810 -3.44215
H 11.84240540224801 -7.04844410932755 -4.48379
H 10.49810220978516 -8.32895004686455 -4.03675
H 10.20799863573334 -7.82640229249149 -6.36071
H 8.92399517617745 -7.20505637672228 -5.45235
H 10.08937022513979 -4.93122553550548 -5.25086
H 11.17855647672880 -5.34702180983220 -6.47077
H 6.53181102613410 -0.69871683098798 1.91546
H 8.65605786542061 0.38079241376885 1.38102
H 9.04552574258645 1.83179417474182 5.30424
H 6.82148806597640 0.82565031555086 5.80591
H 8.02876741948608 -3.09427791471362 -6.57837
H 8.38999099768474 -0.79061197577518 -7.11655
H 11.79971208156516 -2.20648841560021 -9.39582
H 10.99461992509639 -4.50984969633351 -9.0499
H 10.85671306995232 2.20797783102773 3.83193
H 10.00121858207876 0.88514360227338 -8.15452
H 13.84548502999101 -0.05362023445991 -3.19586
H 15.15551210123775 -2.27896592533538 -2.95131
H 12.30916127542102 -4.02698031228958 -5.46749
H 11.06307871293201 -1.96353595950836 -5.74199
H 16.61608826761292 -3.06045637041580 -5.31691
H 17.35096090208300 -4.61872459868600 -5.59617
H 18.80742488612173 -3.16550604445687 -6.7719
H 17.86114511072293 -4.00523542918843 -8.01852
H 18.05173087731054 -1.53653782387123 -8.58707
H 16.39872105682411 -1.88754389842797 -8.13206
H 17.40157410691898 -1.24756500246687 -5.73222
H 18.76768011914610 -0.61586569466405 -6.57748
H 17.27483518954664 1.31186587081873 -6.49726
H 17.16870118834751 0.63980589840972 -8.17762
H 14.97613960899258 -0.58192272001212 -7.19859
H 15.19243381661460 0.45436048550853 -5.77262
H 15.12337266342029 2.49947795644254 -7.41662
H 14.78915120796800 1.33195899547166 -8.58359
H 12.88309889669907 0.53928755298063 -7.02788
H 13.10178923654054 1.99501382324354 -6.14485
H 11.34020292445263 2.42814318368762 -7.80425
H 12.75352756972490 3.35703219981148 -8.26651
H 13.17561167060687 1.41486597397765 -9.9954
H 11.69776930968173 2.16570564347719 -10.3729
H 1.37002187503986 2.92488946997586 2.83895
H 2.56932028137387 1.56857146131846 2.9859
H 3.25787368228780 3.31192425813207 4.52986
H 3.27480306920724 4.45245500513811 3.1509
H 5.38375995798118 2.30665550777317 3.91708
H 5.14781437686075 2.54745216146847 2.25886
H 5.17417035913820 5.08443620440438 2.5962
H 5.81105243141972 4.78383786497721 4.15631
H 7.82039616809918 4.89460746277286 2.91185
H 7.47521106720412 3.10397826515288 3.04342
H 6.66981242208249 4.92271616117554 0.706785
H 6.45645045788150 3.19965348330022 0.759334
H 8.90183038024307 2.74111671979169 0.614489
H 8.32466324164130 3.73265238286460 -0.753177
H 9.13966992696017 5.79143697578729 0.464994
H 9.68749679416947 4.73160312866429 1.7357
H 10.57875050972569 4.82010610025549 -1.19326
H 11.46602183527318 5.53207221780656 0.138132
H 10.80392039597772 2.54624722729892 -0.494584
H 12.47195834083256 3.20536368252666 -0.504944
H 11.61741482027667 3.61683287204248 2.16619
H 12.52859297833796 2.15229420401771 1.54327
H 4.99585747292160 3.62032808975558 -3.19737
H 4.67234755285741 3.90830757443308 -0.813153
H 3.74718055588927 -0.26546693723747 -0.482633
H 4.08648244635681 -0.58092438224254 -2.90892
H 1.97013595097411 2.18306251613219 0.531025
H 2.78638153348039 3.68542191311390 0.740683
H 13.67324422671905 -5.16816708135252 -6.02993
H 15.14245158796062 -6.11975970474820 -5.64236
H 15.52454564512052 -4.82952621897465 -7.65399
H 14.79505367119351 -3.34962718174928 -6.88669
C 6.46457546544296 -2.06543907910802 -4.472
C 5.88838856155633 -3.37222649773695 -4.74963
C 5.84279249212896 -4.05539034021557 -3.30963
C 6.95395057062896 -3.29914037273839 -2.59172
C 6.90508405069806 -1.99546769796513 -3.15886
C 7.77472258956774 -3.66350803091641 -1.54705
C 7.44046141608596 -4.86849658524598 -0.716701
C 7.54332984473891 -4.72184917477935 0.659804
S 7.71664571940000 -3.07851536638467 1.31932
C 9.03926343060581 -2.60871324105930 0.184163
C 8.93764191437053 -2.94572788192935 -1.15158
C 10.17369253145917 -2.01275235544778 0.759439
C 11.17848319726499 -1.79674377976395 -0.177803
C 11.20992734108599 -2.24101923879012 -1.51255
C 10.02418539086775 -2.85952849749243 -2.01586
C 7.25260740177109 -6.14595225946976 -1.20433
C 6.89668236674547 -7.20965185280482 -0.324485
C 6.81873151866636 -6.96965007905071 1.05003
C 7.35380221796569 -5.80397155087132 1.51843
C 7.44135522478150 -0.76988047895504 -2.6377
C 7.71785754963228 0.21506688622528 -3.54986
C 7.36288751473497 0.09828543570132 -4.89486
C 6.70169475702300 -1.05994410924454 -5.36275
C 7.63813756697875 -0.42373046089808 -1.20779
O 8.33885584122106 1.43854316521454 -3.09736
O 7.64860757357658 1.16957574491344 -5.85131
C 4.41002970966789 -3.94724835817483 -2.67543
O 7.61627613130443 -5.67464387606810 2.93471
O 10.31070343121245 -1.87230283689613 2.11583
H 6.54958344841232 -4.04415667861474 -5.34743
H 4.86840208288565 -3.26535501568113 -5.09828
H 6.12124032481550 -5.17096703045188 -3.40709
H 12.05486354444174 -1.31500387890867 0.162013
H 12.04815952272434 -2.06910891283502 -2.15203
H 10.08494039402101 -3.24930867426093 -3.01069
H 7.38936318507493 -6.36349912123434 -2.24281
H 6.71222319846855 -8.24785119515158 -0.637542
H 6.49453224973368 -7.73890175791268 1.76617
H 6.40093575279670 -1.04973440704679 -6.36598
H 7.21145896718975 -1.14474641054919 -0.449272
H 8.72072444460080 -0.35564283768208 -1.04286
H 7.34598522731532 0.64032488017334 -0.922174
H 3.68191548749143 -4.47336697086237 -3.33073
H 4.00466398455744 -2.95191056023555 -2.39181
H 4.38145588724755 -4.51932870548743 -1.69801
H 11.75029568965506 -0.47690774480084 -10.0586
