# Supplementary material for: A light-fuelled nanoratchet shifts a coupled chemical equilibrium
Source: Nat Nanotechnol. 2021 Dec 16;17(2):159–65. doi: 10.1038/s41565-021-01021-z (PMC8956507; doi:10.1038/s41565-021-01021-z)
Supplement: Supplementary file 3 — Supplementary Data Set 2. Gaussian output and xyz files for computed structures. [file 41565_2021_1021_MOESM3_ESM.zip › +1-protonated-sampled-sturctures/SRR/1-H-opt_160.xyz]

260   0
energy: -42.802135333823 gnorm: -0.451276
C 13.40481639515117 -1.60419389692224 -3.84527
C 13.66922235715756 -2.87772914323005 -3.08764
C 14.56672389718436 -0.61928717323104 -3.57233
O 14.38537436119275 0.54818461800398 -4.36897
C 11.50001185528414 -0.88216551893700 -6.67778
C 10.70003378572657 0.25148386745115 -5.88216
O 9.38168577520263 0.20852546305466 -6.32559
C 12.86102862535400 -0.27274258778297 -7.13746
C 12.61800002099044 -1.86593015517522 2.37938
C 12.31643501542439 -0.87878647143699 3.52892
C 10.81680937335909 -0.94641362068789 3.92215
C 10.43141310791819 0.00585257196197 5.10147
C 8.92621385624869 0.06014882739849 5.41087
C 8.32417899730101 -1.26220146839124 5.98271
C 6.75378154497751 -1.21078426917011 5.84304
C 5.99695467052845 -1.79926660755626 4.67127
C 4.61222014966915 -1.28597442400224 4.42389
C 3.96673717462169 -2.05651909082316 3.22302
C 4.42690073656872 -1.81232692200115 1.76073
C 3.88014263540557 -0.55340179073856 1.14616
O 4.07467171605388 0.78697058288149 1.81385
C 7.59068083378132 -5.14419533494830 5.28084
C 8.24965630434919 -4.83640017305414 6.6165
C 9.74612548964164 -4.65419413037746 6.36587
C 10.36862876115536 -5.89419875041225 5.69366
C 10.51435620491227 -5.74474326004786 4.1521
C 9.95784637071648 -6.97859560047255 3.40289
C 10.50578660110532 -7.16452494123461 1.97805
C 10.02451539741586 -8.48378868331931 1.26435
C 8.60483390529526 -8.36664963059434 0.709261
C 8.55516490254363 -7.80478319651388 -0.69801
C 8.96296343504626 -8.77491694561492 -1.76052
C 9.06263888188291 -8.23433000862833 -3.12874
O 9.83595733075280 -6.96362691194722 -3.20507
C 5.39186199950991 1.21504051125063 1.93398
C 10.27553062522353 -6.65558121357750 -4.47105
C 6.43874701601641 0.61250523587286 1.20314
C 7.70094489033081 1.08546610149115 1.37384
C 7.99180042633089 1.97402642353599 2.41399
C 6.98273165119592 2.63094651238052 3.09891
C 5.68018691797614 2.26993380639943 2.83103
C 9.77226327174045 -7.31078609141482 -5.6652
C 10.25336452901865 -6.95908672582983 -6.94584
C 11.12333822412419 -5.85552273358191 -7.15532
C 11.59536789920856 -5.26840735663669 -5.96485
C 11.23325083694893 -5.62914217871212 -4.71831
C 9.33216015269993 2.36735357227810 2.67593
N 10.42455430992590 1.88096547351300 2.16387
C 11.42654345720328 -5.39290231715483 -8.41008
N 11.96056353964789 -4.13187314587798 -8.65976
C 13.35359014305304 1.34267823946807 -3.92107
C 8.37046700075999 0.18916560154309 -5.30336
C 12.66784687063683 1.37519602076511 -2.70463
C 11.70570227896218 2.32507953242288 -2.41832
C 11.32670379106482 3.22766741001409 -3.39945
C 12.10031374047504 3.33897460426748 -4.57213
C 12.98493055302913 2.25883528703290 -4.91201
O 10.35841739205447 4.19495466378285 -3.07217
C 8.11920390834412 4.30592860135598 -6.25856
C 9.05595733949690 4.02715638393364 -7.41407
C 8.86021506877573 2.58899640494033 -8.0865
C 9.91586473916133 2.43717364221857 -9.11519
C 9.95710501690582 1.12150294735664 -9.84859
C 11.17247564998969 0.94025043998815 -10.7513
C 11.21085477757216 -0.52874237312134 -11.3473
C 11.57472081729837 -1.54428015436540 -10.2214
C 11.92084479942711 -2.92682409150773 -10.871
C 12.63271623357207 -3.87228239675147 -9.86582
C 4.32233073775066 1.81599910505171 -3.04574
C 4.81091923487883 2.33636465378253 -1.64504
C 5.72907567811974 3.57247463985442 -1.72926
C 6.77678186717960 3.58849658560916 -0.696217
C 7.65894805347360 4.81189675219545 -0.922603
C 8.78568159161011 5.08037487049193 0.194228
C 10.16319117068168 5.43938715913557 -0.424232
C 11.12817994020993 5.96685824611911 0.606372
C 11.34657065796483 5.00334577922101 1.81877
C 11.86435319101314 3.64656222252950 1.2272
C 11.67194701126702 2.43823481930081 2.18556
C 7.17013067231989 -0.31911289415577 -5.6551
C 6.15388974598988 -0.43661869232228 -4.77069
C 6.33058020512623 -0.12857213314833 -3.43198
C 7.52275799403027 0.42358356122368 -3.04654
C 8.51021141179493 0.54153090101609 -3.95851
O 5.21043852311486 -0.38603099497106 -2.55118
C 4.00821720423889 0.31847016765318 -2.96526
C 9.70797516771777 4.77901711806265 -4.23576
C 8.76490167565665 3.76366231652179 -4.90899
H 13.30818669904840 -1.88067128748110 -4.90006
H 14.30249967045316 -3.53697716149857 -3.67626
H 13.96646144411000 -2.53919003168785 -2.10378
H 12.70353409856701 -3.40925148582019 -2.85853
H 15.55221116876380 -0.99960473856744 -3.8462
H 14.63152742692550 -0.27062368909615 -2.53977
H 10.80563474129611 -1.19240614105078 -7.50781
H 11.23839686211654 1.21308149472975 -6.05512
H 10.67102093922176 0.11518295343017 -4.785
H 12.60116124841110 0.73075773554615 -7.51726
H 13.55294066329646 -0.16131845138695 -6.3603
H 13.28598235346342 -0.88106285228827 -7.99201
H 13.67857596746307 -1.81565826061922 2.2122
H 12.09228267627831 -1.48227190369835 1.49623
H 12.56395220892114 0.11852130117036 3.22323
H 12.89800655442586 -1.14910312753561 4.40734
H 10.48364333030882 -2.05368249497086 4.08853
H 10.22317701089183 -0.70431571743506 3.01563
H 10.81682803714718 0.99473329091028 4.83424
H 11.02869815070452 -0.30894625452770 5.97156
H 8.44262466722335 0.41480292601571 4.49176
H 8.82251746815730 0.83231267903718 6.19049
H 8.65919111659089 -1.59943651513305 6.98029
H 8.62866676234858 -2.14782847774703 5.37113
H 6.36890297235179 -0.16852498035836 5.99418
H 6.32310973711458 -1.60565528576556 6.81705
H 6.00892886428955 -2.93451649000474 4.80234
H 6.66419891507542 -1.65508956390719 3.78328
H 4.74451202502454 -0.21064343928944 4.27244
H 4.09455272500777 -1.52900107398468 5.38604
H 2.90710059305776 -1.70625296694549 3.31956
H 4.10789644788574 -3.07214870734671 3.48931
H 4.15731934438430 -2.71505829486786 1.13322
H 5.51095588443541 -1.77576947167554 1.88056
H 2.77080819450494 -0.54264769843036 1.10873
H 4.22256925234149 -0.29888630143709 0.139577
H 6.49687826012651 -5.30200033057069 5.4943
H 7.91250725884799 -6.03054210012371 4.76774
H 7.90258701045291 -3.89503508951954 7.01813
H 8.16230190981559 -5.60691581409041 7.34719
H 10.00107061841005 -3.74061709094250 5.7682
H 10.21330744013151 -4.51446623761241 7.32708
H 11.40797133329137 -6.11126949961912 6.03928
H 9.83074386095167 -6.87845746452478 5.92822
H 10.03739668996249 -4.89331790780087 3.65717
H 11.59343749961026 -5.74213962498898 3.84633
H 10.18075302277888 -7.87312180187851 3.99144
H 8.83157103098462 -7.15868239489661 3.3803
H 10.13739439722847 -6.27989555800566 1.42206
H 11.62249422126209 -7.13024165779438 2.14104
H 10.67573220005601 -8.61406244338736 0.389345
H 10.15337467453257 -9.38622096372266 1.90375
H 7.98152943284496 -9.26642757224222 0.630128
H 8.07585721158093 -7.82986117279771 1.47063
H 7.50232277783705 -7.54076983488871 -0.969393
H 9.06186294065455 -6.82487674104064 -0.669786
H 9.92446901966023 -9.22743722215852 -1.44027
H 8.27646613671645 -9.62187557726567 -1.80745
H 9.52737652217756 -8.92327444469777 -3.85307
H 8.06630683657248 -7.96940374265997 -3.53952
H 6.17869093953497 -0.21658397607054 0.47773
H 8.46399294724554 0.46072792963546 0.926632
H 7.17804886354125 3.46467394731380 3.774
H 4.89992702912292 2.64387476352491 3.46876
H 9.00844498998554 -8.02716873682902 -5.54067
H 9.80468069168446 -7.49632832807021 -7.74468
H 12.20440407678403 -4.39032292488293 -6.06059
H 11.45126788413569 -5.07477100037008 -3.80452
H 9.38993025764185 3.22810821690474 3.29435
H 11.15142929909637 -6.07567063595978 -9.22706
H 12.99489772478939 0.72984065843182 -1.92217
H 11.17668851713154 2.31437455619970 -1.48219
H 11.85238689080563 4.09029493050412 -5.35264
H 13.45864883507748 2.18332780894856 -5.84843
H 7.10258913329231 3.86384536759738 -6.39506
H 7.90647933957120 5.33029354220038 -6.06046
H 8.98857830601627 4.70799476806533 -8.21554
H 10.01764751567642 4.27373803069290 -6.99264
H 8.95542442796654 1.87146464570796 -7.27823
H 7.91549272018600 2.51468710645408 -8.66996
H 9.72192397938671 3.39183834073647 -9.71657
H 10.88118133870978 2.61517992863175 -8.69946
H 10.00801590238997 0.33044958489677 -8.99598
H 8.97615394152384 0.92983738002452 -10.3378
H 11.17122087629032 1.72054234660694 -11.5943
H 12.09592860412281 1.15008195012479 -10.2942
H 10.15227046816540 -0.68822229533599 -11.8025
H 11.93548072189521 -0.61372345850057 -12.1913
H 12.46566237684174 -1.24976358424560 -9.73066
H 10.71128505455027 -1.54205273169227 -9.54895
H 10.91594546318301 -3.28566240026139 -11.2067
H 12.57064664681103 -2.74415499212811 -11.7525
H 13.59593527269497 -3.46570967842689 -9.60015
H 12.78456073695099 -4.87116485218475 -10.3486
H 5.19401240015776 1.94627760366203 -3.69898
H 3.47552300375030 2.38520745163280 -3.44611
H 5.23811691587044 1.47340650865314 -1.0954
H 3.90671817434798 2.55858885282959 -1.08716
H 6.21466772183628 3.70358144910376 -2.67099
H 5.10870227239570 4.55300015953754 -1.7312
H 6.25982067131732 3.72627447305063 0.310184
H 7.38145412550582 2.62396238816410 -0.50079
H 8.20813217276979 4.77061344646093 -1.85911
H 7.06171556288316 5.73432026211079 -1.07654
H 8.75807544380625 4.21193753557182 0.854801
H 8.41297741654806 5.83772238145394 0.895188
H 10.61958614784637 4.50441727320974 -0.856086
H 10.03743205705370 6.01739194991953 -1.31488
H 12.09743400201784 6.07043645975227 0.0842362
H 10.74394987465078 6.91434979271240 1.02218
H 12.18624215628327 5.50976454371600 2.40715
H 10.49287305785672 4.83461335322528 2.44766
H 11.25245513589267 3.37646731436007 0.298314
H 12.98696482445235 3.77442986267137 0.942395
H 11.73942468794056 2.82918418445428 3.21133
H 12.43086678646339 1.67803114676581 2.01083
H 6.97896649384770 -0.79883001592723 -6.56878
H 5.29677252030385 -0.96775587080301 -5.11172
H 7.64325167338372 0.67191607486060 -1.95657
H 9.52636134724059 0.80427857304694 -3.64509
H 3.11101441408883 0.04854213398456 -2.32752
H 3.72762483003612 -0.04803189568377 -3.96768
H 10.35682309104211 5.31807988545086 -4.88604
H 9.10329732647981 5.59221786285501 -3.86276
H 9.39538285394773 2.81810368999570 -5.10817
H 8.06273440248006 3.33684813413968 -4.12179
C 8.91368333330580 -3.51089959295427 -4.03698
C 7.49793000474479 -4.06497155381270 -4.00148
C 6.98975423277522 -3.98132017732873 -2.58047
C 8.14164992230470 -3.50439146662985 -1.79171
C 9.12886553333215 -2.96156834923027 -2.75564
C 8.51842999765583 -3.95032800762943 -0.537386
C 7.66051642500202 -4.23736682762791 0.625194
C 8.02495763450557 -3.89130120215875 1.91848
S 9.24904263277589 -2.70564973089562 1.99792
C 10.43803413458092 -3.51566279801970 0.944027
C 9.98124898560879 -4.03528336467310 -0.258761
C 11.78798588397360 -3.77111751514828 1.3371
C 12.59977482402864 -4.62612015069633 0.639022
C 12.14156104362576 -4.98546760087995 -0.657439
C 10.76703734315120 -4.86607833036848 -1.05802
C 6.38574399900290 -4.77270279130617 0.410336
C 5.61910859529404 -5.15865541814063 1.5087
C 6.05589482438902 -4.98840919907759 2.78612
C 7.32883006188811 -4.39497151362944 3.0193
C 10.23403577329602 -2.13531934524059 -2.55128
C 11.04187692121144 -1.80941156082309 -3.60859
C 10.76010631949389 -2.36528578338414 -4.8924
C 9.62886544251112 -3.10545207073697 -5.14897
C 10.56358328535459 -1.51507717644132 -1.22009
O 12.19121006431319 -1.02359658909177 -3.47987
O 11.62341218012626 -2.09054826672763 -5.91832
C 5.70348528081711 -3.23231646912830 -2.41341
O 7.75168858270119 -4.06423260139484 4.36224
O 12.21265800071619 -3.18549975586436 2.58882
H 7.46753018326702 -5.01883664848980 -4.52936
H 6.88002294725176 -3.43310825478712 -4.67494
H 6.77272338799228 -4.99811173292639 -2.22571
H 13.55915627979907 -5.06304072688129 0.912947
H 12.82215144995705 -5.57067756416877 -1.1945
H 10.41632892862158 -5.44642176823557 -1.89004
H 6.08649651473024 -5.15048782601052 -0.510895
H 4.71594396453611 -5.82183520400766 1.30082
H 5.48652028103468 -5.11330438902427 3.69255
H 9.52765395967997 -3.38631740310548 -6.15229
H 9.89665044388038 -1.65740549352302 -0.332555
H 11.52719952458551 -1.93900883274492 -0.885238
H 10.78147011355386 -0.47723858718445 -1.37723
H 5.16898702913365 -3.68269997173545 -1.5867
H 5.16422182403693 -3.24332202665082 -3.35513
H 5.94313901830994 -2.14851838014525 -2.10642
H 12.07858754089608 -3.45322323368385 -7.87703
