# Supplementary material for: A light-fuelled nanoratchet shifts a coupled chemical equilibrium
Source: Nat Nanotechnol. 2021 Dec 16;17(2):159–65. doi: 10.1038/s41565-021-01021-z (PMC8956507; doi:10.1038/s41565-021-01021-z)
Supplement: Supplementary file 3 — Supplementary Data Set 2. Gaussian output and xyz files for computed structures. [file 41565_2021_1021_MOESM3_ESM.zip › +1-protonated-sampled-sturctures/SRR/1-H-opt_161.xyz]

260   0
energy: -42.786969672103 gnorm: -0.450349
C 13.48920173186390 -0.47611832454884 -3.38461
C 13.89262467179480 -1.94559576847136 -3.29428
C 14.66384936259383 0.43311726319626 -2.96267
O 14.27813431131059 1.79162172122465 -2.68069
C 10.89791849086426 -0.65756555713806 -6.57774
C 9.59243704410021 0.06421220777618 -7.00833
O 8.31377726078818 -0.48344452298476 -6.63133
C 11.95900421124014 -0.32143419077320 -7.57878
C 12.54372929401100 -1.82211225915427 3.86427
C 12.25306004250481 -1.09666445775169 5.13107
C 10.81816600160185 -0.49044674823557 5.27223
C 9.80463565771201 -1.50134783729806 5.78371
C 8.35251023414277 -0.96710766587373 5.57841
C 7.36794745606026 -2.13420362918106 5.42122
C 5.91415610005123 -1.60666390210238 5.18473
C 5.12077184108337 -2.49540849188006 4.18301
C 3.69384420845300 -2.14070119291487 3.86232
C 3.34226050168925 -2.74625377370299 2.43656
C 4.18799424102845 -2.36535668181381 1.18819
C 4.08667397637047 -0.97899489566277 0.661901
O 4.10146279071040 -0.01898714836166 1.68437
C 6.68778823087415 -5.85776968651144 5.00317
C 7.50287659697124 -5.91755065585022 6.2736
C 9.03149642661695 -5.74692650787550 6.04512
C 9.59994461789954 -6.66793171691667 4.93056
C 10.99744317446556 -6.28583380128557 4.41494
C 11.59918307376263 -7.38074554517987 3.50913
C 10.77281512702667 -7.62626224556868 2.24926
C 10.96999362033358 -8.99188301900186 1.64328
C 10.07740114524166 -9.26563356657954 0.332996
C 10.34588419265011 -8.19648796480316 -0.795811
C 11.89752324291015 -8.36661253143449 -1.11098
C 12.26626389137421 -7.69027504155231 -2.3939
O 11.90728053411128 -6.33238637333253 -2.5187
C 5.37260492192598 0.46951622114358 1.99168
C 11.61079686749588 -5.94282352864536 -3.88474
C 6.46501814526992 -0.27736002113064 1.56696
C 7.68632414663572 0.30240819481757 1.77851
C 7.83240011509927 1.47625199807819 2.5264
C 6.71929632134298 2.09986248180556 3.07308
C 5.42771787793426 1.61513679833611 2.79896
C 12.65775931483915 -5.48303129574502 -4.61522
C 12.59368455100723 -5.22900760172627 -5.95236
C 11.27978585276803 -5.31022485189405 -6.54679
C 10.21905392997357 -5.96525906472394 -5.85865
C 10.37663614365997 -6.27958676528031 -4.58654
C 9.16834106043486 1.98308253547313 2.78856
N 10.16932458001192 1.28045866646631 2.35989
C 11.12901316365061 -4.73559935333232 -7.8365
N 9.89943456763486 -4.43678551484121 -8.47553
C 13.74728005218988 2.44439201033502 -3.74748
C 7.52864018346044 0.20087440814409 -5.63445
C 12.44500139673661 2.22717408579365 -4.1822
C 11.94856039759725 2.79496805608356 -5.25072
C 12.75084688321788 3.71031521800245 -6.02073
C 14.11593870772269 3.83931588413851 -5.66158
C 14.62514923307578 3.26271103066515 -4.48199
O 12.27919576298108 4.46831632163247 -7.10927
C 8.48577385421866 4.91716621251066 -7.49281
C 7.56498418758019 4.46772625533037 -8.61025
C 7.20787480235279 2.94665800224878 -8.70458
C 6.53962728687962 2.48910543659029 -10.0166
C 6.21943671729412 1.05911098486674 -10.1886
C 7.26816333698109 -0.04839126559333 -10.038
C 6.63607613806644 -1.49298498231468 -9.83785
C 7.57173636414072 -2.48283272191969 -9.09781
C 8.19028800985103 -3.51922138582723 -10.1086
C 9.69176394032176 -3.97421447617829 -9.82459
C 5.50661162607745 3.45455208413855 -0.296867
C 5.88247199045419 4.82058035122286 -0.813318
C 7.42088258880500 5.17554012949604 -0.518073
C 8.20324467836533 5.47094598474453 -1.81934
C 9.58852020335769 6.35373373617641 -1.90386
C 10.79269564393981 5.66624869914466 -1.30863
C 11.07644061697147 4.22763069021152 -1.75073
C 12.01423425396561 3.40850923689891 -0.905364
C 11.30808903505397 3.03424062789084 0.361318
C 12.24028490945823 2.12868646173882 1.1809
C 11.44424367616209 1.74669336978623 2.50995
C 6.29758214162640 -0.18307580851971 -5.21152
C 5.61612700722663 0.50455346448001 -4.22373
C 6.23216153791864 1.42667492809927 -3.42315
C 7.58514217996463 1.70470029599428 -3.79551
C 8.17955761618695 1.16907941867575 -4.92087
O 5.46959180662873 2.00138378900298 -2.35109
C 6.19546684743783 2.37036374019499 -1.14766
C 10.99039400988793 5.05946610385272 -6.94647
C 9.86978119130777 4.39236874051584 -7.81584
H 13.21602044139599 -0.24454511039458 -4.41745
H 13.01135668242282 -2.63046724578567 -3.56405
H 14.84804800112085 -2.24695399734171 -3.87957
H 14.02479159731274 -2.25979409012652 -2.24197
H 15.52315217426596 0.32541688141437 -3.66799
H 15.10274422378798 0.05479378032287 -1.99657
H 10.72241826633005 -1.71424541262213 -6.62643
H 9.58171044887308 -0.04596504184694 -8.09445
H 9.57180662457489 1.10654475356376 -6.7938
H 11.68550354647413 -0.86558081614507 -8.52586
H 12.05940773247810 0.74587169432259 -7.83755
H 12.93500972349506 -0.50316906166840 -7.15559
H 13.51378423754666 -2.12343638258877 3.90582
H 12.34992019350888 -1.20774126404649 3.01646
H 13.00646810964743 -0.27968160434915 5.2105
H 12.52327085459883 -1.74185265978120 5.99507
H 10.59758504758836 0.04854529796689 4.29506
H 10.92572881576000 0.33787728764349 6.03384
H 10.03750412106527 -1.82080298213606 6.77754
H 9.90369007432447 -2.36036706930429 5.18389
H 8.29886410132438 -0.25466964699093 4.7621
H 8.11993508818206 -0.25521962236347 6.40819
H 7.38923649452820 -2.74304468630460 6.32961
H 7.56902451144013 -2.80619550273669 4.6726
H 5.96048559684238 -0.59864344328643 4.74167
H 5.22399458315870 -1.44821256190696 6.0484
H 5.17177714333978 -3.48262405405874 4.51139
H 5.81359342018664 -2.44764392901502 3.2966
H 3.53265964066170 -1.05056457332644 3.76889
H 2.99494324368754 -2.51783156312863 4.6394
H 2.21390836725197 -2.69311117470097 2.32018
H 3.54980992032575 -3.80141023199993 2.64841
H 3.86484228473624 -3.06473887782231 0.366054
H 5.18666676857218 -2.63634840846456 1.385
H 3.16943933357184 -0.83402548591075 0.08574
H 4.85553468733070 -0.79499239489809 -0.0724748
H 5.63403399903856 -5.78749841134405 5.22122
H 6.73444808949597 -6.78127574933684 4.44793
H 7.19013272346018 -5.15405792949435 7.03887
H 7.33018983998280 -6.79478792975766 6.86194
H 9.30889128362936 -4.73217488666931 5.71394
H 9.65516407448316 -5.92833079958773 6.92145
H 9.69562809347718 -7.69575142028839 5.32911
H 8.94349594596047 -6.76523674713133 4.1042
H 10.89059720793121 -5.31831519016100 3.84831
H 11.71433463858619 -6.02599841445692 5.24844
H 12.61157992703376 -7.23003946078163 3.34041
H 11.55752593295077 -8.28829688834030 4.03452
H 9.67867789095899 -7.52495095218810 2.47968
H 10.96279728778849 -6.86146522561673 1.47908
H 12.05187106929628 -9.28520558072351 1.52224
H 10.74695754747567 -9.63654138953436 2.45676
H 10.24728808603704 -10.30164720586511 -0.124612
H 8.93280348267292 -9.35356057347441 0.558828
H 9.69963954796967 -8.62755443932025 -1.5536
H 10.13914916147048 -7.13321733459034 -0.637078
H 12.48874006479378 -8.10677252269928 -0.247497
H 12.17937905706329 -9.45933267297316 -1.08651
H 13.33186602232147 -7.74602689430983 -2.69038
H 11.72929300933474 -8.15184703752255 -3.23869
H 6.46411826447559 -1.24783047042704 1.11962
H 8.60932580648717 -0.19181759384416 1.44734
H 6.78945297488108 3.03725138268114 3.60572
H 4.51153241986279 2.14522178187710 3.05938
H 13.56562850170281 -5.35679350523018 -4.19693
H 13.54739366720439 -5.10683818856475 -6.52005
H 9.32594519982393 -6.19339562483835 -6.34004
H 9.60794650647824 -6.79187146895443 -4.05502
H 9.30659510979631 2.78341107908003 3.46147
H 11.98608209295929 -4.17774558613340 -8.15462
H 11.85069967987739 1.59896246654502 -3.57133
H 11.01530147141468 2.67823840305976 -5.72442
H 14.70571051321987 4.60361652923653 -6.1861
H 15.68849934089693 3.39469551254219 -4.0567
H 8.14666841026575 4.57003297618229 -6.48114
H 8.57617577575234 6.02158681333441 -7.5197
H 6.60062569498482 5.04337668240549 -8.57301
H 7.95039267683466 4.96245908785484 -9.55186
H 8.21034272193521 2.44336292180998 -8.58025
H 6.69052982184949 2.58387570853733 -7.86424
H 5.56074108766105 3.07173450636721 -10.1732
H 7.17525049099155 2.80137426868646 -10.8473
H 5.56170697406711 0.83271304618701 -9.41115
H 5.57892009171089 0.84228915603284 -11.0689
H 7.99392919326147 -0.10884871411827 -10.9034
H 7.84057294939843 0.17522947439318 -9.08404
H 5.65184125964840 -1.37405483395864 -9.36005
H 6.31693750976066 -1.92057318900325 -10.7682
H 8.33403388074048 -1.88148268243229 -8.59953
H 7.06669382344521 -2.97720595500759 -8.24078
H 7.52873163447549 -4.40182092535433 -10.0452
H 8.12897130739295 -3.05850244064523 -11.1051
H 10.30564759885229 -3.10657147664021 -9.83689
H 10.14415034655843 -4.83334021214331 -10.5074
H 4.42769127021149 3.40058981145578 -0.182207
H 5.94190057480709 3.41618154976146 0.664895
H 5.20830256080879 5.58938746744311 -0.44644
H 5.66170087484655 4.90460667020036 -1.90084
H 7.51108949800115 6.01134940105510 0.183588
H 7.92654116876502 4.29574444294135 -0.0401569
H 8.22927080991230 4.58280797534085 -2.44611
H 7.52626187267909 6.13302000844589 -2.36716
H 9.87606903700234 6.57393501951949 -2.99517
H 9.50083757893200 7.28187452504596 -1.3443
H 10.59228962678198 5.61718988156768 -0.255167
H 11.72067915138799 6.22120037989789 -1.32532
H 10.19071479662671 3.62061291530323 -1.85544
H 11.41235759702517 4.32701462156034 -2.78867
H 12.38804695867716 2.49903783301236 -1.35912
H 12.94880638592118 3.98434167052305 -0.752188
H 10.94520886207088 3.91108445452626 0.927462
H 10.42110300629807 2.52329473698995 0.241934
H 12.54982624304301 1.23430664826002 0.598787
H 13.10965693155046 2.81265008163312 1.44577
H 11.40349464379480 2.63091425507491 3.09996
H 12.02629705236003 1.04613862672532 3.09077
H 5.88918934378293 -1.00005393622814 -5.80495
H 4.58658468064703 0.27047791622766 -4.06435
H 8.21721281280744 2.02077234358152 -2.99814
H 9.24222738508103 1.42730449056438 -5.15328
H 7.20186696653160 2.60799579561994 -1.36841
H 6.20767636116224 1.50058120606112 -0.450009
H 11.19898539442427 6.07700133611539 -7.32025
H 10.79180549482211 5.06842116143593 -5.8387
H 10.13240764469716 4.42450096983430 -8.88455
H 9.88568332021457 3.32707883215176 -7.57276
C 9.29686550821437 -2.86655626724651 -3.58317
C 8.04866634003267 -3.71762646967457 -3.79112
C 7.72569446352712 -4.16849701017288 -2.39652
C 8.90603859910235 -3.80413413518596 -1.52905
C 9.70103762811082 -2.83667673483888 -2.24055
C 9.15175079230615 -4.38056623220183 -0.302065
C 8.09611763216942 -5.02124314020889 0.487113
C 7.97146748756468 -4.58360012013257 1.78965
S 8.87000009472617 -3.14048752441214 2.4333
C 10.41387910455349 -3.58379419443318 1.78888
C 10.39511660584961 -4.19558445865148 0.51075
C 11.65634595608414 -3.49160228458035 2.40715
C 12.84531001282756 -3.89582349762320 1.75601
C 12.77997398415247 -4.45888501846632 0.495535
C 11.58171173487926 -4.61018515250228 -0.119866
C 7.30521136273444 -6.11869695355066 0.0688976
C 6.33774614033511 -6.67100628028272 0.881911
C 6.26021581792357 -6.24958904668420 2.23156
C 7.02262776116256 -5.17959567383280 2.69696
C 10.65469669750426 -1.88481826182611 -1.84098
C 11.32940725030895 -1.17729331287433 -2.90941
C 10.79224103308332 -1.20356350295449 -4.21318
C 9.74519259583742 -1.98376906646256 -4.4801
C 10.90212581384641 -1.48219978205278 -0.456766
O 12.32453690540522 -0.23573279604088 -2.55986
O 11.32159550572552 -0.41509622416574 -5.1993
C 6.45377991368437 -3.51124933202350 -1.83049
O 7.06842899788527 -4.80203106514657 4.11138
O 11.66529783002569 -2.94771007959968 3.75777
H 8.38379494261981 -4.54285954074363 -4.42205
H 7.24689440846695 -3.10543859729892 -4.22973
H 7.66954355653837 -5.28560474627423 -2.46434
H 13.78532156523565 -3.94784667103895 2.41858
H 13.62188170873781 -4.93696441861369 0.00909154
H 11.50154361086623 -5.08127533696087 -1.10937
H 7.42824498886030 -6.49041145428234 -0.944849
H 5.90540040007665 -7.60753476119330 0.556175
H 5.46411695602730 -6.63948412938297 2.85186
H 9.33032903840886 -1.98020086453721 -5.48758
H 9.99771618356163 -1.69525709549669 0.131414
H 11.78554253716548 -1.97542462215437 -0.0568474
H 11.05496297615704 -0.38477588931607 -0.361338
H 5.53611948435887 -3.97421702353849 -2.19152
H 6.33149953331186 -2.43840520279227 -2.02622
H 6.46480803026360 -3.58759371925384 -0.710481
H 9.18163928280743 -5.08776203156865 -8.30415
