# Supplementary material for: A light-fuelled nanoratchet shifts a coupled chemical equilibrium
Source: Nat Nanotechnol. 2021 Dec 16;17(2):159–65. doi: 10.1038/s41565-021-01021-z (PMC8956507; doi:10.1038/s41565-021-01021-z)
Supplement: Supplementary file 3 — Supplementary Data Set 2. Gaussian output and xyz files for computed structures. [file 41565_2021_1021_MOESM3_ESM.zip › +1-protonated-sampled-sturctures/SRR/1-H-opt_162.xyz]

260   0
energy: -42.774216035189 gnorm: -0.477448
C 11.41418500810765 1.26814793379086 -1.66461
C 12.18935747200292 1.82586722435708 -0.469716
C 11.81434559247955 2.05376463684362 -2.92096
O 13.21151091407282 1.81683933497891 -3.14801
C 8.16277993396504 3.40474465092855 -4.4285
C 6.85462173000784 3.71079480658659 -3.66908
O 5.99749333702703 2.62490520529508 -3.57683
C 8.82059094843092 4.71058660379099 -4.66621
C 12.92584462232642 -3.08155431748875 2.00704
C 12.02823919173765 -1.88386424661927 2.41829
C 10.87657399160129 -2.22513907320984 3.28695
C 10.09326528067008 -0.95835023720281 3.60632
C 8.65459863587899 -1.24154709681636 4.18083
C 8.62647365090750 -2.25307753087621 5.34702
C 7.20651250625422 -2.79728420693657 5.6642
C 6.50981120385543 -3.42755132384009 4.45337
C 5.08715714415926 -3.86515830180631 4.56035
C 4.51567292432765 -4.26559161073425 3.17056
C 4.65992979923790 -3.16814341619775 2.07738
C 3.72383764866272 -1.94115085694523 2.30813
O 4.28287061777036 -0.88257710334853 3.04446
C 8.61174894575372 -9.06500333580265 1.33316
C 9.31919642457124 -9.31096779462998 2.70485
C 10.83366733139013 -9.04744305736754 2.65463
C 11.26823078297556 -7.55884684796309 2.62868
C 11.68855153645121 -7.11872692954403 1.21904
C 12.84909028291510 -7.85714880257985 0.659986
C 13.50077502697103 -7.31939764791721 -0.641692
C 12.53608169310709 -7.55617278882469 -1.87712
C 12.93903444460269 -6.71628144580597 -3.11686
C 12.24696312125560 -7.15038612035846 -4.44346
C 10.79353321745744 -6.83642216907494 -4.40078
C 10.11052191031203 -7.14997078006801 -5.72153
O 10.39086984240365 -6.23253596393772 -6.75862
C 5.31738509248611 -0.15528610405479 2.46187
C 10.33710687645434 -4.81335761713132 -6.49528
C 5.90328858604490 -0.30534898527599 1.16917
C 6.81101129124468 0.64290520231097 0.66441
C 7.19166510674543 1.74065098785843 1.50102
C 6.83445417535475 1.77782185209237 2.868
C 5.87675875934007 0.81715978843073 3.34249
C 9.50558761314989 -4.13227836237480 -5.57361
C 9.54263798308965 -2.79794883460069 -5.5336
C 10.34000923301602 -1.97922591356736 -6.35932
C 11.19035382062517 -2.64033426258334 -7.31671
C 11.14073041658398 -3.98504849731731 -7.36976
C 8.05691153007448 2.73729526413980 0.980717
N 8.20797327547376 3.96727414626956 1.35271
C 10.27913830754623 -0.58134444337507 -6.36041
N 10.74156220921800 0.21890670536986 -7.33807
C 13.52315128902298 0.57188936018242 -3.71947
C 4.99853539116558 2.86526721502970 -2.56366
C 14.89274917700504 0.22133262682232 -3.74011
C 15.31113326671307 -1.00716635836160 -4.29616
C 14.42683065198685 -1.87279978804423 -4.96757
C 13.10546777372448 -1.53118932668533 -4.87798
C 12.65454052358110 -0.34822393118941 -4.37999
O 15.00482188651828 -2.96782431031099 -5.62416
C 15.90716084148334 -4.94993320987478 -7.69526
C 17.32763599324373 -4.16114231253289 -7.40444
C 17.49732220213463 -2.89807134393065 -8.23065
C 17.32413515171447 -1.51352770171278 -7.54468
C 16.22906530368040 -0.67601814099300 -8.04521
C 16.14717573157880 0.76014321203332 -7.62236
C 14.98764779687914 1.53810103186463 -8.1855
C 13.60182957389049 1.10555412081460 -7.60786
C 12.36574600324314 1.92773784291699 -7.90329
C 11.14788616082001 1.57283856271863 -6.9787
C 1.75208854069830 1.65385952392086 2.17964
C 1.68783157223951 2.38068686791309 3.49283
C 2.30760675493298 3.83218781525709 3.43072
C 3.91013301595756 3.82073138900607 3.17951
C 4.32353299555341 5.31778348874410 3.37335
C 4.00346227001484 6.03470075753525 2.08091
C 5.23198651403143 6.71405766740111 1.47947
C 6.36367300176898 5.80566831791566 1.03254
C 7.26468041643783 6.41516419227552 -0.037736
C 8.47276984478861 5.58472942536681 -0.423728
C 9.08603463681198 4.90470661992920 0.761178
C 4.35044617944146 1.80343718176850 -1.93093
C 3.55319221556464 1.97573054459485 -0.861255
C 3.13882803000546 3.26476904957265 -0.45605
C 3.58850018481937 4.29925599719098 -1.26316
C 4.52286237485414 4.13655367933216 -2.25406
O 2.28403691883770 3.59012629684064 0.522491
C 1.39696827107846 2.52180629711800 0.957283
C 14.13808797987967 -4.01048967122518 -6.13978
C 14.95210602899058 -5.23101783432042 -6.49254
H 11.62807981694163 0.17574162634690 -1.85136
H 13.25009256797343 2.01245012846525 -0.770556
H 11.75153920501259 2.72109038405910 -0.0152128
H 12.22437856065375 0.93652495761709 0.217029
H 11.52938577955937 3.01800882771199 -2.54173
H 11.13414975821835 1.78762774404934 -3.70799
H 7.92129973712940 2.89250318533225 -5.38516
H 6.36595854778267 4.64181813573505 -4.0504
H 7.29539592031023 3.92946335249791 -2.67654
H 8.82108188122729 5.32422008628180 -3.80693
H 9.84195505701357 4.42660053282377 -5.00868
H 8.19403323877213 5.29099086333060 -5.3161
H 13.31086434752296 -3.43516777211970 2.95868
H 13.72258703619559 -2.87592605081459 1.28618
H 11.73197480775495 -1.33891602853821 1.52467
H 12.75255734358172 -1.19327977891516 2.87456
H 11.27272978765628 -2.79608933921227 4.12898
H 10.20167350580646 -2.92427749876700 2.756
H 10.02947848735280 -0.38795130443274 2.6631
H 10.66789458011431 -0.33628835864799 4.28477
H 8.12061571984497 -1.54039599694823 3.31306
H 8.13218291576605 -0.26143332177345 4.39032
H 9.06742101238006 -1.75622385341578 6.22546
H 9.24682134167996 -3.15167463852569 4.99104
H 6.62898425451622 -1.87745672276847 5.96563
H 7.26256715857120 -3.50271445956406 6.50341
H 7.22322410384303 -4.21225249259553 3.99121
H 6.55357850268343 -2.70613912335458 3.64081
H 4.58769186676305 -2.98115573557152 4.91257
H 4.99575277930307 -4.63052184840775 5.36929
H 3.45555953270688 -4.45285784679764 3.31828
H 4.97879229558540 -5.21180771786154 2.78553
H 4.40768975761845 -3.62886863776621 1.10408
H 5.71373062875854 -2.93298740214320 1.97186
H 2.91237410560288 -2.13746254509984 2.99477
H 3.29683509430843 -1.48409474543765 1.43018
H 7.62060689264134 -9.48509944306256 1.36172
H 9.23958611815265 -9.51843945515314 0.516824
H 8.83343503938197 -8.79105404281262 3.50828
H 8.97588108639987 -10.36442867179627 3.03859
H 11.23726628472369 -9.52867526379433 3.59111
H 11.14116820784152 -9.75385419412850 1.92495
H 10.39483992716363 -7.03736369045730 3.05668
H 12.19837559206917 -7.27943894936314 3.21267
H 10.90048495197491 -7.21489190218158 0.476259
H 11.86732438207802 -5.97521468668257 1.31857
H 13.56157477736718 -7.98558683618841 1.3806
H 12.59277614563622 -8.96269396121627 0.531027
H 13.59499409003122 -6.25186858953301 -0.478373
H 14.50312854289728 -7.68786210261928 -0.815389
H 12.48042733814694 -8.65440072541472 -2.2475
H 11.55962330321583 -7.33086620728402 -1.53788
H 12.68588754807934 -5.69910246076394 -2.85551
H 14.00893163899692 -6.69030189614873 -3.29806
H 12.68774934176060 -6.62560142752848 -5.32384
H 12.24238227411608 -8.22967244443566 -4.65088
H 10.37949845836615 -7.37946379877489 -3.51331
H 10.51619689304820 -5.79960880723823 -4.15922
H 10.39559723220617 -8.06422551818546 -6.23487
H 9.03868073356063 -7.19517573832385 -5.5941
H 5.52182484990665 -1.11785599408466 0.605117
H 7.09576408152018 0.53862437461375 -0.39324
H 7.15122128991193 2.52360022285251 3.60301
H 5.51993013926369 0.63647379990871 4.35468
H 8.84151681833272 -4.72383082267291 -5.00266
H 9.15359128343248 -2.31440604348753 -4.67785
H 12.02174558964681 -2.12737046776921 -7.87356
H 11.76675281332869 -4.56824198560094 -8.00461
H 8.73171589329788 2.40231159473372 0.159285
H 9.86481343451818 -0.01546855021597 -5.52934
H 15.56992415019779 0.83838105976376 -3.23238
H 16.31671572645226 -1.31681120168711 -4.34856
H 12.38838626807018 -2.23631634749072 -5.30365
H 11.61260287625351 -0.05700420497776 -4.35772
H 15.98184773291701 -5.85031228013416 -8.29835
H 15.30211286761753 -4.28744604110706 -8.36508
H 17.25183840929491 -3.87982116663584 -6.37371
H 18.20812851941923 -4.79521455928346 -7.58025
H 18.56371760169213 -2.98830034659189 -8.76288
H 16.91703644422593 -2.94027806958932 -9.16426
H 17.26946351303485 -1.77783535128537 -6.4577
H 18.31220735126364 -1.02777627375880 -7.57568
H 16.35050990248353 -0.83211084689849 -9.14132
H 15.27940843830211 -1.19519762595713 -7.90193
H 16.00148458431193 0.73254988085104 -6.55513
H 17.03988826352170 1.27800370666391 -7.74481
H 15.00177105359955 2.59274675293278 -7.99494
H 15.03356569677037 1.55355323613004 -9.28232
H 13.34168315535781 0.08671745599897 -8.01778
H 13.78177802023531 0.92113880953395 -6.56507
H 12.62487279267696 2.95557747284401 -7.80485
H 12.19070103550148 1.80548217566447 -9.00119
H 10.36078999165957 2.20663504891082 -7.17449
H 11.33495451199697 1.62487770796295 -5.89042
H 0.92382460447691 0.81323411264769 2.25417
H 2.65880526307896 1.10961287467836 2.1121
H 2.15452921871500 1.70211165334455 4.29416
H 0.71234291899590 2.54926353084049 3.88838
H 1.86915925926096 4.46149606131265 2.62505
H 2.10671848695567 4.28021589486028 4.43538
H 4.38555447530087 3.14939344464878 3.89149
H 4.04572973672396 3.48608076205201 2.15126
H 3.79753651387016 5.69262667622226 4.24795
H 5.39060274131595 5.25707439043073 3.50983
H 3.21144328197590 6.76422425762128 2.23009
H 3.57725020082114 5.38372455544186 1.32394
H 4.95035891058656 7.34747972679683 0.653917
H 5.56465997375958 7.31708949238052 2.35411
H 6.96217466261842 5.51146743251513 1.93586
H 6.04927209528286 4.82558898669699 0.62789
H 6.68308147163784 6.80158620940955 -0.885052
H 7.71539554407931 7.24147053693679 0.474235
H 8.06850454520160 4.80207875089385 -1.14068
H 9.30182293740501 6.16104423914527 -0.876931
H 9.33544376407245 5.63592529553733 1.48011
H 10.07971453916422 4.48119479189476 0.587709
H 4.67712462383583 0.78873776984808 -2.17321
H 3.07810687928761 1.14037885839435 -0.301847
H 3.37044784023017 5.28359967368596 -0.925453
H 4.64085961529682 4.96564218964225 -2.97425
H 1.20685424513460 1.94433120952897 0.0313646
H 0.38364581266317 2.92904145368089 1.02709
H 13.61853100020815 -3.57825111172999 -7.02116
H 13.42981886858689 -4.18524742883561 -5.37776
H 15.51290505069787 -5.54090908006612 -5.61319
H 14.25421266726324 -6.03558872951626 -6.81713
C 7.29497960296413 -0.95402058891018 -3.54153
C 6.25127938375086 -1.93212593175306 -3.9374
C 6.39344730039491 -3.11115616931522 -2.94712
C 7.86817591768200 -2.92187566476321 -2.44086
C 8.16726785047700 -1.48365874219760 -2.50587
C 8.60564615765033 -3.95139484324451 -1.91273
C 8.09422940537221 -5.27096455547312 -1.63661
C 8.44796731326250 -5.83673664385736 -0.398623
S 9.29675446107375 -4.86284745258434 0.716552
C 10.51714009324776 -4.08051766457616 -0.36345
C 10.05407433354672 -3.73841064528167 -1.6102
C 11.78957533162593 -3.85521412415020 0.113056
C 12.67841309280128 -3.24956153454041 -0.855771
C 12.34538136331434 -3.09622565938144 -2.18417
C 11.04221377247496 -3.31114792502750 -2.53456
C 7.62295002544835 -6.10652535908147 -2.59872
C 7.44306506218720 -7.45042876813680 -2.40284
C 7.75894297012762 -8.06831824974087 -1.17845
C 8.18761492084547 -7.26677255463456 -0.154765
C 8.98886019867537 -0.62618100162833 -1.77763
C 9.20910192462192 0.65561930699938 -2.27694
C 8.44333631278352 1.25203426461781 -3.34244
C 7.49875041989422 0.41277198803685 -3.89609
C 9.47097683491044 -0.96430232232097 -0.458937
O 9.97936793907122 1.47925322057138 -1.46977
O 8.93632530151257 2.46676095777766 -3.67365
C 5.34155462917797 -3.10069615567591 -1.88639
O 8.47673904488313 -7.69015450699064 1.14845
O 12.10696572378477 -4.16040491650531 1.51685
H 6.40519886164872 -2.26319002868899 -5.05956
H 5.21825097723965 -1.51077694778035 -3.87754
H 6.39871197245196 -4.09670641361713 -3.52582
H 13.63923328395814 -2.92126563102674 -0.521434
H 12.99717182119980 -2.45393636182742 -2.76004
H 10.73421595330835 -3.08384880914776 -3.53212
H 7.36401302394049 -5.77303093143979 -3.59606
H 7.07875637934061 -8.18896763271114 -3.11349
H 7.75326546454465 -9.10446757893203 -1.15571
H 6.66193472463726 0.85588742147556 -4.45668
H 9.54491269172475 -0.12440710636448 0.281572
H 8.85742881592924 -1.84743705486303 -0.0788147
H 10.43592333977886 -1.48739545480642 -0.633642
H 5.33295074401633 -2.16608347340877 -1.38669
H 5.40514527934980 -3.89736835971500 -1.13336
H 4.36770481545182 -3.19665636056019 -2.41632
H 10.91965905846302 -0.15812430273589 -8.28697
