# Supplementary material for: A light-fuelled nanoratchet shifts a coupled chemical equilibrium
Source: Nat Nanotechnol. 2021 Dec 16;17(2):159–65. doi: 10.1038/s41565-021-01021-z (PMC8956507; doi:10.1038/s41565-021-01021-z)
Supplement: Supplementary file 3 — Supplementary Data Set 2. Gaussian output and xyz files for computed structures. [file 41565_2021_1021_MOESM3_ESM.zip › +1-protonated-sampled-sturctures/SRR/1-H-opt_163.xyz]

260   0
energy: -42.764323940183 gnorm: -0.504673
C 12.99650496472098 0.75474778619676 -1.48222
C 14.30174164822026 1.43863056592772 -1.2141
C 12.89843164055689 0.78594794070112 -3.02043
O 13.94171004683051 0.10721093843272 -3.59581
C 10.27909020070865 4.25126459844606 -2.42435
C 8.85422825428627 4.73475861570691 -2.59723
O 8.50038429744122 4.65584747173673 -3.97792
C 10.79243890597789 4.39381595276629 -1.02569
C 13.91496477369913 -4.27504270492390 2.0331
C 14.30144582687811 -3.63466013446933 3.38088
C 13.91194661087425 -2.14966462617338 3.4526
C 12.40415748127617 -1.98208707175171 3.53708
C 11.82086338618772 -2.48779747402699 4.87097
C 10.42295680662055 -2.13162738926760 5.10398
C 9.65887983756748 -3.00857374601804 6.07723
C 9.07586085281963 -4.37090172892365 5.51711
C 8.21163333500920 -5.07285495632750 6.5067
C 7.35672747198500 -6.25672762928288 5.89842
C 6.50697443052580 -5.84268026366441 4.69998
C 5.43905068720960 -4.82256429455832 4.95476
O 5.99119167897115 -3.56264197285053 5.36573
C 8.70197156393207 -7.85458780544068 2.43399
C 10.24573782319644 -7.99910956108244 2.6818
C 11.08067252551794 -7.15859427198716 1.80144
C 10.78245673140333 -7.31742700246478 0.300882
C 12.06388428951317 -7.20416032270202 -0.507793
C 11.78537521425713 -7.03341299874009 -1.9696
C 11.22142335859703 -8.35843698468697 -2.56434
C 10.52797103804768 -8.20751816237088 -3.85993
C 9.13321943581294 -7.52319104132520 -3.88651
C 9.04153657300231 -6.17181827674240 -4.50773
C 7.54295217741849 -5.59474890234479 -4.49644
C 7.45439257640231 -4.13135671729682 -4.84267
O 7.92005749264848 -3.74824091457072 -6.15684
C 6.33582220909810 -2.63501184196351 4.27246
C 8.55052625962045 -2.46439011200528 -6.29891
C 6.73555762931207 -2.94821700524474 2.9663
C 7.09538319543845 -1.98032236443696 2.11588
C 7.05864052588445 -0.59038035202879 2.43855
C 6.79698011961830 -0.36056940525196 3.73954
C 6.51085065563971 -1.33437976143617 4.73533
C 9.28981040353265 -2.13368325440351 -7.48677
C 9.58766544442880 -0.71347737647036 -7.64797
C 9.35733283591318 0.21430006980948 -6.64374
C 8.71543784570112 -0.14170100308745 -5.45859
C 8.33081084295108 -1.44927303351186 -5.34144
C 7.36868967963748 0.52775531438889 1.56816
N 7.54701369111266 1.71639857940781 2.02875
C 9.77734365320572 1.55411971337472 -6.90112
N 9.92609973304328 2.52795242792988 -5.93081
C 13.62315977046761 -1.14306939289570 -4.20442
C 7.23454002716754 4.13258101454491 -4.21535
C 12.35905683644897 -1.41010944423187 -4.76033
C 11.95686687870655 -2.69103231927905 -5.18956
C 12.89093319936260 -3.73780853037168 -5.01243
C 14.19278806624371 -3.38873742295716 -4.53669
C 14.56874268067523 -2.19307494022328 -4.14341
O 12.60835026563377 -5.02387729950312 -5.55883
C 14.47128137744950 -4.37979536577101 -7.7129
C 14.27256073644927 -2.94723003288357 -8.15861
C 15.54253546204933 -2.03329850234907 -7.90111
C 15.40000290904410 -0.52903849582161 -8.33598
C 14.30110886721499 0.04466777912643 -7.36315
C 14.29756694023501 1.64450288614787 -7.38384
C 13.19767891588518 2.12322176349011 -6.37504
C 13.12642037488239 3.70517560501482 -6.1659
C 11.80138138385656 4.25707197147493 -5.5875
C 10.50232432651423 3.89714056141347 -6.19307
C 2.01719636946300 0.65649659269888 -3.60821
C 1.46539923994976 1.74952149886868 -2.66065
C 2.16741081662172 1.90535460624568 -1.32385
C 1.58480185078757 2.86016172672518 -0.323083
C 1.84878367616513 4.36784099743692 -0.426983
C 3.40941642301113 4.72157241063356 -0.366332
C 3.76696666981820 5.44220797169517 0.968676
C 5.23351761997889 5.53973172095309 1.08475
C 5.83079477490110 4.06617677473170 1.28661
C 7.30908838728683 4.09102833472728 1.53608
C 8.01171486514846 2.74486988632969 1.25607
C 6.14576373446925 4.45550059976786 -3.36159
C 4.84038511991283 4.02933894688456 -3.68611
C 4.65409782908053 3.04436896168082 -4.56181
C 5.74597974426442 2.64989041406892 -5.42091
C 6.99424938977993 3.23037434062676 -5.26647
O 3.43342630998568 2.27171195185470 -4.6468
C 3.44119561315975 0.89945771491755 -4.18661
C 12.11700554295784 -4.86236984513628 -6.96758
C 13.23488300387969 -5.21299805890627 -7.9063
H 13.08951018909281 -0.30673748128500 -1.15538
H 14.36231496741122 2.37142028771671 -1.78835
H 14.49805210679194 1.63833022120729 -0.17806
H 15.00551324214721 0.83294288265911 -1.72422
H 13.01177866063960 1.76621426186504 -3.442
H 11.94141285800113 0.37268336162784 -3.27924
H 10.93096205901381 4.95634099234843 -3.02015
H 8.98212818207328 5.77244027621822 -2.3391
H 8.20985980295480 4.26742542696265 -1.85914
H 10.34086574836606 3.62588515621253 -0.459396
H 11.85623758119323 4.37317271093570 -1.11497
H 10.51235850888664 5.36760342445368 -0.491823
H 14.26382944614220 -5.34257981355725 2.00355
H 14.48060653198253 -3.81713639745172 1.20549
H 15.35612400135146 -3.84639195644344 3.58627
H 13.84512012396675 -4.14615230516372 4.3397
H 14.25080339444542 -1.65342139490593 2.55383
H 14.36206165013057 -1.68548574470534 4.38249
H 11.94896644296062 -2.57606491183373 2.64539
H 12.14129659301188 -0.89726197581685 3.38293
H 12.50500618846762 -2.03250886534205 5.60831
H 11.88908647304744 -3.54978410666611 5.08926
H 10.02068573691843 -2.02124168818674 4.11286
H 10.43223425957427 -1.05681962720540 5.38811
H 8.86230656882250 -2.41363049407963 6.61832
H 10.26609108575318 -3.20822994311092 6.96408
H 9.93076186409880 -5.08770588544552 5.25124
H 8.50897149598455 -4.10713457377853 4.63118
H 7.55180281478766 -4.42077500311495 7.01267
H 8.78835277338902 -5.49845420970789 7.37992
H 6.63838129862625 -6.75463920256581 6.63725
H 7.90781259698980 -7.17670276234940 5.6969
H 6.04087473718655 -6.73077984639693 4.16921
H 7.22612774561241 -5.44062282822012 4.00779
H 4.67008879394691 -5.10408295537922 5.59475
H 4.98109779595239 -4.56456291600579 4.03793
H 8.11658765195340 -8.39029069075851 3.21644
H 8.35623987813999 -8.26889781112031 1.45443
H 10.57724616626377 -7.87525949600332 3.71822
H 10.46207294677314 -9.06230251319806 2.41575
H 11.15574007142460 -6.12407450975321 2.19625
H 12.06270190775832 -7.49541517387720 1.86656
H 10.23442920904747 -8.25887603826185 0.194887
H 10.08100055211203 -6.49278013799584 0.0459775
H 12.68922326137996 -6.35039998388930 -0.0859706
H 12.67075266849200 -8.12402838407297 -0.506729
H 10.99063502187323 -6.28843744159587 -1.96832
H 12.55536840601144 -6.58196516013467 -2.57626
H 12.08338975033684 -9.12760331546012 -2.58931
H 10.59970760441596 -8.94729454151744 -1.92484
H 11.11633988002104 -7.62474925163399 -4.59823
H 10.44490595315920 -9.21964580896935 -4.36154
H 8.33218035623167 -8.21949050960887 -4.16101
H 8.93942642888678 -7.45983937367942 -2.86388
H 9.58539662536856 -5.34417565831056 -4.07386
H 9.50496134939543 -6.21999720683059 -5.5076
H 6.87523440904633 -6.07116745674468 -5.17493
H 7.28107992438455 -5.74266866408009 -3.46515
H 6.46663759757889 -3.69374854037869 -4.7386
H 8.00746066649304 -3.62267297819183 -4.08289
H 6.86480710491111 -3.97324991762344 2.66282
H 7.36384157600908 -2.20994173258677 1.07283
H 6.69964121912527 0.66603498511836 4.04238
H 6.22602609154946 -1.15617323199791 5.75639
H 9.34813346221303 -2.87241642021348 -8.23354
H 10.15232692834214 -0.39538629495731 -8.49782
H 8.65804264622090 0.58517454767028 -4.62152
H 7.92796932579206 -1.70751635458018 -4.32772
H 7.55320065746995 0.26259436510909 0.536341
H 10.18333782181834 1.81005530471593 -7.84824
H 11.65067429456983 -0.63506342843428 -4.91512
H 10.90762572766096 -2.94188507929147 -5.39886
H 14.87399937814725 -4.26608932785245 -4.3802
H 15.58863110378143 -1.99839948903293 -3.78153
H 15.03051445331668 -4.41139785456334 -6.70586
H 15.25232375720764 -4.85091940525579 -8.44747
H 13.97570531077925 -2.80147638922158 -9.20567
H 13.34914140404558 -2.54375141871318 -7.62831
H 15.75873807063873 -2.17543506731127 -6.82296
H 16.44672407147004 -2.43255755021169 -8.38922
H 16.28895162774736 0.10271309452492 -8.23845
H 15.01874058647173 -0.48282084159819 -9.34117
H 13.28969862020993 -0.35772686604520 -7.49643
H 14.54123919171402 -0.25315413152313 -6.31575
H 15.33670933386846 1.94878912204531 -7.31269
H 14.10672711030264 1.95415559021183 -8.44172
H 12.26268221256072 1.81296658750224 -6.78872
H 13.26577087694771 1.62116716509202 -5.41246
H 13.97000931803137 4.00479865330176 -5.56635
H 13.34994023927088 4.09069676541006 -7.1887
H 11.86361254864201 3.99120625103601 -4.5561
H 11.92290682323746 5.37296547790529 -5.54979
H 10.58671987667330 4.17169306045651 -7.25834
H 9.71674190733281 4.56326117712866 -5.80948
H 1.29311008047673 0.23487355051192 -4.38379
H 2.07822416802468 -0.32310719632265 -3.02142
H 0.41717852417654 1.52257857261130 -2.51633
H 1.52358483915686 2.71034630914452 -3.24958
H 2.19992606478688 0.89841670637843 -0.86655
H 3.17679496395077 2.29295032556756 -1.45615
H 0.47920921787740 2.85246465220059 -0.473801
H 1.71641503169684 2.41609838982065 0.732068
H 1.51428844233997 4.60747784414249 -1.44569
H 1.27057007326470 5.00493716256405 0.289398
H 3.74203671995260 5.43141310532252 -1.16453
H 4.10049292946611 3.84751436042584 -0.427684
H 3.28231812432782 6.42443973824102 1.11674
H 3.39812441451440 4.88157687188136 1.84751
H 5.66207396889221 6.07955616992822 0.266917
H 5.48866962933568 6.13182493550685 1.99287
H 5.30359539736104 3.45363017703900 1.95004
H 5.67532795930827 3.53170143312405 0.336267
H 7.75522656253096 4.86439393203964 0.948528
H 7.44201003906707 4.47802376148064 2.58865
H 9.06766089033780 2.72443394823029 1.36107
H 7.72561931100285 2.42959101399101 0.323186
H 6.40005557195576 4.94416666284879 -2.46912
H 4.06375781333877 4.53809870246515 -3.08562
H 5.74274141543814 1.85264342583848 -6.1422
H 7.93827204404105 2.90098616737902 -5.75641
H 4.27078902287847 0.83919474354494 -3.44411
H 3.71925388136449 0.25881159100169 -5.05172
H 11.74146685579867 -3.80360095782737 -7.07611
H 11.27735716472970 -5.53678313186415 -7.11283
H 13.53873760948760 -6.23521595025441 -7.7191
H 12.94087582344616 -5.04428590939751 -8.96046
C 8.04072834454812 0.35491492285151 -2.21942
C 6.60594579095509 -0.09355851785046 -2.31394
C 6.54274673014674 -1.51042828148046 -1.59134
C 8.00813187685752 -1.80428198091258 -1.13837
C 8.79866084939307 -0.58176316220458 -1.49185
C 8.63416602386195 -2.93486280776237 -0.75822
C 7.83738335301515 -4.09589006442273 -0.366826
C 8.32008160436762 -4.75024369790464 0.816457
S 9.58495468440474 -4.06707166189765 1.78101
C 10.61783423740598 -3.69468553829643 0.420223
C 10.09947244350892 -3.18620392346760 -0.787924
C 11.97260372809020 -3.97782609235981 0.558543
C 12.82689990944923 -3.81815646724436 -0.551656
C 12.36893849846820 -3.22550814879551 -1.68548
C 11.02920381309358 -2.95513845378624 -1.8387
C 6.78675533735769 -4.63397437493883 -1.01894
C 6.19500163585700 -5.81498779727183 -0.491167
C 6.61798682009398 -6.45572647994071 0.639143
C 7.72508976184923 -5.90233500876458 1.30584
C 9.98875560223956 -0.11493846049032 -0.960082
C 10.65528047732625 1.09017058359919 -1.45099
C 9.94347794088533 1.88448122920903 -2.45782
C 8.63581585835945 1.55193207100858 -2.68948
C 10.46011259806549 -0.44443448237246 0.498664
O 11.88580966755366 1.48669425856468 -0.827783
O 10.53849005699767 3.00045070009060 -3.00725
C 5.47393716084129 -1.46761451406451 -0.531487
O 8.29900798917723 -6.43616430193853 2.45755
O 12.50772445011195 -4.21462097932041 1.86404
H 6.26018845795680 -0.10412097415665 -3.37474
H 6.03742614122804 0.70857055606125 -1.77673
H 6.24384839093755 -2.28036052899020 -2.43035
H 13.88723126867395 -4.13822816208776 -0.456255
H 13.01466636938662 -3.13565638205009 -2.57463
H 10.57403495285849 -2.63969090838941 -2.70039
H 6.45158268054517 -4.29099315556113 -1.96105
H 5.28037970157731 -6.13304049270378 -0.934908
H 6.01374688762510 -7.19547451464519 1.03832
H 8.00095329776607 2.19153112845938 -3.20863
H 10.76844631431487 -1.51146587857450 0.633146
H 11.32463473339240 0.20197280603690 0.823536
H 9.65197876244558 -0.28418012852260 1.19234
H 4.60236079120967 -1.07578749297881 -0.989894
H 5.88538253659259 -0.78649593751455 0.221176
H 5.25036435228395 -2.41503409590369 -0.0432654
H 9.78431145300404 2.38303596955608 -4.94706
