# Supplementary material for: A light-fuelled nanoratchet shifts a coupled chemical equilibrium
Source: Nat Nanotechnol. 2021 Dec 16;17(2):159–65. doi: 10.1038/s41565-021-01021-z (PMC8956507; doi:10.1038/s41565-021-01021-z)
Supplement: Supplementary file 3 — Supplementary Data Set 2. Gaussian output and xyz files for computed structures. [file 41565_2021_1021_MOESM3_ESM.zip › +1-protonated-sampled-sturctures/SRR/1-H-opt_164.xyz]

260   0
energy: -42.778042483387 gnorm: -0.456316
C 13.06257333456428 0.02528372440264 -3.53112
C 13.72387471779654 -1.20117192208846 -4.20073
C 14.11955492071749 1.16151454586697 -3.30103
O 13.39939635178772 2.29821822090857 -2.85352
C 10.95619605633257 -0.57222515081078 -6.75131
C 9.72880124487820 0.22731264571275 -7.26519
O 8.46545447449806 -0.31491155398258 -6.92035
C 12.25058757562370 -0.27601884552508 -7.53921
C 12.30558982797617 -2.66848704148525 4.52498
C 11.82898720504131 -1.84180592992989 5.70241
C 10.54212808968024 -0.97448134289858 5.38493
C 9.32938906003202 -1.84990106842171 5.41444
C 8.06546255966281 -1.12168418514042 5.03135
C 6.83439516237510 -1.96179878334253 5.11436
C 5.53019394080315 -1.24098544540954 4.67221
C 4.99502026449663 -1.67259250749208 3.27037
C 3.78320786282961 -0.81411587060775 2.84226
C 3.09227021721759 -1.35983055259815 1.62948
C 4.03516346946056 -1.31607968627917 0.419147
C 4.12737467584566 0.00757980321587 -0.351209
O 4.51705784482231 1.15271125780745 0.384105
C 6.16938066586303 -5.75008282158928 4.58084
C 6.76783980683621 -5.60206773937221 5.92893
C 8.35724330912425 -5.56052209696575 5.73643
C 8.91166088829268 -6.48541174415930 4.62291
C 10.41378159255033 -6.26100940873089 4.62606
C 11.18163240788281 -7.38021638021855 3.97824
C 10.94908192653125 -7.59915282751592 2.50331
C 11.59247760514979 -8.82454623864411 1.8927
C 11.08044979835013 -9.15985631049581 0.51514
C 11.47532158744127 -8.21993734441871 -0.587021
C 12.95603512390371 -8.26190078023071 -0.941877
C 13.37588936976295 -7.76730656466298 -2.34246
O 12.91223691160669 -6.45967983765315 -2.48508
C 5.88279027590974 1.18651554316268 0.885211
C 12.68354234834110 -6.14505000055361 -3.81316
C 6.84331748646263 0.15580210523511 0.774818
C 8.00598451558994 0.20194603312743 1.52696
C 8.35024239821005 1.33949093727415 2.25795
C 7.40585129506146 2.44719423971674 2.23481
C 6.16705142812248 2.34966683827992 1.64102
C 13.48237143845963 -6.52797946214797 -4.93499
C 13.06694294246546 -6.17305638374057 -6.16969
C 11.92896245023555 -5.28803310384586 -6.36878
C 11.20588035349726 -4.89343347677528 -5.21238
C 11.65882515317886 -5.26624370240410 -3.99102
C 9.69060683859314 1.49974823637896 2.77319
N 10.47077667079718 0.56260003433602 2.60433
C 11.61859841047359 -4.90360357327802 -7.66908
N 10.48277946836100 -4.26981594769702 -8.05337
C 12.61953528260775 3.03082087232970 -3.91708
C 7.81848664947657 0.12123379347301 -5.63665
C 11.27695626029914 2.70127570484026 -3.98657
C 10.41218568808952 3.42415523741656 -4.81537
C 10.89406116875075 4.44300851950791 -5.68356
C 12.22207424237852 4.76229322618166 -5.55823
C 13.08711728855888 4.01721037653183 -4.74492
O 10.09629168337289 5.20033243788395 -6.61615
C 6.40573437702092 4.51242257410139 -7.4187
C 5.76036188488678 3.73837878247380 -8.61069
C 5.93592718243757 2.22014346006379 -8.51124
C 5.17191291026733 1.44503911482727 -9.52421
C 5.33467342759588 -0.06971493453592 -9.48752
C 6.75943426763549 -0.44175193794610 -9.56968
C 6.90902832409263 -1.95478976912918 -9.97172
C 8.35193562902427 -2.44644475144954 -9.57544
C 8.71122908908919 -3.89658617754360 -9.76615
C 10.18581289130951 -4.24981439200201 -9.48441
C 6.27903447536763 3.98217101601521 -2.20786
C 7.16633761858797 3.95028285591240 -0.929323
C 8.39075248656353 4.90421443188758 -0.81382
C 9.72734279145812 4.35633015523995 -0.359514
C 10.92765388480117 5.40159263499545 -0.247371
C 11.98158635109526 4.85104732975411 0.719719
C 13.08155539090511 4.09213891191195 -0.0222354
C 14.11974380589682 3.46120342385522 0.98071
C 13.38627921861583 2.65265278702492 2.13839
C 12.54202743170996 1.52949893420918 1.54084
C 11.83415595570420 0.75729974806810 2.75006
C 6.47484585427118 -0.09837609445952 -5.45168
C 5.86439468193242 0.44105039659198 -4.33744
C 6.62124479795381 1.17105043181321 -3.39059
C 7.95943204065174 1.29777647026964 -3.62289
C 8.57787165673627 0.84222495218030 -4.73808
O 6.10654547753032 1.50828404662839 -2.10516
C 5.40799521568120 2.73372478684687 -2.24298
C 8.70379470351387 5.33960863099193 -6.38774
C 7.95512789864050 4.25838532139410 -7.23882
H 12.33024936582902 0.56788368822733 -4.18696
H 13.02734330037725 -1.99714643971093 -4.45221
H 14.31754474686868 -0.88505211473186 -5.0576
H 14.35382188310803 -1.59832333947052 -3.41886
H 14.55509198476766 1.50175619257344 -4.23555
H 14.83258457628916 0.91644797155337 -2.52576
H 10.77351742669058 -1.68571657699931 -6.8304
H 9.74341772504176 0.15924651441607 -8.41866
H 9.78410549419232 1.30289578378215 -6.87184
H 12.11215224134253 -0.17981928961474 -8.60955
H 12.77190451232967 0.71159262650018 -7.42017
H 12.99229189770963 -1.13282810662450 -7.47064
H 12.89470523924862 -3.53193816150353 4.77926
H 12.91498587392411 -2.12266875340638 3.75005
H 12.68608840866944 -1.23663936052892 6.07181
H 11.62104991602299 -2.44519679852242 6.52676
H 10.69828965830988 -0.47106798031977 4.46321
H 10.44601631769422 -0.25848023281114 6.1954
H 9.24603784345112 -2.28753461472613 6.43664
H 9.55156162939290 -2.72912149630959 4.92811
H 8.07774304300748 -0.70536311226625 4.02042
H 7.79878656601321 -0.28242920427301 5.69331
H 6.81990321782310 -2.37473738464400 6.16064
H 7.05541045293759 -2.84030851718944 4.51677
H 5.63798435515453 -0.12899863284299 4.73857
H 4.73288260355516 -1.36427601424534 5.4103
H 4.76089616606383 -2.77472645004626 3.24261
H 5.82075091963221 -1.61773407503993 2.5678
H 4.08476231523339 0.22222838940887 2.6428
H 3.11782517145543 -0.78922038469239 3.68882
H 2.14645521081183 -0.72803377815269 1.56484
H 2.74735923599040 -2.38954731929320 1.82558
H 3.65955585173922 -2.09218706553880 -0.247373
H 5.04956472134002 -1.63665131314998 0.725047
H 3.18211757697195 0.41828064001124 -0.830558
H 4.67556177459090 -0.06901646593299 -1.27624
H 5.10617651398088 -5.59436056105030 4.60308
H 6.31688399066367 -6.76096508393114 4.16662
H 6.40051283711692 -4.69121395462879 6.49944
H 6.54713601378965 -6.51917561808666 6.59913
H 8.63489964886447 -4.53441048282046 5.51618
H 8.84454059074956 -5.60151935848421 6.75423
H 8.64777687726843 -7.49536198513582 4.85159
H 8.44303100475246 -6.24764647353512 3.6681
H 10.60469033734261 -5.36976161482145 3.95075
H 10.82079979481551 -5.94569629788657 5.62113
H 12.26204293524556 -7.41185936316444 4.23996
H 10.93703128869353 -8.31373983561309 4.51524
H 9.86185074633548 -7.43545798229269 2.2793
H 11.49234589969829 -6.78277007683092 1.9463
H 12.65026060334707 -8.63167986147890 1.84358
H 11.42023501302012 -9.69804549907177 2.51935
H 11.50935411751269 -10.11893592450188 0.115463
H 10.02617163504795 -9.32840147407079 0.617162
H 10.93012953606764 -8.60447002519524 -1.4637
H 10.98896667757199 -7.24179666018467 -0.400169
H 13.47321817644687 -7.58483611227321 -0.248068
H 13.35248003349074 -9.22963973499044 -0.625418
H 14.44894795582909 -7.87194223067384 -2.40331
H 12.85817439019480 -8.35878788799158 -3.17002
H 6.67321285775790 -0.73734986021829 0.215637
H 8.71674786839856 -0.63366780524560 1.63233
H 7.63206518332789 3.32390309086697 2.8175
H 5.51127779740021 3.13917757567869 1.85003
H 14.43390137236196 -7.01979603940601 -4.77379
H 13.48094978024070 -6.69601251238085 -6.97834
H 10.45972749926657 -4.17531506167343 -5.25675
H 11.22033145523605 -4.94468078500915 -3.01317
H 9.90957685952709 2.42289806513367 3.32427
H 12.28380244268391 -5.22396564301821 -8.45848
H 10.89524148556276 1.78253579691791 -3.44534
H 9.34508398336237 3.25566967564875 -4.79599
H 12.57287149464145 5.64014409533379 -6.10647
H 14.17215667316429 4.26841014472690 -4.81126
H 5.87466877349919 4.25188993615118 -6.45047
H 6.20803253403910 5.55941257372367 -7.49988
H 4.73699129802027 4.03780761923673 -8.75262
H 6.19855636282612 3.98977536681493 -9.59429
H 6.99704934944450 1.97337644060632 -8.6455
H 5.70939770624725 1.92858903398832 -7.50995
H 4.11179615270176 1.77482812219243 -9.44461
H 5.41132133362325 1.64167067826334 -10.5882
H 4.84842934192530 -0.52394086677519 -8.64259
H 4.87679115228817 -0.47772942239562 -10.4204
H 7.37611422589132 0.20481761256012 -10.2432
H 7.20207935827999 -0.27102785783262 -8.60113
H 6.18890891423328 -2.54114076896329 -9.33844
H 6.68232373278346 -1.99802111828235 -11.1122
H 9.02490897553586 -1.84918346430238 -10.3192
H 8.49218896684105 -2.13030611584000 -8.53461
H 8.12473725897145 -4.48169932253004 -9.07143
H 8.43194295554620 -4.17141044777949 -10.8521
H 10.86354221651311 -3.51126056923000 -10.0048
H 10.42615907720924 -5.22663207311768 -9.83808
H 6.95720643686327 3.85165393449613 -3.05629
H 5.64250164809620 4.89805527871295 -2.35515
H 7.63829612520557 3.01739946191616 -0.939402
H 6.59411189902674 3.92399920961328 -0.0667758
H 8.60611193823444 5.29566363343310 -1.8739
H 8.13876242309560 5.80599667895157 -0.284832
H 9.60030598083360 3.81041315922918 0.600967
H 10.07171314284698 3.47506727377489 -0.836904
H 11.46393821194042 5.48199357167906 -1.17573
H 10.58454421078784 6.34140197556349 0.157739
H 11.48009339575721 4.32272542902651 1.57268
H 12.65142024853495 5.63432068546421 1.25182
H 12.62913641972130 3.26887112060720 -0.573598
H 13.61349293332417 4.75037263537484 -0.678381
H 14.84498581891068 2.88818292043489 0.438105
H 14.72285151492108 4.22982638479086 1.52076
H 14.10465757534613 2.24266497367168 2.96299
H 12.73073494483159 3.36188711693492 2.65848
H 11.83209532351894 1.98082137650856 0.842713
H 13.22166996404606 0.95920460399316 0.911323
H 11.94896147001358 1.27194843231749 3.67098
H 12.26356711799277 -0.28546308805690 2.9331
H 5.89305108587903 -0.71791911651994 -6.12639
H 4.88610674012589 0.15482840723549 -4.12782
H 8.64385601833593 1.69091767257080 -2.75098
H 9.64939940053379 0.98036920622838 -4.90136
H 4.76855707591321 2.79620080427751 -1.33369
H 4.74622384502562 2.74891039736034 -3.12059
H 8.48221017422974 6.33683683372680 -6.81844
H 8.50334978977036 5.50368150962368 -5.32681
H 8.34775261031810 4.18299504430594 -8.28638
H 8.02179583547518 3.26473892111035 -6.63711
C 8.83972728531997 -2.68885271601644 -3.62376
C 7.59544230462862 -3.48063051381670 -3.6927
C 7.48048407420609 -4.18257095932906 -2.30519
C 8.80963207361741 -3.89160855868540 -1.53634
C 9.48006817486145 -2.81648122489734 -2.37077
C 9.16783328138485 -4.46093559711679 -0.351877
C 8.22778136725518 -5.31330268011100 0.387718
C 7.91390343028336 -4.95786202254075 1.72897
S 8.88857934451366 -3.66944328918721 2.45899
C 10.41706273038324 -3.73902413778563 1.5679
C 10.49845982463217 -4.15956593204143 0.227117
C 11.60217102157394 -3.46275308054401 2.39111
C 12.84316725933535 -3.46668778301676 1.70301
C 12.81654355683012 -3.78022612258017 0.377265
C 11.75329625010368 -4.10730020840305 -0.377342
C 7.60334997364284 -6.50260038047880 -0.0297114
C 6.50755708661001 -6.99423654978997 0.599421
C 5.99042138931580 -6.42185794218417 1.76245
C 6.75693167725293 -5.43269191504260 2.36211
C 10.50883683174698 -1.91826088606603 -2.05679
C 11.07038931794008 -1.14407123209216 -3.08595
C 10.62028932996068 -1.20589053883664 -4.41677
C 9.48606124062948 -2.01594560994466 -4.62108
C 10.80212770022671 -1.52167793340858 -0.644078
O 12.07661477106083 -0.31384666114706 -2.49276
O 11.25246404629369 -0.37750573050728 -5.34023
C 6.24719452153631 -3.69860203072691 -1.51014
O 6.66429180385161 -4.86694277425141 3.6504
O 11.29437397869251 -3.29532238845133 3.72244
H 7.52806881807747 -4.22785178285651 -4.48552
H 6.77095534565513 -2.73978293541846 -3.80729
H 7.37349246182365 -5.30159232263762 -2.57788
H 13.83586982128707 -3.24940318073948 2.2307
H 13.81339584970191 -3.96683009931098 -0.0743373
H 11.79756276663923 -4.31932975178508 -1.40054
H 7.97066489491603 -7.01839684916158 -0.896078
H 5.98774486038597 -7.91036297755401 0.278482
H 5.06906352758779 -6.62411737414205 2.33666
H 9.00483246338089 -2.03591924699806 -5.59539
H 11.76996217726771 -1.94169547599096 -0.371131
H 10.98835720999444 -0.44824461920172 -0.653447
H 10.08938019562788 -1.73407205426944 0.211707
H 5.92324012875536 -4.47063746019821 -0.815124
H 5.42651770180193 -3.32310299385178 -2.10145
H 6.53345538708519 -2.88497160528135 -0.848993
H 9.65876293259197 -4.08691281803320 -7.47658
