# Supplementary material for: A light-fuelled nanoratchet shifts a coupled chemical equilibrium
Source: Nat Nanotechnol. 2021 Dec 16;17(2):159–65. doi: 10.1038/s41565-021-01021-z (PMC8956507; doi:10.1038/s41565-021-01021-z)
Supplement: Supplementary file 3 — Supplementary Data Set 2. Gaussian output and xyz files for computed structures. [file 41565_2021_1021_MOESM3_ESM.zip › +1-protonated-sampled-sturctures/SRR/1-H-opt_165.xyz]

260   0
energy: -42.785237581839 gnorm: -0.465396
C 12.19521989196507 0.99755375585693 -2.80233
C 13.37843586550343 1.71379184918053 -2.13339
C 12.19151323800993 1.23329124763786 -4.33468
O 13.48642022914734 0.96431066177043 -4.80875
C 9.12959323833367 3.77883468848555 -3.77655
C 7.88210656988059 3.67209387078263 -2.9275
O 6.76930907204801 3.22928802013609 -3.6156
C 10.20212541494134 4.29027708625675 -2.82092
C 13.22711065837746 -3.25976552483638 1.42452
C 12.26538512421178 -2.32535257684925 2.15758
C 13.04051365387304 -1.21195956921569 2.88534
C 12.24207632442349 0.11536488285704 3.2375
C 10.81635249140453 -0.23217382310638 3.70661
C 10.85131906539101 -0.80308419639065 5.24059
C 9.42523039255197 -1.14417099499269 5.64546
C 8.97295598948255 -2.63011365581179 5.32705
C 7.55811921931930 -2.86792940990326 5.69802
C 7.01891828902467 -4.19807495131838 5.06222
C 6.63217163069689 -3.96986695775906 3.57353
C 5.53616212303805 -2.98659814881431 3.28559
O 5.60007900075417 -1.76977165172658 4.04383
C 7.75636907801307 -8.08330560665699 2.49385
C 8.99136229107352 -8.86382232811601 3.05726
C 10.17629230551106 -8.89829744153105 2.18216
C 10.95139633249769 -7.55988776544245 2.32598
C 11.40273842414594 -7.02253915402260 1.00335
C 12.15461037473377 -8.02856016199600 0.152314
C 12.66333017453946 -7.49126822541568 -1.1805
C 11.53969592272827 -7.73830118264997 -2.23307
C 11.67459174444656 -6.70978620611918 -3.33054
C 10.75349571874373 -7.20044419420608 -4.46759
C 9.32705200069236 -6.69013584897409 -4.12541
C 8.43955070088293 -6.78243410760626 -5.37421
O 9.14751846515274 -6.32291677315035 -6.5303
C 6.14288057116366 -0.67058247512487 3.37502
C 9.36200886193724 -4.93230159452172 -6.5311
C 6.50732507751054 -0.68449521308409 2.03336
C 7.02046603462810 0.45856659113983 1.3857
C 7.16539717848003 1.65753745821090 2.01837
C 6.73595684618163 1.65537291842738 3.3435
C 6.17619738867160 0.55915130791708 3.98512
C 8.71611878529415 -3.99562337782696 -5.67695
C 8.82684256180371 -2.65355944486435 -6.01397
C 9.66008828300706 -2.14898801344339 -7.041
C 10.31535702335759 -3.12379432249314 -7.81688
C 10.18467363192534 -4.48268539771910 -7.61737
C 7.87835238989116 2.77977890444710 1.42596
N 7.75647965118951 3.99739882258009 1.66398
C 9.94514872999101 -0.70439297010540 -7.11464
N 10.50353988808098 -0.00481931614928 -8.09967
C 13.57817998765700 -0.46100528582677 -4.94609
C 5.71454136856724 2.89002006457742 -2.71177
C 14.53123178491837 -1.18695388639670 -4.19788
C 14.59361994667246 -2.54249758348241 -4.19328
C 13.78785672783241 -3.22478528081978 -5.0648
C 12.88450436504222 -2.59611531383812 -5.85968
C 12.77406710158048 -1.18691023555343 -5.81563
O 13.89774682275068 -4.71859424236623 -5.13423
C 16.54044999954903 -4.26685449044533 -6.58727
C 16.35839319005179 -3.27967914701445 -7.73165
C 17.38177950036536 -2.05526017237027 -7.8179
C 16.68560522002146 -0.74667628657237 -8.17624
C 16.24694127101291 0.01736627014354 -6.93662
C 15.77418877169752 1.45685858819802 -7.20845
C 14.69532207328666 1.61631074719662 -8.37285
C 13.32254297525424 1.19122416213998 -7.94846
C 12.12587604650782 1.76894140350394 -8.78008
C 10.70900388797699 1.41379596135039 -8.2731
C 0.41604172272293 1.11333795277077 0.365133
C 0.59630407691420 2.42627937267462 1.08048
C 1.92181326865080 2.42716486419509 1.90483
C 2.07807943023131 3.80421827539828 2.52505
C 3.27392271575484 3.91654431081974 3.46575
C 3.83225968668561 5.37634092944255 3.72724
C 4.02192260684321 6.16437346171435 2.41171
C 5.17951918885419 5.50677689478556 1.69263
C 6.15356683672717 6.47742227298145 1.05063
C 7.33125321086056 5.90709674122552 0.164038
C 8.35443653969575 5.05038692240197 0.887508
C 4.39826237409073 2.68635750079895 -3.22516
C 3.40766024930626 2.00420853650682 -2.57301
C 3.63030264392576 1.53025037346537 -1.20334
C 4.83901080301776 1.94213182056170 -0.639228
C 5.87002561602740 2.54470486278714 -1.38226
O 2.70651397680292 0.81131498823746 -0.447161
C 1.45700488956970 1.00406084114150 -0.838081
C 14.17221210109542 -5.21255548778668 -6.43049
C 15.71779090337612 -5.56423678797146 -6.52947
H 12.19447533888322 -0.07490051010845 -2.59505
H 13.93152035806976 1.00443627468585 -1.5619
H 13.96082851635510 2.25089079989413 -2.9584
H 13.00753213858551 2.35018877062839 -1.36186
H 11.95771173512029 2.28129185640074 -4.5984
H 11.44467875339070 0.56879210362711 -4.77517
H 9.00371852376317 4.49124341153160 -4.68187
H 7.51435285757446 4.58852875624488 -2.3473
H 8.00441761208963 2.79428882490470 -2.26818
H 10.37351957282021 3.52893679694818 -2.08235
H 11.01978656774364 4.66576748637392 -3.38094
H 9.88941048949364 5.18730205081395 -2.27379
H 13.86616645801516 -3.72817491180393 2.29577
H 13.83130832129184 -2.81193305018677 0.651187
H 11.76630407261333 -2.87005686185512 2.90072
H 11.46502918719373 -1.91664889668231 1.51234
H 14.01325133021575 -1.00915420626114 2.36205
H 13.32460157315808 -1.73484692185279 3.79112
H 12.37217348768552 0.69489681448825 2.28277
H 12.73923287342270 0.71993780257428 3.93056
H 10.27472477558477 -0.83487510274281 2.99888
H 10.22257889840384 0.64984513562328 3.78029
H 11.21182065993498 0.03427587423059 5.80371
H 11.53596412666309 -1.55834188516469 5.42091
H 8.71237833537752 -0.44689202844632 5.24076
H 9.30864090983420 -0.88387450067176 6.77209
H 9.66839670830558 -3.33503913677379 5.73911
H 9.10480948626144 -2.74413284585711 4.2467
H 6.88081131388471 -2.04594543181551 5.4069
H 7.46335707155403 -3.03466404667458 6.77406
H 6.28566380970011 -4.77268960470625 5.66946
H 7.82382520411525 -4.91196643274267 5.08789
H 6.47470216464816 -4.97672161000422 3.12618
H 7.57867637119384 -3.51352841677128 3.21543
H 4.56576679675522 -3.38435985479303 3.57913
H 5.45831765872148 -2.80705077738221 2.22742
H 6.93907685182822 -8.00583291741656 3.12418
H 7.33531377062281 -8.67063250945989 1.60965
H 9.33010874608945 -8.45545846931879 3.97498
H 8.70934047904715 -9.92625489471289 3.30763
H 10.85013245098388 -9.76467238358997 2.38299
H 9.80105588701901 -9.01474131712353 1.11198
H 10.24891898163206 -6.80369436279019 2.75691
H 11.70623341279657 -7.56744887324182 3.12136
H 10.56282423042428 -6.63100771513114 0.43929
H 12.12003082439696 -6.15677926356216 1.11094
H 12.98189353559456 -8.50855423783467 0.718849
H 11.37722166537543 -8.83987101028155 -0.149046
H 12.69582076560703 -6.36477170946171 -1.07429
H 13.59823007875879 -7.98507850699522 -1.52679
H 11.69702577513426 -8.78111910254009 -2.46776
H 10.55590583256348 -7.57953329969041 -1.73255
H 11.49070438417618 -5.71437519428367 -2.95327
H 12.73335400844497 -6.77266464889595 -3.71081
H 10.96195556518432 -6.78206557646769 -5.47786
H 10.80605894643828 -8.24803879876012 -4.46085
H 8.93956364888566 -7.07107601744932 -3.19956
H 9.37380729804429 -5.61181894957529 -3.81406
H 8.12710442303461 -7.75666212439636 -5.56019
H 7.55323252821711 -6.18550763023964 -5.22907
H 6.68283517376841 -1.61093462398864 1.48029
H 7.34638325585629 0.32430440850536 0.33621
H 7.05512336619235 2.50599378059831 3.86221
H 5.61919436206491 0.72669076589733 4.86821
H 8.17488400760521 -4.31247115773891 -4.82378
H 8.11533144310591 -2.03517929090231 -5.48233
H 10.91030642290339 -2.88437810630710 -8.66205
H 10.65099872637321 -5.23601320258526 -8.22908
H 8.52949426429148 2.48703576549917 0.644912
H 9.58846344823443 -0.08307189517529 -6.36258
H 15.15354015125652 -0.69096641558281 -3.48299
H 15.20966539981540 -3.00663306175846 -3.50473
H 12.24357230649809 -3.18169825083164 -6.52488
H 12.08313430505431 -0.65197641693717 -6.39865
H 16.44899204739516 -3.67267000823628 -5.66317
H 17.59982941925099 -4.53366632937461 -6.5931
H 16.14650590971871 -3.77210586181694 -8.64731
H 15.40280504394596 -2.80217142670981 -7.58936
H 17.92183181456701 -1.89844363777085 -6.91384
H 18.15309233807893 -2.21161530545536 -8.5747
H 17.42348377145616 -0.12735425721540 -8.67391
H 15.87332225393262 -0.93562887731569 -8.90638
H 15.31305735806933 -0.45480321307590 -6.55191
H 17.02985867800168 -0.04024652211302 -6.19826
H 15.35356452849629 1.93985091711079 -6.32214
H 16.64297695623157 2.08626107454198 -7.5695
H 14.53287513577543 2.61176399921788 -8.65695
H 14.84535590272909 1.06218723490107 -9.29671
H 13.19013154161426 0.11613246629539 -7.96158
H 13.10892148887360 1.59712135167358 -6.94482
H 12.33877353995408 2.81655466945510 -8.95931
H 12.31416718959159 1.39560266333265 -9.79415
H 9.92679183471508 1.78812132375143 -9.00702
H 10.40435245707304 1.91804874377982 -7.36977
H -0.58604825358988 0.99454747630838 -0.00429067
H 0.62659313943576 0.28094272579695 1.0755
H -0.23929448263931 2.64305489743232 1.81437
H 0.63209680472600 3.25361208235653 0.396267
H 2.03685424723291 1.64888962106207 2.63698
H 2.77213017987238 2.31659754011699 1.14271
H 2.08938388439284 4.48919029835156 1.68432
H 1.11729980869735 4.03430484976109 3.05723
H 3.14728001806144 3.33232037799290 4.42341
H 4.11891560822119 3.42971826887416 2.93582
H 4.78961109077481 5.31402408100241 4.2449
H 3.18027941241218 5.86747090388424 4.50538
H 3.06806971518089 6.28121673963945 1.8921
H 4.25573600644338 7.16085691084797 2.6863
H 5.62233770062179 4.68634794210103 2.29632
H 4.67822199397971 4.96105957468729 0.804302
H 5.60406136930132 7.15881669419984 0.419425
H 6.72121181627528 7.00849280583812 1.82137
H 6.87115748947454 5.32828632218875 -0.605335
H 7.94079247082624 6.64421931827893 -0.38591
H 8.82655474358922 5.69145051170248 1.65473
H 9.19698431484083 4.79140985621630 0.242391
H 4.12395552743182 3.15643645503846 -4.1823
H 2.47072467764616 1.81577354129690 -3.17007
H 5.12145161312074 1.78792260546274 0.363493
H 6.75583588920598 2.74407506826018 -0.896807
H 1.13877273687264 0.19926056608258 -1.54544
H 1.48709738685243 1.93770650531757 -1.43895
H 13.69836715137844 -4.54479550509886 -7.19698
H 13.63777039098362 -6.17007543371202 -6.46308
H 16.10513661228788 -6.25629259040570 -5.80209
H 15.84142373599892 -6.01512019557428 -7.54691
C 7.42070168692507 -0.30201226698969 -3.22271
C 6.14337183374507 -1.09882395886201 -3.36789
C 6.11018248452200 -2.12972700490430 -2.21299
C 7.54056438954608 -2.15183464063710 -1.71778
C 8.19859079175545 -0.92996494438066 -2.26514
C 8.17080019024034 -3.22357844619535 -1.1863
C 7.61105496739984 -4.49134481571018 -0.778151
C 8.16291698032651 -5.03497562404414 0.385525
S 9.53294713384217 -4.24659726813085 1.23102
C 10.36403103062073 -3.78012580272797 -0.239473
C 9.62478520122892 -3.36146699482656 -1.37249
C 11.72630591296310 -3.81167586146280 -0.331712
C 12.35036152243738 -3.69110941959850 -1.60754
C 11.54350078600562 -3.37725056623177 -2.68098
C 10.19092254487012 -3.18311294408698 -2.64484
C 6.65569054275078 -5.21543303463749 -1.54809
C 6.22630390670991 -6.43949146000522 -1.09117
C 6.57790704356468 -6.84433287455931 0.174527
C 7.63109240520546 -6.24360505517162 0.893787
C 9.30767429724750 -0.23648663948832 -1.83977
C 9.74445197236434 0.88343108965941 -2.55113
C 9.05802668785671 1.42750650808569 -3.7258
C 7.84127551658726 0.75728531989911 -4.01172
C 10.03839705432967 -0.57272701679095 -0.558839
O 11.00346416830185 1.46160010982803 -2.14756
O 9.50520138357576 2.55598419628460 -4.47843
C 5.12140870774278 -1.73969715240517 -1.07439
O 8.15901070475704 -6.74805472638007 2.04811
O 12.52803318631803 -4.32229859348649 0.723811
H 6.04365460258320 -1.51151550360234 -4.4024
H 5.29512123615303 -0.47212998192275 -3.25794
H 5.81410325069606 -3.04537140846971 -2.76044
H 13.37035606403028 -3.96452504697781 -1.72534
H 12.11877658201393 -3.25827676252099 -3.55974
H 9.61334996519852 -2.90129129998467 -3.49748
H 6.26434389859760 -4.81285725895565 -2.50822
H 5.27682934333368 -6.79874784548188 -1.51562
H 5.87690665437178 -7.54305937431600 0.555239
H 7.14081567860965 1.12888108609870 -4.76269
H 10.73169049048022 -1.39018457552612 -0.796798
H 10.57599015609570 0.29896699602364 -0.195824
H 9.27774823927230 -0.84394214204135 0.21093
H 4.06162278461635 -1.92074282739869 -1.25897
H 5.29456495323984 -0.68154025505146 -0.774084
H 5.46193096726877 -2.21183161311466 -0.118926
H 10.61912958453459 -0.52343341652012 -9.01878
