# Supplementary material for: A light-fuelled nanoratchet shifts a coupled chemical equilibrium
Source: Nat Nanotechnol. 2021 Dec 16;17(2):159–65. doi: 10.1038/s41565-021-01021-z (PMC8956507; doi:10.1038/s41565-021-01021-z)
Supplement: Supplementary file 3 — Supplementary Data Set 2. Gaussian output and xyz files for computed structures. [file 41565_2021_1021_MOESM3_ESM.zip › +1-protonated-sampled-sturctures/SRR/1-H-opt_166.xyz]

260   0
energy: -42.777674190980 gnorm: -0.474209
C 13.50133289950699 -0.65871485438129 -3.26658
C 14.45916080147596 -0.58691001229900 -2.06166
C 13.96557309064074 0.48983725717431 -4.14138
O 13.84129988601042 1.76768665089826 -3.46607
C 11.05374960063218 -0.76932122465483 -6.65305
C 9.82189782362629 0.10795807329752 -6.62305
O 8.59159082980954 -0.67299747375766 -6.70647
C 12.06710421979848 -0.14957013245743 -7.5243
C 12.17745482103428 -2.45535133349012 4.21814
C 11.64846317239407 -1.68418933970801 5.43992
C 10.11451315707651 -1.34163181688086 5.26863
C 9.84048610794189 0.06637748050310 5.83669
C 8.39684509912290 0.48174836067090 5.61323
C 7.24945289689345 -0.14296738848048 6.48419
C 5.89609562322002 0.05714017958803 5.81781
C 5.60037147088225 -1.08789002316906 4.80567
C 4.19435280446702 -0.97488085361835 4.18244
C 3.81133449753685 -2.06700353556927 3.12702
C 4.83575347089200 -1.96875614647211 2.01178
C 4.64447685942740 -0.78697181009419 1.05909
O 4.96698983196406 0.45357780793114 1.66778
C 5.92544891565325 -5.42293098667808 4.70101
C 6.84013569114236 -5.22212799425232 6.00358
C 8.27414312624817 -5.07368285345435 5.5328
C 8.88712569944952 -6.45504251404779 5.03316
C 10.12475573698867 -6.29431269162858 4.07413
C 10.88198483087571 -7.59521929434248 3.86745
C 10.28467011397716 -8.46922923706259 2.76856
C 10.44625038251752 -7.86551054684840 1.33393
C 10.04297944662476 -8.92349766758650 0.262155
C 10.26529289110118 -8.55181516181836 -1.27449
C 11.68668441236329 -8.71871014597608 -1.64682
C 12.01875027601157 -8.22316347636183 -3.04622
O 11.73163345554945 -6.78862321502078 -3.09719
C 6.32644518549382 0.78072973035710 1.86947
C 11.58270775950375 -6.35898647955071 -4.43429
C 7.47183809321427 0.15240849040679 1.34414
C 8.77591952878987 0.57734424923594 1.48786
C 9.09328291751896 1.60774436789505 2.37269
C 8.00316909369171 2.21050856550441 2.88778
C 6.73191946303274 1.91456109950898 2.6192
C 12.59077954854251 -5.45714402302810 -4.80012
C 12.49447343878445 -4.76727473597496 -6.02013
C 11.50289586742371 -5.19220710405711 -6.96402
C 10.59069876414908 -6.20545088378627 -6.63875
C 10.59403158575177 -6.76343876115128 -5.37543
C 10.44857617104387 2.09067171874793 2.6057
N 11.46880180847896 1.47373640063707 2.22224
C 11.37634634273632 -4.40538179314372 -8.12395
N 10.25254186376359 -4.30907213421998 -8.95513
C 12.73429516793038 2.49383459873143 -3.85567
C 7.61454259878998 -0.17525828857896 -5.83077
C 11.46587471404210 2.02196827529229 -3.70319
C 10.34505522891676 2.72467565162199 -3.99481
C 10.50265534583286 4.02719625317436 -4.5121
C 11.76741675729458 4.57480763007433 -4.6125
C 12.90337126589971 3.78442724607372 -4.30983
O 9.38314112157305 4.92241519299512 -4.63127
C 7.11511886335798 3.85621023876963 -7.40335
C 7.05757249539364 3.96879031205776 -8.9213
C 8.04843500081367 3.14417507920969 -9.71913
C 7.35625647926767 2.37778768148998 -10.872
C 6.77081531384590 0.96971606302269 -10.4642
C 7.80825926891583 -0.16708004498537 -10.2105
C 7.29583713422701 -1.61106389182169 -10.084
C 8.36244089092973 -2.62216894477392 -9.70788
C 9.63207852274165 -2.61657129716060 -10.5741
C 10.23253903804332 -4.03219405340649 -10.4365
C 6.42643301840807 2.40562958679036 -1.03191
C 7.09280374005798 3.68866488915209 -1.63678
C 8.25205749671488 4.14062341822584 -0.801401
C 9.00453572850686 5.37974475905227 -1.37029
C 9.97647029795615 5.98932495742327 -0.376303
C 11.09388559982116 5.12057509405502 0.0481944
C 12.22760543869239 4.85876529139813 -1.03967
C 13.36959314282955 4.12916942652531 -0.581246
C 12.92153980238846 2.88117742574075 0.250483
C 13.16803439544296 3.03346998169965 1.80903
C 12.81147445643337 1.75876404283863 2.56802
C 6.53704749056326 0.63040998471527 -6.20798
C 5.78646799049813 1.30595034151874 -5.32243
C 6.00230274079247 1.17161607884271 -3.97163
C 6.85606404774644 0.20872918974078 -3.56266
C 7.76255525888764 -0.37081782961506 -4.45778
O 5.21215780790777 2.00494431732981 -3.19048
C 5.27813749970630 1.74363433348054 -1.77779
C 8.18569286271644 4.51131210612879 -5.30102
C 8.43318866250911 4.18005351781177 -6.74506
H 13.52925483185687 -1.64138780953565 -3.81786
H 14.26846141466355 -1.36470521107283 -1.33042
H 15.50506381980262 -0.88815499596687 -2.31956
H 14.42401308873883 0.39730379106609 -1.56672
H 13.38164809593311 0.57131749173269 -5.02215
H 15.01479923614889 0.32282248673322 -4.43645
H 10.71134552694281 -1.73521636171545 -7.0584
H 9.93401253821843 0.87553942511216 -7.40665
H 9.82261754597008 0.70754692316946 -5.67928
H 12.85262682059821 -0.88056871659836 -7.64065
H 11.63222749351186 0.19895342588817 -8.51473
H 12.61070272724147 0.71370169486471 -7.11293
H 13.08136952207344 -2.97479900251187 4.52803
H 12.39152295594159 -1.74566416200737 3.39222
H 12.34297062729963 -0.87905484120367 5.7587
H 11.73405682801960 -2.37059796412729 6.28069
H 9.33580318670479 -1.98561632653437 5.68264
H 9.92177539912254 -1.29550557739869 4.1633
H 10.39183658328434 0.68820800152420 5.18358
H 10.22636376685952 0.21022081847076 6.90075
H 8.10486466697752 0.25214551838842 4.53961
H 8.31950976497863 1.60051161981687 5.78838
H 7.19964628506918 0.45988351598978 7.40444
H 7.50602260785911 -1.22985596663735 6.52578
H 5.84931142682549 1.01805467536497 5.28025
H 5.03609319723992 0.01430629985252 6.5616
H 5.53759690796865 -2.05259333074721 5.35946
H 6.31791158960693 -1.04413231516951 4.01747
H 4.09114884041716 0.00980007803797 3.7314
H 3.45672650711816 -1.04535911451414 5.00979
H 2.82457936462204 -1.86167424069199 2.79467
H 3.79674744446666 -3.15281795086432 3.58204
H 4.87295765780987 -2.85604750113260 1.36543
H 5.82557793235969 -1.94023974668332 2.43072
H 3.59434923661983 -0.81770024157019 0.573624
H 5.33025794680055 -0.85498331323927 0.277469
H 4.83548585833755 -5.48789448253029 4.85015
H 6.12497179376194 -6.42755965239649 4.34271
H 6.39736175659895 -4.35741444719587 6.5568
H 6.73917359221734 -6.13074857297645 6.62137
H 8.26143005198233 -4.41080812266904 4.67618
H 8.79075328441668 -4.61731173561549 6.348
H 9.11057955543361 -7.03821233186135 5.96519
H 8.16657750618660 -7.13536585077290 4.59092
H 9.87083014850506 -5.87201960422752 3.11802
H 10.86103578482756 -5.54931053256943 4.5333
H 11.96179649559295 -7.40726402000727 3.67426
H 10.76436326811624 -8.11968294699617 4.81274
H 10.71149146780204 -9.53395637462322 2.53333
H 9.22844732740097 -8.67099789673314 2.98355
H 9.86026895899402 -6.98287130310587 1.14426
H 11.45739021964036 -7.45743925163672 1.16052
H 10.49677631331862 -9.89719092216139 0.436127
H 8.97501122539503 -9.09403903299475 0.480412
H 9.62094749934776 -9.21520172410665 -1.8438
H 9.86029222472566 -7.58382310876571 -1.44515
H 12.38932367880332 -8.14414046188725 -1.00052
H 11.95360305684853 -9.81610516771017 -1.57161
H 13.10795998627529 -8.34276680748001 -3.44905
H 11.25742010955420 -8.74120172385553 -3.61088
H 7.29933540005809 -0.65427502950086 0.686674
H 9.60524446315775 0.14642297606297 1.0959
H 8.08443490777727 3.07579143400704 3.49153
H 5.93071648003640 2.41677337252206 3.13112
H 13.36303761129177 -5.10786202201198 -4.14809
H 13.22307577729240 -4.05288560809928 -6.27947
H 9.67436530915360 -6.34554852372190 -7.218
H 9.80768982711780 -7.47538248866717 -5.1425
H 10.61076203891673 2.83667664683944 3.45885
H 12.08105656668697 -3.61198761963278 -8.16681
H 11.34190238237513 1.07487563156937 -3.309
H 9.39927004562660 2.28262390188568 -3.7964
H 11.97237058575027 5.57425858861394 -4.88334
H 13.87448199667966 4.12530460172981 -4.44569
H 6.89492271354877 2.84846806674892 -7.11656
H 6.27520279429489 4.47379915612145 -7.02739
H 6.08766604733711 3.68792801608807 -9.28044
H 7.22791216130745 4.99766110548595 -9.18238
H 8.92995959578376 3.75351273849898 -9.93287
H 8.26026384625278 2.24793936091087 -9.0256
H 6.66183601400347 3.03280340728922 -11.3919
H 8.14199055538158 2.10428903423553 -11.5203
H 5.95170098744668 1.09363864975395 -9.72262
H 6.20155571452689 0.66989868510722 -11.4236
H 8.48468791516958 -0.17563312844890 -11.1497
H 8.44174120046268 0.16300809253397 -9.41683
H 6.38054586308852 -1.65809179560941 -9.4343
H 6.74927412524789 -1.95446525438367 -11.0183
H 8.61972664247891 -2.48839782353198 -8.63248
H 7.94620618882169 -3.59147605602003 -9.78732
H 9.29108116901005 -2.51022316385661 -11.6856
H 10.27724916512470 -1.75957898568619 -10.3927
H 11.27783012172475 -3.99606867612859 -10.8137
H 9.82312273264975 -4.85353646124689 -11.0519
H 6.00246684888858 2.75369245873970 -0.0497984
H 7.32076064757418 1.72550240058967 -0.846037
H 6.38793623260158 4.55179111009664 -1.86517
H 7.49909586629907 3.39676932711340 -2.66032
H 7.89638284678498 4.17083809222862 0.279609
H 9.02628011662641 3.32817577910840 -0.724734
H 9.43527025476483 5.13369550240289 -2.3474
H 8.17149487419641 6.19700856191878 -1.64
H 10.23093170360755 7.07395878701900 -0.678775
H 9.44767684710871 6.31223980782336 0.556802
H 10.65683189280613 4.09440089507257 0.428073
H 11.55086437955934 5.59763776871309 0.872942
H 11.73220569629916 4.41260472820412 -1.90426
H 12.47080125951779 5.90857228491594 -1.3282
H 14.06542038561533 3.77862007821001 -1.40564
H 14.05031711472414 4.75330676451372 0.0889206
H 11.90394489140218 2.56966586641694 0.179527
H 13.58274348189393 2.03992168363994 -0.0420305
H 14.19563858550901 3.42298946415260 2.09114
H 12.42267488022371 3.77639621761113 2.13073
H 12.95486669092722 1.87756854495065 3.60069
H 13.44895356852808 0.94137180152605 2.237
H 6.44546358333166 0.85027098937509 -7.25641
H 5.21819401227085 2.23861597918709 -5.55612
H 7.11015812438459 -0.08849939716999 -2.51969
H 8.57394416230503 -1.06479001582225 -4.09799
H 5.18275885100660 0.69372266077795 -1.61333
H 4.37773461150602 2.17311404514671 -1.33727
H 7.51289618863459 5.38574208743523 -5.29861
H 7.73934543581172 3.66346279144361 -4.75047
H 8.91923579528079 5.06293191049255 -7.2258
H 9.18798552274608 3.46193589084332 -6.76236
C 9.39286708577801 -3.59087639725893 -3.81236
C 8.37766389204727 -4.67493250796511 -3.99752
C 7.80281005766177 -4.94796500203892 -2.57824
C 8.86738345264955 -4.33796547013690 -1.61096
C 9.57828770058753 -3.31192896570672 -2.46501
C 9.11850105963665 -4.73624548281854 -0.296105
C 8.03208168225834 -5.33084239662620 0.539953
C 7.68422422970352 -4.74159406685240 1.80632
S 8.63318654282214 -3.35775478812162 2.42971
C 10.19307468045067 -3.81213517563756 1.72491
C 10.32428894406352 -4.40398900872320 0.469685
C 11.36961854546839 -3.70177441756486 2.53342
C 12.61899946639256 -3.99530501099952 2.01357
C 12.82027022441170 -4.51418064228228 0.729204
C 11.62240879183474 -4.65602215062287 -0.0419881
C 7.18161741277993 -6.42925832156868 0.084485
C 6.20804355433375 -6.91653926020722 0.859034
C 5.88512547899897 -6.33000893520019 2.03166
C 6.60097375912661 -5.21713615034140 2.49277
C 10.46871701683016 -2.26431529714028 -2.11062
C 11.16222631204793 -1.54568981231949 -3.06653
C 10.89094862377313 -1.82252410573289 -4.44874
C 10.06563666397081 -2.88140536377519 -4.77622
C 10.56602684111103 -1.80132575219460 -0.651934
O 12.11872458676747 -0.57119515274640 -2.78078
O 11.58649678506249 -0.92814625707679 -5.25734
C 6.48348269778094 -4.24848212020455 -2.30377
O 6.16812603419036 -4.54197659509693 3.64831
O 11.15960145531522 -3.30344809864543 3.87038
H 8.88933911992576 -5.53290713957343 -4.4349
H 7.56720558412445 -4.43802111697367 -4.74742
H 7.71555834858567 -6.00620521972439 -2.42377
H 13.44676745660131 -3.69703687871130 2.62147
H 13.78991982951455 -4.77502414182388 0.353509
H 11.71173421620799 -4.81972078511136 -1.10929
H 7.46681913874858 -6.93540908878657 -0.762936
H 5.52225244336632 -7.65346913775488 0.480892
H 4.96549895207611 -6.56124746778881 2.56789
H 10.00638894818039 -3.10722613686307 -5.80325
H 11.15993150811775 -2.35815147376293 0.0288312
H 10.74835949504712 -0.75554831036347 -0.519083
H 9.54653224144213 -1.91624874462828 -0.204153
H 5.68879609299815 -4.49690354659390 -3.04091
H 6.75892585748313 -3.22112322914993 -2.36637
H 6.20445012244555 -4.51310556264080 -1.32453
H 9.41758405106489 -4.89361869723542 -8.85122
