# Supplementary material for: A light-fuelled nanoratchet shifts a coupled chemical equilibrium
Source: Nat Nanotechnol. 2021 Dec 16;17(2):159–65. doi: 10.1038/s41565-021-01021-z (PMC8956507; doi:10.1038/s41565-021-01021-z)
Supplement: Supplementary file 3 — Supplementary Data Set 2. Gaussian output and xyz files for computed structures. [file 41565_2021_1021_MOESM3_ESM.zip › +1-protonated-sampled-sturctures/SRR/1-H-opt_167.xyz]

260   0
energy: -42.780386661065 gnorm: -0.47041
C 12.71390448906028 0.91489291501710 -1.65286
C 13.85839514719224 1.45632856276550 -0.784891
C 13.13468032288318 0.83207490329782 -3.12468
O 14.33583698815778 0.05193913550403 -3.38179
C 9.77021394850134 3.90689934426126 -3.20787
C 8.26068628698208 4.12446482839066 -3.0242
O 7.59968828103045 3.70634894479923 -4.22758
C 10.53884862211506 4.14300536258041 -1.889
C 13.92309047818536 -4.74204253627831 1.69885
C 14.38978575559822 -3.76529685310973 2.7539
C 14.25391034217320 -2.27421208204433 2.48074
C 12.85015574658302 -1.67731449951863 2.59501
C 12.22435844128694 -2.11072468958719 3.91447
C 10.88568797188336 -1.35534514793671 4.23191
C 10.29485357421908 -1.87042447742096 5.51549
C 9.56444721443881 -3.17087875409198 5.41488
C 8.57194079600646 -3.56793021358220 6.62597
C 8.15803295678418 -4.96394010194907 6.36937
C 7.12774006172960 -5.16334451656099 5.26235
C 5.86166759541185 -4.33172633222721 5.46929
O 5.97289570826498 -2.98582106190694 5.92533
C 8.16934093844230 -7.95435084399369 2.95011
C 9.49674409240663 -8.69025289384997 3.28733
C 10.62916953967852 -7.91253728817679 2.62985
C 10.44097109610247 -7.76726807326980 1.0478
C 11.84058236901896 -7.84827088057193 0.329652
C 11.79991954562172 -7.22466223043924 -1.09543
C 11.00688552181440 -7.95855535052654 -2.19098
C 10.35238600837550 -6.98195411938225 -3.15832
C 9.25417000610550 -6.12257912257901 -2.67392
C 8.96423550349848 -5.10157209353842 -3.84537
C 7.81641134199563 -5.23165382916151 -4.83566
C 7.62369853162051 -3.98184992476127 -5.75042
O 8.76273665841040 -3.84555610785555 -6.66342
C 6.44540979218636 -1.95902194688610 5.03854
C 9.26496868086974 -2.52671880605939 -6.80142
C 6.89286238077465 -2.33222754254101 3.76527
C 7.21497863822042 -1.33534866310414 2.86352
C 7.26276701304735 0.01160315807723 3.28484
C 6.80253304788938 0.34937797752151 4.55705
C 6.39678192156316 -0.61289756305605 5.43316
C 9.74935167354684 -2.21152488009636 -8.03631
C 10.28407607414237 -0.98556444807876 -8.26815
C 10.31151844603927 0.00837682078948 -7.29698
C 9.84866001583434 -0.42551051200760 -6.00514
C 9.42819716754900 -1.67350092978619 -5.7133
C 7.70744453615765 1.02270086428877 2.38855
N 7.48934766864492 2.25691682434309 2.62586
C 10.64529166044005 1.31853582396831 -7.45229
N 10.64110127534205 2.27301463950559 -6.46624
C 14.14061126226637 -1.25197070315957 -3.7875
C 6.20700947071408 3.80514857204411 -4.29518
C 13.06276124057824 -1.63631038530430 -4.52295
C 12.93515855730335 -2.96590663170158 -5.09144
C 13.98657354346581 -3.87041331394782 -4.87635
C 15.14112724715562 -3.49820402915144 -4.13081
C 15.18050251456360 -2.21997025716959 -3.63266
O 14.00651305888100 -5.15912440936011 -5.42222
C 15.53192518636159 -4.65233193532891 -7.65207
C 15.42086788797982 -3.19816923262927 -8.08236
C 16.58893282105449 -2.37911440050576 -7.62157
C 16.49647651205207 -0.91734286414884 -7.96064
C 15.71523142071607 -0.09795867732989 -6.81276
C 15.33762490201497 1.45090111554566 -7.04573
C 14.04629958679768 1.92584173849348 -6.36474
C 13.85264385269837 3.43878472848732 -6.48073
C 12.51618054726869 3.92371348080738 -5.78884
C 11.30504589858233 3.56556457267818 -6.68289
C 0.05341345407705 2.33849731699716 -4.81105
C -0.10182135393244 2.08346519685348 -3.33486
C 0.99195291585147 1.14439422697471 -2.88135
C 0.88369429956413 0.85689983674071 -1.38041
C 1.24566396690331 2.09502205923385 -0.512505
C 2.67994076742161 2.41615829322335 -0.450817
C 2.89066049727323 3.66145039084657 0.555687
C 4.20622104418400 4.36511167422473 0.421757
C 5.39616410986774 3.44157036799671 0.696549
C 6.69176817144994 4.20462567227145 1.27596
C 7.78411079265257 3.29022629040568 1.71175
C 5.33654192501187 4.51456871446697 -3.38719
C 4.00252937038568 4.57839478748662 -3.50259
C 3.33002021255896 3.95877071190717 -4.5648
C 4.19505050478507 3.41833171025064 -5.57919
C 5.60017439654625 3.20895358912776 -5.41829
O 1.95549791139780 3.86145187835525 -4.67613
C 1.49010619307849 2.68494475828252 -5.30024
C 13.27565122517833 -5.40472898220322 -6.63561
C 14.31067881552666 -5.47008491526355 -7.8127
H 12.47712415134399 -0.09759408849477 -1.24756
H 14.06028224977305 2.43287700516268 -1.09705
H 13.30207823538169 1.45543418497985 0.175813
H 14.78945579462583 0.89667659734174 -0.819215
H 13.39080325861726 1.86341726194630 -3.49555
H 12.34878162301353 0.48573627213849 -3.81219
H 10.16167413594576 4.63761879988325 -3.91438
H 7.95015495817657 5.13361445290013 -2.66907
H 7.95134593128176 3.50812933861938 -2.17832
H 10.23558512698072 3.48259380444103 -1.08129
H 11.58003051365107 4.03844643295350 -1.96307
H 10.52930970921780 5.09566662969914 -1.42837
H 14.27694905011790 -5.77034452960773 1.88298
H 14.32954039720837 -4.55127863082356 0.683516
H 15.46173727082745 -3.94729832725463 3.03071
H 13.82282782088542 -4.11394924419617 3.63034
H 14.60709349390536 -2.04784960158207 1.45893
H 14.90174130671883 -1.75775725593379 3.14051
H 12.31235202879599 -2.05691300443948 1.76919
H 12.97746091681730 -0.60149764157725 2.39718
H 12.99024267852642 -1.92280536813261 4.74167
H 12.09891671139372 -3.21565647742916 3.94702
H 10.07544871648134 -1.56223091404241 3.4829
H 11.21262647739993 -0.27056018071188 4.27806
H 9.54458352749866 -1.12023778873115 5.90877
H 11.10916072919331 -2.01757091703536 6.23933
H 10.30422331514682 -4.00561297353473 5.35931
H 9.04464168066110 -3.33904008103483 4.44697
H 7.70145056872261 -2.83130047868626 6.69289
H 8.99549045834137 -3.48447170543725 7.63995
H 7.60792322222007 -5.34524539896678 7.23973
H 9.09934819126389 -5.55704278635654 6.15162
H 6.97437279503732 -6.26876915119796 5.0963
H 7.56410850151602 -4.72072522910435 4.40353
H 5.35794468413659 -4.79485267758308 6.30806
H 5.22283845318205 -4.25124036698145 4.6035
H 7.26295810135930 -8.29725978093282 3.55217
H 7.89118856802799 -8.14749551652462 1.90964
H 9.51110760059635 -8.67685458409474 4.38092
H 9.44091648569372 -9.82542137607725 3.0898
H 10.73364735242077 -6.91092457847357 3.17943
H 11.64333107024504 -8.40661280972699 2.79471
H 9.71546366821078 -8.51606825132252 0.700036
H 9.87416545882765 -6.85342406009307 0.803154
H 12.67080683544900 -7.40279661985697 0.879459
H 12.13473749889423 -8.92630240843636 0.0889283
H 11.29021575134377 -6.28700540286170 -0.982118
H 12.84867480523648 -6.88521227682975 -1.38824
H 11.54841194540427 -8.81469535506706 -2.67027
H 10.22692152342567 -8.55384597010503 -1.73282
H 11.14357983131927 -6.27404230052364 -3.51646
H 10.08743087701897 -7.49700188244962 -4.05306
H 8.34460097125938 -6.70037132820870 -2.23096
H 9.48836404632958 -5.61547304704088 -1.64971
H 8.82055175035710 -4.03161297382383 -3.39427
H 9.89425131601111 -4.96863082828590 -4.41907
H 7.96947951643862 -6.11221098336078 -5.43088
H 6.82880191329001 -5.38598557284201 -4.39488
H 6.86472139894648 -4.19855215249502 -6.43668
H 7.47923603067674 -2.97623678294877 -5.31334
H 6.90634739437596 -3.37177359307836 3.32266
H 7.39571376735231 -1.59919026114513 1.81285
H 6.76325348792603 1.38428076032610 4.79345
H 6.17507452723927 -0.43327008525358 6.48352
H 9.68176630725574 -2.84431955878166 -8.93802
H 10.72383110509395 -0.81130181794609 -9.25204
H 9.84436315081458 0.41935860305933 -5.30353
H 9.18497319395343 -2.00315553208116 -4.70471
H 8.10574122941204 0.74447245625726 1.46442
H 10.99180902407591 1.57848377298506 -8.4687
H 12.34785022041832 -0.93437679731200 -4.88058
H 12.13380715326092 -3.10478430258114 -5.76022
H 15.95931743707518 -4.14938017545842 -3.85492
H 16.05829404534611 -1.90446789252910 -3.16286
H 15.86430427800900 -4.69368910124363 -6.62975
H 16.40653617877745 -5.03193767211606 -8.25583
H 15.22116438019333 -3.10446831509022 -9.16789
H 14.45173391302037 -2.85531452523025 -7.64406
H 16.71942756050747 -2.48697194797330 -6.481
H 17.53048063058580 -2.89337406262870 -7.89488
H 17.59501067945264 -0.52705914084393 -7.94897
H 16.04711363695910 -0.78758827836041 -8.955
H 14.77756465649877 -0.68254875474427 -6.70618
H 16.17095763587538 -0.26816049945071 -5.86549
H 16.14962927578353 2.10922095366165 -6.74508
H 15.27313305693063 1.63723897428142 -8.09792
H 13.23982198843959 1.32813742402786 -6.89174
H 14.07183017669801 1.59391928641195 -5.35217
H 14.71851426747812 3.85889995169106 -5.97075
H 14.03083040807740 3.80476020523238 -7.49977
H 12.45689690909102 3.38962355517560 -4.86022
H 12.59643044314685 4.97001971889367 -5.60235
H 11.68073024859713 3.56625299464476 -7.69309
H 10.59810649429017 4.49384681109673 -6.59081
H -0.54169306697728 3.20211840129219 -5.15579
H -0.24500458395019 1.49978558242766 -5.4582
H -1.03813407236494 1.66968887185281 -2.99884
H -0.00137319103120 3.13180214538582 -2.85763
H 0.95550001567720 0.28092193596435 -3.61505
H 1.90782779688601 1.56699561767614 -3.13086
H -0.02742355064305 0.38560668960553 -0.956218
H 1.62332935285721 0.06617518419149 -1.1144
H 0.53133861019050 2.85146890757871 -0.893619
H 0.84733870103941 1.97491926147515 0.4531
H 3.10865820745471 2.52667403201941 -1.47443
H 3.33639984538119 1.57003129365782 -0.00861042
H 2.11073096340503 4.37244328457156 0.505974
H 2.82120869751132 3.29349413068659 1.57305
H 4.31467548986038 4.91197200977415 -0.51856
H 4.31135517927393 5.20287681523472 1.18642
H 5.07846218111435 2.75368197625322 1.50211
H 5.55774012174508 2.77745731983463 -0.125646
H 7.06231271430684 4.74836574004659 0.357511
H 6.35219396852225 4.91531259151051 2.02449
H 8.68135982468907 3.82332769933392 2.07307
H 8.20048174128011 2.77172832083893 0.750166
H 5.80658675929266 5.05910182477723 -2.55636
H 3.45109067858807 5.22832035707103 -2.89425
H 3.80822456435366 3.11109134872316 -6.50061
H 6.26258171149351 2.67064166705366 -6.04957
H 2.08985549346854 1.78560654746719 -5.08006
H 1.63595719704509 2.80626978980755 -6.37225
H 12.71444355248745 -4.51044191628837 -6.77093
H 12.57609664565780 -6.22369604558697 -6.63623
H 14.62939293193940 -6.55365326893931 -7.83703
H 13.86531353419444 -5.20847541412022 -8.78756
C 7.69172429082195 -0.01626225172135 -2.41393
C 6.34395277210770 -0.63754498658025 -2.43769
C 6.28617602252054 -1.64995191068766 -1.26214
C 7.72487042792516 -1.83977367434528 -0.883417
C 8.52041433603965 -0.62402708903880 -1.38886
C 8.29071909895512 -3.00993335623657 -0.403763
C 7.53919266067247 -4.10919615375438 0.35784
C 8.11082475296358 -4.69461565720594 1.48494
S 9.66291915392546 -4.12059069393548 2.09209
C 10.42589632663760 -3.81724870653757 0.589676
C 9.75757009173138 -3.22486206499840 -0.457773
C 11.79947659435295 -4.17040933901817 0.476937
C 12.51203917908924 -3.83792778945131 -0.67355
C 11.83952467596543 -3.12777027107597 -1.71642
C 10.48509271877929 -2.94385312745137 -1.61425
C 6.29478591976800 -4.55152172849855 -0.01956
C 5.80653022469730 -5.72720541798989 0.498895
C 6.36463510323965 -6.36475962942179 1.59585
C 7.55885540722932 -5.79889763400703 2.06613
C 9.75022596550415 -0.01007854082211 -1.03945
C 10.28997425871617 1.00420875547589 -1.81165
C 9.54603076093704 1.49462843398778 -2.87318
C 8.30336405983847 0.90698984335953 -3.21986
C 10.44665206004173 -0.26810439355191 0.28181
O 11.52594669383984 1.69791472153085 -1.45152
O 10.17373518484673 2.53980351160208 -3.55482
C 5.44863647382583 -1.24488461241034 -0.0791452
O 8.15209875183310 -6.48965222261023 3.14681
O 12.46551788437865 -4.82508094345117 1.5399
H 6.30276447350772 -1.14205673478484 -3.51109
H 5.58499617333073 0.09037724998560 -2.26507
H 5.91853588392382 -2.55065145349533 -1.71009
H 13.60769303574059 -4.12305376947724 -0.794348
H 12.51585828178653 -2.75355431835229 -2.48055
H 9.94295222974137 -2.54768475551320 -2.45559
H 5.63105085739624 -4.05442763855924 -0.669297
H 4.88025745896101 -6.05045466036421 0.0409841
H 6.07795819246963 -7.29001488598405 2.019
H 7.74069814363281 1.47223381990957 -3.93772
H 10.67569829771782 0.65080474184799 0.804602
H 9.92209294231338 -0.89257339493064 1.04327
H 11.41316167791306 -0.77915057096678 0.110018
H 5.77546393954356 -0.23466341982234 0.324055
H 5.54489876405810 -1.99436532803190 0.707243
H 4.42177224283421 -1.10972100118911 -0.283428
H 10.44752321188587 2.18253206653925 -5.48833
