# Supplementary material for: A light-fuelled nanoratchet shifts a coupled chemical equilibrium
Source: Nat Nanotechnol. 2021 Dec 16;17(2):159–65. doi: 10.1038/s41565-021-01021-z (PMC8956507; doi:10.1038/s41565-021-01021-z)
Supplement: Supplementary file 3 — Supplementary Data Set 2. Gaussian output and xyz files for computed structures. [file 41565_2021_1021_MOESM3_ESM.zip › +1-protonated-sampled-sturctures/SRR/1-H-opt_168.xyz]

260   0
energy: -42.762372238244 gnorm: -0.463501
C 13.18781618193765 -0.22229256482766 -2.88909
C 14.51373181728546 -0.12835971103308 -3.70511
C 13.11992296039599 0.94716678148945 -1.82916
O 12.99806225586861 2.16692406353922 -2.58072
C 11.21604711289738 -0.55557882725360 -6.40406
C 10.02176670445410 0.42755618014204 -6.19225
O 8.73344543471866 -0.23368210876935 -6.27816
C 12.22934900176555 0.27782066110921 -7.1347
C 12.52346862371667 -2.84064432983886 3.87579
C 12.48675819417305 -1.93605766373382 5.10655
C 11.31349857045231 -0.91733488789447 5.08201
C 10.00760571756750 -1.62843617151310 5.54459
C 8.84639694570121 -0.67465377577331 5.14703
C 7.57406571897717 -1.00336985093361 5.8861
C 6.35842144930688 -0.45387301444711 5.26747
C 5.90635271213488 -1.12829994171348 3.96807
C 4.60045949285376 -0.67723123199120 3.27032
C 4.42145915928697 -1.17881973016363 1.81113
C 5.54127300424605 -0.76731335974752 0.829802
C 5.95561573144825 0.66113615759531 0.859092
O 6.30168071908446 1.11731350320865 2.08657
C 6.67148161805866 -5.34169777703327 5.21587
C 7.81323574177057 -5.61718857200208 6.19755
C 9.26642658215941 -5.57284359383523 5.57324
C 9.64527845948896 -6.94816044961985 5.05833
C 9.02742078976850 -7.14322291331943 3.66669
C 9.45828247909030 -8.49266056324464 3.0706
C 8.81375273628887 -8.83568863255156 1.76565
C 9.46499353175658 -9.99851811993353 0.890761
C 8.71560596850429 -10.21208575178771 -0.472004
C 8.80831894640676 -9.09873001460346 -1.44191
C 10.22998478819172 -8.96932893190498 -1.91873
C 10.42019116229300 -8.25391040500876 -3.25623
O 10.18581295801050 -6.86835536868310 -3.15854
C 7.63289949161357 1.51200064025373 2.35918
C 10.49902650512800 -6.23451270074188 -4.44779
C 8.66697658339355 0.81728492775002 1.71189
C 9.92723835169672 1.29340205280233 1.70633
C 10.24509817816590 2.43626119242531 2.39519
C 9.22895886405624 3.08092302705037 3.06975
C 7.94784129710503 2.60451536603776 3.12751
C 9.74732124642111 -6.45750550381222 -5.58251
C 10.12493739947534 -5.97966824572073 -6.8436
C 11.27219145353321 -5.10702589737231 -6.93782
C 12.05977277895422 -4.89320824583009 -5.7683
C 11.74228652324860 -5.51080701706949 -4.52293
C 11.69007451652687 2.76283882806618 2.40285
N 12.48711004382659 2.18808238353704 1.60526
C 11.66617270221442 -4.54403061049587 -8.12587
N 12.70842439025762 -3.64267945151181 -8.18109
C 11.76504806118193 2.62670981459463 -2.97262
C 7.78875512562405 -0.09053990858386 -5.21227
C 10.54559496271921 2.12768146981338 -2.59986
C 9.41533401904947 2.57478331218123 -3.1242
C 9.43231124776217 3.71028118016073 -3.92897
C 10.56957335423943 4.31299220701127 -4.2139
C 11.76873541298976 3.78496519991107 -3.76083
O 8.16030765982903 4.06097684931893 -4.3363
C 6.77227499148398 4.32880169264645 -7.9057
C 7.68579833148874 3.65812163243627 -8.97827
C 7.59331252945408 2.05371580265281 -8.87967
C 8.06302821345761 1.38847847288084 -10.171
C 8.58572248251428 -0.07118774853238 -10.0598
C 9.59838042751190 -0.38901095824715 -11.2332
C 10.25170669682164 -1.76114900515177 -11.2504
C 11.49797736818571 -1.85674891091219 -10.3415
C 12.39565289728148 -3.02903902787870 -10.6477
C 13.26827701893619 -3.30336150679980 -9.42797
C 4.57599463622497 2.71395661085765 -2.73768
C 5.51378032952570 2.99670614900869 -1.5273
C 6.43592473052872 4.23015367128038 -1.68305
C 7.64656148625463 4.24500917103523 -0.711459
C 8.20835438845098 5.76032039336216 -0.646554
C 9.65055347713600 5.84403235025183 -0.134187
C 10.70509622181314 5.35116368891737 -1.12781
C 12.11328967341563 5.72882666159959 -0.634763
C 12.76782701588449 4.93768466516672 0.478233
C 13.54912379234485 3.73829172891066 -0.00791621
C 13.68206553522832 2.61754913948361 1.06282
C 6.46201066463707 0.11872093631936 -5.53567
C 5.48073804075084 0.05444893693179 -4.58274
C 5.73018976959012 0.06164573448611 -3.20827
C 7.06313489628744 -0.13937896183409 -2.7752
C 8.04291811699035 -0.23973505927777 -3.80417
O 4.71020936756855 0.22782509045785 -2.31576
C 3.89940319089061 1.36977358983951 -2.51716
C 8.18656159761553 4.34364591835474 -5.73498
C 6.88347752402545 3.91530799155770 -6.4007
H 12.36965413836745 0.06835312747704 -3.52519
H 14.24608513015264 0.23270104889911 -4.69977
H 15.11233420321570 0.60773494226533 -3.19546
H 14.97773070997170 -1.05241730879438 -3.68323
H 14.08417765363379 0.89494103274994 -1.3182
H 12.42750836117458 0.87648110137281 -0.972761
H 10.91185435150256 -1.33337181284117 -7.06541
H 10.01936896126945 1.38381028950110 -6.70688
H 10.05179131654102 0.80731283470432 -5.11514
H 11.88353391685700 0.44782278958001 -8.1984
H 12.35300073487892 1.23827111388732 -6.66725
H 13.19249042548863 -0.24007087530032 -7.14167
H 13.42624534179893 -3.47200511263140 3.78916
H 12.53320117323806 -2.25702840806710 2.99733
H 13.43211100442953 -1.37611312070135 5.16141
H 12.45862382424935 -2.51834598038315 6.0055
H 11.30990621767712 -0.49487682628373 4.04065
H 11.47400059468385 0.01784118439355 5.64202
H 9.96262406742823 -1.78821894691204 6.63443
H 10.01677371034950 -2.66935509748505 5.13374
H 8.63410159333588 -0.68202710823543 4.05836
H 9.13342590437372 0.37672475570711 5.25625
H 7.68348682120844 -0.76456688182596 6.9505
H 7.45630415314373 -2.11081584171017 6.02579
H 6.40209476747810 0.68413624881004 5.28378
H 5.56055432149463 -0.59278386184590 6.02763
H 5.93934610705343 -2.19174737371850 4.03294
H 6.82674306784900 -0.98180614554774 3.40068
H 4.46472259738070 0.41706778563752 3.23075
H 3.84259929141302 -1.08250008117212 3.95977
H 3.44188826375405 -0.77944411645387 1.3912
H 4.33665529980859 -2.26802558428517 1.68605
H 5.12062843733335 -0.97265007267672 -0.146608
H 6.39960272999347 -1.50134031107357 1.02809
H 5.22669355685768 1.31913542797451 0.415086
H 6.90269867251340 0.79031547407451 0.270231
H 5.65546531605855 -5.10925111942829 5.72623
H 6.52452861887858 -6.25626587531485 4.60847
H 7.71500916973870 -4.85000018108869 6.95858
H 7.67348164194763 -6.58682742537631 6.77476
H 9.52748133390138 -4.76000192838269 4.84479
H 9.92395780043639 -5.25313652859168 6.43631
H 10.69713171874425 -6.94524767710648 4.92509
H 9.36799280211426 -7.92542598951104 5.61023
H 7.95922656878410 -7.14465677538740 3.78462
H 9.25758766292033 -6.29224918343745 2.97974
H 10.58237940757208 -8.48967300649958 2.92238
H 9.23375202671814 -9.32246013031778 3.75517
H 7.75921661705526 -9.11537705266798 2.02793
H 8.77078203571929 -7.92351571829826 1.16708
H 10.56376727051176 -9.94176861863257 0.857432
H 9.31311837407935 -10.90187286276492 1.4881
H 9.03521529257151 -11.13556661625195 -0.954103
H 7.64377784405788 -10.25289663780882 -0.177935
H 8.19526886348420 -9.38063848983636 -2.29496
H 8.43250106731032 -8.22109647346496 -0.879761
H 10.93624900241503 -8.52894409157224 -1.1681
H 10.66263312697512 -9.97301236411994 -2.06098
H 11.49105679121462 -8.34358781447704 -3.59609
H 9.75321134564094 -8.71739612525550 -4.04322
H 8.55989268336407 -0.18761040458753 1.46673
H 10.62042308127424 0.78578758948782 1.09619
H 9.44813708888635 3.81643615668290 3.78474
H 7.18386233773398 2.86834091443880 3.80332
H 8.84309827259301 -7.07520047677414 -5.48948
H 9.45760434548532 -6.04619887025315 -7.59311
H 12.92951297197683 -4.28657813698170 -5.82968
H 12.20787898347028 -5.16707143131053 -3.63793
H 11.85956556810985 3.60608157909869 3.01673
H 11.05052532854661 -4.71612241270103 -8.96275
H 10.46176719867610 1.24872694880689 -1.9454
H 8.48631458388484 2.05767145357119 -2.85564
H 10.52991799998661 4.98926609232073 -5.00631
H 12.63775273674584 4.27948391291396 -4.00095
H 5.71874270268320 4.21487299123360 -8.24903
H 6.90700016412069 5.43086652818795 -7.77901
H 7.44626524513949 3.96462540343551 -9.98659
H 8.71505347916540 4.00568552929854 -8.79511
H 8.23149849544966 1.64127272393665 -8.05648
H 6.53854211841984 1.83077247850431 -8.67514
H 7.16264032044869 1.50066698326690 -10.7567
H 8.87660546017667 1.91808695922028 -10.6189
H 9.14447078550178 -0.21148816521441 -9.16462
H 7.80869709570590 -0.84072637214741 -10.0484
H 8.96611776577060 -0.36283915625500 -12.1311
H 10.34005379227388 0.42738388742091 -11.3731
H 9.66317777349978 -2.63174282388444 -11.0638
H 10.59665858892548 -1.83939523459787 -12.2548
H 12.08581404439484 -0.89721014553666 -10.4293
H 11.29480974311405 -1.84436012220494 -9.28577
H 11.74893856572723 -3.91792782598942 -10.8244
H 12.92974570114425 -2.86427631550934 -11.6059
H 13.94226327550643 -2.51312438254498 -9.33639
H 13.85127478962553 -4.16376645756804 -9.65732
H 5.10797658762265 2.70397681507072 -3.6752
H 3.80097969787264 3.48465426700919 -2.96364
H 6.12553152813882 2.09093650982084 -1.26975
H 4.78980993835197 3.09514747926858 -0.657318
H 6.88504111887203 4.21637606942453 -2.70184
H 5.95138438790574 5.23087403166936 -1.65107
H 7.25162043000815 3.95357916230811 0.272226
H 8.36057888112402 3.51483051148221 -1.04635
H 8.09706082537685 6.30771593085441 -1.59944
H 7.52032501135223 6.17055417266276 0.0599207
H 9.75335230617160 5.31603342658615 0.811444
H 9.97327094052878 6.89539957353408 0.0238256
H 10.64789185774233 4.21254697927770 -1.2244
H 10.66274564462116 5.80959440250195 -2.13751
H 12.73488619045776 5.73808084925215 -1.54102
H 12.10901602062898 6.74179330189306 -0.351309
H 13.50813402699493 5.58690473373436 1.12967
H 12.09270117863775 4.58922854904121 1.22819
H 13.03796865917532 3.27587762146108 -0.807337
H 14.54853048185680 4.02474643751847 -0.341352
H 14.28378908541659 3.02719072466418 1.87516
H 14.17782791138075 1.68648210263718 0.716736
H 6.33801688420165 0.36096165380480 -6.61685
H 4.49915682725559 0.15207849938990 -4.84635
H 7.34610218770128 0.05360047615394 -1.78121
H 9.08127384816788 -0.42688237193659 -3.49861
H 3.29815719188781 1.36065232440441 -1.57818
H 3.34723525221795 1.16924312138380 -3.45179
H 8.94870555247040 3.87351755295939 -6.24102
H 8.27850278803535 5.39792101600385 -5.78603
H 6.69591924397188 2.80760881237084 -6.28861
H 6.14350367165228 4.51667554476302 -5.89529
C 9.18453165959400 -2.94857206307597 -3.46304
C 7.81556731034179 -3.58095512572446 -3.64378
C 7.43522600457497 -4.07927080527494 -2.29273
C 8.69332142765383 -3.95412529684853 -1.41407
C 9.65172574758564 -3.22341982665047 -2.20829
C 8.75185291794907 -4.48419957122299 -0.150709
C 7.53076171286744 -4.72164368238163 0.675386
C 7.59704509104748 -4.17837245687285 2.01246
S 8.93553494318969 -3.21456801156474 2.52687
C 10.22020815858594 -4.37274320753171 1.81835
C 10.02761904834742 -4.94372046478402 0.527819
C 11.41876280019660 -4.44841661670936 2.58035
C 12.46683218590303 -5.17247527816381 1.9687
C 12.28682626222212 -5.74379348859318 0.702197
C 11.12928366225555 -5.57567195544479 -0.0867194
C 6.53061474960188 -5.63055345182608 0.461269
C 5.39066923594474 -5.68116593407279 1.28365
C 5.50145765100293 -5.26331674932897 2.5921
C 6.63835094669578 -4.52629072286054 2.96757
C 10.89893456995409 -2.60413220534059 -1.83387
C 11.69822711257562 -2.02516920267143 -2.80506
C 11.16016269548111 -1.79913084546761 -4.1536
C 9.97080943165759 -2.44194845102655 -4.44359
C 11.32503711235482 -2.51737753642734 -0.348859
O 12.96476142845752 -1.50952715854781 -2.35296
O 11.84343144401958 -1.07713807061768 -5.15023
C 6.26504399358502 -3.25521773185265 -1.71152
O 6.81003482185105 -4.22220453730031 4.35156
O 11.36268161894790 -3.72569393960511 3.78584
H 7.93290160776112 -4.38085209590872 -4.41119
H 7.20578866141166 -2.77219772732289 -4.09757
H 7.06233440924488 -5.12314126717214 -2.23893
H 13.24807796229741 -5.34060832904203 2.68745
H 13.09589144384998 -6.52059924496366 0.449086
H 11.05291939687166 -6.11853939949859 -0.976919
H 6.55906129111274 -6.22525189597326 -0.445463
H 4.62225568615187 -6.43977343275776 1.042
H 4.59746092780704 -5.37795301952578 3.23317
H 9.52325030763913 -2.21931484391827 -5.44787
H 10.39759750581251 -2.51501447556163 0.213888
H 12.02563720440994 -3.35950698023434 -0.170874
H 11.80670537837909 -1.56447128129265 -0.193185
H 5.90547238933260 -3.62407691261057 -0.737757
H 5.47161027776176 -3.18299840876399 -2.48942
H 6.49633708336688 -2.21855584068166 -1.50902
H 13.12479707246760 -3.33235340013543 -7.32984
