# Supplementary material for: A light-fuelled nanoratchet shifts a coupled chemical equilibrium
Source: Nat Nanotechnol. 2021 Dec 16;17(2):159–65. doi: 10.1038/s41565-021-01021-z (PMC8956507; doi:10.1038/s41565-021-01021-z)
Supplement: Supplementary file 3 — Supplementary Data Set 2. Gaussian output and xyz files for computed structures. [file 41565_2021_1021_MOESM3_ESM.zip › +1-protonated-sampled-sturctures/SRR/1-H-opt_169.xyz]

260   0
energy: -42.769162819825 gnorm: -0.45689
C 11.17162118804798 1.96756370621422 -2.31338
C 11.24811525147117 3.26734358699325 -3.09866
C 11.57921512445912 0.94383764317305 -3.34727
O 12.93248900456027 1.21405278086865 -3.86706
C 7.86533108698740 3.03206771724864 -4.91417
C 6.70050322298923 3.20426592784946 -3.83959
O 6.08451677948438 1.91709692646213 -3.62182
C 8.39788484801841 4.26121419451080 -5.55096
C 13.32088379099896 -1.92120320830650 2.22495
C 12.43432521543033 -0.81337834998968 2.79348
C 11.70546074957878 -1.30198849565832 4.02839
C 10.32454788690841 -0.71287274770414 4.19462
C 9.44209709611485 -1.31436541184452 5.27535
C 8.92646977195678 -2.74602570240601 4.92481
C 7.60774342473388 -3.27467032202571 5.46423
C 7.02914215487346 -4.33964677719731 4.55663
C 5.51713282093297 -4.70586155411682 4.91129
C 4.90251664378928 -5.51212830892477 3.82945
C 4.89192226951669 -4.81538647136508 2.48746
C 4.15130571254240 -3.50862037929376 2.36688
O 4.26746916211170 -2.63193378103996 3.49084
C 9.05528433580951 -7.55417916209482 3.64352
C 10.20931441726369 -7.71029438947825 4.64096
C 11.57908490262817 -7.84234587788235 3.9236
C 12.11000799326183 -6.62061956719740 3.03074
C 11.48128489841782 -6.36500390549940 1.77513
C 11.31213205176521 -7.54628583118849 0.803155
C 10.68804801983991 -7.06622854935354 -0.456627
C 10.38571861612485 -8.20129326113370 -1.47565
C 9.98346723155569 -7.83293817654336 -2.85023
C 11.33838605331824 -7.83209281079314 -3.74709
C 11.00117902535285 -7.40067707770573 -5.21143
C 11.02644217922505 -5.91919652778937 -5.21032
O 11.42834019473636 -5.32547255144144 -6.50058
C 5.19479129532379 -1.56643291367237 3.2597
C 10.73602696694264 -4.15262574881963 -6.71462
C 6.11979435866965 -1.54644473238134 2.18159
C 6.80680217144887 -0.39917026685494 1.94016
C 6.75879342769865 0.72783416710740 2.74971
C 6.01262270684662 0.70099404540489 3.92373
C 5.25369131848361 -0.45521538287567 4.13756
C 10.07770774733966 -3.36934977154948 -5.75634
C 9.69238890567988 -2.12231186041608 -5.97477
C 10.00575365863389 -1.48480332072047 -7.26852
C 10.47667782517069 -2.30402738591280 -8.33991
C 10.77661193606006 -3.61667474858603 -8.0152
C 7.54957863024022 1.83626605298357 2.4628
N 8.38552564847170 1.76313065304901 1.48175
C 9.66588228768827 -0.15916947898478 -7.42586
N 9.96432088926309 0.49900435230433 -8.55857
C 13.40666091872757 -0.14280504523833 -4.16584
C 5.34665366643528 1.84385370459431 -2.41068
C 14.73401039943841 -0.41466513204259 -3.72221
C 15.27062790765981 -1.66294737000576 -4.05805
C 14.62453900253887 -2.51136130369064 -4.95242
C 13.41753878911504 -2.15329895384870 -5.51417
C 12.77802523772859 -1.03356889510993 -5.05549
O 15.30316957723391 -3.75579134641710 -5.21073
C 15.73281959782781 -4.48684186805537 -7.73318
C 15.68298365278895 -4.16061458380038 -9.23793
C 14.91517987928034 -2.89415585136984 -9.69852
C 15.23652025012703 -1.64421979573831 -8.80393
C 14.06396465953097 -0.58865868031115 -8.84205
C 14.26508562764102 0.68609028008219 -8.00892
C 13.16018044088715 1.78328753349555 -8.3225
C 12.11912587709599 1.90976896261380 -7.19696
C 10.79551501768387 2.61000353183456 -7.55697
C 10.08092303295593 1.97858125138094 -8.77056
C 3.25129742201927 3.63940415976810 2.65419
C 3.03306812252275 4.45655958296646 1.38281
C 4.28817881521652 4.81761430390504 0.674923
C 4.14695543302125 5.71087932655105 -0.546328
C 5.48733081353312 6.57482805745471 -0.654177
C 6.52718816435727 5.82896488727131 -1.48002
C 8.02058317522624 6.34587152081630 -1.31222
C 8.58723050410341 6.33226595242336 0.0954007
C 9.49508939374745 5.22712681644300 0.504687
C 8.82218417526730 3.87923305024382 0.419822
C 9.40228234901275 2.75750406663323 1.23437
C 5.96350064910185 1.59014215407303 -1.20014
C 5.24107741892537 1.52960831386781 -0.0656585
C 3.84155153304571 1.74844454676890 -0.0340152
C 3.22554392003242 2.00978327790309 -1.293
C 3.96894172195584 1.92989718729936 -2.42807
O 3.12704867145179 1.74128201380654 1.2145
C 3.68995292760470 2.16102090760156 2.41791
C 14.45955054087625 -4.80552516073855 -5.71608
C 14.35138862276088 -4.71903011469060 -7.17272
H 11.87235585620656 1.95736411120809 -1.47107
H 11.32690117958864 4.18031553826567 -2.46545
H 12.03377532494766 3.31471846549769 -3.88935
H 10.31265525937741 3.33516733438861 -3.649
H 10.85638051084609 0.98391036477527 -4.09329
H 11.57124398205972 0.00658205627044 -2.86845
H 7.53692791084079 2.35070350523971 -5.71616
H 5.91267248416508 3.80740324683570 -4.26857
H 7.15493285488154 3.69896619302880 -2.96376
H 7.60618972728916 4.84669619500630 -5.98201
H 8.73593863822307 4.89438287077022 -4.76186
H 9.21750326838968 4.10060308441184 -6.17966
H 13.99909453569819 -2.20286938446833 3.02057
H 13.93920721409665 -1.41887295330193 1.41099
H 11.73917324687601 -0.55313499914342 1.98734
H 13.04943166852503 0.05386583630651 3.14276
H 12.35080629149227 -1.22970988435169 4.94728
H 11.56870285323432 -2.48652125598197 4.02613
H 9.75903298730048 -0.82742396832048 3.25167
H 10.38939548447354 0.43001281481885 4.33847
H 8.60808433096940 -0.60879347676946 5.35906
H 9.85648680004847 -1.30739265428997 6.27687
H 9.63901422990850 -3.54116616179029 5.03796
H 8.71584170976777 -2.84025836216722 3.82404
H 6.90451239113600 -2.49716348515306 5.59054
H 7.67863494062065 -3.74750756961581 6.49834
H 7.65495749609789 -5.19641751199565 4.65306
H 7.13185591602223 -3.93692456509180 3.53068
H 4.91562289737569 -3.85690982057309 5.14658
H 5.49010905425571 -5.18830675658765 5.87607
H 3.91613051178473 -5.90719984217943 4.03834
H 5.52689620481939 -6.42281251728242 3.65195
H 4.50416629494471 -5.56416466930107 1.77884
H 5.90558782350286 -4.63626666923079 2.12317
H 3.06936922929862 -3.80065010799861 2.45701
H 4.31942488508078 -2.94251263255224 1.38726
H 8.13249928455820 -7.86987441403770 4.16482
H 9.05259550249374 -8.27246016188871 2.7985
H 10.14477965177209 -6.88091763081699 5.37789
H 9.97053198037677 -8.59704806227735 5.17958
H 12.28652309389402 -8.06352240115754 4.7327
H 11.41654031184458 -8.87955345402926 3.48357
H 11.99780754093713 -5.70588743594173 3.71643
H 13.21239805357903 -6.69702424559748 2.92655
H 10.52658237125542 -5.93261848942306 2.09776
H 11.93150909149148 -5.46990806942091 1.30416
H 12.33690158141475 -7.94069663951298 0.645306
H 10.67361738635185 -8.45150050045703 1.1845
H 9.71086962088810 -6.47614347972661 -0.212773
H 11.28781283079298 -6.30567421625633 -0.944006
H 11.33436848582517 -8.75365139787756 -1.58642
H 9.74624221420919 -8.91217264371910 -0.993456
H 9.29551944191203 -8.63154038108398 -3.2867
H 9.54584432864115 -6.86108361326649 -2.97162
H 12.02100118451797 -7.16354689786897 -3.25902
H 11.71608854392831 -8.85051111397314 -3.6839
H 11.61227737596357 -7.77796660019017 -5.99376
H 10.14262347597732 -7.85861159942642 -5.66796
H 9.94255654530509 -5.67615845097951 -5.08759
H 11.65437434068805 -5.45422058553242 -4.47288
H 6.36756953086404 -2.38175894609464 1.58558
H 7.48818316139904 -0.39949204063698 1.17042
H 6.00538919152643 1.52495886341838 4.65839
H 4.57145401478176 -0.47109752174981 4.96137
H 9.80668311320124 -3.93282048366237 -4.83648
H 9.45728963722996 -1.41435690569065 -5.19629
H 10.33213718715251 -2.00726872075887 -9.38819
H 11.07890757048290 -4.35878587644987 -8.75748
H 7.61831663006479 2.73066058140391 3.10397
H 9.35086601292864 0.43014018989135 -6.59549
H 15.40016127303128 0.35803006341942 -3.34792
H 16.23123262553128 -1.94562040267928 -3.63397
H 12.81901413093588 -2.83516940073398 -6.06365
H 11.83130842171339 -0.69656147567351 -5.56614
H 16.31790243462498 -3.81371024874969 -7.10703
H 16.30379829841129 -5.41094762235751 -7.52414
H 16.64089701109426 -4.06494073348099 -9.70651
H 15.18056662887419 -4.95987423089791 -9.89051
H 15.06305955889623 -2.65094329705584 -10.7664
H 13.87164150986994 -3.16801694799847 -9.68136
H 15.44339505005795 -1.91413068382801 -7.79282
H 16.15361213423116 -1.25368619442105 -9.15695
H 13.82757717463447 -0.16498627594039 -9.84252
H 13.15082839503304 -0.95993979687883 -8.40465
H 14.26144918911652 0.45066491915918 -6.96669
H 15.24962777306707 1.10955732128216 -8.32088
H 13.67461914232154 2.75795454193125 -8.53381
H 12.64142976129316 1.40067445449069 -9.22297
H 11.77505254235156 0.87079670318098 -6.95461
H 12.54789238347072 2.34348520708282 -6.30621
H 10.13428613891652 2.35943326504468 -6.69164
H 11.00052218271209 3.68166621315653 -7.69185
H 10.65781608710587 2.23372799764638 -9.69848
H 9.12503351632144 2.45819827956989 -8.91522
H 2.33107170158472 3.69242459641424 3.2496
H 4.00197755977702 4.09966350310318 3.30074
H 2.39018941807715 5.37021106531559 1.64754
H 2.52134549509275 3.89598816974598 0.618257
H 5.09818191438406 5.27166312559421 1.33699
H 4.81507071467770 3.90549925654858 0.400285
H 3.87175922558382 5.09969050569904 -1.3898
H 3.28899924566977 6.41053962840234 -0.34239
H 5.21893565170882 7.50223424640698 -1.06076
H 5.94906396908722 6.98566198735644 0.271472
H 6.24351485980416 5.77472727386252 -2.54333
H 6.48310694759595 4.73301385185332 -1.10867
H 8.72692365808563 5.97040865326763 -2.0142
H 8.05601506814305 7.39138044535999 -1.69808
H 9.09193280724712 7.28049917973805 0.325546
H 7.74533866507864 6.33437857216160 0.810344
H 10.39446770587225 5.22192644429953 -0.128713
H 9.72768329800205 5.34397621239925 1.53356
H 7.77158108559767 3.98695961481237 0.758716
H 8.82698403381555 3.59966458643601 -0.63397
H 9.71973330661388 3.03814548929010 2.26629
H 10.25270003923461 2.28838833839161 0.745376
H 7.00285675208069 1.27452945149082 -1.16163
H 5.77748669929019 1.54188145446145 0.84464
H 2.13608370059794 2.11332503516660 -1.24294
H 3.43157561959330 1.93762581011091 -3.40618
H 4.77284054160642 2.06842317713860 2.35175
H 3.48108084761526 1.51323611975977 3.27989
H 13.56393015670656 -4.81160060796429 -5.06736
H 15.03538764253483 -5.71640230827252 -5.55897
H 13.91606262687327 -5.65955805822495 -7.46922
H 13.69153005591980 -3.83646280607483 -7.44964
C 7.48290289020082 -1.10965563020590 -3.55525
C 6.44627345269659 -2.19767737793333 -3.80997
C 6.38908465466199 -3.09952750638535 -2.51169
C 7.74126711424205 -2.70551186517926 -1.88632
C 8.21174903426182 -1.45652422867819 -2.4247
C 8.49946181827910 -3.56105482395670 -1.10927
C 8.04481193320459 -4.69991755896289 -0.198211
C 8.57298867466850 -4.89626641209419 1.06482
S 9.60212828801975 -3.56381055426045 1.71028
C 10.54555963118487 -3.15098804253918 0.288852
C 9.93514581084527 -3.23155162211247 -0.999229
C 11.90207301104589 -2.83255027242959 0.452101
C 12.65010297391076 -2.61943283339490 -0.702535
C 12.13423842421361 -2.85728972161246 -1.9334
C 10.83587283495497 -3.10424428251576 -2.06619
C 7.04764634021041 -5.58274440751437 -0.604863
C 6.77506531049536 -6.71421325538258 0.0844388
C 7.57081730827625 -7.00677303958405 1.20111
C 8.39856639702061 -6.07184744955643 1.8193
C 8.95155901361903 -0.44989048121795 -1.72349
C 9.07945033444650 0.78840852839912 -2.33103
C 8.54021997570987 0.98594949430068 -3.638
C 7.75911100558687 0.02374760052165 -4.25178
C 9.58028551926592 -0.55554626169796 -0.358972
O 9.84980824486395 1.85210427660206 -1.76324
O 8.90859759689517 2.26745527913256 -4.28497
C 5.25642589910803 -2.82446426079474 -1.54088
O 8.87643869366638 -6.25081364874669 3.06926
O 12.46783118447506 -2.96437113361767 1.80741
H 6.76537394396037 -2.83975254229273 -4.68872
H 5.38301784789195 -1.87354956562114 -4.02082
H 6.33197231228360 -4.17486130884112 -2.88799
H 13.73412944939420 -2.66739529364878 -0.534022
H 12.79141217116550 -2.65059814307497 -2.73697
H 10.50879501061802 -3.29998963367507 -2.98806
H 6.44538608805620 -5.29325389162876 -1.46083
H 6.09625466833212 -7.44316424551210 -0.267742
H 7.21556237361372 -7.90423231247212 1.68628
H 7.31295693966447 0.15530546991802 -5.22723
H 9.21355869166653 -1.50338090918378 0.0986385
H 10.65347642644572 -0.63555326030781 -0.424355
H 9.37917510303135 0.39128882988006 0.21072
H 4.29376168617973 -2.63363559334924 -2.006
H 5.46499983002292 -1.98353059902391 -0.941682
H 5.15995667320200 -3.59361922576285 -0.801698
H 10.55062471957423 0.01491499197597 -9.23026
