# Supplementary material for: A light-fuelled nanoratchet shifts a coupled chemical equilibrium
Source: Nat Nanotechnol. 2021 Dec 16;17(2):159–65. doi: 10.1038/s41565-021-01021-z (PMC8956507; doi:10.1038/s41565-021-01021-z)
Supplement: Supplementary file 3 — Supplementary Data Set 2. Gaussian output and xyz files for computed structures. [file 41565_2021_1021_MOESM3_ESM.zip › +1-protonated-sampled-sturctures/SRR/1-H-opt_17.xyz]

260   0
energy: -42.806514281323 gnorm: -0.458006
C 12.58623998469627 1.04874250155211 -1.52263
C 13.72609779910288 2.06686338889679 -1.43364
C 12.22209973360234 0.77858866152249 -3.00249
O 13.45960860471779 0.55578025881712 -3.74215
C 10.09220857160379 4.00842027838007 -2.62958
C 8.70483944817159 4.64633933936143 -3.14222
O 8.47044990708743 4.16605821249801 -4.41386
C 10.25279888816432 4.24143965361626 -1.10631
C 13.16553306142881 -4.17958126707660 1.87529
C 12.86896265176993 -4.76185916567654 3.2357
C 13.31071445835238 -3.87767287664279 4.45328
C 12.60684043698943 -2.53979858651570 4.51494
C 11.14862351164845 -2.65989437550705 4.88382
C 10.83340697142945 -3.17591602539608 6.30638
C 9.34321674181225 -3.26918702013448 6.65136
C 8.60477732387558 -4.40367002712136 5.95515
C 7.21137618454989 -4.65967911369083 6.62275
C 6.38948606889377 -5.81246987201583 5.86851
C 5.91277355203693 -5.39545305917096 4.49816
C 4.85168733990010 -4.32075911381381 4.51148
O 5.15027403417896 -3.06829141494175 5.06587
C 8.24155102527873 -8.09600726055953 2.94363
C 9.54830107019756 -8.96223344358163 3.10161
C 10.52257838632158 -8.33417324403940 2.08322
C 9.97475497090805 -8.17843028639690 0.67985
C 11.07642286107266 -7.88927749260452 -0.334757
C 10.56486047852428 -7.19128891507424 -1.61708
C 9.77424850696486 -8.25979203825189 -2.48293
C 9.29386556615715 -7.64392615326753 -3.82306
C 7.96714208643294 -6.93152029448366 -3.66152
C 8.27363666200878 -5.37497991581897 -3.89661
C 7.04289227157574 -4.51108848261999 -3.8233
C 7.42983443282245 -3.04036206001847 -4.19181
O 8.26974793052810 -3.02778035061361 -5.34872
C 6.07021153112432 -2.18145829094882 4.444
C 8.61824206926578 -1.71108233772373 -5.70457
C 6.53011398922823 -2.41818873328897 3.10473
C 7.45577684186956 -1.57925932400194 2.56691
C 7.81473625343188 -0.40064322695819 3.20428
C 7.41275681368286 -0.17156532217194 4.44547
C 6.49306705724865 -1.00093980424345 5.07098
C 9.12997771239750 -1.56671061147214 -6.97489
C 9.69179447988376 -0.42265821487244 -7.35194
C 9.77373198088015 0.70023860803933 -6.43136
C 9.19307016159882 0.54484610703908 -5.10212
C 8.62164175183482 -0.62559481602351 -4.75873
C 8.52069506016806 0.64430157113798 2.47794
N 8.94035539215030 1.74208314163959 3.04687
C 10.44171334189484 1.84785974707999 -6.82342
N 10.65197910630484 2.91079892468762 -6.01695
C 13.72814705657553 -0.69328060738068 -4.32135
C 7.09283880539054 3.89981924389415 -4.70711
C 12.77412911467076 -1.33726739593849 -5.06363
C 12.98463741573407 -2.61534430919925 -5.39535
C 14.21207331389884 -3.28552386793419 -5.18461
C 15.16118150250758 -2.55225566732360 -4.49643
C 14.95626331630784 -1.28801058901671 -4.07532
O 14.68739460891700 -4.60353777354128 -5.46766
C 14.79903274905314 -3.93653688017898 -8.18196
C 14.56743629999801 -2.57188185905813 -8.81678
C 15.91573260790197 -1.74727685910792 -8.88487
C 15.82231030688387 -0.23274135717596 -9.04012
C 15.12000451616219 0.42388610008274 -7.77526
C 14.77577492669081 1.92701381541094 -7.72387
C 13.76980687319678 2.40241326212846 -6.66549
C 13.61940325838183 3.91487157736043 -6.66437
C 12.49984216729992 4.58633183817120 -5.83935
C 11.06765601679026 4.31268786410396 -6.34243
C 3.37289248042365 0.41932800051033 -5.2317
C 2.78349268967472 0.60009289706267 -3.78886
C 3.24471478000316 1.79147981348922 -2.99386
C 2.70240365694648 1.90314382919658 -1.56455
C 3.18337425423142 3.17817589100984 -0.80222
C 4.68998580039662 3.24941661308089 -0.458244
C 5.06657007636481 4.34488741806077 0.51289
C 6.53955169153587 4.67745888451483 0.651647
C 7.22334472314003 3.53124463309490 1.33276
C 8.48800864960868 3.97417519809477 2.16438
C 9.46426597693782 2.81428227645145 2.34044
C 6.02020906007819 4.53852550334951 -4.01877
C 4.73889453541862 4.10919332050040 -4.32522
C 4.45989862746191 3.18980717658656 -5.36476
C 5.51437773491715 2.62848282527469 -6.07093
C 6.80293166056354 2.92650461447018 -5.68818
O 3.12275879284000 2.89560047930267 -5.68119
C 2.84512608984920 1.55676931068778 -6.22626
C 13.77331947162251 -5.38371346690463 -6.36862
C 13.47348905423721 -4.69405302981295 -7.64865
H 12.94619517534065 0.12539358837320 -0.944387
H 13.34937851558084 3.07630969127212 -1.64533
H 14.02583852986271 2.09921955058673 -0.373883
H 14.61593334918855 1.74399651044772 -1.98065
H 11.79678607598286 1.62595672958516 -3.49544
H 11.59710614893460 -0.16025556894187 -3.06777
H 10.90102361798046 4.33564107411331 -3.161
H 8.87610423617502 5.77934892115601 -3.24568
H 7.94436565624858 4.41131576356207 -2.40643
H 9.37871368500705 3.72972860445675 -0.652109
H 11.14757482570580 3.77078956040263 -0.68801
H 10.33286733465231 5.32344535882291 -0.759742
H 14.23871794966737 -4.03632010033939 1.74012
H 12.86714050418746 -3.11114259314229 1.8778
H 13.46580360594573 -5.66923682617726 3.18128
H 11.89013337098103 -5.26517299531186 3.31298
H 14.42947891958296 -3.67990653469570 4.36492
H 13.25534308245659 -4.46492755212467 5.35326
H 12.87400486320155 -2.01798264163379 3.55811
H 13.15250096497016 -1.96999605502077 5.22004
H 10.62024196013286 -3.20976920107493 4.10847
H 10.58071131885294 -1.67418639390520 4.80966
H 11.28225997033142 -2.45817133398881 7.03494
H 11.32728888893551 -4.13610795590406 6.55916
H 8.82465504169783 -2.30433259103944 6.44283
H 9.22590875730935 -3.36609525650237 7.72361
H 9.25833997798803 -5.31286937835687 5.97708
H 8.48784863637789 -3.98316282143696 4.95138
H 6.53302734591809 -3.77608548999072 6.64486
H 7.38466345367508 -4.84894456467680 7.69141
H 5.59393187510269 -6.10441951376475 6.58618
H 7.00461561804789 -6.71354482100373 5.84848
H 5.53795052115728 -6.21236009175024 3.9057
H 6.76906625124598 -4.92873197776269 3.95808
H 3.90510785948266 -4.66857495253470 5.10103
H 4.50484800535965 -4.17129716404956 3.4388
H 7.56450530556585 -8.44364016038091 3.7432
H 7.70986871168620 -8.40731017484352 2.03042
H 10.06773973167581 -8.73887656017644 4.03584
H 9.36724284564182 -10.01455588432358 3.04725
H 10.87299100669364 -7.36884959164548 2.34501
H 11.44270380793741 -8.95847342972978 2.03523
H 9.47227713289412 -9.15908764756454 0.407861
H 9.05340139469250 -7.54694090530609 0.570665
H 11.82110332122432 -7.14468599258951 0.0122138
H 11.51218773550454 -8.87195994653846 -0.600393
H 9.90962796826007 -6.31847527251402 -1.50855
H 11.30304163258512 -6.83052250646902 -2.31831
H 10.46928478093548 -9.02722221341203 -2.63529
H 9.02950490799703 -8.81541667440532 -1.90776
H 10.03791946248958 -6.96053402145296 -4.33341
H 9.34801421673723 -8.48248905267544 -4.54326
H 7.25080052354246 -7.36062956520034 -4.41324
H 7.43187377039084 -7.10820328255664 -2.80225
H 8.93242536231473 -4.96274286293629 -3.17762
H 8.80426110397535 -5.20783393741313 -4.85234
H 6.41584642079913 -4.82323184125746 -4.64704
H 6.51646892840793 -4.62688547630534 -2.89664
H 6.55437703777251 -2.37755460694978 -4.37116
H 8.05452119281382 -2.67969781646286 -3.36966
H 6.07648164021906 -3.21131186557804 2.55696
H 7.74228292724016 -1.73937416434547 1.53094
H 7.86893519876574 0.68024473291169 4.90295
H 6.16966405895706 -0.88737258830276 6.09257
H 9.10885171163396 -2.48530781952967 -7.5924
H 10.16922162931199 -0.34431103801176 -8.30907
H 9.45906059369531 1.24671489225084 -4.35252
H 8.42716148272046 -0.76914364726987 -3.71801
H 8.55777008999330 0.66598152243436 1.38077
H 10.86770302188350 1.85274641127915 -7.81544
H 11.81876102029334 -0.81328204620183 -5.30167
H 12.20874234185866 -3.14440419364595 -5.97174
H 16.02698687997465 -3.05006194231045 -4.36986
H 15.80580122498712 -0.89444404764904 -3.47032
H 15.46769207309862 -3.81514616244211 -7.2841
H 15.40466503744981 -4.51871652133638 -8.85589
H 14.22351853977561 -2.75143145294404 -9.84231
H 13.75833779412623 -2.01119929097159 -8.3329
H 16.59540847922791 -1.98562336715061 -8.04627
H 16.46228650639656 -2.09573791334589 -9.7352
H 16.79295198651494 0.20445551591083 -9.18209
H 15.21351047465807 -0.02045650308206 -9.92675
H 14.25040021942857 -0.12092104289215 -7.40649
H 15.69757037782397 0.19570039576392 -6.87533
H 15.72470065933623 2.52829436231994 -7.55627
H 14.32552734989636 2.13601096795675 -8.7482
H 12.87252949975861 1.95682940324637 -6.99957
H 14.19654036610508 2.17047660086918 -5.62409
H 14.56119047026294 4.48764104291500 -6.47759
H 13.38086044142686 4.25797220728014 -7.67643
H 12.61028162077042 4.17057676720919 -4.78781
H 12.72047455047022 5.67360772896236 -5.81053
H 11.07419070258318 4.53453704470538 -7.37054
H 10.26972286175996 4.91800144047130 -5.92515
H 3.13895614072516 -0.54418234676106 -5.6194
H 4.41978712095967 0.49743824677299 -5.19187
H 2.77531930296374 -0.32150364926896 -3.20507
H 1.66911104253094 0.60268643154623 -3.89229
H 4.32399756222868 1.71967545620942 -2.89861
H 2.94376044741050 2.73122103785939 -3.44367
H 1.57936775639729 1.94677175340862 -1.68507
H 2.93451321307532 1.03304241896078 -1.00423
H 2.94615451979796 4.05590239992833 -1.45727
H 2.48994838519479 3.35367189580428 -0.00518661
H 5.39456095645221 3.38446767077247 -1.27406
H 4.92477097469671 2.39652094466540 0.0965044
H 4.58414403872627 5.27917647035711 0.224085
H 4.59962806440819 4.14376408214865 1.45144
H 6.99300855532945 4.96255801885667 -0.29286
H 6.59375589656177 5.51127384323314 1.34906
H 6.52203492632356 2.99645664464785 1.96086
H 7.37986110009917 2.87657279637509 0.419548
H 8.96501389568499 4.87047078101936 1.85797
H 8.03043413982871 4.19348651288402 3.17895
H 10.37155839637398 3.20871104361903 2.86645
H 9.84903211624761 2.45403471471604 1.36957
H 6.18369113258616 5.27146314412304 -3.2315
H 3.83604860061016 4.48891955902598 -3.76188
H 5.31270851985879 1.91897152053798 -6.88634
H 7.60363647910570 2.41929635089084 -6.15868
H 3.21461898570734 1.36307558996652 -7.20311
H 1.72358522924073 1.55244383003058 -6.16722
H 12.92842824493814 -5.74336967631096 -5.78021
H 14.36647297603169 -6.31573830720233 -6.61407
H 13.16120475069623 -5.41336880135201 -8.39441
H 12.51930209665304 -4.08843092679941 -7.59966
C 7.54591109041309 0.30948711756936 -1.6471
C 6.11022206601354 -0.21840901601934 -1.95958
C 6.11594464164916 -1.62368887559122 -1.22035
C 7.56458496436287 -1.87276668860863 -0.672107
C 8.32764386455612 -0.57316663047803 -0.945386
C 8.12555018177546 -3.09684747120723 -0.523137
C 7.42095315406376 -4.27825447917036 -0.0146462
C 7.98476319029734 -4.89894579840964 1.12061
S 9.58486827447189 -4.39054342482660 1.63514
C 10.39397883764892 -3.92261918860468 0.150935
C 9.63526149445274 -3.25246108185037 -0.798265
C 11.75175686076653 -4.20552682635183 -0.0991211
C 12.39982454220718 -3.66195312452671 -1.19655
C 11.70205457484637 -2.84255733207985 -2.07761
C 10.36240077496032 -2.58903122854472 -1.82474
C 6.14915953156177 -4.63644923810566 -0.390849
C 5.58562645331994 -5.72036497694945 0.220001
C 6.20091610991254 -6.37065723777296 1.31326
C 7.43203424159843 -6.00393680046179 1.78831
C 9.62685652825144 -0.17710308175973 -0.514412
C 10.19065431282461 1.01656030860320 -1.09353
C 9.48388369502928 1.73282193288476 -2.08438
C 8.11455531068228 1.43057578930140 -2.26025
C 10.33736391923707 -0.74956040218698 0.638539
O 11.48088987642561 1.55951044352909 -0.776401
O 10.13542454960576 2.61828084793136 -2.99694
C 5.05864143125250 -1.70261305152944 -0.16083
O 8.26871533712861 -6.64788829341556 2.77882
O 12.55290929322365 -4.95583165030386 0.792678
H 5.91543105404226 -0.30846867540673 -3.01675
H 5.24859213453345 0.45735833969458 -1.53459
H 5.88667213162255 -2.36876063893026 -1.98288
H 13.37264243283438 -4.05957140073567 -1.32473
H 12.08711618645955 -2.40320517419731 -2.95173
H 9.83400226056258 -1.92963799490163 -2.49121
H 5.64341423650957 -4.10519988199185 -1.14765
H 4.59232432429531 -6.08425042259910 -0.0138603
H 5.75407279356958 -7.26551998177687 1.67284
H 7.56987000120322 2.06935409409373 -2.99519
H 11.19962413029458 -1.29665955545063 0.352081
H 10.78540775301345 0.14878725145823 1.17086
H 9.61061293489565 -1.38644721089998 1.27363
H 5.19828716418611 -2.49258636819010 0.515605
H 4.07581760536968 -1.97831721882702 -0.5743
H 4.98654408229932 -0.89025173212772 0.524532
H 10.38784113093149 2.84197804416280 -5.00184
