# Supplementary material for: A light-fuelled nanoratchet shifts a coupled chemical equilibrium
Source: Nat Nanotechnol. 2021 Dec 16;17(2):159–65. doi: 10.1038/s41565-021-01021-z (PMC8956507; doi:10.1038/s41565-021-01021-z)
Supplement: Supplementary file 3 — Supplementary Data Set 2. Gaussian output and xyz files for computed structures. [file 41565_2021_1021_MOESM3_ESM.zip › +1-protonated-sampled-sturctures/SRR/1-H-opt_170.xyz]

260   0
energy: -42.795294067945 gnorm: -0.460252
C 12.01713450305090 0.94070451663453 -1.95739
C 12.87393216522417 1.06213144744991 -0.726263
C 12.68929976211682 1.36777384957409 -3.17306
O 13.97656507652620 0.75912806268531 -3.40972
C 9.25669842213600 3.96121286994471 -3.74418
C 7.76071163694188 3.93889283085017 -3.27263
O 6.76745180868217 3.68561103946130 -4.24285
C 10.09909707048421 4.38179977402799 -2.60697
C 12.08714335569815 -3.14243399952816 2.68908
C 11.32008760503560 -2.01480735313220 3.27028
C 11.97833288212180 -1.39248005868542 4.43849
C 11.24779183329633 -0.35112293123773 5.2524
C 9.98094930597258 -0.75160712513288 5.84742
C 10.02309630052211 -1.92580018283659 6.85044
C 8.55367783084298 -2.27028999928142 6.99005
C 8.24252958298007 -3.56481639598975 6.19391
C 6.73504813942908 -4.05058022730334 6.31459
C 6.38159677622979 -5.16556418258922 5.3295
C 6.38135759586547 -4.71766802337667 3.82478
C 5.36866615843251 -3.63528390899660 3.54035
O 5.57461942067828 -2.45396719281691 4.29625
C 7.01172054451407 -8.06586682632198 1.68891
C 8.02166283529928 -8.56108077752930 2.67017
C 9.46927544062269 -8.48439933668114 2.10657
C 9.77083725845159 -9.45155091444667 1.03841
C 11.13212051796558 -9.10840543524692 0.383144
C 11.25371918480674 -7.74628980255368 -0.236298
C 10.18492613099299 -7.72265699431510 -1.44216
C 10.45225347062685 -6.61058117376443 -2.44031
C 9.79708686412096 -6.98670057529357 -3.8065
C 9.78295206484029 -5.85489145629691 -4.76221
C 8.91206395051227 -6.02905384235254 -5.9967
C 8.90054842257083 -4.58138153231993 -6.61226
O 10.25154646696623 -4.06420367720453 -6.56733
C 6.29148616444481 -1.42536077053612 3.81169
C 10.34155121405419 -2.66644263499127 -6.88608
C 7.26493076016859 -1.58086979727072 2.76774
C 8.24334042223945 -0.67104655558402 2.62335
C 8.30460843152915 0.47455663356754 3.41104
C 7.31136528183938 0.68750633500294 4.34582
C 6.30746069784653 -0.20344851014497 4.49744
C 10.76444376413988 -2.26237900161910 -8.155
C 10.96644743447740 -0.94784779980777 -8.5739
C 10.66675330290988 0.12738525956001 -7.67016
C 10.25952525631135 -0.29239362304459 -6.36224
C 9.99758837114614 -1.62745008322135 -6.04576
C 9.38949942055806 1.46234097800910 3.15265
N 9.32843156338115 2.59144905869251 3.74934
C 10.93806256770953 1.49431017034758 -8.04017
N 10.65773724194264 2.49794333943128 -7.18798
C 13.96203634467155 -0.61954653887440 -3.82408
C 5.56381617117860 3.24679509594047 -3.60872
C 12.86285411612204 -1.16978076225338 -4.46008
C 12.96949657709090 -2.44444309095798 -4.95589
C 14.02073255122742 -3.27507567858268 -4.75878
C 15.14927366063388 -2.72356272621611 -4.18348
C 15.15628640762715 -1.39996342807569 -3.69986
O 13.98042773233691 -4.66504571827335 -5.00603
C 15.35326746340157 -3.87737978276391 -7.49271
C 14.62359855116797 -2.61835169959382 -7.88459
C 15.41949031179990 -1.38900155243232 -7.44238
C 14.55388094350825 -0.11665843637273 -7.39043
C 15.44079034989157 1.04368455314379 -6.86339
C 15.02685449765506 2.48811410476556 -7.23121
C 13.63947540717375 2.89721751667550 -6.67978
C 13.22828814647998 4.22580107549568 -7.14292
C 11.82284164708956 4.68799019506976 -6.8186
C 10.69234668912552 3.88346166752706 -7.57499
C 2.10359242187503 -0.28798809111289 -1.72461
C 2.69742360543883 -0.30350063632775 -0.389137
C 3.65404665394813 0.77596605496822 -0.0701471
C 4.69268710986919 0.36550560008586 0.955879
C 5.33699140058512 1.59319433570772 1.56618
C 5.76978241980098 2.59946499583838 0.56987
C 6.62666571311907 3.84758762995999 1.04161
C 8.16249451691676 3.45790107247595 1.31712
C 9.14939861846503 4.64594542886535 1.61672
C 10.51210401855733 4.12751360325039 2.21065
C 10.21793182737171 3.61146716124004 3.6419
C 5.02987275985127 3.86325766172309 -2.48012
C 3.83748513410221 3.49059980255141 -1.91876
C 3.02539309211504 2.46458000693474 -2.39038
C 3.56410815348940 1.86698769982985 -3.59416
C 4.79052494160780 2.24797549172744 -4.14259
O 1.95130165077200 2.23075896173486 -1.61937
C 1.29628479391488 0.99427072662313 -1.98595
C 13.42219264110977 -5.10304846166117 -6.2051
C 14.47266169196095 -5.09324808997269 -7.36185
H 11.69925496937187 -0.10697240797775 -2.13698
H 12.51313314390443 0.80334359782972 0.323279
H 13.80466319908485 0.57953683026081 -0.996794
H 13.14711026895497 2.06026099784307 -0.638757
H 12.89519908432012 2.41203349850600 -3.16433
H 12.04615127257171 1.32180557064672 -4.12698
H 9.38785503971049 4.58551936123971 -4.61324
H 7.45376407323263 4.92383703677844 -2.92611
H 7.51336316142675 3.22477972856392 -2.39508
H 9.90214489264138 3.65785318939168 -1.8266
H 11.14999091034053 4.45068066096984 -2.88485
H 9.74999966252190 5.29493912794518 -2.22006
H 12.38987060062163 -3.76436588804309 3.5261
H 12.94571210881139 -2.68078424712811 2.14005
H 10.21898774694557 -2.26482381030275 3.46306
H 11.03375859092914 -1.31486922901411 2.40377
H 12.95207195094756 -0.95720561056291 4.12203
H 12.23110274125527 -2.23071313042098 5.08394
H 11.10944361024367 0.59666974473529 4.70532
H 12.02157676058420 -0.07957982175259 5.96497
H 9.29273994973184 -1.09413394036845 5.03541
H 9.42756358868096 0.13284686780926 6.07012
H 10.51886086644850 -1.65276778766128 7.89991
H 10.59347954071817 -2.78935959267019 6.39775
H 7.88209467108017 -1.50334319443925 6.64713
H 8.31655602598551 -2.31827912423613 8.03119
H 8.84086582275532 -4.48997918956056 6.40655
H 8.46894108579324 -3.48893667157969 5.1395
H 6.10525095370697 -3.19251327828575 6.20158
H 6.61979625245950 -4.49632295999443 7.37723
H 5.41861635027074 -5.54974330117947 5.53214
H 7.09155117435259 -6.06582973010950 5.56584
H 6.31520663270195 -5.55647266314069 3.14339
H 7.37243643906792 -4.24621163478685 3.71703
H 4.33239825803475 -4.01728523131576 3.66242
H 5.41790764117370 -3.45195245558673 2.49933
H 5.96705776735470 -8.19398521319231 2.10204
H 7.04376476503619 -8.61432234002892 0.766853
H 7.95516800246127 -8.08884458496228 3.66878
H 7.97447226428721 -9.60061134158260 2.96216
H 9.56623199941806 -7.49767953146985 1.75142
H 10.11662357281437 -8.46637135735127 3.00479
H 9.77243132442633 -10.51143895054654 1.44979
H 9.06092570046401 -9.51519767844588 0.191496
H 11.76851792406558 -9.32305963871785 1.20412
H 11.35653475859269 -9.81892778549668 -0.489161
H 11.12383412264867 -6.84416265913624 0.398646
H 12.30490471021257 -7.57559851266988 -0.656036
H 10.39307076277262 -8.66728665484323 -1.91354
H 9.13601833768502 -7.77485362717908 -1.07329
H 10.06615138634550 -5.63659822773577 -2.03908
H 11.49911369416062 -6.42383351925852 -2.5542
H 10.24392397814275 -7.85784080369066 -4.27365
H 8.73593317566418 -7.18381128998081 -3.50314
H 9.33614656847963 -5.05273291984681 -4.26121
H 10.80165033044192 -5.50889164925276 -5.15193
H 9.34216054629423 -6.76814528141665 -6.66786
H 7.91370912406073 -6.33275500729504 -5.75456
H 8.58268819580308 -4.51251200161969 -7.68318
H 8.24001119683559 -3.89164473090449 -6.11439
H 7.21368893176851 -2.47686178216862 2.1719
H 9.08300407062873 -0.94342096860838 1.93833
H 7.27025612036491 1.70695448639652 4.72071
H 5.48321682728634 -0.12148215387788 5.16929
H 10.96426709279247 -3.03976986162543 -8.83351
H 11.26463323771003 -0.67596686630189 -9.516
H 10.02902073281939 0.51613402856785 -5.6711
H 9.70572605587489 -1.93173531402221 -5.04942
H 10.14618834725426 1.37326275467847 2.37208
H 11.14756900976204 1.75426367386228 -9.14367
H 11.98285810374391 -0.53903721319049 -4.6356
H 12.08804100350243 -2.66065098436473 -5.49528
H 15.94723464094007 -3.39389950644151 -4.19287
H 16.02766371627328 -1.18387467573934 -3.08243
H 15.82359108681390 -3.76179359968601 -6.53887
H 16.26192555194451 -4.07822082980118 -8.16668
H 14.35226328166640 -2.53376970326195 -8.95233
H 13.61982686510233 -2.56544242486374 -7.41042
H 15.82076252767741 -1.60582788228210 -6.44196
H 16.31009625600204 -1.30358898400693 -8.03878
H 14.11322231814309 0.05140085328033 -8.38253
H 13.64258642204772 -0.27199683714264 -6.74893
H 15.48332523940971 0.98047557727699 -5.74958
H 16.47253209570214 0.93145151698455 -7.27919
H 15.68362947480581 3.17637305130679 -6.73922
H 15.24706661097582 2.75353802973677 -8.3135
H 12.92210281335964 2.05639288504859 -6.96947
H 13.61830741590150 2.86308541621037 -5.59523
H 13.88751361079655 5.05999174852909 -6.75382
H 13.31166769933759 4.21774645987669 -8.20301
H 11.73970288607173 4.56694561425340 -5.72084
H 11.64336031873299 5.75791372858149 -6.91253
H 10.90432410660570 3.92783629775295 -8.64188
H 9.68310029510392 4.29110559209365 -7.37984
H 1.45076458856057 -1.14565110474176 -2.03116
H 2.85916280023850 -0.37464783130201 -2.5368
H 3.34177029053280 -1.22451533698515 -0.315584
H 1.83392224327718 -0.31257873196390 0.312993
H 4.08002919106459 1.04909586471107 -1.04533
H 2.99502565942355 1.65466375714177 0.229526
H 4.25135078274764 -0.25700798759269 1.68957
H 5.34728820851033 -0.40458180699180 0.528068
H 4.61496710404987 2.04008966425572 2.27585
H 6.24139990581588 1.26855154411357 2.15445
H 4.95475468807954 3.05375759187233 0.0465314
H 6.29544569394939 2.12970561877175 -0.294078
H 6.66551160286244 4.57619954888909 0.27778
H 6.27639857835295 4.09251544334267 2.03621
H 8.06722758855503 2.82270087381291 2.17612
H 8.53866033946073 2.75533741731976 0.507326
H 9.25743539360745 5.34461379619772 0.742903
H 8.61482067337855 5.33124624239199 2.39343
H 10.80772053417114 3.33391866553717 1.55664
H 11.35211676060333 4.88586330947235 2.0539
H 9.88539071113664 4.49339810632054 4.15856
H 11.17720167080964 3.30694882426807 4.0824
H 5.66573444564050 4.48499258023310 -1.84968
H 3.45721935121655 4.10172706467911 -1.13317
H 2.98880675348499 1.10403747697218 -4.13225
H 5.28609155030290 1.69039460227991 -4.95049
H 0.91522688921324 1.05403045140721 -3.00876
H 0.45522979853012 0.92916053728069 -1.32284
H 12.54260662480298 -4.53592947011804 -6.48712
H 13.04487381345420 -6.13656582717107 -5.95303
H 15.12318591435809 -5.98947775491303 -7.12933
H 14.05999944092729 -5.41727250917692 -8.3185
C 7.66514498116642 -0.27602735484648 -4.00548
C 6.60270846563190 -1.21649942384624 -4.60378
C 6.37135770383351 -2.29161637407960 -3.48151
C 7.64668221411508 -2.19651248434869 -2.56425
C 8.15065989025712 -0.83478636044452 -2.79309
C 8.18132507330513 -3.19264918164258 -1.76974
C 7.58059795995462 -4.51329484281281 -1.53455
C 7.67715943669944 -5.09157100221478 -0.253862
S 8.62026536116757 -4.21225111142429 0.983438
C 9.91117493117580 -3.60471314503902 -0.140716
C 9.66741551792520 -3.18821615671113 -1.45265
C 11.16182921059222 -3.36447210507459 0.446426
C 12.23899456589177 -2.88474638383795 -0.316087
C 11.99678221279036 -2.71192649773119 -1.68375
C 10.73900745164334 -2.70706123058932 -2.2513
C 6.76922416316450 -5.21517298717411 -2.42427
C 6.11083052508638 -6.38039074638784 -2.10159
C 6.15971534078548 -6.88087622228720 -0.817877
C 6.93713609334509 -6.20561478526594 0.120124
C 9.06873548789991 -0.10678089473180 -1.95596
C 9.66818804826302 1.03170838982609 -2.4433
C 9.16704543120115 1.54565356266907 -3.70372
C 8.17324843723991 0.91645532923631 -4.448
C 9.16746142726563 -0.49023878863419 -0.487057
O 10.76385690093014 1.60882374386168 -1.74389
O 9.71872867082348 2.69265820425958 -4.29801
C 5.14630437180895 -2.06238726126451 -2.63764
O 7.19443026324195 -6.68717344420192 1.43254
O 11.32186536657343 -3.85665931179216 1.75343
H 6.96737627485507 -1.59031358553207 -5.53286
H 5.57024754781042 -0.74630615497014 -4.87777
H 6.40691026337603 -3.26260340329556 -3.99228
H 13.24935608636460 -2.96995852184079 0.0861234
H 12.83669348323351 -2.34581478351487 -2.19194
H 10.43930914455017 -2.39460834145084 -3.19661
H 6.70156381189347 -4.98615016128436 -3.41642
H 5.46355508292786 -6.87151811649002 -2.83907
H 5.55939695119982 -7.72410683285842 -0.508323
H 7.78310188487250 1.50026409813468 -5.24799
H 9.19654370738492 0.43994991176461 0.108101
H 8.32289745221755 -1.12499279824819 -0.143686
H 10.12722649842392 -0.93290801525019 -0.350958
H 5.02569964901226 -2.80883152931803 -1.86467
H 4.25016347988545 -2.24043997140475 -3.28669
H 4.99243069218487 -1.07956323007765 -2.23438
H 10.15161653288185 2.34792085653715 -6.28019
