# Supplementary material for: A light-fuelled nanoratchet shifts a coupled chemical equilibrium
Source: Nat Nanotechnol. 2021 Dec 16;17(2):159–65. doi: 10.1038/s41565-021-01021-z (PMC8956507; doi:10.1038/s41565-021-01021-z)
Supplement: Supplementary file 3 — Supplementary Data Set 2. Gaussian output and xyz files for computed structures. [file 41565_2021_1021_MOESM3_ESM.zip › +1-protonated-sampled-sturctures/SRR/1-H-opt_171.xyz]

260   0
energy: -42.796742481567 gnorm: -0.462427
C 12.60107184691211 0.83717534505639 -2.4279
C 13.57893009118169 0.84012728719334 -1.32144
C 13.16088501622139 1.48834943259365 -3.71491
O 14.19265794832429 0.69421750477110 -4.22162
C 9.84820979943541 3.83879891667296 -3.76811
C 8.47230818347657 4.11545028113378 -3.08136
O 7.44693535845071 3.43359023023691 -3.67798
C 11.02738215335977 4.32908866708922 -3.02729
C 13.47775786545262 -3.82374816543766 2.16039
C 13.11764519387721 -2.39487988071729 2.4763
C 11.77781060396383 -2.34772321720642 3.24718
C 11.21016390844221 -0.97507619329642 3.46717
C 9.80367899696128 -0.93158211688831 3.97035
C 9.60435010331406 -1.55345174737267 5.33583
C 8.11751552572891 -1.71232512492318 5.9471
C 7.49834453109421 -3.15701340442391 5.59503
C 6.04847879442541 -3.30372853393242 6.05745
C 5.50766230501352 -4.59845777699347 5.66147
C 5.31072058773223 -4.76878702556346 4.06405
C 4.29125367700908 -3.92514488966725 3.37903
O 4.46694670507393 -2.53819737438518 3.699
C 7.75191546242295 -8.13026106663519 2.36522
C 9.03491872843153 -8.82763197164568 3.03783
C 9.94958807551086 -9.37879537036407 1.92937
C 10.68938222360463 -8.23845383034311 1.19674
C 11.50496496712657 -8.64734752747324 -0.0308533
C 11.97209988900125 -7.50065703384626 -0.931386
C 10.73282255282930 -6.99642945669270 -1.72127
C 10.13654311106966 -7.87164797263284 -2.79323
C 8.97151722929878 -7.36188162520269 -3.61132
C 9.19717692933626 -5.92291960536695 -4.28209
C 8.00067238845121 -5.60477267112374 -5.39951
C 8.21269300977104 -4.22491572057441 -5.9912
O 9.49447434457580 -4.01319374355556 -6.62932
C 5.42760857198763 -1.72951862891760 3.06426
C 9.75244689832320 -2.62311453281500 -6.9617
C 6.07370162229899 -1.90890959153046 1.84037
C 6.97853855736838 -0.97988596358972 1.43407
C 7.25309468975573 0.17954360791781 2.17068
C 6.52916749545802 0.48532597846587 3.32106
C 5.66293193880843 -0.51892367567326 3.67787
C 10.37395383222930 -2.36674837350592 -8.18686
C 10.78111698136542 -1.14170002458110 -8.62548
C 10.55955831942529 -0.07509603756549 -7.72614
C 10.09441064718861 -0.30106336779043 -6.43942
C 9.65929816324019 -1.50974679891622 -6.08997
C 8.37630778894650 1.14570190568081 1.84396
N 8.53084455861146 2.14725640682506 2.57686
C 11.01162751028110 1.20354507187794 -8.02787
N 11.08804806122678 2.27103337329168 -7.18561
C 14.07754147132240 -0.65838595979566 -4.48931
C 6.47210179749407 3.08746245393247 -2.71213
C 12.95858351948310 -1.07587177265602 -5.19043
C 12.90925822595986 -2.36408048842093 -5.60998
C 13.82986493027686 -3.36056852231918 -5.18686
C 14.92104512628027 -2.86350768807667 -4.36392
C 15.08505767347236 -1.53407799460297 -4.17741
O 13.74763480410621 -4.68034863311312 -5.66594
C 15.30322619959065 -4.26390794368727 -8.11362
C 14.76075387349749 -3.09396496949315 -8.91484
C 15.71063370619328 -1.89168223557173 -8.82548
C 15.25690314668589 -0.80763485778413 -7.77288
C 16.41417869317879 0.13034461586262 -7.42849
C 16.33822502522364 1.55070150764609 -8.00967
C 15.29143509216490 2.55583923159352 -7.35351
C 14.11459400796563 2.91558960330325 -8.17909
C 13.02668231282756 3.79900580077247 -7.42106
C 11.54780380035371 3.60129304690792 -7.76055
C 2.31032680732977 0.66553017505601 1.46801
C 0.97026336819139 1.37170250919865 1.29703
C 1.02322063131088 2.90055587052880 1.29231
C 1.35091878941328 3.45008572985393 2.72884
C 1.92057162020701 4.89502315146812 2.70758
C 3.27891483729994 5.07449636005704 2.04158
C 4.50684685145851 4.62471436925395 2.8401
C 5.75446241974003 5.09111462624355 2.05909
C 7.04796391020771 4.53494919197642 2.61795
C 8.33777683031941 4.45848394347177 1.66479
C 9.25687972231168 3.27719434664391 2.20304
C 6.85639853650504 2.56610171049019 -1.46117
C 5.92229933181110 2.25805940605208 -0.507982
C 4.58904128922505 2.50838805429130 -0.754808
C 4.19200130199696 3.07163537690910 -1.98912
C 5.11764406634716 3.40126451370878 -2.95865
O 3.57923557637059 2.27674366889130 0.151622
C 3.30608420055979 0.87145481374694 0.329549
C 13.17598919816875 -4.85352760786946 -6.99528
C 14.23821923571560 -5.33745576291770 -8.01588
H 12.27137954504621 -0.20718165376740 -2.64152
H 13.25089043458583 0.21651679057707 -0.480636
H 14.61494451745172 0.48481961275690 -1.5645
H 13.73891535740047 1.94596395557679 -1.07436
H 13.56241538585732 2.49207632796873 -3.50853
H 12.44054685991447 1.54529150541630 -4.49702
H 9.83942891952834 4.42211018281428 -4.75551
H 8.16484832096950 5.14154543233423 -2.94008
H 8.63969298326193 3.68801559226744 -2.05094
H 10.79750341827842 5.38700588526283 -2.61327
H 11.31505536964265 3.65894660391544 -2.19208
H 11.80604860691073 4.54535911628610 -3.76263
H 13.66475820916559 -4.35448117337466 3.17974
H 14.39488452179051 -3.98806534684153 1.52405
H 12.95891823776736 -1.93179962779236 1.54954
H 13.84420649270306 -1.80544550549680 3.00363
H 11.87198824177140 -2.76472248424084 4.26708
H 11.00605946452714 -3.05482440772330 2.65659
H 11.22017539949828 -0.42293168399609 2.4951
H 11.79976503506929 -0.31883531961911 4.1479
H 9.19045703016989 -1.55196772825397 3.32282
H 9.48091206038621 0.11187358775707 3.94443
H 10.15031633276634 -0.92467999682894 6.03176
H 10.14011646734832 -2.55886044608872 5.40057
H 7.61197908486244 -0.89903757810182 5.42155
H 8.04265821951953 -1.37732461351912 6.96688
H 8.06913164243380 -3.94905875455735 5.98833
H 7.63101368581769 -3.42711049546794 4.55399
H 5.53234351474386 -2.38021905071325 5.93374
H 6.05134283212232 -3.35575278941921 7.21668
H 4.55684490655116 -4.80339266978624 6.13285
H 6.16613506970116 -5.40258141463079 6.06535
H 5.10435130363191 -5.84715557530240 3.79459
H 6.32225841403230 -4.64720762672869 3.71992
H 3.23774256458466 -4.05489897372515 3.76053
H 4.26442838223523 -4.13030053262810 2.2796
H 6.90088049704883 -8.20126067001976 3.09401
H 7.37972686417013 -8.75573285996094 1.44975
H 9.62331013589310 -8.10870709059008 3.65017
H 8.76460086840360 -9.61742516317978 3.74896
H 10.69358775772128 -10.14984326383583 2.21593
H 9.26379017101322 -9.86734853292842 1.22761
H 9.90354489133280 -7.46600109669250 1.02124
H 11.43460499361108 -7.81154500194954 1.95503
H 12.31077644531981 -9.25118717868010 0.286074
H 10.90691567045595 -9.37394640012183 -0.559356
H 12.45723164968636 -6.67953879452355 -0.442711
H 12.66250901892350 -7.91315954498532 -1.65497
H 9.94017680560928 -6.59693106212289 -1.05456
H 11.01573529237954 -6.13614092848175 -2.32081
H 10.91952529238742 -8.00631354508490 -3.50813
H 9.83297882785357 -8.81217948407548 -2.37568
H 8.70304829579831 -8.06539196692509 -4.4033
H 7.97020275010330 -7.40693313311823 -3.17348
H 9.08118747461851 -5.08074208839934 -3.60887
H 10.18092440234713 -5.82354574230758 -4.75956
H 8.09900387227307 -6.32637124984891 -6.18953
H 6.99169624530417 -5.62879247867283 -5.03531
H 7.44069490238471 -3.99519533243177 -6.68081
H 8.13068859067642 -3.51675067020333 -5.15132
H 5.76967428799420 -2.84101234841919 1.33519
H 7.28382900524480 -1.05996727108105 0.413033
H 6.78612170285755 1.32711999952211 3.94309
H 5.02682950409144 -0.38812106515034 4.56848
H 10.44079350673545 -3.12867017117730 -8.95129
H 11.24533795355524 -0.97118012828934 -9.56836
H 9.99923781204808 0.51228318862289 -5.7767
H 9.33595479435574 -1.71084253140129 -5.08676
H 8.88219711260010 1.11961178723471 0.920238
H 11.43892198634537 1.35889417435428 -9.06637
H 12.27954990839574 -0.37134141201457 -5.62563
H 12.12386560819282 -2.74122542756578 -6.19207
H 15.74833810687766 -3.52533311757133 -4.02768
H 16.05739518224467 -1.16950990779883 -3.7955
H 15.60499099206214 -4.01651232167518 -7.08738
H 16.31678475651505 -4.46603503144451 -8.52695
H 14.79680914192716 -3.45025375336691 -9.96923
H 13.74819669295372 -2.80978162627775 -8.47057
H 16.73248090604551 -2.37887795202408 -8.54758
H 15.86432444198375 -1.43700819627696 -9.84778
H 14.41495537702591 -0.24929495797655 -8.16703
H 14.84253730993086 -1.30801159025613 -6.83364
H 16.54291563331071 0.22300559627078 -6.34165
H 17.36201753269063 -0.39585630585699 -7.70137
H 17.39723744299460 2.04406057820534 -7.95148
H 16.11001304316853 1.53236969491608 -9.10839
H 14.93773344312669 2.08658998529465 -6.44812
H 15.84458764130884 3.51032280361092 -7.03773
H 14.43715372946316 3.43612985034877 -9.05177
H 13.59656390844638 1.97677816507946 -8.57308
H 13.11451662574786 3.70923209759592 -6.37017
H 13.23659785543434 4.84698215009941 -7.70912
H 11.35862651353186 3.65261202688268 -8.86052
H 10.92304506585368 4.28540186353748 -7.24695
H 2.15211318394960 -0.43025112065448 1.52596
H 2.72909901023070 0.97333375225447 2.40929
H 0.23285630169514 1.11678838928874 1.99556
H 0.48197795949312 1.06364618268320 0.356435
H 1.80782907651809 3.17180544773819 0.576982
H 0.16213308937005 3.47668623751607 0.919428
H 0.39312600968692 3.48547218937526 3.23264
H 2.12260674108532 2.87222079950731 3.2991
H 1.09563885209277 5.47667978966951 2.19704
H 1.91992750475933 5.42546582146113 3.68759
H 3.46675535122183 6.06716843295940 1.70154
H 3.33225068289443 4.46546057220871 1.10379
H 4.45391487334820 5.04196238091035 3.84043
H 4.51203839863541 3.53286556701012 2.97501
H 5.73289801337888 4.68588950468468 1.00656
H 5.90936513058177 6.19427521385960 1.97592
H 7.43511976804393 4.97791519062469 3.5295
H 6.81332537758128 3.53457929454563 2.95631
H 8.00528638686174 4.24728719484389 0.651997
H 8.76243254140541 5.42554821322635 1.61152
H 10.02655537560878 3.59485646392526 2.92217
H 9.87204458511513 2.92783943739753 1.38934
H 7.87069187536624 2.11998552445854 -1.36268
H 6.15175140263386 1.78995041390421 0.480515
H 3.18658753064682 3.18708969570479 -2.22906
H 4.92362201497859 3.91518479338594 -3.90198
H 4.24139422779015 0.45170902836606 0.674021
H 2.97968216775118 0.44408916738761 -0.569818
H 12.69279830567036 -3.94609700173825 -7.45753
H 12.52252068713627 -5.71015927206118 -6.85799
H 14.75498309576591 -6.24078095881048 -7.71683
H 13.72085083174372 -5.65575368152074 -8.95423
C 7.92633863459382 -0.53791213550689 -3.4634
C 6.67872481788925 -1.33304439232100 -3.82452
C 6.67875144465903 -2.42546809582223 -2.79262
C 8.02270873095401 -2.41740932159505 -2.07829
C 8.63676497712102 -1.08455271744735 -2.32104
C 8.65498914001536 -3.54709942924578 -1.54519
C 7.95181835909512 -4.80428059559356 -1.11429
C 8.21203943920527 -5.24692895500043 0.208396
S 9.42804144011588 -4.46998480533041 1.23017
C 10.55205051939880 -3.99017849401558 -0.0271758
C 10.09472789996670 -3.58148929874058 -1.33109
C 11.92689380225859 -4.01205633188335 0.300131
C 12.80512772835698 -3.60173264274233 -0.690443
C 12.34445262043708 -3.10134919863191 -1.90813
C 11.02695437189032 -3.17710365869038 -2.28868
C 6.93597188531421 -5.44539789618356 -1.81598
C 6.29716124313378 -6.55906181028255 -1.30202
C 6.51811567503902 -6.96940581693967 -0.0482304
C 7.46779907561682 -6.34231387432640 0.812618
C 9.65370927573794 -0.33549206001114 -1.74323
C 10.13667775085471 0.76827947179037 -2.41191
C 9.54886435176778 1.36616548412752 -3.53585
C 8.43990714534778 0.66663912857973 -3.98715
C 10.25889429412635 -0.60625288835369 -0.356661
O 11.30072323014957 1.39540691930935 -2.0099
O 10.12846349745647 2.48986065537648 -4.19933
C 5.55093467799928 -2.10074092545031 -1.79956
O 7.98560883220410 -6.78606428162808 2.04087
O 12.31690011882366 -4.39109548385868 1.57876
H 6.79332929225266 -1.75411995806514 -4.83987
H 5.73629365254133 -0.84055017383003 -3.84646
H 6.48244561002928 -3.42233808573347 -3.19324
H 13.89787812565959 -3.60523327063592 -0.50105
H 13.14801355680844 -2.80769770267808 -2.67902
H 10.72571315964344 -2.77812340704838 -3.2807
H 6.86475445187704 -5.19638321340011 -2.91136
H 5.48224103390931 -6.98111954531619 -1.83581
H 6.07024032949201 -7.92124970949016 0.262833
H 7.87004588548750 1.01597004826792 -4.83062
H 9.54533881291682 -1.05771528705005 0.362796
H 10.99700411202050 -1.39144280024543 -0.529145
H 10.71389517977476 0.27686061861471 0.0746859
H 5.87003620289235 -1.29884607750611 -1.14588
H 5.44243545418052 -2.87159605595476 -1.02722
H 4.66408183465063 -1.87547077344416 -2.28282
H 11.02582321744251 2.11756596419986 -6.14915
