# Supplementary material for: A light-fuelled nanoratchet shifts a coupled chemical equilibrium
Source: Nat Nanotechnol. 2021 Dec 16;17(2):159–65. doi: 10.1038/s41565-021-01021-z (PMC8956507; doi:10.1038/s41565-021-01021-z)
Supplement: Supplementary file 3 — Supplementary Data Set 2. Gaussian output and xyz files for computed structures. [file 41565_2021_1021_MOESM3_ESM.zip › +1-protonated-sampled-sturctures/SRR/1-H-opt_172.xyz]

260   0
energy: -42.782250361368 gnorm: -0.45269
C 12.87868073714205 1.12411925258581 -1.26254
C 14.08280829416280 0.72820782825933 -0.424094
C 13.28673134804549 2.09964951490444 -2.35374
O 14.35231138410358 1.62403073808981 -3.14105
C 10.50613608496117 4.29403045721456 -2.10097
C 9.12640352078884 5.00436815632867 -2.32611
O 8.91329522694724 5.46937808319686 -3.61811
C 10.95654949878612 4.24122537962123 -0.649348
C 13.00506260171571 -5.70365385068966 1.98817
C 13.10418572901268 -5.62186570204949 3.53673
C 14.41939837756597 -4.85855287406818 3.98713
C 14.42557198372142 -3.34231895863536 3.95291
C 13.48619648963152 -2.50071227711468 4.85026
C 12.09245800764828 -2.29302208074784 4.2076
C 10.99963604586495 -1.68691594855651 5.1824
C 10.17945684791281 -2.86953593337316 5.6672
C 8.94230751367017 -2.44343077221836 6.50951
C 8.32931122503050 -3.66327645278824 7.18564
C 7.60339168871877 -4.65774552589034 6.23965
C 6.08134282430626 -4.37156674425182 5.98063
O 5.71144674075599 -2.99629322689148 6.0153
C 8.13538291630842 -7.30721035724722 3.92906
C 9.23382276604569 -8.36558997457103 3.68909
C 9.91336712515455 -8.06396502510519 2.40934
C 9.00662771636684 -8.10686579656910 1.12354
C 10.03265501372538 -7.81448801867342 -0.0306296
C 9.29202460406846 -7.37561983061572 -1.26358
C 8.01069447210978 -8.18554811944997 -1.64828
C 7.29929671948762 -7.81609763314766 -3.04131
C 6.55185862121769 -6.50468777777493 -2.91883
C 7.40733719405534 -5.18348035358816 -3.02069
C 7.37431043839631 -4.57263551136319 -4.40157
C 8.45033278663761 -3.45831884925966 -4.5813
O 8.68320910479821 -3.18393575428092 -6.00674
C 6.02197739839581 -2.06433489906740 5.02292
C 9.05378641142088 -1.86327677762994 -6.2069
C 6.73615931101163 -2.37249545104988 3.84701
C 7.11829281619151 -1.40003560688635 2.93037
C 6.89993032522356 -0.09357053513749 3.17538
C 6.10646294950898 0.19299308966998 4.27585
C 5.76167031580890 -0.69863751855020 5.19132
C 9.28187226242595 -1.33402035672649 -7.54163
C 9.68786049189487 -0.07555266290258 -7.89164
C 9.96054775237008 0.86087083431734 -6.81825
C 9.66074804058026 0.37513977877096 -5.55359
C 9.30985663498061 -0.94566174022393 -5.25818
C 7.18691900802942 0.95924092576441 2.15522
N 6.88367977670628 2.16966360342099 2.29341
C 10.52341809054345 2.20008041916486 -6.96058
N 10.85579515074259 3.05736443068268 -5.92623
C 14.01478875118998 0.34759471205576 -3.80285
C 7.83553282967367 4.76494324540875 -4.21759
C 12.66113606066198 -0.01130556499967 -4.03348
C 12.47155212963087 -1.30444091020819 -4.5792
C 13.60108400711923 -2.10222266390397 -4.92554
C 14.88173888775596 -1.71246032801994 -4.66739
C 15.05444874705742 -0.47253849876779 -4.11502
O 13.41769890043155 -3.35365198722940 -5.67159
C 12.84957192304091 -4.32689969943383 -8.34334
C 12.69067608277380 -2.88144790598370 -8.71195
C 13.72591153649679 -2.30804430729478 -9.64861
C 13.59369587214147 -0.70129812090922 -9.68996
C 14.04739379386515 -0.04993727339110 -8.3597
C 13.94164267002390 1.40337671547699 -8.30897
C 13.97465228687668 2.21160155790299 -6.88246
C 13.68370118555818 3.65372435055970 -7.3223
C 13.02387618265131 4.42140322008398 -6.12318
C 11.43578121566421 4.44089094566515 -6.0565
C 3.77635391946566 0.17874959456084 -6.51877
C 2.89388891180994 -0.22681276140305 -5.27749
C 3.61117165636131 -1.16280951496410 -4.32231
C 2.63174377188279 -1.58448665738117 -3.1893
C 2.05051681221059 -0.42894015134748 -2.36591
C 3.12519474304241 0.60074946168381 -1.90019
C 2.57027008460132 1.74358708747080 -1.01136
C 3.56039298327695 2.88547548423484 -0.607987
C 4.74526399868403 2.34447070683842 0.154565
C 5.92202774315320 3.35277851944346 0.285524
C 7.05966342390472 3.09607638136188 1.27579
C 6.52886372830938 4.90705792816171 -3.73101
C 5.51610122509727 4.02093895070765 -4.03104
C 5.75097406473856 2.87616511472716 -4.89275
C 7.05751390781876 2.75568589520644 -5.38078
C 8.00862695399680 3.68189155277914 -5.10576
O 4.75053382021390 1.93811903922836 -5.09251
C 5.08497294422603 0.88830558718786 -6.03082
C 12.10639081141480 -3.59293584528989 -6.0243
C 12.03258155651322 -4.62913898526445 -7.11694
H 12.53787210583942 0.22627675124559 -1.73495
H 14.46227800596095 1.47878832506397 0.267619
H 13.74638571725052 -0.05658738456010 0.249914
H 14.86856372798219 0.39848110035955 -1.0545
H 13.66339373622507 3.03961673463923 -1.90165
H 12.40950424691849 2.48223143983440 -2.93291
H 11.27869278863145 4.88941991818238 -2.6787
H 9.11200321389019 5.86301711321048 -1.70019
H 8.32655422944078 4.30219543782891 -1.96079
H 10.23768923043816 3.73935818261289 -0.0595113
H 11.93786524483331 3.60949746767784 -0.619255
H 10.87219413825358 5.30251349667634 -0.321975
H 12.02528686505320 -6.04500530032882 1.66661
H 13.75872104663310 -6.25178948642927 1.48611
H 13.09137620078231 -6.59579789206510 3.9729
H 12.20490494740446 -5.29765249682886 4.08292
H 15.17204045854674 -5.10750389791441 3.22636
H 14.70215476087175 -5.23495374668197 4.98464
H 14.35054136062194 -3.04647124407275 2.94098
H 15.41453967373215 -2.97099531915796 4.21444
H 13.90582440626699 -1.59907196209036 5.24294
H 13.26892940639273 -3.08585574938754 5.7759
H 11.67382476839428 -3.18695218351311 3.78063
H 12.24368997007742 -1.62791989406571 3.35726
H 10.31377906009780 -0.91018502834890 4.65026
H 11.28579216169476 -1.11881243524909 6.0921
H 10.77029125343870 -3.62719380807188 6.19598
H 9.76833991905086 -3.39426500636173 4.75584
H 8.15923981055317 -1.90971489241864 5.93332
H 9.25508516840632 -1.70790695867575 7.28223
H 7.67503081058885 -3.41151421644059 8.03536
H 9.17746078810170 -4.13860128074228 7.6644
H 7.70411927950438 -5.69862561854346 6.57868
H 8.06107861474172 -4.65045812183591 5.22798
H 5.50763823486134 -4.92101899526131 6.71338
H 5.82470029530413 -4.64945333716851 4.98216
H 7.83424422433657 -7.28851525729394 5.00219
H 7.29331654564266 -7.58559942705060 3.32286
H 9.93510386265923 -8.21630324320663 4.49679
H 8.76194574379139 -9.41829270771601 3.84131
H 10.33525702693692 -7.03953239427621 2.48064
H 10.67738441061670 -8.84875642498260 2.18027
H 8.55616419669179 -9.17621058730648 1.07134
H 8.15563490818880 -7.42432966008115 1.2276
H 10.70515827875574 -7.00045512033147 0.194905
H 10.56985164794273 -8.76190716335144 -0.178288
H 9.05834326354320 -6.34932391775904 -1.21388
H 10.00301895381169 -7.41880604480470 -2.09609
H 8.24749249279923 -9.23118943089528 -1.83877
H 7.21390699423556 -8.11367566817100 -0.845153
H 8.13712875405781 -7.81473053598574 -3.82521
H 6.58585384332168 -8.63095216154944 -3.34714
H 5.82703306152636 -6.41918249969039 -3.75827
H 6.00104147409801 -6.55707161260436 -2.01764
H 7.12290141028244 -4.47749092616163 -2.21259
H 8.51468006365664 -5.31872547699569 -2.75463
H 7.67066082986803 -5.31214152259480 -5.19653
H 6.32467755982738 -4.27498898866736 -4.62919
H 8.14522894247129 -2.52032828681733 -4.00778
H 9.35116613932561 -3.73912974085011 -4.07125
H 6.92394296031724 -3.38382253803696 3.68912
H 7.57880998387519 -1.84480303988250 2.0703
H 5.61543613090589 1.12532441040547 4.2951
H 5.23791160892478 -0.35661682801845 6.02377
H 9.05055939433677 -2.01824829585964 -8.366
H 9.91514560164483 0.16710998051518 -8.94797
H 9.66205515260277 1.09805840660966 -4.78708
H 9.40174705933484 -1.20187426359864 -4.15464
H 7.73666211038906 0.65801553950232 1.26451
H 10.54888389862124 2.61924625247981 -7.94025
H 11.87403752342146 0.66604010978948 -3.83463
H 11.49594450227979 -1.59847516767558 -4.83503
H 15.73866219855839 -2.28840967321131 -4.99336
H 16.00936071287313 -0.08733732175617 -4.15345
H 13.92993127731897 -4.56595364044697 -8.19905
H 12.61025947903161 -5.02563958115429 -9.18554
H 11.65899945711135 -2.69109981013793 -8.98319
H 12.81350225591231 -2.30914784546490 -7.80574
H 14.68578371499258 -2.74195830719654 -9.30792
H 13.49474789309546 -2.79219169376492 -10.5874
H 14.09405489794363 -0.25036323554127 -10.5615
H 12.61414094504953 -0.37105936556192 -9.90043
H 13.49271270592714 -0.36556482205766 -7.4432
H 15.09217706517892 -0.34847685727972 -8.10937
H 14.73787056599664 1.71347797049467 -8.95524
H 12.98603157546565 1.64672886936971 -8.78977
H 13.12639786715891 1.81857034712067 -6.30034
H 14.90062683483114 2.06887746780165 -6.27937
H 14.54314103979037 4.09050716162410 -7.81217
H 12.91553496878789 3.76330404294288 -8.10201
H 13.35912622665808 3.93419818874817 -5.25171
H 13.45618206030616 5.47629443550706 -6.03416
H 11.15823526108385 4.84892290222742 -7.01556
H 11.12829262363880 5.14145075040226 -5.30858
H 3.20783646220711 0.89776720969267 -7.08955
H 4.01733398128899 -0.59612588251012 -7.19638
H 1.91385281094555 -0.61511732294535 -5.63645
H 2.68411195446225 0.74664622639107 -4.71428
H 3.98217165025075 -2.02797159830882 -4.85196
H 4.65617536808801 -0.82208128154197 -4.04985
H 1.70962438303107 -2.02332271876316 -3.60271
H 3.13402000785162 -2.11145087398337 -2.38634
H 1.36483020519960 0.16550542353224 -3.00438
H 1.44142306400282 -0.74339807947186 -1.51685
H 3.55531451254927 1.07881900182553 -2.85959
H 4.09866585475565 0.19302931923511 -1.58608
H 1.70160347401427 2.19854130527297 -1.47879
H 2.35454218971095 1.16319413700040 -0.0726669
H 3.96051969405649 3.33694019488951 -1.56388
H 3.11630681141774 3.71223763633265 -0.0811618
H 4.55232754441674 1.90199337174038 1.14606
H 5.14998916213919 1.51444004057413 -0.483647
H 6.21407362714028 3.74925906829607 -0.697563
H 5.35939639382914 4.20950814465069 0.607775
H 7.51111196098367 4.00792885609479 1.70181
H 7.86459365082268 2.74266109637985 0.64164
H 6.31327557646893 5.60035215184659 -2.946
H 4.61757587625043 4.09939030909682 -3.48675
H 7.42451032106248 1.86013229941131 -5.86967
H 9.00793331234411 3.57602928232468 -5.44094
H 5.79099500639680 0.16225207073518 -5.56572
H 5.59077401966460 1.25799092123313 -6.9179
H 11.61405277350734 -2.66346325964277 -6.31748
H 11.55759966299846 -3.91350934657754 -5.15138
H 12.39217114302862 -5.53212267396780 -6.60623
H 10.93282142683853 -4.62696881708489 -7.42384
C 8.08815797109066 0.39214778793509 -1.93608
C 6.84263514642467 -0.27871341343122 -2.36451
C 6.80955954110817 -1.54697519942744 -1.48342
C 8.14322384134637 -1.67684487251314 -0.67695
C 8.80612408112644 -0.38073508644987 -1.02104
C 8.68442802166406 -2.90919376558167 -0.24883
C 7.87702192230023 -3.84024376936259 0.618125
C 8.53918866939224 -4.50411487690179 1.72471
S 10.20338477051428 -4.26042622165298 2.12331
C 10.92945001022658 -3.81108549965760 0.539289
C 10.16391702527039 -3.11303653737068 -0.404274
C 12.28822281184033 -4.02471466141798 0.373075
C 12.82384095593468 -3.64108293227497 -0.835458
C 12.02657252454033 -3.14826208809234 -1.85727
C 10.69620418026508 -2.79954860377213 -1.67718
C 6.65170636111843 -4.33785795681900 0.225583
C 5.95594133103356 -5.21805929241928 0.980545
C 6.50494560286971 -5.85424140201371 2.09599
C 7.86252278709724 -5.52200811111510 2.47147
C 9.97208013787840 0.13927443362190 -0.416092
C 10.49813258484426 1.29592346783727 -0.929425
C 9.87664085026739 1.96704585439467 -2.03742
C 8.66549134780922 1.47725679114099 -2.50565
C 10.77302455136339 -0.64857985119803 0.577655
O 11.79817322097555 1.71268298393438 -0.533204
O 10.57334505120525 3.02236727372349 -2.74055
C 5.89235969731837 -1.34728807346185 -0.33941
O 8.55610238251494 -5.97494529562280 3.63535
O 13.24407621504767 -4.38281031077197 1.36693
H 6.86349566654895 -0.45202549647922 -3.4393
H 6.07483058783400 0.35058908283865 -2.15421
H 6.55356241293035 -2.47835777544935 -2.0199
H 13.91074197655738 -3.80378503342101 -1.07444
H 12.45621229530700 -2.74608302749284 -2.79033
H 10.08921305482143 -2.28855743349464 -2.45316
H 6.17551305761318 -3.90412449369660 -0.634933
H 5.03732349826698 -5.55611410968033 0.570855
H 5.88709620760296 -6.50158617845971 2.70802
H 8.08636353004138 1.99720168152969 -3.31562
H 11.27544348801253 0.04787496226421 1.24779
H 10.24013065497900 -1.46058550457271 1.0294
H 11.60469868917804 -1.17205848457857 0.0848314
H 6.01907947752967 -0.40199510891843 0.199267
H 5.95151557332790 -2.14932307314356 0.378818
H 4.86810739505381 -1.34443705253226 -0.759101
H 11.16660703920837 2.61385583846787 -5.01259
