# Supplementary material for: A light-fuelled nanoratchet shifts a coupled chemical equilibrium
Source: Nat Nanotechnol. 2021 Dec 16;17(2):159–65. doi: 10.1038/s41565-021-01021-z (PMC8956507; doi:10.1038/s41565-021-01021-z)
Supplement: Supplementary file 3 — Supplementary Data Set 2. Gaussian output and xyz files for computed structures. [file 41565_2021_1021_MOESM3_ESM.zip › +1-protonated-sampled-sturctures/SRR/1-H-opt_173.xyz]

260   0
energy: -42.787678596576 gnorm: -0.455488
C 12.88704684479743 1.01533355746496 -1.45661
C 14.14318834653971 0.82192802261255 -0.627413
C 13.22627983692024 1.70408182083131 -2.7861
O 13.96845779352016 0.94515730246608 -3.6797
C 9.75347732195102 4.38050643431874 -2.13307
C 8.32705010024523 4.87149862063244 -2.30458
O 8.18485017470355 5.23010965984485 -3.69405
C 10.21922513147199 4.46135248201723 -0.653069
C 14.56350299201188 -4.30563798917591 1.0237
C 15.53161788765795 -4.91382945883691 2.03842
C 14.89876006833180 -5.03073680356250 3.49087
C 13.42232525204074 -5.30348245851438 3.69422
C 13.00989436311424 -5.61141484070329 5.21784
C 11.49997628081004 -5.64832935095856 5.41808
C 11.02281939975670 -5.14606778414579 6.80922
C 9.50412629387901 -5.16193189158123 6.90954
C 8.77576231474150 -4.11018273485479 6.07495
C 7.20665750899213 -4.25346962610340 6.33163
C 6.23622918619338 -3.30028218292619 5.42652
C 6.34221468591101 -1.85973855906708 5.88262
O 7.52733465451546 -1.19917193814908 5.43859
C 9.45278229997200 -8.17676515741864 3.24573
C 10.84784515135582 -8.54755765864818 2.81657
C 11.37195789699595 -7.83705613340264 1.5904
C 10.88923114539219 -8.29205105000184 0.25205
C 11.51099542256439 -7.63261872275396 -0.97221
C 10.87526177676103 -7.99015862752549 -2.27786
C 11.03130162904560 -7.13380435345090 -3.54193
C 10.44643453751159 -5.79331522045449 -3.4239
C 9.00512163051940 -5.75554851865566 -2.89624
C 8.06521657698831 -4.79127724280775 -3.39548
C 6.65167368503085 -5.11733052021020 -3.17148
C 5.71960902899616 -4.24689291552624 -3.98874
O 5.80842653102514 -2.89731816230739 -3.68704
C 7.49637867996649 -0.13868558379934 4.59054
C 6.69619999672442 -2.16154782505784 -4.4299
C 8.55464769308416 -0.00825659995187 3.67011
C 8.48866094449196 0.89266616013207 2.58455
C 7.46805367185914 1.84497453183806 2.59268
C 6.40497549961746 1.70346230115904 3.47187
C 6.41907728714307 0.74516494335195 4.49651
C 6.78014733836800 -2.08402151072545 -5.81434
C 7.65120183897917 -1.28608632694798 -6.52353
C 8.42922857086899 -0.37541723654752 -5.77682
C 8.30743424896163 -0.37579499828960 -4.3837
C 7.41897277017279 -1.17655172912310 -3.68668
C 7.40992140479083 2.97583523529020 1.70625
N 6.67356635945923 3.97080652822106 2.00189
C 9.30908493390129 0.46939259572278 -6.48184
N 10.10460662941348 1.45053110572693 -5.96174
C 13.31342766486790 -0.25263904677755 -4.05184
C 7.19955686122513 4.49924979847708 -4.50927
C 11.89395968284337 -0.42306592219987 -4.25905
C 11.48649911842038 -1.60234144481520 -4.83599
C 12.32468424568379 -2.62514844745893 -5.15209
C 13.64940411621208 -2.49531668584113 -4.74763
C 14.17301009619308 -1.30164314914793 -4.3478
O 11.86591101131767 -3.93413099720413 -5.65806
C 13.35055017523649 -4.30592656682187 -8.1558
C 13.66153794398315 -2.84580320464865 -8.69043
C 15.14789341610683 -2.68751421519508 -8.8836
C 15.71954161182514 -1.27623065674785 -8.88376
C 15.54943653972297 -0.52624725209663 -7.57106
C 15.65518847462420 0.97568544177059 -7.43552
C 14.69286931352781 1.73727587279185 -6.55684
C 13.26027634115518 1.68109043884651 -7.05958
C 12.26107247794041 2.68462703210156 -6.38464
C 10.79492059940787 2.38587538172304 -6.75578
C 2.00618809087184 1.85390424031471 -6.7515
C 1.67855948831726 1.17113967051241 -5.43805
C 2.94723128934201 0.23047395905550 -5.13267
C 2.98488286675627 -0.50890323848549 -3.74202
C 2.62561318733789 0.33430845475803 -2.57721
C 3.59087485518645 1.56866406929199 -2.36245
C 3.43649645092529 2.10963879957235 -0.940885
C 4.20708579038110 3.49203461854072 -0.843834
C 4.17345962959940 4.01422208146678 0.613289
C 4.84226078886602 5.29891780732397 0.971646
C 6.34184363875949 5.06428126538804 1.1493
C 6.36309126257169 5.09772663628693 -5.42798
C 5.46558970468519 4.36723562717089 -6.21505
C 5.35320923492639 2.99314852058655 -6.03262
C 6.26454222080131 2.37978443881730 -5.23888
C 7.16305489916304 3.14852563744967 -4.50474
O 4.33664726013804 2.12248477031288 -6.52258
C 3.09897497929895 2.81351840603568 -6.67464
C 11.11757085091675 -3.94086345247255 -6.86216
C 11.79232159172254 -4.61045210991022 -8.09106
H 12.39068696459682 0.08516220575758 -1.7178
H 14.74023850174821 1.74441192405970 -0.581899
H 13.86383027136815 0.70383366391688 0.428418
H 14.78078610344740 -0.07006586468446 -1.01342
H 13.92723334071228 2.53037496699245 -2.69298
H 12.25559488740078 1.97673644051850 -3.27143
H 10.36723495563485 4.93903278938602 -2.84069
H 8.15254710563620 5.90828453711765 -1.93015
H 7.62132408909343 4.13494134912325 -1.99569
H 10.30765580209103 5.51298795987356 -0.336982
H 9.55252771544287 3.97710844893336 0.0460123
H 11.27387667220732 4.06366543475565 -0.595681
H 15.09029888079343 -4.07586869314864 0.0878665
H 14.30243905335487 -3.27530094264310 1.31692
H 16.45288649367506 -4.31939102087704 2.16176
H 15.78724550696541 -5.94645556974990 1.6781
H 15.17488899729199 -4.11005119250034 4.03502
H 15.52253261013628 -5.69308732782979 4.11322
H 13.23031678486156 -6.18416803320559 3.04972
H 12.71523879281127 -4.52315400890320 3.31829
H 13.49567795833630 -4.92075980402555 5.94429
H 13.46679129092561 -6.65208930450985 5.39264
H 10.97867421540302 -6.56943587103764 5.30172
H 11.03260895843853 -4.95163696887243 4.67096
H 11.46827787398193 -4.12370720218522 6.98355
H 11.44020351155034 -5.81098985052927 7.5916
H 9.22561789413231 -4.92158496829513 7.92077
H 9.11222482718684 -6.13388579432817 6.71474
H 9.02054272390673 -4.41404524545358 4.98278
H 9.13736062392618 -3.11881866284757 6.27373
H 6.97639587880469 -4.17442028940531 7.39021
H 6.97433355251178 -5.34271100578053 6.14526
H 5.16513052277845 -3.67669737230925 5.49942
H 6.37356954087891 -3.47483638040987 4.40469
H 6.31035824429228 -1.69253455472935 6.99146
H 5.52075170527787 -1.28325872465900 5.49946
H 9.08461283998894 -8.64675888406927 4.21481
H 8.75981811060687 -8.47142025552244 2.44966
H 11.58607782026033 -8.33621449626397 3.60914
H 10.86870000461410 -9.65891887366571 2.71633
H 11.13669563803943 -6.72895185013132 1.8084
H 12.50558213868619 -7.88827070050013 1.62472
H 10.98806767173195 -9.37457973212618 0.190046
H 9.87164137195697 -8.05405952958827 0.218566
H 11.50928741434565 -6.55473221034288 -0.698578
H 12.61414078387203 -7.89622715398798 -0.898865
H 11.09381187792133 -9.02437500231695 -2.48936
H 9.75431236556279 -8.04595340387033 -2.13864
H 12.08286173588459 -6.95499467190943 -3.65614
H 10.59417642058934 -7.66194331767804 -4.39164
H 11.16718098962030 -5.19737976350230 -2.81243
H 10.52530262014758 -5.31226099918079 -4.41776
H 8.54255207330527 -6.74128698811198 -3.01457
H 8.90476723836315 -5.65778906408896 -1.81807
H 8.24372093642039 -3.78280211876246 -2.90811
H 8.18372646350925 -4.82440936474938 -4.49373
H 6.44151723797854 -6.16238881557283 -3.53737
H 6.47962750916990 -5.12253422439843 -2.08294
H 5.94406518005918 -4.38418379529652 -5.07639
H 4.67657112588504 -4.44494273340954 -3.85262
H 9.33838134358267 -0.71040377277987 3.77234
H 9.12615008802267 0.93301673432165 1.74212
H 5.53017503001576 2.36159821315346 3.30095
H 5.55316339912142 0.54196142941287 5.03474
H 6.02481628025674 -2.51106799778595 -6.44537
H 7.83678059047037 -1.25924132936484 -7.59031
H 8.99273186592135 0.26421322550435 -3.85457
H 7.30838939050775 -1.27240495711967 -2.64957
H 7.97338074114961 2.91079693371320 0.828812
H 9.23763351101903 0.40452751234606 -7.59075
H 11.13991258769364 0.22338161612959 -3.79654
H 10.45575582773858 -1.67544239041319 -5.075
H 14.29027489756165 -3.31016220605996 -4.91706
H 15.24057633561800 -1.11873258154779 -4.17579
H 13.90398708543677 -4.53570994716211 -7.27307
H 13.82606582875517 -4.87935179858518 -8.99301
H 13.09711144510802 -2.61150275318115 -9.52214
H 13.28893532314647 -2.28488087401566 -7.88352
H 15.56426332915978 -3.31022912841942 -8.09221
H 15.46343371446006 -3.22710391172712 -9.77632
H 16.80335810831546 -1.18675400407344 -9.10233
H 15.20251383342932 -0.65243535528347 -9.6297
H 14.53725138457175 -0.86837963215718 -7.18805
H 16.27424407145563 -1.06804787821908 -6.87774
H 16.65879458433195 1.27368917197799 -7.32845
H 15.31369031232454 1.25588650474399 -8.47065
H 14.59925742168619 1.24219817721693 -5.59631
H 15.05406078857510 2.81069502595930 -6.34106
H 13.26002610712542 1.98311506294131 -8.12514
H 12.85622238069905 0.66131488562295 -6.93178
H 12.37493288271686 2.79747180393325 -5.29044
H 12.53629028581511 3.59975606191005 -6.87471
H 10.78232506220046 2.12484206237242 -7.79872
H 10.24523499034423 3.31265530220852 -6.65305
H 1.10117705605679 2.25201584990394 -7.10259
H 2.19607019937180 1.18390930481010 -7.60663
H 0.85416282268896 0.48819273173347 -5.52337
H 1.49643599077156 1.79438809607533 -4.55974
H 2.95585379969230 -0.56590649833624 -5.89074
H 3.87923362195480 0.80435295018960 -5.31455
H 2.47563663748604 -1.53341465895136 -3.71998
H 4.01267130124582 -0.85871162446101 -3.60677
H 1.55214439208094 0.62456689071473 -2.62398
H 2.74410529496841 -0.19926853104720 -1.6436
H 3.29390361931052 2.46408329886781 -3.06175
H 4.65503847499977 1.30874156680400 -2.51921
H 2.40423912418532 2.28526744723329 -0.756022
H 3.75783356884568 1.40078524338459 -0.152304
H 5.24021904033384 3.43508650806848 -1.09758
H 3.74593230574790 4.21997742359750 -1.47743
H 3.16611729443263 4.13744097464144 1.02446
H 4.45780579127932 3.29753073003116 1.37004
H 4.65064896910422 6.07123807868539 0.205265
H 4.34176764522535 5.81538769418195 1.8494
H 6.84431066231700 5.87711301435696 1.6023
H 6.79331716867670 4.83886586241549 0.206369
H 6.25574999633879 6.16590162480895 -5.5322
H 4.80457957510575 4.85705509635572 -6.97543
H 6.32778640748166 1.31837836818251 -5.13246
H 7.95208473293184 2.73545722328192 -3.87078
H 3.08131679923977 3.34957396168179 -7.57147
H 3.02629238073796 3.39905060374183 -5.79613
H 10.84634874306483 -2.90305505316474 -7.09245
H 10.07037574282048 -4.30773244719423 -6.6461
H 11.56487862681591 -5.70813772092072 -8.0395
H 11.18852778133447 -4.31527114243968 -8.94106
C 7.93692135974922 0.40500525757019 -0.956277
C 6.55225963349238 -0.01930293374365 -0.610007
C 6.73533820102156 -1.35617887495818 0.156938
C 8.24827083819663 -1.59271631345086 0.261204
C 8.84780257811986 -0.33882698354503 -0.155225
C 8.79293770720200 -2.91215851983195 0.295407
C 8.15539918656388 -4.00647636687047 1.05892
C 8.95417719864846 -4.81670373917899 1.84852
S 10.65957110121511 -4.35112389228707 2.23009
C 11.09747928840222 -3.92740173313204 0.556013
C 10.20013896439036 -3.20396901841073 -0.185668
C 12.40820737691605 -4.16926298224504 0.0522615
C 12.77780079194277 -3.62149144951631 -1.19379
C 11.88084179594218 -2.85921565456916 -1.93201
C 10.59548198725483 -2.73212992317749 -1.42999
C 6.82722974562215 -4.38682626943852 0.835247
C 6.37147914182214 -5.59459709711910 1.37148
C 7.15860710517258 -6.38207007489537 2.25281
C 8.48725019352138 -6.01423342034130 2.52921
C 10.19341354953973 0.16973458287696 -0.123324
C 10.58178843184390 1.27564365873245 -0.887691
C 9.63310950775036 2.02089774806114 -1.67057
C 8.27314942916609 1.58721535209336 -1.62124
C 11.12869624793287 -0.48456421908085 0.729212
O 11.93363579878406 1.80369326545820 -0.74072
O 9.94784714090043 3.02615014657673 -2.62217
C 6.09311614957558 -1.26125737950275 1.49498
O 9.39992109303179 -6.73660162072899 3.44988
O 13.32419430444753 -4.94374562601404 0.91228
H 6.01417185767890 -0.11879027289453 -1.48778
H 6.15672585930523 0.72991384221749 0.106502
H 6.34363635529786 -2.16171254695943 -0.474324
H 13.74608156245517 -3.89188114072888 -1.68335
H 12.10347351929652 -2.36566355789125 -2.85228
H 9.88738222662874 -2.24452752063598 -2.03622
H 6.10976424262831 -3.94640999066213 0.173133
H 5.29289641281076 -5.66421582132975 1.39766
H 6.73367390838558 -7.27866233648474 2.67946
H 7.57069067241341 2.26628644814859 -2.04081
H 12.00314813641579 -0.86282467622501 0.237061
H 11.40909447613401 0.25869068496090 1.49224
H 10.72900384881570 -1.35881605585022 1.25613
H 6.34585155891395 -2.06486975453349 2.09192
H 4.96983733492419 -1.29462970660508 1.44986
H 6.27198479130548 -0.25052449603986 1.9206
H 9.94608314437452 1.82524073572158 -5.02169
