# Supplementary material for: A light-fuelled nanoratchet shifts a coupled chemical equilibrium
Source: Nat Nanotechnol. 2021 Dec 16;17(2):159–65. doi: 10.1038/s41565-021-01021-z (PMC8956507; doi:10.1038/s41565-021-01021-z)
Supplement: Supplementary file 3 — Supplementary Data Set 2. Gaussian output and xyz files for computed structures. [file 41565_2021_1021_MOESM3_ESM.zip › +1-protonated-sampled-sturctures/SRR/1-H-opt_174.xyz]

260   0
energy: -42.786924724399 gnorm: -0.464588
C 9.58395825396471 1.73973706376841 -3.7531
C 9.96944665519840 3.25821861496936 -3.67621
C 10.15300000987296 1.08294126720664 -4.97332
O 11.50882783579037 1.31411980664232 -5.10065
C 6.23567396035745 1.99089362362754 -6.52023
C 5.57851127106128 2.48611513774457 -5.17957
O 4.80493555007973 1.46314148952063 -4.53706
C 6.92985913769453 3.08280174065334 -7.31198
C 11.51294279253300 -1.64095213277655 2.58434
C 11.19450400155587 -1.15080412002731 4.05582
C 10.82090133501280 -2.34149438997438 4.90462
C 10.76038786765548 -1.98169367121346 6.39005
C 10.50137061490440 -3.28766403900820 7.2304
C 9.37468098623671 -4.11789243400503 6.69009
C 8.05171137842014 -3.45721974791412 6.74213
C 7.01867081056785 -4.05151190437627 5.85889
C 5.73381330432250 -3.18020638990305 5.74007
C 4.81389875811416 -3.58812192229916 4.56076
C 5.17201720673481 -2.75097360094900 3.23969
C 4.96014756531244 -1.25933998444062 3.22762
O 5.79800807889920 -0.59307915310211 4.16446
C 8.25586464486094 -6.52053045385782 2.95115
C 9.34030247383281 -5.62209922614371 2.54118
C 10.70347277428484 -6.22850602928690 3.04938
C 11.89837703358728 -5.43425493873732 2.47759
C 12.13715958329535 -5.39528594884943 0.948367
C 11.83126789477827 -6.59084492214568 -0.02616
C 11.85940507308620 -6.21629898489822 -1.51317
C 10.43044573903220 -6.11450533834443 -2.11775
C 10.27058946661668 -5.85248851175732 -3.59767
C 10.90782316012367 -6.96989769319506 -4.50521
C 10.27817807476755 -7.08656647789307 -5.84953
C 10.40509128780405 -5.89312387262497 -6.76776
O 10.07024648273346 -4.70396080317220 -6.08716
C 7.05935793103080 -0.12160270667804 3.68278
C 10.22948319357538 -3.53087413003273 -6.85821
C 7.54795510376001 -0.64285289811419 2.46342
C 8.58878303205130 0.05644661455654 1.89325
C 9.12047055432762 1.13377258774929 2.60857
C 8.62639613644807 1.57977948472809 3.84076
C 7.66844285174778 0.89172557504001 4.38012
C 9.26434764043619 -2.52335161410539 -6.78894
C 9.31651497592280 -1.34338049402740 -7.50686
C 10.39797177165154 -1.15025753616431 -8.30649
C 11.40098968630514 -2.11333431986016 -8.38175
C 11.33669287222773 -3.26691341831472 -7.70496
C 10.30090895231688 1.79606302474213 2.05764
N 10.72249535620087 1.52120484455224 0.873442
C 10.62222234990110 0.13278321856192 -8.92284
N 11.87981066824542 0.55975131273279 -9.26705
C 12.17153220215442 0.07020967238817 -4.72575
C 4.60773924700702 1.50321180407658 -3.17619
C 13.25441206339433 0.28220698276466 -3.86676
C 13.87720798009899 -0.88505042811674 -3.33237
C 13.46981171025272 -2.10897354551643 -3.76839
C 12.54154166297247 -2.29772513225621 -4.7528
C 11.87260316485092 -1.22696385693697 -5.20616
O 14.23548925931450 -3.18023334815075 -3.3967
C 16.37700861235053 -4.02601954729854 -5.42129
C 17.14351243412019 -3.93133749699519 -6.76053
C 17.05611486122319 -2.60490439125276 -7.54001
C 17.76912656071531 -1.45340423443247 -6.75426
C 17.09653633927160 -0.19634913812040 -7.3747
C 15.67590751438160 0.20605171799170 -6.80246
C 14.83332104641925 1.08593099679901 -7.74158
C 13.48748292137038 1.37875419118730 -7.12491
C 12.65449166178544 2.43520103985969 -7.86507
C 12.27729005721685 2.01194224979457 -9.25028
C 2.79839632206375 2.00949315600946 2.80387
C 3.64729385763416 3.26043945213631 3.15518
C 5.15932396989308 2.90216235251074 3.05755
C 5.89351631111816 4.26499316903749 3.27941
C 7.20080298116251 4.29216427496943 2.61868
C 7.17045090685608 4.53096545458284 1.123
C 8.43727798151271 4.15964393573331 0.314314
C 9.85175376607479 4.68282211608695 0.78523
C 11.01331884967890 4.57076046148500 -0.204593
C 11.44188363952942 3.22647878654289 -0.703102
C 11.86084730964221 2.20944744695219 0.409812
C 4.55873705046174 2.68384744488786 -2.40966
C 4.48508067329952 2.52866567284230 -1.05311
C 4.52149429671332 1.24512256874202 -0.412579
C 4.48912362810105 0.10040516892359 -1.23396
C 4.50313185236952 0.23311043213969 -2.59429
O 4.26813810741052 1.08806230790588 1.00717
C 2.96243470953933 1.58772596203447 1.34811
C 14.20879316731864 -4.29154116907822 -4.16297
C 14.91492342713245 -4.18174407363897 -5.47101
H 10.00491914837501 1.12348339955521 -2.96783
H 9.82774984073283 3.69905672304074 -2.66379
H 11.02398854374159 3.32107878997748 -3.83269
H 9.29233929597522 3.87807753030086 -4.31031
H 9.61282282822228 1.51438491233624 -5.78102
H 9.87189086499286 0.01133682701906 -5.07582
H 5.54466201332639 1.33032109388476 -7.07819
H 4.94507512895878 3.37232718895364 -5.38659
H 6.39662969354576 2.74004384702073 -4.54414
H 6.29916148237599 3.65749788707685 -8.01958
H 7.33912897848556 3.76899627671669 -6.6198
H 7.84769831323998 2.75193250751136 -7.77719
H 12.30056421117164 -2.37052819045499 2.4128
H 11.55817001525045 -0.80727525858026 1.90962
H 10.37550607108821 -0.42701473529371 4.09452
H 12.10296433629798 -0.61271752242096 4.49387
H 11.48728520902418 -3.18823856873217 4.78296
H 9.81465833040202 -2.67863468257470 4.56927
H 9.95084970689402 -1.24108969389460 6.55527
H 11.70791517154782 -1.65223367862211 6.7281
H 10.20448200139207 -2.91925952515063 8.24527
H 11.43538701581160 -3.86051141524501 7.38857
H 9.22432872594543 -5.11357989715332 7.2658
H 9.51904091243500 -4.33365832945340 5.61379
H 8.17218138042974 -2.40309589684958 6.41745
H 7.73193977427841 -3.34575093027635 7.78715
H 6.61432459341665 -5.08105993169250 6.12391
H 7.47057258746782 -4.16976670830412 4.87482
H 6.09671568001290 -2.17274571398357 5.60793
H 5.20316667364996 -3.18307010657003 6.66992
H 3.78717465778279 -3.32333360741856 4.85104
H 4.83676082771805 -4.70165610008649 4.38714
H 4.61333866615751 -3.12395437791605 2.31508
H 6.21664203076874 -3.00711977553354 3.01397
H 3.91657086120515 -0.95977672405538 3.55219
H 5.03451576961112 -0.74550641106312 2.23522
H 8.29556332556962 -6.72159946854075 4.05986
H 8.44916487329951 -7.49556475644586 2.4399
H 9.29441497639918 -5.41932953974559 1.40564
H 9.15138294531065 -4.66916757353629 2.99373
H 10.62602120190759 -6.16669542232689 4.10346
H 10.89221560484367 -7.33129844064652 2.94228
H 11.82485690127909 -4.47326745916418 2.915
H 12.82772996785389 -5.84040095783907 3.03644
H 11.41373014615621 -4.64147492227610 0.532511
H 13.04899006661920 -4.82758795346006 0.717831
H 12.60934971218912 -7.37612115093997 0.153308
H 10.88032565694085 -7.09141990900332 0.163882
H 12.44965705570604 -5.33720775743070 -1.76475
H 12.32199743366193 -7.02809287240927 -2.0415
H 9.85879533489894 -6.99870044179022 -1.84654
H 9.87056004607574 -5.31887988463335 -1.59841
H 9.21900188113847 -5.71788189905903 -3.80459
H 10.71587375848664 -4.80844707315818 -3.91778
H 11.97475714753523 -6.62935682901613 -4.61022
H 10.94295467308790 -7.93046445723468 -3.99031
H 10.60671992739834 -8.03609459970270 -6.39489
H 9.18894743303398 -7.27387846257406 -5.66053
H 11.44315791049122 -5.76305234470304 -7.1213
H 9.73466226984034 -5.92265821583651 -7.65834
H 7.07094815386407 -1.49246518263945 2.03055
H 9.18803521013229 -0.37345457433459 1.02289
H 9.01314819300120 2.43908117559286 4.38763
H 7.17644952797213 1.27909972797359 5.34254
H 8.40697712235012 -2.77508821362734 -6.18101
H 8.58951508449345 -0.50715371925246 -7.38623
H 12.26849432035345 -1.93961705310188 -8.94064
H 11.92547057086230 -4.13000539210661 -7.93689
H 10.88414056606229 2.43281317326743 2.67937
H 9.86527396031187 0.90677617281053 -8.84309
H 13.41467743047673 1.26476910995039 -3.40128
H 14.74453221127900 -0.85114789444667 -2.66686
H 12.55869319715693 -3.23501793703650 -5.27679
H 11.03280981893574 -1.25275565726106 -5.87817
H 16.55966379063022 -3.17331409302064 -4.7661
H 16.69639329877841 -4.81183121612593 -4.67151
H 18.19340103709039 -4.21960006993331 -6.62907
H 16.66909621498514 -4.69287055923768 -7.40848
H 17.44165118342956 -2.68175112569387 -8.52128
H 15.94632607634265 -2.35219729590135 -7.69389
H 17.51572401421089 -1.49512461465054 -5.68835
H 18.89182031085676 -1.32457518660798 -6.92544
H 17.76709061858249 0.65682000831688 -7.25629
H 16.96220264039927 -0.29681711959205 -8.43574
H 15.21841106771664 -0.71894013990141 -6.55285
H 15.81312702151875 0.75731256325991 -5.86787
H 15.38465709721540 1.96457323164570 -7.86985
H 14.68405259175299 0.53586480068097 -8.75495
H 12.84071992698013 0.40946499207666 -7.05702
H 13.67395628100470 1.64664165271553 -6.04638
H 11.73393495360994 2.59323535187196 -7.22734
H 13.23225670798879 3.36174959072625 -7.99962
H 13.12913908568281 2.17688671758616 -9.95895
H 11.38991840981877 2.54729379338035 -9.59679
H 1.73253162791828 2.12070769680889 2.92168
H 2.97480501943752 1.20823624488976 3.45623
H 3.45677487857667 3.58089292350098 4.15292
H 3.30020109694249 4.15204242500393 2.58895
H 5.43058736879214 2.15035519541049 3.77764
H 5.45906368103295 2.48527260565711 2.08413
H 5.18394583142405 5.07730209951232 2.93685
H 5.99685124897024 4.38503846869356 4.40975
H 7.91406367103014 4.93012882298218 3.04723
H 7.47343296924698 3.19261519500658 2.73659
H 6.89124583573666 5.57737207741355 0.869479
H 6.32447055931748 3.91498405231478 0.725365
H 8.41063869553141 3.10133185472014 0.229345
H 8.21417308945464 4.53821611329653 -0.657264
H 9.78859210120893 5.74637880958975 1.06587
H 10.10707439912443 4.28376640278698 1.80797
H 10.79013361240553 5.19819076304957 -1.13061
H 11.96793451105364 4.99699251628465 0.222549
H 10.59285222729661 2.72636111719932 -1.25975
H 12.36010168544661 3.34644598550065 -1.31497
H 12.55101866881158 2.77701302476087 1.11485
H 12.49694199084644 1.38117963413577 -0.0437874
H 4.43010689877192 3.66131754308812 -2.94035
H 4.47178151940424 3.44903335999907 -0.485076
H 4.54304545919271 -0.82655875518127 -0.790225
H 4.50014338656970 -0.58586538253751 -3.25325
H 2.35630660231014 0.71797743047273 1.02053
H 2.68669351224936 2.42804645173910 0.662342
H 13.14365900174048 -4.65423889464397 -4.15239
H 14.67909941354516 -5.08534650169087 -3.58073
H 14.53737680632946 -5.01101188832673 -6.06327
H 14.50653544496884 -3.28970460337947 -5.94366
C 6.28004008171633 -1.90305617186235 -4.50901
C 5.50704167163860 -3.19368939165907 -4.639
C 5.51938544711064 -3.88305045495059 -3.31501
C 6.74234928347600 -3.12868459584497 -2.62272
C 6.92625862033589 -1.78487495797897 -3.25064
C 7.53392779997134 -3.67097741875525 -1.58659
C 7.15952692156424 -4.93180825931241 -0.989624
C 7.13392066740277 -4.96123277818960 0.402146
S 7.49644528917279 -3.40395905541112 1.19215
C 9.02615939788340 -3.00722014527952 0.29
C 8.78275239040005 -3.02953172798165 -1.07181
C 10.26811014577014 -2.54565916756645 0.797762
C 11.31346812403755 -2.32109147298205 -0.0670578
C 11.07762264911668 -2.34413324424851 -1.41326
C 9.84184320729634 -2.64534627697995 -1.95851
C 6.95229815196422 -6.20216786999689 -1.64317
C 6.48158247548036 -7.32434993052152 -0.925774
C 6.50390361034093 -7.34794303792156 0.445073
C 6.87754030887709 -6.12765122199546 1.06612
C 7.53100227631396 -0.57251018136444 -2.88625
C 7.63349934414712 0.34194685655051 -3.89962
C 7.19362598223577 0.14756454786584 -5.25135
C 6.40827050028365 -0.96391046582481 -5.50354
C 7.88316914059871 -0.17045431013328 -1.56691
O 8.14881744979787 1.61632465349607 -3.58483
O 7.37601935349050 1.10342715243496 -6.26316
C 4.17379455819505 -3.98197457159894 -2.57484
O 6.95838345633922 -6.17203256205821 2.47316
O 10.34795111234896 -2.29586252578001 2.11086
H 6.04096911659911 -3.97341070752204 -5.36486
H 4.47034905992373 -3.05933722402707 -4.94398
H 5.79662077786234 -4.93482557662992 -3.6003
H 12.30417787160069 -2.04810469256262 0.289271
H 11.89441923419641 -2.20657446613695 -2.15379
H 9.75880125984721 -2.72463880314908 -3.08765
H 7.11592063353624 -6.27169908551643 -2.64797
H 6.05266010054697 -8.16406954205568 -1.47846
H 6.22902977197357 -8.19768329049525 1.05664
H 5.74867772248206 -1.09308348960092 -6.45531
H 7.70604402255121 -1.01993339629453 -0.948153
H 8.95468243179959 0.16823786083381 -1.59742
H 7.25022143602819 0.55821625737286 -1.12068
H 3.63536959928248 -4.76002605189093 -3.14178
H 3.58347013566237 -3.07087368400235 -2.59702
H 4.31957836414035 -4.15129610028336 -1.53636
H 12.63112182395291 -0.09748298155112 -9.15138
