# Supplementary material for: A light-fuelled nanoratchet shifts a coupled chemical equilibrium
Source: Nat Nanotechnol. 2021 Dec 16;17(2):159–65. doi: 10.1038/s41565-021-01021-z (PMC8956507; doi:10.1038/s41565-021-01021-z)
Supplement: Supplementary file 3 — Supplementary Data Set 2. Gaussian output and xyz files for computed structures. [file 41565_2021_1021_MOESM3_ESM.zip › +1-protonated-sampled-sturctures/SRR/1-H-opt_175.xyz]

260   0
energy: -42.780227565519 gnorm: -0.461233
C 11.78209795668523 1.54265694405605 -1.29481
C 12.47647968360014 2.08930203483388 -0.0529106
C 12.29696574793634 2.05361068741507 -2.64772
O 13.52932569879758 1.57663651359840 -2.91263
C 8.65100327286210 3.42657174631998 -4.61358
C 7.18159497503442 3.79335824669001 -4.30871
O 6.28184035719879 2.74946330775895 -4.77119
C 9.43904298968223 4.72599975821663 -5.07081
C 13.45303280302327 -3.51125250094345 2.01065
C 12.98616350150090 -2.15822063610502 2.58086
C 11.93776581307145 -2.33154631417451 3.61757
C 11.61846172389543 -1.09020241489281 4.52762
C 10.22250264349866 -1.02772034621817 5.28845
C 10.03787357154087 -2.11932849895540 6.3456
C 8.51539172782790 -2.40221846912566 6.50636
C 7.79077607821600 -2.96010572842286 5.20883
C 6.43755903907169 -3.52735807352183 5.6075
C 5.88045164200255 -4.39777575650996 4.57166
C 5.73726650084993 -3.78415026605053 3.19311
C 4.75925059521051 -2.59165869350053 3.1737
O 5.38293396376994 -1.40419134761152 3.77628
C 7.59767345729500 -7.65133766403497 2.86227
C 8.50339289976526 -8.25584060380576 3.87016
C 9.86275807655616 -8.57449904661102 3.36238
C 10.83404953604969 -7.40510083338217 3.09614
C 10.87184224484633 -6.99637053338009 1.56917
C 11.62846867545633 -7.98518609919168 0.686055
C 11.42805431168101 -7.40930011137229 -0.679362
C 12.35837812765370 -8.06307001426912 -1.77726
C 12.38747121124931 -7.09134506522976 -2.98105
C 11.29538226745688 -7.25673611714773 -4.06794
C 10.01079012174423 -6.52758951864716 -3.69959
C 8.95135347176440 -6.62686018914437 -4.82413
O 9.40747732564502 -6.13684537053558 -6.09112
C 5.97775944208048 -0.54130081460516 2.85208
C 9.49996164397159 -4.78093303946242 -6.18109
C 6.39613343192030 -0.85782586622672 1.61461
C 6.87632973622411 0.08252468583171 0.749592
C 6.92784765812821 1.44846731710903 1.1083
C 6.59394627050818 1.78188538957774 2.47055
C 6.07496934699174 0.77679749770252 3.22727
C 9.36426911442688 -3.88271993854548 -5.08151
C 9.55285994786820 -2.56204128142770 -5.16017
C 9.90350591288628 -1.94953122844872 -6.36013
C 10.26040056751822 -2.77751802283517 -7.44244
C 10.09454274853654 -4.17727917532395 -7.29602
C 7.67796390062860 2.43758056808574 0.271744
N 7.92612628558331 3.55063597887143 0.836092
C 10.15830670594354 -0.57536626734000 -6.54118
N 10.54819448400720 -0.05318695740258 -7.74949
C 13.45644828638032 0.28593014547647 -3.52443
C 5.38784724126046 2.18887382883167 -3.81421
C 14.75811553645318 -0.27948314437813 -3.73989
C 14.93865637958502 -1.55733150521350 -4.23915
C 13.88239152339681 -2.27332773342142 -4.67049
C 12.57467427826529 -1.69158252481593 -4.62475
C 12.29614536861883 -0.46874820241078 -4.10516
O 14.17091147338714 -3.60037362617373 -5.07781
C 15.26001272355074 -3.98341130050094 -7.93667
C 15.76563991113236 -3.31916229615070 -9.24947
C 16.82337486799796 -2.22405135267151 -8.8548
C 16.21132306374916 -0.80735714792450 -8.74213
C 15.96410765705317 -0.39222479115385 -7.27669
C 15.61483887373620 1.13363812771635 -7.0048
C 14.62888541665414 1.71682648189039 -7.92493
C 13.18555783275780 1.17588345866352 -7.57732
C 12.12960862903811 1.68598662799942 -8.48953
C 10.74307015960547 1.34532863613220 -7.99543
C 3.55923014855700 1.33423781468086 1.47517
C 2.20514633916456 1.96934087150084 1.87566
C 1.66343439768527 3.08692877741781 0.967688
C 2.15093688776929 4.48557466232813 1.3881
C 3.31095447950217 4.91132055188510 0.556621
C 4.26652031210003 5.85136530829877 1.35402
C 5.24528738903247 6.52652753618659 0.421813
C 6.27065850610905 5.51397265531768 -0.0969863
C 7.40958246913297 6.14419180755877 -0.881898
C 8.64737104550568 5.11759652005624 -0.935825
C 8.90808227231501 4.43609937191026 0.405084
C 5.81852396475409 2.16908798427631 -2.45608
C 5.01851140753643 1.57965194242286 -1.52521
C 3.78442430576739 1.00625399635789 -1.84838
C 3.28093167921482 1.18921685790295 -3.15153
C 4.10606648360484 1.65618964296997 -4.17392
O 2.93513784231634 0.36174376927426 -0.920737
C 3.40363680115754 0.25861958075514 0.419853
C 13.41702497679061 -4.11885369738673 -6.19119
C 13.88109893162486 -3.51851110178602 -7.47738
H 11.97171299017066 0.44663731512349 -1.41982
H 13.56673287699129 2.16759224355122 -0.0575223
H 12.14423134137252 3.07012662544606 0.132299
H 12.12240947815952 1.50402117263453 0.87324
H 12.38830871237031 3.14930465943312 -2.65838
H 11.70980283699751 1.84827631970735 -3.58033
H 8.62035549665401 2.83884202735039 -5.48713
H 6.87361432128382 4.66950339831081 -4.92239
H 7.11295019112186 4.19458230862039 -3.24014
H 9.33106775907852 5.37370324421835 -4.16424
H 10.44546435287855 4.44592127462137 -5.13975
H 8.94624171150186 5.23543116793921 -5.91167
H 13.97949579888794 -4.01232687346340 2.82552
H 14.24740933086161 -3.30367412661551 1.18212
H 12.72903208393416 -1.48034375735073 1.73381
H 13.83446538446745 -1.71273223296888 3.08547
H 12.14334447153384 -3.06444996553160 4.45762
H 10.97568778318796 -2.67023445467781 3.22001
H 11.57439427200781 -0.26058247986392 3.91103
H 12.48076204892136 -0.99784773069984 5.15569
H 9.46880324017721 -1.14435684559687 4.44817
H 10.09879802440726 -0.04332634389770 5.86303
H 10.66960641749970 -1.88639806020154 7.26232
H 10.51408734064092 -2.99917088875529 5.89532
H 8.03721390680526 -1.59457080381844 7.01897
H 8.42817397719168 -3.26037759297328 7.18691
H 8.31488721218798 -3.85997921405530 4.79359
H 7.75347108916565 -2.21382578802392 4.41698
H 5.75628263616599 -2.70284841995611 5.87645
H 6.51346965638752 -4.18503317383946 6.51261
H 4.88073910758791 -4.65482113668856 4.96084
H 6.41207876365692 -5.35487428004611 4.42128
H 5.47024801995478 -4.47143111874612 2.39913
H 6.66155663879516 -3.37633390128202 2.84439
H 3.68824636295629 -2.67576787208673 3.5461
H 4.61612383782292 -2.29296001692313 2.17782
H 6.52023383028874 -7.48304154221324 3.11975
H 7.62250890898438 -8.23728401884329 2.0236
H 8.67111486848406 -7.60370463889397 4.70028
H 8.01401779281576 -9.08861100046295 4.28189
H 10.40818962633909 -9.11147245845536 4.18573
H 9.77453708997410 -9.11170126958831 2.38019
H 10.55151390484779 -6.59177258830996 3.73161
H 11.87111263069390 -7.76260822210697 3.32699
H 9.82385720026220 -6.93226441187086 1.30745
H 11.20570038520838 -6.01276262202670 1.30338
H 12.69302978646876 -7.99981137054819 0.963379
H 11.24546718665809 -9.00370376525670 0.71614
H 10.33273789630435 -7.53286053439771 -0.909587
H 11.62407855455228 -6.33709885340191 -0.757154
H 13.42742701958277 -8.24909505543603 -1.40316
H 11.96508712702858 -9.10459842284657 -1.99486
H 12.54718737969414 -6.10768821505892 -2.56549
H 13.43489738657322 -7.13273422077047 -3.45071
H 11.62606002224733 -6.94686038899810 -5.0231
H 11.05454484854023 -8.26867881287552 -4.20467
H 9.55707375964404 -6.80882399374701 -2.72602
H 10.35714234208018 -5.48279023388911 -3.53368
H 8.71964343617714 -7.68154499693601 -4.91833
H 8.04233705715323 -6.05656399901553 -4.59815
H 6.48433988130242 -1.83535696844407 1.20903
H 7.27986479825626 -0.32949164990031 -0.19363
H 6.61973204501282 2.82028640565351 2.78066
H 5.68439526755823 1.01375172830447 4.18832
H 8.96785824835398 -4.31212068556893 -4.17359
H 9.35305785092743 -1.95401781811459 -4.3615
H 10.80023709285112 -2.47441141222510 -8.29685
H 10.35865239549577 -4.82213933244102 -8.13029
H 8.44218097637978 2.20307930505652 -0.426044
H 9.89519199583844 0.08798715535020 -5.73984
H 15.60971020244576 0.31441756125789 -3.37956
H 15.86558932926455 -2.00982988704588 -4.37831
H 11.76667761863156 -2.34480101502258 -4.96094
H 11.28704955769071 -0.12092517209607 -3.92968
H 16.04211772051973 -3.84940956644759 -7.20333
H 15.13964993635316 -5.07732306113108 -8.14743
H 16.30226637591349 -4.13960187868447 -9.68811
H 14.99921584644386 -3.01236510284811 -10.0004
H 17.46476330751335 -2.44517514579871 -8.02394
H 17.52775643295464 -2.11564026672995 -9.68295
H 16.81453891006464 -0.13874015401428 -9.29549
H 15.20722552410543 -0.79638941286073 -9.17416
H 15.11482232756679 -0.98746163736952 -6.91193
H 16.76450111784844 -0.66163366899434 -6.66807
H 15.41902024419973 1.35737954949018 -5.95525
H 16.61618036560521 1.61861570954630 -7.13191
H 14.61258561590362 2.81585929718274 -7.75237
H 14.91900930379756 1.62395128789733 -9.03033
H 13.12033465914798 0.03792531167489 -7.57761
H 12.95510722284762 1.43399000559869 -6.55326
H 12.31734346622651 2.78543817922016 -8.55564
H 12.32062364435086 1.27717535995061 -9.47448
H 10.05237044881559 1.68252761210502 -8.80794
H 10.62858252121722 1.87060961173874 -7.06121
H 4.05859619887050 0.91345543362678 2.3796
H 4.27888126111391 2.05758787675870 1.00559
H 2.32794860790315 2.31779034693783 2.93897
H 1.35723849906899 1.16005791012462 1.979
H 2.10942903326232 2.88732036502635 0.00767557
H 0.56198971539531 2.97460009087742 0.950016
H 1.44456367541834 5.32448332716312 1.5228
H 2.46916292925328 4.44802535827366 2.43074
H 3.83920057705941 4.06939133996629 0.197769
H 3.00416451707362 5.32896905467278 -0.42695
H 4.89218013194133 5.24153794529914 2.04812
H 3.63958566894480 6.32626492433451 2.1054
H 4.75772032485036 6.90327020980811 -0.443556
H 5.76025066515441 7.32597728625928 0.993412
H 6.74466439062643 4.88965377302476 0.726737
H 5.64185365932122 4.82591143105052 -0.699273
H 7.10505167519012 6.43263234163235 -1.86537
H 7.88628675606452 7.01031821782752 -0.35017
H 8.45872769744918 4.35436464181227 -1.74106
H 9.57497428168841 5.64413729042645 -1.20793
H 8.92449139881440 5.09597636845870 1.2314
H 9.89205408541223 3.84525304305198 0.347548
H 6.73449363824805 2.58082535402023 -2.09328
H 5.27238472533768 1.59954373234962 -0.471686
H 2.24800029987774 0.86334020230392 -3.29313
H 3.67884714489321 1.84188449918565 -5.11431
H 4.39965678284697 -0.18623497238538 0.253009
H 2.70420655112286 -0.46257092599150 0.805409
H 12.32462837131020 -3.97341637867460 -5.98737
H 13.51214082963719 -5.21454670590089 -6.25536
H 13.23447714888773 -3.90780094150920 -8.26323
H 13.66124678936596 -2.47965874924188 -7.48314
C 7.79479463305478 -0.43538862566856 -3.38913
C 6.69611752667100 -1.29624593576471 -3.91282
C 6.66960655180180 -2.59137728275780 -3.01697
C 7.96690955777382 -2.43921710236644 -2.17092
C 8.52107622466539 -1.08401111088189 -2.36314
C 8.61763562954749 -3.49119220556268 -1.52045
C 7.98398243798969 -4.64591854626870 -0.895424
C 8.27812324075219 -4.96730629046098 0.387461
S 9.40359241213763 -3.93833939649700 1.38232
C 10.53703550211998 -3.79446699696865 0.0249588
C 10.12991262145134 -3.48070836919669 -1.28591
C 11.89693749922398 -3.92788106731135 0.275039
C 12.84120175353438 -3.78575125543539 -0.813359
C 12.36729355417951 -3.60143486132775 -2.14307
C 11.01815709699940 -3.35205964962847 -2.30263
C 7.03987878037706 -5.46519257615748 -1.54928
C 6.32927192766002 -6.39557519206350 -0.870076
C 6.66676483203646 -6.70299849245090 0.430722
C 7.66905090235140 -6.00275458443085 1.05588
C 9.33857669893102 -0.34373834928604 -1.60021
C 9.52237939217151 1.00983343636725 -1.9379
C 9.00342955586113 1.59132355940196 -3.13332
C 8.10693624772914 0.81152958221942 -3.8608
C 9.93586189579115 -0.80631284053471 -0.300276
O 10.33598112561644 1.82500902869258 -1.20441
O 9.27250563003246 2.92612378186833 -3.45441
C 5.51085714275601 -2.59930197210010 -2.0841
O 8.08000541752073 -6.34358488612064 2.38452
O 12.39579058180741 -4.33614381649900 1.53797
H 6.93995360299073 -1.63667565505551 -4.95215
H 5.76223907257707 -0.77455820635257 -3.9773
H 6.81569991581714 -3.46610884053899 -3.61872
H 13.86416743512307 -4.11461425374066 -0.692884
H 13.00938026213741 -3.58095890497999 -3.0074
H 10.68357048818410 -3.13999157341620 -3.26932
H 6.75858753180994 -5.21752838759154 -2.5494
H 5.67172176375466 -6.99185991846454 -1.40117
H 6.10924745283493 -7.44659076830219 0.946265
H 7.50775432176063 1.27635370730979 -4.59772
H 9.20947577234200 -1.47207992730367 0.158071
H 10.78086764614519 -1.50255049229212 -0.506504
H 10.21140241364750 -0.07421839036980 0.491034
H 4.64193049283748 -2.95024739288565 -2.60106
H 5.34137655588269 -1.59981861780205 -1.74049
H 5.80175093401055 -3.15683375794820 -1.23264
H 10.30106271838767 -0.57975483384029 -8.6375
