# Supplementary material for: A light-fuelled nanoratchet shifts a coupled chemical equilibrium
Source: Nat Nanotechnol. 2021 Dec 16;17(2):159–65. doi: 10.1038/s41565-021-01021-z (PMC8956507; doi:10.1038/s41565-021-01021-z)
Supplement: Supplementary file 3 — Supplementary Data Set 2. Gaussian output and xyz files for computed structures. [file 41565_2021_1021_MOESM3_ESM.zip › +1-protonated-sampled-sturctures/SRR/1-H-opt_176.xyz]

260   0
energy: -42.781945014446 gnorm: -0.445287
C 13.68830555261538 -1.08883960779213 -3.11631
C 14.16041301802013 -2.49307088478309 -2.7813
C 14.62649553508232 0.05983413406317 -2.52105
O 14.61142173248916 1.26117293424978 -3.20936
C 11.61631833152072 -0.79393460090127 -6.20176
C 10.47465677050568 0.11691461236457 -5.76871
O 9.23692882357696 -0.61653479947186 -5.78503
C 12.86297313624848 -0.02686682307912 -6.72919
C 12.37088574340980 -3.36936279559049 4.28747
C 12.66793361602089 -1.84913631266051 4.29988
C 11.38792212546369 -1.01143672909076 4.27725
C 10.43418363068493 -1.34436693313160 5.53242
C 9.02274561856225 -0.96108465650124 5.0884
C 8.01094136582423 -0.71654176707327 6.19617
C 6.56091841924506 -0.46346343789946 5.54816
C 6.08210760139949 -1.12523949485096 4.26295
C 4.69644266380326 -0.66542540375774 3.74898
C 3.95627085034988 -1.38655444338850 2.55372
C 4.72920032331441 -1.22849898106110 1.29905
C 4.64515566446008 0.12567334903713 0.628842
O 5.04184639662901 1.25525702708435 1.47281
C 5.63329381151261 -5.47486940880985 4.89421
C 6.61469112925948 -5.55400385417103 6.11749
C 7.96551061247389 -5.59032809858042 5.60025
C 8.32834089347194 -6.93960769130905 4.96606
C 9.66256123113389 -6.63944661568107 4.23087
C 10.08704306718488 -7.81451957881061 3.3396
C 9.25989507809582 -8.13036295687122 2.15096
C 9.53377652794717 -9.49923583005922 1.50855
C 8.71175731219181 -9.74182709218291 0.286303
C 9.28696068954527 -8.82196101324631 -0.881811
C 10.75111307493085 -9.16132668438368 -1.2945
C 11.10958096995727 -8.58750851344460 -2.64243
O 11.36992136453330 -7.18887086740538 -2.65994
C 6.39041412826085 1.60271149731353 1.58479
C 11.13919571334450 -6.60842463006705 -3.91215
C 7.30721797613443 0.93782652546300 0.752603
C 8.61385727225982 1.27740781114006 0.887491
C 9.09606587594446 2.21522272960312 1.81603
C 8.11354928234784 2.94402860606612 2.56563
C 6.77095967091711 2.56630801349108 2.52882
C 10.05833483020891 -6.86328052328982 -4.79335
C 10.06083126036728 -6.48947743245149 -6.13675
C 11.16928149202823 -5.67296520072275 -6.60429
C 12.16375597849637 -5.21110951243815 -5.68634
C 12.16907904511827 -5.71473005978452 -4.38601
C 10.57838808353558 2.32710257141779 1.80545
N 11.33410427605735 1.94448274179757 0.895727
C 11.23448111428382 -5.24599422926220 -7.94503
N 12.02796188846937 -4.21346987054925 -8.39922
C 13.38175349748399 1.92017817960456 -3.39439
C 8.20236568387978 -0.16938776079255 -4.95239
C 12.14241711305344 1.86726231761205 -2.57837
C 11.05471836346455 2.67459358675348 -2.82162
C 11.14516799277132 3.67415220703009 -3.80919
C 12.31995393232593 3.60318177451857 -4.642
C 13.35481037090056 2.78435763816787 -4.45124
O 10.09618310464984 4.60938389728231 -3.98174
C 8.02653015765686 3.51531034257048 -7.01671
C 8.48006519411934 4.22294049967917 -8.28686
C 9.39120337062920 3.46907338980001 -9.31787
C 8.67992238110269 2.30453924719388 -10.0175
C 9.71949762037462 1.68517697703296 -10.9033
C 9.13283986303731 0.48206589497336 -11.6046
C 9.12790157735014 -0.67988734433304 -10.6661
C 10.50841521008675 -1.43166326692041 -10.6433
C 10.45951437860010 -2.69548826185317 -9.78691
C 11.81328360466732 -3.52375613001050 -9.70881
C 4.09882954301613 3.06878856910821 -1.66865
C 5.46263729252173 3.63828191413556 -1.11257
C 6.52885711761464 4.04918463170012 -2.14394
C 7.87839886995722 4.24709812811211 -1.4785
C 7.77761153937458 5.44605598215719 -0.477527
C 9.00371494670471 6.04379257865138 0.209293
C 10.32695697257815 6.10454308001921 -0.6037
C 11.57952706934655 6.44127095910742 0.261442
C 12.13123411082700 5.15131198213524 1.00391
C 12.56283709610644 3.96233367953370 0.151708
C 12.60793218666203 2.58549912226734 0.836819
C 6.85401140315412 -0.13836721724039 -5.39823
C 5.90067254548020 0.11008553640353 -4.50568
C 6.20224748229459 0.52194737585750 -3.20439
C 7.52473312134801 0.67944988346130 -2.80601
C 8.52902822269617 0.29084018305496 -3.7027
O 5.33786435341894 1.05547724404406 -2.23062
C 4.34182032584416 1.88629859410064 -2.66809
C 9.55753254254700 4.75531619444304 -5.3154
C 9.21356617112630 3.44531550868453 -6.04286
H 13.63284780256386 -1.00867136677357 -4.27654
H 14.37423453283262 -3.05968646570302 -3.66085
H 14.97658423503038 -2.42847944557658 -2.09601
H 13.42698758546660 -2.89082106581817 -2.12262
H 15.66519263748097 -0.29231951883946 -2.49668
H 14.34249957565324 0.15707176171720 -1.39895
H 11.29884561843452 -1.45327863394836 -7.04394
H 10.42444859155269 0.94624892210717 -6.47993
H 10.58871032593609 0.68039738460142 -4.82607
H 12.54530908420011 0.43287767820552 -7.6518
H 13.15355593215260 0.74822292555775 -6.00341
H 13.69247710006434 -0.63486993001793 -6.96355
H 12.05186574537326 -3.62908146942488 5.34182
H 13.18126501024565 -4.03871695475672 3.93899
H 13.14164707414465 -1.67855880208216 3.31908
H 13.18188255721498 -1.51556056015561 5.18171
H 10.72558340441546 -1.23745035644978 3.40491
H 11.53991848774351 0.06050081285894 4.2224
H 10.71513280399449 -0.68183074731275 6.37539
H 10.49248799536977 -2.41545368408388 5.81491
H 8.62978342880337 -1.71661920207653 4.41687
H 9.13629382700757 -0.08799506212223 4.46817
H 8.39330100430452 0.13020144960125 6.86078
H 7.93012558197503 -1.65698181563371 6.74374
H 6.50158552372355 0.55362185781093 5.3162
H 5.74108074630541 -0.56073470125702 6.28462
H 5.95623235288686 -2.14643242273103 4.53966
H 6.85203733824490 -1.06113860193995 3.51109
H 4.74844473153431 0.42622329218147 3.46074
H 4.05207567412693 -0.80041289906556 4.63774
H 3.00750816463160 -0.97745237583136 2.36183
H 3.68173138487347 -2.40369782007668 2.77386
H 4.34435235961050 -2.01168029159397 0.54763
H 5.83044453061981 -1.39133701409133 1.40216
H 3.56923881381033 0.21160449566145 0.388616
H 5.13158110425094 0.18257031010216 -0.319885
H 4.61523434047947 -5.23313889250165 5.27055
H 5.40414408195684 -6.51277416767684 4.51757
H 6.44113881477065 -4.67630770909302 6.72995
H 6.38377877103579 -6.40938846777799 6.77067
H 8.12103060466796 -4.91643443828213 4.73334
H 8.77268395526433 -5.35394091689642 6.31353
H 8.33111493945879 -7.83647566402418 5.58848
H 7.58970155139549 -7.14025956543882 4.19958
H 9.66644628300674 -5.70885272178884 3.66735
H 10.48682123220431 -6.40482189110070 4.93862
H 11.11415120132061 -7.47393051211091 3.05096
H 10.31891958681683 -8.68510822366211 3.95644
H 8.15828965307858 -8.02541066303613 2.35388
H 9.58861919456069 -7.36689299859766 1.42662
H 10.61113385115879 -9.52407491167190 1.14557
H 9.32432725758960 -10.24649902021531 2.31607
H 8.74980840314314 -10.82812816243904 0.0451159
H 7.61708650702105 -9.59906381052079 0.483773
H 8.67033956663190 -8.94257333345608 -1.8736
H 9.06716353186489 -7.76494267733692 -0.667243
H 11.40315842904664 -8.72953489083318 -0.57583
H 10.91513900010494 -10.28834391007460 -1.25829
H 12.03141176452403 -9.05295713429395 -3.02209
H 10.41087943051527 -8.90066658111751 -3.43021
H 7.00961583714562 0.24378528503696 0.00286459
H 9.29297778446949 0.73964969230408 0.240444
H 8.52011968603481 3.59230322536470 3.29201
H 6.07337851550240 3.12391496681271 3.17078
H 9.21317229752478 -7.29432137928078 -4.28346
H 9.25411266296364 -6.87011856158694 -6.77016
H 12.99193664283463 -4.55300956219371 -5.82421
H 12.96414161687617 -5.47546966146411 -3.68399
H 10.96817291078736 2.95549994743156 2.55786
H 10.48561373990798 -5.63242975506818 -8.6792
H 12.08797999266388 1.25661692495149 -1.68005
H 10.08637252668214 2.53247174632622 -2.37474
H 12.36818712662977 4.29965770370463 -5.40807
H 14.25523281560288 2.89565516730049 -5.06281
H 7.54263806258659 2.52224965747971 -7.20213
H 7.12331603747272 4.04541641316497 -6.64648
H 7.64150721933697 4.44744452137339 -8.88189
H 8.94666995045111 5.21273870390330 -8.08522
H 9.82249734996928 4.21734612933027 -10.0581
H 10.31533143398840 3.20443474002151 -8.80516
H 8.34081101541689 1.62673611328153 -9.19068
H 7.78772711082937 2.59307054950731 -10.576
H 10.07849503174728 2.36910955661322 -11.6121
H 10.60769852884687 1.48593790256612 -10.3106
H 8.09103394825578 0.73498185110242 -11.7168
H 9.64889092687230 0.26067546401005 -12.601
H 8.82739776128876 -0.58338538651783 -9.61723
H 8.38087998088438 -1.41589190266753 -10.9882
H 10.79759971049206 -1.71117319155228 -11.6592
H 11.41284322216017 -0.88848599991270 -10.2959
H 10.04658305068249 -2.47923928605443 -8.78444
H 9.66042836172407 -3.44899288862829 -10.0945
H 12.66417446577710 -2.84447161387328 -9.98619
H 11.80315197815949 -4.29179165950860 -10.4934
H 3.58906968566225 3.90006165550611 -2.18799
H 3.45813777207230 2.72867791489852 -0.878039
H 5.79472633611869 2.87994722668429 -0.437554
H 5.32632740026566 4.52588243408417 -0.440533
H 6.76748776582397 3.29624427938328 -2.8624
H 6.24152748802672 4.99987576810122 -2.65081
H 8.18732608678145 3.36896277599335 -0.939073
H 8.69507875183620 4.53097093985593 -2.17349
H 7.20810384656386 6.09269915153769 -1.151
H 7.03398712329893 5.12359562138516 0.175563
H 9.07312649882950 5.35644094542571 1.07053
H 8.67167432843543 7.03635785403770 0.524308
H 10.43592719555020 5.11741577788176 -1.19763
H 10.17296657325107 6.86929393247060 -1.34819
H 12.48404344878409 6.77864798168120 -0.269393
H 11.24671468218349 7.21806938848144 1.01518
H 12.92521706529379 5.38095242337993 1.74486
H 11.22944859913926 4.79552017937090 1.59974
H 11.76783462196185 3.88100718158200 -0.619436
H 13.57779870371861 4.20543622780883 -0.266432
H 12.92587815710509 2.86158145453468 1.8428
H 13.24148105497224 1.86582635914218 0.397721
H 6.68571486542174 -0.40692420926140 -6.42879
H 4.84435126974056 0.00022015696192 -4.79337
H 7.79123709669733 0.98776583972848 -1.89361
H 9.58096802209502 0.24755296954758 -3.31876
H 3.42147093607391 1.23524970441343 -2.83734
H 4.72214610840156 2.24694343793655 -3.64728
H 10.23577772225953 5.41762111250047 -5.84409
H 8.62860142318818 5.27825712850684 -5.13905
H 10.12572932550047 3.19212465470399 -6.63229
H 9.09531880147280 2.67480807386725 -5.2831
C 9.11677120375205 -3.39058357836164 -3.79501
C 7.79012490674583 -4.04063842350644 -3.99201
C 7.13181204170669 -4.06636862565366 -2.546
C 8.43430878832801 -3.96441066224645 -1.6535
C 9.48415712694359 -3.28243013458162 -2.39975
C 8.60434202557533 -4.58123169780196 -0.407737
C 7.39730890948773 -5.00254547068078 0.399704
C 7.31796363681130 -4.61243762072806 1.71669
S 8.47149057683652 -3.37252123965982 2.21321
C 10.00712585581492 -3.92513771791285 1.48103
C 9.90863364689585 -4.56069335117101 0.238128
C 11.25822342557104 -3.96925128442442 2.1807
C 12.35228167202069 -4.56141210822356 1.57841
C 12.21202081535454 -5.23025123636527 0.387472
C 11.02422411625267 -5.24017415997734 -0.292645
C 6.42716372625733 -5.88761995279365 -0.169741
C 5.34027275732873 -6.24626203173526 0.599987
C 5.27099880706503 -5.88760006899934 1.96134
C 6.17965362940237 -5.01058513630966 2.51564
C 10.55215236237908 -2.45559020019508 -2.08045
C 11.38666067618400 -1.85061467269824 -3.03462
C 11.22707570667193 -2.24872938742683 -4.36702
C 10.08394675341865 -3.00348588925462 -4.67883
C 10.66931606324071 -2.01313412165058 -0.739115
O 12.34564055002453 -0.77422420758463 -2.72563
O 12.14244897682466 -1.78688446008552 -5.30219
C 6.21753680509779 -2.88352162608281 -2.3249
O 6.11676022976627 -4.56656311807025 3.81592
O 11.19020250797018 -3.67439626605277 3.5869
H 7.81694168553201 -5.01530119265026 -4.51958
H 7.16749596936813 -3.35521033345268 -4.48898
H 6.69251139734133 -5.02259332126604 -2.24791
H 13.24870524342365 -4.71761123529238 2.16626
H 13.09608661176240 -5.58879690226145 -0.168102
H 10.97745815874169 -5.66872014689155 -1.28854
H 6.58558016877571 -6.33533302516478 -1.11968
H 4.59936724856218 -6.87806910795640 0.216305
H 4.40978864978843 -6.22512452061059 2.58246
H 9.80740957144226 -3.02229664822769 -5.68945
H 9.65120002811903 -2.00346433899895 -0.277669
H 11.24813294739919 -2.64516279870117 -0.10803
H 11.04597128954338 -0.98392794908401 -0.655043
H 6.05746459760056 -2.78465674379319 -1.27485
H 5.19037038678725 -2.86213005399839 -2.84145
H 6.68566049621499 -1.97111647965870 -2.605
H 12.21574813949809 -3.51065166265523 -7.6897
