# Supplementary material for: A light-fuelled nanoratchet shifts a coupled chemical equilibrium
Source: Nat Nanotechnol. 2021 Dec 16;17(2):159–65. doi: 10.1038/s41565-021-01021-z (PMC8956507; doi:10.1038/s41565-021-01021-z)
Supplement: Supplementary file 3 — Supplementary Data Set 2. Gaussian output and xyz files for computed structures. [file 41565_2021_1021_MOESM3_ESM.zip › +1-protonated-sampled-sturctures/SRR/1-H-opt_177.xyz]

260   0
energy: -42.779938596367 gnorm: -0.461661
C 9.69738279961794 2.49066864024124 -3.4667
C 9.74521065566861 3.57579818681074 -4.49503
C 10.54595961884580 1.34688841280705 -4.07823
O 11.82666181986645 1.75181721726814 -4.70459
C 6.60311138707322 2.33387861706735 -6.79233
C 5.09773544958205 2.26157420512125 -6.55659
O 4.53919324787044 1.19540755509011 -5.78117
C 7.02280639482907 3.65482254288554 -7.4803
C 11.30287760839790 -1.92596915518548 2.96228
C 11.10195759194463 -1.37275796267770 4.36126
C 10.72706067729739 -2.47562936865727 5.26306
C 10.12978523487990 -1.84337607284395 6.54466
C 9.70493198424851 -2.91003599034150 7.57678
C 8.70330492200671 -4.01927617207848 7.13028
C 7.25822471014435 -3.48614313338911 7.21675
C 6.26818607260015 -4.60845554604953 6.71977
C 4.81602031041197 -4.17401131839945 6.36327
C 4.19051481078375 -4.70663247077806 5.10104
C 4.72703570019987 -4.16444950133815 3.83584
C 4.34190681989544 -2.65639246898212 3.62242
O 4.97589479630061 -1.77681136833083 4.61519
C 7.29109145510322 -6.91819101860753 2.89343
C 8.64793613378067 -6.20909298208876 2.85285
C 9.82432315339322 -6.99779440662638 3.45309
C 11.11861724316454 -6.24889302468485 3.69376
C 11.72909600510802 -5.87189654052987 2.40826
C 12.00781343393614 -7.11184299208017 1.43844
C 12.06120387722174 -6.64048293381094 0.0286117
C 10.82917176804237 -6.12294082771714 -0.488455
C 10.77939273872558 -5.73061825835075 -2.00792
C 11.02884413555074 -6.88954352966534 -2.95603
C 10.95691402854652 -6.31140700096989 -4.43424
C 11.99909588307151 -5.28425739445850 -4.77311
O 11.81331244117463 -5.01030967744655 -6.12277
C 6.03384045084655 -0.98970738706673 4.24087
C 11.04376158354674 -3.92132703791305 -6.46715
C 6.82855164020029 -1.12463756399703 3.0728
C 7.83902860848202 -0.30516196012501 2.7024
C 8.28504307535921 0.66371155975005 3.64434
C 7.52495997336195 0.74844975585658 4.81877
C 6.39179990485065 0.03311463090169 5.07517
C 10.26135615205711 -3.16401429565289 -5.5236
C 9.69193568242442 -1.98329940418262 -5.88944
C 9.75238845986921 -1.55006226546504 -7.18319
C 10.29203634792860 -2.41186784211222 -8.13227
C 10.96571365367923 -3.51794774808488 -7.75594
C 9.46463162834120 1.52152076949458 3.31653
N 10.21002061827100 1.21025114216863 2.37394
C 9.54603344256589 -0.20016088294564 -7.51643
N 9.86514995158059 0.27494972490111 -8.76958
C 12.82131311912999 0.72913942201248 -4.79759
C 4.47377146304387 1.43136735659907 -4.36877
C 14.17585988178055 1.00653692989884 -4.54898
C 15.13914889926819 0.04348624301140 -4.62034
C 14.77889787046093 -1.29397666204790 -4.77195
C 13.47766414773986 -1.64597022799130 -5.10666
C 12.48038030112042 -0.65371413637576 -5.09586
O 15.74476451322920 -2.29417671735683 -4.56969
C 16.54898455856256 -3.54936690093792 -7.30908
C 16.35928379381854 -3.41904908125917 -8.82315
C 15.54725291542098 -2.24094616555949 -9.28512
C 16.00066915870372 -0.84633740671953 -8.78712
C 15.04258447766063 0.32703829046782 -9.18455
C 13.99050746641385 0.64327063811877 -8.1798
C 12.95411542933353 1.58040953394283 -8.75071
C 11.91903609738379 2.08916406289367 -7.63281
C 10.61985640106814 2.64647788195160 -8.1265
C 9.87204958746478 1.71079280127451 -9.04442
C 4.77140904561768 1.85898000930934 2.20787
C 5.42022307994052 3.21086135796193 2.35058
C 6.85813329752315 3.28896247492630 1.85754
C 7.44195835057050 4.73932213190849 2.02843
C 8.93614429421481 4.94371887274977 1.70532
C 9.20233896116049 4.58206675085760 0.221993
C 10.61379972331943 5.10538968389089 -0.259078
C 11.97331721447518 4.50987694620600 0.365326
C 12.33840794139538 3.10123757561628 -0.0296142
C 11.33168056739257 2.04056236664421 0.403436
C 11.33979927494632 1.89483615388095 1.9686
C 5.12062238269732 2.49643989182537 -3.73645
C 5.39568026233994 2.54650877014884 -2.41685
C 4.94917234827065 1.49271510656930 -1.62305
C 4.18063559955525 0.51142620068392 -2.19656
C 3.94221025556935 0.36628896906101 -3.56327
O 5.38588173046457 1.39099440663026 -0.253856
C 4.34614327545503 1.49620056475622 0.75724
C 15.45403740381664 -3.62132812172231 -5.02554
C 15.28112994193369 -3.87085972774429 -6.58398
H 10.24776776425738 2.80381614732832 -2.58377
H 9.39902600586108 4.45460001129759 -4.02674
H 10.82629624891723 3.70989436211722 -4.79857
H 9.11468668993282 3.45430083189439 -5.34843
H 10.01715823910440 1.09286098510766 -4.98379
H 10.69661716016294 0.50302675185116 -3.38172
H 7.14030208014726 1.47942136850823 -7.35314
H 4.58425412650784 2.13956179880013 -7.57742
H 4.78836037546612 3.30041169182540 -6.24023
H 6.56997957521398 3.76228482973605 -8.4627
H 6.92999563674995 4.52725477554807 -6.79737
H 8.12063567105680 3.61872344654604 -7.72696
H 12.26856884857332 -2.48609915928655 2.94875
H 11.41440773496989 -1.09426564975802 2.23383
H 10.35310639177249 -0.57121964928673 4.22215
H 12.04464763829120 -0.82157943486250 4.73224
H 11.57942148038351 -3.13818034599965 5.47194
H 9.86440865897902 -3.04531567389734 4.78163
H 9.19478072080208 -1.30168806320045 6.29207
H 10.73024726871886 -1.07553734372043 7.01322
H 9.20703527183334 -2.41424516860220 8.48927
H 10.63819463678308 -3.24675536591088 8.04872
H 8.74330610483623 -4.86796654413438 7.73578
H 8.83045011088159 -4.27050665979586 6.07102
H 7.18101330503589 -2.54891667254992 6.6112
H 7.00695562784911 -3.19747992229641 8.252
H 6.17407458291422 -5.32395316607537 7.57005
H 6.61189146496971 -5.21208118141484 5.82429
H 4.77183152800830 -3.04308062025612 6.38866
H 4.15163199581125 -4.27778686740039 7.28609
H 3.12849677518151 -4.44344608629053 5.01101
H 4.33308999166815 -5.77113068508843 5.17308
H 4.50901770773125 -4.68051027353750 2.87573
H 5.86308524341617 -4.23175207915281 3.93151
H 3.29530340310290 -2.61495809237789 3.71108
H 4.49098442473311 -2.43264730243079 2.60357
H 6.88194254961634 -7.09274423268923 3.86901
H 7.26083951415038 -7.95763571274073 2.46734
H 8.83540441376073 -6.09350489785133 1.8202
H 8.44160671242496 -5.13471282623643 3.16982
H 9.52607602345807 -7.27204602348286 4.49207
H 9.92415217714784 -7.98790909976144 2.92988
H 10.88810029982059 -5.31561126209717 4.16916
H 11.91255464571568 -6.78051917397115 4.34791
H 11.12145607607112 -5.16739213016772 1.81488
H 12.80073676607403 -5.51952230433031 2.59896
H 12.82051934575338 -7.70766451437986 1.78981
H 11.23599847918999 -7.86241382856505 1.46072
H 12.86733457655218 -5.88076556797689 -0.145295
H 12.33008900493773 -7.53063319633055 -0.553937
H 10.06676642063392 -6.87768953923231 -0.241836
H 10.39365181199905 -5.35055140120504 0.171463
H 9.88123434521699 -5.30666093867976 -2.18674
H 11.52810943603295 -5.00827342069083 -2.22547
H 12.03677798441187 -7.19447968642743 -2.77022
H 10.22623938256775 -7.61981043612014 -2.84383
H 11.37076803507022 -7.01478974401535 -5.16483
H 9.92444603907542 -6.03218693002886 -4.75295
H 12.00901252220855 -4.39845649290396 -4.15906
H 12.97720167784192 -5.78973151849764 -4.83464
H 6.44875856814176 -1.86762652856254 2.38066
H 8.46667355678776 -0.47125921568743 1.84737
H 7.97613224915770 1.45659722762754 5.53565
H 6.01111446372243 0.07734503274554 6.07387
H 9.96986252122332 -3.68223754866012 -4.59559
H 9.16958824453617 -1.45043610873755 -5.18475
H 10.15072748278936 -2.26640513055083 -9.18575
H 11.38584234887303 -4.29546910023504 -8.43017
H 9.65621129035164 2.38609257107523 3.97295
H 9.24956952216954 0.51684114970003 -6.79604
H 14.42570668430469 2.06888692060662 -4.42855
H 16.18424189899154 0.29390119266524 -4.67644
H 13.13522649887142 -2.63283743101824 -5.26164
H 11.52800243656341 -0.76321845966948 -5.58321
H 16.86643855847550 -2.56366573304433 -7.00148
H 17.36491300645177 -4.28795944615491 -7.12845
H 17.26628550498355 -3.42290010849456 -9.36809
H 15.81368995451908 -4.24485787863826 -9.27586
H 15.41072191507165 -2.12825674696782 -10.4172
H 14.53010775950177 -2.38907286333362 -8.87719
H 16.13567653242675 -0.88262560292877 -7.73219
H 16.95891534774708 -0.69455937545945 -9.30188
H 15.64542268015685 1.23992905476513 -9.32098
H 14.42456653600307 0.12664039088747 -10.0657
H 13.53907284430333 -0.28633123637346 -7.78897
H 14.48745039198540 1.20747098439339 -7.32648
H 13.39855779501033 2.45509154537451 -9.27731
H 12.34678588927464 0.94908620854738 -9.43331
H 11.62231821825079 1.24953917072738 -7.02283
H 12.42623762424649 2.75659055229298 -6.92362
H 10.08919066320196 2.82213071939517 -7.23078
H 10.62911131032614 3.67138779641917 -8.5058
H 10.27967936139498 1.79416680425910 -10.0864
H 8.81555977158547 1.96082519317774 -9.1273
H 3.83611561373884 1.88416897018951 2.78545
H 5.34407385536828 1.08465504158229 2.63454
H 5.47606069182212 3.36174432923302 3.4005
H 4.85833141293864 3.99586958875158 1.86518
H 7.40681093063642 2.44205226355161 2.31999
H 6.71913764128109 3.05084324077987 0.82472
H 6.81892926471373 5.49934384828607 1.47177
H 7.32887794155330 5.03549167524406 3.06624
H 9.23299037861038 6.01878730762176 1.77986
H 9.61830660860532 4.47891803360305 2.41347
H 8.48863380245756 5.14468245420308 -0.458516
H 9.15310503781247 3.49133525533198 0.00482567
H 10.58855320893783 4.99579719874496 -1.34673
H 10.51916911714391 6.19599794385079 -0.164268
H 12.85231706637447 5.20397138399176 0.321274
H 11.81161967120568 4.45759104762227 1.4242
H 12.46160227197977 3.13926414931803 -1.10013
H 13.34454280703427 3.01238032319796 0.376856
H 10.31385633992124 2.05060737707747 0.0420048
H 11.64754115278737 1.12595361488018 -0.091895
H 11.36700507517051 2.91768827468551 2.42096
H 12.32986082166190 1.45903805725068 2.33355
H 5.63197906529500 3.15711381320686 -4.34379
H 6.05959691837363 3.29886569788309 -2.05048
H 3.70441661607608 -0.11892828949282 -1.53853
H 3.44861862308289 -0.51291000244634 -4.00888
H 3.86911473602377 0.49185940406787 0.771608
H 3.56374057818342 2.05730391948797 0.361354
H 14.57318701489270 -3.89682941845515 -4.43771
H 16.33441695805458 -4.17475163998880 -4.74727
H 14.79988193501792 -4.83200395701416 -6.89553
H 14.56165481843701 -3.14649239244592 -6.95947
C 6.72627210112156 -1.43320958757745 -4.67561
C 5.93867844076179 -2.62105138027819 -5.01777
C 6.19447140936195 -3.61721128904506 -3.83352
C 7.08108483672623 -2.85993147091945 -2.82565
C 7.24794999188481 -1.51534340903506 -3.3747
C 7.72071965579167 -3.40996745003193 -1.71601
C 7.30077677843709 -4.78858914810051 -1.11861
C 7.17799473002586 -4.91382326402197 0.252197
S 7.50835180710208 -3.56930419121342 1.21917
C 8.95061610428783 -2.96910983928882 0.335843
C 8.90742318139754 -2.88413011635434 -1.01284
C 10.16292163031328 -2.79999170052518 1.04063
C 11.31255467154428 -2.54707241629258 0.307547
C 11.28409658172277 -2.47103726657011 -1.02662
C 10.09563715584627 -2.66617343618032 -1.73075
C 7.08327009066581 -5.89408810243885 -1.92084
C 6.68796387938369 -7.10699650780311 -1.38848
C 6.46821886158169 -7.18621438174931 -0.0544703
C 6.71072977677054 -6.11722623135624 0.874059
C 7.71892739297915 -0.30799593821471 -2.78989
C 7.79164399041097 0.87607684075622 -3.54123
C 7.25425197654628 0.94660540380006 -4.86748
C 6.70430221740498 -0.22382915102063 -5.40138
C 8.01219131796171 -0.26781124069976 -1.39563
O 8.35940508499853 1.98322431917111 -2.94212
O 7.25958092990924 2.22802160572095 -5.48321
C 4.87983103177260 -4.04083731336823 -3.18101
O 6.37850597342057 -6.10773167836280 2.28531
O 10.15154168289250 -2.65091870644950 2.42615
H 6.27183026073528 -3.00951751589202 -6.01448
H 4.92147475499093 -2.29593106939645 -5.14474
H 6.86955569688950 -4.41922993325052 -4.15883
H 12.24828554391111 -2.36663505761985 0.813613
H 12.16954644311373 -2.36224726446598 -1.57985
H 10.04867223774180 -2.48195683317412 -2.79986
H 7.37198341614980 -5.91352680059133 -2.96871
H 6.63272234626999 -8.04615953677287 -1.93696
H 6.03694333514658 -8.13943334152202 0.41075
H 6.25081098023269 -0.16408561916251 -6.31784
H 7.39453615505704 -0.87027211869247 -0.798903
H 9.04645447328193 -0.56888488658612 -1.20808
H 7.82298043841400 0.73372391293029 -0.991705
H 4.22682101451657 -4.59985744811305 -3.93177
H 4.26466588435543 -3.23005194358351 -2.87062
H 5.15419941946171 -4.75119302869318 -2.37778
H 10.59416137681292 -0.19707819793924 -9.28736
