# Supplementary material for: A light-fuelled nanoratchet shifts a coupled chemical equilibrium
Source: Nat Nanotechnol. 2021 Dec 16;17(2):159–65. doi: 10.1038/s41565-021-01021-z (PMC8956507; doi:10.1038/s41565-021-01021-z)
Supplement: Supplementary file 3 — Supplementary Data Set 2. Gaussian output and xyz files for computed structures. [file 41565_2021_1021_MOESM3_ESM.zip › +1-protonated-sampled-sturctures/SRR/1-H-opt_178.xyz]

260   0
energy: -42.809846838571 gnorm: -0.427337
C 12.87461821112194 0.95898032725358 -1.86842
C 14.18919798944076 0.81270066160524 -1.07468
C 13.29200086729487 1.70168212557785 -3.14594
O 14.30467308938698 0.93203852281096 -3.78222
C 10.20848927168956 3.80514432752700 -3.42134
C 8.81822555240818 4.44126309881087 -3.54871
O 8.24161988310724 4.34812997992841 -4.85989
C 10.91629600051013 4.17225323989337 -2.10765
C 14.31035408457651 -4.59287398831730 2.05586
C 14.62164135396016 -5.30024329710416 3.3362
C 14.38958994497565 -4.37593553672769 4.57751
C 12.89192704251722 -4.29452336410587 4.87332
C 12.32102472870118 -3.35519451378163 6.01901
C 10.78786360665466 -3.45186254570777 6.17308
C 10.23221826783643 -4.85212125433684 6.45053
C 8.80949404652008 -5.14152170005895 5.9225
C 7.77594120497932 -4.48401114732765 6.84552
C 6.36672818614361 -5.05427032054402 6.67754
C 5.71383656020534 -4.60548214312799 5.40151
C 5.59637374665162 -3.15809488751626 5.23463
O 6.63738583050224 -2.25536922073379 5.46829
C 8.38558606329353 -7.77088880702195 3.51426
C 9.77044050939666 -8.29163671248812 4.11992
C 10.97897308320305 -7.71707741314109 3.36076
C 11.21259300143877 -8.71898660654592 2.12898
C 11.98031002959788 -8.22109724317203 0.919055
C 11.20381103053132 -7.29562377364040 -0.0234785
C 12.07857783569496 -6.94332413910360 -1.29704
C 11.48173919076029 -6.31415421229883 -2.48775
C 10.30755408188921 -7.02969842964475 -3.10599
C 9.77470342981128 -6.11124691598382 -4.28302
C 8.35463044879610 -6.55623704241220 -4.67422
C 7.70870487746061 -5.38750355890788 -5.40964
O 7.84185425351428 -4.17275982359026 -4.65877
C 6.95849808851362 -1.32863541018445 4.40086
C 7.95530566234042 -2.96423634904986 -5.37304
C 7.77566185417859 -1.82577534385805 3.42796
C 8.06698333426705 -1.05367128610475 2.33037
C 7.60089672402518 0.23167573757054 2.13955
C 6.79193651156486 0.68363596012982 3.23506
C 6.44369330851647 -0.02170598921923 4.28556
C 7.38765013888362 -2.67544948988486 -6.65831
C 7.61954389623605 -1.50459215676872 -7.27788
C 8.41019301776284 -0.47639919122660 -6.66465
C 8.97498694489281 -0.79162701204679 -5.37185
C 8.82173350467870 -2.02373943405809 -4.83261
C 7.88912380371414 1.12312012298962 1.05107
N 7.62362450641325 2.38288381995668 1.07504
C 8.62878275365086 0.81635830312584 -7.32535
N 9.62127485427937 1.54102537314349 -6.81618
C 13.85290059527057 -0.29513881155372 -4.30032
C 6.84746538277343 4.21063169344800 -4.91055
C 12.63230398577822 -0.55588877364292 -4.88468
C 12.29433484576836 -1.79594905696813 -5.32645
C 13.23468707590245 -2.81040711291183 -5.27389
C 14.55722748690699 -2.52587419601230 -4.8644
C 14.82737738277229 -1.28810576436785 -4.34767
O 12.99548605379200 -4.12177470820496 -5.73874
C 14.97915941693637 -3.81775918558586 -8.17279
C 14.69358047477186 -2.37031247160928 -8.58414
C 15.95501883894798 -1.58914609234000 -8.52739
C 15.75268749200035 -0.11223420822500 -8.79187
C 14.86496586266542 0.61216270998781 -7.81169
C 14.86595727127966 2.12628641654981 -8.00385
C 13.87168883461712 2.97863499696711 -7.1887
C 12.44788717280777 2.56119414816177 -7.57618
C 11.36190793131390 3.31278998007013 -6.75032
C 9.93678128028928 3.04079438147434 -7.00105
C 0.31656858057613 4.59678059674742 -4.12846
C 0.19275188615814 3.66791662702265 -2.94099
C 0.63040738960336 2.21524641971577 -3.36809
C 0.64590085155526 1.25231481206428 -2.08904
C 1.44268576620775 1.87936298217185 -0.978194
C 2.88484314805599 2.03382067608825 -1.42593
C 3.64709650082120 2.90466804572380 -0.381258
C 5.07891033543317 3.34635500647937 -0.760071
C 5.71151117610367 4.05751262028988 0.428748
C 7.20652678092843 4.49432811225759 0.0306877
C 8.07823715229820 3.23427945250642 0.0815975
C 5.99551720727029 5.21625083478412 -4.56292
C 4.63222815939073 5.11806964375994 -4.58859
C 3.98111909839489 3.89969780605889 -4.78131
C 4.79954113797970 2.85438142134013 -5.2143
C 6.16827080315107 3.01262459889236 -5.33697
O 2.54810090390371 3.72776992855834 -4.76088
C 1.76902414407664 4.80936701694414 -4.42534
C 12.63872806809023 -4.22851874359727 -7.16914
C 13.82062946940101 -4.79603635597294 -8.00867
H 12.49404106857437 0.00781024831595 -2.23043
H 14.60827861647025 1.75182798574841 -0.753496
H 14.13056298398318 0.27051240797285 -0.100808
H 14.95349671168184 0.31249858265367 -1.69917
H 13.71975694600852 2.70985617895876 -2.85761
H 12.44324562511585 1.93251676138733 -3.76922
H 10.89141282213699 4.22483738661253 -4.16504
H 8.86556231314760 5.50215696104600 -3.30961
H 8.17828815974347 3.92045256852205 -2.88572
H 10.92840103373837 5.22114095458434 -1.9042
H 10.55947672265291 3.72055992121883 -1.20749
H 11.97874409818991 3.85793937021158 -2.08026
H 14.54691624602344 -5.29528656707247 1.25398
H 15.00597051047028 -3.73617815306732 1.94808
H 15.62655272815493 -5.71731970905250 3.28138
H 14.00446900344575 -6.18961934025088 3.35815
H 14.84346606226442 -3.45784621825122 4.36197
H 14.94487499422966 -4.72287293637703 5.41628
H 12.63757914910885 -5.30895642190625 5.27588
H 12.34782406990325 -4.06721121010169 3.98685
H 12.62162627829545 -2.28728072811248 5.8961
H 12.74229539982906 -3.69656163030066 7.01432
H 10.39843903085316 -3.11396445483675 5.15673
H 10.40555174760242 -2.66476515149420 6.93532
H 10.17118944990862 -5.18719137027480 7.54122
H 10.97659321463576 -5.60123315437161 6.12985
H 8.56311409588850 -6.19374527983943 5.97535
H 8.77372138756852 -4.92601856296668 4.86274
H 7.72385645736018 -3.38985097045142 6.83729
H 8.14219589111837 -4.69334282739583 7.83659
H 5.74846539929157 -4.90225415501145 7.56964
H 6.47099572634330 -6.16965244450707 6.66543
H 4.77289442156387 -5.17613499249477 5.17176
H 6.35365263529796 -4.96716662064771 4.64068
H 4.84521213912308 -2.81737962546123 5.99747
H 5.15988090372627 -2.96914552943545 4.29073
H 7.54012207435207 -8.19950275724529 4.08986
H 8.10892440559122 -8.02883731908100 2.42914
H 9.77179374285546 -7.83553681370619 5.10018
H 9.88525150100247 -9.39956871154468 4.1595
H 10.84719131915360 -6.68114540772870 3.00122
H 11.90271994389873 -7.71622345146385 3.99475
H 11.78499672851003 -9.60136545075103 2.48171
H 10.26608035143605 -9.03758257438361 1.65446
H 12.99539106363669 -7.81958036636337 1.18267
H 12.32597780535368 -9.11167222123983 0.330723
H 10.25801642090528 -7.71270408467327 -0.48613
H 10.96481302870728 -6.39576799192604 0.543042
H 12.86227573178908 -6.30713056407190 -0.901718
H 12.57114190123354 -7.90958228657437 -1.53555
H 11.28201676566661 -5.25160680830513 -2.31746
H 12.26088137791979 -6.33765977657197 -3.23601
H 10.66667927022369 -7.94324851293801 -3.5694
H 9.51724848187593 -7.25860259946318 -2.34632
H 9.68411728368877 -5.15903845900554 -3.83515
H 10.45783695523629 -5.94253583017293 -5.2044
H 8.44679197421950 -7.39053382522744 -5.30813
H 7.76073399390823 -7.00742948873865 -3.83409
H 8.18597754690174 -5.20947411246185 -6.43379
H 6.64231376191069 -5.62186009923612 -5.58804
H 8.03799643701855 -2.84314945614693 3.42198
H 8.72464856245521 -1.55292066042877 1.65466
H 6.32028185988144 1.67219902551054 3.26476
H 5.80944695646953 0.42257418849230 5.0496
H 6.75241987842217 -3.45861343346644 -7.1644
H 7.15238709140738 -1.29457348849033 -8.22043
H 9.64788102228270 -0.13119926293265 -4.88238
H 9.11883977311946 -2.19252508318166 -3.82669
H 8.69273128395846 0.78201863398768 0.328397
H 7.91726931742465 1.31074106544086 -7.94709
H 11.85456415624937 0.19882948103979 -4.75029
H 11.30506819667007 -2.02565437038431 -5.66074
H 15.34760586896354 -3.28125678704189 -4.77937
H 15.82640210777682 -0.98413910989014 -4.07199
H 15.44148450273463 -3.67387965454130 -7.20161
H 15.69523532110933 -4.32596627186354 -8.88371
H 14.13897912914631 -2.27498829910726 -9.53363
H 14.04186763933190 -1.97027372544783 -7.82969
H 16.47900208501525 -1.78789431717233 -7.56979
H 16.67677583014998 -1.96961846605819 -9.24855
H 16.71180715466298 0.40178867567790 -8.71238
H 15.29093033509108 0.07236528204720 -9.80464
H 13.85058336864996 0.23937794768719 -7.62089
H 15.25964662593921 0.36891727095661 -6.80405
H 15.90054472721265 2.32691023416788 -7.72414
H 14.76924394386304 2.38328951489269 -9.13423
H 14.10578205718871 2.82139178685915 -6.09598
H 14.05250605345104 4.02130964247574 -7.32176
H 12.22961257578804 2.66140112788614 -8.67935
H 12.45036073967581 1.48335485890409 -7.382
H 11.58820911705202 3.14371594849085 -5.71297
H 11.50922096389963 4.37782642005845 -6.75591
H 9.63925518044694 3.36536925125138 -8.03273
H 9.37498534553831 3.67245694040953 -6.25279
H -0.10862215935496 5.60101299246020 -3.89946
H -0.17587454004527 4.17608532499104 -5.04274
H -0.85760391090080 3.69169239563522 -2.62214
H 0.80389807820079 4.08061082200436 -2.18962
H -0.09649962537598 1.80386738960393 -4.12918
H 1.55392462162672 2.24291664147402 -4.04546
H -0.34896240893715 1.05977021956950 -1.72295
H 1.00853517314717 0.27837846104024 -2.48084
H 1.12080646770838 2.83716866411706 -0.652065
H 1.42803210929812 1.19251286678793 -0.169966
H 2.84810228086679 2.60594227963402 -2.375
H 3.42644088258483 1.08829739123209 -1.76362
H 3.03218024493572 3.81470271266265 -0.222562
H 3.71481083856828 2.33136059150814 0.567987
H 5.65812617208088 2.43798148756302 -1.08271
H 4.96633306048965 4.06252764108128 -1.6047
H 5.11620281917399 4.94800074217857 0.663341
H 5.70848848415649 3.50200756917871 1.31265
H 7.27384337325932 4.96237548332237 -0.986876
H 7.71454575907094 5.28965364591217 0.619782
H 9.13408888077849 3.43111659626211 0.283647
H 8.04660996588241 2.70905626286633 -0.87573
H 6.49963306150083 6.21957941941808 -4.49398
H 4.00208274399357 5.98681996140361 -4.40512
H 4.32996381935421 1.98053805177728 -5.6206
H 6.75640573631296 2.28504476390505 -5.93616
H 1.90237776005226 5.55854759642408 -5.22355
H 2.28978577037413 5.26393305336227 -3.56444
H 12.43057051979787 -3.16011048298416 -7.53869
H 11.73072504867856 -4.79042173771914 -7.28248
H 14.03435501559652 -5.65396897601370 -7.44929
H 13.43023253910650 -4.99617250307878 -9.00346
C 8.05619906882994 -0.02941541343688 -2.05198
C 6.65320339853518 -0.60165215678402 -1.97446
C 6.73115386022972 -1.81294412095216 -1.086
C 8.23316259917757 -2.02987137022141 -0.739225
C 8.95029296588898 -0.78911871275723 -1.26222
C 8.88102135809119 -3.19207605133769 -0.290893
C 8.10404003059222 -4.20952060964046 0.416697
C 8.60540859349306 -4.78284307124213 1.65206
S 10.08042743583761 -4.12242433283793 2.34157
C 10.93852557841268 -3.79160265849114 0.864174
C 10.31378435006698 -3.28924321826939 -0.25639
C 12.34031051854836 -4.02563312950851 0.804158
C 13.09508292838161 -3.76604560671719 -0.35116
C 12.42119244583929 -3.18027612011259 -1.40282
C 11.01841683413085 -2.99793890870979 -1.43494
C 6.92292370878747 -4.74003708680356 -0.0714317
C 6.19546027305854 -5.68905335427156 0.671662
C 6.71063562414095 -6.32675007632403 1.833
C 7.93904176471301 -5.79717025712882 2.30768
C 10.24535693500040 -0.20042802627543 -0.995178
C 10.57549115663156 1.00401182436169 -1.70974
C 9.71602220096614 1.48178752002661 -2.69978
C 8.41304220344240 1.05358817312081 -2.81859
C 11.01191498237695 -0.52875869078152 0.207218
O 11.76379778214558 1.63065914242947 -1.32105
O 10.28196505209635 2.38762987267440 -3.64154
C 5.77237340306259 -1.76009556407596 0.123126
O 8.35607003889992 -6.30455164098815 3.574
O 12.97780586749291 -4.30873495134890 2.09678
H 6.26907888884949 -0.97880728783256 -2.95712
H 5.87726234440052 0.01764801782987 -1.51644
H 6.42976387814755 -2.69166624219384 -1.69433
H 14.20477446583924 -3.78597093402211 -0.334515
H 13.01245631234701 -2.67718508608149 -2.15551
H 10.47754947581538 -2.53527452801143 -2.26896
H 6.55542025630663 -4.39537019581299 -1.03464
H 5.28226187428106 -6.15431425921847 0.287676
H 6.10704754345957 -7.02080470506411 2.36831
H 7.81383869470712 1.42399794530236 -3.6488
H 10.51170646894161 -1.01543901318516 1.0276
H 11.84380916900982 -1.16873638259100 0.0454485
H 11.48626171211818 0.39216040690629 0.659459
H 6.20091811355278 -1.10616993466970 0.893312
H 5.60773635536304 -2.76372513797682 0.584558
H 4.76365110009299 -1.47806968433017 -0.262741
H 10.08011886866533 1.06115042964231 -6.07259
