# Supplementary material for: A light-fuelled nanoratchet shifts a coupled chemical equilibrium
Source: Nat Nanotechnol. 2021 Dec 16;17(2):159–65. doi: 10.1038/s41565-021-01021-z (PMC8956507; doi:10.1038/s41565-021-01021-z)
Supplement: Supplementary file 3 — Supplementary Data Set 2. Gaussian output and xyz files for computed structures. [file 41565_2021_1021_MOESM3_ESM.zip › +1-protonated-sampled-sturctures/SRR/1-H-opt_179.xyz]

260   0
energy: -42.783203977504 gnorm: -0.449998
C 12.38030118059865 1.47341638143577 -2.47019
C 13.42581205149821 1.88259904906998 -1.44448
C 12.89262422211014 1.92962500336580 -3.76411
O 14.20699118751021 1.34886932922484 -4.10059
C 8.79792855387910 3.31909429507314 -5.56321
C 7.45957139761213 3.92705561152523 -5.06089
O 6.55553307832344 2.95134159054743 -4.74894
C 9.61498175582469 4.42947356704413 -6.2769
C 12.97911567561354 -2.81036750915392 2.67198
C 12.09914332279198 -1.59861806118650 2.9478
C 10.80016344244750 -2.04500871743976 3.72515
C 9.78607038880907 -0.90573115021893 3.83766
C 8.33716038475686 -1.30491293445941 4.07368
C 8.16778398484134 -2.04752774611962 5.39576
C 6.73547622738537 -2.61903385105429 5.55842
C 6.40079307244018 -3.61689966997310 4.56442
C 4.96835874714661 -4.21083666836548 4.77329
C 4.81701408761684 -5.47059351480472 3.81271
C 4.94590757903366 -5.02948419864742 2.26613
C 4.13114404605182 -3.84929463947246 1.83002
O 4.32806032615659 -2.64556510343025 2.5622
C 7.41739783772253 -7.89748393028120 2.21689
C 7.67487185793003 -8.28059103111423 3.73009
C 8.94195532204123 -8.95943446850969 4.07726
C 10.03185573291991 -8.01594776025074 4.74548
C 10.51063107497004 -6.99374267373519 3.72815
C 11.43664933499056 -7.66943121085322 2.72378
C 11.94654711889140 -6.82725351121227 1.57297
C 12.35230476518968 -7.63406608343411 0.285935
C 12.80741515869257 -6.76885340735683 -0.882228
C 12.29624424022582 -7.15224770801202 -2.28357
C 10.76374281842732 -6.73466094116123 -2.51777
C 10.34008588337589 -7.08071547023262 -3.97006
O 11.19278799631071 -6.72758048186234 -5.08335
C 5.24434082214018 -1.73495368419832 1.99864
C 10.93307818008402 -5.46025564596869 -5.48885
C 6.23625945878522 -2.11650635637931 1.09505
C 7.01068175683111 -1.18516135691138 0.461621
C 6.76295185051468 0.20945260458873 0.716508
C 5.82518680078431 0.56426880325866 1.75731
C 5.11556188450129 -0.41479733837242 2.41041
C 10.32268322598418 -4.47777733294518 -4.73042
C 10.05988467168091 -3.27480353316944 -5.24949
C 10.17865452503428 -3.04480390626732 -6.61953
C 10.79103269719631 -4.04369012708831 -7.38796
C 11.24420101825056 -5.20615470447889 -6.83658
C 7.48155477842050 1.26295863166346 -0.00387611
N 7.60268609531756 2.47692555266863 0.373957
C 9.76032794187300 -1.86718191932667 -7.16727
N 10.08778373725758 -1.44159125659001 -8.47099
C 14.17808473318595 -0.02224611349364 -4.41595
C 6.09580052837738 2.84425492146828 -3.40676
C 15.39439920222713 -0.59810935271798 -4.33688
C 15.51032454563461 -1.98886555447262 -4.6012
C 14.47688163060399 -2.68687696273296 -5.23367
C 13.22615736382491 -2.05196058081714 -5.20895
C 13.05920383013602 -0.72924529737549 -4.85164
O 14.70620732049532 -4.00059233373497 -5.74352
C 16.57684417372450 -2.26549391916885 -7.79091
C 15.59882249670573 -1.17016181964831 -8.38923
C 15.95280993361137 0.13200666281641 -7.82882
C 15.14808681840769 1.28075697012894 -8.50576
C 13.92664437458884 1.69529056880193 -7.69312
C 12.98005810676505 2.65300663815054 -8.36895
C 12.04835799393027 2.07489884494143 -9.50007
C 10.96151532816105 1.16881716281666 -8.92378
C 10.29094787116383 0.33648853899768 -9.9914
C 9.32594143609042 -0.58465217784144 -9.34405
C 1.69640389796914 2.65438671150330 1.30389
C 1.96810950023176 3.83746802694071 2.18461
C 3.33139134553554 4.03291285278705 2.76901
C 3.41221121313220 5.29250918266067 3.7482
C 4.81801579309433 5.92473876900809 3.64789
C 5.96187752900627 5.19418597167435 4.44973
C 7.28782813613458 5.49678304522678 3.65934
C 7.24050382035214 4.90450863762455 2.30908
C 8.50353432179045 5.13726410937479 1.43428
C 8.34371901126784 4.70651634014609 -0.0470297
C 8.50702267703585 3.25490894483014 -0.341703
C 5.43401701284678 1.71700649685200 -3.03731
C 4.62194315501153 1.57879413884348 -1.87946
C 4.59869207177039 2.61728534598945 -1.01426
C 5.28476953480489 3.73063899596644 -1.38601
C 5.98371260704167 3.88072676609970 -2.53928
O 3.85606881366604 2.54406977971715 0.130843
C 2.47686683446667 2.66839327388625 0.000177438
C 14.66052801760465 -4.05304990017706 -7.19479
C 16.07439242024448 -3.70239849135311 -7.80176
H 12.36261486676088 0.38666090607553 -2.50815
H 14.34697099188026 1.37522084501820 -1.68795
H 13.64642236956669 2.97913665742623 -1.61281
H 13.14317941813256 1.78324312107745 -0.469389
H 13.02853151943748 2.96023920856273 -3.65815
H 12.21163621405860 1.83309360319104 -4.60073
H 8.64196605372290 2.46064793926690 -6.36832
H 7.10387538767078 4.61456844381106 -5.75879
H 7.68878766112454 4.52069155679776 -4.17277
H 9.37358923407806 5.40180484020866 -5.79192
H 10.70115465811195 4.17076566864871 -6.15504
H 9.45481255295028 4.55551921281571 -7.33709
H 13.28740167876583 -3.33429300236373 3.61403
H 13.90945353564348 -2.47840429880832 2.29765
H 11.73881415308943 -1.19481297202922 2.00167
H 12.53724689703623 -0.81565972538077 3.61784
H 11.15048239439800 -2.42240277682922 4.72805
H 10.36526966106383 -2.84428822749757 3.07431
H 9.85390795490626 -0.46147355934095 2.77641
H 9.98499404175770 -0.08787199459317 4.57663
H 7.94812079749427 -1.91918166431256 3.24363
H 7.62715303159241 -0.44142690960107 3.90887
H 8.34541795038893 -1.31839285698212 6.1966
H 8.81501031089569 -2.86515140704010 5.55653
H 6.05958278409817 -1.74183699853536 5.48373
H 6.58410025026846 -3.06727625709127 6.56409
H 7.17131026797760 -4.43376929334401 4.76931
H 6.58887603669540 -3.18883239263635 3.52739
H 4.28186016969378 -3.36605186013944 4.56379
H 4.69872630901180 -4.63077952312993 5.79278
H 3.78237089702850 -5.77630467534289 3.90932
H 5.58035209444786 -6.23531436980403 3.88376
H 4.65982812166328 -5.80128069571492 1.59108
H 6.02409249160077 -4.91733175467998 2.09159
H 3.06395745836022 -4.14018272435122 1.88734
H 4.23456608702979 -3.65291260642082 0.752284
H 6.35556871785968 -7.69539128528472 2.11257
H 7.78495668869265 -8.83462575215929 1.72761
H 7.63009694649871 -7.32893168977415 4.21526
H 6.72854782164065 -8.75890801178947 4.12551
H 8.72584300200077 -9.67763303054694 4.83954
H 9.29959594395199 -9.51187286490337 3.16561
H 9.57498690579497 -7.45900318159904 5.52334
H 10.90933036663917 -8.55534633082946 5.09008
H 9.59797279701359 -6.62224657790900 3.19191
H 11.04996684905038 -6.15511474373706 4.03448
H 12.30673360194344 -8.23234237725277 3.14412
H 10.80228969476194 -8.48235340049725 2.26807
H 11.20216574362793 -6.07385606258032 1.25178
H 12.73378349099541 -6.11400761906175 1.90515
H 13.08666464113677 -8.38638323724814 0.444102
H 11.49437984840691 -8.11856123722701 -0.147901
H 12.36199075750891 -5.82275263875529 -0.637461
H 13.93197577907669 -6.65965738267744 -0.893311
H 12.87267618853668 -6.64734098559754 -3.05054
H 12.29521006077518 -8.25061740541603 -2.52815
H 10.06325528148994 -7.31239204036064 -1.85996
H 10.76415705503919 -5.60464457117749 -2.32552
H 10.08918960252611 -8.16541370005308 -4.09756
H 9.41874509544869 -6.55684302679246 -4.16933
H 6.25336671505609 -3.12472742578349 0.817307
H 7.80639405693229 -1.54528120383789 -0.169509
H 5.63785507142419 1.55968176724463 2.07062
H 4.46945362624230 -0.13677772791420 3.23409
H 10.11719334514267 -4.58410731755913 -3.68961
H 9.65368345670528 -2.50553517810507 -4.59004
H 10.67961457923115 -3.96001952801368 -8.4386
H 11.55134343506985 -6.10828366316819 -7.45008
H 8.24243680372982 0.83927944629479 -0.644537
H 9.44654473735749 -1.09807641345525 -6.47199
H 16.28655397675874 0.00849887607947 -4.13429
H 16.41141294077526 -2.46998382857618 -4.40819
H 12.44592439857191 -2.56622093142008 -5.75075
H 12.08002073879013 -0.31809324278049 -4.90522
H 16.90340905864022 -2.00630410915683 -6.78517
H 17.51089522210579 -2.20206677275815 -8.32273
H 15.56475379970185 -1.16892174771079 -9.4535
H 14.63228975390822 -1.51264886049591 -8.05347
H 15.79222390764001 0.08509511407096 -6.73245
H 17.01088031913678 0.30367122826507 -7.96796
H 15.85204665238347 2.12520753943403 -8.64766
H 14.77148400185329 0.96572689507310 -9.5016
H 13.32033159051843 0.84573182502110 -7.4728
H 14.23316491227011 2.12547719834498 -6.74758
H 12.31221730229382 3.17011761472105 -7.61068
H 13.49746593695606 3.51956860805021 -8.75424
H 11.50792273389998 2.84668551072915 -10.0174
H 12.66781805231008 1.60687569850530 -10.3058
H 11.23790465017301 0.52150467924717 -8.089
H 10.19091534166816 1.71920680179802 -8.39603
H 9.72719593880297 1.06909337674795 -10.6734
H 11.05048236137511 -0.24726442732520 -10.4721
H 8.84061789676292 -1.14152502784716 -10.1243
H 8.54262270441456 -0.07193504416213 -8.85299
H 0.59223820670187 2.69081347189635 1.15091
H 1.83649081380018 1.71234363944908 1.78307
H 1.28237056585167 3.77317490036723 2.99578
H 1.78291385148562 4.77603674420371 1.66377
H 3.63430350648990 3.16884873953924 3.36736
H 4.13428270975364 4.19617075368911 2.10657
H 2.63022810857301 6.06872979583547 3.50121
H 3.26697565435177 5.14182802833900 4.77341
H 5.05876014500219 5.90407809815390 2.63631
H 4.79026457932773 7.10041277012223 3.93074
H 5.69102297989217 4.14122334048866 4.55086
H 6.15462678736391 5.46743091624248 5.50203
H 7.42837988048472 6.59426720753286 3.59143
H 8.13224187849108 5.07416822687743 4.16193
H 7.15946651560118 3.77630899306510 2.50075
H 6.32059814199738 5.10576845891507 1.6605
H 8.82944536157800 6.16783624114480 1.62785
H 9.24302989178578 4.46975641894190 1.88384
H 7.42845235194453 5.08309733797152 -0.530735
H 9.10751480812283 5.26835866863261 -0.589515
H 9.59227863316537 3.01645937058558 -0.140818
H 8.34076541557415 3.03735743113895 -1.45335
H 5.31586326162874 0.86933677568881 -3.71989
H 4.04679376438772 0.67735261993488 -1.60297
H 5.17447233061257 4.50560125358153 -0.685374
H 6.27535043115467 4.86860515610607 -2.84081
H 2.00495448080593 2.03340107888772 -0.747226
H 2.33188444700605 3.74197416428294 -0.289273
H 13.86996486789094 -3.40268504543613 -7.70919
H 14.45859064795831 -5.13759924414998 -7.42832
H 16.83831876692991 -4.39377770313150 -7.41057
H 15.97934693470241 -3.91566453614719 -8.85559
C 7.91316463306279 -0.49548904595436 -3.8191
C 6.75208403280605 -1.39300859509444 -4.0851
C 6.96513026429980 -2.62713960803476 -3.19271
C 8.32913029716213 -2.36475626673944 -2.45723
C 8.73337088063579 -1.00608710538941 -2.76219
C 8.97889400230964 -3.29292036400487 -1.70094
C 8.40419703622251 -4.63273755550692 -1.30259
C 8.53182608383952 -5.08314381161523 0.00682277
S 9.48212959565689 -4.05197650809022 1.04913
C 10.77781441803939 -3.55182907484740 -0.0854219
C 10.47421152151528 -3.31241874354700 -1.37941
C 12.03153737868166 -3.38598713008132 0.468327
C 13.05513063442509 -2.98556088569328 -0.345004
C 12.78324135137420 -2.69129378837811 -1.68603
C 11.51916629769514 -2.99156007527025 -2.28318
C 7.62568604040266 -5.37946952809193 -2.16502
C 6.98845545258308 -6.54359150468097 -1.75312
C 7.22553353968515 -7.07917014363957 -0.476227
C 7.93924926104815 -6.32827291475565 0.425916
C 9.68940110539435 -0.07942797829866 -2.30782
C 9.91934335329925 1.18023065655556 -2.87151
C 9.18551460594915 1.54502860143976 -3.99648
C 8.17855399040818 0.66525796482334 -4.46058
C 10.41271843172105 -0.46868654917464 -1.06363
O 11.00555689844822 1.88748000033631 -2.24115
O 9.66008471233480 2.78149094125090 -4.51072
C 5.76287297939044 -2.84332007755499 -2.24731
O 8.20615912021822 -6.80098428968859 1.7405
O 12.27548733427822 -3.79742178949496 1.84274
H 6.61568090803529 -1.70098524592874 -5.14443
H 5.77632127217474 -0.93359642718603 -3.85924
H 7.08389778800850 -3.56109038070986 -3.71879
H 14.06855552598046 -2.95776178883943 -0.00873176
H 13.54623936910372 -2.15022875462377 -2.15514
H 11.12160132690433 -2.68780622923814 -3.23675
H 7.64691109719480 -5.13662869545663 -3.19546
H 6.25325380912779 -7.04996956961725 -2.37878
H 6.84036516198848 -8.01534693475528 -0.215121
H 7.62250326271834 0.95629121367045 -5.34134
H 9.83100518548775 -1.17389088802116 -0.428108
H 11.39653760539355 -0.83303414059225 -1.30635
H 10.50259387534029 0.37141965392465 -0.367456
H 4.91883818922548 -3.01608013005138 -2.92361
H 5.60190274970951 -1.88893373438020 -1.71551
H 5.96636700136419 -3.69408487659674 -1.57816
H 10.71920840230061 -1.94114170950735 -9.07321
