# Supplementary material for: A light-fuelled nanoratchet shifts a coupled chemical equilibrium
Source: Nat Nanotechnol. 2021 Dec 16;17(2):159–65. doi: 10.1038/s41565-021-01021-z (PMC8956507; doi:10.1038/s41565-021-01021-z)
Supplement: Supplementary file 3 — Supplementary Data Set 2. Gaussian output and xyz files for computed structures. [file 41565_2021_1021_MOESM3_ESM.zip › +1-protonated-sampled-sturctures/SRR/1-H-opt_18.xyz]

260   0
energy: -42.762950419011 gnorm: -0.45996
C 11.66339110679518 1.40154103486526 -3.27385
C 12.92030084148064 1.68213811983696 -2.52544
C 11.64025539461431 2.02153795013013 -4.6272
O 11.66504539112728 1.05046506429954 -5.66366
C 7.57412809964830 3.55343952967516 -4.04229
C 7.95282658566001 4.05877000463082 -2.65399
O 6.83511891790804 4.46745975967159 -1.92147
C 7.27812254544084 4.64026577568848 -5.10759
C 13.14273913535337 -1.27601235786743 1.63517
C 12.16559142732019 -0.11654684210536 1.89129
C 11.20057249603227 -0.64283468249674 2.95995
C 11.77831845909559 -1.43731434620594 4.14043
C 10.74839947677969 -2.09619186481688 5.07688
C 9.71711361449780 -1.03210326170613 5.49404
C 8.51527659886170 -1.72236635911720 6.188
C 7.67087365987338 -2.54818266435787 5.19446
C 6.24623399166692 -2.91082917141156 5.69722
C 5.62828741543648 -3.90570434468441 4.75501
C 5.43404322276118 -3.35601626880126 3.36314
C 4.51433949764465 -2.18796220914772 3.24922
O 4.77326408712967 -0.93305712657845 3.96086
C 8.08762781337447 -6.64472443817052 4.044
C 9.48840683492350 -7.07957079763515 4.5045
C 10.29613864068755 -7.80655533050602 3.32313
C 10.95321448153807 -6.80582108701212 2.40615
C 11.71519689461904 -7.41401700160144 1.248
C 11.48330466862498 -6.56275076157117 -0.0791439
C 11.91099801194492 -7.16040389341163 -1.38676
C 11.81270441428215 -6.20995667295960 -2.61315
C 11.70744394748403 -6.98103296310332 -3.91175
C 10.55716944615012 -8.03205964064883 -4.05386
C 10.20553599199045 -8.23660713387154 -5.55893
C 9.76885211994162 -7.00536239960269 -6.3645
O 9.20565259215943 -6.03981189811801 -5.50532
C 5.88674581007260 -0.27459063485381 3.5329
C 8.99360843509457 -4.77257212141273 -6.03337
C 6.66093452272350 -0.42137563182577 2.34548
C 7.69708683191024 0.35314940773006 2.00058
C 8.11520345827564 1.41509144132085 2.85488
C 7.44343526038843 1.60743944410524 4.04129
C 6.33553767491124 0.81814451830991 4.34051
C 8.82526659462741 -3.77079942051582 -5.10183
C 8.78251314334233 -2.44134210327021 -5.45138
C 9.00098278412129 -2.06862326683467 -6.84295
C 8.93209996206390 -3.12912518630068 -7.81029
C 9.00649617966674 -4.41781519637775 -7.38904
C 9.04868227586557 2.47082910755289 2.49628
N 9.94096491181067 2.41363405791489 1.64239
C 9.03424465001498 -0.73094299638406 -7.15751
N 9.32613425188256 -0.08077033641455 -8.38438
C 12.48155966890299 -0.06309823620086 -5.46373
C 5.83745487169162 3.46028230733758 -1.7131
C 13.87754275766235 0.16419124782277 -5.4782
C 14.71140131720974 -0.89334146236405 -5.37179
C 14.27484113916162 -2.17651144686441 -5.25264
C 12.94015247996550 -2.43667330248618 -5.35137
C 12.06814564718028 -1.40569625280341 -5.46374
O 15.24751546760034 -3.18033147642653 -5.229
C 17.04022580157617 -4.71993931939523 -6.34326
C 16.80152279770967 -4.70323048825133 -7.7856
C 15.64361832522731 -3.73428396788452 -8.20509
C 15.99766688872600 -2.78184240820567 -9.39274
C 14.66794110003431 -2.15721452880501 -9.86856
C 14.12035402757868 -0.98929727789804 -8.98737
C 12.85507181535592 -0.36987737512696 -9.52839
C 12.33263031875659 0.77234730913150 -8.67346
C 11.07186033392349 1.41682906025530 -9.41265
C 9.79927419936600 1.33262796426811 -8.51869
C 1.77694346004208 0.22957076440000 0.651405
C 3.01892596957172 0.61872424890977 1.44883
C 3.19751358698157 2.12308596714959 1.48881
C 4.61185836252752 2.45564714397822 1.9742
C 4.96228734501796 3.90794188509757 1.64671
C 6.41243086160407 4.27701910966749 1.97337
C 6.53636006257657 5.78394240574088 1.39009
C 8.00373566212644 6.30613604046457 1.1752
C 9.01401643767285 5.23826610470749 0.678479
C 9.98351208037413 4.91003205466911 1.74378
C 10.66743336795286 3.56297634916980 1.38212
C 6.18204719992800 2.24194097913063 -1.10522
C 5.28360912689938 1.25004213040515 -0.916525
C 4.02374194345970 1.24237305353638 -1.42888
C 3.70028827053395 2.39983114834220 -2.13054
C 4.57756012722597 3.47797310423256 -2.23992
O 3.10693463772325 0.16800881959540 -1.34217
C 1.82087973495829 0.56570097141297 -0.831963
C 14.75371895601068 -4.50845834736185 -5.47177
C 15.99572859722457 -5.37820433292359 -5.48678
H 11.47752658012775 0.29824444860500 -3.41275
H 12.87245814197470 1.35566724017270 -1.44289
H 13.82186180426654 1.47851513318740 -3.20069
H 13.00792920005114 2.78834945601415 -2.4089
H 12.36901121235218 2.83059260135547 -4.85626
H 10.72864999068575 2.52949121495702 -4.83502
H 6.64862453756725 2.87286280099430 -3.94279
H 8.73513425479419 4.76147610413133 -2.60753
H 8.28349535058434 3.22611267412677 -1.9745
H 8.25849667512814 5.10207254872145 -5.47176
H 6.94574125409032 4.11463037326124 -6.02891
H 6.62550747596428 5.49473260107902 -4.83096
H 13.76543159258279 -1.38435510598236 2.567
H 13.76839747300973 -1.20763626707912 0.693328
H 11.77513109262820 0.28572889588070 0.973132
H 12.76519438580576 0.68378981692121 2.32804
H 10.49034262275515 -1.38164558333826 2.5498
H 10.55545271608100 0.15980777823834 3.35932
H 12.33452218227705 -0.66714216673699 4.76341
H 12.56966622289697 -2.20039039154849 3.82565
H 11.32146867993839 -2.62479542497326 5.79084
H 10.26664373410539 -2.94865507567238 4.53064
H 9.45023776859835 -0.38405805580575 4.69067
H 10.28656408438043 -0.37304137774937 6.22379
H 7.90407078028100 -0.99599157478575 6.73663
H 8.93986968927230 -2.37038068734072 6.95924
H 8.24367216649651 -3.48373419946235 4.80177
H 7.60235361145693 -1.95629481562016 4.26998
H 5.62413383602293 -2.05400241418660 5.83578
H 6.33983721806243 -3.29965816134162 6.67134
H 4.65598146925261 -4.12628526531918 5.16297
H 6.13580753422196 -4.87559155556621 4.75219
H 5.04998696926547 -4.13566792722135 2.65502
H 6.42571336115804 -3.11252263581253 2.99302
H 3.48312042697020 -2.50498740510115 3.61065
H 4.55199993649528 -2.07625784203861 2.15246
H 7.44780115232246 -6.47096873343206 4.92969
H 7.63994502525785 -7.40861289977947 3.37782
H 10.20662765905948 -6.32966079393653 4.84134
H 9.47196897662047 -7.77247603351262 5.34479
H 10.97640252597735 -8.47789260588652 3.93454
H 9.74501751727070 -8.64919043568263 2.6563
H 10.21570771790351 -6.10322923182851 2.11469
H 11.69684017484918 -6.19682721960451 2.92803
H 12.77741916344892 -7.72416054603438 1.44127
H 11.33727577777082 -8.40915433274031 0.990674
H 10.44277902729781 -6.40589418590295 -0.174845
H 11.87842880136028 -5.53932659724612 0.0663545
H 12.86433106184033 -7.59818817462262 -1.4275
H 11.22641908983985 -8.02670938144956 -1.55017
H 10.81689195483627 -5.56426810393781 -2.48318
H 12.66126866326642 -5.48158207278240 -2.59831
H 11.56431977234469 -6.30538998045012 -4.78703
H 12.66231542001598 -7.49816314452451 -4.05743
H 10.95712060971081 -8.89575599769649 -3.53824
H 9.63206256758387 -7.67240452628783 -3.48125
H 11.14032174447005 -8.59494384416742 -6.02438
H 9.56454542856188 -9.11898551664862 -5.7242
H 10.51310321774524 -6.53961690740525 -6.9895
H 9.01401730144241 -7.25266461464930 -7.10147
H 6.34204406344063 -1.25632821009282 1.6872
H 8.02390483304552 0.34578168749654 0.976504
H 7.69352802924408 2.37809749538949 4.67939
H 5.90398773401777 0.89872081065489 5.28074
H 8.57247842925038 -4.12391093905147 -4.1686
H 8.69213527894375 -1.73212874559112 -4.67973
H 8.72546775560317 -2.86236407755287 -8.86742
H 8.88431071582780 -5.25708759601594 -8.08722
H 8.82416654798311 3.37074919610698 3.06453
H 8.61878366404594 -0.02001174849659 -6.46168
H 14.20021167460055 1.14737802708790 -5.83259
H 15.79393845942121 -0.81967592996122 -5.53208
H 12.69499544641745 -3.47425162435184 -5.35567
H 11.01976086621803 -1.61330858451709 -5.64456
H 17.14664946258296 -3.67370464912919 -6.05794
H 18.01268216095291 -5.16669876134380 -6.04679
H 17.66188479109779 -4.42268525520857 -8.29651
H 16.65733502637351 -5.70990101698332 -8.09322
H 14.79330783829071 -4.39310710069888 -8.5416
H 15.25670048332785 -3.16184248649841 -7.32619
H 16.65618818396148 -2.02704353449711 -9.02941
H 16.50340574005877 -3.46150553328763 -10.1863
H 14.81865930003862 -1.78138026269771 -10.8902
H 13.93022108945619 -2.93364571029051 -9.90077
H 13.87001877577584 -1.39572626549258 -8.00088
H 14.97814903923888 -0.32598559036490 -8.75858
H 13.11434839128470 0.25037832832457 -10.4452
H 12.10698852919262 -1.14109366723241 -9.84327
H 12.03671234493000 0.43097869458299 -7.70162
H 13.18170323229376 1.50812453511593 -8.4854
H 11.34678481195908 2.46949590021838 -9.62044
H 10.92159828816580 1.01068641705995 -10.4306
H 8.95343571069001 1.86649270238107 -8.84237
H 10.07163981953912 1.70186976788503 -7.55447
H 0.82651150858207 0.56869854357519 1.12384
H 1.79987369408977 -0.85976407445043 0.575495
H 3.79052105965050 0.08913015037473 0.971324
H 3.01276100218821 0.09590978350629 2.38054
H 3.10573292558603 2.47734989149013 0.439309
H 2.42365248467608 2.65219724782938 2.07944
H 4.67462222451153 2.28274190271968 3.05663
H 5.33897554135659 1.76896497630798 1.45249
H 4.70258641989924 4.21445315542888 0.646182
H 4.38904098729647 4.62574155723402 2.26628
H 7.23248299675938 3.64534470089801 1.59978
H 6.52727743604698 4.22277620054918 3.07148
H 5.89191808322504 5.96124372872541 0.547774
H 6.08527566857136 6.36895210370928 2.17958
H 8.02064556333884 7.05796395331350 0.433451
H 8.30419267098798 6.86566685317837 2.04493
H 8.51329107459687 4.28991121629563 0.344209
H 9.50623600113722 5.40499002622701 -0.242659
H 10.71062934971509 5.72255942258952 1.9372
H 9.43172728181467 4.79405601152024 2.66186
H 11.57086875335896 3.51374705133625 1.99738
H 11.03661649996667 3.55559784712870 0.403748
H 7.16470721217285 2.13243537711499 -0.636511
H 5.58782930608757 0.34242615806307 -0.446632
H 2.69825150796413 2.41368288799351 -2.55405
H 4.32898896799421 4.35734913189402 -2.83664
H 1.17051056701653 -0.12445136381173 -1.4074
H 1.40696867250916 1.60958422078378 -1.01961
H 14.17667467239581 -4.63185900026751 -6.38192
H 13.97350265664943 -4.78475370176006 -4.74992
H 16.31692356050896 -5.51196755047130 -4.45228
H 15.79460584138990 -6.42207770860432 -5.8347
C 7.11639184906534 -0.56375901951999 -3.39801
C 5.85586716032097 -1.38491190757228 -3.38123
C 6.14730092918935 -2.49578536545585 -2.27168
C 7.61200631415420 -2.20094156238721 -1.81095
C 8.02119732847128 -0.92258697017226 -2.45282
C 8.35773413033577 -3.15162197894349 -1.08983
C 7.75985986968170 -4.37091658732589 -0.317385
C 8.22285573025048 -4.48169239931717 0.997992
S 9.34113495142865 -3.25494026485307 1.60644
C 10.45667039601643 -2.98618736014169 0.190645
C 9.80405247762645 -3.05704417269337 -1.02107
C 11.86206104724322 -2.67211769791818 0.24686
C 12.61371867321935 -2.64198715807777 -0.946445
C 11.94959398749696 -2.84189527613234 -2.11784
C 10.63726989030577 -3.01994073371080 -2.21381
C 6.88485889536402 -5.38849783962113 -0.823783
C 6.42545161897071 -6.42627269512130 -0.00812859
C 6.86954491722404 -6.39643605228031 1.29365
C 7.80101057359930 -5.55426898675985 1.89819
C 9.08962264473801 0.01252348718522 -2.08227
C 9.38672046671670 1.05270072462474 -2.91896
C 8.44784291021347 1.33693331343171 -3.931
C 7.30953510570439 0.52722756705839 -4.17798
C 9.81214575255970 0.07481669397296 -0.774283
O 10.48561462463532 1.90857674845155 -2.62632
O 8.51031576223770 2.60217223709656 -4.58511
C 5.18893381657777 -2.64610648252710 -1.13401
O 8.18301132229609 -5.47535451322200 3.22735
O 12.42045607792106 -2.41152561270629 1.49695
H 5.63857957538207 -1.84192897160841 -4.36297
H 4.87778419776035 -0.85051868393093 -3.1308
H 6.15640045812254 -3.49874057553840 -2.73509
H 13.61588241029773 -2.49432049862996 -1.09149
H 12.46221292655258 -2.58781317975090 -3.04517
H 10.21378435954310 -3.21174739925813 -3.21367
H 6.50230035737549 -5.36190078472510 -1.84858
H 5.83863125383740 -7.28803945867183 -0.216728
H 6.44148662766431 -7.17316151675287 1.86971
H 6.52835130234686 0.92881931501272 -4.75736
H 10.91418313172037 0.00254961915201 -0.966331
H 9.56388336194542 1.12889860502153 -0.356739
H 9.58795424955509 -0.79581691391877 -0.0807876
H 5.07116166630511 -1.69703009751173 -0.614414
H 5.56477249080528 -3.42387299145297 -0.401919
H 4.26787650078381 -2.94525223214491 -1.55697
H 9.55048195810007 -0.53804606512179 -9.22309
