# Supplementary material for: A light-fuelled nanoratchet shifts a coupled chemical equilibrium
Source: Nat Nanotechnol. 2021 Dec 16;17(2):159–65. doi: 10.1038/s41565-021-01021-z (PMC8956507; doi:10.1038/s41565-021-01021-z)
Supplement: Supplementary file 3 — Supplementary Data Set 2. Gaussian output and xyz files for computed structures. [file 41565_2021_1021_MOESM3_ESM.zip › +1-protonated-sampled-sturctures/SRR/1-H-opt_180.xyz]

260   0
energy: -42.765932457803 gnorm: -0.476586
C 12.09261775468296 2.11862028694975 -2.13082
C 13.02553914450699 2.98940407078668 -1.33582
C 12.18166671885699 2.34664460833139 -3.66577
O 13.43141057311069 1.94935147287937 -4.24828
C 8.42644311092689 4.08220710665174 -4.41834
C 7.21897450119067 4.32853510018712 -3.46859
O 6.65428936800938 3.06302060932016 -3.39893
C 9.12544977401819 5.39653546371587 -4.72504
C 13.15450451297245 -3.70163404464264 2.25326
C 12.43465015031537 -2.53288495675409 3.02585
C 11.23524964658900 -3.16999009265883 3.73604
C 10.30692733542200 -2.17267436154151 4.55915
C 8.79521378458871 -2.49471523213242 4.59826
C 8.46919932673213 -3.77789362282186 5.46518
C 6.98099361141349 -4.10047882697012 5.41262
C 6.60534210398997 -4.72944388995881 3.99703
C 5.14859067371706 -5.22113995863845 3.91978
C 4.59903820858863 -5.67232803500911 2.52589
C 4.89402953316711 -4.55178333185887 1.50038
C 4.14972809772324 -3.28424014221903 1.80134
O 4.88290957458162 -2.50500119105227 2.84125
C 7.57717519641610 -8.18155875112607 1.69039
C 7.87297367707307 -8.67434618390270 3.18053
C 9.33351219579165 -9.09885409592817 3.33635
C 10.39626786371151 -7.95183489992221 3.34531
C 10.49993047946499 -7.19610084254800 1.96692
C 11.28021206704759 -7.98614695961361 0.938848
C 11.84801178404086 -6.97840565204841 -0.123328
C 12.47692424617277 -7.81116384881572 -1.27799
C 12.85743454429802 -6.97192514405541 -2.43105
C 11.86587039567444 -7.10182353937850 -3.58824
C 10.36922828020142 -6.58717619167161 -3.35602
C 9.55300056093165 -6.86662392021228 -4.58247
O 10.21658658589696 -6.34190930759703 -5.72975
C 5.70678241446610 -1.41210422814146 2.39071
C 9.92967271805612 -4.94645467889585 -5.891
C 6.35746960464228 -1.42275277318558 1.15628
C 7.25001756399976 -0.42647425067970 0.814408
C 7.52043171956452 0.69467241087158 1.62096
C 6.88312968283986 0.64041345312350 2.87819
C 6.05549785627409 -0.40940604910123 3.26945
C 9.33782561063308 -4.05330891422993 -4.96223
C 9.22411778735391 -2.72897763170337 -5.19465
C 9.83094372769954 -2.21132616174345 -6.4057
C 10.37381626372846 -3.11732347629687 -7.35613
C 10.46098342893627 -4.47057599839767 -7.04686
C 8.25294289444974 1.81707014603150 0.989631
N 8.62938685679900 2.84313049100348 1.71357
C 9.91983419425171 -0.77548212625392 -6.44034
N 10.80764446347635 -0.21302478101120 -7.34649
C 13.67148815938651 0.61987599948049 -4.38656
C 5.66794541467800 2.84483002470625 -2.41613
C 14.97980525839385 0.13035823584612 -4.24006
C 15.31056052353380 -1.21138471239756 -4.43276
C 14.31769315989018 -2.19161485559437 -4.63722
C 13.00881737113535 -1.69916012819851 -4.86627
C 12.72130216302247 -0.37652674375685 -4.76225
O 14.67263511543005 -3.58652084484043 -4.76289
C 16.19086873698998 -3.41543865814757 -7.25831
C 15.66818483468515 -2.01998258433878 -7.67704
C 16.83313257986087 -1.33113899956447 -8.48257
C 16.53535330182412 0.08481134299870 -8.74697
C 15.30401241388320 0.26205999189882 -9.56879
C 14.87864969799645 1.73514783346773 -9.84914
C 13.43803330958665 1.96566303387493 -10.3336
C 12.40433351897487 1.08628577927578 -9.64958
C 12.40646443570577 1.49973504152279 -8.0698
C 11.07539286526937 1.14577396461968 -7.45023
C 3.33719030688503 1.24005860917370 2.60409
C 2.77241689975127 2.39589787943252 3.36008
C 3.09592283282215 3.77286070381591 2.87498
C 4.46030485234528 4.31535632954847 3.22909
C 4.50001534288203 5.84731907492714 3.17091
C 4.50191835309577 6.51800946229465 1.76876
C 5.96160747787290 6.72065040966059 1.21937
C 6.79100766672584 5.55271804330045 0.68753
C 8.27221826760743 5.75112999482383 0.590333
C 9.07299685921026 4.59465520582767 0.129314
C 9.58523554783703 3.73582137181243 1.27862
C 5.80866928012968 1.86372324034557 -1.43741
C 4.87010671884693 1.59885093283490 -0.408153
C 3.61519396453440 2.18854650502912 -0.452954
C 3.47684986632409 3.11586553775365 -1.45404
C 4.46602278176451 3.44527369071584 -2.38742
O 2.56517639380841 2.08558326702844 0.485116
C 2.52438718720923 0.93893188951253 1.3239
C 14.08093817897078 -4.00307887444934 -5.9649
C 15.10001773758554 -4.45742086178333 -7.0315
H 12.33374322826843 1.10272870089979 -1.82986
H 12.81074337292953 2.73602189029598 -0.269794
H 13.99577044969608 2.70166109351818 -1.5021
H 12.92923396575956 4.06113318019383 -1.46696
H 11.74645231803884 3.31912537526536 -3.87317
H 11.49213444298139 1.69963235215168 -4.11259
H 8.21212893931146 3.52112716016391 -5.33368
H 6.39428369324281 4.96101171635769 -3.8637
H 7.43662857117337 4.71556491443943 -2.47735
H 8.43944455341404 5.91785500277067 -5.22068
H 9.30776423755030 5.88838610343688 -3.78677
H 10.01709355502031 5.30733713760256 -5.29547
H 13.48119053247953 -4.49302020262902 3.01256
H 14.02160318391107 -3.52799391796303 1.60599
H 12.15481072875637 -1.79699751188542 2.23664
H 13.18834852101704 -2.04515885477658 3.61052
H 11.69682081623880 -3.96396650821334 4.39882
H 10.58210863147903 -3.65854575554284 2.99524
H 10.46571855970154 -1.20812428926812 4.08731
H 10.75475496825199 -2.25808424342034 5.52747
H 8.52653752569888 -2.56721033552793 3.60267
H 8.20150602193426 -1.58977367839944 5.03717
H 8.71100826143149 -3.57308079122860 6.50436
H 9.11434840043226 -4.53764554195380 5.02001
H 6.32114850398936 -3.30261782238572 5.76238
H 6.81490336889900 -4.78927684171058 6.1402
H 7.30596720341595 -5.50927378737786 3.7122
H 6.74960640354799 -3.97213433077826 3.25903
H 4.43695107003085 -4.51311273083462 4.38529
H 5.09425524609782 -6.15298429395904 4.4864
H 3.55428768616464 -6.04887290590034 2.43328
H 5.25601430687359 -6.52203376771075 2.20687
H 4.55987601731735 -4.84905739019075 0.466356
H 5.91082132295941 -4.36526772560709 1.42103
H 3.13175450349834 -3.60407948064407 2.14558
H 3.96879633288903 -2.58637728043040 0.985442
H 6.63132870647253 -8.63092016353464 1.40492
H 8.30742418672171 -8.61278766432357 0.961565
H 7.67466600135653 -7.91708298576194 3.87402
H 7.23032652643848 -9.43175753113046 3.56971
H 9.37095863648790 -9.43989252630614 4.39667
H 9.48165259103257 -10.01623148492586 2.69053
H 10.24982474539831 -7.21663780706443 4.10307
H 11.35873312696481 -8.38343098855982 3.6413
H 9.59122203898712 -6.89856905778904 1.51647
H 11.03930121851217 -6.17952106072760 2.20886
H 12.02421472080785 -8.64966466512269 1.32265
H 10.69981489722858 -8.82935573259513 0.447532
H 11.11266210608943 -6.23812377699422 -0.437355
H 12.50989733623520 -6.39434406692978 0.382011
H 13.34669430165900 -8.37924779134035 -0.987324
H 11.80035493609437 -8.63152415734930 -1.65464
H 12.78741612968434 -5.88461265203547 -2.16892
H 13.93396348712118 -7.08798981369934 -2.73532
H 12.21028156544808 -6.42966986472223 -4.37758
H 11.86480953202322 -8.04882083581354 -4.09152
H 9.99797602560228 -7.14066421019012 -2.42396
H 10.48130359205420 -5.52434032061871 -3.20416
H 9.25823568485827 -7.93188880153115 -4.69652
H 8.60286517569829 -6.34564093936727 -4.50124
H 6.18199970269866 -2.19282039961056 0.395062
H 7.69020263579143 -0.35092575373533 -0.128966
H 6.87540565766235 1.49177204412510 3.54252
H 5.64570277505223 -0.50990182188189 4.30682
H 8.82180219719997 -4.41197316991548 -4.06002
H 8.70284249087143 -2.06998325516188 -4.55653
H 10.91353333088471 -2.78233208732443 -8.17564
H 11.00235197199030 -5.13036200613936 -7.71737
H 8.67826339740958 1.74073564950506 0.0104441
H 9.65843870389189 -0.18852188796384 -5.59044
H 15.74072296852681 0.89811219454194 -4.13309
H 16.32083769028338 -1.55825842545865 -4.40851
H 12.23677009169951 -2.40432418906186 -5.11185
H 11.70736874408446 -0.02434261920987 -4.85792
H 16.96411236477446 -3.31798734368982 -6.45158
H 16.80472948950438 -3.83156958082275 -8.05473
H 14.70493272695330 -1.84970691035179 -8.17015
H 15.48421678202794 -1.31492034459975 -6.82851
H 17.72904331344270 -1.29244281836796 -7.79261
H 17.05712163176522 -1.89781454768129 -9.3934
H 16.37283076185179 0.76688843220122 -7.78935
H 17.33432711972885 0.60473880034174 -9.26329
H 15.47088112682839 -0.21639522344395 -10.5466
H 14.48078137615321 -0.29764993696046 -9.06976
H 15.00153786920857 2.31283941326450 -8.93112
H 15.65144148991410 2.22051994778898 -10.4261
H 13.22844006791214 3.07863766376085 -10.2474
H 13.29964334985826 1.75637559439329 -11.4029
H 11.38367234368401 0.88246888263352 -10.0447
H 12.75959330301198 0.02838610421180 -9.73219
H 13.16719106788289 0.94630413717671 -7.51471
H 12.65158985803560 2.52079671594535 -7.84782
H 10.26239680056269 1.57874919725732 -8.0503
H 10.84382404687731 1.65160528043054 -6.51531
H 3.37560633173266 0.27307485561028 3.19116
H 4.33898672123589 1.43810512773389 2.33018
H 3.08829126478839 2.21155779696077 4.44373
H 1.68357162233715 2.32402823229238 3.39121
H 2.97757992151864 3.81890607628563 1.77561
H 2.35310620511036 4.43811890671163 3.15833
H 4.70393977171905 4.06008357000463 4.25601
H 5.20787015330434 3.81400759843959 2.6356
H 3.67972890826134 6.27265832412432 3.7816
H 5.25005642792950 6.32820591685335 3.72277
H 4.01420183456525 7.51323467379276 1.81073
H 3.87153329540623 5.81650651226371 1.21674
H 5.79911089226888 7.35544403672919 0.348872
H 6.64328330052868 7.23596277522173 1.96068
H 6.55655741576530 4.67835408539366 1.36462
H 6.36926918575318 5.16650639054628 -0.293637
H 8.57281494275876 6.59469558613758 -0.0291897
H 8.53786552811716 6.00957502054337 1.64023
H 8.56651359034830 3.88057775683919 -0.605807
H 10.00226482197393 4.89364204705735 -0.34722
H 9.94363775884911 4.31718948244822 2.15315
H 10.38880343712519 3.12670737490195 1.03836
H 6.61078348144857 1.21052336164614 -1.64464
H 5.04918792294767 0.88221181599190 0.343146
H 2.51264461675706 3.65294690989408 -1.45861
H 4.30938577372300 4.13686994478248 -3.20611
H 2.93715243031158 0.19102660166805 0.611659
H 1.46266317442061 0.73620770601961 1.52208
H 13.43539975278845 -3.16282127556870 -6.38525
H 13.47158876845927 -4.90275714828733 -5.66993
H 15.45172165816704 -5.42435810375213 -6.7836
H 14.56494030231112 -4.60613147157409 -7.98378
C 7.84813013788465 -0.10447844104119 -3.6454
C 6.56204593279135 -0.93764246844070 -3.9746
C 6.64503340907748 -2.19029567329302 -3.06281
C 7.97652747814877 -2.05293676698855 -2.28392
C 8.54027604976052 -0.68655962057576 -2.53986
C 8.62488391968171 -3.04805874704603 -1.66911
C 7.98429593676780 -4.35585091952310 -1.33296
C 8.08246172559280 -4.95794399790244 -0.0712292
S 9.07330427015275 -4.01905874410241 1.04065
C 10.39753309957835 -3.61458536084533 -0.0780378
C 10.05262406472462 -3.02576140427823 -1.27884
C 11.76462961472100 -3.84014276445098 0.196406
C 12.73769768284615 -3.48459107400375 -0.694785
C 12.37257274805401 -2.83861913117213 -1.88829
C 10.99924678135984 -2.50961204987992 -2.10489
C 7.19198422630622 -5.04323450311768 -2.28444
C 6.68116588321963 -6.29469440069058 -1.99504
C 6.85463845158151 -6.88279311773660 -0.760083
C 7.47083955614348 -6.16042109131821 0.232907
C 9.52089821403196 0.15004159154694 -1.939
C 9.81634360424628 1.46238550324940 -2.34236
C 9.07750804730289 1.94429918576280 -3.48828
C 8.19567502373479 1.13179565255398 -4.18139
C 10.23440916395545 -0.22672610001036 -0.658185
O 10.79615462237991 2.32965513517073 -1.68832
O 9.44571941721063 3.19750230612774 -3.88901
C 5.41419085206841 -2.32828980402602 -2.18742
O 7.69315029374455 -6.73791896325279 1.50309
O 12.21025375259056 -4.39891023426391 1.42821
H 6.43701090030795 -1.21317821340397 -5.06885
H 5.74422896255430 -0.33447524496568 -3.57954
H 6.61583961005555 -3.07007982664269 -3.80464
H 13.74689592224048 -3.86262401666756 -0.546023
H 12.98287838090678 -2.85034913403184 -2.77214
H 10.60230436292513 -2.00534644900183 -3.01625
H 6.84241532486875 -4.61648448596555 -3.21223
H 6.15506150172905 -6.85909416520181 -2.78648
H 6.61858297792796 -7.90280721784944 -0.516959
H 7.55968521649400 1.53204955858255 -4.93913
H 9.57466322727360 -1.01410782767932 -0.246188
H 11.26743991864837 -0.50894581881308 -0.834714
H 10.15780981093709 0.55518585307179 0.0702888
H 5.28505328441140 -1.57282683924658 -1.36952
H 5.44938739555832 -3.34631657984688 -1.74235
H 4.49395936622149 -2.38106063135958 -2.75666
H 10.84447803707832 -0.82419077431209 -8.2047
