# Supplementary material for: A light-fuelled nanoratchet shifts a coupled chemical equilibrium
Source: Nat Nanotechnol. 2021 Dec 16;17(2):159–65. doi: 10.1038/s41565-021-01021-z (PMC8956507; doi:10.1038/s41565-021-01021-z)
Supplement: Supplementary file 3 — Supplementary Data Set 2. Gaussian output and xyz files for computed structures. [file 41565_2021_1021_MOESM3_ESM.zip › +1-protonated-sampled-sturctures/SRR/1-H-opt_181.xyz]

260   0
energy: -42.809541943117 gnorm: -0.470389
C 12.75584459295106 0.09431027162832 -1.43707
C 13.94592398263915 -0.46454072588469 -0.584588
C 13.38304580339594 0.71202846388822 -2.80037
O 14.14156338250090 -0.08499509486958 -3.65003
C 10.65141380774191 3.92882928528580 -1.50444
C 9.40225392703862 4.80266140718221 -1.63821
O 9.11153384363295 5.17270231177618 -2.9845
C 11.04457739727533 3.54944904827052 -0.0152284
C 13.24807475592190 -3.98638819487201 2.32358
C 12.37854725928551 -2.86645624952461 2.86316
C 13.24517170126353 -1.96022749646443 3.70532
C 12.51673625696158 -0.65618844462204 4.10782
C 11.24961124345692 -0.75086106175590 4.96388
C 11.60884232553503 -1.02303088406839 6.41753
C 10.43855528000159 -1.82670885002564 7.13684
C 10.21969570439341 -3.24289096733427 6.48807
C 9.34116552774243 -4.20500672123619 7.15143
C 8.78539766753706 -5.44387267448408 6.3233
C 8.03005313723440 -5.15286961477932 5.05148
C 6.73353896659178 -4.42693871659792 5.27695
O 6.86985406582712 -3.13003736164354 5.83506
C 8.38254745445427 -8.26961524092029 2.95768
C 9.94216815046853 -8.40507294570642 2.98864
C 10.55906642164185 -7.85133035999368 1.68326
C 10.51825749640429 -8.83372136905879 0.470943
C 11.49761984662745 -8.47517533246055 -0.666132
C 11.18957033528359 -7.19157877268858 -1.48902
C 9.79298795238356 -7.12319558114456 -2.04822
C 9.57142889822330 -5.89679417121865 -2.81326
C 8.39714048329526 -5.91792517235746 -3.82804
C 7.95344284068945 -4.49211610158219 -4.17691
C 6.71816576350879 -4.41237691560496 -4.95812
C 6.53760029944566 -2.99786126187044 -5.60861
O 7.77125071483441 -2.71057576839135 -6.31156
C 7.18955339372352 -2.13087405151428 4.83238
C 8.48206349050295 -1.54875475435621 -6.00503
C 7.58308869425956 -2.32973431599576 3.47638
C 7.68893707699906 -1.32745110665315 2.56437
C 7.43113811986180 -0.02640008713099 2.97101
C 6.93715169408842 0.20237923559793 4.30223
C 6.81186784267747 -0.85974226748706 5.17872
C 8.73592345083149 -0.86088125226002 -7.24828
C 9.38202124764942 0.31776130008908 -7.25545
C 9.69567455083677 0.95705073744555 -6.03331
C 9.44017534246781 0.31223812114269 -4.77773
C 8.82434483196344 -0.92280922485548 -4.80996
C 7.50465505135471 1.06710218608908 2.04518
N 7.33015437703680 2.30778281435967 2.28885
C 10.45163846706447 2.13990242530335 -6.12203
N 10.89097095291648 3.00435167489273 -5.18147
C 13.56894064365509 -1.26113406182152 -4.217
C 7.99055676017336 4.55937230412033 -3.46266
C 12.20407975465129 -1.38774520037578 -4.4896
C 11.69143219431597 -2.56536755965894 -5.01649
C 12.49122798965388 -3.65285465100632 -5.28161
C 13.86247078770483 -3.49901113623147 -5.01054
C 14.42282197042077 -2.37421081429595 -4.48899
O 11.95929785441944 -4.88235223037504 -5.76554
C 13.08986569366114 -4.31771872543475 -8.56189
C 12.99299407083797 -2.79711065834128 -8.52424
C 14.28200603569690 -2.18669814546234 -9.00349
C 14.41659277706299 -0.60061400579155 -8.98333
C 14.12074351076232 -0.10652016875031 -7.56648
C 14.63063709015137 1.37514574267811 -7.38569
C 13.74888093247315 2.13127937528416 -6.40806
C 14.00957543167290 3.63254035643290 -6.25016
C 13.13513734503145 4.30691143676265 -5.17482
C 11.62316601445372 4.22529708360658 -5.46926
C 3.91549810569578 1.37040259704741 -6.81769
C 2.42943558825779 1.14859754160568 -6.51853
C 1.97065425253064 1.13393949767141 -5.17448
C 2.58458619880442 0.18638711135016 -4.22656
C 2.38511354124259 0.37864882730749 -2.70937
C 3.12948914643135 1.66794859766709 -2.20289
C 3.01571234398609 1.79934983885994 -0.674783
C 3.78161223932418 3.03673262767832 -0.0966364
C 5.24027577591501 2.70810924368541 0.0173471
C 6.10152415860932 3.74338052699693 0.788532
C 7.43719946992892 3.22972004394809 1.25533
C 6.79007810670956 4.64452646985089 -2.72039
C 5.62433369532504 4.02978248599368 -3.15047
C 5.75803844312483 3.23906872551936 -4.36018
C 6.94179559082773 3.12644180753320 -5.07798
C 8.06731399666440 3.76157760035743 -4.6202
O 4.56307577135492 2.63962930648388 -4.78251
C 4.47628276209732 2.68599948636365 -6.23257
C 11.08933373168575 -4.76506215066152 -6.8784
C 11.73399384346757 -5.00652008160500 -8.24369
H 12.14813674987209 -0.84057663440150 -1.68315
H 14.47885555292787 0.14305843008965 0.167014
H 13.57634779024090 -1.35054279903342 -0.0934665
H 14.67556462100061 -0.89715112943273 -1.26525
H 14.00290775908734 1.54360908780316 -2.58334
H 12.52021051516295 1.21601877055545 -3.28653
H 11.50725489031584 4.48828780844433 -1.95101
H 9.48267057958985 5.70188855540849 -1.08797
H 8.58187717192308 4.20128588967754 -1.24532
H 10.34985556342621 2.87904534559589 0.482443
H 12.06611146138646 3.11925115480552 0.0445276
H 11.15669115105149 4.38700173789565 0.645336
H 13.66983445730870 -4.51665897325866 3.19303
H 14.12235910204688 -3.55178446624592 1.68625
H 11.57200455089001 -3.12698620224314 3.50667
H 11.90120652013508 -2.41596708429480 1.96324
H 14.21917836043115 -1.73045854674177 3.27069
H 13.62926582254359 -2.38514625734636 4.60341
H 12.24374877685386 -0.13916803231605 3.21796
H 13.19501502354056 0.01175832807716 4.69431
H 10.63912844870650 -1.57404681655472 4.59176
H 10.65761508582838 0.13394617935131 4.92897
H 11.74996795427085 -0.02902290125200 6.96068
H 12.46190778835653 -1.72628977081111 6.39576
H 9.53903106046787 -1.29173430816071 7.122
H 10.77578859034097 -1.94361471873416 8.18713
H 11.20782904774118 -3.66535428398977 6.4015
H 9.74182938307064 -3.09250422248738 5.53073
H 8.50414207813286 -3.58365903169257 7.57921
H 9.81816003975068 -4.44423173969653 8.12471
H 8.16658598343534 -6.10776196623859 7.04236
H 9.72464422631620 -6.03597077307137 6.05262
H 7.70924195094137 -6.12332603449180 4.56614
H 8.62194366436316 -4.72188006011608 4.31566
H 6.15848053096970 -5.07241077256810 5.98734
H 6.16241728371187 -4.37059590209689 4.35044
H 8.08523491544476 -8.74378405123553 3.86729
H 7.88821922439459 -8.82234125549479 2.18637
H 10.34226102608767 -7.81234016992218 3.75999
H 10.36881688149992 -9.39567910035387 3.1841
H 9.98496325667030 -6.91207140908936 1.5312
H 11.60173615420238 -7.54974556505083 1.84802
H 10.71876650877812 -9.76795789257191 0.901158
H 9.53116742793112 -8.94574788941408 -0.0236551
H 12.48174810200367 -8.29195967188189 -0.122059
H 11.68289394951623 -9.38735925876244 -1.25927
H 11.26742137063099 -6.33436570367100 -0.827879
H 12.03172716767830 -7.03634326427015 -2.20004
H 9.68927688210497 -8.03372081933433 -2.71583
H 9.09097444002292 -7.26930549034387 -1.25965
H 9.43622545899624 -5.02411631804362 -2.13027
H 10.57218457870261 -5.64316011923487 -3.26574
H 8.61000836140423 -6.48621924541256 -4.77142
H 7.48054093402532 -6.38655829667204 -3.4634
H 7.69483412190819 -3.95249522996493 -3.24288
H 8.78597587959374 -3.90576056613796 -4.62057
H 6.71825388601753 -5.07224387830473 -5.91043
H 5.82698321913658 -4.70972786664565 -4.34771
H 5.66241374362341 -3.04868474617758 -6.29559
H 6.34165489519975 -2.27825678435618 -4.86531
H 7.75759518776678 -3.39250497174657 3.23418
H 8.10396072160535 -1.60117854144125 1.60382
H 6.56631025315787 1.11864902287320 4.68033
H 6.36482596459318 -0.82598472147592 6.11148
H 8.50235211769931 -1.32538907218935 -8.24273
H 9.52479019013552 0.79434896290058 -8.18224
H 9.66167866528877 0.75802080020413 -3.80995
H 8.49900055986207 -1.36586054203276 -3.88468
H 7.82728660394250 0.76517535262798 1.13061
H 10.48521967491190 2.55375881593286 -7.13016
H 11.55637935675486 -0.60369537751195 -4.29154
H 10.63640602524744 -2.68667613612554 -5.27578
H 14.56601845187967 -4.25816950595950 -5.30181
H 15.45915761449384 -2.35011507095187 -4.21966
H 13.82288308628284 -4.64692666253185 -7.74979
H 13.46883850413544 -4.53763480842059 -9.5284
H 12.12952354067690 -2.38252112909722 -9.08279
H 12.76795739798342 -2.39581008337729 -7.49456
H 15.04832422729251 -2.64118645912474 -8.49865
H 14.43136483919606 -2.46817468940681 -10.0189
H 15.45420419107133 -0.43909274112165 -9.2451
H 13.77681576999924 -0.19175993320102 -9.72867
H 13.05780064322502 0.03964579918048 -7.4245
H 14.35415076158244 -0.75877491084598 -6.70929
H 15.68099057879762 1.45766316059714 -7.0914
H 14.50613713694672 1.89107287548964 -8.34461
H 12.66655051933890 2.11215515089320 -6.6012
H 13.91637279647422 1.67809563261540 -5.47422
H 15.04130911647209 3.89278537497269 -5.89346
H 13.88387253428356 4.06782871014263 -7.28582
H 13.31124783437343 4.07187495979475 -4.14146
H 13.30260952177414 5.43199347064873 -5.12379
H 11.40631030246476 4.41655517871450 -6.57231
H 11.09523808410386 5.04120754170475 -4.93096
H 3.98715600647681 1.42824255959377 -7.88784
H 4.52569544707083 0.56606525819801 -6.42041
H 2.05058333223007 0.20863323302064 -6.93505
H 1.86548366711228 1.90575366868284 -7.04574
H 2.12691521383911 2.21192111609247 -4.92419
H 0.89022334405858 1.08610677950187 -5.06941
H 2.14719465564655 -0.76962802336525 -4.53614
H 3.65981534951494 -0.03793389228341 -4.42128
H 1.28883171034043 0.55983807802168 -2.61446
H 2.60526943114485 -0.44517416915084 -2.02803
H 2.80294733028992 2.60156054610217 -2.61684
H 4.24770017320057 1.63886645289329 -2.45607
H 1.93196222963798 1.93562018547067 -0.476271
H 3.30223043687438 0.91685402700901 -0.185434
H 3.55649315334110 4.01228790705569 -0.535988
H 3.54123254465103 3.20776657069080 0.957134
H 5.43097671179579 1.73345918826428 0.49175
H 5.62000612085242 2.72508620974484 -0.996735
H 6.21898726190716 4.68148932447392 0.218822
H 5.49597534311985 4.01804210488670 1.66081
H 8.23062617799451 3.95270079572653 1.50244
H 7.72704707314390 2.63806774510983 0.398314
H 6.76956942323943 5.36607729295146 -1.97241
H 4.68875958647321 4.18171693006603 -2.75104
H 6.93080721526126 2.50787973725065 -6.02957
H 8.99721811596617 3.60408182325655 -5.23307
H 5.42585325293172 2.93545823646869 -6.66124
H 3.68615775439462 3.47199652568200 -6.42209
H 10.62723557603069 -3.78509347413538 -6.9028
H 10.29787598239614 -5.46319437073955 -6.71947
H 11.87706719996940 -6.12730467108830 -8.37178
H 11.03596468223624 -4.83641371144689 -9.04139
C 7.82757026496949 0.21199747277779 -1.54949
C 6.38843913959351 -0.27272147014996 -1.64472
C 6.38599804055770 -1.66058315974290 -1.02112
C 7.89613718485563 -1.88578400440969 -0.663737
C 8.60345833284624 -0.64168208337154 -0.765296
C 8.47789743732097 -3.10183162544984 -0.34401
C 7.70773867552387 -4.26680977730953 0.176439
C 8.28454013940209 -5.08748430609418 1.18142
S 9.64350296577883 -4.40757830917828 1.96844
C 10.61758328385203 -4.13611926844627 0.539023
C 9.97589124414271 -3.45976996014000 -0.544185
C 11.93794606856580 -4.48801814133887 0.486403
C 12.69114976718725 -4.05212818982616 -0.627684
C 12.08880958374064 -3.33553129639024 -1.65847
C 10.72632920331606 -3.12049764961467 -1.67062
C 6.60143446453534 -4.79251717808809 -0.421993
C 5.87622621080694 -5.95915075305783 0.0561423
C 6.46462981924359 -6.75423863111315 1.05377
C 7.59890390888636 -6.25709098259539 1.63243
C 9.93358146086023 -0.34709925025476 -0.424311
C 10.53107258945272 0.74346456619629 -1.02676
C 9.78316195018333 1.63232283177976 -1.83952
C 8.42629626402814 1.28359667844151 -2.04864
C 10.73348612908040 -0.96946839020592 0.628598
O 11.88366960564663 1.01734223129240 -0.886008
O 10.35698567626610 2.80954868265352 -2.38533
C 5.46318515146429 -1.82533725788493 0.182012
O 7.93957373682498 -6.84229588878850 2.92431
O 12.59758347800507 -5.06230914991173 1.61965
H 6.16144113759876 -0.28727464230656 -2.72931
H 5.73139925398941 0.31559074377814 -1.04805
H 6.09534927999562 -2.47070600863627 -1.71105
H 13.75792112071459 -4.16671913048038 -0.431101
H 12.73791719077252 -2.87680717860650 -2.38444
H 10.32176566645113 -2.51653849730473 -2.4444
H 6.27602107235766 -4.26405092868848 -1.32399
H 5.05486162757603 -6.38956874656486 -0.457173
H 5.93859659712552 -7.55021784220699 1.5428
H 7.78908523253787 1.94993747723734 -2.65969
H 10.03659874022319 -1.34655310782852 1.42771
H 11.28878174367769 -1.83036566486728 0.235937
H 11.35682034965917 -0.24341185509653 1.08884
H 5.41813355880833 -2.86698295142860 0.573303
H 4.45012151345001 -1.65634487153821 -0.0682781
H 5.78776244276921 -1.19347766384540 1.07403
H 10.72225699192402 2.79041593031973 -4.16965
