# Supplementary material for: A light-fuelled nanoratchet shifts a coupled chemical equilibrium
Source: Nat Nanotechnol. 2021 Dec 16;17(2):159–65. doi: 10.1038/s41565-021-01021-z (PMC8956507; doi:10.1038/s41565-021-01021-z)
Supplement: Supplementary file 3 — Supplementary Data Set 2. Gaussian output and xyz files for computed structures. [file 41565_2021_1021_MOESM3_ESM.zip › +1-protonated-sampled-sturctures/SRR/1-H-opt_182.xyz]

260   0
energy: -42.762392345454 gnorm: -0.49267
C 11.44677780172117 -2.26606399616383 -4.79715
C 12.76926706997762 -2.77497450741549 -4.23652
C 11.65376699957640 -1.51191478100405 -6.01358
O 12.46505491470901 -0.45727649933701 -5.88304
C 7.73575314297644 -0.93085396011004 -6.38792
C 6.83231782964932 0.06708481888242 -5.74311
O 7.61169733565699 1.15074374481984 -5.26121
C 8.38116923685756 -0.35930024859948 -7.63601
C 12.63425172889866 -2.11072629405255 2.44729
C 11.89621528619948 -0.92729378826485 3.02484
C 11.62227184425323 -1.05246093822090 4.56527
C 11.05115444060805 0.22568403973193 5.09949
C 9.52891460316922 0.31644438351827 4.84898
C 8.61083467502974 -0.19186732016226 6.02107
C 7.06669495050886 0.12561588338942 5.74306
C 6.04535675264223 -0.30663351758423 6.84683
C 5.36754267959224 -1.70825682982230 6.64871
C 4.13709561980715 -1.71464763276349 5.61957
C 4.52524875966486 -1.88506623849165 4.09554
C 3.65265835448971 -1.02301460098494 3.21254
O 4.38411681499205 -1.04243804036552 1.91693
C 8.13167027930911 -4.68822537779766 6.06634
C 9.53536577797156 -5.30019628623775 5.89768
C 9.62155914552055 -6.04365133624380 4.5655
C 11.11449135164948 -6.57505159988938 4.33063
C 11.27652733645399 -7.42062885117113 3.10832
C 10.46621600296540 -8.69916156812306 3.09958
C 10.53732288462246 -9.44258848752101 1.73874
C 9.42891063464459 -8.97971677881695 0.830263
C 9.63505726368565 -9.38166400465068 -0.68758
C 8.28174892964821 -9.61093669175931 -1.42616
C 7.44551331425333 -8.31029740781243 -1.59281
C 7.84062469246759 -7.46135238370438 -2.73048
O 9.21034830718641 -7.04453582713580 -2.77849
C 5.48627952491105 -0.31942484488029 1.85126
C 9.80820179024117 -6.62134358452248 -3.94814
C 6.77864981945713 -0.82319297277041 1.64997
C 7.86222568683784 0.05990142438857 1.5445
C 7.69958282107111 1.40248996996620 1.57423
C 6.44088068639214 1.89654457142548 1.80823
C 5.38430438565147 1.06780874351722 1.94827
C 11.21786356265315 -6.71340968070464 -3.98566
C 11.98472318200839 -6.25167839708605 -5.03622
C 11.18346447625388 -5.65868006856275 -6.0729
C 9.74785491946702 -5.58587005068011 -5.95994
C 9.04465160008047 -6.01636154222392 -4.89073
C 8.86483482127244 2.31052691847439 1.65143
N 9.99205240379917 1.93128682335675 2.1062
C 11.91892248895431 -5.14272245786218 -7.14232
N 11.38558090052485 -4.37988539899861 -8.16038
C 11.92707257661935 0.90040983027645 -5.8728
C 7.15417413209566 1.76089729838539 -4.06237
C 10.61411835500186 1.14418579564252 -5.4566
C 10.29103137258702 2.44281909473111 -5.25811
C 11.14846820685325 3.51486187554209 -5.51695
C 12.41418833976779 3.24516129084774 -5.98272
C 12.81436663741034 1.91812321383690 -6.20211
O 10.47426615446528 4.76809836867654 -5.39946
C 10.79250510106334 4.95472051118863 -8.65688
C 9.89078907664509 4.65652750418731 -9.79698
C 10.45628535291676 3.74331349546461 -10.8407
C 10.97443734055060 2.29866050427688 -10.6602
C 12.40004773418759 1.97620195444992 -10.0933
C 12.54813226120851 0.48102517883807 -9.80096
C 12.46787743599046 -0.43896414608228 -10.9822
C 12.85474391683131 -1.88524248172676 -10.6602
C 11.81158769821186 -2.42278800770004 -9.64596
C 12.32743822890676 -3.71119395202296 -9.11725
C 7.39763713811340 5.99453189320777 -0.0927849
C 8.42569173081092 6.05823034331608 -1.22683
C 9.55673711265369 5.06906592332780 -1.14561
C 10.36502597188157 4.96894057061336 -2.47648
C 11.50292611947154 3.98901798771283 -2.31405
C 10.99149242989587 2.53631351051448 -2.14083
C 12.08207448462913 1.47525133146575 -2.15277
C 13.06431875885226 1.54467076596388 -1.02834
C 12.35834765211681 1.60441833319357 0.330688
C 11.90103259227851 2.92848960259048 0.868255
C 11.15899658764904 2.69121604786582 2.19884
C 6.48009242202254 2.99765009591261 -4.05117
C 6.28120283453576 3.64357216623274 -2.85768
C 6.75208385000449 3.19792834186082 -1.61605
C 7.31172050311179 1.87717914926909 -1.66612
C 7.55504659946432 1.22165191984883 -2.87267
O 6.45871678495084 3.80923084565026 -0.356032
C 6.17081093346152 5.16706280899010 -0.399341
C 10.83280832292333 5.87322256013547 -6.27845
C 10.09691737842104 5.75607949999049 -7.5767
H 10.78195587430507 -3.18520602632369 -5.04183
H 13.56949715944631 -2.02636917512630 -3.98906
H 12.57981325091256 -3.39765402232891 -3.36966
H 13.25880561441721 -3.47471349368411 -4.94531
H 10.73246019278575 -1.07693928147879 -6.5105
H 12.04679314057389 -2.27505271026374 -6.79247
H 7.09680720657331 -1.76147397922644 -6.76113
H 6.23260685391553 -0.39619705655019 -4.9335
H 6.09818194212420 0.44556397223632 -6.51123
H 8.90687156213559 0.48941033587069 -7.29115
H 9.11956155036618 -1.10477095350310 -7.98216
H 7.71028467874680 0.00037683829485 -8.42063
H 13.64331220352945 -2.12071070502285 2.92924
H 12.90822504588922 -1.91888822624818 1.36857
H 10.92689001914643 -0.90251502514544 2.49507
H 12.59054467857324 -0.09434852412413 2.89961
H 12.56190506653257 -1.40075357389758 5.04826
H 10.99322281725864 -2.04225325760292 4.6657
H 11.58794676928496 1.08795850520322 4.74053
H 11.28499897495277 0.24278533269716 6.18996
H 9.37826170921861 -0.03428257588377 3.83804
H 9.27636249519898 1.43243589410232 4.76159
H 8.84145833619520 0.19277932139459 7.006
H 8.70842838172073 -1.30094341262421 6.20479
H 6.71598299722526 -0.39545443936930 4.84687
H 7.06188743779230 1.26348909658571 5.64176
H 5.32832651762996 0.46856221566060 6.88585
H 6.62163627656745 -0.52441795411558 7.73833
H 5.02802878686893 -2.11297657706397 7.58752
H 5.94823155206532 -2.50107195961253 6.27195
H 3.71710390905089 -0.66833967172541 5.70244
H 3.18558800958260 -2.23248095421299 5.94705
H 4.46765573143152 -2.95124492779577 3.81431
H 5.60381316919767 -1.68386670710154 3.87335
H 3.43957079570273 -0.04071326239076 3.60067
H 2.66423340462919 -1.49099062007387 2.98756
H 8.10446789431664 -4.11168646071002 6.99902
H 7.33265438606142 -5.44197083478403 6.10285
H 10.36262606104410 -4.51675714005466 5.85237
H 9.80602555980670 -6.06532137838876 6.65486
H 8.99984150893560 -6.97144155647408 4.6131
H 9.23922166548037 -5.54104961967071 3.62867
H 11.77598518913936 -5.72766946417843 4.37182
H 11.50060246314648 -7.12662374140884 5.23682
H 11.06554172473643 -6.81212029482322 2.21736
H 12.35732647513862 -7.64948248519522 2.93011
H 10.84182992972876 -9.33535739032671 3.85094
H 9.42652956389334 -8.50896298207927 3.37919
H 11.49944969596362 -9.25223709824798 1.24284
H 10.59123311398189 -10.52788882435470 1.95064
H 8.49838724840138 -9.44605934145907 1.16379
H 9.30902534301168 -7.84750998222067 0.853762
H 10.15120651230770 -8.55895991379802 -1.16014
H 10.29768819827938 -10.30165388136535 -0.774743
H 8.31788157667777 -10.12199256102070 -2.40306
H 7.65707130308316 -10.31227531021388 -0.844631
H 6.38543344566356 -8.60114868160960 -1.73769
H 7.49853195924526 -7.78020439725788 -0.675369
H 7.65189395320697 -8.00669068020332 -3.70988
H 7.37194474683379 -6.48457034691888 -2.63157
H 6.98728356629218 -1.89242697510844 1.55363
H 8.82110463053440 -0.39887472705672 1.46036
H 6.25472362215864 2.93339291843376 1.54739
H 4.38705196652445 1.48137697897171 1.88134
H 11.77747477168917 -7.21923332064732 -3.16274
H 13.07099130982090 -6.17425815215540 -5.08685
H 9.15424759870589 -5.26534963684192 -6.8011
H 7.90303712923506 -6.03654126621021 -4.87301
H 8.64803693757050 3.32900679876765 1.43548
H 12.97908840373578 -5.41015908961538 -7.35888
H 9.89282217337665 0.39274994581449 -5.29237
H 9.35614900923565 2.79134951504479 -4.88455
H 13.15351647872111 3.98433892783736 -6.29725
H 13.89231547419668 1.71469581984493 -6.37849
H 11.74485947653252 5.45018473169198 -8.93042
H 11.25865815298835 4.09657267823912 -8.20327
H 9.00284224318997 4.14925119545480 -9.39489
H 9.55456961074167 5.50420566738896 -10.2333
H 9.96554534322277 3.77329268530913 -11.8711
H 11.32457372119032 4.23496860095474 -11.2763
H 10.38725576668726 1.99996361426959 -9.81307
H 10.69946222676706 1.62327777649366 -11.5546
H 13.21603946182772 2.19383101287345 -10.8073
H 12.69805058409357 2.47614793455038 -9.21168
H 13.45830291127766 0.27762486899265 -9.26361
H 11.76357432638697 0.23594288887556 -9.04646
H 11.41550599652099 -0.39141112627059 -11.4187
H 13.18519425986915 0.06098173901346 -11.7289
H 12.90566148091252 -2.48500477488400 -11.562
H 13.85380184869726 -1.73846838544117 -10.2218
H 11.63556562154249 -1.66978334841995 -8.85023
H 10.84552042251482 -2.59392664334085 -10.0103
H 13.34722222765159 -3.57655314298883 -8.73543
H 12.35904653062255 -4.43387027782760 -9.99832
H 7.22032582832621 7.09510978525705 0.116913
H 7.75460926862623 5.57089990646278 0.861224
H 8.88709034029689 7.10225781950269 -1.42796
H 7.97378313731497 5.97781195526573 -2.25596
H 10.26391104146316 5.31380324737578 -0.352138
H 9.04579666386331 4.09503080448850 -0.924678
H 9.67147726284600 4.65424406623486 -3.22958
H 10.69070379868365 5.93908437164582 -2.80094
H 12.18397783026359 4.03307576760007 -3.11549
H 12.15783302240416 4.33647269293225 -1.50673
H 10.36577925405259 2.39370937423645 -3.01394
H 10.35856369250717 2.47621049162809 -1.2975
H 11.50914442065532 0.52435209493769 -2.08911
H 12.51149765396897 1.47488275341941 -3.12054
H 13.88104449990561 0.76933819475971 -1.09495
H 13.56254071570603 2.52156450551831 -1.25936
H 11.46612946563770 1.01619493229490 0.394724
H 13.02623255769007 1.17802245287468 1.09899
H 12.67139410932451 3.64472237755905 0.986764
H 11.14555502343518 3.37688758154741 0.211054
H 10.84329021661155 3.55198311670889 2.80106
H 11.83663973404183 2.13128134199362 2.85603
H 6.28065890327603 3.47898602937360 -4.9615
H 5.62831940312651 4.47049254395847 -2.85047
H 7.68501416374883 1.34568645789463 -0.812934
H 8.08770849344794 0.33483492338871 -2.93929
H 5.56817342745509 5.27252424697881 0.471974
H 5.65645135373851 5.54320604608687 -1.34228
H 11.86040487561345 5.79135231433822 -6.49408
H 10.58970425706734 6.72707969133636 -5.6968
H 9.06942101435440 5.24715135244108 -7.46412
H 9.80597080092487 6.77280288565632 -8.0129
C 6.97286037702127 -3.29579646462594 -3.0431
C 5.70405464500697 -4.01826674560737 -2.76805
C 5.83740304036079 -4.28138107834694 -1.20981
C 7.35684638532717 -4.05479111126538 -0.807015
C 7.91494076459206 -3.29983497149539 -1.94766
C 7.98690080773189 -4.48770677493761 0.274822
C 7.31808991622738 -4.87417669633240 1.52961
C 7.84904037385944 -4.17032843413198 2.7134
S 9.22461000685129 -3.05253487250189 2.49948
C 10.19484620075976 -3.98984806605529 1.35136
C 9.47018381050058 -4.68533132572070 0.331451
C 11.53017297665317 -4.12126262996954 1.53707
C 12.23370735438207 -5.10263023087652 0.863305
C 11.59232546912533 -5.71269915827087 -0.240379
C 10.26510396477124 -5.50591151790226 -0.498182
C 6.23674659919483 -5.72853586073425 1.7997
C 5.60741135655124 -5.81872114831540 3.04639
C 6.14550327200744 -5.15053072707147 4.12688
C 7.28263988996577 -4.30524997006664 3.98019
C 9.11679064867827 -2.61104615380066 -2.19811
C 9.44541086947172 -2.13118224550956 -3.45915
C 8.43949033192300 -2.16204464689437 -4.51937
C 7.19738654015656 -2.68266773024304 -4.29014
C 10.05026000649716 -2.24965167924802 -1.09807
O 10.74312157028505 -1.58659485183091 -3.78569
O 8.80048523378168 -1.39707104903803 -5.61782
C 4.91215891768061 -3.28067987235377 -0.450283
O 7.81769135767437 -3.64219724115184 5.12009
O 12.13910645166334 -3.46864636958966 2.6326
H 5.65210642696951 -4.97131364111838 -3.30755
H 4.77657842883560 -3.38972879380196 -3.04435
H 5.54881103020663 -5.28152945880941 -0.956274
H 13.31700744170500 -5.24787298943278 0.980611
H 12.15101553569064 -6.40647554918652 -0.827925
H 9.74253955337310 -6.13038592175147 -1.19921
H 5.72012843643748 -6.07737810892740 0.903993
H 4.67574020750376 -6.40307927833402 3.18232
H 5.61150520989382 -5.16707057399608 5.01159
H 6.44089100579736 -2.69750453929804 -5.03472
H 11.05991984599918 -2.66232404087845 -1.30319
H 10.22445878483838 -1.22462986571906 -1.00207
H 9.51185659709887 -2.58814540806753 -0.158405
H 4.09114756491013 -3.80262988293724 -0.0641369
H 4.50985804524441 -2.50307493121557 -1.06722
H 5.41553940161062 -2.91850273986889 0.360153
H 10.51031438960354 -3.91560067037556 -7.97188
