# Supplementary material for: A light-fuelled nanoratchet shifts a coupled chemical equilibrium
Source: Nat Nanotechnol. 2021 Dec 16;17(2):159–65. doi: 10.1038/s41565-021-01021-z (PMC8956507; doi:10.1038/s41565-021-01021-z)
Supplement: Supplementary file 3 — Supplementary Data Set 2. Gaussian output and xyz files for computed structures. [file 41565_2021_1021_MOESM3_ESM.zip › +1-protonated-sampled-sturctures/SRR/1-H-opt_183.xyz]

260   0
energy: -42.774676864920 gnorm: -0.455072
C 13.36358001919737 -0.12635009669148 -3.90171
C 14.67708780078564 -0.80087055506660 -4.4071
C 13.66644999374598 1.23992607303610 -3.17617
O 12.55948661201727 1.83424995173701 -2.63289
C 11.31709696205662 -0.89022892563547 -7.0173
C 10.25153101060126 0.18868107033759 -6.53927
O 9.22066256873774 -0.50188939669041 -5.81337
C 12.43586901762399 -0.26482083849823 -7.8689
C 12.68980565661522 -2.93037291230170 3.94462
C 11.99974997587841 -2.16030955137530 5.16383
C 10.77557902152084 -1.47590060259051 4.67491
C 9.90301652343278 -0.92776839214805 5.8045
C 8.56770837444061 -0.56521588750659 5.30177
C 7.36133047325174 -0.70762062648558 6.25285
C 6.01585683832201 -0.31387664137970 5.63643
C 5.49330452756897 -1.20770361923367 4.48432
C 4.11133983216493 -0.69226424582890 3.88748
C 3.46117262948221 -1.66069908922387 2.96857
C 4.35870940477931 -2.05905084530826 1.80542
C 4.36851203359403 -1.11746738760240 0.587785
O 4.80439712174848 0.21334709178017 0.95821
C 6.12156911809975 -5.36511461332080 4.58461
C 6.79448001610344 -5.15134869730185 6.01888
C 8.35734964009204 -5.13526336366554 5.91007
C 8.98995617156275 -6.35391469435393 5.30695
C 10.48532562657845 -6.35635220182502 5.15175
C 11.07688335269037 -7.58902643282342 4.41799
C 10.70424551484743 -7.69166937055598 2.90755
C 10.70081664674618 -9.03260254708033 2.17105
C 9.94700776135154 -8.99911244240531 0.900515
C 10.69431958643180 -8.05544552984362 -0.151812
C 10.17679224527839 -8.45642165365971 -1.50764
C 10.40632389600756 -7.47009941799400 -2.63281
O 11.77518281698974 -7.25184965536539 -2.98011
C 6.12079404448894 0.37326885120771 1.24286
C 11.99798965671606 -6.45513465909323 -4.12992
C 7.14492408154087 -0.40826100396770 0.755935
C 8.40373788294753 0.10376767716156 0.912658
C 8.72073398144230 1.06406516091555 1.893
C 7.69710512953741 1.68371630632962 2.59658
C 6.39190156389073 1.40334734224233 2.18669
C 12.56791413501190 -5.17423989400168 -4.12831
C 12.62151648549077 -4.40660482221866 -5.24523
C 12.24395231570698 -4.94715239102846 -6.51818
C 11.54348668819006 -6.18320641747298 -6.47253
C 11.48869603528241 -6.98256256795092 -5.3708
C 10.17429898049173 1.32444601696688 2.17508
N 11.15811926847887 0.56011992494544 1.77799
C 12.24898958306937 -4.06936236089743 -7.5856
N 11.68312077054788 -4.26920404790274 -8.79816
C 11.66781389768573 2.38762627024996 -3.59051
C 8.47902930223246 0.24309970352932 -4.85124
C 10.37261183963018 2.56538595577436 -3.03377
C 9.46055290526964 3.38018296393091 -3.67576
C 9.82900704315376 3.92763183111174 -4.96641
C 11.08628357124551 3.65114539904939 -5.51002
C 12.04115065570352 2.84067272441969 -4.84461
O 9.21358530367219 5.01828220754809 -5.70146
C 6.04982248353918 3.10013015887453 -7.21346
C 5.77567819538086 2.63048833188896 -8.64354
C 6.56229740471956 1.44721927041183 -9.01494
C 6.58828677124860 1.05416170708165 -10.5574
C 6.64183286145362 -0.49425598817166 -10.7711
C 7.78207432492157 -1.26531724870400 -10.1417
C 8.05200561045395 -2.63762161012702 -10.8277
C 9.26701016509336 -3.38049000612903 -10.1438
C 10.61680968797284 -2.60010244261362 -10.2378
C 11.90618403359428 -3.37268916560562 -9.96367
C 5.78717174987508 3.73225672734951 -0.0820692
C 6.45679558535530 5.05655223840550 -0.474029
C 7.89586434138445 5.32603748487469 0.0161029
C 8.61587170719361 6.36944239489583 -0.851297
C 9.83406103023219 6.99787991867985 -0.167571
C 10.84570698141445 6.02180210396203 0.483045
C 11.65687199955798 5.46077760424142 -0.638244
C 12.70353931154701 4.39049092838024 -0.0841479
C 12.02399472182444 3.11976814097059 0.399552
C 12.92156195784887 1.85265183550110 0.643101
C 12.47226672343086 1.05280181914086 1.85499
C 7.32293622270940 0.87104923546569 -5.30688
C 6.55189839874693 1.53174265495266 -4.36826
C 6.87804019938537 1.59406795004809 -2.99476
C 8.01312221906546 0.89596183080014 -2.52113
C 8.78296670155020 0.30737727621836 -3.47477
O 6.13297965914601 2.59914158011803 -2.26465
C 6.46655585347471 2.60928505871216 -0.897579
C 7.84178353451119 4.77370241128796 -6.08191
C 7.57159347975741 3.65468088456961 -7.15492
H 12.68342972202677 -0.05022963649453 -4.74202
H 14.65612640107372 -1.87218423696596 -4.56108
H 15.03564777445425 -0.30028075374869 -5.34665
H 15.50480677752800 -0.65152174880560 -3.69251
H 14.12258558587923 2.03813996963015 -3.80677
H 14.43895353135251 0.97172090114532 -2.40134
H 10.88934639272341 -1.74354719722618 -7.557
H 9.76293001185277 0.80392609484325 -7.40109
H 10.65487420038374 0.95094677756535 -5.86036
H 13.02653721285300 -1.07173927819772 -8.31496
H 12.12847051253040 0.38319649769989 -8.70207
H 13.10378916755715 0.28753920354498 -7.17372
H 13.54370526025397 -3.47277782353466 4.32545
H 12.96267543357887 -2.30630894444872 3.06319
H 12.81134267201000 -1.51006439666354 5.60274
H 11.84819689172009 -2.85146417049564 5.95483
H 10.16754268696014 -2.30051153148731 4.19985
H 11.08535948122873 -0.67311415930071 3.86391
H 10.41267678900102 -0.16503968854153 6.35567
H 9.67445494431596 -1.74958822427574 6.47233
H 8.36954739217031 -1.15506877112902 4.39854
H 8.64443601203744 0.45065677299178 4.91074
H 7.61193318086983 -0.12633778993028 7.13855
H 7.39780531800472 -1.77218883245663 6.52593
H 6.14743633212200 0.74886710794088 5.20806
H 5.31172632833185 -0.34849419947649 6.50015
H 5.36569112959624 -2.23543276827540 4.92855
H 6.21474129698954 -1.29296951456229 3.66161
H 4.27265005379276 0.20244892471388 3.39997
H 3.38482545235760 -0.55351795971023 4.68096
H 2.46364163472449 -1.18431041770551 2.66239
H 3.24888262850266 -2.57771006780919 3.51931
H 4.10010759264861 -3.05622914244817 1.40726
H 5.38563246285476 -2.24745472865738 2.16161
H 3.33496561042778 -0.99900815401089 0.289853
H 4.93162710126830 -1.43179583519737 -0.29699
H 5.08793390777253 -5.20204336643344 4.70039
H 6.19908439656023 -6.46405929119746 4.28053
H 6.39497805054469 -4.16611306297324 6.36475
H 6.51367227460103 -5.90132608661867 6.73185
H 8.81850200419412 -4.34280088758430 5.26919
H 8.79091111643905 -4.87851421806426 6.85953
H 8.80682218781137 -7.27082702110703 5.93275
H 8.41240301838217 -6.50173855740176 4.40767
H 10.81072872732114 -5.50977698091102 4.50831
H 11.04649556898687 -6.13523038323244 6.08603
H 12.16603329580789 -7.59469954486153 4.47543
H 10.85849197469743 -8.49620207190647 4.96923
H 9.71637992912626 -7.23960624041500 2.84728
H 11.43848018373216 -7.12192583470099 2.42711
H 11.71747021075984 -9.39893953072338 2.04899
H 10.18946298988926 -9.75757376451464 2.94525
H 9.93766715457386 -10.02294119650703 0.522576
H 8.89273166792562 -8.80990227353868 0.955677
H 10.53752843196268 -7.00838313034326 0.013506
H 11.72282504969450 -8.28068854686125 0.0152631
H 10.55405701332616 -9.47969093032557 -1.79926
H 9.11387771598294 -8.44713019761900 -1.33356
H 9.82670523924694 -7.75204668213871 -3.54424
H 10.00438262299971 -6.50270607145978 -2.31806
H 6.81682832236655 -1.22104331493774 0.128355
H 9.24830873462434 -0.24282151102651 0.317517
H 8.02280593770094 2.46080004795271 3.31789
H 5.59628750765431 1.87835228072364 2.62533
H 12.75650584444992 -4.69079181227280 -3.13731
H 12.81501289751155 -3.39166603888808 -5.10315
H 11.13357710121242 -6.60700367906596 -7.34586
H 11.23446370643084 -8.03173265928843 -5.39876
H 10.42231667744377 2.10584252338160 2.84505
H 12.82863131061448 -3.19055628318921 -7.31643
H 10.11572114021744 2.05845054571789 -2.14938
H 8.50880966230529 3.52305990756636 -3.22772
H 11.25882096204228 3.92361363700257 -6.55232
H 13.04994961500544 2.72894538579663 -5.16364
H 5.78096866249986 2.32439919829328 -6.46982
H 5.30173221129736 3.88918880634542 -7.01467
H 4.70251970118637 2.50031740180171 -8.82694
H 6.03098182303512 3.44029799031120 -9.32191
H 7.60336658526288 1.57020373227051 -8.62808
H 6.15210769966494 0.58978097597562 -8.47868
H 5.64746045596278 1.48105311094730 -10.9322
H 7.29162395194205 1.62596990620286 -11.1429
H 5.64607078336682 -0.89498930095107 -10.4943
H 6.75201173633798 -0.68511433687118 -11.8374
H 8.63787733170830 -0.58076915207470 -10.2668
H 7.68714328753780 -1.39287804911437 -8.97801
H 7.11559230508017 -3.18409563054590 -10.8963
H 8.37802085864448 -2.50707821001814 -11.8569
H 9.02505279102874 -3.55153568403608 -9.12119
H 9.39272721952871 -4.33903959326341 -10.6408
H 10.68091106510830 -1.94708255307789 -11.2113
H 10.56748281314981 -1.83949131300496 -9.45092
H 12.75023880100113 -2.73528290471377 -9.82549
H 12.12737211196504 -3.95296328121617 -10.8635
H 4.65137692555640 3.80527885221504 -0.266787
H 5.95396753395143 3.53827486464087 1.02309
H 5.83909601568684 5.89741725805261 -0.188297
H 6.33310536445861 5.26791546325382 -1.54467
H 7.93565239371169 5.71919265480943 1.03957
H 8.45521032729728 4.43889734893061 0.162713
H 8.73958148696032 5.92681879957925 -1.84974
H 7.82333147721948 7.14743627692311 -1.00801
H 10.36147191951748 7.66075303946653 -0.881376
H 9.56316806396666 7.71301124830105 0.643826
H 10.36982125230816 5.28753416104822 1.10905
H 11.58801831485974 6.63931867263639 1.04628
H 10.90927978767193 4.95051458315243 -1.30971
H 12.16388411167496 6.29798614023056 -1.10148
H 13.42357431950083 4.14284884813647 -0.840285
H 13.33382388884558 4.80345395670631 0.749371
H 11.32820274270282 3.40731555925278 1.17676
H 11.33444680582649 2.80321976957053 -0.400856
H 12.87767367485483 1.28217937746387 -0.311218
H 13.99805667660649 2.19567371523214 0.839089
H 12.77099611050981 1.59270424028345 2.80704
H 13.07958885178125 0.13640237603348 1.91307
H 7.08726104540047 0.82170956457364 -6.28348
H 5.74150346834982 2.07975054826290 -4.66165
H 8.44028361126665 0.94486565218391 -1.51953
H 9.57492341506812 -0.34326589574671 -3.14197
H 7.51178247926112 2.50292192159876 -0.760935
H 6.17810157129754 1.62502509570797 -0.409724
H 7.37618792977030 5.69064576026446 -6.44259
H 7.34522297739379 4.44868861392659 -5.1501
H 7.70015337572049 4.12067143557128 -8.1234
H 8.14402893660596 2.72336246335808 -7.10142
C 9.24884648021432 -3.12581404745875 -4.04937
C 7.92071646660891 -3.71252754754720 -4.19089
C 7.43778645803387 -3.87461551146126 -2.73076
C 8.61089843128762 -3.67254692224711 -1.80718
C 9.56840906574612 -2.95678950438523 -2.66934
C 8.88724171078119 -4.14040935243597 -0.618309
C 7.92581278739121 -4.99527661830607 0.148457
C 7.78757724730012 -4.50239055201326 1.46866
S 8.99456829015397 -3.35888503490449 2.2024
C 10.41372641026127 -3.86668476365200 1.36465
C 10.23557143906307 -4.08621045534858 0.024897
C 11.69962495463716 -3.96245507100099 2.01461
C 12.84310835836600 -4.25708145962459 1.26782
C 12.62604369819874 -4.44414404620838 -0.0849549
C 11.34142630660717 -4.49418070117717 -0.70185
C 7.18600701020978 -6.16085555278499 -0.216119
C 6.30047252865349 -6.72288459937699 0.635855
C 6.11434757695655 -6.18895560807899 1.94797
C 6.83288925133908 -5.09137711420510 2.37275
C 10.71910525746312 -2.16376596246465 -2.40093
C 11.61392522142943 -1.67402922044480 -3.38952
C 11.26333261261963 -1.91500824481768 -4.73508
C 10.13859558604897 -2.62237989923078 -4.98122
C 10.98884804411865 -1.51487441020841 -1.03511
O 12.65868910977357 -0.88031362753831 -2.91428
O 11.99891337895705 -1.47538127305873 -5.85365
C 6.32182893511552 -2.98212592447472 -2.27597
O 6.65254597732234 -4.49473031791575 3.61107
O 11.76398466784310 -3.89163091154607 3.43087
H 8.04046123374687 -4.63919132964328 -4.77741
H 7.23728815353070 -3.12850207555577 -4.7737
H 7.20903648130481 -4.97626927872431 -2.57382
H 13.80320251768128 -3.99166021178632 1.80328
H 13.54092300298268 -4.62328909097989 -0.611231
H 11.23798693781363 -4.85295260335220 -1.71134
H 7.34217432368599 -6.41996995180031 -1.22995
H 5.72110221693412 -7.48410414460478 0.218912
H 5.43927458896899 -6.57129430825904 2.68291
H 9.91145921391046 -2.83321102565983 -6.03201
H 10.44101335660597 -1.90232602092829 -0.211443
H 12.07268187706332 -1.72660018136249 -0.786855
H 10.88008891025074 -0.46855043635449 -1.11155
H 5.65073536671828 -2.92465374112457 -3.22256
H 6.62601760393049 -1.96472574575329 -1.93992
H 5.78416889852329 -3.44575356915555 -1.50811
H 11.70066230876902 -5.23948260389912 -9.10332
