# Supplementary material for: A light-fuelled nanoratchet shifts a coupled chemical equilibrium
Source: Nat Nanotechnol. 2021 Dec 16;17(2):159–65. doi: 10.1038/s41565-021-01021-z (PMC8956507; doi:10.1038/s41565-021-01021-z)
Supplement: Supplementary file 3 — Supplementary Data Set 2. Gaussian output and xyz files for computed structures. [file 41565_2021_1021_MOESM3_ESM.zip › +1-protonated-sampled-sturctures/SRR/1-H-opt_184.xyz]

260   0
energy: -42.783456623967 gnorm: -0.489972
C 11.81001736234957 0.45162288279748 -3.1012
C 13.17063961283363 0.50818975975853 -2.34903
C 12.01504330761457 1.19461902142386 -4.457
O 13.25364171238833 0.94962170783640 -5.10562
C 8.52045515010597 3.33597273890052 -4.32979
C 8.82646341856397 3.87254442785175 -2.84918
O 7.71937309863774 4.58905281782555 -2.33365
C 8.95946102901517 4.26600798991343 -5.42151
C 13.10891820297500 -2.72210588489080 1.77113
C 12.60649807941430 -1.28715272841292 1.55739
C 12.77454494029626 -0.41197542781134 2.81282
C 11.48782143123349 0.47396346000623 3.03741
C 10.19931468037332 -0.32225490436603 3.57098
C 10.32033377068976 -1.01249902336591 4.96084
C 8.99781223404506 -1.63127186823895 5.42063
C 8.56317651816140 -2.90748128281263 4.68487
C 7.09429401627260 -3.27989980117124 5.15294
C 6.34315775087896 -4.05963753006456 4.04226
C 5.81864552450906 -3.19180574463655 2.80018
C 4.56193918869169 -2.58714356466647 3.18915
O 4.79664289965627 -1.53006219126954 4.18947
C 7.72124087167405 -7.93868075461477 2.85842
C 8.39708825904892 -8.16348937756474 4.21791
C 9.84919515705271 -8.13206617519119 4.13344
C 10.55638523802450 -6.85175212231500 3.71722
C 10.61624081919263 -6.62368915173085 2.1702
C 11.79151921881549 -7.48008599121395 1.56487
C 12.30854183269246 -7.08347851979560 0.203918
C 11.39277349737046 -7.21834079935913 -0.92489
C 12.02295105314287 -6.81408604130052 -2.26743
C 11.20139876759088 -7.11588372517283 -3.59153
C 9.76081177699264 -6.73597915172700 -3.50447
C 9.17686822222243 -6.92319474448426 -4.91556
O 9.96395902793098 -6.39878464119669 -6.00029
C 5.77114510519976 -0.55223001253946 3.83973
C 9.88350847868912 -4.96123509966399 -6.14305
C 6.19569145551080 -0.26105581716582 2.52449
C 7.09250701090347 0.72783141175618 2.27159
C 7.57175665956102 1.60232762895342 3.24143
C 7.11741387106033 1.44368417697856 4.57077
C 6.29779230147657 0.38468569146600 4.85425
C 9.03244411403752 -4.05911231306243 -5.40304
C 8.90580286467454 -2.76194742135693 -5.67889
C 9.71564600942107 -2.23349047481638 -6.8255
C 10.68227039344901 -3.15955230190311 -7.39908
C 10.77717337631096 -4.50660986765852 -7.18187
C 8.44320688659511 2.74672850882990 2.92802
N 8.42250292813663 3.28470388453409 1.73057
C 9.64610062868556 -0.87347336340775 -7.08096
N 10.37864358906154 -0.15382694762790 -7.95805
C 13.66790326912121 -0.39465622820238 -5.24386
C 6.72458494494121 3.63894148283934 -2.05199
C 14.94612611012713 -0.68465972531916 -4.78225
C 15.37296407564952 -1.97632810578399 -4.82818
C 14.64471835368402 -2.93814214014634 -5.34787
C 13.32475199015502 -2.71103468174467 -5.72521
C 12.85685970088599 -1.40686404713383 -5.59344
O 15.20331522693552 -4.31480025251992 -5.29649
C 15.76093751534759 -3.74451166212835 -8.21224
C 15.66841629395906 -2.59465206531303 -9.30183
C 16.72284586411549 -1.50631837410457 -9.16223
C 16.58724256209229 -0.30599107806097 -10.08
C 15.36374376069402 0.59674902723109 -9.62599
C 15.24306518353658 1.35975469526039 -8.33923
C 13.91543270201105 2.17042956596199 -8.21771
C 12.62424405261942 1.32751053686160 -8.29697
C 11.39382222288997 2.06872417144021 -7.88065
C 10.14429061773341 1.25307750227048 -8.2179
C 1.19855163920518 0.73696350888999 -0.662487
C 1.46556050982632 1.53184864193456 0.670112
C 2.67685287868572 0.98584084963022 1.32752
C 3.24076060496028 1.89610361848492 2.44883
C 3.92215664514741 3.11706724938378 1.75509
C 4.91067102067961 3.90680802274667 2.61345
C 5.83092921089848 4.83540796285841 1.74767
C 6.78369487863271 5.65849450020883 2.57972
C 7.83573188713438 6.42541053709691 1.67594
C 8.58720628556120 5.46722929564601 0.707929
C 9.30858478168277 4.26061134053611 1.29963
C 5.49850911969755 3.92725222203187 -2.6336
C 4.44409180297903 3.04976242341721 -2.40683
C 4.54953176515748 1.98856218955115 -1.58861
C 5.82556563418592 1.60329724134416 -1.0483
C 6.87985970432588 2.42427715734281 -1.3246
O 3.52430765861765 1.04677861535015 -1.3261
C 2.13267007110165 1.25829888843380 -1.70807
C 14.57495659318578 -5.06682556029117 -6.31381
C 14.37982963825901 -4.44032173526780 -7.76399
H 11.49078710236695 -0.57181571225920 -3.39087
H 13.11784956561161 0.81589377761208 -1.33116
H 13.77814485913918 -0.36382941712020 -2.3134
H 13.82406684083143 1.19272864935488 -2.96197
H 11.91402782044204 2.29462841923734 -4.31441
H 11.22766986785626 0.91281091487349 -5.0536
H 7.43554193168940 3.23973361998568 -4.38007
H 9.76634655731991 4.43713790810154 -2.98412
H 9.06372237488954 3.12266728922679 -2.12644
H 10.01411416968431 4.32473923526714 -5.41495
H 8.83730087078492 3.86439682987712 -6.45818
H 8.57967830193308 5.25426017430234 -5.3635
H 13.17064302745551 -2.81146781665298 2.82587
H 14.00880229092205 -2.92894190792752 1.29758
H 11.50674353112462 -1.30681292716587 1.37443
H 13.09218216286555 -0.75770312138599 0.73798
H 13.71732421456883 0.08936630441634 3.01777
H 12.63883233815395 -1.00325300997073 3.69147
H 11.16700016276964 0.91564102807920 2.06943
H 11.71111100741901 1.27054951505385 3.72071
H 9.88510792410700 -1.00276839846827 2.83421
H 9.39667689847026 0.36356764000636 3.67518
H 10.64781863330629 -0.30198919041892 5.6774
H 11.01261154561688 -1.81655660696324 4.96148
H 8.22337361114024 -0.78826997833944 5.49159
H 9.06393886560335 -1.86209553124906 6.50045
H 9.24075331134462 -3.72370833252231 4.86352
H 8.52715753995160 -2.78020777415758 3.54893
H 6.39936926501862 -2.36811713046686 5.31279
H 7.07201158593610 -3.70694914051498 6.14438
H 5.47442321611693 -4.48527772848672 4.49518
H 6.98316781548225 -4.82175201431274 3.62958
H 5.71589659347895 -3.85107195413736 1.89937
H 6.60440043812954 -2.38753296205594 2.55843
H 3.86137031380697 -3.36248674813390 3.57058
H 4.07907348231714 -2.17889171057914 2.30334
H 6.70815505630403 -8.45123597192037 2.77751
H 8.18989996030559 -8.44906842780887 2.05771
H 8.02854265184335 -7.47872410140495 5.01651
H 8.02048007665345 -9.12568071315504 4.51728
H 10.35005505476004 -8.60784651878207 5.04277
H 10.08042283497672 -8.95140295551909 3.39332
H 10.08813607784081 -6.04198405435518 4.26886
H 11.57776749030766 -6.75942902609749 3.97782
H 9.65987299684108 -6.80603432940861 1.71393
H 10.78401513236899 -5.56045933900106 1.94227
H 12.57668667223328 -7.60752260201732 2.34498
H 11.43422495153576 -8.51644016430390 1.53666
H 12.66858503752127 -6.02809623668634 0.237145
H 13.24426221726581 -7.66551125406356 -0.05104
H 11.06016814343148 -8.26255541747177 -0.895416
H 10.52030457094145 -6.51994195735207 -0.757423
H 12.22744805221197 -5.73936236508925 -2.23322
H 13.03604685235501 -7.20684357268029 -2.38552
H 11.55783877965416 -6.44964988955741 -4.3504
H 11.29173125445295 -8.18798759527875 -3.92975
H 9.23575964500072 -7.25285381001492 -2.6697
H 9.68083102223241 -5.66066299692213 -3.20815
H 9.17897748419729 -8.05939365349137 -5.17989
H 8.18567608771230 -6.53807202256840 -5.03227
H 5.67611836465884 -0.76136782759048 1.70868
H 7.40698850381517 0.99154298909778 1.21995
H 7.51815105693851 2.05538305267109 5.38687
H 6.00449650445082 0.29358648494903 5.88579
H 8.51251721002676 -4.49628572290487 -4.57801
H 8.32562543196043 -1.97951174429751 -5.12181
H 11.41348378273117 -2.68658377119697 -8.06308
H 11.39869461243973 -5.16560562023468 -7.74309
H 9.33640484776010 2.90794037696004 3.48376
H 8.99886700910820 -0.30942634883584 -6.48219
H 15.68465142620761 0.07323684443186 -4.36861
H 16.33130480024759 -2.30653528201375 -4.52335
H 12.71275571524625 -3.47680615234304 -6.08799
H 11.84801489146047 -1.17869416787112 -6.00132
H 16.33799642203138 -3.26435580773006 -7.39589
H 16.33756261060584 -4.61209962645857 -8.48219
H 15.65758530002220 -2.89838980193597 -10.3732
H 14.67387950125543 -2.21672472328507 -9.18288
H 16.65774526305083 -1.27851630656514 -8.04102
H 17.64715435089880 -1.96520141076043 -9.37037
H 17.44857482256923 0.28984582662898 -10.0501
H 16.49945932841008 -0.71606169423591 -11.0971
H 15.14823580630314 1.31573208700194 -10.4851
H 14.46632213012811 -0.02206562054223 -9.79674
H 15.21644623480869 0.53988211611888 -7.61485
H 16.07869426018237 2.04526398622368 -8.18702
H 13.92889548230757 2.73703574357914 -7.32899
H 13.82363922725111 2.90945312743078 -9.01314
H 12.57264533644135 1.03709933137407 -9.37107
H 12.90575059606696 0.45637649945167 -7.65037
H 11.41926681505828 2.37887968009858 -6.84812
H 11.30676934697814 2.92585305918830 -8.52284
H 9.86422038933500 1.47696204453088 -9.27986
H 9.31796697083783 1.73696295014501 -7.67707
H 0.12048400948672 0.95159179454900 -0.888257
H 1.24850932006878 -0.34345644710763 -0.510467
H 0.65124603760948 1.49778834164805 1.37775
H 1.37149758805323 2.61748559977360 0.381187
H 2.53992979813518 0.01926768247262 1.75447
H 3.46243046268072 0.88164860772471 0.542636
H 2.49554959474360 2.15524432907865 3.19073
H 3.87836760189553 1.32829157542993 3.0573
H 4.61454129693891 2.68317152525769 1.01122
H 3.23141969162362 3.70006648551588 1.12621
H 5.64505260797075 3.26039805227275 3.17205
H 4.35504698302900 4.50207825273807 3.34525
H 6.28344610518543 4.24079257686675 0.961138
H 5.21483883338600 5.53027530803482 1.24943
H 6.30130134157535 6.42342119320410 3.16092
H 7.37001854047765 5.09586024940917 3.20945
H 7.39867785701800 7.20357901580125 1.07891
H 8.57584745951918 6.82133958342282 2.27013
H 7.82786695110416 5.18335638957111 -0.10814
H 9.29988063540124 6.01581708880880 0.110446
H 9.96196396540112 4.54267721384010 2.10612
H 9.91981834471266 3.92985453524015 0.454612
H 5.43459204133161 4.88234203599684 -3.09926
H 3.50475184212978 3.29482643722278 -2.98431
H 5.85463578091599 0.66411034370260 -0.474599
H 7.83813257579268 2.26057753224195 -0.867905
H 1.99668697827323 0.74529060097091 -2.66714
H 1.95886937737746 2.35423692110914 -1.80338
H 13.58336115142689 -5.34638535838702 -5.82493
H 15.20235321837991 -5.98805720454613 -6.35101
H 14.06451795509554 -5.19500435948098 -8.46102
H 13.54409680893871 -3.79223421121419 -7.7301
C 6.86922220216010 -0.69010790581857 -3.38262
C 5.51013587448582 -1.36174872456733 -3.31045
C 5.70818517971400 -2.44732777634732 -2.25252
C 7.17080152597755 -2.45866047499496 -1.80228
C 7.74858416349786 -1.21546136118176 -2.39021
C 7.91237719471199 -3.54651688733744 -1.27822
C 7.27708055838816 -4.73410844948121 -0.631116
C 7.68345596373429 -5.15671000628641 0.611816
S 9.01960404103663 -4.22021141936872 1.4189
C 10.03073086138473 -3.75884585767230 0.0665675
C 9.33027771544630 -3.54885013906845 -1.15982
C 11.45940497443331 -3.58897783731602 0.175458
C 12.17736083482609 -3.34643524269430 -0.993402
C 11.50156845305641 -3.21558405814207 -2.18434
C 10.17914950222154 -3.39409869904158 -2.24637
C 6.39604743360827 -5.57633262700221 -1.3526
C 5.88129865654900 -6.71453614735335 -0.726509
C 6.14600995384095 -7.02296365292073 0.560322
C 7.11130236212046 -6.27505515690533 1.27843
C 8.94844296001476 -0.57682874560080 -2.00125
C 9.42002499356567 0.44438921147797 -2.75588
C 8.56773595444283 0.98344886223098 -3.74465
C 7.29630430683747 0.53016170297058 -3.93585
C 9.75092708036003 -0.73676852357675 -0.788304
O 10.69537125616490 1.03607622633658 -2.38813
O 9.09336840941846 1.99619656907410 -4.59513
C 4.69862826024798 -2.20185487449531 -1.10609
O 7.57314991945921 -6.58987153409323 2.54934
O 12.13515927094148 -3.73520163596505 1.40675
H 5.19096215564134 -1.81955625387312 -4.27753
H 4.74486649943681 -0.66345993199315 -2.94367
H 5.53115959579417 -3.41909521238050 -2.77129
H 13.24298366329166 -3.32910564382375 -0.822887
H 12.02767520504174 -3.23208154939871 -3.09612
H 9.62415883578124 -3.32935840004521 -3.16343
H 6.11907220811189 -5.42188948217234 -2.42689
H 5.14030006863371 -7.26768262851034 -1.26714
H 5.59339933423593 -7.81943474599564 1.03981
H 6.73521456783913 1.04551921986659 -4.73937
H 9.35005418401050 -1.56157480882188 -0.191926
H 10.74983397899411 -1.06253520817151 -1.03807
H 9.83959882632094 0.20501873221288 -0.26707
H 3.75682129297620 -2.21367638780642 -1.63072
H 4.86869915079225 -1.25346056884950 -0.591406
H 4.68394771242513 -2.95544697563420 -0.336993
H 10.88549273066265 -0.64608839831306 -8.72858
