# Supplementary material for: A light-fuelled nanoratchet shifts a coupled chemical equilibrium
Source: Nat Nanotechnol. 2021 Dec 16;17(2):159–65. doi: 10.1038/s41565-021-01021-z (PMC8956507; doi:10.1038/s41565-021-01021-z)
Supplement: Supplementary file 3 — Supplementary Data Set 2. Gaussian output and xyz files for computed structures. [file 41565_2021_1021_MOESM3_ESM.zip › +1-protonated-sampled-sturctures/SRR/1-H-opt_185.xyz]

260   0
energy: -42.771179963785 gnorm: -0.467385
C 10.38330438989378 2.25479449302207 -3.54637
C 10.51869998465164 3.33431191924202 -4.5923
C 11.01176911472440 1.01952762173367 -4.12683
O 12.40181790244739 1.15924758976419 -4.45121
C 6.57099241845721 3.08265761881712 -5.83238
C 6.48893378496193 4.39054655100044 -5.10342
O 5.15159092852675 4.82282518726538 -4.87564
C 6.49140396723872 3.26474934552043 -7.31066
C 11.78324916338572 -1.90419533818740 3.04961
C 11.22040301281474 -1.38175050119487 4.39478
C 11.03255473267014 -2.69135674848877 5.24798
C 10.64166150627282 -2.36507005255823 6.64827
C 10.21784801797500 -3.65755962058315 7.35212
C 9.05936498361770 -4.39985023366421 6.69195
C 7.85205957995966 -3.58915199155624 6.30767
C 6.82000782577919 -4.44131568538239 5.50818
C 5.47045833470050 -3.77113808436862 5.31305
C 4.61492200933145 -4.14821692632221 4.10308
C 4.97516397052453 -3.39657212375982 2.78539
C 4.43529949332517 -1.94106684737666 2.83845
O 4.94223912816653 -1.10099437648107 3.92183
C 8.80181449592381 -6.53699507849224 2.77442
C 10.02734638523367 -5.70388076228039 2.55307
C 11.40250940748502 -6.43101866959679 2.92549
C 12.57368701671541 -5.62139134301358 2.33374
C 12.62043739174025 -5.50558043514834 0.808441
C 13.20040593545521 -6.72337715678906 0.103131
C 12.91627956376542 -6.69836409383026 -1.4054
C 11.35311670819880 -7.12754427105115 -1.70017
C 10.99226184218856 -7.21178605385696 -3.23887
C 11.73214683045086 -8.31222913724375 -4.02187
C 11.38761392088746 -8.25259808971269 -5.57764
C 11.49063732835092 -6.90178355911975 -6.22195
O 10.98985947441946 -5.84207088829383 -5.51845
C 6.20614591196364 -0.57320745486862 3.71378
C 10.65944641233251 -4.58870537851621 -6.25579
C 7.10192563696457 -0.95691937148153 2.72038
C 8.32476788423837 -0.34557434570735 2.61972
C 8.66489438389846 0.78887167216416 3.46661
C 7.78828786479065 1.05983833963985 4.58289
C 6.60393194145434 0.38862793559459 4.63667
C 9.91827400782580 -3.68258518592041 -5.45208
C 9.68203988678403 -2.41365120257409 -5.90806
C 10.08543260124209 -1.96524317293651 -7.19243
C 10.72310270683299 -2.98870262733468 -7.95356
C 11.05527168032041 -4.24278620559598 -7.52567
C 9.83092546520364 1.62969391074410 3.22955
N 10.54104689748337 1.66575548577501 2.13994
C 9.83636097280633 -0.58312785185119 -7.50483
N 9.97989041953841 -0.14128659712568 -8.77612
C 13.14243118279975 -0.04948041835279 -4.37168
C 4.58153673529061 4.21143630688299 -3.77824
C 14.37701312738778 -0.13939441688437 -3.71782
C 15.05748233594065 -1.32120341537364 -3.717
C 14.46236132515699 -2.44612163892199 -4.09321
C 13.20274999515313 -2.39747307926687 -4.68929
C 12.53439107634231 -1.22810906454806 -4.90735
O 15.02069984571560 -3.73180505657607 -3.8733
C 16.17188176335956 -4.49122550503967 -6.40129
C 16.45197798807078 -4.44561770452497 -7.85787
C 15.73004279293973 -3.30224456011202 -8.51658
C 16.15957256520172 -1.89725345209995 -7.98974
C 15.16928713593492 -0.86029878540638 -8.59714
C 14.04326371859323 -0.39540640893867 -7.74192
C 13.22791475044898 0.71609612713605 -8.39824
C 12.17050122189529 1.09515790768158 -7.39305
C 11.02489621694857 1.98051061405964 -7.95804
C 10.28353843038682 1.20823417562001 -9.13787
C 1.48425298678376 2.75421147521361 1.6608
C 2.52071208138098 3.22979464510280 2.60213
C 4.01563095542333 2.79215996489843 2.27529
C 5.02273561086393 3.65841524161043 3.12003
C 6.42037539037604 3.57507921583076 2.54606
C 6.68443760369228 4.45047646200168 1.26648
C 8.12443112738834 4.42737865285770 0.753183
C 9.19699162529108 4.44642586164696 1.88187
C 10.57283224583743 4.82319650013876 1.41138
C 11.32661872335206 3.55089587845847 0.93264
C 11.60817774290974 2.53602015607091 2.03595
C 3.26607671709518 4.54847427972358 -3.4336
C 2.67514560748859 4.03480265943012 -2.33581
C 3.38593724919015 3.08400217270318 -1.53246
C 4.62033107960955 2.63463193790990 -1.98433
C 5.21455627743791 3.19251706014084 -3.097
O 2.91273718110029 2.69776143242654 -0.266872
C 1.77915877831392 3.29582801775175 0.265137
C 14.51665131410579 -4.90311442876842 -4.58993
C 14.76977207110563 -4.83102519101672 -6.10492
H 11.05760063046226 2.51178272532192 -2.69654
H 10.13933113028351 4.25996503081040 -4.18957
H 11.58422387416108 3.47009114800250 -4.95629
H 9.83121049280392 3.12637262931381 -5.44156
H 10.48596350738050 0.66423590698652 -5.0788
H 10.92183626708337 0.24324560627384 -3.37536
H 5.76213606774651 2.48609274416541 -5.55022
H 7.04789010940960 5.20809274959321 -5.57891
H 7.00677244947357 4.36182416853694 -4.16347
H 5.49114250405402 3.50039253047443 -7.66859
H 7.15993123360111 3.97286457365559 -7.79237
H 6.78883397873281 2.29488312110330 -7.78027
H 12.62666594938997 -2.63855423020040 3.03264
H 12.18886886361334 -0.98669282408510 2.53365
H 10.32070645309331 -0.77643142434423 4.29982
H 11.91030607563962 -0.90096916276778 4.99374
H 11.96402963916272 -3.23988502728250 5.20357
H 10.35538271013867 -3.39713200765484 4.69572
H 9.90829896935108 -1.58575671084740 6.67232
H 11.52536942806502 -1.92675284921696 7.14584
H 9.96655888193614 -3.31235047144562 8.40511
H 11.09191858120287 -4.25518934104946 7.49171
H 8.50421728941720 -5.06799679466207 7.38917
H 9.45133998979389 -4.83687802129375 5.74005
H 8.07455839043067 -2.73289040211654 5.69174
H 7.34822216496045 -3.08158388864479 7.09988
H 6.66908976027221 -5.44823930958182 5.9434
H 7.17578061766717 -4.73399783088668 4.54818
H 5.70158535044166 -2.71280749528814 5.30102
H 4.90517040767161 -4.00238971960276 6.29319
H 3.56728407065231 -4.16417306444209 4.40193
H 4.76077750604331 -5.20810677386556 3.84632
H 4.62664349105020 -3.89105311532754 1.92044
H 6.05126178896792 -3.47187754974836 2.68184
H 3.33148161342980 -1.89393367121028 2.95669
H 4.57228155502268 -1.40457242892693 1.8802
H 8.52738280183166 -6.65856241896472 3.80256
H 8.84410180382421 -7.48308140429611 2.33463
H 10.05600597997230 -5.45398378551411 1.45657
H 9.95511756489483 -4.78728230313959 3.08839
H 11.53861406083410 -6.46432221121410 4.02344
H 11.36854050845231 -7.37997296835675 2.44256
H 12.49815572742354 -4.62458456676702 2.76422
H 13.56437260734035 -5.97493065819526 2.51148
H 11.69659828290471 -5.16175661455620 0.299833
H 13.26360796932141 -4.58994930205899 0.566161
H 14.29827930464756 -6.67883073143513 0.332306
H 12.89620010837865 -7.72984301061073 0.49513
H 13.03604006266295 -5.77064024148515 -1.9251
H 13.71856452606123 -7.26570828707369 -1.91391
H 11.19860087590673 -8.16697184208927 -1.35903
H 10.70353763342843 -6.47650745386754 -1.1133
H 9.90820183664651 -7.34590245427772 -3.2934
H 11.24373911936237 -6.23033147932000 -3.62433
H 12.85994678015597 -8.30131370375972 -3.96865
H 11.52924389144320 -9.27163208193932 -3.62291
H 11.87994276931483 -9.12730365749099 -6.03737
H 10.35692244274580 -8.50436875083727 -5.64149
H 12.61019418429052 -6.79464079825045 -6.3662
H 10.85507672560133 -6.86597373149816 -7.13254
H 6.64922792052248 -1.50566668734229 1.92655
H 9.09938893500937 -0.73798305026665 1.9063
H 7.98435336641045 1.79685548045705 5.35088
H 5.88807077735154 0.70552430834929 5.33603
H 9.50597984070679 -4.14488564375386 -4.50469
H 9.22027862823276 -1.64747895135802 -5.29046
H 11.10035956491587 -2.63566723909523 -8.94331
H 11.58552329639892 -4.88527702552298 -8.20921
H 10.05747546295732 2.38884760564628 3.94433
H 9.25403090632459 -0.07742701517554 -6.72941
H 14.79148243875832 0.75314333910852 -3.39856
H 16.08967820620429 -1.43623133887410 -3.42641
H 12.60019178199862 -3.28076305052305 -4.86209
H 11.45770178207649 -0.98479627308112 -5.27908
H 16.35337992804890 -3.54839937832179 -5.90478
H 16.88943816694340 -5.13820941726642 -5.92849
H 17.57917884682415 -4.27324866655602 -7.99654
H 16.27762716228869 -5.40489824771138 -8.34839
H 16.06340493501785 -3.42270810725831 -9.55878
H 14.65810312520090 -3.37717816698755 -8.50659
H 16.20650408566555 -1.78638664063228 -6.90267
H 17.22734050660863 -1.64886543191179 -8.21687
H 15.75585926314297 -0.01342831257341 -9.00324
H 14.73304465513338 -1.31266824872594 -9.47333
H 13.34460803542447 -1.25173553721776 -7.47381
H 14.37037274450899 -0.00200137906496 -6.7421
H 13.93485727097808 1.46433745608203 -8.76718
H 12.76976445998668 0.30201905898546 -9.2879
H 11.77277511880022 0.10441162860289 -7.03731
H 12.52043452791314 1.46154936320873 -6.5066
H 10.24979081485291 2.28724531059874 -7.23943
H 11.44326555162049 2.83630108753316 -8.49325
H 10.99200572620209 1.18691397147844 -9.98849
H 9.39869933667254 1.69639876728861 -9.47744
H 0.46814712691657 2.98492647519601 1.98478
H 1.46626978901272 1.65665741292239 1.58209
H 2.28934215266242 3.02187915076111 3.67605
H 2.57552947248751 4.33911432862908 2.54449
H 4.02805255539371 1.65980804619841 2.41374
H 4.30174975058367 2.88221195587195 1.21656
H 4.48961255023807 4.62874212149521 3.21533
H 4.92560829838785 3.36096059183485 4.20545
H 7.09482681762045 3.99836435886927 3.34802
H 6.74259507312811 2.49739209581433 2.35933
H 6.49433225148956 5.52222499181822 1.508
H 5.94505053330431 4.25235349991728 0.468153
H 8.16741220355497 3.45534297117058 0.315549
H 8.28535608781315 5.22056801792696 -0.0106802
H 8.89318071769676 5.04857067479585 2.70852
H 9.17363778000982 3.48042081281053 2.37466
H 10.51442939670196 5.74322883556142 0.681584
H 11.15030894715031 5.31965090507205 2.24873
H 10.83221728493361 3.10210660532092 0.0887161
H 12.30565397876339 3.79398075677611 0.446353
H 11.80624204789177 2.99579614450729 2.99279
H 12.51375543563482 1.93828223509470 1.88383
H 2.66007089626998 5.22912219033053 -4.05586
H 1.67665535034918 4.29278125067124 -1.98424
H 5.09883124351180 1.73086297778191 -1.597
H 6.22836880920688 2.93119693490892 -3.39764
H 0.87434648261019 3.11908960539986 -0.324937
H 1.90590514669256 4.40870854211720 0.409963
H 13.42909607984172 -5.01883884678164 -4.31462
H 14.97654298366541 -5.70702710047754 -4.03499
H 14.49002807187110 -5.69527357503988 -6.63687
H 14.24084894321826 -3.99145160602308 -6.49277
C 6.98990805247007 -1.24397705694782 -4.55732
C 6.13341951682758 -2.45428778644143 -4.84595
C 6.14904834771982 -3.16673832406010 -3.42893
C 7.49073147902426 -2.75542553618725 -2.86132
C 7.64399812536771 -1.35562055939096 -3.33001
C 8.32741598106263 -3.35926352826932 -1.95565
C 7.88178811034718 -4.68402761373686 -1.33228
C 7.86466965474163 -4.65582444684695 0.0626253
S 8.14695242613278 -3.21716384009839 0.980648
C 9.57900784325558 -2.73301539655537 0.0940056
C 9.55984626317703 -2.72996131978557 -1.29087
C 10.74725032096027 -2.34334299645233 0.824686
C 11.80372450917242 -1.89210110355220 -0.0149015
C 11.83517626326441 -2.03179619913348 -1.37835
C 10.66745917465706 -2.46422610674047 -2.02261
C 7.33126593249901 -5.81046350668018 -1.97308
C 7.05528824330279 -6.99590943064145 -1.24189
C 7.24984501272709 -7.02583745982046 0.116219
C 7.59590411178841 -5.86196565773767 0.756102
C 8.09893020429570 -0.14200482393103 -2.71933
C 8.30277297804357 1.05054170255615 -3.44857
C 7.75081906948873 1.05382434768778 -4.81447
C 7.13904400633535 -0.08363943420994 -5.2704
C 8.41761672059271 -0.19719199234121 -1.26592
O 9.08022692326700 2.11506152523920 -2.92176
O 7.79634883447447 2.30952624699489 -5.56106
C 4.92456747308291 -2.77956279229029 -2.61951
O 7.61695014694890 -5.93422782484320 2.22388
O 10.75434455604318 -2.52936536161975 2.27656
H 6.66530798266560 -3.18328129677339 -5.54402
H 5.10636249835034 -2.33851587364448 -5.18623
H 6.03732044913797 -4.23732272256004 -3.648
H 12.52918487333734 -1.30385659920675 0.526366
H 12.67407211929655 -1.70941356535484 -1.92422
H 10.54857673244062 -2.32636217472525 -3.12681
H 7.34543386713185 -5.88179387798752 -2.98708
H 6.73214102736121 -7.85726672659817 -1.80083
H 7.32519292847230 -7.97908256982971 0.751812
H 6.61671681127161 0.02264591605961 -6.30679
H 7.84018216444006 -1.04544000743304 -0.897665
H 9.53942729136563 -0.23783654532687 -1.05992
H 8.14220184470347 0.70751134053240 -0.798354
H 4.05750217150980 -2.76516273164066 -3.27474
H 5.03794639459176 -1.85916957839145 -2.04665
H 4.76701828387999 -3.43560727886579 -1.7676
H 10.31456723620352 -0.77827033282563 -9.46297
