# Supplementary material for: A light-fuelled nanoratchet shifts a coupled chemical equilibrium
Source: Nat Nanotechnol. 2021 Dec 16;17(2):159–65. doi: 10.1038/s41565-021-01021-z (PMC8956507; doi:10.1038/s41565-021-01021-z)
Supplement: Supplementary file 3 — Supplementary Data Set 2. Gaussian output and xyz files for computed structures. [file 41565_2021_1021_MOESM3_ESM.zip › +1-protonated-sampled-sturctures/SRR/1-H-opt_186.xyz]

260   0
energy: -42.781770743490 gnorm: -0.470923
C 12.04257837439201 -2.08488135453641 -4.98677
C 13.20554628976530 -2.08518987056854 -4.00121
C 12.39429379903140 -1.48761710824866 -6.31729
O 13.16376340103329 -0.24679805702051 -6.3905
C 8.14588421990515 -1.12334568189677 -7.15895
C 7.18635114608402 -0.27976345878779 -6.34819
O 7.90771904784263 0.59916075563637 -5.40547
C 9.00145687240165 -0.21357949541634 -8.12996
C 13.20988207548566 -2.22507923494182 2.11493
C 12.69650739332381 -1.08752102108403 3.00131
C 13.18063330269483 -1.19470177479524 4.38636
C 12.51811239523579 -0.06825762159819 5.22509
C 11.02503666368758 0.32292999160007 5.17472
C 10.02963018417018 -0.68960193055729 5.77293
C 8.54525936426491 -0.29593077844580 5.61849
C 7.57157626832127 -1.06004995445043 6.46461
C 6.09740069395271 -1.01011080011497 5.96266
C 5.42020083401065 0.29204104900291 6.21157
C 4.10585204000306 0.28044772018803 5.43154
C 4.18910725822254 0.69802281356437 3.91606
O 5.06703239682864 -0.14454572442041 3.22025
C 8.63194417828503 -4.63111714216720 5.56099
C 9.91493769094387 -5.07747192673835 4.85407
C 10.43369005912619 -6.43184208710016 5.36581
C 11.70341273407927 -6.87725120072603 4.63816
C 11.33145882449284 -7.22441585811487 3.15216
C 10.31284870053634 -8.32657311867852 3.0125
C 9.60831841498316 -8.28660760135583 1.57634
C 8.94664244470536 -9.77899525793148 1.44243
C 8.32377070933189 -9.74397908726767 0.103314
C 6.98451132457312 -9.04086635218448 0.0242525
C 6.90350052094893 -7.61092853048021 -0.352512
C 7.54542847901100 -7.32490141404137 -1.73642
O 8.80153788133059 -7.92990176793782 -2.05582
C 6.31407715203769 0.39532309621252 2.91434
C 9.33264737524711 -7.22930321060870 -3.14034
C 7.04153147224890 -0.42953265393028 2.03845
C 8.21397930587717 0.03413100377830 1.45693
C 8.70684460074166 1.26924071585974 1.8151
C 8.02017330894387 2.07516485062221 2.66611
C 6.81770459487779 1.65565592875635 3.25301
C 10.72058685826616 -7.36558362971071 -3.34447
C 11.44535414356008 -6.71433300820691 -4.30198
C 10.76456602754072 -5.87606494541209 -5.19555
C 9.34818503577269 -5.67538041330992 -4.97321
C 8.66730790439433 -6.35435006089759 -4.05327
C 9.97298402940965 1.74242965138237 1.23481
N 10.65569338767351 1.12685801081904 0.351787
C 11.31456039879817 -5.39455068582482 -6.34731
N 10.77993950434229 -4.34852904624254 -7.1105
C 12.52387300071456 0.89772598835492 -5.93374
C 7.32424606721344 0.54537818571659 -4.0937
C 11.17926377142554 1.05673106036363 -5.69308
C 10.69200332114448 2.35968917379884 -5.46536
C 11.55600140629553 3.42764051461370 -5.29543
C 12.96145975387056 3.23974182810629 -5.34907
C 13.43361924978340 1.96870632559793 -5.70156
O 11.07709259891127 4.74316894605177 -4.949
C 12.33891574212634 4.53139631599436 -7.84543
C 12.07045414416047 4.17078070490712 -9.26399
C 12.98671816846841 3.01380882820147 -9.74441
C 12.39721244987130 2.45309223706298 -11.0836
C 12.80309396511151 0.95429326770756 -11.3219
C 11.91921753274034 -0.14844088651942 -10.6451
C 11.98568908802395 -1.51101111903996 -11.3123
C 11.17991648001969 -2.55301159695057 -10.5369
C 11.81259535036889 -3.11605442611629 -9.24042
C 10.81706351019151 -4.13632337508157 -8.57832
C 3.92666999688929 2.98780533543574 0.237542
C 4.09032663792191 3.94285665594115 -0.898965
C 5.51025922910765 4.39816783568993 -0.977116
C 5.99568731600363 4.72766182682982 -2.38605
C 7.25264004157433 5.59259882546028 -2.5031
C 8.38059413729180 5.02751759539857 -1.58716
C 9.80535719366024 5.33475112093970 -2.10893
C 10.98489857158563 4.46224551395214 -1.70112
C 10.81822112879311 3.00197555572331 -1.93488
C 12.00538740679135 2.20377918840568 -1.48458
C 11.92750349790002 1.69744221209869 0.0287573
C 5.93588882407400 0.63095698344053 -3.92484
C 5.47044643722798 0.93584504251818 -2.65186
C 6.40289858381163 1.10267190021513 -1.55716
C 7.76358777602879 0.83970560014479 -1.6955
C 8.16930171226785 0.55573605645841 -2.94762
O 5.86561746822418 1.36373510536409 -0.244263
C 4.47085090449147 1.57218409591532 -0.0595521
C 11.57003717259212 5.83411538444103 -5.81038
C 11.40253727353924 5.61082300566822 -7.33126
H 11.57850412880632 -3.08010841979277 -5.14021
H 13.58941625118135 -1.04019869878504 -4.02676
H 12.94427348881552 -2.31416058148106 -2.916
H 14.08288702343567 -2.57191081748473 -4.35272
H 11.52190849949690 -1.37891306017594 -6.95448
H 13.03383951277046 -2.25272951630297 -6.82122
H 7.70172602624236 -1.86670542724863 -7.78264
H 6.62870160973316 -0.88001708116369 -5.68452
H 6.52696015003382 0.21664043891709 -7.01752
H 9.28389291801700 0.74194503101831 -7.65523
H 9.86138116464504 -0.70270927877203 -8.62051
H 8.38118370242631 0.12403091569417 -8.96462
H 14.29288380401655 -2.39805689328185 2.32528
H 13.05190900761854 -1.95662501897505 1.0159
H 11.59124869600706 -1.17000887689746 3.07338
H 12.97259272005316 -0.11200608963219 2.59637
H 14.31460430883341 -1.13721646615554 4.39246
H 12.97887871597766 -2.20242584199844 4.87514
H 13.05863681530917 0.84788929041433 5.04609
H 12.69546203461528 -0.20581225031778 6.32594
H 10.73063604552616 0.48989857186562 4.09436
H 10.94267594877725 1.27979619272826 5.67879
H 10.30154035008056 -0.76162305240501 6.8549
H 10.27729613066994 -1.66791191211216 5.23431
H 8.34578136317696 -0.43454553454591 4.54919
H 8.45529486153428 0.80898513604369 5.7782
H 7.54154149164284 -0.76656710407558 7.55679
H 8.04494309292736 -2.12304173444558 6.49783
H 5.61973529673439 -1.83392722506442 6.47035
H 6.12747112047930 -1.41184605711212 4.919
H 6.10796684003379 1.12780513837772 5.90554
H 5.48549281020777 0.46140507726655 7.30969
H 3.35298421263136 0.87322009864118 5.98435
H 3.77924975402047 -0.78473485685043 5.45012
H 4.37751240887626 1.76792503418182 3.9128
H 3.20993196555146 0.63792926956674 3.3733
H 9.00672164720958 -4.28995191522193 6.57397
H 7.85333346621616 -5.43915893620471 5.72814
H 9.62313290901883 -5.19675101132818 3.85183
H 10.64424663101517 -4.25106148103377 4.83176
H 10.57712394397151 -6.40030627041022 6.45505
H 9.62450106636781 -7.10645142015931 5.29176
H 12.41077727161364 -6.10843064921978 4.60547
H 12.11171373681633 -7.73496018675537 5.21099
H 11.06116661690858 -6.29104833439429 2.65343
H 12.26717705494757 -7.61639807281142 2.69325
H 10.68853026473298 -9.31152738857369 3.26692
H 9.51805468134834 -8.25254426066367 3.73948
H 8.91620079773552 -7.48767844261390 1.43943
H 10.44011539355443 -8.11456497633710 0.896991
H 9.73658793000511 -10.53153848953741 1.47952
H 8.18188697446895 -9.97054170112262 2.19685
H 8.97782299071046 -9.39139621791402 -0.710087
H 8.15787680369857 -10.77828653427756 -0.287407
H 6.37889104434787 -9.51432452838629 -0.769075
H 6.41516810339178 -9.18887969318070 0.938073
H 5.88493706361777 -7.21627344780418 -0.459023
H 7.38187622194574 -6.96111767973989 0.425574
H 6.88458457667409 -7.75475075955228 -2.5486
H 7.62784496111080 -6.29514732831964 -2.01982
H 6.65657833195069 -1.43226168831389 1.86147
H 8.68881308130843 -0.53749043790070 0.711443
H 8.50777149180117 2.91698579407253 3.10702
H 6.40574798589039 2.28390591229453 4.06288
H 11.18346121825187 -8.02973385404795 -2.67932
H 12.46618951184257 -6.76530033567520 -4.55179
H 8.85261092223997 -5.03339902940786 -5.67492
H 7.65792023993342 -6.15236703502301 -3.96557
H 10.44739552863908 2.61601304736119 1.62785
H 12.35215662858844 -5.67783658931363 -6.54509
H 10.61992414890282 0.27571776038344 -5.91165
H 9.60774237981460 2.41699797422566 -5.36664
H 13.65234451779246 3.93542056406066 -4.90755
H 14.53745052376601 1.85413173650241 -5.80522
H 13.37885829950083 4.81703047073928 -7.71352
H 12.22367874344559 3.59943174211235 -7.34017
H 11.04465051017457 3.80381859438618 -9.36743
H 12.28733480098509 5.02907815818277 -9.96253
H 14.07884780652329 3.19603265044216 -9.82347
H 12.85813477016580 2.25717804914284 -8.92811
H 11.33329323849628 2.43983901594547 -10.9386
H 12.64471878208087 3.07724050823130 -11.9101
H 12.91218661318826 0.71085227735206 -12.3633
H 13.87196953214460 0.90641845145128 -10.9621
H 12.20546528506215 -0.27054178441011 -9.58803
H 10.80867704427712 0.11328221803376 -10.7656
H 11.49981063953072 -1.37415145610295 -12.236
H 12.97674195998569 -1.87490001116768 -11.4302
H 10.15731610392876 -2.16793641999611 -10.3828
H 11.09694652883397 -3.41913725182936 -11.2247
H 12.79195110484907 -3.48372905211729 -9.28885
H 12.03993502161897 -2.22451276061299 -8.62609
H 11.06580867506110 -5.08660772086860 -9.13285
H 9.77890285055263 -3.95565965778588 -8.88984
H 2.83414864395810 2.95350415466875 0.610112
H 4.48442178645257 3.37994248415159 1.11495
H 3.36898237076365 4.79234679471682 -0.90772
H 3.83681704120602 3.31723091731930 -1.79876
H 5.78792803199747 5.30845943111706 -0.368447
H 6.07639087246350 3.68823136570627 -0.473501
H 6.27375787693970 3.79128254761813 -2.73194
H 5.18147573573005 5.00077901168133 -3.02406
H 7.66380940164214 5.57552777133138 -3.51669
H 7.02533002110861 6.63438632879796 -2.30278
H 8.35448324451490 3.95116359532899 -1.46084
H 8.42816285844641 5.40838674488408 -0.558986
H 9.78405521942029 5.34955403201137 -3.16946
H 10.12022242940614 6.37753700167842 -1.97204
H 11.83289729001652 4.92816675343633 -2.23854
H 11.22354223233801 4.64297766418581 -0.620996
H 9.95202754501443 2.58546429360250 -1.31312
H 10.53341626582840 2.87328593325336 -2.97773
H 12.16024964130508 1.37427407215820 -2.23962
H 12.96076073982773 2.84140138270539 -1.52841
H 12.13409903335322 2.57425638582575 0.718449
H 12.55795682779710 0.89946866421641 0.294836
H 5.25058265768748 0.54767652861287 -4.75895
H 4.44958127265261 1.26435722350456 -2.63593
H 8.48429296468244 0.92596891299635 -0.964709
H 9.19460420768172 0.54108154480888 -3.1825
H 4.29085040690287 0.78250270965174 0.694728
H 3.92787772951342 1.14481758094085 -0.890713
H 12.72230424356179 6.02320213339538 -5.67536
H 10.92219870434177 6.59231815195265 -5.53542
H 10.35866223021583 5.28025935182016 -7.53011
H 11.52162869467458 6.47139399050804 -7.98384
C 7.35970558267531 -2.92193719288623 -3.38281
C 5.98325422793323 -3.19250371450030 -2.87283
C 6.17377532454769 -3.45367281739805 -1.44069
C 7.64965119761586 -3.27678929494208 -1.09026
C 8.32132149399196 -2.84574276931405 -2.33904
C 8.22044793140643 -3.73540157478345 0.080615
C 7.49581624649090 -4.11966087312087 1.30623
C 8.02493746934931 -3.74895049657830 2.54245
S 9.53184100265586 -2.85079908869616 2.56295
C 10.38933105031558 -3.72635746051959 1.18445
C 9.64602994494563 -4.04173133291137 0.0610112
C 11.76542728847116 -3.96171662667772 1.25388
C 12.37354818902429 -4.62824336530045 0.232581
C 11.64701857158520 -4.93585710408727 -0.91257
C 10.29703952669484 -4.64702319572023 -1.0367
C 6.43910110038198 -4.97867725713870 1.37429
C 5.72908180129493 -5.19761309575305 2.52479
C 6.01085856328283 -4.57354268697440 3.71498
C 7.26759097360016 -3.90993292438863 3.70419
C 9.51565185363270 -2.23117088946190 -2.70767
C 9.79133897093213 -1.92619375164956 -4.04293
C 8.84310159435305 -2.17651945580665 -5.1121
C 7.58858776739695 -2.68935694892325 -4.71529
C 10.37417749716687 -1.65379235859897 -1.60783
O 11.03293062570686 -1.23228331590815 -4.27421
O 9.19401804664417 -1.82670266574900 -6.42297
C 5.30486173395362 -2.51546081337792 -0.586298
O 7.91215567872283 -3.51337504338428 4.91505
O 12.57167413326663 -3.48435978965557 2.34086
H 5.55002913893293 -4.04035544577661 -3.41022
H 5.27081656666416 -2.32832749868530 -3.03003
H 5.84981784854739 -4.43230784195978 -1.25206
H 13.43789615247842 -4.86674754019422 0.197425
H 12.12484812059852 -5.56253368022847 -1.70962
H 9.88387713083101 -4.76811071393229 -2.09649
H 6.04832549690629 -5.40815494537174 0.52556
H 4.86146320645753 -5.86635697753802 2.48441
H 5.37052215717954 -4.64352733496798 4.5156
H 6.75437158869281 -2.83962142802733 -5.3681
H 9.84004082050909 -1.67374871229177 -0.612924
H 11.33110489470157 -2.13615174137157 -1.66424
H 10.55819886859312 -0.58119774223398 -1.8007
H 5.93765077867059 -1.65004197780867 -0.392343
H 5.01671116735086 -2.79253352794085 0.410725
H 4.37493172737587 -2.22724829926731 -0.966418
H 10.08879298412658 -3.73421977717294 -6.72404
