# Supplementary material for: A light-fuelled nanoratchet shifts a coupled chemical equilibrium
Source: Nat Nanotechnol. 2021 Dec 16;17(2):159–65. doi: 10.1038/s41565-021-01021-z (PMC8956507; doi:10.1038/s41565-021-01021-z)
Supplement: Supplementary file 3 — Supplementary Data Set 2. Gaussian output and xyz files for computed structures. [file 41565_2021_1021_MOESM3_ESM.zip › +1-protonated-sampled-sturctures/SRR/1-H-opt_187.xyz]

260   0
energy: -42.785720719465 gnorm: -0.45464
C 11.48133366532194 1.92063513500058 -3.6104
C 11.69375936879518 2.93376532460448 -4.69578
C 11.57758365025716 0.51164893939931 -4.18483
O 12.93094960201959 0.23698871536910 -4.62187
C 7.86526588404646 3.70198946778136 -4.88096
C 8.24104930837531 4.32119957764485 -3.53773
O 7.13754890508414 4.76805766622767 -2.7759
C 8.04412141243155 4.79633941475856 -5.94666
C 12.54401491088054 -1.34821720551001 1.8839
C 11.65081944089969 -0.97508922650212 3.00819
C 11.70926555991333 -2.20660133657405 4.00273
C 10.79036888586274 -1.96223476493909 5.22479
C 9.33201602437369 -2.30157799469480 5.00557
C 8.63925823622470 -2.81310357771567 6.32326
C 7.13004213229328 -3.21409170549273 6.17638
C 6.73527654653204 -4.15720728110114 5.08782
C 5.26153220962520 -4.27399483395570 4.79135
C 4.90169964965393 -4.66526328341352 3.39353
C 5.23002181328991 -3.53455388858980 2.34008
C 4.47539096727764 -2.21654727100991 2.66127
O 5.09166190249535 -1.51624809133872 3.83006
C 8.93834780114584 -6.84033139856872 3.14506
C 9.82332914073223 -6.51102010912677 4.26958
C 11.16162125807601 -7.27520374051305 4.35411
C 12.28509471523234 -6.59244777125219 3.60266
C 12.13436869052461 -6.07604513522736 2.11967
C 12.92756583938718 -6.91943376062824 1.01357
C 13.03364153120193 -6.04375818226810 -0.287917
C 11.91038487263227 -6.39119041495850 -1.33641
C 12.20327006863583 -5.95954308227574 -2.77902
C 11.28893905726635 -6.66470476787394 -3.72963
C 9.85350654177565 -6.15768932889777 -3.42774
C 8.86866115251453 -6.43947207733672 -4.48452
O 9.41885778697913 -6.12075121594821 -5.80395
C 6.11553945192523 -0.70656294432945 3.56066
C 9.32150851610101 -4.77380132288070 -6.22376
C 6.64356634620650 -0.56959105841967 2.26485
C 7.51013815054278 0.45195909847883 2.0091
C 8.04795052890103 1.22379989181386 3.04249
C 7.56441083773688 1.06987823513100 4.33711
C 6.60162323155381 0.13230194587274 4.57778
C 8.87988584909827 -3.75301197974080 -5.28951
C 8.84238687970461 -2.43448396272889 -5.62517
C 9.41789356419492 -2.00538907202473 -6.85196
C 9.62695534336465 -3.05248146723776 -7.87119
C 9.61304692204282 -4.41325874242795 -7.5222
C 9.08502349746402 2.24672012115716 2.79176
N 9.32296069026042 2.69154872099072 1.60148
C 9.62170893576905 -0.71038921711882 -7.16664
N 10.20247136878461 -0.27375030940206 -8.37161
C 13.19286615052248 -1.14490784440238 -4.80269
C 6.31304645732680 3.70000959980572 -2.48674
C 14.39661716369208 -1.67770824305126 -4.24219
C 14.64851351620857 -2.99357941216837 -4.51862
C 13.73569600294029 -3.85302495100151 -5.16448
C 12.56243241917086 -3.31511344947716 -5.60021
C 12.24393989064212 -2.00011162210257 -5.36313
O 14.09385453643016 -5.14496196389688 -5.42571
C 15.50290596596014 -4.71085285494786 -7.9053
C 15.98236463851984 -3.52297162234781 -8.8434
C 15.40540364964825 -2.17683257764475 -8.33062
C 16.18793409595562 -1.04733947365267 -8.9773
C 15.42106458354518 0.25472418912658 -8.84098
C 15.39968848790638 0.88615042625787 -7.38802
C 14.63767290406019 2.12702406669322 -7.18225
C 13.25834057851057 2.05166506763214 -7.92518
C 12.32421360449688 0.88465957453489 -7.61904
C 10.91398358671132 1.01945691203639 -8.32558
C 1.42340265918901 0.59847121074486 -0.511633
C 1.91860239072507 1.37054152120699 0.647092
C 3.24716543423631 0.72817868095838 1.18241
C 3.85701570004994 1.74162009248233 2.17588
C 4.81624592614864 2.80789997370619 1.45396
C 5.56231054360851 3.62928304656924 2.45548
C 6.72419327743972 4.33878483508354 1.72159
C 7.57752141792676 5.17230299020687 2.69197
C 8.70433953759181 5.89131127483518 2.03228
C 9.62410097724857 5.08735400739219 1.06261
C 10.21481320624094 3.76933610615813 1.58483
C 5.04712251584580 3.67650261793673 -3.11317
C 4.16986972011718 2.60427391404797 -2.92038
C 4.41867600001294 1.53876061431165 -2.10387
C 5.68618432255674 1.61708443555416 -1.52745
C 6.57268553951757 2.63344615917106 -1.70759
O 3.49179534401344 0.51301737967361 -1.78878
C 2.12107247993978 0.84768515483857 -1.87848
C 13.67786450534233 -5.70467141858866 -6.67993
C 14.03349729840479 -4.83134170999241 -7.88178
H 12.23482635777696 2.01008981099193 -2.83324
H 11.92939091622880 3.92932330519474 -4.21512
H 12.51106050375070 2.52982830603068 -5.27162
H 10.77329399617557 2.95497936505241 -5.34047
H 10.90164974422245 0.50179424141568 -5.10047
H 11.22229443803309 -0.24210838820249 -3.44233
H 6.82152618580814 3.40299462441151 -4.70569
H 9.09991387815673 4.97746450708655 -3.68237
H 8.75386397738244 3.56177328532789 -2.89754
H 9.11648198691621 4.88061918952661 -6.16714
H 7.49656211881351 4.50500257513115 -6.83035
H 7.68206247900122 5.85366628455105 -5.71389
H 13.57512449003046 -1.18761682679783 2.18851
H 12.42688630244995 -0.65040646262802 1.1045
H 10.55836135529952 -0.82201220888811 2.70132
H 11.89899973318919 -0.04046559658273 3.58083
H 12.72088064723813 -2.35488893929389 4.33178
H 11.57979289213122 -3.10187389476458 3.43232
H 10.95842615984829 -0.91720801426024 5.58278
H 11.17176180024997 -2.51563921274135 6.13714
H 9.19286275378794 -3.06083543247305 4.14748
H 8.89414746373129 -1.35599596500456 4.63903
H 8.72238855006613 -2.08791436303841 7.12955
H 9.13776954481806 -3.71863895929382 6.65994
H 6.70639279372623 -2.25951003780131 6.05241
H 6.71246231499473 -3.42170175764726 7.16968
H 7.24978766797175 -5.11910593591643 5.29444
H 7.23656296811239 -3.86218405591839 4.14396
H 4.68740207379712 -3.38773300933872 5.07166
H 4.82452092491436 -5.07176174706670 5.47545
H 3.81518108427077 -4.97040596878663 3.35201
H 5.42134281944753 -5.60178947030919 3.12777
H 5.07650036915573 -3.98670644807859 1.33936
H 6.32352702118791 -3.22960316013083 2.41628
H 3.42456456273045 -2.49129754842676 2.83976
H 4.46820569284256 -1.55377896430861 1.80127
H 8.34679294623420 -7.78530360935877 3.2359
H 9.59261703512566 -7.11184301842938 2.29638
H 10.00258136505181 -5.43459246909487 4.26069
H 9.35290368654434 -6.77952617565200 5.25143
H 11.38157394232413 -7.35500290550063 5.39293
H 10.98083142477975 -8.31955948608113 4.01995
H 12.50247379221564 -5.67015365005699 4.25082
H 13.19441702775435 -7.20606412213833 3.61046
H 11.10919178420791 -5.98940775023411 1.8602
H 12.43050176518587 -5.06004181989374 1.90923
H 13.98048910247592 -6.92457523232738 1.27185
H 12.54596072784303 -7.98343568509944 0.831861
H 13.15103644841959 -4.91817100921260 -0.10472
H 13.97886935927496 -6.39565304091937 -0.767453
H 11.81116422912084 -7.52171215267343 -1.28369
H 10.94238207331477 -6.10984090160888 -0.992678
H 12.01210981084607 -4.88565337577695 -2.90136
H 13.18725708399596 -6.26150554600511 -3.07133
H 11.53657440306913 -6.41799988557356 -4.73922
H 11.39836260940704 -7.72760684290489 -3.59944
H 9.46504620862893 -6.34937364232997 -2.40075
H 9.95917946741334 -5.05878869702871 -3.46173
H 8.55274488185309 -7.47538150235791 -4.39766
H 7.94694980233913 -5.89970828367559 -4.25434
H 6.25106267047022 -1.05461888331647 1.46185
H 7.72983990575034 0.59652908126299 0.982378
H 7.95740392775658 1.83379646850746 5.0923
H 6.18372041857120 0.09768795509374 5.60884
H 8.52158856878261 -4.11426290054274 -4.40764
H 8.50431281847249 -1.76883060884976 -4.90579
H 9.88985168687164 -2.75507708890043 -8.86392
H 9.88508254153847 -5.06318718396283 -8.27021
H 9.48013785839314 2.74613868966426 3.68105
H 9.41674502437449 0.00658532610098 -6.38602
H 15.01687037501033 -1.12231547682136 -3.5832
H 15.56130470669907 -3.40681873048639 -4.1326
H 11.82015327838054 -3.95882430544017 -6.10464
H 11.43477950080020 -1.51716875885288 -5.8946
H 15.98274555358086 -4.70125440178651 -6.90143
H 15.89550006476627 -5.64772426425646 -8.42919
H 17.06310955103187 -3.66075554654880 -9.16916
H 15.40347537183954 -3.68136145352324 -9.81084
H 14.37520560578317 -2.11390975834880 -8.7636
H 15.21622382460339 -2.21440468262044 -7.2296
H 17.22708588686328 -0.96948746615547 -8.51571
H 16.33768739971230 -1.19635356126575 -10.0856
H 15.82113277088286 1.00152253354567 -9.6062
H 14.41956713461972 0.06808363016430 -9.34198
H 14.97498284362227 0.15537061189451 -6.71723
H 16.44693125004221 1.02920171697378 -7.13114
H 14.48531752007097 2.20909611031202 -6.08801
H 15.20171108506177 3.06906168814259 -7.52108
H 12.72929590419008 2.94298407198284 -7.61578
H 13.45170216554754 2.21052762605979 -8.99625
H 12.57425745106549 -0.10343801247258 -8.04125
H 12.22877690856701 0.86785705249851 -6.54695
H 11.07034770186172 1.41556071981754 -9.33709
H 10.32966997960649 1.83107821037717 -7.77782
H 0.37272437430224 0.83311931120263 -0.686016
H 1.35568022884784 -0.47447837890509 -0.249989
H 1.19045322974031 1.49173253069631 1.47065
H 2.22475827666044 2.33239487264675 0.292483
H 3.02238380011433 -0.21752112660064 1.67112
H 3.93121536462526 0.59160527107572 0.287215
H 3.12196559640078 2.32238377637533 2.68815
H 4.47859266157517 1.27241453158092 2.95606
H 5.46329853830057 2.12407483034874 0.925835
H 4.26041546087995 3.34838068570355 0.707463
H 5.97029835605965 3.03532649897871 3.31455
H 4.94321112909391 4.38239516712877 2.83752
H 7.43622941226789 3.64609048182087 1.19252
H 6.32288906988624 4.97963998233857 0.896332
H 6.97867943976092 5.85457125142429 3.22392
H 7.91796477721557 4.54993992705823 3.54414
H 8.27712929768150 6.79040751918872 1.43609
H 9.40924245322657 6.33804381617071 2.77963
H 8.98572100835087 4.80059718439974 0.184519
H 10.41068440824763 5.74444636437103 0.61899
H 10.77534486535807 3.82941546698549 2.5121
H 10.94784853525387 3.39258199389027 0.899368
H 4.84672159236439 4.43554639177412 -3.82904
H 3.17331287255834 2.58843042186061 -3.48902
H 6.05374515028487 0.88354315004140 -0.855733
H 7.50628675721350 2.54177591099435 -1.06074
H 1.56570501874185 0.18718462636722 -2.59394
H 1.97804264341318 1.84734058364104 -2.31683
H 12.57428779505181 -5.88069425968362 -6.60934
H 13.93412631176233 -6.80779705625866 -6.65467
H 13.72704755494701 -5.17952477579061 -8.94397
H 13.58861071989235 -3.86046300737344 -7.78954
C 7.02724114077525 -0.40547988590200 -3.66563
C 5.94134198968931 -1.38290166406361 -3.65711
C 6.12339450868595 -2.28813072651020 -2.44742
C 7.55396490757825 -2.05447304447352 -2.06051
C 7.92274936559364 -0.78524963585843 -2.67731
C 8.29395865595286 -2.88454097390733 -1.2174
C 7.77020223991201 -4.10375786911237 -0.608854
C 8.14138271081634 -4.38948557389099 0.704071
S 9.13027928957338 -3.20525157586152 1.645
C 10.24934149362269 -3.02809441079408 0.186815
C 9.73851763575107 -2.79475316761001 -1.07451
C 11.67831431969711 -2.92228044314642 0.244673
C 12.38962739730228 -2.89366033230005 -0.964851
C 11.76221129436281 -2.84011455095020 -2.14815
C 10.45120067177423 -2.62884210088356 -2.25835
C 7.20616880064385 -5.10963667213863 -1.43829
C 6.94042052582651 -6.31633853168757 -0.8539
C 7.16048935768687 -6.58846359445712 0.499433
C 7.85967572805384 -5.64139479644814 1.29245
C 8.94118352537984 0.12603591912024 -2.37767
C 9.13813741319859 1.24156143621421 -3.2486
C 8.26945939269535 1.50447480380474 -4.35611
C 7.13678902254978 0.73936342550647 -4.48389
C 9.66376749149925 0.26268512398807 -1.06245
O 10.26117222268069 1.96417625145335 -2.81591
O 8.56668823394650 2.55224008892175 -5.25953
C 5.10117220790611 -1.94576705067285 -1.41722
O 8.05727533678092 -5.74162428955053 2.7255
O 12.32944384927383 -2.69654056937563 1.49116
H 5.94839630944626 -1.94021101950073 -4.59581
H 5.00954188494152 -0.87550360921932 -3.81406
H 5.97814077950945 -3.32272113444496 -2.79597
H 13.45695783752708 -3.11438112660848 -0.958544
H 12.45170972991304 -2.81441485803697 -2.95011
H 9.98490815067145 -2.71787512755010 -3.18554
H 6.95673381127364 -4.83253092252114 -2.43959
H 6.30984050239593 -6.95906870511990 -1.47958
H 6.89713616827245 -7.54648720409193 0.834598
H 6.44314541600574 0.92388928766164 -5.26315
H 9.37563721406821 -0.46845376226202 -0.334727
H 10.74166795263411 0.09745560159981 -1.22153
H 9.62693760481315 1.26759199651825 -0.647058
H 4.26928385327179 -1.37726786212869 -1.91591
H 5.55852255089726 -1.20633332595191 -0.749461
H 4.72116789050328 -2.75404240303934 -0.73573
H 10.62722204263960 -0.96452005575289 -8.96562
