# Supplementary material for: A light-fuelled nanoratchet shifts a coupled chemical equilibrium
Source: Nat Nanotechnol. 2021 Dec 16;17(2):159–65. doi: 10.1038/s41565-021-01021-z (PMC8956507; doi:10.1038/s41565-021-01021-z)
Supplement: Supplementary file 3 — Supplementary Data Set 2. Gaussian output and xyz files for computed structures. [file 41565_2021_1021_MOESM3_ESM.zip › +1-protonated-sampled-sturctures/SRR/1-H-opt_188.xyz]

260   0
energy: -42.764125927862 gnorm: -0.45799
C 13.37367295611528 -0.17752163302185 -2.88244
C 13.97299041084771 -1.56700480240705 -3.17247
C 14.40219415833814 0.72735993404395 -2.24623
O 13.73118278997420 2.07884830645625 -2.1552
C 11.45948797151301 -0.48042794398137 -6.49586
C 10.17135865260895 0.27022663620306 -6.84175
O 8.94459558621313 -0.27116361441808 -6.41345
C 12.62810773797519 0.08145229587719 -7.26933
C 12.67720456073944 -2.14867381819155 2.95072
C 12.59907436958986 -0.96870595582554 3.92946
C 11.14819796432334 -0.52375552741240 4.05161
C 10.25377249620121 -1.06781849907910 5.17593
C 8.81098324331249 -0.59816600645734 5.02442
C 7.91800298201334 -1.10803024878825 6.11188
C 6.43079512713000 -1.29335775916639 5.58342
C 6.16259870006431 -2.27566225633106 4.4951
C 4.74734851642359 -2.02110727251370 3.87207
C 4.42369208468628 -2.92462985468504 2.71482
C 5.25205282866026 -2.47737371979539 1.42659
C 4.43091179499874 -1.39675520476279 0.633873
O 4.62144210833384 -0.20079358935335 1.36936
C 5.91143169346271 -6.25940922555333 4.50421
C 6.28147135572327 -6.02855594550286 5.98733
C 7.71353670758726 -5.60001946803332 6.11531
C 8.82126245306964 -6.62582493796130 5.59692
C 9.71175768695030 -5.89229285821054 4.56723
C 10.59480568867871 -6.86131687107764 3.74435
C 9.85919861117910 -7.57025006312237 2.59458
C 10.62346256005173 -8.71253208614075 1.96412
C 10.01393006696895 -9.25306431345505 0.704197
C 10.20682417173215 -8.43705112126679 -0.589508
C 11.49870456738767 -8.65271729907916 -1.31352
C 11.52393142656858 -8.20402020150426 -2.75393
O 11.45063736945038 -6.80911827949571 -2.70745
C 5.98117064556636 0.12511670221722 1.4352
C 11.25519255128966 -6.27084147786067 -4.02895
C 7.01481955276120 -0.29073389409771 0.590126
C 8.28564649083535 0.22565709779055 0.625923
C 8.63998969419643 1.11162886108883 1.62862
C 7.58476608453907 1.49077212069065 2.49654
C 6.26221265580901 1.10643083765163 2.36023
C 12.16669339930935 -5.18098195022754 -4.31653
C 12.20436160950818 -4.70415632670153 -5.57273
C 11.26553138423369 -5.12921574497182 -6.58343
C 10.34079416433783 -6.20955684993135 -6.23742
C 10.36220414987802 -6.78545891622787 -4.9515
C 9.95143159135079 1.69801344077739 1.76144
N 10.91366533924354 1.22074897631707 1.16885
C 11.16552139519423 -4.53777484491193 -7.88775
N 10.46736448617023 -5.09749652607619 -8.94264
C 13.08974770248505 2.62430191877504 -3.28466
C 8.34618916182574 0.38374738937683 -5.37824
C 11.74844627948251 2.92957438917975 -3.27434
C 11.20528580835166 3.54881635919629 -4.35706
C 11.97919409605792 3.81250743003148 -5.51687
C 13.35233900798800 3.69318376089608 -5.44896
C 13.91464626447234 3.17593692631912 -4.30495
O 11.46702380987341 4.37116254510548 -6.70786
C 7.79849014958496 4.37878574050688 -8.15045
C 6.98323887101445 3.68712976325376 -9.25154
C 6.74213851245416 2.13584365490244 -8.85603
C 5.89289501881017 1.32063607296425 -9.81439
C 5.75249916882258 -0.13281820223257 -9.38071
C 7.01349820105356 -0.98817640939841 -9.3802
C 7.29717380627443 -2.02906487626801 -8.29257
C 8.43352611884374 -3.01223174003244 -8.4692
C 8.48893686489965 -3.75138762841012 -9.78628
C 9.97620393124083 -4.21061943259567 -9.96413
C 5.76602646311559 3.21262126497702 -0.20926
C 6.07997836279459 4.73233980273748 -0.539549
C 7.53567711948747 5.22484732271877 -0.281211
C 7.80230046884880 6.51633084281526 -1.10242
C 8.89054590974707 7.43959371096790 -0.466242
C 10.12404347338408 6.94474477982769 0.173315
C 11.01133003873881 6.13986260376338 -0.823471
C 12.24111320282884 5.35415615487430 -0.297447
C 11.71267266003921 4.23133099793623 0.630171
C 12.54002763859111 2.97458902970050 0.433868
C 12.18574545883996 1.83601595634308 1.29779
C 6.95622581777557 0.24652195563024 -5.18368
C 6.41639562181643 0.99756486867176 -4.16187
C 7.15333229496067 1.85296284376958 -3.28175
C 8.54361967144960 1.89376346695197 -3.45127
C 9.11889699455638 1.17603977789033 -4.44938
O 6.52619354055147 2.82237827349040 -2.40037
C 6.61581165089297 2.31606851262972 -1.05816
C 10.00002012395903 4.64889148343647 -6.86924
C 9.27320220990552 4.12014329713893 -8.07422
H 13.09971626673900 0.17036043920121 -3.88104
H 13.20288001171608 -2.29785176532089 -3.59821
H 14.79268419936169 -1.47875101088591 -3.90863
H 14.26785970302568 -2.10776382169427 -2.18482
H 15.29003294965816 0.77902493879979 -2.85554
H 14.63402676472962 0.28774840272277 -1.27472
H 11.35460456916472 -1.59329687905025 -6.7216
H 10.16427241103364 0.26518141817594 -7.97542
H 10.05529345692858 1.32817773280255 -6.54901
H 12.44436137289285 0.28876535742479 -8.32263
H 12.68372205360965 1.11527509085935 -6.87732
H 13.50309826032498 -0.56507162372054 -7.23508
H 13.53706784683139 -2.78603790953716 3.20906
H 12.54594826407782 -1.81923952785276 1.88442
H 13.26551610539400 -0.26110246253180 3.5202
H 12.93974156643633 -1.21011361439150 4.96035
H 10.53243602377288 -0.82746065851208 3.18516
H 11.12827455890830 0.52542912245657 4.077
H 10.73824662289630 -0.86150436033293 6.14129
H 10.18785693482013 -2.16352923584104 5.1316
H 8.42942375868343 -0.91609762720315 4.04196
H 8.82409547114435 0.47635762295913 5.00497
H 7.98817029046300 -0.37003303671108 6.94421
H 8.26150118608100 -2.13621184520926 6.49754
H 6.09860658485797 -0.34118094497506 5.25624
H 5.86143281703481 -1.52686757605846 6.49029
H 6.15262130850696 -3.32641020721099 4.89726
H 6.91288100878873 -2.32349959007120 3.61928
H 4.76202551148362 -0.95334623842983 3.62678
H 4.01145810880203 -2.09487144194069 4.70948
H 3.30381361405228 -3.04552426307864 2.49281
H 4.72608542564302 -4.00289814507968 2.98869
H 5.39218257441646 -3.33747132345098 0.789876
H 6.23698187654602 -2.11618187999746 1.74276
H 3.41413373465019 -1.72673637929629 0.680805
H 4.69461747574621 -1.17530686894234 -0.429636
H 4.83784100992595 -6.25492791457971 4.30695
H 6.40845473360558 -7.14057628585761 4.01454
H 5.60237146444242 -5.28862485853133 6.46184
H 6.12129624454434 -7.01054667804580 6.54674
H 7.86693765203688 -4.68616219824673 5.55421
H 8.01143823781525 -5.25068640925094 7.11376
H 9.57295717993657 -6.89499444991799 6.37246
H 8.32332161827988 -7.50918921245647 5.13706
H 8.99489893827225 -5.44941637112693 3.84562
H 10.20040810335129 -5.05069808327745 5.06298
H 11.41113819385180 -6.38765538427448 3.13893
H 11.18802479929828 -7.56217781223111 4.42168
H 8.97611734562885 -8.07747763391154 3.04315
H 9.48919466791164 -6.88301667884393 1.80342
H 11.61344973910060 -8.30031948821772 1.6481
H 10.83898709644735 -9.57516695200318 2.67361
H 10.23546869132556 -10.31845819939363 0.566034
H 8.91052660139869 -9.33478331745467 1.02092
H 9.25600849557877 -8.74282247701318 -1.12903
H 9.94854337464873 -7.35733243073851 -0.516753
H 12.38818813653940 -8.21676757789353 -0.667884
H 11.95081340376549 -9.59511326647477 -1.1917
H 12.42041821578463 -8.62049854704435 -3.28305
H 10.65451401318894 -8.54452201077863 -3.35661
H 6.80194026861547 -0.96372391390846 -0.234882
H 8.98738329596821 0.05065121020234 -0.0910424
H 7.92293720374817 2.08050624537716 3.34947
H 5.53832436918597 1.51389322004328 2.98666
H 12.72059903635325 -4.88403791099586 -3.48035
H 12.94513025744158 -4.07130619032133 -5.95528
H 9.63300437520072 -6.50295299454419 -6.96072
H 9.55151327082037 -7.41090821166858 -4.61992
H 10.06723032006173 2.60058855050568 2.2712
H 11.72326418844718 -3.63048860502189 -8.17483
H 11.16406557973247 2.68519996658462 -2.36076
H 10.13499917813778 3.70113034956025 -4.34491
H 13.81839586705739 3.97612779348907 -6.32864
H 14.97537133363277 3.19680684774783 -4.11859
H 7.38125410188986 4.04309162324487 -7.18146
H 7.66589501847956 5.50136319810036 -8.09144
H 6.07240549662469 4.24684877166009 -9.45094
H 7.58496605311452 3.52261415808721 -10.1902
H 7.69579824435669 1.63144285622551 -8.7487
H 6.33757342888022 2.06882909413415 -7.78296
H 4.96806527742709 1.83319420238472 -9.91544
H 6.45173284031899 1.26484635704095 -10.7594
H 5.37247523748572 -0.23809844616731 -8.32389
H 5.04700360719019 -0.67789461871930 -10.0267
H 7.16754720444969 -1.45807199122072 -10.3724
H 7.82620989767180 -0.32926244934540 -9.41045
H 7.40654127957676 -1.44212830387688 -7.33047
H 6.32087448398294 -2.47627790709705 -7.98155
H 9.24690799568911 -2.34713124708849 -8.38834
H 8.59844342118933 -3.63840464214499 -7.63116
H 7.78340877727144 -4.62442531193100 -9.80995
H 8.18147472405931 -3.08121080409373 -10.6616
H 10.69014417430203 -3.40762645798984 -10.0746
H 10.27420123447334 -4.74493071296907 -10.8861
H 4.71623723006702 2.95730097388518 -0.406591
H 5.99242881110496 2.93667398597638 0.805958
H 5.33488181203668 5.35359128812133 -0.0699816
H 5.87319985218674 4.84132071996863 -1.62702
H 7.72703445390724 5.46642034493398 0.783033
H 8.28829463762235 4.46801931965453 -0.559911
H 8.13114890057305 6.35954090190841 -2.17057
H 6.93445968701121 7.13685922413999 -1.20147
H 9.26152529853844 8.17122241347446 -1.20394
H 8.28992572760246 7.99070554423452 0.252311
H 9.94787921365443 6.36867910574411 1.15102
H 10.69167024890714 7.88620752318821 0.442478
H 10.35848983131743 5.39715128410071 -1.32458
H 11.30863003951455 6.93754404388409 -1.54258
H 12.73576615610517 4.86995992131720 -1.19971
H 12.91865036888010 6.01756605441764 0.295026
H 11.84316014138548 4.52881364609946 1.66372
H 10.60331001942591 3.96486364220734 0.577542
H 12.42082327197330 2.68796437738816 -0.614988
H 13.57019235938740 3.31403661383713 0.670539
H 12.35477503557580 1.88951903891863 2.38826
H 12.89809803316270 0.98766257054293 1.12492
H 6.29518075234232 -0.29443439587939 -5.86347
H 5.36245172850520 1.14928409627253 -4.13731
H 9.12211533276349 2.36330054268514 -2.67529
H 10.16232112428961 1.02680190127008 -4.58923
H 7.71124425880661 2.42195689593628 -0.734007
H 6.34650001600701 1.26524959915551 -1.06143
H 9.95307852655392 5.70635829693115 -7.01042
H 9.44398899787419 4.25325726281759 -5.9962
H 9.80163331571960 4.48502239811354 -8.96947
H 9.44763817475136 3.03333281064234 -8.15148
C 9.33995150366028 -3.01762346436133 -3.82805
C 8.14044069829291 -3.80812489457846 -4.11
C 7.54284242989514 -4.24710906592774 -2.71798
C 8.76119821846046 -4.02545022737833 -1.7765
C 9.67657481071510 -3.05533133024071 -2.43404
C 8.91355762461806 -4.71326539316708 -0.560599
C 7.89026942713681 -5.39707262780505 0.282665
C 7.70261505615048 -4.89324942183876 1.56969
S 8.75371854292210 -3.54980946594066 2.18727
C 10.25757096003163 -4.18317169372825 1.51555
C 10.23331062264373 -4.68206585744453 0.208317
C 11.46081318254075 -3.98155005385211 2.22966
C 12.62134688141569 -4.59582505038469 1.67178
C 12.65098180167774 -5.05418400189654 0.377413
C 11.44416796902091 -5.12032962882484 -0.296788
C 7.16598012681108 -6.43787543799906 -0.132377
C 6.03097293108872 -6.85995498817849 0.538574
C 5.78712417675222 -6.39074138028343 1.84761
C 6.72390151140574 -5.46975971908438 2.40276
C 10.53179591578627 -2.05014413128279 -1.93318
C 11.26938259908981 -1.22015889622160 -2.79628
C 11.07013190571447 -1.29905695114345 -4.24145
C 10.10274530415931 -2.20445790878314 -4.68482
C 10.62322024987456 -1.87744875175510 -0.432179
O 12.22896348231036 -0.33575441005093 -2.16253
O 11.72844295618940 -0.34490322732487 -5.08452
C 6.38786727336979 -3.30007059390412 -2.48458
O 6.39511826065899 -5.14547284105988 3.74769
O 11.58427225344068 -3.02984932938283 3.21743
H 8.42158184527378 -4.73053292212972 -4.6717
H 7.44601595922214 -3.18914496821017 -4.74364
H 7.10832417354337 -5.22662118253491 -2.72423
H 13.54939564997753 -4.44546448153043 2.17278
H 13.57970732419574 -5.15610608672083 -0.215001
H 11.43526839179714 -5.38543965183466 -1.36296
H 7.36279502887523 -6.90997454201780 -1.10538
H 5.54864377648029 -7.76632465833432 0.187447
H 4.87203213394197 -6.75605361654239 2.34771
H 10.06437659656695 -2.32284207803857 -5.77957
H 9.69305616253538 -1.79177550032368 0.0929758
H 11.19935233683039 -2.59440174824023 0.0707986
H 11.06747803742897 -0.88252733731145 -0.275138
H 5.56041148689870 -3.38337604820471 -3.14335
H 6.70401692130279 -2.22926714957231 -2.4867
H 6.02631754592578 -3.45664496416726 -1.4604
H 10.37558817734697 -6.15255059924632 -8.87454
