# Supplementary material for: A light-fuelled nanoratchet shifts a coupled chemical equilibrium
Source: Nat Nanotechnol. 2021 Dec 16;17(2):159–65. doi: 10.1038/s41565-021-01021-z (PMC8956507; doi:10.1038/s41565-021-01021-z)
Supplement: Supplementary file 3 — Supplementary Data Set 2. Gaussian output and xyz files for computed structures. [file 41565_2021_1021_MOESM3_ESM.zip › +1-protonated-sampled-sturctures/SRR/1-H-opt_189.xyz]

260   0
energy: -42.774659220706 gnorm: -0.476305
C 14.02878624195037 -0.13939789311289 -3.92695
C 15.09872358021277 -0.55435423331061 -4.88188
C 14.57430572917152 0.62900030147666 -2.73553
O 13.55508925754183 1.08527885684588 -1.8476
C 11.83131685273066 -0.39811249540793 -6.94702
C 11.28930082972721 0.92294194675902 -6.35776
O 9.91382453459519 1.16191985142182 -6.72187
C 12.87869956426502 -0.05998567720144 -8.01486
C 12.05572764442920 -1.82841402869830 3.23921
C 11.64068023319684 -0.75619578020826 4.30865
C 10.22841844639862 -1.02513927541384 4.73719
C 9.69645831885989 -0.05117726160223 5.76319
C 8.22491212180297 -0.06942449101668 5.9686
C 7.60745437847305 -1.38023924555409 6.4089
C 6.19188876785754 -1.53677423949964 6.03682
C 6.07681814570554 -2.10839035464487 4.62674
C 4.73081195752071 -1.83776975142284 4.01553
C 4.31575708900159 -2.67618640241309 2.79697
C 4.98932457380278 -2.27170830333578 1.55233
C 4.61830378565097 -0.85314911291879 0.962014
O 4.96089575149201 0.24240268370111 1.69788
C 6.30762240450293 -5.56632767030633 4.34981
C 6.99087105503892 -5.49909309395223 5.69824
C 8.43271843306707 -5.27751960407238 5.40564
C 9.27919818143075 -6.47879787690281 4.98367
C 10.60946463819968 -6.05880698364051 4.47907
C 11.31933699148875 -7.17715946757166 3.60843
C 10.55219442374356 -7.46981835074830 2.30758
C 10.50403775539260 -8.99951036708016 2.0777
C 9.58146079300822 -9.24873890249134 0.919155
C 9.99845234849278 -8.61145796101638 -0.429386
C 11.41779472644756 -9.03983860740316 -0.900181
C 11.62585698732948 -8.61916525354221 -2.29716
O 11.51360106996751 -7.18122317533057 -2.4562
C 6.28823794899891 0.44519625203366 1.93147
C 10.84762121861962 -6.76155357631790 -3.6757
C 7.27593658952608 -0.04956037526049 0.979905
C 8.60938796257574 0.17367574694694 1.11935
C 9.01667546191445 1.04290181072686 2.13439
C 8.08490527046613 1.55360651716489 3.12141
C 6.74376473077436 1.21467553143996 2.97952
C 9.61091616290544 -7.31502416472838 -4.11019
C 9.04758369034464 -7.00534979671495 -5.28082
C 9.82694310625733 -6.15502478594372 -6.18852
C 11.03794418515128 -5.54713665592347 -5.76808
C 11.50479043421392 -5.83626225875244 -4.54166
C 10.41185776413178 1.46082941901604 2.16775
N 11.17171037391312 1.42532808539947 1.12935
C 9.32129218919922 -5.96443430665753 -7.47178
N 9.88635648729640 -4.93895817881162 -8.21227
C 12.58766517797689 1.96653434089742 -2.44107
C 8.85916906215539 1.05241182624852 -5.6662
C 11.30793097233454 1.77675280019030 -2.00061
C 10.26218074726766 2.46861170162240 -2.5784
C 10.52590717116126 3.46595584283089 -3.47405
C 11.79427684817202 3.77293964606955 -3.89076
C 12.82196955644905 2.98808163242628 -3.40553
O 9.35476380562350 4.12866074040154 -3.86766
C 7.81807120343492 5.51371191868101 -7.05905
C 8.64587202760291 4.94837741834713 -8.25212
C 8.32071027351444 3.45251020657101 -8.55255
C 8.48385328606489 2.86148817816064 -9.9944
C 7.83818856968123 1.51176628214292 -10.1865
C 8.73319249616254 0.43761595117011 -9.64233
C 8.15288052483776 -0.91289211081423 -9.77252
C 9.11997108570808 -2.18097427645857 -9.80163
C 8.40111971461816 -3.55185511910274 -9.67346
C 9.27280655575099 -4.73651895703508 -9.53932
C 4.65033529718927 2.24804151860697 -3.11217
C 5.51680517210664 2.79857890753283 -1.90475
C 6.31277501108672 4.01772878095936 -2.38663
C 7.45405804133259 4.36583023176549 -1.32607
C 8.18993107899387 5.74391919788789 -1.50864
C 8.96084176812246 6.28057001455733 -0.246045
C 10.02171901624988 5.31838049987546 0.25026
C 11.09373085092488 5.64799119728449 1.26918
C 11.90940755688293 4.41687611275266 1.76086
C 12.48157454838797 3.45200079712477 0.599499
C 12.47899240492356 1.99973981035705 1.04751
C 7.49076134526746 1.02680141791160 -6.04893
C 6.43327468330762 0.76797627881902 -5.22474
C 6.69295502992413 0.43899622681187 -3.9324
C 7.98882962839926 0.33447919840101 -3.53428
C 9.07791523325318 0.61566631110027 -4.35198
O 5.69031044355551 -0.09593155233466 -3.04186
C 4.44782938266202 0.71166325182812 -3.02743
C 9.34334682725201 4.54299723479452 -5.27973
C 7.95385854105962 4.69641360898275 -5.74829
H 13.16440054460782 0.41350184481737 -4.32556
H 14.64868941140884 -1.33925434089185 -5.55671
H 15.37174282078064 0.43122407364014 -5.45294
H 16.01444986623500 -0.95031518519188 -4.40573
H 15.07606130283480 1.52730310867583 -3.13862
H 15.25847148648466 -0.05610936455065 -2.14648
H 10.91763166751637 -0.86813729152338 -7.33429
H 11.85191456989342 1.79240525171353 -6.69212
H 11.43657054038870 0.88502705905598 -5.29203
H 12.52974356572625 0.58626079875955 -8.78138
H 13.66783851730372 0.46560009898658 -7.52358
H 13.24631680179871 -0.91793965181243 -8.5331
H 13.10510511813940 -1.94471298921488 3.17833
H 11.73001598268682 -1.60628632989347 2.23167
H 11.72129084736064 0.24065763625997 3.93628
H 12.27545594210756 -0.74278719546863 5.20274
H 10.31182891110749 -2.08616326929600 5.15635
H 9.57929767985015 -1.11018558765502 3.85567
H 9.90477560689290 0.92510074566005 5.31464
H 10.22905421705898 -0.18008915912124 6.69477
H 7.76468096653795 0.09785076557604 5.01575
H 7.81218693449682 0.78730182789642 6.48859
H 7.68784039791032 -1.44439455664013 7.50603
H 8.19355686125477 -2.26968362653386 6.16944
H 5.67214527101501 -0.58628282635695 6.2306
H 5.57971360829896 -2.25359284291789 6.6982
H 6.26052930336737 -3.17872534289326 4.60737
H 6.91655344564289 -1.75105539992213 4.05308
H 4.55721917914456 -0.79937802785545 3.77666
H 3.96502988821108 -2.12612404559439 4.71152
H 3.22535117730671 -2.60985728125516 2.73559
H 4.40780171388116 -3.78086854797961 3.01037
H 5.08389923038741 -3.08233028183557 0.836623
H 6.09374117692694 -2.15611476690310 1.823
H 3.55437699559744 -0.76151141833738 0.658058
H 5.06143211092113 -0.60616385856720 -0.0306195
H 5.14391393708760 -5.64615631753811 4.40997
H 6.54667230158319 -6.55363532395137 3.85212
H 6.62709166074122 -4.64342289864814 6.24134
H 6.82311065523958 -6.34504569694859 6.37554
H 8.45377102818863 -4.42394572870410 4.64649
H 8.88369573394832 -4.74078696426449 6.24969
H 9.31619471555575 -7.18110089596509 5.78267
H 8.69950597573194 -7.00255458747042 4.27183
H 10.42734837559279 -5.21364588940341 3.75312
H 11.39660060822050 -5.67245075822577 5.25853
H 12.32965943396778 -6.99994552103574 3.33448
H 11.50397965037978 -8.02957751141137 4.29027
H 9.54627836575628 -7.29212896642504 2.32874
H 10.84475802677514 -6.84289608455497 1.503
H 11.50299331953153 -9.44687494001692 1.98997
H 10.13101049371910 -9.41788112843117 3.00478
H 9.36909131316902 -10.32727998700090 0.736246
H 8.59409245481217 -8.84548874651976 1.15578
H 9.26046000172293 -8.66951138429563 -1.22903
H 10.04632501762734 -7.52310716285008 -0.196938
H 12.20346726464339 -8.59633253029317 -0.328209
H 11.47221049700587 -10.09160563010093 -0.735028
H 12.67585380534671 -8.88846880112762 -2.58964
H 10.96313093553580 -9.04358424961046 -2.98986
H 6.98793636275217 -0.77079559715384 0.243242
H 9.29829692866959 -0.25157336483428 0.386618
H 8.43355714302786 2.05060368265664 4.01074
H 5.93551649891910 1.62691683462865 3.54762
H 9.17338773858925 -8.14669637620334 -3.53707
H 8.06863408108585 -7.32645707364140 -5.47485
H 11.76903081319985 -5.16121184457932 -6.50266
H 12.46906664353311 -5.37220400554783 -4.29387
H 10.94085865601450 1.98875251316406 2.96581
H 8.44406766330340 -6.48760365092633 -7.87621
H 11.17476175904144 1.20441850111874 -1.21048
H 9.27121308490018 2.30276529050632 -2.27404
H 11.93711076093230 4.56782002451689 -4.65784
H 13.79132826957878 3.33737321666966 -3.62972
H 6.77404149427303 5.67966320906638 -7.28948
H 8.07462658266417 6.56149142213941 -6.85458
H 8.39407320689764 5.54239423538317 -9.20078
H 9.73765567569252 5.09220863034732 -8.03211
H 8.89784468703768 2.79394815226735 -7.89122
H 7.37110601824177 3.22240307940290 -8.20991
H 8.01040612645982 3.52396735289564 -10.757
H 9.56318666352128 2.85563333933011 -10.2022
H 6.89527118184201 1.56657314921850 -9.7543
H 7.67014992476955 1.41033274121626 -11.2784
H 9.76618234638770 0.47173604559417 -10.0102
H 8.84135623437196 0.59706430765801 -8.5677
H 7.40223137718390 -1.02273272225051 -9.00537
H 7.60598776828674 -0.90693196813904 -10.7312
H 9.74308656561367 -2.08362085685601 -10.7272
H 9.73713652589717 -2.21601926374566 -8.89915
H 7.63106244703751 -3.56181438230605 -8.90725
H 7.89949598876587 -3.60563171663947 -10.6465
H 9.92750544178126 -4.73523252258448 -10.4068
H 8.66645743446871 -5.64361121188302 -9.70656
H 5.11573944832996 2.40728616287225 -4.10941
H 3.69533228581993 2.80556852232431 -3.21029
H 6.16727677344139 1.97532592010817 -1.69286
H 4.90272504732282 3.04834637082227 -1.03277
H 6.71487937991523 3.87142760453437 -3.36639
H 5.66936735263396 4.96917004713175 -2.48363
H 7.17968176011551 4.22502698812255 -0.312782
H 8.24881524241308 3.61891787271345 -1.53879
H 8.95037706297821 5.63552031883010 -2.31887
H 7.46696369221952 6.50214540251881 -1.83911
H 8.36310915055591 6.46040991749121 0.66362
H 9.44862290704146 7.24002823557598 -0.474264
H 9.55003293522206 4.37913137047719 0.509325
H 10.51574476559101 5.07189959189799 -0.689938
H 11.85518823686697 6.21768531460751 0.723331
H 10.74707947553548 6.25379370072956 2.09185
H 12.81784510918071 4.69016029260936 2.33536
H 11.30365233739135 3.84459878047239 2.47546
H 11.83458966157782 3.65464944712941 -0.185547
H 13.43598239046780 3.85181664328754 0.260877
H 12.99210035930518 1.87221600488989 2.0234
H 12.99122127224815 1.41000611505213 0.262961
H 7.30995797677473 1.24505129551647 -7.04786
H 5.40696114831841 0.74907352131704 -5.72869
H 8.21162237991634 -0.12178795232405 -2.61571
H 10.03699639489857 0.38212638280122 -4.0028
H 3.93788836726763 0.44308371056269 -2.07655
H 3.75000063040735 0.38840982388458 -3.82622
H 9.94065169069800 3.87858427128041 -5.87194
H 9.82330064345543 5.55979329402110 -5.21417
H 7.47499770822840 3.69644287477247 -5.88348
H 7.29921146190109 5.07552671198731 -4.92098
C 9.65096615482862 -2.77391588292332 -4.15173
C 8.14786070824614 -3.20866821846510 -4.25706
C 7.66352306195800 -3.55475762159688 -2.83102
C 8.97948273488939 -3.50205176603885 -2.07318
C 10.06755470234578 -2.91198621923301 -2.85793
C 9.12192265828590 -4.05968744199952 -0.761614
C 7.91838154235602 -4.59798564537333 0.100173
C 7.77267307220863 -4.24590771219964 1.38918
S 8.96864631905344 -2.99734200216066 1.90215
C 10.42919849490928 -3.86410768613194 1.28904
C 10.41619771273217 -4.26445921687315 -0.0315915
C 11.52743618192441 -3.86074765377167 2.18065
C 12.64876377001043 -4.55418700063501 1.65888
C 12.68075393226433 -4.86841399236807 0.30124
C 11.58928205962563 -4.86283545890495 -0.517519
C 7.34207686586939 -5.84117126711015 -0.408955
C 6.52467091235054 -6.57926405251779 0.388529
C 6.15905407064209 -6.07379423710542 1.62825
C 6.79836680492870 -4.92419007593493 2.17888
C 11.40928096818333 -2.35812592670974 -2.58803
C 12.15770132145300 -1.78611633768007 -3.62325
C 11.67612601776728 -1.74262554983432 -4.98084
C 10.42252290574452 -2.22646211850458 -5.19667
C 11.82674843448518 -1.80559028773842 -1.23558
O 13.42619624921579 -1.33780250842530 -3.35779
O 12.51128361742180 -1.22131848426163 -5.92955
C 6.50749910877085 -2.66397017366455 -2.2878
O 6.60185069245066 -4.45803081267159 3.54501
O 11.49203633340834 -3.09117876191864 3.42758
H 8.08877190950441 -4.09182921077288 -4.89476
H 7.51688932527465 -2.36883591033505 -4.61883
H 7.26114559844896 -4.52974314565059 -2.87022
H 13.49953324971270 -4.48644706994457 2.28214
H 13.65872414253906 -5.15717660463417 -0.0995168
H 11.69813234609049 -5.27581669493566 -1.47872
H 7.38990133238547 -6.19163425085208 -1.40769
H 6.27577528606271 -7.60599917751226 0.0279192
H 5.46985229933613 -6.65641116508013 2.16591
H 9.99160087524629 -2.23272566398214 -6.23782
H 11.08843609301121 -2.10929168249959 -0.463062
H 12.80422488312414 -2.27492197192524 -0.989782
H 12.04449984284782 -0.74186676835669 -1.24558
H 6.11111220974979 -3.18413384809189 -1.42896
H 5.72624222944595 -2.35782080328943 -2.9363
H 7.06625647925481 -1.82445445650637 -1.89056
H 10.44788454721650 -4.14776467073084 -7.89148
