# Supplementary material for: A light-fuelled nanoratchet shifts a coupled chemical equilibrium
Source: Nat Nanotechnol. 2021 Dec 16;17(2):159–65. doi: 10.1038/s41565-021-01021-z (PMC8956507; doi:10.1038/s41565-021-01021-z)
Supplement: Supplementary file 3 — Supplementary Data Set 2. Gaussian output and xyz files for computed structures. [file 41565_2021_1021_MOESM3_ESM.zip › +1-protonated-sampled-sturctures/SRR/1-H-opt_19.xyz]

260   0
energy: -42.762234382924 gnorm: -0.447921
C 10.96347495138283 0.26919287814779 -1.74419
C 10.88423360118101 1.39268165564889 -0.632964
C 12.04181985616827 0.60053293972046 -2.76396
O 12.44574616523751 1.94785765643298 -2.97468
C 10.09135074265509 -1.08968187022692 -6.32057
C 8.63690164276223 -1.47539286571407 -6.72263
O 7.78666941499652 -0.36233063043820 -6.90757
C 10.57752610187969 0.02268798365250 -7.2577
C 12.05691994913051 -2.30268362324138 4.43503
C 11.92919553754357 -1.55856496126283 5.78392
C 11.19161627450046 -2.42280972445109 6.85949
C 10.30453015088207 -1.63745105256964 7.90545
C 9.12759829971462 -0.73440612075454 7.42129
C 8.29118055725575 -1.36794284239678 6.29477
C 6.78714301241070 -1.30738196564415 6.66424
C 5.94994248438430 -2.20121210728581 5.75898
C 6.15715279876597 -1.84239447263282 4.25589
C 5.25623999217520 -0.64831579638613 3.91193
C 5.48086477563993 -0.21468142848541 2.47843
C 6.86935345410856 0.46788663996579 2.28006
O 7.73931498254262 0.25444414389200 3.35899
C 5.75094517541396 -6.39974356080178 5.4594
C 6.56500103926793 -6.05378826510181 6.74292
C 7.99485148371159 -5.72991357521752 6.35558
C 8.70007242092696 -6.71638515128339 5.37387
C 10.19036126375049 -6.50497400067303 5.30746
C 10.95171852144941 -7.41244478997831 4.27142
C 10.48293993553974 -7.52436357758370 2.81784
C 10.89848729873752 -8.78829622647845 2.04049
C 10.27722045809267 -9.20649342806174 0.722641
C 10.97017419505356 -8.48896371435822 -0.426491
C 10.30457033669099 -8.86905983872167 -1.74267
C 10.75101772937389 -8.00388383947198 -2.90535
O 9.77794248700609 -7.84085479850379 -3.97201
C 9.02368940875490 0.91023226531443 3.16264
C 10.14935458996341 -7.18096424978874 -5.17589
C 10.18169975623182 0.14432378130354 2.99641
C 11.41582927166977 0.64785405269879 2.68676
C 11.55980943888032 2.03196376855922 2.63452
C 10.48912853979608 2.83878277448757 3.04684
C 9.21458994153427 2.30057000306000 3.14846
C 11.42257680396194 -6.62223292123268 -5.44845
C 11.71659827800282 -5.89041225210168 -6.53747
C 10.73686700084361 -5.55546882631768 -7.53377
C 9.45690356913950 -6.15643409969765 -7.31952
C 9.13000014663153 -6.98448408904447 -6.22829
C 12.81457320231415 2.55234341942984 2.06108
N 13.45618657040196 1.89669514262795 1.19657
C 11.02555043312769 -4.51709210342608 -8.42317
N 10.05358100128847 -4.03676235312503 -9.30373
C 11.78662153851501 2.54653216028678 -4.09734
C 7.39528308195576 0.29871910591097 -5.70107
C 10.38905777598262 2.39030887342053 -4.30217
C 9.69087808907402 3.04571899909822 -5.28078
C 10.40816021913545 3.99561290128645 -6.02649
C 11.80802400905134 4.19353613056980 -5.85804
C 12.46865884642867 3.43185789977139 -4.86569
O 9.68441604686603 4.69507056227395 -6.98501
C 9.19548125360999 4.01905246908332 -10.0221
C 8.34166430561705 3.18349016669921 -9.10512
C 7.01134470334356 2.73745935161529 -9.75366
C 7.14090848802459 1.59765566959578 -10.7696
C 7.18773434849717 0.15313977057024 -10.1559
C 7.68751139004774 -0.89273052238252 -11.1713
C 7.41009063043062 -2.32971300864164 -10.6359
C 8.11939496336083 -3.33995960851877 -11.513
C 9.65763905549245 -3.29681521569849 -11.6166
C 10.40688025996805 -3.03969545159321 -10.2371
C 7.38876951653100 3.07180937533650 -1.18642
C 7.05144198953889 4.61879506088723 -1.19485
C 8.16637104072671 5.56058594495348 -1.59161
C 8.82538303892428 5.38786732330176 -2.94563
C 10.32859248485669 5.88499372418002 -2.99454
C 11.30221916782428 5.54493319675078 -1.9602
C 12.76162132598414 5.75336993338136 -2.48604
C 13.81666792718580 5.63422578969747 -1.33914
C 13.73052930514528 4.22664443852938 -0.667339
C 14.89304123006718 3.73029473848580 0.213894
C 14.72024287321582 2.25581713349885 0.697647
C 7.12654463751752 1.67125768048302 -5.90396
C 6.53410455495098 2.37207067457671 -4.9742
C 6.18287731163712 1.79551015703940 -3.76
C 6.41228616179516 0.46660451602801 -3.53639
C 7.00492524405141 -0.34106798667863 -4.51671
O 5.56847580973196 2.57359714623653 -2.66517
C 6.10146742568997 2.38768828370464 -1.34195
C 10.42016729457782 5.37772614240027 -8.10503
C 10.49198407091781 4.41506314862476 -9.37342
H 11.05436764184866 -0.69684939597811 -1.23907
H 10.73614093353014 2.34615072470633 -1.09941
H 10.01903717470801 1.20412211371580 0.0228802
H 11.89545211392848 1.34442669566376 -0.17575
H 11.71204461764235 0.31786371070669 -3.81695
H 12.96878752329255 0.06864339552464 -2.46262
H 10.80910429617445 -1.95997170927868 -6.35272
H 8.05013356673715 -2.08931396511265 -6.02666
H 8.79732417039002 -2.04746736663365 -7.68603
H 9.90321280675047 0.89185397384080 -7.19977
H 11.45378525757516 0.53902812328620 -6.82235
H 10.67698441642803 -0.33406044393971 -8.29551
H 12.56237443482283 -3.29298213339612 4.57141
H 12.68880522056208 -1.72231490530461 3.66945
H 11.48691375507638 -0.59619559188536 5.55128
H 12.86580573470826 -1.26152357410508 6.18889
H 11.87059499991859 -3.12105529763058 7.38313
H 10.55419705959462 -3.06161311042411 6.21931
H 11.02598269007103 -1.09317418622875 8.49538
H 9.93530487955342 -2.40143845275911 8.62293
H 9.54066078892605 0.18177739446226 7.06157
H 8.51053897649379 -0.38595310080997 8.1822
H 8.78213248982619 -2.33487094481963 6.01578
H 8.52309989877689 -0.89065662369467 5.33419
H 6.41485020727137 -0.26279111800109 6.69694
H 6.61461932906696 -1.58111879497431 7.7154
H 4.87642275942441 -2.17292209571412 6.02318
H 6.22954941020997 -3.18933126901883 5.85961
H 6.06579587358271 -2.81661919059636 3.69944
H 7.14875663989088 -1.57993298291480 4.01702
H 5.46426289473858 0.19194953359281 4.62195
H 4.24631960611604 -0.97163872336013 4.00046
H 4.63678053950541 0.37404922854275 2.10992
H 5.56236493874988 -1.17187919512611 1.91594
H 6.91339028539393 1.57337935774640 2.05208
H 7.37016409166456 0.05071443019408 1.45334
H 4.70216901748207 -6.48375721820067 5.69912
H 6.00089207121988 -7.41045712572107 5.05192
H 6.10907124154449 -5.22761020537045 7.30082
H 6.47836543019327 -6.88665380053805 7.38111
H 8.10498665404434 -4.79571850139972 5.74326
H 8.61014088087128 -5.75632432540754 7.24247
H 8.61966148302107 -7.73293253833120 5.72412
H 8.28252782219907 -6.61464637498996 4.32231
H 10.32829937258776 -5.40181165205762 5.04469
H 10.63144614269165 -6.52214843301790 6.33349
H 12.08585048028281 -7.31192057966814 4.25329
H 10.91723148079019 -8.40901551068036 4.7559
H 9.36719284766297 -7.55999086118559 2.77956
H 10.60538862442285 -6.63233140443363 2.25371
H 11.93259726009754 -8.66398541957490 1.81168
H 10.91928653184977 -9.60406259806339 2.7202
H 10.40282670492606 -10.25690267294096 0.51649
H 9.13627530834294 -9.08587034526868 0.737933
H 10.88388912378463 -7.37906101378937 -0.255448
H 12.04657549888854 -8.57036294130968 -0.397409
H 10.64102643442985 -9.89774286296189 -1.92714
H 9.19757187047180 -8.82485559599628 -1.77927
H 11.13589336321224 -7.01184573203401 -2.55724
H 11.67570391490071 -8.33486249212627 -3.32369
H 10.14527594786375 -0.88214018587257 3.12732
H 12.26905346519187 -0.02389592682666 2.69619
H 10.64746287184378 3.90851307384513 3.17128
H 8.27533019205478 2.89221039378043 3.43243
H 12.24630314481683 -6.81629625987612 -4.81943
H 12.70426101488011 -5.43933328835151 -6.70187
H 8.59536924039632 -5.83853953892051 -7.97455
H 8.22259431915504 -7.48572171253728 -6.19424
H 13.20823384695082 3.45349740477916 2.34528
H 11.88445325368111 -3.92231113208216 -8.24032
H 9.95562691755438 1.70129047595780 -3.62851
H 8.70292623282992 2.78098003577249 -5.61655
H 12.39910189698398 5.02360282783610 -6.22775
H 13.50342032236811 3.69807433570263 -4.74418
H 8.69968714821760 4.95820017469091 -10.4333
H 9.43301514290780 3.44622892287059 -10.9587
H 8.86330937745745 2.33880590162109 -8.7063
H 8.12010432503408 3.83631382565952 -8.22645
H 6.23892787546348 2.45860375162824 -9.02469
H 6.57948236795861 3.59907694916749 -10.2355
H 6.24328506448757 1.55051641088670 -11.4619
H 8.06428387798179 1.75291455994820 -11.3838
H 7.85247089472256 0.25768610965114 -9.22602
H 6.24152859137077 -0.11168151558227 -9.63866
H 7.22918604949408 -0.70589867157026 -12.1386
H 8.78329536118393 -0.81135649165360 -11.298
H 7.77487801968652 -2.48024805029513 -9.57893
H 6.31078210429870 -2.53331793992649 -10.6402
H 7.81216204756978 -4.39015208110062 -11.2269
H 7.66340374998829 -3.35824123742695 -12.5904
H 9.99148566707515 -4.29467851806825 -12.0906
H 10.03637170913785 -2.67271763938441 -12.4604
H 10.14802730228470 -2.02541136604380 -9.89793
H 11.52515854204097 -2.96637106187798 -10.3811
H 7.96887823987231 2.73671858800895 -0.287073
H 7.97334117247828 3.02446152759049 -2.13332
H 6.68475162932240 4.84924267630105 -0.232113
H 6.19339487518485 4.69419220635690 -1.86884
H 7.77411941198798 6.59532068309535 -1.5366
H 8.92096158406782 5.47058628041588 -0.757179
H 8.69856104393562 4.36630544179958 -3.13332
H 8.19582016450208 5.89666228360979 -3.69762
H 10.89440800297933 5.74736102035541 -3.95835
H 10.25410597556401 6.96359682962004 -3.04998
H 11.21915683050165 4.49834714837567 -1.73661
H 11.08595966207555 6.04870537644124 -0.978584
H 12.96664570838153 4.98568076548568 -3.21432
H 12.82313038930450 6.75698643359437 -2.89395
H 14.80485614793492 5.56652436527287 -1.90072
H 13.81099727841499 6.63333497911768 -0.7816
H 12.77786917848986 4.09628895970432 -0.174038
H 13.61506314514753 3.51865626259145 -1.52256
H 15.78714782685217 3.88437087198566 -0.315405
H 14.89616692225435 4.31770205439092 1.12647
H 15.43444827346620 1.92621292054278 1.49346
H 15.00721515254038 1.65184398310659 -0.195965
H 7.21438883485739 1.99877262077213 -6.93704
H 6.08903388453325 3.31796624934136 -5.04158
H 6.15100662711733 0.04881358572416 -2.53418
H 7.27476697020522 -1.40594626428361 -4.45628
H 6.17389645988676 1.33947462859214 -1.02862
H 5.33299802274511 2.89696114346213 -0.784659
H 11.41155652385332 5.77272148916996 -7.85203
H 9.80591237803915 6.27851953115684 -8.36125
H 11.19728192086637 4.88335341072879 -10.1104
H 11.01391247570895 3.46795004339301 -9.16199
C 8.87813224472144 -3.90227103052737 -3.18928
C 8.29965790067192 -5.30779171833482 -3.30462
C 7.29444188375573 -5.42720371564665 -2.09636
C 7.91758634463850 -4.42150747444225 -1.13084
C 8.59445317215043 -3.36373826581738 -1.9026
C 8.21241429119160 -4.74404524802030 0.146643
C 7.39091445560594 -5.60392510955747 0.984614
C 7.25480800194368 -5.22239146583880 2.32261
S 8.12041078698927 -3.79532131141513 3.06569
C 9.51303509531623 -3.79009158923166 2.05577
C 9.51455904594227 -4.23723614975503 0.703847
C 10.77566492241091 -3.38079756557968 2.69545
C 11.93233608226478 -3.48044737247320 1.96773
C 11.93249856999183 -3.94892685937016 0.635195
C 10.79137278154156 -4.21201477041081 0.0242342
C 6.41107092190289 -6.56858753436896 0.478616
C 5.49132421333084 -7.15597424456474 1.27477
C 5.47537993031753 -6.85721552389155 2.62507
C 6.31573415502764 -5.86827785757498 3.15583
C 8.84375075631567 -1.98156834813477 -1.65931
C 9.39675855645230 -1.28350995814279 -2.70842
C 9.70684994948754 -1.78928369683716 -3.98655
C 9.52774238290232 -3.14174883552533 -4.19236
C 8.45229369796668 -1.41951610506586 -0.402578
O 9.72329318859439 0.09211279395601 -2.4213
O 10.22382193931644 -0.85975605481053 -4.86869
C 5.85409381534990 -5.02623074935923 -2.42143
O 5.91917018623916 -5.35763000095803 4.41658
O 10.72505974331063 -2.74012081162534 3.91037
H 9.07861846190813 -6.05899502632103 -3.18258
H 7.86964595415998 -5.39439797108793 -4.30607
H 7.46259409543674 -6.42382864246604 -1.58235
H 12.90800591881657 -3.22956988635724 2.36636
H 12.86169464838191 -4.02864253685314 0.0714152
H 10.84376105179731 -4.54207863449649 -1.00481
H 6.43101606460400 -6.79658099398986 -0.587921
H 4.58313402615172 -7.61951317198209 0.819
H 4.79144633973632 -7.39036604865737 3.26569
H 9.66961553079268 -3.54611371827520 -5.21068
H 7.37723249993969 -1.54553393239660 -0.259223
H 8.95932943201681 -1.86451981784992 0.461462
H 8.68194784352812 -0.32005634284036 -0.396129
H 5.83738954270163 -3.96912945486406 -2.86468
H 5.38070583193405 -5.06116010474281 -1.44
H 5.43760222255974 -5.81070437478506 -3.05917
H 9.25430247873102 -4.61310859546694 -9.60884
