# Supplementary material for: A light-fuelled nanoratchet shifts a coupled chemical equilibrium
Source: Nat Nanotechnol. 2021 Dec 16;17(2):159–65. doi: 10.1038/s41565-021-01021-z (PMC8956507; doi:10.1038/s41565-021-01021-z)
Supplement: Supplementary file 3 — Supplementary Data Set 2. Gaussian output and xyz files for computed structures. [file 41565_2021_1021_MOESM3_ESM.zip › +1-protonated-sampled-sturctures/SRR/1-H-opt_190.xyz]

260   0
energy: -42.780107750362 gnorm: -0.460809
C 11.77977752928704 2.22650807874387 -2.81666
C 11.95134446927009 3.57839191712114 -3.58741
C 11.88310530504162 1.03043907950580 -3.87897
O 13.17114168696322 0.93548949162089 -4.434
C 8.58278219784190 3.44356747549275 -5.50245
C 7.19517813438959 3.87295261999068 -4.97496
O 6.28991645815481 2.80998850783099 -4.9521
C 9.28969268889219 4.64558880218229 -6.23122
C 13.33798136482979 -2.62540674856064 2.33146
C 13.04375419646813 -1.19606027209539 2.95615
C 11.60223065208429 -0.99383296607222 3.31422
C 11.08299894719995 -1.79480351392852 4.47793
C 9.52613563193481 -2.08363466745811 4.36434
C 9.18604090385885 -3.21553121800310 5.39675
C 7.67777420576190 -3.29018969681580 5.60321
C 7.01371027731118 -4.12418989635460 4.51584
C 5.48181729552946 -3.98111416621758 4.5434
C 4.85609152445276 -4.48964146904085 3.29281
C 5.26885299893080 -3.74743746708014 2.01974
C 4.52286864457094 -2.39182005595155 2.02108
O 5.04580361477417 -1.55995977620666 3.12723
C 7.78920558532826 -7.61528138406053 2.51717
C 8.40021889536518 -7.87427376371878 3.9084
C 9.91074749908613 -7.86497616557238 3.87777
C 10.60557980505515 -6.48327444684006 3.58208
C 12.11940622309096 -6.73819720527947 3.44086
C 12.80762632219999 -6.32851501384272 2.16256
C 12.19040160814389 -6.95157723974107 0.976439
C 12.83139323093769 -6.63705326508194 -0.306132
C 12.09139864642598 -7.22192900185906 -1.58419
C 10.69056819056451 -6.71511453475640 -1.68179
C 10.03983184817762 -6.78210867458340 -3.07895
C 10.97183069607359 -6.16473561808704 -4.14426
O 10.30494795366424 -6.02755957595757 -5.3801
C 6.01213644046961 -0.58583877490500 2.84568
C 10.15544894961664 -4.69456681412075 -5.82687
C 6.38138044282810 -0.05899554703314 1.6297
C 7.46489830630701 0.79732765900113 1.47681
C 8.21694534426187 1.13764730487929 2.57275
C 7.81675282226972 0.67183679981038 3.81262
C 6.72324495632658 -0.06613336373287 3.92275
C 9.73988580360011 -3.64979572034616 -5.0286
C 9.50613161082639 -2.32933271471255 -5.53182
C 9.75855781501447 -2.06675640758844 -6.9384
C 10.18019784850579 -3.17042447741721 -7.70898
C 10.36947295543144 -4.43604046502607 -7.23182
C 9.29653790380869 2.09613122818445 2.40751
N 9.52242313804723 2.63418425602493 1.25429
C 9.68236784835620 -0.75135889189140 -7.40361
N 9.85629141307424 -0.46448149456241 -8.72278
C 13.43700883762842 -0.35984563299034 -4.74599
C 5.65798100976897 2.58407538048132 -3.7348
C 14.55197429829287 -0.95823526453892 -4.10627
C 14.77702180474511 -2.32573412861361 -4.32758
C 13.79115769806947 -3.13026829878253 -4.95288
C 12.76966707700995 -2.47833253877139 -5.61565
C 12.60483231899327 -1.15431310911245 -5.53597
O 13.91787340492096 -4.59236679950196 -4.97764
C 15.81744002997640 -4.43070684538878 -7.33136
C 16.38671273132253 -3.11628163944532 -7.79859
C 15.69534863939636 -1.81740540044789 -7.26184
C 15.33965063802309 -0.78118309573426 -8.39844
C 14.03149671220814 -1.21015992745302 -9.1678
C 13.32956156772740 -0.02215913319451 -9.78346
C 12.54744578935742 0.82263269247419 -8.7876
C 11.80342474135973 2.02431255484103 -9.32132
C 10.48731364925080 1.46313970929888 -10.1427
C 9.52721660182365 0.84180690842993 -9.17704
C 1.70093445937966 0.69533101757803 1.00972
C 2.37910146647450 0.97223849023523 2.3125
C 2.83674875406030 2.43666271616739 2.51654
C 4.31596622232726 2.53957241389805 2.94723
C 4.71635136279924 3.98289694699671 3.16941
C 4.84673944499939 4.68413275752228 1.76235
C 6.04023410394551 5.59830154417652 1.563
C 7.40838413647603 4.87090611520274 1.71279
C 8.64474413240213 5.65732533381850 1.37957
C 10.03249798015847 5.08524230585397 1.87884
C 10.42964933677370 3.75566596153117 1.13787
C 6.25327229274272 2.64380464055758 -2.50335
C 5.51413367879316 2.56563635406654 -1.37319
C 4.18912032622094 2.06513226001969 -1.41047
C 3.66315771777076 1.81338560621189 -2.67131
C 4.36557529363112 2.13217089506993 -3.81806
O 3.53632386075030 1.82908784313142 -0.210947
C 2.64734641661868 0.72006958121835 -0.235876
C 13.67076837651103 -5.27137881280419 -6.17528
C 14.25457381370237 -4.58911030016651 -7.40792
H 12.59885032335655 1.97786322640025 -2.11989
H 11.67504488188585 4.44536515576483 -2.97119
H 12.94697523986606 3.81505496893312 -3.84107
H 11.34120105972626 3.70557195143894 -4.49301
H 11.17604112173548 1.26114235756311 -4.68082
H 11.56579233310327 0.01129434344688 -3.43399
H 8.40242992635416 2.74668634036728 -6.34224
H 6.76753273868145 4.51580778324431 -5.67477
H 7.26179555328357 4.45776425452272 -4.10537
H 9.26134883088256 5.48030394900348 -5.49215
H 10.31453902080487 4.37173514021492 -6.52178
H 8.86496450914890 4.99443427391717 -7.2248
H 13.78749096611560 -3.29152463187648 3.04408
H 14.16950202654461 -2.72184648709638 1.60568
H 13.28014874922243 -0.29169518922494 2.22392
H 13.51539613623674 -1.08266158703783 3.89005
H 10.92554500909783 -1.27957024296994 2.55502
H 11.30164833828974 0.02579052106926 3.33313
H 11.19946949123649 -1.25908219319221 5.36065
H 11.62483904453739 -2.74265484049355 4.47973
H 9.21179122189742 -2.34712337232148 3.39837
H 9.04624961963472 -1.16300696747617 4.64633
H 9.63306024931827 -2.90575810375866 6.35839
H 9.57869930164170 -4.17447343711171 5.09082
H 7.32725430822226 -2.27056751570253 5.55705
H 7.34334975829678 -3.67089345004406 6.58362
H 7.18678930835504 -5.17082249676045 4.4893
H 7.45600916025988 -3.80723790973195 3.60349
H 5.24080249364461 -2.89869412369865 4.61167
H 5.09012959188788 -4.39137700342421 5.48136
H 3.76433210083677 -4.40033842370432 3.22681
H 5.06141302777225 -5.54651122513313 3.20709
H 4.90454435068443 -4.40355229064499 1.19606
H 6.28844185810713 -3.52018419237916 1.77452
H 3.51350546977768 -2.52585084928528 2.28203
H 4.57141156085863 -1.86065819172197 1.01099
H 6.69771886533256 -7.86105174320548 2.36291
H 8.26214910310741 -8.31675882985018 1.88327
H 8.01108203322442 -7.09942915417679 4.55031
H 7.99048678893749 -8.81386284978522 4.18679
H 10.15898899023633 -8.06730035946152 4.94049
H 10.32465873029740 -8.75022030057644 3.38617
H 10.19407776599294 -6.01708603277393 2.68041
H 10.35626104941790 -5.81007993665458 4.35979
H 12.70177326197383 -6.29042875969605 4.30421
H 12.21150705189732 -7.79778556866181 3.45627
H 12.67556599760218 -5.20828687712370 1.88826
H 13.84776870692154 -6.50021341763861 2.16784
H 11.93008832350340 -7.99703624690699 1.03059
H 11.15845646786654 -6.69112254836566 0.842308
H 12.97892829944555 -5.54167602223778 -0.285041
H 13.91865728297587 -6.82903740243779 -0.279706
H 12.75886471595210 -6.96811455405800 -2.4665
H 12.07396044556388 -8.30740235931583 -1.39375
H 10.10394254693580 -7.17692813421889 -0.925501
H 10.87085570853880 -5.65846228727690 -1.44772
H 9.84145165568846 -7.79126291539149 -3.48422
H 9.06158942218683 -6.24525020324087 -3.08511
H 11.31474550341147 -5.21156427031070 -3.8314
H 11.79925017000896 -6.82432046682784 -4.3631
H 5.93559859419644 -0.53528199555235 0.782411
H 7.64642898160628 1.15649976791162 0.447886
H 8.39184662314702 0.92316494663701 4.62971
H 6.39011706861553 -0.23932168312450 4.929
H 9.50637493147643 -3.79264701744840 -3.99231
H 9.28883354006638 -1.51134428051564 -4.90083
H 10.49589354366730 -2.96120808613795 -8.73093
H 10.74704895373477 -5.26523002383402 -7.83015
H 9.95272990885580 2.18112118570835 3.30637
H 9.44227276110758 0.11498167255800 -6.73518
H 15.18073112158709 -0.35441463178043 -3.41995
H 15.53494521338090 -2.84097533154961 -3.6859
H 12.02327639367752 -3.10771544957848 -6.14179
H 11.72705109284610 -0.65336548931897 -6.03053
H 16.13306164685165 -4.51196382266366 -6.26234
H 16.32747594558928 -5.25663509998562 -7.89748
H 17.46195186740167 -2.90216150161767 -7.60086
H 16.30108053700884 -3.08260167536164 -8.89102
H 14.88945913349977 -2.08841295457713 -6.64348
H 16.26771518403307 -1.31834038197644 -6.4522
H 15.18904737268272 0.14711328230134 -7.85057
H 16.22029481332956 -0.62334991051257 -9.09015
H 14.35060738964515 -2.09716271145276 -9.76159
H 13.39726855962802 -1.65176995343757 -8.40085
H 14.06716493162553 0.62958387152904 -10.3499
H 12.57243279696690 -0.34039902474876 -10.4975
H 11.88064394280683 0.13685731774854 -8.34151
H 13.19270599226495 1.13588475301104 -8.00134
H 11.22917017013125 2.64213524178274 -8.54487
H 12.49997818072244 2.72232150002481 -9.86712
H 10.02695415239218 2.29742867669184 -10.7053
H 10.74602753877679 0.76515704048493 -10.9615
H 8.53846456098853 0.80223741318680 -9.73234
H 9.29935437903826 1.48845944366189 -8.34106
H 0.90175505472724 1.37383095506200 0.956532
H 1.19660293898529 -0.21628584601736 1.05322
H 3.26268835757364 0.33364223540957 2.41471
H 1.65784329245920 0.65546330682289 3.16578
H 2.52275889970531 3.05165613629587 1.66458
H 2.37964009327597 2.91817731154564 3.37086
H 4.53205519102005 1.98315149404917 3.95601
H 4.98137272090184 2.09385510414026 2.15851
H 3.99151511447116 4.55972547078893 3.78323
H 5.69451016371822 4.11022945709472 3.71515
H 3.89138126845435 5.21064150743869 1.64527
H 4.84716093077665 3.95998620463531 0.995004
H 5.82971978542719 6.03227335271085 0.502135
H 6.08223171225749 6.49650996152748 2.21308
H 7.55281142059277 4.60844704229625 2.75085
H 7.30108671609597 3.85484041431283 1.27174
H 8.65906462560441 5.71452374452897 0.329655
H 8.51023647676691 6.68535987366586 1.76744
H 10.81570906419243 5.87239767792359 1.63808
H 9.96428132852411 5.02090038648133 2.92623
H 11.28736191603368 3.30223094220232 1.66365
H 10.70845647687129 3.75194014011903 0.0655281
H 7.29212971878014 3.03708712252014 -2.38433
H 6.08849420583628 2.75884348883084 -0.452479
H 2.60351887915369 1.52689882831972 -2.8263
H 3.93328310783277 2.02791358145017 -4.78815
H 3.26297048636670 -0.20537727781859 -0.394963
H 2.08758416012357 0.81445911392014 -1.14319
H 12.54543379893995 -5.38146598236280 -6.2205
H 14.03188961780204 -6.31545868346401 -6.0225
H 13.89279846017103 -5.07853130130748 -8.31971
H 13.88877835488783 -3.54727829943837 -7.52097
C 7.66259309472203 -0.27635208430436 -3.73068
C 6.50509436059102 -1.18457316220840 -4.05657
C 6.34129294583269 -2.17678977355713 -2.80933
C 7.78182878443486 -2.05917501778828 -2.13414
C 8.26796337326463 -0.73391178931599 -2.51828
C 8.52215619440866 -2.94795315059362 -1.43397
C 7.98442650970339 -4.28305775244018 -0.996642
C 8.16407737439418 -4.74231281275802 0.299106
S 9.14268975019578 -3.70954039137722 1.38554
C 10.36672762551281 -3.09647282826329 0.206724
C 9.90758403936544 -2.80467804799016 -1.17628
C 11.76064043241779 -3.01052213758785 0.554995
C 12.64504560672526 -2.74966557441309 -0.441062
C 12.20886733331785 -2.54504891810757 -1.73725
C 10.90015427683464 -2.47357525315012 -2.11688
C 7.29380232399123 -5.12445964145359 -1.84574
C 6.81925468592463 -6.36020631768887 -1.40279
C 7.00992709190632 -6.77926954006582 -0.0562816
C 7.67701434676392 -5.96865970990622 0.831449
C 9.22001587226463 0.15774396500205 -1.89743
C 9.63128389776368 1.30873235195106 -2.56873
C 9.04264683685213 1.66253214151149 -3.83855
C 8.07782089371148 0.89980666926171 -4.34683
C 9.87160367154643 -0.04164755717599 -0.605647
O 10.56917145558780 2.15403670807816 -2.04913
O 9.38318528996694 2.85995917889207 -4.41111
C 5.22604122136975 -1.70333361625419 -1.92231
O 7.91191777144576 -6.26362220887622 2.15549
O 12.14984759882090 -3.24066573534072 1.87263
H 6.89403283725461 -1.73165916161208 -4.92021
H 5.64601762417477 -0.49349364653376 -4.07553
H 6.06330018264026 -3.15541821922180 -3.05457
H 13.70425746339823 -2.90757314755925 -0.273349
H 12.94991365762597 -2.35361206970863 -2.48066
H 10.71624859528646 -2.33328890644299 -3.15579
H 7.01815561569783 -4.80316909907858 -2.81675
H 6.25500066972007 -7.14937118926841 -1.9636
H 6.81628659511054 -7.79693484916670 0.20795
H 7.54001508510479 1.33897406173532 -5.14942
H 9.53583258171698 -0.93471495859492 -0.079519
H 10.94223263416380 -0.11873490003653 -0.667291
H 9.62171006952113 0.77931755806909 0.115958
H 5.00200375258405 -2.52019178823125 -1.17626
H 4.31585150557622 -1.45181289211796 -2.52575
H 5.53737044188865 -0.78100601433802 -1.41631
H 10.09515066810065 -1.07103494376163 -9.49324
