# Supplementary material for: A light-fuelled nanoratchet shifts a coupled chemical equilibrium
Source: Nat Nanotechnol. 2021 Dec 16;17(2):159–65. doi: 10.1038/s41565-021-01021-z (PMC8956507; doi:10.1038/s41565-021-01021-z)
Supplement: Supplementary file 3 — Supplementary Data Set 2. Gaussian output and xyz files for computed structures. [file 41565_2021_1021_MOESM3_ESM.zip › +1-protonated-sampled-sturctures/SRR/1-H-opt_191.xyz]

260   0
energy: -42.804515216941 gnorm: -0.48247
C 12.36941922344455 1.52654957816384 -2.5561
C 13.28664494786543 2.10992735281990 -1.49465
C 13.02756728367547 1.54710369660035 -3.9768
O 14.20605063109829 0.74970484704095 -4.04596
C 8.92974073395736 4.00813984833856 -4.24241
C 7.94185827391949 3.63245610863799 -3.09455
O 6.72615057057078 3.10200911792441 -3.60521
C 10.00611290053373 4.96188774374305 -3.78194
C 11.74112223352741 -1.82531079268988 3.25743
C 10.43781752344276 -1.43815959138977 3.97107
C 10.43434534058403 -2.15535493327481 5.39339
C 9.38149488378917 -1.64830597681916 6.35877
C 7.99378739019240 -2.15982754320393 6.01453
C 7.73542006761315 -3.66557737801109 6.20079
C 6.34618238471579 -4.06706657166955 5.71127
C 6.22136035297163 -4.47708613498131 4.21453
C 4.76720345489352 -4.75028833003992 3.82836
C 4.69752722197752 -5.35730062171247 2.46767
C 4.91853190479863 -4.23960441934485 1.32482
C 4.01405985839799 -2.99616121369877 1.46703
O 4.20168286278281 -2.25135293267746 2.66568
C 8.58877726374726 -7.41119214953239 2.63158
C 9.70486629662082 -6.67576113148140 3.3893
C 11.21750285436179 -7.02167863360615 3.08357
C 11.52952449401833 -6.56439906272934 1.61537
C 12.76049658116358 -7.37603763858140 1.04785
C 13.04729710241215 -7.03050419129415 -0.421681
C 11.73152992667492 -6.93615641500188 -1.31618
C 11.94049866033648 -7.61766271284536 -2.6329
C 10.74517139794840 -7.75020471371985 -3.57266
C 10.50685498503658 -6.43422727799453 -4.37549
C 9.33419449790806 -6.58004963521926 -5.33094
C 9.23429399735509 -5.38657498396983 -6.19026
O 9.09711809801724 -4.20648974343526 -5.42893
C 5.41189176255840 -1.58056164836507 2.86277
C 9.32921242936061 -3.05863013193249 -6.18368
C 6.48096538655209 -1.57188682660940 1.90606
C 7.57745878551340 -0.70811880784794 2.05699
C 7.77058099899743 0.02899854959510 3.19362
C 6.75268230386665 0.00928582438451 4.19132
C 5.59808121622173 -0.78270871471937 4.01514
C 9.06161843305659 -2.99859921999464 -7.54559
C 9.33036390162135 -1.85027051040580 -8.31211
C 9.80631880398219 -0.68928008165931 -7.66461
C 9.96831168475187 -0.70805025924372 -6.312
C 9.72451350880553 -1.86937925222190 -5.5761
C 8.81373205960703 0.95232639968674 3.3923
N 9.75520293599319 1.10218301966489 2.45188
C 9.90186927114402 0.54596165420004 -8.35177
N 9.95582069003600 1.74222656829171 -7.78687
C 14.03294609335758 -0.63922004224543 -4.2435
C 6.00820026365202 2.20299436798078 -2.75417
C 13.05454565241703 -1.20730811445366 -5.0806
C 13.03313894760359 -2.54512782557504 -5.41757
C 14.04692882130913 -3.43765193632617 -5.00304
C 14.98555893758544 -2.91598647582652 -4.14819
C 14.98824341232528 -1.55612526051405 -3.74159
O 14.07429066024931 -4.81457447560063 -5.34409
C 15.53232891978183 -3.18529705606875 -7.72902
C 14.71004170625168 -2.44454107437265 -8.77777
C 14.96885620285141 -0.92699020981367 -8.87016
C 14.43809427942403 -0.18404083272768 -7.69722
C 14.94497019887256 1.24425278036717 -7.63202
C 14.15990209098343 2.20263845854144 -8.53146
C 12.70343935727969 2.40986087806515 -8.20299
C 12.07060093710759 3.62483116079510 -8.96754
C 10.77203261771548 3.97098769536112 -8.32338
C 9.72985211824217 2.96600122281586 -8.51966
C 1.85133688276086 1.29644492570640 0.547299
C 2.03268932339423 2.60208901948908 -0.239732
C 3.20263153843835 3.44492509674622 0.398009
C 3.23756762714018 3.60545208024889 1.98764
C 4.53773539234790 4.35120579801892 2.33727
C 5.78597600330055 3.67627340626121 1.77554
C 7.05901476319632 4.09096525713249 2.47946
C 8.23529964120389 3.61903922591394 1.82078
C 9.62188274953476 4.02317017003148 2.43391
C 10.85622650460143 3.27560850595464 1.97088
C 10.91153514454835 1.90701759128064 2.66246
C 6.36461794003536 1.78600530305768 -1.50084
C 5.49512622318013 1.02928062400792 -0.746934
C 4.29194799903217 0.53817790362314 -1.25425
C 3.95485639555850 1.00298000472177 -2.50974
C 4.78178244464505 1.83622355385028 -3.27003
O 3.31530226247001 -0.25337582996966 -0.488218
C 3.09801001681436 0.36071997279686 0.746911
C 13.88510027131638 -4.99380454863184 -6.75953
C 15.14546827879938 -4.65030761087704 -7.57266
H 12.17119217206122 0.51033934175839 -2.32374
H 12.71576432842684 2.23675420576186 -0.555993
H 14.11252359530260 1.39858001602203 -1.32678
H 13.71891473754455 3.05267842063064 -1.80565
H 13.32113191803952 2.58019154887714 -4.23749
H 12.17641157112032 1.22244272955960 -4.65414
H 8.31512683067365 4.48297354913819 -5.02864
H 7.79507495791044 4.60359892401465 -2.51345
H 8.38949130752282 2.85375840557860 -2.46849
H 10.82145738633525 5.15915942643893 -4.57409
H 9.59597925928304 5.96624228048997 -3.56208
H 10.49093336104501 4.50110740439953 -2.92024
H 12.49396863616780 -1.74225644202939 4.11784
H 12.11704458528362 -1.11213205039226 2.4458
H 9.57148561792124 -1.83151744186843 3.44283
H 10.41008030201757 -0.29945389907596 4.08571
H 11.46040842440411 -2.13348227113872 5.86066
H 10.37123554221461 -3.25093009315933 5.28865
H 9.41688873829958 -0.54858114074891 6.38205
H 9.58211544181420 -2.07583250078379 7.34278
H 7.80352810718205 -1.90776592509729 4.95514
H 7.28506595201671 -1.59685977951064 6.56014
H 7.76775439351443 -3.91464240890822 7.27192
H 8.53728186335929 -4.28294026225793 5.63717
H 5.66802242724130 -3.28927723200315 6.01188
H 5.94486839990296 -4.87924003724750 6.33276
H 6.89444953444411 -5.34694826197143 3.9138
H 6.53249927551675 -3.60765883576399 3.58627
H 4.16017274574897 -3.92101945290448 3.93235
H 4.42440307521105 -5.52466884297882 4.51929
H 3.64318241245081 -5.67626159818752 2.20568
H 5.22214260207859 -6.29886279985183 2.3346
H 4.72547043156123 -4.75680440118461 0.386877
H 5.97225619530756 -3.98006484215222 1.2222
H 2.97124075447859 -3.41718867448853 1.5169
H 4.13069441878654 -2.30163270947120 0.658379
H 8.05528142570354 -8.25735613699704 3.20315
H 9.05095844084019 -8.02143068282100 1.81078
H 9.56057277758206 -5.63784894268624 3.04531
H 9.61766119274008 -6.61672461970438 4.46628
H 11.91108064751687 -6.57470296388807 3.78338
H 11.27945236731946 -8.08117970004971 3.16939
H 10.63066487978342 -6.73538134976217 1.0707
H 11.70036850272065 -5.51945070449740 1.60965
H 13.63649410536129 -7.12366632996652 1.73313
H 12.45279769537495 -8.38000001953877 1.30062
H 13.67137375185257 -6.17909517365231 -0.549
H 13.66926457197225 -7.77870438865551 -0.8881
H 10.92177293685936 -7.32246812428984 -0.755583
H 11.43593950155665 -5.87783334398489 -1.57195
H 12.87311922072477 -7.27472500885057 -3.12909
H 12.28732021339599 -8.66424438246454 -2.25932
H 10.94784430386130 -8.62119278837605 -4.24354
H 9.90449068780394 -8.08636311201800 -2.96678
H 10.17863854639804 -5.67991721622747 -3.5931
H 11.44311146760920 -6.06503514642956 -4.7939
H 9.48673229398919 -7.50842991755430 -5.93211
H 8.43329508565512 -6.78424592349935 -4.67251
H 10.11792303301010 -5.21972833035845 -6.83981
H 8.39691052087621 -5.32813807171106 -6.79927
H 6.28618270208859 -2.05106199040680 0.963998
H 8.23380821354826 -0.70184426859099 1.20275
H 6.90142317299821 0.59686845249971 5.04156
H 4.90756775569923 -0.88436614978792 4.77985
H 8.67231111574271 -3.78842285178346 -8.13771
H 8.90610218820334 -1.68025539215881 -9.27784
H 10.22190526847027 0.17479104487084 -5.7891
H 9.89093255710906 -1.93637424012788 -4.45993
H 8.74406396824869 1.67795463110808 4.18683
H 9.97898685129626 0.48211615775855 -9.42952
H 12.19983484956879 -0.55664978822039 -5.36497
H 12.19825301356783 -2.84507240800434 -5.99702
H 15.75709717751180 -3.51449785726953 -3.87754
H 15.85948156666465 -1.16561010596539 -3.30875
H 15.53062189490087 -2.67424791699214 -6.81937
H 16.58628577887346 -3.17355538726214 -8.12973
H 14.87920107243516 -2.93743802451645 -9.77709
H 13.53539064753356 -2.62090333871663 -8.81895
H 16.06734244986668 -0.91292603769614 -9.03958
H 14.64306165075447 -0.49752840349251 -9.89447
H 13.28857242734927 -0.28772874176812 -7.72647
H 14.71661839068877 -0.73758698196096 -6.80458
H 14.91476388385850 1.73257834891767 -6.64028
H 15.98407408994271 1.25619108111458 -7.87518
H 14.60855136118672 3.18270920134482 -8.57543
H 14.12015033481286 1.88676654348898 -9.58331
H 12.15345921560380 1.47478178767783 -8.35084
H 12.58428180204444 2.66864349530720 -7.13859
H 12.76335439453062 4.45418482608036 -9.02586
H 11.87713030699483 3.42780982761369 -10.0204
H 10.95770606212023 3.87962291368929 -7.22033
H 10.30746805310559 4.97791536787317 -8.5912
H 9.77498222650220 2.71495960821799 -9.57854
H 8.71185386461111 3.30915158276342 -8.38467
H 1.11690262164562 0.73193970771325 0.0621228
H 1.56311717898679 1.58407810380968 1.51009
H 0.98933688636342 2.99102621295086 -0.394309
H 2.36886488958989 2.30436846314953 -1.24846
H 4.14920533611474 2.91724663975497 0.153567
H 3.21901948085256 4.47417510571190 -0.00634597
H 2.32336248739034 4.19409857648757 2.31422
H 3.16882640558104 2.63250676817808 2.50181
H 4.47494155251472 5.37046028275534 1.88412
H 4.64711142450118 4.38198908064235 3.45582
H 5.83510013550564 3.84218009495307 0.636233
H 5.70437777775289 2.57475039715108 1.96868
H 7.18047359287096 5.18119182886696 2.57907
H 6.98961848925634 3.64108426643473 3.51231
H 8.25749255948831 2.50388112877902 1.72441
H 8.35340493883114 4.01695350014391 0.779079
H 9.77705332339090 5.12955997611956 2.30314
H 9.63629985105691 3.95904354420996 3.50692
H 10.77285066058966 3.22311034922735 0.903106
H 11.66150329340382 3.90204228340460 2.30092
H 10.92461520889803 2.04404602727185 3.76264
H 11.76884153320884 1.41224408916755 2.25204
H 7.33851123232262 2.14828506372974 -1.07464
H 5.92867754673659 0.74636036912332 0.207887
H 3.01874771955148 0.67918594421563 -2.97469
H 4.48933376602975 2.24036083003937 -4.20817
H 4.06688153673813 0.83114927978980 0.989476
H 2.88094765547974 -0.37610844186043 1.50331
H 13.04727978163484 -4.41717428458186 -7.1439
H 13.48251380039844 -5.95663395551979 -6.89636
H 15.97936182314420 -5.16044778380372 -7.02225
H 15.11875968302365 -5.17804525464369 -8.56195
C 7.93961097512767 -0.50697395761864 -3.73224
C 6.81941485913679 -1.40052939092386 -3.90591
C 6.90988509526312 -2.48809463951515 -2.67753
C 8.20126087117258 -2.17442038190848 -2.03924
C 8.60534902411845 -0.79985088300728 -2.54226
C 8.97656996306091 -3.10269570556754 -1.37332
C 8.43407195858027 -4.44240811379686 -1.04483
C 8.34195991888055 -4.78061288377415 0.274349
S 8.97188966607156 -3.68802604863057 1.49704
C 10.42609286735627 -3.23871891200062 0.691789
C 10.27208273266272 -2.90340689333526 -0.717376
C 11.69511833635365 -3.15491678481948 1.26551
C 12.77698156269919 -2.85578109817896 0.463387
C 12.64882989542811 -2.65760900070030 -0.895509
C 11.40971550576806 -2.67539907619861 -1.50789
C 8.07102520407042 -5.38407123790671 -1.98421
C 7.60178505071713 -6.61829734699343 -1.61782
C 7.60445751677944 -6.97175273988856 -0.31607
C 7.99166314194068 -6.12076609206444 0.684646
C 9.52659880517548 0.22328784965626 -2.0864
C 9.89298847685993 1.29558136358989 -2.90647
C 9.20116120518938 1.55430650793927 -4.10356
C 8.25743315772571 0.65216333282718 -4.48451
C 9.98778795120038 0.36345104490470 -0.683763
O 10.94583658515693 2.14048210112173 -2.52456
O 9.44649534860955 2.70504736454056 -4.83862
C 5.75094979050580 -2.16603433689983 -1.83391
O 7.68199519896363 -6.50209242063952 2.08705
O 11.74155081735671 -3.19363863351476 2.64092
H 6.81130711091165 -1.80117102591804 -4.93769
H 5.90824861122688 -0.78085835258120 -3.88849
H 6.88978897476609 -3.49372696483526 -3.00908
H 13.78379639127936 -3.09622361316564 0.870331
H 13.55923567127982 -2.46178007455653 -1.46123
H 11.25959480064317 -2.42341587557042 -2.58033
H 8.20899044054387 -5.11243405239672 -2.98556
H 7.44790684662965 -7.24987628932721 -2.43012
H 7.42171512169373 -8.02901857251599 -0.215898
H 7.80457550698988 0.87402607411931 -5.45959
H 10.95410560460123 0.91215234555783 -0.589527
H 9.31677120426058 0.73302017671372 0.00811239
H 10.16767780664153 -0.66987251567871 -0.301597
H 5.62328834547218 -2.81172205976533 -0.956412
H 4.76286355480353 -2.24792008049227 -2.41181
H 5.74975581108902 -1.16801938635960 -1.42189
H 9.85220776560386 1.88771971873694 -6.77227
