# Supplementary material for: A light-fuelled nanoratchet shifts a coupled chemical equilibrium
Source: Nat Nanotechnol. 2021 Dec 16;17(2):159–65. doi: 10.1038/s41565-021-01021-z (PMC8956507; doi:10.1038/s41565-021-01021-z)
Supplement: Supplementary file 3 — Supplementary Data Set 2. Gaussian output and xyz files for computed structures. [file 41565_2021_1021_MOESM3_ESM.zip › +1-protonated-sampled-sturctures/SRR/1-H-opt_192.xyz]

260   0
energy: -42.783070842491 gnorm: -0.475495
C 12.96673848986521 0.66589479460685 -1.69786
C 14.37258359919093 0.34159741418960 -1.09804
C 13.19816694345214 1.50165956613426 -2.93299
O 14.16118963069517 0.86033984140145 -3.79831
C 10.36106926866935 4.04987556354227 -2.87327
C 8.93277446882707 4.51335252583932 -3.19547
O 8.54226794060653 4.05139942669549 -4.43056
C 10.69315869917239 4.48527974727309 -1.44258
C 13.68846595786679 -5.48674229886790 1.74891
C 14.39406103367089 -4.88521017817932 2.9686
C 14.53445838453901 -3.39902020394821 3.05385
C 13.15080539738064 -2.66397606370374 3.02912
C 12.25609300299373 -2.78321157413065 4.28977
C 11.35378808614795 -1.41583538446556 4.53824
C 10.58746040765628 -1.50708844874705 5.83364
C 9.65558175055387 -2.67166521118592 5.84015
C 8.86742371160607 -2.84279512721901 7.10347
C 8.38107637737338 -4.28945507247692 7.32704
C 7.70892837885766 -4.83745935874453 6.0133
C 6.15967910071506 -4.54547136115869 5.92674
O 5.95947100902010 -3.14115832878238 6.07636
C 7.62401395214883 -7.81541666068890 2.9021
C 8.58855668331907 -8.80245286207554 3.48912
C 9.97761654374363 -8.52280540655143 2.93729
C 10.04543345318571 -8.45494930080085 1.43329
C 11.43822698971721 -8.60969249700703 0.813224
C 11.64271791487603 -7.68993137004348 -0.443623
C 11.01714467982390 -8.18185591500017 -1.68312
C 10.88890798585131 -6.96872333181354 -2.67339
C 9.73602514738201 -6.05912945656299 -2.25327
C 9.34317382010054 -4.86331906706721 -3.27376
C 8.43716346909487 -5.39266815368646 -4.38581
C 8.42384883005820 -4.46316456671845 -5.59163
O 7.58081191442180 -3.35759133399856 -5.32268
C 6.47413686723247 -2.29056774465321 5.0998
C 8.14933845849569 -2.12012969770697 -5.77049
C 7.00881307091089 -2.68794036636799 3.82743
C 7.38812838196760 -1.82882530501147 2.8581
C 7.14741910976770 -0.44749085929877 3.06649
C 6.67323920699563 -0.04135909409065 4.32823
C 6.28811886722194 -0.91777594223074 5.33339
C 7.97946983724514 -1.66552853149569 -7.07538
C 8.40384874337591 -0.38822628999621 -7.45504
C 9.19510361663439 0.41525387389656 -6.6152
C 9.52815376810081 -0.10311464838481 -5.34865
C 8.92902847787341 -1.31229805332624 -4.91595
C 7.48771787727490 0.48268162813851 2.00583
N 7.55180958007664 1.72947843457641 2.20888
C 9.63746556464233 1.72603197327893 -6.97523
N 10.34081344401757 2.58941620840379 -6.1433
C 13.80164154419595 -0.38926088585614 -4.28884
C 7.19277273482407 3.88139409160471 -4.74084
C 12.57911238433866 -0.65404928931632 -4.92052
C 12.20880579082522 -1.88944782403920 -5.41146
C 13.15900863462108 -2.81259665532934 -5.43981
C 14.35771882777850 -2.67101547704963 -4.69616
C 14.68364155082568 -1.48295301858175 -4.1133
O 12.76593697377415 -4.20284282282850 -5.72996
C 14.54171275350209 -4.14599410765781 -7.98728
C 14.46391802527958 -2.74954229181531 -8.58537
C 15.71843938687732 -1.95807868725032 -8.2372
C 15.62098572622024 -0.44699843044395 -8.43529
C 14.43625977666209 0.06210768016540 -7.61905
C 14.42396147796578 1.53615636730114 -7.81262
C 13.18786357346937 2.18479082773734 -7.15054
C 13.16878482722205 3.66417776132408 -7.24207
C 12.12307769037907 4.27143371487808 -6.22641
C 10.72562530162483 3.91539190610511 -6.49447
C 1.30293745008367 1.28733134413812 -5.77042
C 0.84434484941329 1.43077661520050 -4.37326
C 1.58030987680866 0.59935644120757 -3.46554
C 1.20807454094224 0.68728965880226 -1.96063
C 1.56000545955718 2.03577929341467 -1.32102
C 3.07307107822643 2.21971267523230 -1.1685
C 3.51615279317906 3.00120752550400 0.0927741
C 5.01501377377733 3.29944606699926 0.0137726
C 5.57490572220896 3.94648871187978 1.33772
C 7.09573904603812 4.00410293552700 1.27152
C 7.85161444503994 2.66089463938433 1.21879
C 6.17876387251661 4.75106372949794 -4.33521
C 4.78453920034271 4.45060315251603 -4.52122
C 4.40553616527251 3.25092432533456 -5.14812
C 5.48763599704051 2.49395987040639 -5.66616
C 6.80643733441160 2.81168768323281 -5.42074
O 3.04799375354692 2.97068317880773 -5.26561
C 2.74995124263485 1.73422973782674 -5.8553
C 12.19537761487631 -4.46601765724743 -7.07313
C 13.27319537445607 -5.02159696928397 -7.92871
H 12.38040813021564 -0.25613030713899 -2.01576
H 14.78334617418323 1.22570241676886 -0.443785
H 14.24739044941460 -0.48860238310560 -0.274656
H 15.09169177381043 0.09455562593055 -1.87172
H 13.49328525058430 2.51220605571452 -2.58253
H 12.28209034856910 1.65976977080607 -3.53732
H 11.00323660644518 4.54912388294922 -3.58881
H 8.66554190858244 5.59857181875218 -3.16822
H 8.19836533340561 4.04697252275670 -2.49601
H 10.10586431228638 3.91054548125213 -0.749474
H 11.73017357012620 4.32450130728329 -1.14933
H 10.44369150244209 5.55882202542426 -1.26768
H 13.77440359315122 -6.60672504744731 1.87588
H 14.20666189974177 -5.41100059805737 0.80881
H 15.38542868870877 -5.40656036021976 2.92343
H 13.91563773838923 -5.18225961467992 3.88914
H 15.08214140090883 -3.09051344570711 2.09478
H 15.17114533097979 -2.90975538418636 3.92015
H 12.60421533633326 -3.14735801098344 2.21495
H 13.28967772657478 -1.62240894918991 2.71975
H 12.89013906300241 -2.84800127096714 5.17512
H 11.57584800977413 -3.64409799140468 4.18538
H 10.72543483118336 -1.22037910694118 3.7289
H 12.12690164764896 -0.62164634842944 4.61888
H 9.88562893079052 -0.68755623731239 5.93774
H 11.29553083356238 -1.47968106676633 6.73099
H 10.33156383871559 -3.57921935109789 5.74289
H 9.05988404656297 -2.71336318416761 4.91274
H 8.01706018076653 -2.17722352904874 7.06279
H 9.41477026395317 -2.53100733449645 7.98647
H 7.72560852323885 -4.29984398377592 8.17016
H 9.21812887435476 -4.94700760966632 7.59419
H 7.87959834368684 -5.94743026679187 5.85134
H 8.22180964327238 -4.44906764134732 5.15494
H 5.57377558362310 -5.07134950933885 6.69169
H 5.73930783555070 -4.88619054018161 4.95151
H 6.63053738867504 -8.05744590831517 3.35561
H 7.45907357823213 -7.97655857705431 1.80379
H 8.58165466103052 -8.64874293695321 4.55793
H 8.41087494888087 -9.89235157140758 3.44065
H 10.34698758199545 -7.58175536185093 3.42703
H 10.62870413133213 -9.31049303678068 3.19861
H 9.33232921829385 -9.22378708277783 1.16276
H 9.51129199014691 -7.51173923869650 1.1832
H 12.24371449885521 -8.44492316009556 1.50078
H 11.76214352188138 -9.62181918226024 0.457758
H 11.29833648243737 -6.68172073170365 -0.0735492
H 12.76889724790942 -7.40405843589106 -0.574823
H 11.57582443574557 -8.92505947218656 -2.22534
H 10.06660033367003 -8.65734177359392 -1.37784
H 11.77604544377286 -6.33555785175251 -2.6519
H 10.80345893216715 -7.20658601041874 -3.74853
H 8.87460322544000 -6.68461149305780 -2.05296
H 9.83574278119891 -5.66806305392544 -1.23311
H 8.83119034251773 -4.14129733802386 -2.65843
H 10.15500679359283 -4.27842678626036 -3.66248
H 8.68760596713145 -6.46180326761165 -4.7666
H 7.40976972537349 -5.46214683977134 -4.05495
H 9.44285908621578 -4.13755407693002 -5.86298
H 8.14909342291579 -4.94859550778798 -6.50845
H 7.05574294964526 -3.75793848761071 3.62634
H 7.82438056902747 -2.06122174197557 1.87927
H 6.65627015666779 1.04952525429519 4.49616
H 5.74086568221304 -0.57919585048447 6.23735
H 7.63898590269340 -2.36264309108943 -7.88872
H 8.25662753796698 -0.00324274833840 -8.45169
H 9.97624229868739 0.50856813184188 -4.56496
H 9.10614450178250 -1.59574092919947 -3.86607
H 7.75718496542484 0.04125155041807 1.05562
H 9.22675548470849 2.19084691255851 -7.85346
H 11.91085605309681 0.22829034894880 -5.19919
H 11.20637920319368 -1.97276433977509 -5.77343
H 14.95469952964406 -3.59860256040654 -4.54018
H 15.67969138929746 -1.42224804495551 -3.63659
H 14.82012451381975 -3.94818983936136 -6.92857
H 15.38263740706076 -4.70052903290267 -8.4695
H 14.27570727518480 -2.74902955774008 -9.70946
H 13.49703194009913 -2.23415002078582 -8.2806
H 15.89851851642192 -2.15376928522907 -7.17848
H 16.59735709377022 -2.32993717697307 -8.83877
H 16.53762460659566 0.04498419369571 -8.08679
H 15.43221193315136 -0.14322030079459 -9.46884
H 13.48377974378792 -0.30732810168062 -7.95512
H 14.54343120301971 -0.25944474327496 -6.58737
H 15.39392852146995 1.89533489562734 -7.47618
H 14.45144565931365 1.78543406656161 -8.86609
H 12.28196981605427 1.73371568403278 -7.50564
H 13.25549153088398 1.85379187809906 -6.04616
H 14.11722047774427 4.08781914611059 -6.88513
H 12.90158979053011 3.92878967321313 -8.25163
H 12.24050939691283 3.86454432041996 -5.13114
H 12.18735982368975 5.37973147174197 -6.41863
H 10.47155384379496 4.05495825925733 -7.52795
H 9.91385383474111 4.61351853576213 -6.11539
H 0.66476466881704 1.82856380034555 -6.45452
H 1.11376533589671 0.27175597740385 -6.1524
H -0.23168330653890 1.13531168998238 -4.33406
H 0.86855013791061 2.48108835540939 -4.06424
H 1.59387231092078 -0.46806392185438 -3.81176
H 2.64332060264667 0.89418944635834 -3.60003
H 0.12087757011765 0.46432797410915 -1.85418
H 1.75727709926365 -0.11644225534703 -1.41286
H 1.11863744414100 2.90184631790154 -1.7328
H 1.17363664121041 2.15535651753674 -0.358246
H 3.44855601508373 2.71525712610298 -2.08141
H 3.50021010973184 1.20858120488012 -1.00071
H 2.97225285938185 4.01479010699643 0.0774471
H 3.32404203133996 2.48330162750909 1.06103
H 5.49101967357188 2.31685685578723 -0.0564019
H 5.27789023782691 3.89515275157286 -0.8583
H 5.33735091264086 4.99145978703462 1.44425
H 5.34407254838498 3.53959557646098 2.32598
H 7.41832365084022 4.69570350952845 0.443162
H 7.45843605505616 4.40987703219920 2.22754
H 8.92495415806648 2.82315611336390 1.43736
H 7.73780854271934 2.21913548419862 0.185843
H 6.22749818588024 5.70255733034654 -4.00117
H 4.04957998950579 5.14298588172406 -4.13084
H 5.29714465231293 1.66750162775338 -6.33994
H 7.61150062939387 2.11687423362455 -5.61373
H 3.25056997221741 0.89393781997520 -5.33048
H 3.14892401729704 1.70741841558847 -6.87959
H 11.73753950362049 -3.48380137565640 -7.24771
H 11.32457877896124 -5.10439473839384 -6.98343
H 13.52081929539371 -5.94220756060227 -7.48104
H 12.91262148157829 -5.26721750247924 -8.96808
C 8.02580709648832 0.39515160766736 -2.13665
C 6.56381295139170 -0.18934153898962 -2.25371
C 6.55005028680061 -1.41946657866865 -1.31376
C 7.97357628429052 -1.61392641400694 -0.833883
C 8.67076522150189 -0.38826868268254 -1.11766
C 8.50271605999181 -2.77058694091299 -0.386465
C 7.71768629657129 -3.93718602016499 0.125687
C 8.17755077363415 -4.61761379330515 1.34989
S 9.70188930056630 -4.21281319016261 2.2104
C 10.60635816538207 -3.78138557107531 0.678379
C 9.98055272208201 -3.04332270173317 -0.344168
C 11.95156161657458 -4.28394519866926 0.630699
C 12.68426686224464 -3.75039851650836 -0.40618
C 12.14059106958127 -3.03626432276665 -1.40858
C 10.78640755100522 -2.73078671593682 -1.44446
C 6.52813237198648 -4.39007208269407 -0.461352
C 5.81206536938080 -5.44477788981526 0.0806823
C 6.31127584793504 -6.01210629424504 1.27317
C 7.51051823560035 -5.70308607008401 1.90025
C 9.94899451149526 0.08596476799516 -0.589188
C 10.64807520077456 1.02858817639135 -1.27584
C 9.95814350282677 1.70758026070116 -2.37273
C 8.59672142289869 1.45410086825575 -2.76763
C 10.58170870816535 -0.38868335803014 0.683188
O 12.02777020699085 1.35455515068131 -0.913692
O 10.61432290322320 2.67002205414493 -3.21384
C 5.48289009318092 -1.15288341773517 -0.186025
O 7.85566888911253 -6.43328201521560 3.02871
O 12.32708539614767 -5.30809659721440 1.49509
H 6.33547441672110 -0.47519497436636 -3.30918
H 5.79287846585691 0.50083327090846 -1.97106
H 6.39915718351128 -2.43966094800860 -1.69642
H 13.76159643186646 -3.88195191413007 -0.484267
H 12.81570143010662 -2.72364579217693 -2.24061
H 10.35564148462732 -2.07827007796044 -2.15634
H 6.36717135540390 -4.03664029124428 -1.46976
H 4.78280599831940 -5.62834384678031 -0.250334
H 5.75294174013571 -6.80328878605917 1.62172
H 7.99664536610124 2.06331469320349 -3.42123
H 11.24779562525094 0.42732516391711 1.06439
H 9.86190248603131 -0.55358565204021 1.51296
H 11.13147800089716 -1.27344778217918 0.479827
H 5.53325467646422 -0.04461399567516 -0.0557633
H 5.68397161312674 -1.69131694089986 0.787712
H 4.55698215216565 -1.44890055898022 -0.609069
H 10.35317119191610 2.58411470958441 -5.10119
