# Supplementary material for: A light-fuelled nanoratchet shifts a coupled chemical equilibrium
Source: Nat Nanotechnol. 2021 Dec 16;17(2):159–65. doi: 10.1038/s41565-021-01021-z (PMC8956507; doi:10.1038/s41565-021-01021-z)
Supplement: Supplementary file 3 — Supplementary Data Set 2. Gaussian output and xyz files for computed structures. [file 41565_2021_1021_MOESM3_ESM.zip › +1-protonated-sampled-sturctures/SRR/1-H-opt_193.xyz]

260   0
energy: -42.804732470530 gnorm: -0.460202
C 12.89189282905633 1.07254207763094 -1.5145
C 14.01758678808076 0.91506772690156 -0.518821
C 13.29306052013336 1.65811246699877 -2.86975
O 14.13321153154935 0.88475479994765 -3.66046
C 10.25282074164224 3.93828954304789 -2.88129
C 8.85157514805858 4.34743738264656 -3.32111
O 8.48149015759540 3.99132148664977 -4.69161
C 10.58149162678774 4.09458562247814 -1.41835
C 13.98276545301798 -4.99828246221901 2.18433
C 14.54367871611542 -5.59095565147704 3.46602
C 14.94108213793790 -4.50950580439851 4.45023
C 14.00253422886029 -3.43099899869303 4.73543
C 12.79300638771115 -3.93084435373744 5.51295
C 11.68981519842809 -2.82110643886456 5.64749
C 10.56046223371958 -3.10128121846379 6.62412
C 9.63204348429880 -4.27206867561975 6.11218
C 8.38729099377021 -4.44909235313377 6.98514
C 7.32982175398707 -5.48407610589075 6.58754
C 6.68194569387851 -5.04844744341886 5.2753
C 5.85750103882735 -3.66661483187342 5.31502
O 6.60236562398835 -2.55535933768929 5.82741
C 8.26603381801148 -7.64221521293392 3.36714
C 9.68659912158307 -8.21875719745765 3.35092
C 10.52492131252415 -7.45651367683521 2.32852
C 9.90716431130579 -7.65481805515138 0.981785
C 10.79383126263352 -6.98383187728287 -0.0956822
C 9.99042499512113 -6.62697773976195 -1.41247
C 9.62734096859286 -7.84554888695131 -2.24278
C 9.00099083337419 -7.39720749834677 -3.58687
C 7.81264805789564 -6.42962073497319 -3.5201
C 8.05102263794688 -4.93106675054326 -3.66765
C 8.14903961257815 -4.62429897531045 -5.16943
C 8.38486449262155 -3.05234781113290 -5.40975
O 8.76828962029123 -2.67350470532035 -6.71049
C 7.12252395257973 -1.76915112516995 4.84525
C 9.19440555066250 -1.35272556799819 -6.88546
C 7.22309459714825 -2.22698450509491 3.53419
C 7.50340907735919 -1.23214294860700 2.57333
C 7.62527828204728 0.11102773405274 2.84646
C 7.62145722198761 0.51537155109630 4.13586
C 7.34010353893888 -0.44393819990760 5.06269
C 9.43979442903772 -0.84361644630741 -8.18576
C 9.94072240428759 0.46264096965026 -8.38197
C 10.09578158471417 1.37454615929405 -7.29647
C 9.83223549215145 0.79747053759381 -5.99443
C 9.40669421827746 -0.48642770763077 -5.74405
C 7.66389362653613 1.01190889702312 1.68852
N 7.38524437192084 2.25146253171580 1.73383
C 10.75901636269902 2.59341101446745 -7.40345
N 10.69380072883688 3.55895880986544 -6.41097
C 13.69462788736394 -0.41236161755289 -3.96259
C 7.12009067313495 3.57081101800266 -4.8641
C 12.42679680587910 -0.76840386592036 -4.44453
C 12.16416419896111 -2.11392469541254 -4.65028
C 13.09343159880988 -3.08883209456283 -4.34478
C 14.29337489352914 -2.78157142593881 -3.74368
C 14.58339921550544 -1.44703970889105 -3.61648
O 12.66426394047732 -4.46072434010357 -4.46682
C 13.62471664807540 -4.06386811848453 -7.4097
C 12.96083577743304 -2.87939649125886 -8.04832
C 14.00148018994998 -1.75812615472379 -8.19629
C 13.38245020813392 -0.37081180253111 -8.5567
C 14.45655735122353 0.67846550190472 -8.50187
C 13.92065841795148 2.06757502360357 -8.463
C 13.77427372946458 2.65012605637134 -6.995
C 13.88670368540421 4.11965589695892 -6.90357
C 12.78492375090132 4.68750010606527 -5.88441
C 11.41250763219683 4.86055012959180 -6.42303
C 1.46099676851140 0.63868810097082 -5.83596
C 1.19144384503125 0.88778109306662 -4.31251
C 2.39567229225676 0.57206346521439 -3.30705
C 1.92995918667195 -0.02526718529280 -1.89505
C 1.45300206000807 1.00361010872753 -0.848762
C 2.46637610354749 2.05210080088966 -0.513868
C 3.83128971270683 1.41023365930838 -0.136131
C 4.81741856015698 2.40700375482634 0.579374
C 5.56951623384734 3.43579943127705 -0.347463
C 6.71026373578143 4.14425796415986 0.277545
C 7.77676682775363 3.20997113560208 0.74872
C 6.07368439191569 4.06349840080813 -4.08933
C 4.78801337909144 3.70952227842641 -4.34818
C 4.43862970022944 2.80477891430677 -5.40302
C 5.49138033985156 2.30102074713190 -6.17622
C 6.77437533194906 2.66825139946498 -5.86544
O 3.07237648760943 2.43977986983969 -5.4411
C 2.79380701831539 1.30012546997021 -6.23227
C 11.95012631836446 -4.85568005674634 -5.65968
C 12.77897516716745 -5.21725812878668 -6.90179
H 12.43449827474851 0.10395442851535 -1.77631
H 14.32445655364096 1.92875758911727 -0.275925
H 13.63919634739364 0.54404913414214 0.515439
H 14.86357889464729 0.47264794355840 -0.963846
H 13.87106101504224 2.57327822276103 -2.70223
H 12.36516947156303 1.85127662967760 -3.37426
H 10.95658760455468 4.60364911089355 -3.48371
H 8.62359757599797 5.41549877433623 -3.11306
H 8.13336545284502 3.74075932226811 -2.65499
H 9.99527666857414 3.44140594533150 -0.795558
H 11.63561524041857 3.99455100360713 -1.14353
H 10.38460887901808 5.06595155508120 -1.00459
H 13.99013754902531 -5.71527869275654 1.33228
H 14.59495446338448 -4.08904522061191 1.85309
H 15.35585450664982 -6.27407736304086 3.23568
H 13.73529227886435 -6.16683586835942 3.81837
H 15.85318526214841 -4.08762894052277 4.02088
H 15.36512768765222 -4.97998691541182 5.37069
H 13.55811220699986 -2.98050643119990 3.86413
H 14.49409696885460 -2.60804205007523 5.3086
H 13.23373838958662 -4.08398291437873 6.56021
H 12.42789480964080 -4.87619313935887 5.16461
H 11.19123912268210 -2.73842273370840 4.68505
H 12.17535791775626 -1.86887016606626 5.92096
H 9.81245898921022 -2.25500257403537 6.57078
H 10.90646834262363 -3.24623301113916 7.61402
H 10.12069138114237 -5.25947091973489 5.94467
H 9.34963044910645 -4.10574200380578 5.07154
H 7.94244850253680 -3.41014524562469 7.04632
H 8.68565452903593 -4.74518662295659 7.99759
H 6.60932099070408 -5.51528144409414 7.36654
H 7.73110300568878 -6.45662229279617 6.57902
H 6.02645778938556 -5.89164867824926 4.91529
H 7.43962372232872 -4.73547116941945 4.50415
H 5.01822367115626 -3.76074662109866 6.01802
H 5.29632966295395 -3.44517403461398 4.39927
H 7.83574266925283 -8.02669926691869 4.36934
H 7.63504390510428 -7.97483111013166 2.51684
H 10.28206230209692 -8.18983465149036 4.26887
H 9.63760080192353 -9.26628231196142 2.98221
H 10.53452221789935 -6.40760592160603 2.62743
H 11.53558047411939 -7.76293149423239 2.35784
H 9.85992966233233 -8.70969459926818 0.752376
H 8.91740700692626 -7.15061626697859 0.977525
H 11.12559226818973 -6.07495647039581 0.440693
H 11.78020858398218 -7.41454090867000 -0.27766
H 9.05219447036963 -6.08123443484830 -1.17511
H 10.55801760754496 -5.92868445547019 -2.05007
H 10.51791497757092 -8.46058755827671 -2.33283
H 8.94164907691239 -8.50044819020431 -1.76844
H 9.80698933041794 -6.98875139026204 -4.29938
H 8.61731467433887 -8.30168839579474 -4.11044
H 6.91654645935864 -6.68680737441611 -4.09758
H 7.47428433641591 -6.52946823294861 -2.44877
H 7.16132534509511 -4.34134172900190 -3.33338
H 8.94635294131430 -4.76221198055363 -3.06654
H 8.85534671165636 -5.22796683463175 -5.63227
H 7.23975809150728 -4.94767851356225 -5.67433
H 7.49955905677078 -2.54259700936715 -5.13586
H 9.14821279910325 -2.60449155629300 -4.8139
H 7.21602522631600 -3.24665783703351 3.32921
H 7.61709074595280 -1.55612015737594 1.57686
H 7.68153824192855 1.54870050800087 4.42116
H 7.25149392154455 -0.13332592703253 6.07893
H 9.17894396055931 -1.50760150604836 -8.96948
H 10.04684191475226 0.83441506227743 -9.42199
H 10.15418619329349 1.42507018637494 -5.11012
H 9.34012914982690 -0.76008033756254 -4.73591
H 7.98780820883337 0.65035712588578 0.72951
H 11.25593903490890 2.74825464624653 -8.35114
H 11.75483341248785 -0.01154940869080 -4.58011
H 11.12537574999901 -2.42257782664013 -4.87232
H 14.89198898094899 -3.47402398738538 -3.28415
H 15.53984818820784 -1.17185064569646 -3.29144
H 14.28253505244538 -3.70061126023518 -6.53672
H 14.36264213426011 -4.46399507830759 -8.07835
H 12.46753028369206 -3.13826369350295 -9.04533
H 12.15569360584909 -2.59792521696190 -7.34915
H 14.64321534994729 -1.77578008195222 -7.30614
H 14.67163147873355 -2.08298471419111 -9.02734
H 12.89403241464748 -0.33608343832248 -9.56244
H 12.61812359220844 -0.13860125045635 -7.80312
H 15.04471367442260 0.56412491838549 -7.53838
H 15.15356567626920 0.46360571737735 -9.35035
H 14.73511354037787 2.75243996624422 -8.85177
H 13.11001350312842 2.29180056795495 -9.28851
H 12.79199820078798 2.24292523999874 -6.61433
H 14.50559011556758 2.04948803919320 -6.41771
H 14.91720146868769 4.48028090208429 -6.66404
H 13.70439191141232 4.57005330490339 -7.90603
H 12.72169763528875 3.92652732031059 -5.06361
H 13.13843993815954 5.65244566378163 -5.4844
H 11.52075304488984 5.26645162814301 -7.4221
H 10.85505789216446 5.51072260976426 -5.69678
H 0.66990215836457 1.10468904291258 -6.41689
H 1.50936293020703 -0.42850366359909 -5.95726
H 0.43469967603624 0.14991532206283 -3.99672
H 0.67718510066127 1.84740094108279 -4.28933
H 3.14885878247617 -0.18144597050489 -3.63665
H 2.89512137622567 1.51697286474450 -3.07035
H 1.14284167499841 -0.78889540417295 -2.04018
H 2.67670434542616 -0.59866475740900 -1.40118
H 0.44310572144714 1.39053258770051 -1.06982
H 1.33950818375887 0.32877772577541 0.0931661
H 2.08839251417189 2.58157299110489 0.372955
H 2.66054425913220 2.68763584548692 -1.40784
H 3.67415234787692 0.60250839429454 0.594554
H 4.31290546275167 0.88988908047045 -1.00737
H 4.32965561755635 2.97061738503970 1.3475
H 5.51960402075778 1.77997884436490 1.18484
H 5.93315113359224 2.87991270173318 -1.28736
H 4.74561305270415 4.14351718137726 -0.681051
H 7.07894345447084 4.86621525151535 -0.445033
H 6.39310571424005 4.71504780334896 1.17213
H 8.67924360586898 3.72719424984072 1.10777
H 8.17244383947421 2.52747694852308 -0.0930507
H 6.27949520521930 4.69042166902939 -3.23967
H 4.16359510567275 4.21211228819720 -3.66641
H 5.35015345836874 1.82884675849341 -7.14562
H 7.48588751186705 2.54773569899276 -6.71265
H 3.61410853539249 0.65952559192642 -5.92073
H 2.80846179613884 1.44638703805454 -7.29903
H 11.26906704753916 -4.05939029756428 -5.77901
H 11.26980314493447 -5.68115207325407 -5.29604
H 13.35272440542238 -6.11551299692592 -6.62389
H 12.05941974664124 -5.59047486741602 -7.73334
C 8.12592823703540 0.07931875451598 -2.15912
C 6.70332928295799 -0.56574000234604 -2.28049
C 6.73407873001690 -1.72809172486087 -1.27522
C 8.14979651507045 -1.83898705219209 -0.815798
C 8.88410306872979 -0.57515878291046 -1.22103
C 8.73217317870714 -2.94577901468374 -0.171383
C 8.00442919631094 -4.05169050814228 0.432979
C 8.38874847885326 -4.49948864049919 1.68719
S 9.83560491364365 -3.94032145196011 2.45126
C 10.74274579265660 -3.77117973472684 0.917104
C 10.13231450346424 -3.22256410196481 -0.191583
C 12.15686796038154 -4.13088901088656 0.887026
C 12.91117925959379 -3.82730504180399 -0.242291
C 12.29941080196112 -3.18535870860470 -1.3093
C 10.95285720444730 -2.85715791787603 -1.29393
C 6.80402187575761 -4.66907190899008 -0.118624
C 6.08557948357319 -5.71855996480865 0.522987
C 6.59280992048330 -6.15193259182162 1.75338
C 7.77390372912671 -5.59052352725433 2.29979
C 10.03750295665957 0.03478945106311 -0.669794
C 10.55654787664851 1.12468654393754 -1.37529
C 9.89663897705942 1.67649356649504 -2.52616
C 8.54248032221118 1.30310470561682 -2.67332
C 10.69274099070356 -0.40995420430116 0.598585
O 11.78343972737341 1.78026217514072 -0.89495
O 10.53897139113794 2.63005963670113 -3.34471
C 5.64963474022599 -1.41348699398654 -0.236215
O 8.35496105368739 -6.20253940328501 3.42919
O 12.63636112208724 -4.57115026614309 2.21004
H 6.53292762239156 -1.00630501048736 -3.28852
H 5.96428387044625 0.21267024922807 -2.14316
H 6.43416839177847 -2.67319570431151 -1.81091
H 13.87674026593643 -4.31542303811118 -0.302925
H 12.98381953604136 -2.79290538110879 -2.04139
H 10.46061287113878 -2.35909924871258 -2.1447
H 6.53316613571755 -4.45383459557853 -1.1531
H 5.17440044664202 -6.19451718241331 0.108818
H 6.03995094968488 -6.97458844255405 2.184
H 7.83098991025332 1.67705612215601 -3.51468
H 11.67575851445036 -0.90674203821770 0.412692
H 10.79083414435963 0.41111986484367 1.34439
H 10.12271262037239 -1.17591603817418 1.18457
H 5.95414708035920 -0.48943309284671 0.24809
H 5.55318608422447 -2.19571548988011 0.515982
H 4.70035998270425 -1.25452561022582 -0.673436
H 9.89422647516633 3.60952125032085 -5.84667
