# Supplementary material for: A light-fuelled nanoratchet shifts a coupled chemical equilibrium
Source: Nat Nanotechnol. 2021 Dec 16;17(2):159–65. doi: 10.1038/s41565-021-01021-z (PMC8956507; doi:10.1038/s41565-021-01021-z)
Supplement: Supplementary file 3 — Supplementary Data Set 2. Gaussian output and xyz files for computed structures. [file 41565_2021_1021_MOESM3_ESM.zip › +1-protonated-sampled-sturctures/SRR/1-H-opt_194.xyz]

260   0
energy: -42.778124806903 gnorm: -0.46051
C 9.93147698143251 1.73282617711046 -3.29029
C 10.11672829425622 3.18259790872928 -3.83286
C 10.50866513899694 0.72427925014510 -4.22151
O 11.91839561550322 0.73677831545942 -4.40701
C 6.54978431553820 2.06029484967883 -6.62521
C 5.42187010227104 2.79773139611466 -5.88641
O 4.48336061845830 1.92508284245640 -5.357
C 7.19024857791602 2.90160465450708 -7.75313
C 11.24751152859396 -1.63945757820390 2.62509
C 11.18654050144195 -1.55128665353008 4.15778
C 11.18379226558278 -2.88348551833245 4.80264
C 11.31901556304408 -2.68370085844915 6.33391
C 11.18683498691546 -4.07184240531684 7.06056
C 9.88676345908959 -4.81800420764219 6.72472
C 8.51900179692283 -4.13711773838009 7.05934
C 7.31121635638691 -4.79143281702470 6.3479
C 6.04114159453400 -4.10635177586696 6.64498
C 4.98045018175974 -4.35256704123315 5.61458
C 4.90068725009733 -3.47490194334197 4.36118
C 4.82873473535760 -1.98354078212680 4.59649
O 5.96783386361546 -1.59648327878651 5.38671
C 8.50600698527446 -6.53241718844702 3.03807
C 9.78737215090464 -5.99292519105110 2.46713
C 11.13873129327336 -6.63670072584478 3.01045
C 12.45868176925936 -5.96400074655229 2.49178
C 12.38674733040350 -5.84751856499171 0.972598
C 11.97034583397087 -7.19926347990326 0.29909
C 11.59707999901365 -7.11326336514642 -1.19617
C 10.20837827977112 -6.49923270043036 -1.46652
C 9.90858432581225 -6.26001619699124 -2.95777
C 10.19171185008118 -7.44262135574157 -3.99332
C 10.14288209055906 -7.00779142260790 -5.45392
C 11.03222907444047 -5.79266614067888 -5.78505
O 10.75924193684817 -5.38480685356311 -7.17784
C 6.77986820600286 -0.77578818224952 4.61321
C 10.61695450858619 -4.01563415779638 -7.24916
C 7.21528180752103 -1.20043058475850 3.33353
C 8.09262363599129 -0.49370155339994 2.61028
C 8.61898478250984 0.73971307323160 3.11727
C 8.12542535913863 1.18037294595531 4.40485
C 7.26836067446049 0.40405775730716 5.18496
C 9.57792538519861 -3.32373880626268 -6.59881
C 9.44462098761013 -1.98356441725822 -6.80379
C 10.20929832707164 -1.26721273785176 -7.77251
C 11.37400915775056 -1.88240358585284 -8.26476
C 11.52324943269903 -3.24405102449529 -8.0943
C 9.55487839733216 1.55641883704828 2.32693
N 10.06322479094290 1.21771994028061 1.26674
C 9.91098334761762 0.14484998661081 -8.04554
N 10.42670576468474 0.92741808488131 -9.07927
C 12.54809574061073 -0.56988815524884 -4.22185
C 4.20282233298026 2.05002192592765 -3.94869
C 13.57172658577944 -0.58195951791011 -3.16046
C 14.35240941653372 -1.72264439407404 -2.88585
C 14.08623396088836 -2.88650168706282 -3.60985
C 13.09312583661266 -2.76968621151281 -4.62254
C 12.36028613977044 -1.70226895032237 -5.00869
O 14.83620451313381 -4.03178375718610 -3.37012
C 16.90833435851357 -3.31896022756341 -5.39245
C 17.41854156252028 -2.78108836877392 -6.78633
C 16.40510003493670 -1.94255994552301 -7.52129
C 16.10829392113897 -0.49720925563311 -6.95978
C 14.96420065190868 0.37093283691301 -7.56105
C 14.68729429617173 1.64842296416022 -6.82579
C 13.52100211274130 2.50378450994808 -7.37687
C 12.23156541464116 2.05466067669738 -6.85338
C 10.97382465359505 2.66408643229515 -7.49157
C 10.67379114409007 2.32430847222242 -8.92869
C 4.08135862818813 2.61729126362559 2.16594
C 4.49682397660634 4.03045337207542 1.75416
C 5.92961379711448 4.23857027174918 1.28291
C 6.08301297279777 5.69416410360765 0.852889
C 7.54775909338140 6.12250071190598 0.537966
C 8.07034086168229 5.56755404635121 -0.816331
C 9.43922978602971 6.11088090473111 -1.2247
C 10.69857706574466 5.81569506047905 -0.380964
C 11.19860571857338 4.36677970387796 -0.385983
C 10.45178617229288 3.39499954905554 0.479163
C 11.02813225247814 2.01414415778377 0.579564
C 4.15845523097392 3.20412913580424 -3.14322
C 3.70910944207520 3.12344962906846 -1.84288
C 3.43117340012200 1.90835454355909 -1.23308
C 3.55328616145072 0.69961699420854 -1.97103
C 3.93297853668945 0.86753526925552 -3.29559
O 3.14993927590708 1.85264443196103 0.155022
C 4.16654966755301 1.54199114036594 1.07196
C 15.16250895849787 -4.98130742541024 -4.37526
C 15.82888095653539 -4.40499846001748 -5.63299
H 10.32794658683393 1.67969922596096 -2.28347
H 9.64786467189979 3.91505085643573 -3.122
H 11.16866794824260 3.58204466931166 -3.8879
H 9.51699218646838 3.18487018297895 -4.74551
H 9.97008952075498 0.88336554044634 -5.15438
H 10.23829815567447 -0.27431938589317 -3.81606
H 6.05074823956378 1.22585364691124 -7.08396
H 4.75545334848527 3.55623417050138 -6.36971
H 5.98682855921135 3.33323798038751 -5.06573
H 6.37757796596986 3.28818238344989 -8.38522
H 7.91595948237198 3.66431856244629 -7.34403
H 7.76298124719770 2.14715232319427 -8.40817
H 12.19489754798260 -2.15679289627272 2.39262
H 11.26389173305360 -0.63419454531331 2.0912
H 10.31457075838822 -0.90972722412303 4.44841
H 12.01903036781343 -0.94691708480071 4.58861
H 11.95797402121398 -3.55774101770157 4.42866
H 10.29611940624545 -3.39576242240440 4.43758
H 10.52688906790800 -1.98353854140313 6.62467
H 12.28520900183813 -2.19739254144408 6.51242
H 11.18590399422141 -4.11850504675103 8.18209
H 12.02196394062272 -4.76250264057028 6.85702
H 9.76135083214473 -5.73108993349140 7.35168
H 9.85967660386392 -5.02775520164536 5.60702
H 8.56539624383110 -3.02543331557507 6.86615
H 8.41635100441117 -4.06625732959968 8.16361
H 7.32134041862699 -5.89029034683565 6.52928
H 7.62364558942351 -4.63711293546460 5.1993
H 6.23944098929274 -3.02169058926897 6.63286
H 5.74566007712153 -4.41862662145658 7.66496
H 4.03582687169658 -4.32258750073726 6.11413
H 5.12785716349229 -5.34315659820892 5.26104
H 4.11202792945655 -3.80688382971032 3.62887
H 5.85905896932457 -3.57002789238846 3.88742
H 3.89555212241881 -1.81341705640680 5.20553
H 4.68228634329164 -1.29508162548908 3.72991
H 8.54200903652974 -6.55031393005981 4.12831
H 8.44400127327684 -7.52803554773137 2.69645
H 9.78884747401166 -6.13110614761376 1.4254
H 9.80400647765869 -4.86816892838516 2.48997
H 11.12017658948429 -6.50643749833643 4.08683
H 11.06187573274450 -7.72561472377351 2.83767
H 12.58295374368547 -4.97088919733582 2.94099
H 13.32577649772946 -6.54104172280171 2.78151
H 11.63202126901016 -5.12012154489839 0.673677
H 13.29026342503618 -5.50240538949629 0.437939
H 12.68098056998386 -8.02730659178358 0.463009
H 11.06306762836256 -7.75770075493179 0.722128
H 12.50417705055600 -6.43707641599629 -1.58803
H 11.61443965673415 -8.10039505830799 -1.64719
H 9.47278624615893 -7.19115329312544 -1.16764
H 10.02627473288061 -5.60170528955092 -0.857987
H 8.91816960029598 -5.97617910758727 -3.04867
H 10.43628604327497 -5.46264048350641 -3.39312
H 11.20434965824154 -7.67520496610015 -3.64724
H 9.61258761851960 -8.36701315438308 -3.81778
H 10.31190935406752 -7.89257555761286 -6.15826
H 9.12105360988190 -6.64112880304094 -5.64906
H 10.85655678019000 -5.02512668848615 -5.07345
H 12.13827626935289 -6.00581158245291 -5.83679
H 6.75635449922076 -2.08715654724806 2.97303
H 8.53392831973734 -0.88009722620362 1.68675
H 8.70590642504115 2.01491837422900 4.80079
H 6.88827677194888 0.65258022118384 6.11535
H 8.77134971324039 -3.88744474062873 -6.03241
H 8.90036255184507 -1.39705601210360 -6.11682
H 12.01842082878896 -1.39749031697457 -8.98182
H 12.41683813112477 -3.70796182745675 -8.54548
H 9.94856944713487 2.43673715364784 2.7641
H 8.98142180313802 0.52317229592187 -7.50079
H 13.66967864149583 0.31077944511349 -2.51529
H 14.98135376079916 -1.59486952074732 -1.99645
H 12.93278557796089 -3.68284254424934 -5.14644
H 11.67931164997552 -1.73038080179457 -5.8594
H 16.42982621227676 -2.47579209777042 -4.9029
H 17.68993487810086 -3.79593752977388 -4.74492
H 18.26835174286502 -2.04680610184255 -6.68641
H 17.74927711903239 -3.56765296277809 -7.43281
H 16.86309908036547 -1.82711698713026 -8.52256
H 15.42570286908308 -2.42592047141982 -7.64989
H 15.81134728711289 -0.80862269936826 -6.00705
H 17.03240496026279 0.07150154093310 -6.91504
H 15.19380709717545 0.53731860388439 -8.59579
H 13.96663994804616 -0.19894454657629 -7.56552
H 14.51402000960432 1.43293643923423 -5.72421
H 15.64591563770766 2.24559214030038 -6.7152
H 13.68803262896589 3.51539683693360 -7.0731
H 13.52373887643781 2.52777388871660 -8.44735
H 12.16214850767430 0.91311479964853 -6.97602
H 12.37566798452855 2.21645919048070 -5.79329
H 10.02567560072381 2.39767137815966 -6.94444
H 11.01874017702844 3.77417291679422 -7.50094
H 11.52908714475325 2.71605360777186 -9.4597
H 9.85948711923893 2.91633149583967 -9.42127
H 3.00216719697457 2.49887483331185 2.55263
H 4.69297761466307 2.33685236398328 3.02499
H 4.35902281780506 4.63883760376666 2.6948
H 3.74688832820907 4.44212361011953 1.00494
H 6.73932589908055 4.00892552241764 1.95348
H 6.13438474891694 3.56534078426282 0.407992
H 5.59559462137416 5.96485016406940 -0.0768428
H 5.58931281442360 6.29492320620663 1.55956
H 7.54136836996521 7.25190806128460 0.484712
H 8.26708611894235 5.88074378365678 1.37396
H 7.40143522294370 5.90109946040519 -1.58002
H 8.06688559151790 4.48115541434051 -0.826615
H 9.73924864694898 5.55931626587117 -2.15891
H 9.40966790028301 7.13781592022267 -1.63506
H 11.54321150413356 6.45193209010783 -0.695344
H 10.55939666460313 6.02960966231956 0.687884
H 11.39303856017925 3.98270183697149 -1.41094
H 12.31342334599252 4.34628735929222 0.0115726
H 10.30753647817132 3.85179337594745 1.45603
H 9.40551351745481 3.43932371752058 0.128595
H 12.05232115222322 1.89739473405416 1.00219
H 11.12194282042035 1.49541710988035 -0.406438
H 4.29471706758634 4.20595554807964 -3.60045
H 3.76210526231572 4.00310583167238 -1.23133
H 3.38540509783886 -0.25629091835071 -1.44382
H 4.05607192677986 -0.01777938126804 -3.94032
H 5.17035711405104 1.56644677906880 0.646398
H 3.92468988342792 0.54016845325406 1.44634
H 14.31922687140400 -5.58873422813536 -4.74006
H 15.85902905329403 -5.62040089320436 -3.86943
H 16.21640747392837 -5.25411409913433 -6.26519
H 15.07623153226087 -3.98320232033532 -6.33869
C 6.41815744340316 -1.71077470832706 -4.59195
C 5.73769691405543 -3.04824820324033 -4.89663
C 5.91012043735695 -3.94290562861970 -3.73368
C 6.85792451636687 -3.14452621519074 -2.81078
C 7.07592017169093 -1.79782161787515 -3.35377
C 7.52872138774956 -3.77570870614226 -1.79084
C 7.14468639353911 -4.99948053595424 -0.976219
C 7.21073428572243 -4.90320596138968 0.389798
S 7.59982684021033 -3.40642209365491 1.16535
C 9.04372415039813 -2.94181171866831 0.117465
C 8.79403443674873 -3.13274983780601 -1.29661
C 10.17563748015833 -2.50895677404029 0.658692
C 11.13347305044531 -2.07963688628703 -0.232265
C 10.85355101868037 -2.07438793318819 -1.64367
C 9.76039315752005 -2.69814597693850 -2.16761
C 6.63404553500875 -6.19692979936135 -1.55575
C 6.53077202100176 -7.27167923425841 -0.71995
C 6.79735858210155 -7.23700374222181 0.614753
C 7.06574299636082 -6.00611472114253 1.23837
C 7.59562901077763 -0.66281308196835 -2.76419
C 7.80731217857994 0.44248971415571 -3.54543
C 7.22789794951309 0.50333171543857 -4.90508
C 6.47760471854462 -0.59333396599850 -5.40311
C 7.91485081064405 -0.52728729076645 -1.28322
O 8.56772398910331 1.54288030691680 -2.93215
O 7.56765089778372 1.57632449106657 -5.72912
C 4.60416574931536 -4.42598551277641 -3.09809
O 7.32808049732540 -5.83845678142678 2.62918
O 10.28686603167898 -2.47024570191040 2.06794
H 6.22071297149323 -3.48122356587554 -5.79531
H 4.62527299439282 -2.77803273781916 -5.1437
H 6.37396008769706 -4.87348702529361 -4.12879
H 12.11621674448303 -1.70296459773220 0.103647
H 11.66513090806251 -1.75001136824941 -2.29789
H 9.64698556044403 -2.67223756909363 -3.26006
H 6.47383097632716 -6.40495581170270 -2.5872
H 6.31729144852195 -8.21559650447274 -1.13169
H 6.76088961858035 -8.16691336377841 1.17108
H 5.97902806760725 -0.57655647667953 -6.3355
H 7.46097401872548 -1.32459535079916 -0.72153
H 8.99994877310704 -0.59529707020118 -1.12447
H 7.54450840924561 0.35476634614510 -0.778912
H 4.02257828666249 -5.16053564749589 -3.76695
H 4.02477275527768 -3.58293442456432 -2.7046
H 4.76591193137044 -4.99805487912239 -2.17975
H 10.87805166151585 0.59343409718993 -9.89249
