# Supplementary material for: A light-fuelled nanoratchet shifts a coupled chemical equilibrium
Source: Nat Nanotechnol. 2021 Dec 16;17(2):159–65. doi: 10.1038/s41565-021-01021-z (PMC8956507; doi:10.1038/s41565-021-01021-z)
Supplement: Supplementary file 3 — Supplementary Data Set 2. Gaussian output and xyz files for computed structures. [file 41565_2021_1021_MOESM3_ESM.zip › +1-protonated-sampled-sturctures/SRR/1-H-opt_195.xyz]

260   0
energy: -42.774911346411 gnorm: -0.459203
C 12.38164131837236 1.46621506725895 -1.57757
C 13.21644577429347 1.54433348375728 -0.317535
C 13.06769797751910 2.25516024579684 -2.75325
O 14.18658047758258 1.68035814495118 -3.3753
C 8.98587560822866 3.71861562097685 -4.4387
C 7.59677624267524 4.08730687113138 -3.80743
O 6.70659727738961 3.01393010324171 -3.90652
C 9.78473676575438 4.89657529652481 -4.98931
C 12.96467894456408 -3.79354092516819 2.58641
C 12.60255136632477 -2.32487998522131 2.82876
C 11.17823564798733 -2.08688700644378 3.43069
C 10.98865422978686 -0.66770338929489 3.81021
C 9.58475461681769 -0.35925579869589 4.25238
C 9.20163250362835 -0.85796763547669 5.61937
C 7.82145311184904 -1.42421268495775 5.8728
C 7.51690897987412 -2.61047981653188 4.85663
C 6.12622750120236 -3.30152788957816 5.19885
C 5.93036825291862 -4.70062555482751 4.4599
C 5.83148038494386 -4.54573155592261 2.91602
C 4.55059306478080 -3.91223210030078 2.59676
O 4.47820004613685 -2.64062486513835 3.19183
C 7.61371207411002 -8.07711705492303 2.50791
C 8.56478337640926 -8.82914380867544 3.38041
C 9.95118769425841 -9.20759186096461 2.76054
C 10.84809923198182 -8.01277358666368 2.44888
C 10.54714446498019 -7.35506482919963 1.08034
C 11.34171855193735 -8.04733841755644 0.00490565
C 10.99202636179179 -7.52443152899519 -1.38231
C 12.10529486864539 -7.81086540882956 -2.43303
C 12.15311482720893 -6.73929075596015 -3.53423
C 10.85395700376088 -6.79403386489218 -4.34947
C 9.69139698684546 -5.82358759566519 -3.9428
C 8.76525182364676 -5.84100599962130 -5.26553
O 9.41492570590241 -5.55633863346232 -6.43479
C 5.33914382276773 -1.61652101200169 2.60312
C 9.75104079885212 -4.16606013560434 -6.6419
C 6.12221061045054 -1.81716288627427 1.46519
C 6.95630813417930 -0.83149860958504 1.01531
C 7.08570920771015 0.41434068706019 1.69639
C 6.31430666623822 0.60843760035258 2.80992
C 5.45175544596527 -0.36382372645588 3.2641
C 9.45157353515209 -3.05712006139656 -5.75683
C 9.67100768260693 -1.74176872522199 -6.06638
C 10.15256790632202 -1.37665083047532 -7.37646
C 10.39074443536254 -2.45564546248138 -8.24439
C 10.12056671942483 -3.76777218022759 -7.91062
C 8.06230333744478 1.37169605316189 1.19109
N 8.76482065733516 2.24177411369142 1.84313
C 10.30885735997238 0.01852615130099 -7.64265
N 11.11564416763718 0.52000821076930 -8.6211
C 13.96082119496940 0.36896340611658 -3.85246
C 5.63846611585451 2.88475044933146 -2.95509
C 15.00511753507969 -0.57261076896900 -3.8644
C 14.81339582204527 -1.83878892721798 -4.38122
C 13.59086539722145 -2.26907519600948 -4.67957
C 12.50516111689175 -1.37636024709887 -4.62265
C 12.72029935367118 -0.10856222994852 -4.19019
O 13.43774625340537 -3.61485059352821 -5.00802
C 15.13539994886284 -3.90313713404302 -7.38465
C 15.01516841929400 -2.39835459388004 -7.55229
C 16.35985089688082 -1.66572336744033 -7.69828
C 16.05875391548786 -0.18700733099488 -7.45848
C 15.39279669211919 0.45418559237465 -8.5852
C 15.52298439184170 1.96435236807673 -8.47006
C 14.93322580640848 2.68478152224846 -9.73487
C 13.38241499421551 2.22496978897673 -9.91963
C 12.43183113352671 2.60660137034915 -8.76221
C 11.02985395151840 1.96143569455705 -8.96726
C 2.30400454545704 0.59701897002186 1.43165
C 1.88479993657224 1.16682376225451 2.72385
C 2.23273805750831 2.66698940317565 2.87007
C 3.76783274446561 2.78019775663283 3.25186
C 4.46369409471983 4.07501381098220 2.96832
C 4.44856085596453 4.61990997740063 1.49751
C 5.80594445477697 5.04724331264551 0.883122
C 6.88770442134270 3.90480047313141 0.721444
C 8.19209486345388 4.68327127539115 0.27842
C 9.29201108929289 3.75080952939506 -0.0952139
C 9.77867560973109 2.88302655241863 1.07156
C 5.60724841813339 1.87177744864161 -2.02465
C 4.57536469010354 1.75619406418753 -1.16556
C 3.42146106586343 2.56283516984027 -1.11546
C 3.41398114135068 3.55161441285011 -2.09687
C 4.49947892792516 3.68899771413509 -2.97157
O 2.54533805906590 2.65999354068307 -0.0219738
C 1.80397725615966 1.37285124227503 0.165924
C 12.89237482433487 -3.96462099526460 -6.30757
C 13.74035711972788 -4.58411165234294 -7.30509
H 12.22992231991035 0.36012846354045 -2.00434
H 12.87665305381262 0.93030384234628 0.584117
H 14.24037384813041 1.43879274995924 -0.484755
H 13.00682506975101 2.54003179003229 0.0954197
H 13.46367813302642 3.20541704196407 -2.44242
H 12.45807601420867 2.53156471238859 -3.60128
H 8.83355567968797 3.10142916819388 -5.32924
H 7.06273903782865 4.97142086505036 -4.1861
H 7.71643439243275 4.18783037934402 -2.76199
H 9.33651642811469 5.25498898295865 -5.88842
H 9.81321015735007 5.68149850305821 -4.29235
H 10.76037078071615 4.66638840651003 -5.17044
H 13.06887900210736 -4.24662451381887 3.63014
H 13.97034043092800 -3.95289457740498 2.05851
H 12.65734404916150 -1.80868309164174 1.86299
H 13.34900196917158 -1.70542610374247 3.40406
H 10.95050869420522 -2.76276164104188 4.24249
H 10.37935744598253 -2.35023084855217 2.695
H 11.40983545918181 -0.01619316298621 3.01874
H 11.61005959155748 -0.30947340134368 4.62814
H 8.91292671907012 -0.71118130744521 3.3983
H 9.27187262245929 0.66462832990745 4.1986
H 9.38342634006895 0.02247885599650 6.29694
H 10.00915684576741 -1.55830217340333 5.88762
H 7.00179159453615 -0.63468655185515 5.71416
H 7.77847211793594 -1.83239403365765 6.93367
H 8.38442773422510 -3.34305321697231 4.99864
H 7.58436494535770 -2.38708740624469 3.79892
H 5.32662291784388 -2.57159754068258 4.98173
H 6.15034390472396 -3.46827116604275 6.2912
H 5.04540236034486 -5.19408384767433 4.81577
H 6.79973803283689 -5.28377512521054 4.7413
H 5.98394066080769 -5.39884137710645 2.32209
H 6.66346239083061 -3.87230508639697 2.63048
H 3.68780511429565 -4.44823482443287 3.01604
H 4.37085727804853 -3.93393208927036 1.48851
H 6.60386860825234 -7.94116318691214 2.9631
H 7.56905799722876 -8.67514084369433 1.64304
H 8.79279281217668 -8.02088578461230 4.08377
H 8.09199991749753 -9.73968277286828 3.92513
H 10.44216203201688 -9.93143059469909 3.3537
H 9.81148377491800 -9.73889585338522 1.85702
H 10.58308632146826 -7.26989444555173 3.25486
H 11.94140261974346 -8.19017527811575 2.61505
H 9.46619207615468 -7.26603822981482 0.891867
H 10.82406747415370 -6.32746602543412 1.23563
H 12.39912632501309 -7.85868564953819 0.318708
H 11.12171893617095 -9.15431262706087 -0.0202385
H 10.01435591553387 -7.86772681833982 -1.74567
H 10.81157227676926 -6.47250675292019 -1.28657
H 13.02047285164463 -7.97470559565406 -1.85954
H 11.98877492738639 -8.76311131129935 -2.88698
H 12.16669470704149 -5.67323744163651 -3.21589
H 13.03915090944127 -6.76668734998910 -4.15617
H 11.17549867538717 -6.48718637846189 -5.3556
H 10.53892578543269 -7.85821350061382 -4.46506
H 9.12246471101479 -6.10804940317372 -3.10431
H 10.12110802243284 -4.78469924811053 -3.93399
H 8.39887036296811 -6.89961549676862 -5.32027
H 7.74997947042001 -5.36796251934531 -5.33779
H 6.22642952865462 -2.85705805046622 1.09312
H 7.60757415345830 -0.91795075702642 0.164177
H 6.53647975790247 1.44628759970312 3.38743
H 4.99374460200622 -0.30980925535485 4.20563
H 8.99355553298804 -3.32856711834460 -4.78773
H 9.52355426511727 -0.98715523846517 -5.33656
H 10.85281760497997 -2.25988812262607 -9.15986
H 10.47670717362389 -4.57945114126198 -8.59028
H 8.34544905419963 1.21613810728550 0.141201
H 9.69124578927551 0.76853694526522 -7.20598
H 16.03010080330672 -0.36362731286224 -3.56145
H 15.64371035598990 -2.44592531513377 -4.55712
H 11.57520431488070 -1.73615226341548 -5.03232
H 11.93783151513504 0.59297330382540 -3.93414
H 15.69954290608506 -4.13842723776290 -6.46924
H 15.70953274725030 -4.18703515160662 -8.33686
H 14.43461234349618 -2.16316325365874 -8.47142
H 14.42895086348753 -2.01981074054614 -6.69425
H 17.17385416338605 -2.01526961255337 -7.03255
H 16.79832975477001 -1.85750760568961 -8.73253
H 15.65457568650605 -0.04309041423845 -6.49344
H 16.98401066605759 0.31890359865579 -7.3287
H 15.74878043322909 0.20682181077699 -9.60328
H 14.36621442615397 0.06619844837682 -8.66762
H 14.92971704473721 2.15370488963996 -7.5142
H 16.48149311080468 2.33203355067125 -8.08909
H 14.85408019975844 3.76733457043137 -9.62955
H 15.53063281501647 2.45934612916498 -10.5791
H 13.06961288618592 2.70676161031948 -10.8166
H 13.45612195714657 1.14107255518103 -10.1438
H 12.83432035756274 2.30683097679970 -7.84375
H 12.43809713845449 3.68400714528868 -8.59467
H 10.68212033205208 2.11993436317640 -9.99873
H 10.29672711784347 2.37762241743201 -8.33189
H 1.87036230311156 -0.40380417761332 1.36643
H 3.42547409017836 0.58179263271769 1.40819
H 2.31618015802234 0.63370545253771 3.61275
H 0.84018996598129 0.93364874447819 2.86075
H 2.14010866498358 3.05819808206954 1.87084
H 1.59749689715632 3.17243978365900 3.59494
H 3.96416281838936 2.49142489192044 4.25291
H 4.26394184581804 1.99097470911330 2.71464
H 4.03960940725055 4.81426964107267 3.70042
H 5.48121985740231 3.98713302554614 3.25264
H 3.74617095805555 5.40404519461263 1.62752
H 4.04646972332915 3.84347705910911 0.826499
H 5.58518259663439 5.35969892607240 -0.163748
H 6.19882026489680 5.87819471627818 1.41166
H 7.14822567023218 3.39335640282632 1.62585
H 6.67582858131365 3.15324557185178 0.0122035
H 7.97732668113931 5.27854721637587 -0.616355
H 8.43101367646558 5.33941137596762 1.1248
H 8.90399564776522 2.98110952144783 -0.828214
H 10.17894612876248 4.24688374423068 -0.494177
H 10.44431330945146 3.53008705255223 1.73415
H 10.50381958705827 2.11935306168855 0.751915
H 6.49854433421278 1.27775301609255 -1.88893
H 4.56822721764620 0.97553882042686 -0.483365
H 2.58613030588233 4.20695065950919 -2.18955
H 4.40555409721295 4.48954472315452 -3.63395
H 2.10348720640000 0.78148866023261 -0.745195
H 0.69650125472944 1.36317562932324 0.109243
H 12.57758030130023 -3.02180082766717 -6.77475
H 11.83538514391265 -4.49982369751657 -6.1585
H 13.96800554259730 -5.61093165815991 -6.90259
H 13.20182001710807 -4.61483256801999 -8.26569
C 8.23468022176099 -0.42864879101837 -3.4093
C 6.94438625850040 -1.15451003957845 -3.71657
C 6.78204902101708 -2.35420321908374 -2.68174
C 8.00617497361123 -2.23006737478333 -1.79349
C 8.71985240981110 -0.96524742782892 -2.16751
C 8.62376267430066 -3.30746179903364 -1.17982
C 7.78627130640516 -4.53342581251867 -0.76427
C 8.03232127587505 -5.07313647670079 0.522337
S 9.15758619834562 -4.13878963451160 1.51048
C 10.39890938145899 -3.87311923184129 0.329956
C 10.05053878378727 -3.46685012258624 -0.946192
C 11.69468304374047 -4.08772423157967 0.731984
C 12.71369133935201 -3.74394210371675 -0.217437
C 12.35165165292496 -3.32885001682142 -1.48348
C 11.05125181240780 -3.20463475029837 -1.8721
C 7.01872293636347 -5.29559095764685 -1.63878
C 6.38140604619126 -6.48522038288441 -1.2249
C 6.63196539187952 -6.92939527222098 0.0470629
C 7.48274932697269 -6.29673645357363 0.955711
C 9.72230900414005 -0.18284436695033 -1.4767
C 10.10712300144298 1.05408003860225 -1.9871
C 9.41481514502192 1.66416920756044 -3.14914
C 8.53042948854657 0.88509864752215 -3.88286
C 10.18479644844589 -0.59549560053282 -0.0637473
O 11.05708415451242 1.86572512519152 -1.29129
O 9.80230803131923 2.95884303784872 -3.49865
C 5.37174678654803 -2.39527657457885 -2.20731
O 8.11377576219521 -6.88651994436218 2.11114
O 11.94715533895358 -4.57285295094540 2.01728
H 6.84837222817547 -1.46513026237258 -4.74815
H 6.19182738215851 -0.40196721446789 -3.57017
H 6.98198402765605 -3.25156688566166 -3.19456
H 13.70194309859019 -3.93805966653056 0.112496
H 13.14136787602174 -3.25552689370989 -2.17785
H 10.75096615537157 -3.00354574104999 -2.89067
H 6.95360776911273 -4.97589491068323 -2.63613
H 5.77847885790118 -7.12489896838395 -1.88611
H 6.17798473780797 -7.84433615012029 0.248199
H 7.82551189538043 1.26159208611719 -4.52767
H 9.41859296643675 -1.29765886242575 0.315168
H 11.15125360281627 -1.07260235504453 -0.105303
H 10.24435011794313 0.14570215609289 0.690989
H 5.23593678646124 -1.54322937795430 -1.55723
H 5.26081958924796 -3.31376976883989 -1.63814
H 4.63427799964109 -2.31562954287284 -2.9887
H 11.88492076910811 -0.06810840757207 -9.03559
