# Supplementary material for: A light-fuelled nanoratchet shifts a coupled chemical equilibrium
Source: Nat Nanotechnol. 2021 Dec 16;17(2):159–65. doi: 10.1038/s41565-021-01021-z (PMC8956507; doi:10.1038/s41565-021-01021-z)
Supplement: Supplementary file 3 — Supplementary Data Set 2. Gaussian output and xyz files for computed structures. [file 41565_2021_1021_MOESM3_ESM.zip › +1-protonated-sampled-sturctures/SRR/1-H-opt_196.xyz]

260   0
energy: -42.806506360062 gnorm: -0.415806
C 13.06728556270019 -1.08641714547033 -2.43055
C 14.14657512807082 -0.51926146193113 -1.4755
C 13.47425478971335 -1.12675267526208 -3.92602
O 14.43250908665371 -0.10916191058359 -4.32587
C 10.13232806771624 -0.21759127146782 -6.35908
C 8.96686509635009 0.75097662362613 -6.19082
O 7.67191385154201 0.30635327967940 -6.51204
C 11.01938761245939 0.13689967928438 -7.5567
C 11.59694046088702 -2.22413501207816 3.63544
C 12.60527959171663 -1.65284366003064 4.54074
C 12.47714544050442 -1.81863852694090 6.05871
C 11.68349938415581 -0.69466753731008 6.73194
C 10.16067198113053 -0.60295890880563 6.45398
C 9.30478632309800 -1.88983028491190 6.80572
C 7.73995744011518 -1.57978611623509 6.78158
C 6.84064694434095 -2.80441395528203 6.63804
C 5.40644610048605 -2.51712631368144 6.50425
C 4.74747465853515 -3.42249718531368 5.57599
C 5.19570301553303 -3.27904898788815 4.11879
C 4.63435761136754 -2.03226926107913 3.4846
O 5.08855961703071 -0.92664062337012 4.25393
C 7.70448237950391 -6.69113795452322 5.07914
C 8.46290086396351 -6.30681148065254 6.35835
C 9.84017360619480 -5.63326058200239 5.92503
C 11.05849453000211 -6.54700427752602 5.80168
C 10.95851290870103 -7.24725015314637 4.45934
C 12.17974784329207 -8.19453863913610 4.14153
C 11.94881802979276 -9.00905939353869 2.9342
C 11.43465258775418 -8.11378172468887 1.73937
C 10.80514815714223 -8.92027441305946 0.621166
C 10.02472640326828 -8.04146870265020 -0.400488
C 9.77454456276646 -8.75482511122883 -1.78354
C 9.25528506059214 -7.77072556097003 -2.81588
O 10.19212925465012 -6.78255708878787 -2.94084
C 6.36029467416322 -0.42842512602745 4.05305
C 9.95179977271097 -5.84428069025199 -3.98477
C 7.28719496903763 -1.04051248535904 3.12298
C 8.49741643620435 -0.38875918489629 2.96403
C 8.81853438087944 0.79280570705166 3.62157
C 7.90536214438588 1.35614590888143 4.52515
C 6.72534400144069 0.74970203156542 4.73882
C 10.86919129258566 -4.79107961605010 -4.10515
C 10.96559324927631 -3.96695215441149 -5.22166
C 9.92876827154559 -4.12657618004440 -6.19536
C 8.82069367181019 -4.98287456381319 -5.83101
C 8.86810330900638 -5.87604376301295 -4.82197
C 10.05919139926204 1.40779272097531 3.30311
N 10.72624562346070 0.87523234918930 2.32501
C 9.94615476999036 -3.56409875566428 -7.48546
N 9.06313422165263 -3.64319939427878 -8.52752
C 13.97520131698624 1.14987962074535 -4.78323
C 6.61302249193152 1.19494006633835 -6.10683
C 12.64694130076581 1.50242813523599 -4.53591
C 12.13872088973843 2.70542043692415 -4.99103
C 12.87150362543758 3.54253172821696 -5.86907
C 14.25015967981977 3.22606546096476 -6.02508
C 14.74562921088919 2.06541685949403 -5.42321
O 12.09819100984767 4.52958141668589 -6.54305
C 11.25906681568736 3.75358799518174 -9.17022
C 11.11688259089784 3.16906228973967 -10.587
C 9.65943580979986 2.93581172427865 -11.1357
C 8.87230711307722 1.84385256672366 -10.3425
C 7.36612806066369 1.83654869908791 -10.5958
C 6.78511126085699 0.47025301083702 -10.696
C 7.11978950355080 -0.40776245092509 -9.5008
C 6.82508313215735 -1.86542517453861 -9.71002
C 7.86629811394448 -2.66566785777385 -10.5064
C 9.18077691061338 -2.95625474458283 -9.77842
C 4.75105285323753 4.40662795492927 -2.7762
C 5.22385907491985 5.80489585042847 -3.28534
C 6.77002323843614 6.21172148837726 -3.00093
C 7.69250252318035 5.23179810405568 -3.88257
C 9.20489594986934 5.59433470352848 -3.88461
C 9.72974002431637 5.31813451926660 -2.42143
C 9.95823416032958 3.89160744450361 -1.88071
C 10.79369073626932 3.86308109096282 -0.46781
C 11.25491449528554 2.46439724794452 -0.0135412
C 12.05022252577898 2.56255908647707 1.25821
C 12.06467282488388 1.30923224822617 2.10425
C 6.58776883466873 2.54389979676238 -6.5445
C 5.59893463383153 3.35852306048285 -6.05462
C 4.63490177924990 2.84653941187178 -5.18175
C 4.68231105843304 1.53178425787290 -4.80254
C 5.69769542084653 0.66248771210032 -5.24787
O 3.56341175897394 3.65975431200663 -4.70831
C 3.47401787574720 3.84196741891306 -3.34809
C 12.77182483711322 5.16164153904597 -7.65271
C 12.73415779805082 4.21713413490218 -8.86785
H 12.86399146881132 -2.21855156686626 -2.11942
H 13.66663849318616 -0.21507418475299 -0.58297
H 14.90989618859005 -1.34903436227731 -1.2254
H 14.58125781203523 0.39378827426654 -1.91462
H 12.62640571848954 -0.97692032886419 -4.59254
H 13.79357197274522 -2.12845270789902 -4.23788
H 9.74944684467114 -1.21668329994100 -6.38894
H 9.18997571304767 1.69845448159203 -6.7701
H 8.93271013462914 1.01229641668330 -5.11336
H 11.36929707285312 1.17373090786367 -7.53728
H 11.94267330898059 -0.51788949212495 -7.62447
H 10.48814402618098 0.12837713038150 -8.48877
H 11.57689365844476 -1.60280080360663 2.74078
H 10.62675845334687 -2.15574100289915 4.14267
H 12.71431644328768 -0.60434888008937 4.39815
H 13.57758648349980 -2.00581709347774 4.18435
H 13.50984925324764 -1.90891982652395 6.51228
H 11.94695495205661 -2.75518840233774 6.33475
H 12.12932531496516 0.32306977367751 6.57408
H 11.73498415540863 -0.85508636186590 7.80006
H 10.11040996468636 -0.35662287268891 5.41878
H 9.77297706824088 0.35861959190353 6.85716
H 9.56839176977794 -2.31293961907557 7.69331
H 9.58662581063363 -2.74870052043956 6.1811
H 7.64706887607525 -0.91816279773669 5.92398
H 7.44694338102158 -0.90168262493421 7.57679
H 6.91521322557529 -3.47053898139433 7.47893
H 7.15346516133768 -3.42862139262933 5.75808
H 5.24518066880531 -1.41908135748704 6.30626
H 5.01484445542480 -2.66965034427176 7.51154
H 3.66719513473268 -3.35027838943062 5.67856
H 4.99455818945429 -4.43233529901807 5.92347
H 4.75062210042303 -4.14019315731995 3.51302
H 6.31287868814690 -3.26290621385385 3.993
H 3.48522466391377 -1.93379520868762 3.44054
H 4.98286400703159 -1.81175327795896 2.45525
H 6.76400785204906 -7.24413222430818 5.14548
H 8.25422996792395 -7.38384270903607 4.53909
H 7.87302235863122 -5.56019049033764 6.90534
H 8.58916566426588 -7.15291648109802 7.05366
H 9.58808431687537 -5.15777390479145 4.98071
H 10.16819184593577 -4.84600564480241 6.65312
H 11.97614885082277 -5.97951741932180 5.89857
H 11.12370277695602 -7.22763221795272 6.6585
H 10.09865681964100 -7.96235972664407 4.52886
H 10.75887946275833 -6.49223116964753 3.6741
H 13.06398293695936 -7.44737113805497 3.96676
H 12.50891999396874 -8.68301101083387 5.04747
H 12.83359951422366 -9.53833808521288 2.5138
H 11.29881616592733 -9.84721518325910 3.09509
H 10.73307748749085 -7.40104099529375 2.10121
H 12.26133094337882 -7.56849187560754 1.32179
H 11.63894502734084 -9.42586566552804 0.156376
H 10.20591812354788 -9.80021279181111 0.927356
H 9.05881636833585 -7.57859526150965 -0.0824635
H 10.73962441548993 -7.21816165256100 -0.597349
H 10.74755544847583 -9.16861736682921 -2.15958
H 9.05244372259708 -9.57067397263581 -1.67304
H 9.05339984985501 -8.18188474776410 -3.82267
H 8.33618674371103 -7.31534292669872 -2.51876
H 7.04689813659296 -1.92330017286801 2.53118
H 9.36497474835575 -0.74371488400471 2.41455
H 7.96118322155869 2.34403766044500 4.92606
H 5.94927291001684 1.14259850181433 5.39932
H 11.64525849232058 -4.71158363275338 -3.34316
H 11.78128112958702 -3.32764707253576 -5.44875
H 8.01557908196891 -5.10415758759081 -6.55171
H 8.10967638065137 -6.71971334393929 -4.79386
H 10.45287937046235 2.24654418999430 3.87056
H 10.88376098049016 -3.03960553875207 -7.7127
H 12.07102760101156 0.93896593099840 -3.85976
H 11.07930567275983 2.82448146609829 -4.90598
H 14.86958770993811 3.85885268466114 -6.5979
H 15.77619129063978 1.88102838234021 -5.63068
H 10.97629802980750 2.96446559807326 -8.4927
H 10.59267100446677 4.59250077884563 -8.99159
H 11.64953266907276 3.86519168027892 -11.2659
H 11.65354232555530 2.24582432948410 -10.5958
H 9.07263428116930 3.86710371282961 -11.21
H 9.71906717677927 2.61280679783323 -12.2287
H 9.38500745216741 0.95313750149055 -10.6963
H 9.16517903233507 1.99128217483030 -9.30529
H 6.79152725769565 2.42233123331723 -9.91169
H 7.27588205043152 2.41833685108410 -11.5356
H 5.73455095632210 0.53025762322605 -10.8255
H 7.22255958927805 -0.01481147017316 -11.5537
H 8.18152963945733 -0.30985894544984 -9.34778
H 6.60877655849751 -0.09974311204211 -8.60066
H 6.79364826124042 -2.27482123120069 -8.68462
H 5.83891238081797 -1.99726902825473 -10.1695
H 7.41759979625090 -3.63410676218050 -10.9107
H 7.97005542182420 -2.03897265196929 -11.3747
H 9.62529746551876 -2.04561667973975 -9.43354
H 9.90983860783700 -3.50775422130265 -10.3774
H 4.52002634436249 4.65263020688424 -1.67987
H 5.53016629530812 3.59249807210338 -2.86798
H 4.65645602367538 6.56513813649395 -2.78078
H 5.05793126614197 5.84829052436547 -4.3772
H 6.91204404796509 7.19065526378359 -3.37705
H 6.93171403903442 6.19814368592489 -1.88684
H 7.53363206775644 4.18470616406589 -3.64549
H 7.36815317736932 5.19888046480666 -4.95466
H 9.69349954271330 4.98855769932159 -4.65605
H 9.18439653776556 6.68069789119160 -4.08254
H 9.01658147838170 5.81113891575530 -1.69006
H 10.63230505020815 5.93356007791530 -2.22769
H 8.98603721324166 3.33719183960953 -1.74387
H 10.52078358206009 3.27632363573941 -2.56037
H 11.65645103262145 4.52316031676642 -0.6135
H 10.07839117028201 4.21787224472595 0.318446
H 10.26370310152871 1.96164307422728 0.209412
H 11.83626166552792 1.99094928852741 -0.781012
H 13.12729847920810 2.83191471889750 1.04743
H 11.81849515625926 3.47500382425584 1.81951
H 12.52920616224603 1.52336701593891 3.07871
H 12.65066852165106 0.49910912985794 1.73644
H 7.39530441667064 3.01016567044451 -7.13085
H 5.57655202143884 4.41248678598738 -6.28713
H 4.06707440102379 1.20597866394225 -4.00685
H 5.79636882665611 -0.38553242438300 -5.01273
H 3.16595091155963 2.85215114190896 -3.01254
H 2.66464620392555 4.53631531903216 -3.34885
H 13.77447332551870 5.56025153559093 -7.26758
H 12.17193961466072 6.06314186155980 -7.76952
H 13.00718024477847 4.76889516622373 -9.74614
H 13.41178576170165 3.30241866148125 -8.70918
C 8.26511705744187 -2.25281323147586 -3.39716
C 7.04368570015139 -3.04819853473443 -3.50511
C 6.86669867325841 -3.73314241271203 -2.19119
C 8.12316188277299 -3.42160985072599 -1.40084
C 8.90126048358568 -2.46659479493573 -2.17029
C 8.60930844475354 -4.22731125681838 -0.361672
C 7.75294961074898 -5.07423988306461 0.523488
C 7.85617379557541 -4.85723928235691 1.91027
S 8.96150247138333 -3.59783283247691 2.47846
C 10.26306216214854 -3.97590070387225 1.47251
C 10.07188946457655 -4.35337498345231 0.116562
C 11.53229166587165 -4.00289429038425 2.08228
C 12.57739121984491 -4.54850307761835 1.39633
C 12.41415381454475 -5.00598395245140 0.0859041
C 11.18224187880103 -4.93051714483107 -0.517547
C 6.96402861120382 -6.21451277951704 0.103637
C 6.20874663409658 -6.91141669069318 1.00651
C 6.40835195518966 -6.69453192146158 2.38327
C 7.21693562648775 -5.71010050740580 2.86583
C 10.05987409586609 -1.71411065193086 -1.76576
C 10.72927030469946 -0.96454013291306 -2.73628
C 10.14611699198110 -0.84479281992377 -4.09805
C 8.86470334819595 -1.50963018168928 -4.37567
C 10.51997500954885 -1.49777767067458 -0.429052
O 11.91664778427532 -0.25930401620200 -2.33609
O 10.83236453842671 -0.17475517736906 -5.14163
C 5.56798454051283 -3.26938309966216 -1.47564
O 7.39612291573251 -5.48102365390437 4.2564
O 11.81193988526642 -3.58653106372966 3.41937
H 7.05319003867343 -3.68808982021673 -4.39298
H 6.16503133774281 -2.41454883873246 -3.67747
H 6.83220022487980 -4.82917388940290 -2.38381
H 13.51637111269595 -4.49446495610219 1.80428
H 13.20058619235425 -5.67680630823184 -0.391972
H 11.09506961225862 -5.18400522465036 -1.54994
H 6.93502439358196 -6.55709113747938 -0.903964
H 5.54210338606355 -7.68900565332782 0.728415
H 5.96645266763479 -7.30345787066236 3.147
H 8.31791305244869 -1.51864354018795 -5.28062
H 10.87403736635394 -0.47055325013477 -0.256407
H 9.67976925254927 -1.59371685855535 0.258508
H 11.32575703871786 -2.16329901186282 -0.145139
H 5.68926604360363 -2.25116442143863 -1.04625
H 5.23887765246363 -3.93039019013410 -0.630322
H 4.77591550026620 -3.04776262394474 -2.2027
H 8.48837530295148 -4.48030810313403 -8.59085
