# Supplementary material for: A light-fuelled nanoratchet shifts a coupled chemical equilibrium
Source: Nat Nanotechnol. 2021 Dec 16;17(2):159–65. doi: 10.1038/s41565-021-01021-z (PMC8956507; doi:10.1038/s41565-021-01021-z)
Supplement: Supplementary file 3 — Supplementary Data Set 2. Gaussian output and xyz files for computed structures. [file 41565_2021_1021_MOESM3_ESM.zip › +1-protonated-sampled-sturctures/SRR/1-H-opt_197.xyz]

260   0
energy: -42.767103539437 gnorm: -0.467287
C 12.95793763735415 0.61415712807664 -1.64773
C 14.23991760271550 1.36062531796058 -1.4672
C 12.86418804899538 0.21049710779895 -3.13541
O 13.96665171563780 -0.66086331176853 -3.51502
C 10.23653782711203 3.66671350596107 -3.31873
C 8.78343783755880 3.97545059978224 -3.71889
O 8.27857436399861 3.16551718567761 -4.79822
C 10.72352454162859 4.11980968882182 -1.88318
C 14.11732555986756 -4.81375173962675 2.15893
C 14.50592954449313 -4.72808030431176 3.64126
C 14.63172887446787 -3.22045201100921 4.12388
C 13.18081344729821 -2.63454454935563 4.26905
C 12.34267078843942 -3.15873307666935 5.51652
C 11.38873336850674 -2.16399386886815 6.22322
C 10.39323167601114 -2.67393276951273 7.35622
C 9.56647752740114 -3.82213717821648 6.96609
C 8.47442664286302 -4.08892186351468 8.01307
C 7.75096675497405 -5.34978692824166 7.59412
C 7.13258862921782 -5.21279530105767 6.22085
C 6.03159244760454 -4.15731385138347 6.18622
O 6.42436163420540 -2.86658033220896 6.67667
C 8.52032347901106 -7.57991074755067 3.67599
C 9.79100683848663 -7.79789527762003 4.44341
C 10.89476194174135 -7.57357816475577 3.37933
C 11.02750145852156 -8.60838852771159 2.29243
C 12.18555207843930 -8.48028546359012 1.26901
C 12.14077512760044 -7.38522692791596 0.134919
C 11.25053763395451 -7.75151711693251 -1.06533
C 11.04425438748408 -6.58881936849074 -1.9668
C 10.01743076702382 -6.87925582759338 -3.14092
C 9.67012984755283 -5.58352295531417 -3.91029
C 8.72794983078365 -5.63830275049152 -5.00156
C 8.92756699570002 -4.49627578661293 -6.02557
O 9.01976296826816 -3.29300486714576 -5.24702
C 6.59040218078836 -2.09250672155314 5.44845
C 9.10597010141602 -2.14612862139387 -6.01779
C 7.17267167777363 -2.67867707068248 4.26648
C 7.36060505162262 -1.84954649313868 3.15778
C 7.24556289476964 -0.54099040280266 3.28737
C 6.78417169565233 0.04979941866732 4.50915
C 6.50827211360352 -0.67883993478029 5.61026
C 9.16376981696029 -2.14361140121041 -7.4221
C 9.17900502835276 -0.89506946758224 -8.03268
C 9.19438730499994 0.34323281501482 -7.29062
C 9.14973475422770 0.28412118310007 -5.91947
C 9.16282513252373 -0.95000792788957 -5.29417
C 7.44304769521145 0.27678299489411 2.0894
N 7.43177781079808 1.54103926649787 2.11965
C 9.26512701588815 1.55744216858231 -8.01896
N 9.22860593393329 2.73999078135201 -7.41774
C 13.69762978782365 -1.64776652730099 -4.47486
C 6.89699393961774 3.44812638731764 -5.06094
C 12.43646359129641 -1.80981459732598 -5.04235
C 12.14008853304866 -2.77772209564669 -5.97713
C 13.10834793480081 -3.71445248862480 -6.31521
C 14.37344742031101 -3.56748717722636 -5.70235
C 14.64498591279950 -2.59234773997725 -4.75866
O 12.86997859231967 -4.71746107028518 -7.35153
C 14.94707013645523 -3.33611286873432 -9.20654
C 14.68560172958685 -1.82633794493720 -9.33309
C 15.41111192039116 -1.10215687597486 -8.23467
C 15.34691760548309 0.37881212632125 -8.09435
C 14.28873673241228 0.91502067125268 -7.15528
C 14.60631108093570 2.43876034571525 -6.93672
C 13.39687719215175 3.25389847473425 -6.47797
C 12.06029766318482 2.90453782916726 -7.12532
C 11.28138049711615 4.15330089125728 -7.47203
C 9.90671460933320 3.88854992440006 -8.04333
C 0.48331336529578 4.64857871633705 -4.91942
C 0.14641887094942 3.82996877469983 -3.72823
C 0.69254460449976 2.32716496108312 -3.83956
C 0.35420619701936 1.52362558018069 -2.59093
C 1.06413104414259 2.10740705317403 -1.3721
C 2.54993124599886 1.93883999757835 -1.3202
C 3.05793126745627 2.67548137828283 -0.0595877
C 4.59527900465776 2.54171184333901 0.00440193
C 5.23821899259657 3.34469462712152 1.12569
C 6.75312480815882 3.58899868375047 0.970446
C 7.63470747143580 2.34641313008296 0.963762
C 6.14123510436529 4.66398915767390 -4.80584
C 4.77934812812790 4.78268472515401 -4.96219
C 3.99638674732449 3.63493207878873 -5.27309
C 4.69470334952315 2.45535221523983 -5.56963
C 6.02543188642189 2.37057085751478 -5.43837
O 2.60165229592873 3.47966280674699 -5.17584
C 1.96576349445866 4.75948717736683 -5.14965
C 12.65432376616292 -4.25096888089101 -8.72934
C 13.84291939091447 -4.26324029198249 -9.6421
H 12.93925890879206 -0.25116612430365 -0.990321
H 14.18392582745111 2.32210760410941 -1.8933
H 14.50424387094328 1.51962135760660 -0.391417
H 15.04342490887742 0.75959555759347 -1.85658
H 12.64510571164018 1.08184335262981 -3.84308
H 11.95659531322400 -0.36975176050540 -3.38681
H 10.85737843071972 4.10978526934761 -4.07305
H 8.83000683322391 5.00752919743694 -4.06516
H 8.11634962144022 3.91094418853080 -2.79817
H 10.35765047581727 3.41001461539427 -1.14704
H 11.81689474035932 4.10780619604863 -1.88954
H 10.36199500455599 5.06444395249290 -1.56109
H 14.44269973356885 -5.77589468064126 1.62635
H 14.63585709235287 -3.95814983606237 1.77615
H 15.48334664052104 -5.14236578961609 3.75388
H 13.79649491360051 -5.33273043641246 4.2262
H 15.26493255707085 -2.67150314159148 3.41675
H 15.27906543383297 -3.09884412939888 5.05576
H 12.72283331247942 -2.78252393281006 3.32655
H 13.19493188548424 -1.55990603410715 4.48791
H 13.07224315426946 -3.40666446557754 6.25494
H 11.85566071602534 -4.08475158271899 5.19471
H 10.74640626584218 -1.71436392005204 5.47844
H 12.09672803718402 -1.36316149083436 6.54326
H 9.79755333736469 -1.76015493145327 7.57333
H 10.94518256352829 -2.88045258653806 8.30483
H 10.19577921415282 -4.72851364777364 6.70385
H 9.00120979087375 -3.55682031725514 6.0205
H 7.79717672693755 -3.29407887114601 8.23801
H 9.04320523105742 -4.28638857620811 8.93106
H 7.01826973949243 -5.55493273156377 8.41188
H 8.42374526308993 -6.12100355379151 7.67345
H 6.64567783939485 -6.11664809754937 5.88723
H 7.86787876460323 -4.89748610281757 5.53935
H 5.27251345946483 -4.49234302193048 6.95504
H 5.57625809581386 -3.98690699975749 5.17926
H 7.60508626116796 -7.74825916377385 4.25177
H 8.33812737790613 -8.14538767404100 2.75974
H 9.88948562350003 -7.12789144640753 5.28524
H 9.85139438743106 -8.82068706802630 4.87471
H 10.77020765515954 -6.56944512438192 2.97233
H 11.84589586862558 -7.53533660755106 4.00393
H 11.00788970377554 -9.53482892393359 2.81233
H 10.07163717927001 -8.66276851183930 1.68284
H 13.08498067275664 -8.13392173723357 1.79527
H 12.52319858109719 -9.38058525019706 0.856935
H 11.64729323508941 -6.49436233142913 0.55482
H 13.12773857214268 -6.93267856905929 -0.0929883
H 11.80882723558029 -8.58624377329903 -1.54104
H 10.28743774693755 -8.22130194758027 -0.717713
H 10.75283023765925 -5.69279187828774 -1.37133
H 12.02996802105444 -6.25397160929477 -2.40353
H 10.36195514376797 -7.66583875572193 -3.75019
H 9.06755475722384 -7.26258481465338 -2.71433
H 9.36828341263869 -4.76542328435089 -3.28053
H 10.61153008884784 -5.22698810172923 -4.27579
H 8.77553919788651 -6.59060120968605 -5.61887
H 7.63323054647811 -5.56549620644253 -4.55762
H 9.87097047294237 -4.63732242874108 -6.5624
H 8.17888706286996 -4.42412216988189 -6.78135
H 7.29494882281710 -3.72123421297601 4.12298
H 7.93964694283125 -2.06740075588520 2.28449
H 6.56155869450180 1.12008319707788 4.4535
H 5.88880927593723 -0.24823235483284 6.3816
H 9.08894510869605 -3.07301441283359 -7.94297
H 9.31032534722184 -0.98369891861055 -9.10025
H 9.14658242730182 1.28545347756321 -5.46195
H 9.09693543909125 -0.98920986236200 -4.24649
H 7.60654728488146 -0.19528856170491 1.13024
H 9.32136081977228 1.50441746561892 -9.13958
H 11.74533256715291 -0.97844489465338 -5.00285
H 11.11974088522566 -2.97922230105809 -6.41136
H 15.04628710529531 -4.53861402415832 -5.67767
H 15.51587159239047 -2.45225650860970 -4.12122
H 15.20440242026428 -3.60153386286031 -8.14767
H 15.85348516583701 -3.59238963029156 -9.77383
H 14.85233544166345 -1.64138754928029 -10.4543
H 13.68006713327143 -1.61982409926025 -9.13186
H 15.16323504685647 -1.53837732502174 -7.22342
H 16.45905793785030 -1.42825336053723 -8.31417
H 16.34117098333408 0.77746941146196 -7.66537
H 15.30611238932948 0.89089402399609 -9.06111
H 13.30121020205062 0.68437385506420 -7.60421
H 14.30072092518605 0.33353198493521 -6.20571
H 15.57193436955661 2.45517667388040 -6.33444
H 14.92021203232518 2.89976907070181 -7.89583
H 13.24137591366732 3.18757169774790 -5.40024
H 13.72466608025744 4.31888903862409 -6.51603
H 12.14009672411080 2.31209257367135 -8.01807
H 11.42809556141684 2.21530618030374 -6.52235
H 11.12203544182759 4.62071005237371 -6.43612
H 11.91280519237763 4.89043796966964 -8.03285
H 10.05839287700746 3.69628950587012 -9.12561
H 9.28350968844942 4.78644598157909 -7.91345
H 0.13406117849754 5.69555042189688 -4.80698
H 0.09579013368551 4.23385116025918 -5.86922
H -0.91550705633849 3.77153591234438 -3.77805
H 0.45606228995428 4.33739071718979 -2.80318
H 0.17593513305583 1.89714771417248 -4.6598
H 1.78877884255533 2.29639054838577 -4.07747
H -0.72231915277719 1.33947069203434 -2.52961
H 0.66027925487995 0.44503283120128 -2.78316
H 1.01117236999999 3.23723180937653 -1.23106
H 0.55807599048011 1.67037034182022 -0.557362
H 3.04555099656290 2.37710784553552 -2.24968
H 2.84767376394312 0.84937169896531 -1.29323
H 2.71724871040632 3.73405410712286 0.0678383
H 2.66002450802440 2.13577980331604 0.803169
H 4.87575802189017 1.45601671696471 -0.0071827
H 5.01849193894276 2.98611681840612 -0.898318
H 4.81180162718207 4.32855444633807 1.05243
H 5.05109003530793 2.96751154842764 2.13041
H 6.91653882159492 4.34022114890344 0.129703
H 7.13720534541142 4.05314151923861 1.81672
H 8.74387054199129 2.53949650404195 0.764319
H 7.34300638259488 1.69804561647738 0.129761
H 6.73789033170999 5.53125082112491 -4.41191
H 4.35708366117499 5.75995675599348 -4.59651
H 4.13185551272803 1.59417382722790 -5.77067
H 6.51580090927790 1.38053039571871 -5.32842
H 2.15219998054505 5.31147598395322 -6.04436
H 2.44013938748922 5.39757168106553 -4.40541
H 12.40684254095711 -3.20897869953851 -8.60684
H 11.75842949858255 -4.84078517676727 -9.12044
H 14.21273288255408 -5.32887525704732 -9.58105
H 13.54039857957503 -4.02436013188725 -10.6662
C 8.07290637753596 -0.01571700283506 -2.14209
C 6.76548529901206 -0.67455082299045 -2.42858
C 6.65210031530650 -1.84362815192406 -1.41891
C 8.05190912556010 -1.89569173040854 -0.717766
C 8.73222366405145 -0.59598587435439 -0.986519
C 8.67728985528489 -3.04586919641852 -0.28228
C 7.92490799611814 -4.26267662762835 0.261877
C 8.47668202863620 -4.85816291797807 1.45968
S 9.90981076611183 -4.26247716071029 2.2799
C 10.74759175478480 -3.83395875200033 0.823964
C 10.15893406141788 -3.14046562546677 -0.269593
C 12.09660056918413 -4.07291820329843 0.894574
C 12.86266076538581 -3.51365034522223 -0.127483
C 12.30194381663601 -3.08933762125438 -1.32075
C 10.96696838926766 -2.86843590022964 -1.35858
C 6.83476075512726 -4.92917734925669 -0.35882
C 6.13841943453394 -5.91811333642931 0.336738
C 6.61018646036710 -6.31896976573500 1.61387
C 7.77457277256369 -5.91966132069709 2.15407
C 9.96195979404621 -0.02906078764044 -0.583197
C 10.57297787931898 0.89553145562200 -1.46482
C 9.95645638347025 1.36718842809788 -2.64286
C 8.68362580983260 0.85120172602339 -2.96336
C 10.57988352372500 -0.39173949619183 0.725279
O 11.84522789057505 1.35552343136324 -1.10333
O 10.58023716973845 2.30528296813971 -3.53388
C 5.42565745550592 -1.76259613676178 -0.430595
O 8.38001640112713 -6.22311012739490 3.45788
O 12.63531658773077 -4.66077293688536 2.04452
H 6.74495868055482 -0.99939568508335 -3.49103
H 5.95035932303062 0.06537869744902 -2.31243
H 6.72104228304940 -2.75694771400426 -2.05441
H 13.87152324519416 -3.57075905994291 -0.107931
H 12.99385032536768 -2.88079912129002 -2.16471
H 10.52443804858350 -2.36721342207130 -2.22828
H 6.54409558892255 -4.62701562370528 -1.34566
H 5.18460657610397 -6.33094079113473 -0.0599801
H 5.96266975755894 -7.10610992201038 2.10337
H 8.22500921012005 1.22049733340138 -3.87566
H 10.01188676583940 -1.22182943042582 1.1386
H 11.61274478277364 -0.72997665621061 0.589047
H 10.50095747781474 0.41246262972645 1.47873
H 5.14319884247123 -0.72602704931482 -0.147802
H 5.44674311467550 -2.43837440573582 0.429837
H 4.46320461078684 -2.13555456499592 -0.798762
H 8.67181709535719 2.92032691409930 -6.52738
