# Supplementary material for: A light-fuelled nanoratchet shifts a coupled chemical equilibrium
Source: Nat Nanotechnol. 2021 Dec 16;17(2):159–65. doi: 10.1038/s41565-021-01021-z (PMC8956507; doi:10.1038/s41565-021-01021-z)
Supplement: Supplementary file 3 — Supplementary Data Set 2. Gaussian output and xyz files for computed structures. [file 41565_2021_1021_MOESM3_ESM.zip › +1-protonated-sampled-sturctures/SRR/1-H-opt_198.xyz]

260   0
energy: -42.787514842079 gnorm: -0.462817
C 11.97618337015427 -1.71207166507243 -4.55423
C 13.15468374832060 -2.23285060278654 -3.73088
C 12.53758504912236 -0.99897560501502 -5.80595
O 13.30968819773020 0.14410881135977 -5.49642
C 8.65254171708579 -0.93621373735759 -7.00744
C 7.52324616642455 -0.13599327005583 -6.29508
O 8.10349261892051 0.81413821099385 -5.37533
C 9.39308505483870 0.00203533024385 -8.02727
C 13.38912991135538 -3.08808013496857 2.21487
C 12.90472726521136 -1.92544995000991 3.10874
C 12.69496884348918 -2.49615115700710 4.49534
C 12.69033822002721 -1.33520933830064 5.56399
C 11.60211802044065 -0.28578414346774 5.38951
C 10.20199877383687 -0.78331899970088 5.73421
C 9.16378235158727 0.34362969006587 6.03059
C 7.88001414988280 -0.23524857633083 6.63724
C 6.84944134477320 -0.79787390756139 5.60647
C 5.75818490898768 0.20644601078409 5.25049
C 4.70534112980908 -0.66606636341371 4.46585
C 3.99853501836865 0.11773814246510 3.38094
O 4.70194508719471 -0.21735303278798 2.2032
C 8.33706293046058 -4.68687678988600 6.00475
C 9.67351538776573 -5.18347744583867 5.57622
C 9.92329649035136 -6.61887662123030 6.00491
C 11.35408846964585 -7.01488344805875 5.61019
C 11.74742770415904 -6.88015716548101 4.15459
C 10.82110067849599 -7.78945934134091 3.25633
C 9.90038804380793 -6.93948843874232 2.3951
C 8.99622712684019 -7.83375460863824 1.54331
C 8.27251676914083 -7.08376738268930 0.43433
C 7.36718191515102 -8.03667313363654 -0.397207
C 6.85394921468662 -7.28615666293610 -1.57377
C 7.30374571785579 -7.92755421601067 -2.87924
O 8.71503973788774 -7.97533758033748 -2.90397
C 6.02250848705514 0.31752966928557 2.10363
C 9.49890340734769 -7.19755522258473 -3.77444
C 7.03367187151090 -0.61603498050950 1.86228
C 8.34443644458819 -0.17672598813933 1.72875
C 8.63701997586925 1.15688179037581 1.71334
C 7.58696841537773 2.07696093763731 1.91409
C 6.29292329858160 1.69534277614345 2.13441
C 10.85048111036985 -7.57085527892011 -3.88934
C 11.68461670694771 -6.75498118442500 -4.57713
C 11.23364887024651 -5.61394307905887 -5.21884
C 9.89863895094622 -5.11129974429019 -4.99396
C 9.04047934483791 -5.96437474619483 -4.2896
C 9.99113022643730 1.53995419458632 1.24554
N 10.92642743815470 0.71842470276281 1.07929
C 12.11571895381518 -4.85370753619988 -6.03682
N 11.78082166472779 -3.95887382964729 -7.00159
C 12.54635866953004 1.23732406112536 -5.40836
C 7.26610386790285 1.09800248661347 -4.27099
C 11.13037041581055 1.35987138292657 -5.27833
C 10.46832214577294 2.60500399598053 -5.20685
C 11.25011669915224 3.73493398201033 -5.30961
C 12.64520190766604 3.66439013613022 -5.22251
C 13.26106132310520 2.37585776565030 -5.26959
O 10.61740321875668 5.03648407638231 -5.41173
C 11.07785256242175 3.65673850050843 -8.34419
C 10.81153997686437 3.38247399257499 -9.82636
C 11.30199390317822 1.98960309413087 -10.191
C 10.73615805820248 1.49503754825128 -11.5777
C 11.43187264791020 0.20472663994019 -12.1368
C 10.73655093878656 -1.06617471237821 -11.3912
C 11.71145882371268 -1.82166529894512 -10.4806
C 11.13743889636600 -3.15896580226209 -9.97565
C 12.29591935222381 -3.99484204899945 -9.45657
C 12.70164765245271 -3.57414661362797 -8.06303
C 3.88130950801528 3.72494477193995 -0.156468
C 4.63607264979617 4.71281449160378 -1.03655
C 6.14179132825507 4.51896705674612 -1.08995
C 6.71002490574207 4.68547772909148 -2.42786
C 8.24697999463999 5.06119706384857 -2.62983
C 9.23595572373747 4.44246205054800 -1.63778
C 10.72114113487944 4.66299061659579 -2.02621
C 11.68024716018431 3.69690056715665 -1.20052
C 11.35227303759685 2.15262088649584 -1.55602
C 12.28462813190577 1.13375607129117 -0.92937
C 12.18948112109245 1.14242709845859 0.683519
C 5.87811009625805 1.47678040583071 -4.40891
C 5.13898201232911 1.59818446284829 -3.29243
C 5.63306202008359 1.46592837347201 -1.96761
C 6.94228529242737 0.94287414891331 -1.86327
C 7.74163909162262 0.84104786370338 -2.9919
O 4.94465875867655 1.55309469117075 -0.763092
C 3.74629949091029 2.29996289452720 -0.76983
C 11.11776955203564 5.69951514693148 -6.55048
C 10.68647096141539 5.09065977362988 -7.90633
H 11.40773572509226 -2.54663149619341 -5.00603
H 13.74796106852162 -1.37185466100872 -3.41913
H 12.77236612545869 -2.36297333690176 -2.68059
H 13.79902466269107 -3.00869159267932 -4.0919
H 11.67429552467924 -0.64837993506588 -6.41798
H 13.20006531240801 -1.73370624631653 -6.39862
H 8.25757067330152 -1.77832826807347 -7.65672
H 6.83861017464245 -0.81562162698942 -5.81337
H 7.01336119694938 0.45404986592185 -7.02549
H 9.49950330882080 0.95472169860901 -7.4851
H 10.28278763406673 -0.51014291317696 -8.40291
H 8.72417105324652 0.19087093532730 -8.94694
H 14.46154433591533 -3.40321978021622 2.48613
H 13.48967796671668 -2.68648716069069 1.15874
H 11.91287783307549 -1.54250066180823 2.75681
H 13.62955704520894 -1.06267338535256 3.0435
H 13.43257078517965 -3.32268269616477 4.68926
H 11.71713058871490 -2.97546258748453 4.49078
H 13.66761379914408 -0.90275778127516 5.53031
H 12.65938892825785 -1.72679684336509 6.60368
H 11.53083429174333 0.14904622818274 4.40683
H 11.92506422997372 0.58999151252059 6.01197
H 10.20351495756459 -1.23991697349725 6.74759
H 9.82606155473438 -1.55101820690705 5.0298
H 8.93989712507542 0.75115975487036 5.03243
H 9.61702615030323 1.12330544072762 6.695
H 7.47114134220269 0.56198864931361 7.325
H 8.20589007570388 -1.08033491909343 7.30613
H 6.39204246181811 -1.67391726903222 6.02151
H 7.25250753977323 -1.18240253121060 4.68441
H 6.03889926227320 1.06509096985144 4.63648
H 5.46151150987386 0.75744233149475 6.18144
H 3.92098175455321 -0.93784140447503 5.18383
H 5.03170985301367 -1.62353474664890 4.06089
H 3.81789132718013 1.26192883530219 3.48588
H 2.97739768860485 -0.35805150184327 3.34639
H 8.26764816290731 -4.41139459412110 7.04819
H 7.51334564592177 -5.38351953571941 5.83918
H 9.79192269448139 -4.97416086462832 4.5733
H 10.42550134284814 -4.62271030342244 6.13307
H 9.78819063884007 -6.75817744623817 7.13357
H 9.17295395480800 -7.26382648862569 5.54795
H 12.04830531308385 -6.34229147032346 6.22284
H 11.54635097606424 -8.08411581079841 5.82283
H 11.55382348073446 -5.85674738982161 3.80612
H 12.80543198878378 -7.07707358107700 4.03439
H 11.41046854417210 -8.41343711287347 2.65137
H 10.28773779838110 -8.57587682954494 3.85161
H 9.29974061697768 -6.20483586948061 2.91373
H 10.52816614305712 -6.37944382780422 1.73986
H 9.53275094931179 -8.67778876533280 1.07662
H 8.24004320608855 -8.32061351232032 2.18468
H 7.66557854646362 -6.26773657275102 0.803373
H 9.10015444179123 -6.71399117785663 -0.305475
H 7.92878789529938 -8.97872518549595 -0.800158
H 6.62889860017739 -8.42048686306897 0.282833
H 5.80503086577247 -7.31644578158852 -1.53649
H 7.19753799358848 -6.27124991852693 -1.60424
H 6.89549210182063 -8.94461082293385 -3.08189
H 7.00372328607186 -7.47268378363480 -3.83371
H 6.66163413154703 -1.64391668385103 1.77388
H 9.18374616137369 -0.88277272976553 1.80185
H 7.80958293721347 3.12890290714214 1.93898
H 5.45803658103561 2.35888679536280 2.24014
H 11.16514287596502 -8.47561010672355 -3.37209
H 12.71144554848225 -7.10910873138445 -4.83003
H 9.45900748590530 -4.24225461342239 -5.54709
H 8.02000737400877 -5.52838323322547 -4.12549
H 10.20040041039243 2.60224285904458 1.07072
H 13.05565134326540 -5.26544073117603 -6.15154
H 10.50634621515782 0.48615226565992 -5.29136
H 9.40365996062806 2.60478450670968 -5.21286
H 13.30999961273972 4.48005638104340 -5.24966
H 14.28124876680140 2.28759235265742 -5.04086
H 12.14614499485800 3.47490034921906 -8.14721
H 10.57091323210881 2.90801608508328 -7.62987
H 9.77542909209091 3.36243274576483 -9.82453
H 11.11420100545219 4.17265639614739 -10.5348
H 12.42726771830760 2.01909615816189 -10.2595
H 11.05244160306955 1.22705542819621 -9.40744
H 9.61319833119426 1.51584292197047 -11.6146
H 11.00174090671309 2.36606391291855 -12.2828
H 11.38036736877976 0.16883976798733 -13.1797
H 12.44801762541511 0.32582585891947 -11.835
H 9.95070704865181 -0.68069229540801 -10.7125
H 10.20855990502990 -1.70653289621838 -12.1493
H 12.56347169592864 -1.95433949583444 -11.0801
H 12.07214445619927 -1.22675621129561 -9.59821
H 10.32967055791759 -3.05864043401791 -9.18561
H 10.60957345415125 -3.68021880844858 -10.8007
H 11.96225919790476 -5.00502476036710 -9.38758
H 13.17597608449850 -3.93836126433189 -10.0989
H 12.83118069867388 -2.49239610120721 -8.19486
H 13.67185046993251 -3.97185786997430 -7.70633
H 2.93588160379352 4.16229332079545 0.128636
H 4.34375913239388 3.61322723204730 0.783446
H 4.36655508349567 5.67893974838784 -0.632378
H 4.30766368121953 4.61030758844227 -2.10121
H 6.63405129881386 5.27869561816675 -0.356762
H 6.34068617478669 3.54697053329470 -0.650183
H 6.37448481736962 3.88049920874029 -3.10193
H 6.22723587961218 5.55739648970020 -2.92181
H 8.54241681452668 4.75325476020093 -3.63615
H 8.40212772565182 6.14651129713231 -2.62506
H 9.00073431194525 3.39344697885603 -1.63707
H 8.95049775852333 4.81525393779004 -0.649857
H 10.72943018772239 4.37537065504737 -3.08943
H 11.06599872572011 5.68964153356585 -2.0237
H 12.75780234535031 3.82305554155488 -1.4828
H 11.71028904342822 3.95348528827384 -0.135355
H 10.35431416894126 2.09476564377617 -1.20669
H 11.30056742430038 2.07604861975393 -2.66555
H 12.15688994622041 0.12323266082918 -1.27249
H 13.42273940851365 1.28906218773014 -1.24102
H 12.47624070315777 2.11342801237182 0.975124
H 12.89737788269079 0.39245951221991 0.997585
H 5.34338272045364 1.60208696709738 -5.35275
H 4.16640145739084 1.90007666194657 -3.30044
H 7.30752646579394 0.89909251362519 -0.805747
H 8.72023664753959 0.49105083688102 -2.98421
H 2.94969350279529 1.73905260921760 -0.199255
H 3.34366344511002 2.40555785253805 -1.77135
H 12.22425725830309 5.74741556278691 -6.48142
H 10.88003844559164 6.71586040410882 -6.45836
H 9.57686660477948 5.23755827159587 -8.03115
H 11.22846474161157 5.73429411689180 -8.61148
C 7.49139161351700 -3.12428351891470 -3.2982
C 6.05798497526410 -3.41622849312944 -2.92496
C 6.01015715283452 -3.35837721283172 -1.28225
C 7.53032024566171 -3.07626838166860 -0.92522
C 8.19842831006670 -2.66751410701712 -2.15504
C 8.13552168396856 -3.54661032516830 0.261449
C 7.43430089082145 -3.69675781294490 1.55391
C 8.16384530001213 -3.45487563611285 2.82819
S 9.86616647072394 -3.11864876310104 2.83058
C 10.36227610759612 -3.87940903672224 1.33834
C 9.52396691935043 -3.93759350035765 0.200648
C 11.65753168687816 -4.44747652324355 1.27821
C 12.07963699927200 -5.01390660898017 0.0930875
C 11.33901003639473 -5.00020026065570 -1.04749
C 10.07190661637722 -4.48653489232175 -0.985511
C 6.11544439202101 -4.25027597924837 1.68598
C 5.56480320624164 -4.64393798125715 2.89303
C 6.26929732317256 -4.39025620410404 4.02605
C 7.50988949094998 -3.73012586432200 4.06011
C 9.35225658820232 -1.95531402112958 -2.34175
C 9.75009796270770 -1.60933160619052 -3.67771
C 8.99256981692050 -1.94909978819588 -4.82046
C 7.87252845809434 -2.71688954425897 -4.58226
C 10.05592337895347 -1.30471502652399 -1.1069
O 11.01527546225667 -1.00562134204186 -3.84425
O 9.48933943894670 -1.60111627847692 -6.05111
C 4.92754245829085 -2.46519491285855 -0.740724
O 7.96799922197141 -3.44500628907096 5.3703
O 12.62959089319341 -4.30716721089069 2.33617
H 5.82141914733878 -4.30145163576176 -3.50536
H 5.40926452598603 -2.60176927346080 -3.29023
H 5.72765434145747 -4.38015868244088 -1.11963
H 13.09728337847311 -5.44184630173288 0.0771864
H 11.66310177807348 -5.30286734469055 -2.00829
H 9.48983023889924 -4.58853956677209 -1.90672
H 5.56531324295518 -4.31223748616056 0.780748
H 4.58742926350114 -5.14733973495836 2.91554
H 5.86130551683917 -4.84577167202315 4.87582
H 7.14041270168791 -2.81688321087214 -5.38194
H 9.74792544938478 -1.77277603214393 -0.201143
H 11.15896810277930 -1.27106230332218 -1.17718
H 9.85538420567814 -0.24681535706043 -1.03467
H 5.17661274519262 -1.46943708533973 -1.19585
H 4.97724109168838 -2.39011170662964 0.347513
H 3.98373928907009 -2.87181538472078 -1.18318
H 10.93718263696765 -3.43491172060884 -7.06748
