# Supplementary material for: A light-fuelled nanoratchet shifts a coupled chemical equilibrium
Source: Nat Nanotechnol. 2021 Dec 16;17(2):159–65. doi: 10.1038/s41565-021-01021-z (PMC8956507; doi:10.1038/s41565-021-01021-z)
Supplement: Supplementary file 3 — Supplementary Data Set 2. Gaussian output and xyz files for computed structures. [file 41565_2021_1021_MOESM3_ESM.zip › +1-protonated-sampled-sturctures/SRR/1-H-opt_199.xyz]

260   0
energy: -42.778894371071 gnorm: -0.449175
C 13.08810404469214 1.55550614919508 -1.93501
C 14.02027893912704 2.72886488647262 -2.09288
C 12.68890422195783 0.84009367004409 -3.2633
O 13.84007441548329 0.25765403224983 -3.91452
C 10.42014805439881 4.49656995066005 -2.75201
C 9.00112511047569 4.87217686140930 -3.00204
O 8.53816834319587 4.58816952218019 -4.33733
C 10.73017386534676 4.83238204809848 -1.28827
C 14.04750999229129 -4.54046962035365 1.77472
C 14.59443664969978 -4.36130538209458 3.20524
C 14.66005820394608 -2.84186843397948 3.71124
C 13.39703252274764 -1.97985840407666 3.64664
C 12.42912951528810 -2.39545362302898 4.69175
C 11.01821379069608 -1.74113796751113 4.64954
C 9.96282800774512 -2.18371595052623 5.65844
C 9.48867385205706 -3.65518966501682 5.53789
C 8.41668027418993 -3.95902664285399 6.57762
C 7.58603344921527 -5.33842532359585 6.56008
C 6.91042540346036 -5.68324663295608 5.26849
C 5.52732356876247 -5.11346826341694 5.09742
O 5.41780081173469 -3.74350575508231 5.47515
C 8.13912528786455 -7.82220169217241 2.17069
C 9.29162443514282 -8.26238190055486 3.23416
C 10.70543946090787 -7.83429708028942 2.78498
C 11.17633356941866 -8.87212420904993 1.75063
C 12.36925672241954 -8.25895320957500 1.03383
C 11.92096009008002 -7.08317468306479 0.216027
C 10.76331527399268 -7.26344425516483 -0.808495
C 10.52181275410019 -6.08525890142689 -1.74308
C 9.27151545025191 -6.25103740696746 -2.59835
C 9.08217333793182 -5.13153856808174 -3.66504
C 8.03305690318749 -5.56474454428567 -4.70819
C 7.73255105962300 -4.45571695205447 -5.71702
O 7.50929660224302 -3.25766060405186 -4.97363
C 5.98388294196167 -2.78168869123881 4.62355
C 7.98181848190677 -2.01176642135395 -5.46261
C 6.56319770421878 -3.05725631587340 3.39281
C 7.11671312487368 -2.02531742566340 2.59729
C 6.88830727147997 -0.67127687286414 2.94102
C 6.37380463172389 -0.41614812790340 4.20823
C 6.08170643714413 -1.45022298412173 5.04968
C 8.03864608991044 -1.68777764810022 -6.82837
C 8.46650246758434 -0.42561557614257 -7.22428
C 8.99799457573932 0.49720320079238 -6.31321
C 8.81813867821769 0.20818544153856 -4.97232
C 8.43387171509471 -0.98932219448538 -4.56795
C 7.27218806777598 0.35787421698498 2.02835
N 7.08823393093308 1.56145929981636 2.28994
C 9.69453831931119 1.58520215488581 -6.85066
N 10.34288009971394 2.40988479163559 -6.02382
C 13.44924206491293 -0.93819088658128 -4.61608
C 7.23460280036275 4.06077177635979 -4.34509
C 12.27692703574762 -1.20163782280995 -5.34572
C 11.91613694552401 -2.48920208465788 -5.7696
C 12.72953426366544 -3.56981634038924 -5.56798
C 13.90784934884501 -3.30165620907657 -4.86231
C 14.19776808261971 -2.06762421564871 -4.31039
O 12.37799770921171 -4.83709007742249 -6.05644
C 14.65436610487527 -4.57732024301275 -7.64264
C 14.39162360192402 -3.26259000067895 -8.32228
C 15.50898195572442 -2.24412600225182 -8.42921
C 14.92944537306191 -1.01020745637201 -9.07067
C 14.62510061099607 0.05290201708089 -7.95675
C 15.01531760219227 1.51771204054695 -8.29038
C 14.43175092318942 2.46371961881514 -7.17965
C 12.93398535332540 2.50637489775721 -7.22094
C 12.45633449919039 3.58394379298203 -6.29997
C 10.96177070255689 3.63847286132016 -6.50319
C 2.07942175621789 -0.03560058031932 -4.57134
C 1.21805511554203 0.55319554701869 -3.37865
C 1.92649997705293 0.45192378996585 -2.07478
C 1.15930676020405 1.11100218148078 -1.00459
C 1.47085537858315 2.67655233174069 -0.893776
C 2.90623323717094 2.97205105242494 -0.262394
C 3.35776990925060 4.45643478060417 -0.171554
C 4.92458267067119 4.70301777485698 0.172103
C 5.42935004047455 3.73237030268900 1.25018
C 6.95528308565757 3.93419775645097 1.55463
C 7.59253527901125 2.53072433855384 1.55781
C 6.16129222030673 4.40968526855667 -3.62877
C 5.08407081568308 3.55244641253078 -3.5259
C 4.93393078183997 2.34597876822191 -4.24814
C 5.93489246749613 2.08583036568242 -5.15332
C 7.09375217134717 2.90076267177341 -5.15105
O 3.86520946961367 1.54051487446761 -3.97064
C 3.22534067417352 0.92540821587882 -5.10559
C 12.21468198851593 -5.00668909821069 -7.42275
C 13.50404775691869 -5.54921647464506 -7.94577
H 13.53566610250416 0.67149843525702 -1.47779
H 13.49882587938421 3.62060737357105 -2.31498
H 14.48175777122915 3.06477152037289 -1.12467
H 14.70636593245924 2.46690497168356 -2.86462
H 12.22734074038940 1.53567664602240 -3.91959
H 11.96130992800955 0.05545829926953 -2.98054
H 11.07137612219690 5.08704692655255 -3.41831
H 9.06162351464096 5.94560635266369 -2.81558
H 8.29361633743331 4.49840634882521 -2.1884
H 10.12928318694756 4.27637708715176 -0.54336
H 11.83250711167139 4.86125197979250 -1.07613
H 10.39240731734705 5.86378381336155 -1.35431
H 14.12295992818721 -5.59334536182531 1.37886
H 14.52947004840239 -3.93028128609493 1.0445
H 15.62287841224225 -4.68711047601800 3.16721
H 14.10466372850371 -5.00228019669324 3.92359
H 15.42519492879633 -2.39282021357820 3.05485
H 15.13528866221023 -2.86474370316519 4.70213
H 12.94543606723046 -1.87899649949426 2.69563
H 13.72448591171717 -0.93573126448432 3.87524
H 12.96764789860876 -2.21683303762228 5.65618
H 12.26941302398071 -3.45269783903462 4.63431
H 10.56508039721140 -1.94425818172291 3.64919
H 11.12950336282222 -0.69390532842678 4.59366
H 9.07555259566243 -1.56841344412034 5.67364
H 10.42634633851650 -2.06288341549480 6.58974
H 10.28966528909803 -4.39915260855958 5.72391
H 9.07053147904514 -3.81702381927231 4.53201
H 7.65646556553001 -3.17298906743083 6.51484
H 8.93176021725510 -3.82814199990762 7.52527
H 6.81412890508141 -5.29889411069467 7.34185
H 8.21503135789130 -6.12829089693928 6.96328
H 7.09685692213204 -6.80379692288642 5.03247
H 7.55600589779526 -5.36290244178733 4.33699
H 4.74092161221518 -5.63646916417734 5.6577
H 5.19510828424744 -5.29773645385379 4.0693
H 7.17758589799578 -8.17915282052919 2.5984
H 8.36777080544356 -8.18602339030921 1.21552
H 9.01107521373949 -7.88715003814826 4.25483
H 9.25754878306530 -9.35172824008618 3.39876
H 10.76687451878406 -6.92388317621951 2.19952
H 11.39232367466630 -7.65186135636988 3.62389
H 11.38817351173678 -9.85544316228661 2.11658
H 10.35663856935338 -9.02987745238907 1.02278
H 13.25555176610558 -8.03921593489201 1.67482
H 12.65694113429954 -9.06629944027344 0.302756
H 11.79878605778456 -6.16004701954753 0.838837
H 12.89461641007935 -6.80626365227227 -0.231019
H 11.01281691263858 -8.20562390019080 -1.41229
H 9.89022276419087 -7.50025923135786 -0.158974
H 10.33735963391816 -5.20834233726556 -1.09697
H 11.41455243784450 -5.80187771373398 -2.28151
H 9.36951496709576 -7.20732761191378 -3.21265
H 8.38150420572672 -6.35867978614823 -1.96927
H 8.77171066722233 -4.18004215283732 -3.2027
H 9.99701158708262 -4.88755108940154 -4.21867
H 8.38238905308001 -6.38025274089045 -5.40246
H 7.14119529025297 -5.93232601695764 -4.20472
H 8.54470013415219 -4.37170375481282 -6.43191
H 6.84201937293070 -4.59334415101975 -6.27625
H 6.53685316561027 -4.07102663079066 3.08634
H 7.61879635074326 -2.17412164925701 1.65834
H 6.41564999108272 0.59709528118796 4.49133
H 5.66285182710581 -1.15142170099936 5.97033
H 7.60906700505425 -2.32752153949318 -7.57607
H 8.33300842891848 -0.18054706115180 -8.21068
H 9.18016270094769 0.92126116850779 -4.22852
H 8.49046624767958 -1.41658114714650 -3.59026
H 7.65702221436982 0.10019662826708 1.09792
H 9.84131206148508 1.71229667282133 -7.90544
H 11.51537537778710 -0.43567046689131 -5.42295
H 10.97017321738656 -2.76325084697670 -6.20737
H 14.59763604368226 -4.13939173418233 -4.54945
H 14.99534941336583 -1.82416320803420 -3.68433
H 14.83445093399888 -4.48002357888674 -6.56209
H 15.60994933742162 -4.95042232919549 -8.05513
H 13.96424296727820 -3.38847379910020 -9.36467
H 13.53514582219571 -2.85457311545705 -7.80468
H 15.94526085076940 -1.97881078108213 -7.40723
H 16.48716216707291 -2.54127154643930 -8.88029
H 15.77938411419319 -0.62588175786628 -9.69022
H 14.07530976550201 -1.28923650193002 -9.69978
H 13.61651928546160 -0.11288041005029 -7.53953
H 15.21038129496863 -0.20320691933264 -7.10574
H 16.13202245518486 1.71235076403976 -8.43604
H 14.51680609585888 1.69975924714798 -9.31168
H 14.72891273352470 2.07659950474558 -6.18793
H 14.90615006391375 3.44799157165466 -7.2496
H 12.52689245815623 2.74914672376985 -8.25717
H 12.46320788976730 1.52246787466332 -6.92733
H 12.71540021504631 3.52038096138015 -5.21967
H 12.93139792388246 4.56955976337090 -6.52077
H 10.78182361892378 3.84098109564955 -7.55239
H 10.66846275253283 4.42806806421046 -5.83363
H 1.45308520375826 -0.34171971286690 -5.38401
H 2.48151886776468 -0.96720318511138 -4.1427
H 0.25309742607177 0.06560225259647 -3.29624
H 1.01903305441935 1.56511705074997 -3.60213
H 2.11375653949687 -0.59837748869800 -1.81939
H 2.89362905407893 0.96014781144626 -2.17295
H 0.06904953657577 1.04762983609334 -1.29802
H 1.27596814324187 0.53760894450710 -0.10037
H 1.39065228964720 3.07868510485638 -1.94059
H 0.64482478791942 3.15985152931292 -0.378955
H 3.63186699988979 2.28752290522648 -0.768666
H 2.88498589484604 2.68992080908716 0.821862
H 2.97721672550091 4.82619130377496 -1.19012
H 2.76595611554987 4.95826843005103 0.53319
H 5.55914873610026 4.64591596681948 -0.743964
H 5.01958054662821 5.74084348287786 0.490828
H 4.73884647621968 3.85867889171593 2.06735
H 5.10103459959932 2.65897104428370 0.98729
H 7.43876117134788 4.62672717238040 0.864342
H 7.11261762491107 4.40987455486948 2.51399
H 8.63967279288917 2.47776828956638 1.62433
H 7.44672011248527 2.15410997420451 0.530886
H 6.23146590542136 5.30410344551088 -2.90455
H 4.38519022043464 3.63968425229038 -2.73348
H 6.03957486662133 1.13113720776120 -5.6463
H 7.91236522043090 2.75351545982035 -5.79912
H 3.93190074718011 0.43608956893789 -5.81902
H 2.84667045245601 1.78722602549191 -5.60723
H 11.97683417305765 -4.12998649966724 -7.99077
H 11.40962305223584 -5.72597937703122 -7.5538
H 13.70281160794334 -6.48192502745889 -7.43312
H 13.41276894671671 -5.83749100199567 -8.99824
C 8.23567339763538 0.65661552873170 -2.10747
C 6.78745444179858 0.19824759953079 -2.46589
C 6.66139054375619 -1.05667199382064 -1.48887
C 8.14751848295504 -1.41443992625987 -1.05886
C 8.89601008168782 -0.16025162866189 -1.19627
C 8.62509757731757 -2.69416724285665 -0.782763
C 7.81066151439535 -3.81660700522465 -0.214193
C 8.29987492896698 -4.57394707628667 0.837563
S 9.73991492126059 -4.06827396197610 1.74011
C 10.71273361949973 -3.45462928607600 0.389909
C 10.03661271120710 -2.82248507432487 -0.712824
C 12.13733233628676 -3.51311054582780 0.44578
C 12.84700751000726 -3.04462354067862 -0.623552
C 12.21251174061960 -2.44989009951093 -1.72656
C 10.84847652125560 -2.33448418525024 -1.79557
C 6.62381907975777 -4.17111033649679 -0.851097
C 5.91996459440842 -5.38217370210504 -0.475097
C 6.40963616681325 -6.09806815827116 0.590339
C 7.58204184227306 -5.73381204354489 1.21891
C 10.04718624312576 0.32614749963153 -0.700397
C 10.68522077850793 1.37046571591688 -1.3929
C 10.06123219680412 2.15491095571348 -2.42996
C 8.73464477341853 1.81722884193026 -2.53816
C 10.65511992457341 -0.09421936387077 0.600009
O 11.97750662224631 1.85219108180181 -0.991275
O 10.80135769225380 3.17830471173407 -3.04248
C 5.54438855013983 -0.89473012402172 -0.470058
O 8.17352217803893 -6.40916043155292 2.28279
O 12.67534336846912 -4.17048950057505 1.58294
H 6.68750109093472 -0.10318772764636 -3.52546
H 6.06824587458519 0.92938212820898 -2.21463
H 6.37127086473686 -1.79045626912134 -2.16683
H 13.91211315562936 -3.20888238659763 -0.649255
H 12.81085984406410 -2.06130952480419 -2.54412
H 10.46267377632799 -2.05641135224307 -2.72427
H 6.28698900937733 -3.45507625866988 -1.60794
H 5.10987994075299 -5.70529931676661 -1.07432
H 5.85938674404113 -6.96006524376325 0.933718
H 8.08123668701695 2.36556756284084 -3.17119
H 11.72379489201510 -0.06745012651834 0.43909
H 10.39694602034414 0.67408968898446 1.34127
H 10.25487872688341 -1.03128080760758 1.0356
H 5.67548022190338 0.04785886298095 0.13662
H 5.34658855004629 -1.70889649953024 0.206164
H 4.60421671834958 -0.78023875362464 -1.07823
H 10.22744172450064 2.46924681737176 -4.99313
