# Supplementary material for: A light-fuelled nanoratchet shifts a coupled chemical equilibrium
Source: Nat Nanotechnol. 2021 Dec 16;17(2):159–65. doi: 10.1038/s41565-021-01021-z (PMC8956507; doi:10.1038/s41565-021-01021-z)
Supplement: Supplementary file 3 — Supplementary Data Set 2. Gaussian output and xyz files for computed structures. [file 41565_2021_1021_MOESM3_ESM.zip › +1-protonated-sampled-sturctures/SRR/1-H-opt_2.xyz]

260   0
energy: -42.761215444041 gnorm: -0.4753
C 13.15460914264625 -0.27719483539560 -3.23837
C 14.19944107469051 -1.38424640207701 -3.44184
C 13.74509303633325 1.01651646060524 -2.51173
O 13.57606631498676 2.14739876747438 -3.3614
C 11.23455112673574 -0.26154096829035 -6.37563
C 10.06850206418419 0.61653468341369 -5.96948
O 8.83083120960775 -0.10811356136292 -5.76293
C 12.37543716551899 0.49652011122754 -7.15588
C 12.38537872685058 -3.40614742101259 3.89258
C 12.24860033404126 -2.76329142838167 5.29462
C 11.04597831697449 -1.76372533599027 5.28889
C 9.81601332277663 -2.17476318627273 5.98241
C 8.62476617084281 -1.18549575816209 5.70864
C 7.40325771337617 -1.57019116839564 6.49017
C 6.05774201924844 -1.34392785110027 5.66848
C 5.90238249443957 -2.11945970573654 4.36775
C 4.53974170177643 -1.91188355544271 3.67735
C 4.48367048446744 -2.38919084166618 2.23707
C 5.37658567402546 -1.63247340119098 1.29946
C 5.37189593916975 -0.14952227124034 1.47055
O 5.99683417403265 0.27869155314094 2.65868
C 5.87047190547422 -6.21923344561268 4.40795
C 6.06404990986675 -5.79437517468021 5.85925
C 7.57589616233613 -5.36655669593950 6.15204
C 8.51817403863966 -6.52431635865746 5.81232
C 9.08831944586807 -6.51503956897739 4.43277
C 9.17527756764978 -7.90901467654864 3.8377
C 9.76613729604363 -7.84490751721880 2.45423
C 9.79754500853746 -9.27556817202271 1.78428
C 8.89133043926191 -9.29813645856433 0.540255
C 9.39342378214484 -8.46432740654285 -0.682943
C 10.50026229039983 -9.29162551895906 -1.26465
C 10.77036809352424 -8.92263002668552 -2.71142
O 10.88871851609620 -7.50663862303796 -2.83127
C 7.28614779128327 0.85005374941074 2.50439
C 11.44904170701358 -7.01881617877108 -4.08039
C 8.30035791375942 0.28199816382869 1.72681
C 9.51959680993054 0.87589017504681 1.44947
C 9.80399386199776 2.08141265575078 2.09627
C 8.79825623550638 2.72015706395095 2.95317
C 7.54229581603373 2.08064798435571 3.20347
C 11.37975933324257 -7.79728530511153 -5.2211
C 11.69182472542174 -7.17944757103130 -6.45665
C 12.08272350648669 -5.82689178219216 -6.5607
C 12.14173366001993 -5.08395236613217 -5.3564
C 11.81754142035036 -5.65301209478002 -4.1436
C 11.14270332033679 2.68245209795512 1.98135
N 11.82237087892151 2.36944644662859 0.995495
C 12.47525990754212 -5.16695297831705 -7.7227
N 12.87731697115514 -3.84888503872488 -7.89971
C 12.31200147094119 2.79481828689794 -3.56656
C 8.09081680760304 0.20013378039570 -4.64193
C 11.06249048909046 2.61924484214477 -2.95154
C 9.97315769438599 3.38831541514944 -3.29352
C 10.11511218747276 4.37585492456410 -4.24581
C 11.34327623870911 4.56918522850815 -4.87537
C 12.43582880408275 3.79798482163814 -4.52879
O 8.90625678857048 5.06775624725830 -4.60733
C 6.21545417746928 3.80645254309980 -6.90836
C 6.69385277923418 3.43249377988738 -8.3594
C 7.29344355619867 1.96772355313597 -8.29627
C 7.81052131968899 1.52711694561095 -9.67521
C 8.37161960210916 0.13556508938337 -9.61149
C 8.81816790482378 -0.52754773776670 -10.9933
C 9.75878118520730 -1.78765828244161 -10.9619
C 10.85970280325699 -1.90298531978229 -9.93734
C 11.64681145323191 -3.24567904650592 -10.023
C 12.91222582901120 -3.23346973482494 -9.20057
C 5.19067585895691 3.72579078104894 -2.16027
C 6.07624288438839 4.44880201255983 -1.2164
C 6.96998689087650 5.49565385419147 -1.89111
C 8.22401618882145 5.85595134528626 -1.0646
C 9.02630876630915 6.95421288390341 -1.84649
C 10.43677904991988 7.32593476059741 -1.37744
C 11.38224242187203 6.22330840535561 -1.84586
C 12.79144638389610 6.18043153588734 -1.23108
C 12.86290736357167 5.40884877431748 0.0863931
C 13.22445494580706 3.90617629745529 -0.365376
C 13.09197988635335 2.89592348814923 0.761016
C 6.71126866039770 0.30265211940764 -4.77934
C 5.88770861178225 0.79491127367128 -3.77472
C 6.48133702860904 1.04376931223553 -2.54493
C 7.82116218526862 0.76952204280530 -2.35247
C 8.63540109504978 0.44343834023246 -3.4074
O 5.77101165140507 1.39201993229325 -1.38827
C 4.77501096730715 2.34904218631916 -1.77344
C 8.45315231584030 4.80846398739059 -5.92603
C 7.32892707073714 3.75382361096110 -5.84544
H 12.86606874993921 -0.00040777720134 -4.24288
H 15.09848404350912 -0.87278804411934 -3.8604
H 14.35877537102390 -1.78737337214062 -2.4568
H 13.91829539017217 -2.14025035967360 -4.10518
H 14.80864456304291 0.99311622019545 -2.3427
H 13.19793986210223 1.21271348022020 -1.57728
H 10.84828542715086 -1.04547224078484 -7.09006
H 9.90656008949187 1.40299644496141 -6.70441
H 10.34932175103531 1.15391319845074 -5.04077
H 12.07416081641621 0.85305169039241 -8.17296
H 12.91730488641959 1.20161415369629 -6.59602
H 13.27510900202957 -0.13472104498312 -7.39116
H 13.36251034537057 -3.96057402656927 3.81683
H 12.57594614104122 -2.57958739343638 3.16158
H 13.17552631034102 -2.30348135738174 5.71446
H 11.95179029448329 -3.61624697846429 5.92758
H 10.91660449143960 -1.50763548875506 4.24898
H 11.38825450741822 -0.76796407801022 5.60531
H 9.99184791929144 -2.29415994951496 7.08511
H 9.63203665735185 -3.21899734081858 5.59114
H 8.25330492252805 -1.21437783267936 4.60472
H 9.05501554417841 -0.23228134228181 5.85775
H 7.41687615065906 -1.16535042393186 7.51618
H 7.39052303550786 -2.68182518763726 6.7708
H 6.13061144051298 -0.19651308470585 5.43034
H 5.11701536964670 -1.47272859163350 6.2438
H 5.97834192402308 -3.19526211237952 4.52146
H 6.68207230004963 -1.79516239533459 3.64543
H 4.34457464521131 -0.80527036375896 3.70928
H 3.79949647479495 -2.31177391667153 4.31023
H 3.41660974311741 -2.36541411408358 1.93373
H 4.62946025323905 -3.50577934678701 2.14076
H 5.09541377290973 -1.77599731726946 0.313078
H 6.41782271678756 -2.08971596509198 1.21914
H 4.34158792057417 0.26091894961073 1.4584
H 5.89666797994773 0.37650549491158 0.666783
H 4.83799712833704 -6.50633328990245 4.20507
H 6.62486371085151 -7.01722552232340 4.18898
H 5.43764347934693 -4.93297713575623 6.08201
H 5.73773964147954 -6.59773351322431 6.54181
H 7.84257821659328 -4.51770507657838 5.44675
H 7.71495422826000 -4.98839134129375 7.10936
H 9.24445265743823 -6.82698913792693 6.58143
H 7.91776743321089 -7.37729440048151 5.90932
H 8.51689477337781 -5.85690351359038 3.74432
H 10.15886433762068 -6.20060704803343 4.49613
H 9.90638113590371 -8.47389192061648 4.4371
H 8.25897674424250 -8.48613300657513 3.90499
H 9.28172362462549 -7.07816216291952 1.85999
H 10.80945587310601 -7.47084846730247 2.56731
H 10.82812458381758 -9.70254937996956 1.50224
H 9.49628906961018 -10.06869985493255 2.52651
H 8.62479309822347 -10.30362789541623 0.210053
H 7.92792599096942 -8.83107730309641 0.912431
H 8.50454894621282 -8.26110946458183 -1.37904
H 9.70980366283922 -7.40995535496778 -0.36582
H 11.39264364980225 -9.30174673500639 -0.621841
H 10.22721429178109 -10.35335815555990 -1.33641
H 11.67982044062175 -9.47209950477588 -2.9808
H 9.93901575058097 -9.18663715681364 -3.38186
H 8.15820455237627 -0.72814225756944 1.38312
H 10.27272349649773 0.28549033607451 0.948532
H 9.05755603083406 3.63585654869967 3.43738
H 6.76856423582483 2.53211413941587 3.70233
H 10.99627109833972 -8.79890070317157 -5.09093
H 11.98749399870291 -7.80600940605347 -7.33594
H 12.28673347352983 -4.02160475409665 -5.41324
H 11.83936868064010 -5.11238573726301 -3.17821
H 11.66249992258446 3.31365828280606 2.66036
H 12.33229960661446 -5.75626296799895 -8.62031
H 11.00379939517766 1.86107313867323 -2.18091
H 9.03798946145845 3.16584082002677 -2.91405
H 11.38991705118887 5.34975005286264 -5.52179
H 13.27126083317787 3.78802926272910 -5.223
H 5.35732111188661 3.20138325877776 -6.59161
H 5.64234851586133 4.79837236187123 -6.91766
H 5.95708960663635 3.39968240685774 -9.18923
H 7.39977559454045 4.13389554912954 -8.74256
H 7.94579105439398 1.83349476447511 -7.39789
H 6.36430798703460 1.48905711226205 -7.98412
H 6.97607059731613 1.64686107998419 -10.4264
H 8.58974501910638 2.22552182033084 -10.0886
H 9.16618063014370 0.09836533417651 -8.84277
H 7.62958002429932 -0.58800453069827 -9.238
H 7.84141158226754 -0.75251350673190 -11.41
H 9.07387875276130 0.29301171047103 -11.7196
H 9.13412751298400 -2.75635862395850 -10.9191
H 10.25068151427401 -1.81170069827275 -11.9555
H 11.52765316515463 -1.05855057920117 -9.99494
H 10.43813801277806 -1.75725784851325 -8.9381
H 10.98646409639782 -4.11894887231032 -9.7282
H 11.81680350366609 -3.46048337377287 -11.0946
H 13.31521025532757 -2.17745723437522 -9.1008
H 13.77953978117488 -3.78886922649416 -9.79895
H 5.80902346331717 3.61431416654845 -3.06315
H 4.29756980430192 4.41211840160628 -2.37889
H 6.73565227355543 3.66770847443866 -0.758192
H 5.38923327032894 4.83365157551609 -0.426356
H 7.22079547284228 5.13240382227963 -2.88931
H 6.34672518180176 6.44643756428752 -2.08039
H 8.10735813488410 6.13447553092337 -0.0786641
H 8.72682989777479 4.86661866717078 -0.894243
H 9.04310846207385 6.63034693800806 -2.90186
H 8.43547435457266 7.86680119953440 -2.07272
H 10.32286194980854 7.43251896878302 -0.278497
H 10.62696362776601 8.29951052644600 -1.82182
H 10.90842456634323 5.23772813744894 -1.72085
H 11.38490764500057 6.24910466315348 -2.92107
H 13.46498670616836 5.81199345901502 -2.02167
H 13.20620586834658 7.29453363217845 -1.20722
H 13.62746048319216 5.68861381339652 0.82045
H 11.91673269824432 5.49552796379411 0.587471
H 12.53490972226119 3.78627501338385 -1.21843
H 14.19210893883884 3.82598771589295 -0.780105
H 13.47719671572725 3.32874493337164 1.708
H 13.83463433492313 2.15249372590062 0.543296
H 6.15918030432733 0.07388019945015 -5.70828
H 4.92968048309297 1.02340995155250 -3.9754
H 8.24418759477382 0.96617926379266 -1.41819
H 9.68732097883723 0.38575750492175 -3.30305
H 4.03905056585752 2.28393921722091 -0.997064
H 4.15488450649124 1.97048452923580 -2.58094
H 9.24663912262766 4.40553882953656 -6.53653
H 8.24452926529455 5.84629422546553 -6.41203
H 7.90486394915641 2.75635761614763 -5.9152
H 6.99565177583254 3.94728549799359 -4.78969
C 9.25206599345956 -3.15522898112545 -4.17861
C 8.06341047091922 -4.09363420821997 -4.45737
C 7.39868427286445 -4.37243781343486 -3.08567
C 8.59734200790131 -4.13602682285150 -2.07318
C 9.42735157695765 -3.15689242416395 -2.80084
C 8.67163254707557 -4.62446895127503 -0.763397
C 7.45277862580171 -5.08613723937667 0.0616333
C 7.25985456340864 -4.76169321591556 1.41065
S 8.42141374270349 -3.77468180665477 2.26144
C 9.88585811112746 -4.30009929837613 1.36199
C 9.89763313246723 -4.59047071394799 -0.0226642
C 11.06881259004991 -4.27488393150287 2.02395
C 12.24656078148653 -4.68920963109246 1.40935
C 12.27973298458425 -4.97751745425259 0.036118
C 11.07527376409538 -5.01493081136716 -0.684051
C 6.73654742994725 -6.11972655575223 -0.553758
C 5.64309576942164 -6.66730329448549 0.0926863
C 5.34696302514483 -6.30561547387506 1.40747
C 6.22919184828952 -5.39055193317367 2.14135
C 10.29439565786905 -2.26040413017840 -2.24269
C 11.12747440101389 -1.54425465813733 -3.14255
C 11.04290389136542 -1.68095327874560 -4.56502
C 10.05315704335285 -2.47967817793338 -5.08564
C 10.36496303809115 -1.88266938691786 -0.818476
O 11.98592097531625 -0.58399985625449 -2.50276
O 11.88705957328008 -0.94020129616041 -5.31639
C 6.25535973495553 -3.31647836851062 -2.84645
O 6.14341454819274 -5.08699968394669 3.53813
O 11.18220344730215 -3.97105797554458 3.40608
H 8.40875475732165 -5.07542480422049 -4.85643
H 7.28290091535882 -3.63633683295523 -5.14621
H 6.89641180947331 -5.36659164922170 -3.07814
H 13.14777242450259 -4.86932450839565 1.96722
H 13.12558581663368 -5.63249498000757 -0.308024
H 10.99653663261881 -5.51217824506460 -1.63976
H 6.93238832667342 -6.45008242157946 -1.5384
H 4.96502207062030 -7.35022372010826 -0.534547
H 4.61527734139328 -6.82233509196276 1.90311
H 9.91741614649373 -2.48795965650199 -6.13278
H 9.40911719275475 -2.08620368792301 -0.282436
H 11.09318931816223 -2.36492291334647 -0.178623
H 10.63143260569051 -0.80773003848009 -0.853243
H 6.19660407942802 -3.03695582498859 -1.85557
H 5.27388972863683 -3.50957369201592 -3.37004
H 6.59291367459070 -2.34165867008640 -3.31459
H 12.84888342522612 -3.09827096067651 -7.19023
