# Supplementary material for: A light-fuelled nanoratchet shifts a coupled chemical equilibrium
Source: Nat Nanotechnol. 2021 Dec 16;17(2):159–65. doi: 10.1038/s41565-021-01021-z (PMC8956507; doi:10.1038/s41565-021-01021-z)
Supplement: Supplementary file 3 — Supplementary Data Set 2. Gaussian output and xyz files for computed structures. [file 41565_2021_1021_MOESM3_ESM.zip › +1-protonated-sampled-sturctures/SRR/1-H-opt_20.xyz]

260   0
energy: -42.761772169855 gnorm: -0.49149
C 13.87682460935048 -0.73548163717539 -2.77021
C 14.37856170911970 -1.98369444831872 -1.91994
C 14.46183212242817 0.66278946145360 -2.44649
O 14.33284470497134 1.50057800557871 -3.52082
C 11.95189328240311 -0.65583496133689 -6.48148
C 10.96543796201417 0.37612148262832 -5.95202
O 9.57104430070927 -0.02277454853479 -6.19133
C 13.13428271250176 -0.07819792410776 -7.22252
C 12.76499573665431 -3.32162188067942 4.08876
C 12.98573028439936 -1.81383801117229 3.75249
C 11.64197527647017 -1.15422030399265 3.40112
C 10.75450270573013 -0.94500103110612 4.63869
C 9.19922710448330 -0.71389764927989 4.39637
C 8.41697130709085 -0.43120595408306 5.69453
C 6.91712715741688 -0.19306150807384 5.42888
C 6.14767290062410 -1.20811928086321 4.50267
C 4.69918400065979 -0.86698967262753 4.14277
C 4.14487246426122 -1.93532745579431 3.16562
C 4.71671834962300 -1.71002107727353 1.74293
C 4.23747762857946 -0.32359235845891 1.16297
O 4.55729273286356 0.86690779105331 1.81424
C 6.07380424082538 -5.09775369089817 4.85764
C 6.84208393950105 -5.67666670598494 6.1208
C 8.32810781455361 -5.67721327453364 5.73076
C 8.62769340402861 -6.71845378451959 4.67973
C 10.03568686676952 -6.48600483609115 4.09674
C 10.36617485520243 -7.47387472461031 3.04253
C 9.36175995860501 -7.48638100147070 1.78002
C 8.60825964634804 -8.85700578167412 1.79717
C 7.52190895605321 -8.91049873066134 0.754196
C 7.92645221332135 -8.40774137022482 -0.718901
C 8.74699421769835 -9.38110919991550 -1.49638
C 9.12428459944475 -9.00343141002298 -2.88554
O 10.01685437959320 -7.90283169430421 -2.97111
C 5.92926172125497 1.19966086577102 1.80913
C 10.26159475165583 -7.57108520627187 -4.29308
C 6.80739386887213 0.60925307594282 0.941924
C 8.16054421409612 0.82481099548855 1.05945
C 8.59884601520925 1.84442842095865 1.91984
C 7.77221452615445 2.38669614789700 2.8446
C 6.42944654776383 2.17274531667716 2.74539
C 9.86541856024631 -8.07298900394235 -5.53911
C 10.26219995519980 -7.49663340413093 -6.7389
C 11.07599656382121 -6.31137957560996 -6.69814
C 11.47008928410336 -5.78779827632987 -5.45604
C 11.18153668750328 -6.43319982054700 -4.31112
C 9.94630230980264 2.28900460924752 1.87486
N 10.74673447711273 2.05277631823727 0.932301
C 11.36610477961675 -5.53228497508216 -7.81968
N 11.99206522367968 -4.27120516882909 -7.93056
C 13.20044442017053 2.28403229904278 -3.41573
C 8.73381353182831 0.14294526820741 -5.10771
C 12.09841579849376 2.16126311366563 -2.54416
C 10.91227861750486 2.86302291018722 -2.63129
C 10.74777928483237 3.73225577012541 -3.71345
C 11.86660430742180 3.87717007694503 -4.66095
C 12.98309526354627 3.19747605109990 -4.48472
O 9.51107216155953 4.40284133307704 -3.89355
C 7.88401255274494 3.20430033785439 -7.05025
C 8.25456214382842 4.05134341105187 -8.29615
C 9.49087239592241 3.36589119248678 -9.00396
C 9.16671717817980 2.03477386197489 -9.74075
C 10.35147990103552 1.45627206025133 -10.5837
C 9.90549938666702 0.31996923548050 -11.5496
C 9.67708776930061 -0.94188737323771 -10.798
C 10.99979180834209 -1.51450111124249 -10.0998
C 10.87066204959597 -2.98303287007929 -9.68219
C 12.14996949517161 -3.63488332785914 -9.25138
C 4.33735070928497 2.49379986791364 -1.31401
C 5.50374155027854 3.18858614985331 -0.547165
C 6.53550319482083 3.80092986374302 -1.56043
C 7.70300919662244 4.31418098102272 -0.780557
C 7.41212289828075 5.63514330840961 -0.022117
C 8.75165863686804 6.13485424433198 0.661468
C 9.82586256204899 6.53875485484363 -0.416204
C 11.30893282938665 6.60340941559467 0.0951447
C 11.80573798674053 5.32066504377003 0.755066
C 11.68632200869951 4.07115050770229 -0.0648225
C 11.95580131894093 2.71415307534137 0.613695
C 7.37366980639777 0.14364887497498 -5.47622
C 6.42815913421601 0.37370690711588 -4.53501
C 6.82532336613931 0.69270811579725 -3.20166
C 8.16411756157706 0.62144109301590 -2.94452
C 9.13948261133123 0.41486628287034 -3.82369
O 5.89612815684682 0.94790179617180 -2.14301
C 4.70771825652951 1.63745393223429 -2.4985
C 8.99231270840253 4.59953424883529 -5.17659
C 8.87851312897572 3.26337258082769 -5.89364
H 13.90942940840672 -0.96364699002759 -3.91614
H 15.39096870829203 -1.85909037225711 -1.50368
H 13.83773121455943 -2.05250788407860 -0.957957
H 14.32236660139125 -2.95158110333879 -2.47782
H 15.55727484880327 0.43093519327280 -2.3309
H 14.10486610563960 1.05376053311451 -1.50309
H 11.39744992921972 -1.38614689642361 -7.10037
H 11.10594918769855 1.31847416182195 -6.54471
H 11.11766714851785 0.53493435222568 -4.87685
H 12.69650482133112 0.48966071029067 -8.02235
H 13.71200595054162 0.62088338493153 -6.59309
H 13.77825607646216 -0.85133535579380 -7.58534
H 12.70504817241847 -3.42107875418938 5.14379
H 13.58510417116382 -3.98372041596136 3.71647
H 13.62743399866575 -1.71376571372576 2.89537
H 13.49007099616292 -1.17560510827292 4.50374
H 11.21416934352417 -1.85868296349983 2.67438
H 11.78190361330468 -0.12194175088509 2.91105
H 11.07642369121383 0.00333296229471 5.14471
H 10.88627477783334 -1.79379454798524 5.32062
H 8.79246552221917 -1.63872875752459 3.94224
H 8.95678275621495 -0.00392203866082 3.64336
H 8.84884162742323 0.39557045591937 6.33645
H 8.41341858837225 -1.32995875576977 6.30118
H 6.66227204998124 0.86610413937665 5.06912
H 6.37287371353736 -0.09419941056558 6.33969
H 6.36855336629500 -2.16470254323760 4.95135
H 6.89352676835134 -1.12586626921262 3.59145
H 4.61703646691400 0.14801642632466 3.83584
H 4.17954720823133 -0.86830856887297 5.07065
H 3.09471872349273 -1.92019628430192 3.08818
H 4.32394770245847 -2.97977801542259 3.49981
H 4.37290431271969 -2.44339789311277 1.01035
H 5.79718206525132 -1.85239073586001 1.76223
H 3.17508952118719 -0.29753606980828 1.15529
H 4.62856544097104 -0.22652964369692 0.143539
H 5.26210377737192 -4.44359767118607 5.12306
H 5.71891064143817 -5.92093895739757 4.24328
H 6.50414774004122 -5.04470141087749 6.97606
H 6.43881754463807 -6.67125465311444 6.32484
H 8.59169051071200 -4.61587763409333 5.47708
H 8.98058141868963 -5.77738891784970 6.60802
H 8.52417215421608 -7.74984807128898 5.06777
H 7.78060769406111 -6.66883819675131 3.95886
H 10.17990958017981 -5.46798749614620 3.66741
H 10.74706007721561 -6.45883252311828 4.89117
H 11.37737185020928 -7.23638252894967 2.81871
H 10.44478685494253 -8.47328933244401 3.42631
H 8.57119880696028 -6.76125074742209 1.75702
H 9.96248260739401 -7.49582297161695 0.839009
H 9.38809113120841 -9.57766002919195 1.61385
H 8.09667148071584 -9.01200475339280 2.7759
H 7.24881170419898 -9.93397816759671 0.785075
H 6.78230910304437 -8.08641205052284 1.08745
H 7.10188660364213 -8.09965531952923 -1.26446
H 8.43025290876196 -7.50836902433629 -0.687676
H 9.70010914736746 -9.55006051746537 -0.951639
H 8.25277604111794 -10.35626024143659 -1.52479
H 9.59107205653162 -9.87833578222562 -3.37612
H 8.19612336271912 -8.81303085460374 -3.4335
H 6.42179059079755 -0.21152056186713 0.331193
H 8.88415771191610 0.30841315655122 0.484239
H 8.18319543702042 3.15318209038043 3.52177
H 5.87208571705527 2.68187863427840 3.48136
H 9.19621572826437 -8.89250841859059 -5.52608
H 9.82156596889457 -7.91532274429965 -7.63886
H 11.73659469961428 -4.72342801348509 -5.42396
H 11.32440532594720 -5.94189263923197 -3.31806
H 9.98581997126543 3.28436321033540 2.35381
H 11.37029702880111 -5.97504399933957 -8.81954
H 12.10047511238702 1.46457377226268 -1.78384
H 10.15131788119672 2.65924623923259 -1.90863
H 11.65935445392180 4.21488097483166 -5.6485
H 13.72138662994860 3.00796710709354 -5.29409
H 7.73434668027471 2.12940325183311 -7.29902
H 6.83190747887372 3.60436522914783 -6.72237
H 7.38946411490201 4.25712224867701 -9.01716
H 8.45885745602720 5.02428645904313 -8.0059
H 10.00906261846934 4.08131388480515 -9.76661
H 10.35941276949067 3.10455043279625 -8.38839
H 8.82185318307968 1.30979970904835 -9.05721
H 8.32867224607135 2.18309393181870 -10.4369
H 10.69600428652628 2.28098089727077 -11.2283
H 11.20143189270963 1.10540624306962 -9.97802
H 8.98034630901000 0.64098771366828 -12.077
H 10.67928385808324 0.27843750889762 -12.2755
H 8.82622828751331 -0.83665042706932 -10.1004
H 9.24274272156285 -1.64645774922037 -11.5325
H 11.80790983694627 -1.34414250810716 -10.8204
H 11.38183267149188 -0.96721993049670 -9.23544
H 10.10970927713459 -3.10352548031609 -8.89693
H 10.54471196629456 -3.55539957032565 -10.524
H 13.02350357871727 -2.96976466577139 -9.22703
H 12.61387654784102 -4.36136914559069 -9.90293
H 3.69483185418794 3.32361621845908 -1.65563
H 3.79412511906810 1.86561701930663 -0.561715
H 6.12074780724788 2.53727604310634 0.0957181
H 5.23672969307956 4.02187316714609 0.155853
H 6.80290842573159 3.10685665359580 -2.24739
H 6.17299155943791 4.71483389839700 -2.03402
H 8.05636463118434 3.52431799700749 -0.0994136
H 8.55588978793489 4.41669624990359 -1.41112
H 6.95978402829507 6.33275911573816 -0.726676
H 6.62383985823863 5.41467339100558 0.782001
H 9.10108388463424 5.59671712687412 1.46225
H 8.59274567228075 7.14284063471402 1.05867
H 9.88485274536515 5.82903029758570 -1.25358
H 9.52406111689468 7.46997935225587 -0.920934
H 11.92039729869173 6.85437757026905 -0.783982
H 11.45524585050950 7.47711544832485 0.775577
H 12.79703113593781 5.51559132586104 1.1781
H 11.23290951443845 5.12355157943818 1.61178
H 10.72112949365370 4.12617945940044 -0.5504
H 12.34951501074658 4.10606559299370 -0.904071
H 12.63065325866394 3.00780700666419 1.52593
H 12.62489791285000 2.01508287898548 0.0679403
H 7.19033577008224 -0.23247136075312 -6.52858
H 5.32759055114724 0.36263398383571 -4.69705
H 8.37109121124620 0.78734928026613 -1.87907
H 10.17875542475135 0.30725800966172 -3.49038
H 4.02223846368139 0.88398474984890 -2.89545
H 5.01251292832456 2.27901178984378 -3.3186
H 9.73217648856317 5.26690433408006 -5.68256
H 8.09173485595278 5.23187009822328 -5.05056
H 9.91145050700068 2.95448169985554 -6.25738
H 8.70641016451917 2.40460098365456 -5.23361
C 9.64407017704837 -3.34796120173246 -3.98694
C 8.45103953056504 -4.26587481421760 -4.32315
C 7.63886514567262 -4.23419769068862 -2.96477
C 8.70039559551578 -3.83289079194104 -1.92296
C 9.73084761019375 -3.10108650308680 -2.63084
C 8.76777028153717 -4.19501634904363 -0.55401
C 7.55462674613626 -4.55155617181955 0.27759
C 7.70307209697910 -4.23090247006324 1.6159
S 9.03278499949196 -3.31379647538083 2.37773
C 10.32853722275849 -4.07294357007597 1.45751
C 10.09531200997066 -4.43852040552872 0.10281
C 11.56496181243375 -4.26953121567843 2.14463
C 12.56297395832183 -4.82184691902622 1.4221
C 12.33544000242286 -5.34149942141662 0.186755
C 11.10727537712425 -5.26646547993064 -0.480218
C 6.57120277816487 -5.41232244929034 -0.145582
C 5.59964789525306 -5.85005868354999 0.711211
C 5.55702714595306 -5.28605885336777 1.9525
C 6.65163695443966 -4.50910377773689 2.5183
C 10.63632210173810 -2.10921207850019 -2.2201
C 11.60340664545614 -1.56604695952499 -3.06869
C 11.49669362467882 -1.92093328836468 -4.49503
C 10.48485058637886 -2.75854291926872 -4.8845
C 10.41061575353618 -1.58557417350441 -0.886134
O 12.44154104320213 -0.58020542072078 -2.48628
O 12.48450542876733 -1.48427679275814 -5.38369
C 6.51567653707436 -3.14751243308171 -3.08614
O 6.87637317712326 -4.26696625323411 3.94143
O 11.58195992726382 -4.01557644724121 3.59786
H 8.68811618376370 -5.23202136568760 -4.76168
H 7.86246939802838 -3.81860742710347 -5.08612
H 7.35999204064201 -5.32607651423678 -2.77266
H 13.55455681323864 -4.99834124247501 1.93448
H 12.97782163822362 -5.98193127682984 -0.305776
H 10.87472841031154 -5.69696010320855 -1.38715
H 6.50877082526998 -5.84233049056018 -1.09669
H 4.84023671839007 -6.55342453322404 0.456583
H 4.79988859960882 -5.63211926831692 2.65715
H 10.31871576167716 -2.91502082627531 -5.96466
H 11.37337598052065 -1.52862141507180 -0.36428
H 10.09129815227729 -0.58640406963227 -1.01835
H 9.64874074855593 -2.12416964272183 -0.304288
H 5.92867246925597 -2.99007880704893 -2.15921
H 5.76662956004617 -3.33711151253495 -3.82137
H 7.01952690198752 -2.19802366301421 -3.34008
H 12.03823626278550 -3.59148607492196 -7.15747
