# Supplementary material for: A light-fuelled nanoratchet shifts a coupled chemical equilibrium
Source: Nat Nanotechnol. 2021 Dec 16;17(2):159–65. doi: 10.1038/s41565-021-01021-z (PMC8956507; doi:10.1038/s41565-021-01021-z)
Supplement: Supplementary file 3 — Supplementary Data Set 2. Gaussian output and xyz files for computed structures. [file 41565_2021_1021_MOESM3_ESM.zip › +1-protonated-sampled-sturctures/SRR/1-H-opt_200.xyz]

260   0
energy: -42.789913468991 gnorm: -0.487767
C 11.74790271773655 1.43091531780961 -2.28582
C 13.03624618036234 1.61799778938581 -1.49195
C 11.73276811443314 2.39037305835157 -3.52663
O 12.84853470251258 2.14256768265239 -4.28789
C 8.03373931397872 3.32723462905982 -4.45044
C 6.49361383273461 3.70841061265304 -4.13902
O 5.77119081324795 2.51538098119479 -4.18072
C 8.69762479118224 4.59018398478560 -4.9398
C 13.54172453208512 -3.54987853008169 2.25419
C 13.26827734208167 -1.98706168365843 2.09499
C 11.97384329298622 -1.60240923589861 2.8672
C 11.51921455121789 -0.16737579779380 2.87536
C 10.00101673020749 -0.06462156969556 3.17864
C 9.67877187825472 -0.47237332909794 4.64314
C 8.25278246991458 -0.52446082853732 5.00091
C 7.59804938534245 -1.79368933135634 4.40995
C 6.17791176487497 -2.18814194559992 4.87683
C 5.51826884901360 -3.33234407699190 4.1119
C 5.37545372901724 -3.31977210840041 2.6311
C 4.38046173195737 -2.25027676911514 2.10764
O 4.59181766497671 -1.01254804316527 2.79721
C 7.70392233974002 -7.68766610111236 3.0442
C 8.53141374845815 -8.41259378851078 4.14877
C 9.55623426193562 -9.45055600440051 3.52468
C 10.99614273628260 -8.93175680184449 3.59315
C 11.32114267263787 -7.88172224259328 2.57975
C 11.45235810792332 -8.50715735987485 1.13604
C 11.54299102208580 -7.45448275782135 0.0790757
C 11.41521943254699 -8.04032460072333 -1.27183
C 11.85209311945538 -7.09299161506110 -2.43098
C 11.11042363165945 -7.29541832987407 -3.77776
C 9.68603568233944 -6.85728514044907 -3.85313
C 9.22070294627787 -6.62334793488871 -5.32186
O 10.11044513629506 -6.08307091112879 -6.26612
C 5.75109928814319 -0.34888689038467 2.36853
C 9.97751769484097 -4.72024222871326 -6.41899
C 6.57779763381159 -0.64487806220340 1.20583
C 7.44123622942289 0.34425189631421 0.680558
C 7.61617068773315 1.54533783537891 1.23628
C 7.02682126954267 1.77630392875485 2.45906
C 6.05551737866273 0.85171022463640 2.99913
C 9.18562952096899 -3.79858622038304 -5.65243
C 9.11844133714739 -2.46949661119631 -6.04463
C 10.01610788682130 -1.93423703491568 -7.0507
C 10.80630516281750 -2.85568377850521 -7.82292
C 10.73993455999600 -4.17099566972185 -7.44278
C 8.46212974914945 2.57197751957761 0.606807
N 8.53956255122978 3.68213827273533 1.13359
C 10.05777438414613 -0.53798704512569 -7.38533
N 11.15967118750745 -0.05348351240910 -8.08972
C 13.22852796781422 0.74643591245749 -4.37022
C 4.81204900694014 2.46024055915291 -3.11083
C 14.47787261783014 0.35575216308551 -3.92219
C 14.89794418315716 -0.98122576241315 -3.88342
C 14.00883295609807 -2.01340225733194 -4.24435
C 12.70120772019891 -1.59171374032190 -4.63458
C 12.35849177884381 -0.29565308241608 -4.6994
O 14.30674315179364 -3.35711585995617 -4.16916
C 15.56933712828109 -3.27753403350403 -6.73539
C 16.14534729194826 -3.03562390112531 -8.10397
C 17.57910243845469 -2.43119752171971 -7.8461
C 17.73490502288861 -0.90597342779065 -8.04364
C 16.87079075110463 -0.02810554449039 -6.98514
C 16.63776044032833 1.46822056965050 -7.34975
C 15.44410736232834 1.70820656397387 -8.23453
C 14.10987341338216 1.19698401380566 -7.61321
C 13.01836450060213 1.60078311868956 -8.59453
C 11.54259688728695 1.30153078953199 -8.16294
C 1.70850660892826 0.33923123226310 1.3674
C 1.24245059557043 1.26078932431991 2.55326
C 1.88130922473359 2.67071241979757 2.58028
C 3.27812554201822 2.50589679313217 3.04314
C 4.17959398460376 3.68840972418591 2.58379
C 4.53589256975900 3.69639049749065 1.0623
C 5.70138568280672 4.83345867508406 0.921494
C 5.91811203200150 5.16832814896445 -0.538454
C 7.21214010363468 5.95467104031419 -0.698499
C 8.56352323382522 5.15310271827915 -0.796458
C 9.19933591075478 4.72005386868308 0.510876
C 4.74573496672812 1.35489627190525 -2.25101
C 3.72933914449546 1.13655123656548 -1.30536
C 2.65240461744234 2.10300943902086 -1.23552
C 2.79054698858947 3.25835529167345 -2.0025
C 3.83428812113103 3.42213344190008 -2.86584
O 1.50022600434733 2.02861182366967 -0.392289
C 1.16611461861696 0.72049053489271 -0.00316606
C 13.79804530817741 -4.19381834583125 -5.19293
C 14.06625686058955 -3.69240229002630 -6.62883
H 11.79723804885292 0.39249194250097 -2.75146
H 13.87480807663458 1.93628248984146 -2.07048
H 12.92273659643618 2.32472662606090 -0.705886
H 13.33318599785274 0.74138429389544 -0.944012
H 11.80071451181925 3.44792883208902 -3.30449
H 10.80302465803665 2.14395704043039 -4.08983
H 8.09566771227850 2.53341255380502 -5.17157
H 6.15668528436921 4.34647851747260 -4.94582
H 6.39133013665412 4.24520882904089 -3.23221
H 9.66885738351404 4.36655358568072 -5.23902
H 8.07449612726159 4.93992258977916 -5.75414
H 8.78016942686451 5.35680312872731 -4.21568
H 13.77789720530637 -3.76564419536537 3.30758
H 14.50972541758978 -3.75497992856319 1.84769
H 13.20211956876090 -1.70009341587716 1.04237
H 14.03859342314959 -1.38950159294536 2.50971
H 12.12576257215526 -1.94301837613317 3.86827
H 11.09209768823145 -2.21337761044705 2.54441
H 11.61779912928202 0.19249247180059 1.86476
H 12.29361263884656 0.43445994359407 3.44085
H 9.42814531556689 -0.65428669951880 2.44653
H 9.69864106043454 0.99315221601920 2.90093
H 10.26314179834171 0.24084471130628 5.29066
H 10.20767276942234 -1.38020445212473 4.94687
H 7.69399802253758 0.36923313806753 4.67504
H 8.11148030297392 -0.50801914189662 6.06887
H 8.17400369830532 -2.78257870537351 4.32584
H 7.47412456412811 -1.72462020792680 3.30562
H 5.47266553551094 -1.35417404007635 4.73506
H 6.19443613295931 -2.33054987079059 5.94628
H 4.47720782081582 -3.66803802291480 4.44577
H 5.97882876486652 -4.29041939560674 4.43549
H 5.11284387549868 -4.28163408980565 2.23953
H 6.31975616341537 -3.22716533962860 2.1558
H 3.38588041218750 -2.50430458942590 2.35987
H 4.34967135880170 -2.02531024770849 1.0637
H 6.74368891868028 -7.30794072418426 3.47543
H 7.52387259222915 -8.48240396367392 2.24899
H 9.08389105790743 -7.68675476159241 4.71544
H 7.95251300070924 -8.87351565816120 4.99049
H 9.46142661033067 -10.43848452283296 3.95512
H 9.22630826948652 -9.52962084862513 2.45578
H 11.13340931698258 -8.65542240580059 4.64164
H 11.71770736346998 -9.72613483044136 3.48185
H 10.63733569374282 -7.05236938996522 2.66708
H 12.32993304068089 -7.39977133906372 2.80228
H 12.30335943185416 -9.18128597070730 1.1484
H 10.57549711966966 -9.15467686818183 0.992679
H 10.77666155702418 -6.61039207125196 0.26826
H 12.47571747166670 -6.90551877013704 0.217678
H 11.97856341905322 -9.02808724783757 -1.40674
H 10.38494374449138 -8.38574365603163 -1.44096
H 11.75893722149338 -5.98539897772864 -2.21789
H 12.95492138824514 -7.10788124365085 -2.59462
H 11.70457801353515 -6.74651676145352 -4.49573
H 11.21961860741920 -8.40854340412946 -4.02793
H 8.91732686392477 -7.46942666036409 -3.25156
H 9.54511139053636 -5.89156263226260 -3.38481
H 8.95366274006662 -7.63925345415430 -5.65218
H 8.28315057905997 -6.08548433518188 -5.31871
H 6.42938317979738 -1.49199102881545 0.666589
H 7.84321747965445 0.18213260267406 -0.276331
H 7.27741974604025 2.68973005335991 2.95631
H 5.41001719136755 1.11114295267181 3.87415
H 8.45308751407026 -4.12592594856824 -4.91931
H 8.59956891179954 -1.76928954829939 -5.47689
H 11.51468059071693 -2.49488844549018 -8.59682
H 11.32822452607060 -4.89282659298397 -7.95999
H 8.94561649895929 2.41923300245308 -0.354789
H 9.40220565167710 0.17877302107547 -6.98368
H 15.24329952360508 1.07811381584766 -3.74254
H 15.83840373090926 -1.27363813684139 -3.37437
H 11.93804902518796 -2.34549992163966 -4.64113
H 11.34716101390006 -0.00504246090163 -4.92034
H 15.73327174355634 -2.45447250598348 -6.0494
H 16.10780705260793 -4.21499626235606 -6.3181
H 16.16260104893323 -3.83628739439712 -8.82318
H 15.45408808037769 -2.26995277408262 -8.56377
H 17.99454050154207 -2.60115818088340 -6.8639
H 18.28249605502912 -2.88721050852490 -8.61054
H 18.80157279014798 -0.63753671570571 -8.02455
H 17.58855736130106 -0.61584296279568 -9.08353
H 15.92224507067737 -0.52124426683870 -6.80213
H 17.45016400148918 -0.12697043436401 -6.03973
H 16.46406884322192 1.97922838805092 -6.40178
H 17.54284630428214 1.96149231150425 -7.62327
H 15.43362414292405 2.75654288283843 -8.30884
H 15.62191702783018 1.32953120728053 -9.27544
H 14.16822091384028 0.11622538355887 -7.53597
H 13.94771019679021 1.74619827326446 -6.68296
H 13.09512742649847 2.73261685435917 -8.73919
H 13.44522383120153 1.44088461247952 -9.56372
H 10.86359514551699 1.84940454608675 -8.85918
H 11.33880380212307 1.71774843315011 -7.226
H 1.40954474049181 -0.60207941371874 1.64493
H 2.79058588311935 0.29167972943740 1.45603
H 1.54278636283375 0.63742393305611 3.45442
H 0.13666213835412 1.46614104945994 2.64629
H 1.85163587864653 3.15491471329329 1.58272
H 1.26543961454157 3.42591815206790 3.08972
H 3.39595258441322 2.30949656323615 4.13063
H 3.63138423171202 1.57423484909316 2.65556
H 3.85152820887336 4.60074746399159 3.06917
H 5.17251765813222 3.50444713738796 2.99362
H 3.64872938255282 3.92385143652157 0.570531
H 4.89961489377206 2.67426569594186 0.716925
H 5.37908615091930 5.67676299823597 1.48111
H 6.64877038436851 4.56766993470554 1.49646
H 5.83816077771768 4.27074303465471 -1.11115
H 5.07089516219052 5.71492607973906 -0.96005
H 7.16026604646232 6.49844566704732 -1.63062
H 7.19966492895094 6.71299448956319 0.0824598
H 8.24467552117469 4.24064793526847 -1.36862
H 9.29618356311370 5.76179999186936 -1.33849
H 9.26104554758806 5.61874448636997 1.13013
H 10.22310279128813 4.26985985985997 0.229875
H 5.47794727783321 0.60907767581630 -2.37457
H 3.76182902408598 0.20701698161005 -0.675978
H 1.87106584442089 3.88573474515410 -1.99025
H 3.79087569560127 4.22995143211302 -3.55518
H 1.54581902968483 -0.03417905228069 -0.672011
H 0.07002327872619 0.59392669672206 -0.0244934
H 12.79654610380115 -4.34623797536200 -5.06549
H 14.23066109970035 -5.20684914020726 -5.03672
H 13.83110783173949 -4.49070106380215 -7.35786
H 13.44215585142758 -2.86844409076432 -6.97275
C 7.55001122199618 -0.76643712319632 -3.24438
C 6.46983217379415 -1.66716156368001 -3.65947
C 6.72378251363124 -2.88462718546157 -2.75178
C 8.13841037595481 -2.79380648253171 -2.1313
C 8.48144666067965 -1.33529516036512 -2.33789
C 8.80197452298907 -3.76589003238628 -1.48991
C 8.09478560874547 -4.91416583532916 -0.884312
C 8.41087417175195 -5.29138605021930 0.404784
S 9.51978917480871 -4.25229230850631 1.33619
C 10.70196748952089 -3.94437528030591 0.0761805
C 10.26283908057039 -3.71520108787716 -1.21766
C 12.07346634336880 -4.07493251405446 0.384838
C 12.94816567628733 -3.74128123142061 -0.621331
C 12.48277871561355 -3.43594082616415 -1.88556
C 11.23466097856065 -3.50934202853775 -2.27073
C 7.29814707450627 -5.82224591894416 -1.61278
C 6.54709280827468 -6.82396608305991 -1.06662
C 6.79471058557848 -7.12318620016513 0.300874
C 7.74846115865458 -6.39284421430594 1.04161
C 9.40687901887206 -0.48079691504301 -1.70548
C 9.52637063461663 0.85756584121405 -2.06257
C 8.64901850950022 1.43314369115153 -3.06495
C 7.74434840615073 0.53499208070730 -3.69591
C 10.28502667831598 -0.84343582525130 -0.530321
O 10.55308132776219 1.58242361970437 -1.50812
O 8.72348375333239 2.79637800050254 -3.25489
C 5.64832872404354 -3.02726952658198 -1.59444
O 8.36911905657992 -6.73093377653240 2.31747
O 12.43408414629993 -4.33399344568831 1.71675
H 6.40671243561654 -1.86475038583006 -4.66699
H 5.42669427442145 -1.27123306697420 -3.52616
H 6.70601439232769 -3.84767096886609 -3.32534
H 13.98803602330210 -3.67514225012716 -0.290899
H 13.32894537260796 -3.41338925901534 -2.62078
H 10.86245409017687 -3.35709617535574 -3.30982
H 7.26149841604061 -5.68845165859789 -2.67652
H 5.71422603329553 -7.32801785837667 -1.58496
H 6.16772988373256 -7.85921737659112 0.737122
H 7.06939623454166 1.04801303794159 -4.35407
H 10.67568831412770 -0.02861186058166 0.0222142
H 9.62640874083927 -1.44996344072302 0.144379
H 11.13739482189522 -1.40681992511354 -0.906569
H 4.68940655180383 -3.51035075861888 -1.69907
H 5.42937002126054 -2.05008541227002 -1.12276
H 6.14618706060834 -3.57718194606898 -0.835895
H 11.90813135289884 -0.69312672820438 -8.18554
