# Supplementary material for: A light-fuelled nanoratchet shifts a coupled chemical equilibrium
Source: Nat Nanotechnol. 2021 Dec 16;17(2):159–65. doi: 10.1038/s41565-021-01021-z (PMC8956507; doi:10.1038/s41565-021-01021-z)
Supplement: Supplementary file 3 — Supplementary Data Set 2. Gaussian output and xyz files for computed structures. [file 41565_2021_1021_MOESM3_ESM.zip › +1-protonated-sampled-sturctures/SRR/1-H-opt_201.xyz]

260   0
energy: -42.781113215961 gnorm: -0.496069
C 12.62905278182709 0.64277654160667 -1.49292
C 13.67067186890744 0.31899527359542 -0.433558
C 13.21284428633349 1.38291738031857 -2.66905
O 14.26515080447606 0.71534175693014 -3.35279
C 10.20119145720680 3.80416811089809 -3.18171
C 8.67905287875339 4.01783431718829 -3.25297
O 8.17042755146441 3.56549490923929 -4.5693
C 10.66426397836674 4.30254927227461 -1.78195
C 13.85242631244501 -4.43510466531603 1.82231
C 14.60556011088384 -3.85583351828391 2.94391
C 14.70467050331200 -2.32462179889572 2.94927
C 13.40940609582380 -1.60581450038840 2.95224
C 12.72449834433852 -1.77120294175041 4.35336
C 11.38310466419568 -1.02969232411902 4.41245
C 10.39477431078290 -1.54424514232768 5.4546
C 10.09147845086473 -3.05705196042892 5.43659
C 9.16391307590180 -3.34944419670782 6.62725
C 8.74515123598505 -4.78773537219863 6.80618
C 7.76485679473579 -5.17562118912329 5.68986
C 6.34303670412870 -4.53258992962938 5.74321
O 6.52752348911510 -3.19188344625823 5.88119
C 7.58305983501061 -7.96076932523012 2.9989
C 8.82425981127521 -8.47867367697033 3.62746
C 10.04952924563716 -8.03556095530317 2.87852
C 10.01692442263527 -8.23333447056195 1.29548
C 11.25113670840351 -7.68189146786747 0.594717
C 11.20644755708047 -6.81685704751332 -0.610071
C 10.55340572166292 -7.59120802433093 -1.77711
C 10.20611668429389 -6.73935262188339 -3.02784
C 9.04196721851180 -5.77777070745467 -2.77439
C 9.06180920912630 -4.59111354605471 -3.87582
C 7.88661532361418 -4.73260944903449 -4.80967
C 7.60756285703334 -3.52242674881275 -5.61945
O 8.52392489221874 -3.27327243943384 -6.58397
C 6.69049621776971 -2.44134090509060 4.69457
C 9.08757626483341 -2.00172057059767 -6.59207
C 6.82635569589945 -2.88244196070223 3.40619
C 7.07290590986585 -2.01128123948315 2.36116
C 7.08848338891358 -0.66323587186041 2.53985
C 6.87174331607433 -0.18809046844524 3.78795
C 6.63782058385901 -1.03956759069146 4.80043
C 9.68334697069691 -1.63791475297111 -7.84194
C 10.24389247096405 -0.49304878161684 -8.11338
C 10.28596748755137 0.48362697897539 -7.11519
C 9.64888732504682 0.25824853069901 -5.94605
C 9.14187122591744 -0.97447926550409 -5.59413
C 7.28042223226699 0.27045922376415 1.48364
N 7.42212685733126 1.53484778213082 1.55686
C 10.94601873359388 1.62290927205507 -7.4256
N 11.01354189076423 2.62553327776184 -6.52177
C 13.86670577539060 -0.57179648835674 -3.82406
C 6.78575278305405 3.43157998391581 -4.65442
C 12.65139355444588 -0.84160766469548 -4.45851
C 12.29021688089658 -2.07363524786973 -4.97318
C 13.20119388704616 -3.14392734456335 -4.75786
C 14.36827714871694 -2.91118755213959 -4.1063
C 14.70885895919776 -1.68753617447338 -3.62407
O 13.09806109276836 -4.46737853719340 -5.27472
C 14.79539291684705 -4.63411176245982 -7.47738
C 14.86481989694735 -3.08731912253843 -7.59418
C 16.35925246562283 -2.52591663485408 -7.53158
C 16.40565592007728 -0.97347579542539 -7.58705
C 15.40513609818152 -0.22381337676955 -6.63521
C 15.01249618901898 1.16834935092629 -7.23924
C 14.05506665755919 1.93289195319069 -6.3495
C 14.04971538656335 3.40017872492029 -6.74975
C 12.97977676628730 4.13217454796721 -6.00942
C 11.59129609657969 3.90365654412969 -6.69751
C 0.45579019093302 1.52486390275567 -4.64405
C 0.10037819648667 1.81684109088856 -3.15723
C 0.86450650348341 0.99335475846639 -2.21828
C 0.63512168548917 1.15622875958217 -0.719556
C 1.07376167343535 2.47390347569954 -0.134727
C 2.55844539881961 2.77107378623859 -0.475208
C 3.11626634210839 3.94760735944414 0.423944
C 4.64388278281062 4.21502867965111 0.192762
C 5.52492967030613 3.01608402823478 0.275762
C 6.95801815473185 3.47040075436784 0.304236
C 7.87759757127415 2.19150373593785 0.409912
C 5.88678142423905 4.21041471424595 -3.89415
C 4.59443907977600 4.00677615378072 -4.05237
C 3.97049601909092 2.97788905223815 -4.81938
C 4.85878313539530 2.26918847168789 -5.60989
C 6.25166609882520 2.48194226216396 -5.5101
O 2.56001142265606 2.92660191972435 -4.99049
C 2.02771946494170 1.59336664622089 -4.90165
C 12.55772868386541 -4.55177861104296 -6.57732
C 13.41030727270083 -5.19849810324965 -7.6658
H 12.18305535802025 -0.41902117829113 -1.73132
H 13.91358225636472 1.25290515514265 0.088241
H 13.37310776536071 -0.47376312025849 0.263033
H 14.58798042947151 -0.16791085038154 -0.878576
H 13.55410616251240 2.33124086878447 -2.26144
H 12.52578035476583 1.63122508468670 -3.51798
H 10.76565238617987 4.28727876667504 -3.96214
H 8.45828505081630 5.06438461608338 -3.0761
H 8.13939445207022 3.57883823437144 -2.42803
H 10.44101694155299 3.61002202968866 -0.948681
H 11.75830226103812 4.51534801820137 -1.79967
H 10.09437785085127 5.22715430569471 -1.64918
H 13.97779303489790 -5.55083812212353 1.73848
H 14.37152288666726 -4.10790573497253 0.97976
H 15.58895107912960 -4.32858779650390 3.09164
H 14.10294839146110 -4.24953564893355 3.79279
H 15.32665773469921 -2.09341872681541 2.03244
H 15.38457030809060 -1.94976842929358 3.76654
H 12.82109270653990 -1.89882586552963 2.0395
H 13.58071191037273 -0.51129151406305 2.81436
H 13.47695326389276 -1.30559462816534 5.02162
H 12.54786677947483 -2.81350291300858 4.63864
H 11.05615953374003 -1.25265477777495 3.39045
H 11.51365519773566 0.06069063255105 4.45665
H 9.38498351753111 -1.10946363514026 5.44127
H 10.81795506885819 -1.27803560950822 6.44293
H 10.98397807820116 -3.70705341654793 5.46527
H 9.62563438045095 -3.20694723683495 4.39442
H 8.26533677666590 -2.70691928501464 6.60785
H 9.75778491298548 -3.02239008363658 7.4499
H 8.26571511611423 -4.93871877338335 7.79332
H 9.58690500989536 -5.46883266244360 6.72122
H 7.75056311652018 -6.30890972059859 5.60776
H 8.17243918177883 -4.83818829810085 4.71963
H 5.84650637896088 -4.77977834986588 6.66379
H 5.72646031866261 -4.78473535009839 4.80898
H 6.74267918715266 -8.07271679019483 3.67226
H 7.39491947992342 -8.27324405063203 2.00897
H 8.87379642034349 -8.14399386276158 4.65362
H 8.91599185707155 -9.58634405352191 3.5792
H 10.19694373627730 -6.98301361635083 3.00879
H 10.93823752434735 -8.42194274828946 3.36557
H 9.90304312834913 -9.32074977444324 1.05644
H 9.07246474204489 -7.77353402187732 0.882911
H 11.82889079111767 -7.22795555555239 1.35404
H 11.84355861411845 -8.62756774048599 0.256959
H 10.64665322468186 -5.95961724550116 -0.320396
H 12.26246436122745 -6.49876353329173 -0.930198
H 11.19448772513201 -8.42322920250551 -2.11495
H 9.60603970608832 -8.05199172129123 -1.45668
H 11.17287707087938 -6.05330363350059 -3.29155
H 9.97792440847645 -7.31312011980126 -3.94838
H 8.09087876222804 -6.30480571902367 -2.81857
H 9.13747011154323 -5.41617576545759 -1.68609
H 9.02409998854703 -3.53558414838965 -3.453
H 9.85887257993820 -4.69384470848921 -4.57199
H 7.90613637967962 -5.66192043449726 -5.39859
H 6.96400609122209 -4.88525392601594 -4.12774
H 6.61571193588149 -3.68100533356158 -6.06696
H 7.52923448888521 -2.63730907354873 -4.97086
H 6.66348303215209 -3.95328657932547 3.22373
H 7.17027375476758 -2.44838281030851 1.40409
H 6.82503357895936 0.90145185489219 3.94426
H 6.42715020858084 -0.75679863339402 5.82145
H 9.74497449059396 -2.48023314016667 -8.56076
H 10.78381961028125 -0.46654411869991 -9.03513
H 9.41582720317883 1.07410034606917 -5.29856
H 8.95467761058522 -1.16411047643623 -4.54651
H 7.20356523215742 -0.27535000614964 0.496828
H 11.23868724184419 1.82523652727677 -8.51775
H 11.91601460230317 -0.10151619204085 -4.52359
H 11.42079180254723 -2.19157158031792 -5.4944
H 14.99626721004978 -3.77286306943985 -3.82602
H 15.58174776590166 -1.64440664363081 -3.12416
H 15.14997442703169 -4.96629381848585 -6.49407
H 15.62901240272847 -4.99908559618604 -8.1508
H 14.37522154713297 -2.66375409040439 -8.50655
H 14.24798377200885 -2.55635987201971 -6.85192
H 16.77567356640616 -2.88188186627810 -6.55078
H 17.03141693401121 -2.93103412848022 -8.28154
H 17.39171016392642 -0.56432769408748 -7.39927
H 16.28192244932158 -0.57405705059698 -8.56958
H 14.44703669571593 -0.66912417194176 -6.53623
H 15.74508914834959 -0.02302607696337 -5.55394
H 15.89797281536607 1.76504474758370 -7.41787
H 14.55853420641642 1.06925392219244 -8.26477
H 13.05536890203988 1.53734721158502 -6.42345
H 14.16750305462913 1.83954663056237 -5.25621
H 15.00728925119919 3.74330602276034 -6.50089
H 13.98524639666444 3.42983827597874 -7.86119
H 12.95923062334007 3.90092925745086 -4.94631
H 13.07703343024362 5.26661458151946 -6.05656
H 11.70165616741638 3.96605049870724 -7.71004
H 10.82568469704303 4.68846048992615 -6.48985
H -0.14388411292951 2.22998020922001 -5.27146
H -0.00223587919577 0.54269126040288 -4.9078
H -0.93624552894777 1.70998444841693 -2.98551
H 0.28307152214095 2.90326285755826 -3.01341
H 0.63776657170243 -0.03842183260571 -2.47228
H 2.03809924392181 1.14851300582780 -2.38299
H -0.44829395626840 0.78220577683922 -0.571166
H 1.07261391740038 0.34246107271618 -0.166264
H 0.37855125860371 3.26306998917869 -0.555755
H 1.07395995603649 2.43549173256323 0.95673
H 2.59308486504400 3.11421430347152 -1.53061
H 3.21574887613438 1.91467238781918 -0.328348
H 2.47957833712335 4.81460449561815 0.410901
H 2.99802524725704 3.70015633668615 1.54975
H 4.85772797727475 4.67007282265231 -0.750437
H 4.99711909135974 4.95236678598055 0.963205
H 5.28904313458523 2.30326616167763 1.12038
H 5.40091465695958 2.44680905870095 -0.613306
H 7.26188205733626 4.04179350499963 -0.63226
H 7.18859486288288 4.21655024116955 1.1271
H 8.91198912124605 2.45752564214947 0.501759
H 7.67584574933845 1.53052456583600 -0.43519
H 6.37704405542548 5.08143288352228 -3.46317
H 3.94078326968125 4.56887926258993 -3.48192
H 4.53448275992469 1.49654999978549 -6.25791
H 6.98964906768792 1.92705010509069 -6.00883
H 2.67720107587999 1.03021763271712 -4.21626
H 2.24428814198118 1.19814122107885 -5.9128
H 12.40157845554863 -3.49504558062733 -6.85347
H 11.65082014382857 -5.13804988035848 -6.54546
H 13.39301204051541 -6.27228557286609 -7.48916
H 13.00685728240461 -4.95626167687420 -8.64685
C 7.84781993408536 0.03717356374072 -2.36009
C 6.42951863399524 -0.40995404323788 -2.3198
C 6.34667688335366 -1.76959082226055 -1.59569
C 7.71490840551394 -1.95238693020045 -1.06194
C 8.49310145184869 -0.72088291929570 -1.38205
C 8.30704186797374 -3.14747461815422 -0.642562
C 7.62287460313651 -4.28529224204024 -0.0687781
C 8.12981128085915 -4.84327693006791 1.14682
S 9.57385667179131 -4.16858303208351 1.98885
C 10.44626019624131 -3.70172144780388 0.540338
C 9.77786028421327 -3.22717848717624 -0.567069
C 11.86725392899417 -3.75715120776153 0.588703
C 12.55751701063292 -3.34382937862883 -0.527587
C 11.93486203712228 -2.82592374772020 -1.64284
C 10.52895873755829 -2.75936357302162 -1.63172
C 6.54473491342432 -4.88667587054278 -0.702242
C 5.79381713520490 -5.98210674211061 -0.135592
C 6.37947979465774 -6.56125933364782 0.965488
C 7.39670789696909 -6.01477493410624 1.66896
C 9.63879772232725 -0.18778249483536 -0.725343
C 10.27800875240165 0.82959590123436 -1.43997
C 9.73238665492321 1.43900354879905 -2.59029
C 8.44815123689371 1.05978068706305 -3.0097
C 10.15475602933777 -0.64702865903386 0.603683
O 11.53102014235362 1.41043087627203 -0.975754
O 10.51987640122325 2.34357911110172 -3.38724
C 5.14964800049031 -1.67230411555769 -0.527651
O 7.76467868339146 -6.54748115928683 2.88419
O 12.44613735083031 -4.05708392363912 1.81082
H 5.94251189587060 -0.32406581100292 -3.27568
H 5.91385368478110 0.34193505971429 -1.63572
H 6.11657747121981 -2.57259128942345 -2.37355
H 13.62626020658383 -3.52270296259953 -0.594576
H 12.38020311430202 -2.54541757439715 -2.5696
H 10.00065206938185 -2.26916107871122 -2.47587
H 6.23100705040917 -4.49120851736706 -1.63428
H 4.95685810015070 -6.49766596688200 -0.603442
H 5.77101090737724 -7.33148326073469 1.33135
H 7.89346728924501 1.56006047933493 -3.76107
H 10.65728763634347 0.09289080244117 1.25309
H 9.36147228223600 -1.08821780427723 1.21385
H 10.83113255761714 -1.42168204456306 0.521972
H 5.17044128492932 -0.82760337463910 0.0391173
H 5.26025770832928 -2.52508178310332 0.160002
H 4.04176733573486 -1.70957636165281 -0.908953
H 10.44280219832844 2.57453505298793 -5.67426
