# Supplementary material for: A light-fuelled nanoratchet shifts a coupled chemical equilibrium
Source: Nat Nanotechnol. 2021 Dec 16;17(2):159–65. doi: 10.1038/s41565-021-01021-z (PMC8956507; doi:10.1038/s41565-021-01021-z)
Supplement: Supplementary file 3 — Supplementary Data Set 2. Gaussian output and xyz files for computed structures. [file 41565_2021_1021_MOESM3_ESM.zip › +1-protonated-sampled-sturctures/SRR/1-H-opt_202.xyz]

260   0
energy: -42.805424125694 gnorm: -0.455736
C 12.08238159273306 1.39848745171751 -2.4662
C 13.12966046151224 1.76074617076657 -1.47158
C 12.43241197753873 2.06074967227180 -3.84784
O 13.79613943561722 1.77599434940792 -4.15634
C 9.16996396993680 3.90935430512785 -4.2843
C 7.96670107096031 3.70274894048624 -3.29892
O 6.97346518581301 2.92513062501193 -3.95638
C 10.15876256342922 4.86505616735292 -3.70282
C 11.90945855102249 -1.92320964362923 2.66982
C 11.03331151428385 -1.66285107740140 3.91623
C 11.35793614318824 -2.70646796738147 4.9975
C 10.46756732605856 -2.54760239118956 6.18297
C 8.97723212083271 -2.43695582382124 5.82628
C 8.33296875159045 -3.81644951600855 5.35302
C 6.85616298977543 -3.70047253357655 5.02982
C 6.14602025363044 -4.90737099004877 4.42667
C 4.68437967328944 -4.70854732095285 4.25121
C 4.09932710077610 -5.35243897516940 2.95577
C 4.53493511279378 -4.74303337573799 1.64711
C 3.94215597279425 -3.28826810144728 1.33217
O 4.01725687398758 -2.51381999045756 2.44696
C 7.33598097070724 -7.62123240343336 2.01435
C 8.08095233874945 -7.86476519982467 3.33955
C 9.51824756330772 -8.30816027725796 2.9225
C 10.26640713349001 -7.24216600804466 2.06263
C 11.85725590233505 -7.21990856697157 2.10432
C 12.45660462690085 -6.27404181336371 1.08079
C 12.09611793833235 -6.55984021350508 -0.346949
C 12.70284610932077 -5.54986607285318 -1.36165
C 12.20364267177816 -5.81043425165190 -2.76002
C 10.78742187531863 -6.37940195385950 -2.89163
C 10.42348232794390 -6.32964742220025 -4.34472
C 9.97238280282591 -4.88169637017226 -4.77507
O 9.94042667544916 -4.77795676123641 -6.16352
C 5.13198081901259 -1.64824018732573 2.54416
C 10.02250224079530 -3.45825796048362 -6.63772
C 6.39525768633621 -1.82646907151647 1.90879
C 7.41218064852481 -0.93688151747184 2.13322
C 7.27959731255277 0.13923702529440 3.00904
C 6.08583811691437 0.27614534775728 3.69938
C 5.02692627623861 -0.57865304759124 3.41401
C 10.40971338377696 -3.28854261037543 -7.95496
C 10.50743975553333 -2.05417875603843 -8.53982
C 10.36155266375142 -0.90095527339733 -7.72535
C 10.10186710478664 -1.12550035189995 -6.30833
C 9.93416890832492 -2.37053168091520 -5.83445
C 8.43059337713330 1.02227207062345 3.09069
N 9.48634544051065 0.94294098958550 2.36359
C 10.55680754879272 0.38459361056641 -8.23955
N 10.56655523450035 1.55202968743946 -7.6142
C 13.86765199406655 0.33548231287814 -4.39705
C 6.02821398116457 2.45706771734041 -3.04399
C 13.01811564709796 -0.38344719181987 -5.30335
C 13.14845707419289 -1.74233466548773 -5.39039
C 14.23389751620176 -2.44567438791953 -4.86746
C 15.14950487960747 -1.75715045144349 -4.07122
C 14.97416471553075 -0.35667119772128 -3.90771
O 14.30036963352858 -3.86013317095531 -4.84708
C 15.28514090075559 -3.54441883857033 -7.44187
C 14.50312015938838 -2.65219644532943 -8.36287
C 15.24569233817205 -1.31969359773991 -8.73907
C 15.52798205766592 -0.51090406664056 -7.5234
C 16.00353547819170 0.96305201403331 -7.8964
C 15.14094825249152 1.90140962276947 -8.76452
C 13.77554237550169 2.04452165581060 -8.13537
C 13.08493267992067 3.37382425586682 -8.58515
C 11.80702414126199 3.70528822560146 -7.898
C 10.67552357042283 2.83339027674932 -8.31995
C 2.05917471442157 0.56041588530676 1.63513
C 1.42772667854958 1.98218638600220 1.60819
C 2.50944261809348 3.17636436686780 1.79844
C 3.42277589761524 2.93691162596720 3.01847
C 4.68155680263930 3.79133344570445 3.16547
C 5.60438935488027 3.53481234349668 1.9871
C 7.01850885830095 4.27958867331128 2.07229
C 8.05894819264790 3.63400104519607 1.27616
C 9.57970321559306 4.12115712889755 1.67155
C 10.56136148081153 2.96730606572435 1.34501
C 10.61659197426355 1.80148821221439 2.26357
C 6.20862311457094 2.20804123867368 -1.72198
C 5.21394567114021 1.64382513738882 -0.955002
C 3.96850276475709 1.35792048683543 -1.44289
C 3.76705629481013 1.49740439591975 -2.83288
C 4.72661836842126 2.18506986912390 -3.57006
O 2.94292660248067 0.83039953731607 -0.638541
C 3.30511957899022 0.48101534618116 0.697099
C 13.61486695265301 -4.51925258599609 -5.89113
C 14.58058409075469 -4.86414954626490 -7.04852
H 12.04815268484037 0.25123094591713 -2.57207
H 12.97712523968923 1.00211604331767 -0.720955
H 14.20486552448509 1.78453430109051 -1.88477
H 13.09476879208062 2.78771096241812 -1.13665
H 12.44109522624641 3.20288837293614 -3.82151
H 11.68326331825711 1.78389328432606 -4.61058
H 8.78168973461180 4.42326219507699 -5.18659
H 7.50581582223974 4.63096103546358 -3.13231
H 8.20181552919903 3.24906535461195 -2.34409
H 11.08478136418037 4.84168981508849 -4.30254
H 9.68526496629177 5.84960174160755 -3.48025
H 10.38162780770336 4.51570217768416 -2.74683
H 12.97299296729713 -2.17929196895801 2.92228
H 11.78979576754447 -1.07297593298897 2.03358
H 10.00568808757286 -1.58114252362086 3.56162
H 11.30440087888399 -0.72968342422737 4.23636
H 12.37607191087924 -2.67724974299143 5.22309
H 11.04759950212231 -3.67552889286936 4.55391
H 10.71590965794198 -1.58681070664816 6.68122
H 10.66799301679244 -3.47254711170889 6.71194
H 8.84335588017116 -1.64957907717467 5.07318
H 8.35386948339123 -2.14380256252445 6.76763
H 8.57343520157776 -4.60396180093161 6.04674
H 8.92630122951327 -4.14959814189787 4.47696
H 6.62120424763588 -2.94191991707651 4.301
H 6.29494429939310 -3.46722741907067 6.00332
H 6.47350800042568 -5.74146453717972 5.04129
H 6.46211407994733 -4.98437527326866 3.38439
H 4.35177723002303 -3.66018721023062 4.20678
H 4.30688903159632 -5.11393878116939 5.19323
H 3.02250529313786 -5.39462305562430 2.99613
H 4.34224077600617 -6.42291176416945 3.0654
H 4.38292549306420 -5.35778783754920 0.80938
H 5.63766896768234 -4.69043255157032 1.57197
H 2.88268480762666 -3.30161359875945 1.13211
H 4.42776768892966 -2.81237434445435 0.513627
H 6.21363822378462 -7.72125074171175 2.06474
H 7.91470473520729 -8.25423918510074 1.3136
H 8.10387028901193 -6.89511428067004 3.95493
H 7.57715146546674 -8.60965658531470 3.95516
H 10.07173852248612 -8.34387755478804 3.90393
H 9.52220996448526 -9.30873458988621 2.55586
H 9.94575995096506 -7.51070786703767 1.09035
H 9.92695875971801 -6.14773587928697 2.17511
H 12.14984971642685 -6.94299038483970 3.09835
H 12.30626596267158 -8.21719459081988 2.0763
H 11.99967626938562 -5.32758856676614 1.31607
H 13.56774669447759 -6.21849956684653 1.19255
H 12.37080529318128 -7.54721635047375 -0.684395
H 11.06093939324326 -6.57079363781276 -0.368198
H 12.28084312905800 -4.54091584758305 -1.18318
H 13.73449124177339 -5.40055447895750 -1.18953
H 12.41840675914445 -4.93090733889308 -3.37636
H 12.80515242773287 -6.66762872458036 -3.20445
H 10.73356392889438 -7.47548339076149 -2.58938
H 10.06174654142518 -5.85603706908172 -2.26015
H 11.20111130195456 -6.67403344904367 -5.0394
H 9.57203921832878 -7.01742775724258 -4.67997
H 8.96563206650189 -4.57060051144581 -4.25069
H 10.62054718021988 -4.06279654995493 -4.43271
H 6.50845975808287 -2.63794177746190 1.26364
H 8.34260256988145 -0.93766081798343 1.60264
H 6.03002081622987 1.02438995348884 4.46931
H 4.19396790146216 -0.58320088020952 4.05209
H 10.43464613402449 -4.15800588885627 -8.55582
H 10.72963267289705 -1.88995561487564 -9.5556
H 9.96917634283111 -0.26176044839769 -5.68003
H 9.58668793701324 -2.50791272096531 -4.80053
H 8.43587557769048 1.79050394670298 3.82196
H 10.89049997404144 0.39267221412924 -9.26918
H 12.32498469735558 0.01618335553359 -6.07208
H 12.31426099180357 -2.33734627558878 -5.78715
H 16.05775947172780 -2.17076584407517 -3.73591
H 15.52694764820608 0.15826013412706 -3.11363
H 15.51298086212087 -3.01822878917157 -6.5207
H 16.35533022228404 -3.78717703009849 -7.7976
H 14.25438546337876 -3.19545658823675 -9.28714
H 13.54950225115170 -2.39422880317333 -7.85325
H 16.15987530841866 -1.49025041895273 -9.28692
H 14.81218819724196 -0.68704360172528 -9.55874
H 14.68133958578242 -0.38931392692471 -6.81871
H 16.23371930165675 -1.07083076564723 -6.9735
H 16.28885010400381 1.51937691365713 -6.96418
H 16.96054090121898 0.83408782041370 -8.52325
H 15.53920990382392 2.90312283704990 -8.79579
H 15.13626667555857 1.54668686161411 -9.77303
H 13.20552309214656 1.17115933781377 -8.22357
H 13.96982774232750 2.08465912410958 -7.08736
H 13.83032643367855 4.16417428998901 -8.40464
H 12.91878377128316 3.21319427772520 -9.65682
H 11.86605946713424 3.78368488734692 -6.83415
H 11.55913266891333 4.71301899854473 -8.18311
H 10.70440961761378 2.53352007970923 -9.36178
H 9.75544738021151 3.30952849224813 -8.13484
H 1.31516486542967 -0.21236523943448 1.51469
H 2.51139992134329 0.46189886047694 2.68163
H 0.63127914630529 2.05689007109814 2.40497
H 0.76943042405415 2.22436271446335 0.733859
H 3.06402287802600 3.32616185553732 0.887039
H 2.13718462211385 4.19798843447813 1.98668
H 2.87809547897923 3.03372050555247 4.00701
H 3.75892058931861 1.87663395025149 2.95697
H 4.35749092747682 4.89322232282960 3.22169
H 5.22374301602467 3.60699292012856 4.08175
H 5.11024504439445 3.59043306978789 1.02575
H 5.90352519411109 2.50121686634783 2.0599
H 6.88842702975318 5.29530461263828 1.77102
H 7.27410329096190 4.27314318584684 3.18735
H 8.07860156337548 2.54995064575898 1.22262
H 7.88190997525108 3.94562184054273 0.262835
H 9.95285898444996 5.10468140179416 1.35553
H 9.69407281467121 4.25501111805202 2.77796
H 10.39349343766560 2.61466746054833 0.313027
H 11.57819057256211 3.41610489000524 1.31106
H 10.67554375534526 2.12854294836433 3.29301
H 11.41625018908130 1.11625229030145 2.07386
H 7.13811273170839 2.35615633423447 -1.23513
H 5.53845835488415 1.39459329536512 0.0534605
H 2.77238915137818 1.21706864556826 -3.1525
H 4.56022759761709 2.37737592514098 -4.64921
H 4.04604278469541 1.20958944554116 1.06619
H 3.72034247631740 -0.49252575867678 0.662667
H 12.73454018124979 -3.96735134789256 -6.24439
H 13.14146377300797 -5.41359087768234 -5.46212
H 15.33312992045111 -5.56393074817953 -6.69939
H 14.10179480476856 -5.35275702402994 -7.94256
C 7.75889333301806 -0.43384953395354 -4.07468
C 6.84640033421657 -1.49234282713407 -4.67482
C 6.65262223423039 -2.52632078825848 -3.53948
C 7.90722727389253 -2.23468831705368 -2.67185
C 8.31839362114621 -0.85187093012616 -2.85464
C 8.63952010904527 -3.21641934915055 -2.06004
C 8.05345916598857 -4.53639959927365 -1.68149
C 8.04909187578708 -4.87262342983803 -0.28501
S 8.84899773224794 -3.79358437830323 0.864785
C 10.14036897486993 -3.25771065853071 -0.188101
C 9.99638816388915 -2.97610618343089 -1.54006
C 11.24728863047959 -2.89600444670826 0.538163
C 12.39221467562479 -2.39333523909543 -0.130122
C 12.25028809686970 -2.22726034332524 -1.51542
C 11.09578756392756 -2.46406021725342 -2.25481
C 7.44397116765039 -5.48178791733501 -2.53054
C 6.83254688038728 -6.59112376125460 -2.01578
C 6.82209196932491 -6.85539382226428 -0.652302
C 7.41176044691555 -6.01195483795187 0.235742
C 9.24683155323854 -0.03615038426216 -2.14981
C 9.79349363434113 1.07963972389968 -2.72056
C 9.33223218664714 1.48635830066858 -4.00812
C 8.29973979157126 0.70993087959221 -4.58801
C 9.37579386447177 -0.26702418107786 -0.698884
O 10.78929956167111 1.84466402231494 -2.07182
O 9.78501144352128 2.65557559964827 -4.66434
C 5.31256686615667 -2.24343722153831 -2.84162
O 7.58143457968827 -6.26239937536204 1.55793
O 11.35367506996547 -3.06054143105885 1.9097
H 7.37208252797853 -2.03735712390217 -5.48136
H 5.88210728962883 -1.04895014159063 -5.01505
H 6.48348875825481 -3.56757826653422 -3.97479
H 13.20624123278069 -1.98962701785085 0.46075
H 13.01736205145292 -1.65425056708048 -1.92608
H 11.15407799403784 -2.36058626155169 -3.30509
H 7.45121964732888 -5.42148450728320 -3.55399
H 6.34689802583031 -7.33488878740090 -2.61444
H 6.25118574631799 -7.70010751088186 -0.405127
H 7.97619999970768 1.10048496310661 -5.516
H 8.75224019994731 -1.08485591503447 -0.435424
H 10.42489510817437 -0.46657719085581 -0.487997
H 9.04986072074495 0.61661077986440 -0.173334
H 4.98606867740266 -3.13057449268975 -2.13916
H 4.67646257322063 -2.11891483727504 -3.67607
H 5.33051663461519 -1.29016440208586 -2.28326
H 10.16168108778317 1.71871091414731 -6.67737
