# Supplementary material for: A light-fuelled nanoratchet shifts a coupled chemical equilibrium
Source: Nat Nanotechnol. 2021 Dec 16;17(2):159–65. doi: 10.1038/s41565-021-01021-z (PMC8956507; doi:10.1038/s41565-021-01021-z)
Supplement: Supplementary file 3 — Supplementary Data Set 2. Gaussian output and xyz files for computed structures. [file 41565_2021_1021_MOESM3_ESM.zip › +1-protonated-sampled-sturctures/SRR/1-H-opt_203.xyz]

260   0
energy: -42.767125739269 gnorm: -0.455894
C 11.90847358195539 2.59919079463983 -1.45063
C 12.61161877865505 3.05398434160608 -0.130122
C 12.17892395336492 3.71808731359699 -2.56064
O 12.19752247293799 3.26848055245092 -3.90793
C 8.63461183260097 4.09211820645518 -4.69017
C 7.82897047833141 5.42642811077976 -4.34397
O 6.45497176635664 5.14666991174548 -4.38408
C 9.78500135780343 4.36732061488502 -5.66985
C 12.58034511598751 -1.99448180161381 2.92224
C 11.87619591640914 -0.67555517903350 2.7553
C 10.38112889900612 -0.70241753258236 3.23034
C 10.12685013079639 -1.32477479600159 4.64381
C 9.63265475612045 -2.76273879293465 4.80355
C 9.57644047819567 -3.29447544330347 6.23103
C 9.44388052780261 -4.82925409518298 6.37447
C 8.38982985598953 -5.47476652297934 5.46896
C 6.87140746855043 -5.03993002295126 5.53503
C 6.00181051860309 -5.56547283807268 4.39642
C 6.41399117031016 -5.09300400305634 2.97068
C 5.77401151627270 -3.75792507266748 2.6529
O 6.00748418876405 -2.79416519923232 3.6618
C 8.50647476310570 -8.01549343817229 1.9055
C 9.22229345070921 -8.71188627368455 3.08153
C 10.70968840863271 -8.79233365316611 2.99968
C 11.18200700909283 -7.40408157638904 3.48861
C 12.69470600490080 -7.16257055993741 3.16984
C 13.06586164540235 -6.21529719996243 1.94943
C 12.53415522658749 -6.65421794857720 0.56708
C 13.03787116524734 -5.74011098961787 -0.569913
C 12.53107748104076 -6.37008501009038 -1.89701
C 11.00145417741841 -6.26851426879307 -2.11967
C 10.40598495885140 -7.05145945341344 -3.28186
C 10.20297716859842 -6.33901192912225 -4.66834
O 9.41124277930645 -5.20651003502852 -4.49313
C 6.57066933490576 -1.55116179239740 3.32839
C 9.53275823953281 -4.19393405245183 -5.44847
C 6.68496355328165 -1.07233165734908 1.98804
C 7.22462065170384 0.15017014153679 1.66892
C 7.62201875977157 0.96690580100477 2.78346
C 7.43208716651625 0.55462716499549 4.10286
C 6.93051135355508 -0.70814124865380 4.3631
C 9.50523025165099 -2.81563539258482 -5.11009
C 9.76355755618183 -1.84175662772214 -6.07098
C 9.91214732669047 -2.21244463037270 -7.4259
C 9.87182886328833 -3.57019285381118 -7.70119
C 9.72804743695853 -4.51285278402446 -6.75527
C 8.16354764988218 2.27684650091512 2.5243
N 8.52497466878675 2.70789668115421 1.39867
C 10.20603934682929 -1.21865404966557 -8.46122
N 10.19191620746072 -1.38613264609972 -9.78601
C 12.71210790911652 1.90728286173928 -4.04291
C 6.08244340367458 4.22849700865758 -3.37553
C 13.96797050576582 1.66068318486686 -3.43861
C 14.58850018180687 0.45886041469336 -3.72669
C 13.94956481479807 -0.51465176431257 -4.46997
C 12.65938112708157 -0.25958488374251 -4.86725
C 12.01294416723205 0.96083340103153 -4.71929
O 14.55472746066456 -1.72217068348826 -4.77625
C 14.46536633846825 -3.98838854407490 -6.56037
C 14.19395523589650 -5.00973935973424 -7.71714
C 13.11169582272552 -4.44901938855166 -8.669
C 12.84798396351585 -5.51281039534340 -9.83815
C 11.70620640449055 -5.05886405379074 -10.6983
C 11.88840357986173 -3.64861483575923 -11.2038
C 10.90245210415697 -3.30261878752196 -12.3574
C 11.22161700288662 -1.88496056388153 -12.8195
C 10.58966833141107 -0.68137156343105 -12.058
C 10.96849048588658 -0.54498201551730 -10.6354
C 2.99510415398044 0.53906985041895 1.0068
C 3.56436410396587 1.51295155896260 2.09042
C 3.04830459392901 2.92294967517275 2.20108
C 2.77432740788023 3.67575676489391 0.844659
C 3.18480383837559 5.15292396343632 1.07226
C 4.67879139438657 5.37514077435652 1.37369
C 5.40975563725951 6.68879018448082 1.05573
C 6.85245128622128 6.69570307361182 1.63786
C 7.78370391444923 5.64052416287531 0.88392
C 8.97801661643764 5.19419188225406 1.72367
C 9.41120548360646 3.80026998774407 1.31235
C 6.66731644339035 4.09883383928533 -2.09704
C 6.24042454308405 3.19016125801830 -1.14928
C 5.16039684928979 2.37820591672574 -1.4589
C 4.65166658578111 2.42854566566874 -2.71849
C 5.03002376941955 3.38835755012237 -3.64299
O 4.80834357907293 1.29402669743712 -0.511888
C 3.42811260417253 1.00557675084083 -0.376167
C 13.69899594310626 -2.82721432194882 -4.47206
C 13.24792344508629 -3.58484706070178 -5.6893
H 12.31255309106498 1.58247893452212 -1.81833
H 12.04075216201036 2.55568921929337 0.69637
H 13.59226603520126 2.60056762226253 -0.0893962
H 12.63278198560524 4.16586590323266 -0.0669922
H 13.07775486722349 4.38032815618633 -2.36706
H 11.42456463962706 4.47368419139832 -2.47449
H 7.89694604940274 3.41996688995048 -5.15583
H 8.08871464307786 6.18880141302159 -5.11233
H 8.11556601266201 5.79972370889613 -3.3425
H 10.55909278571389 4.65303107696688 -5.00697
H 10.01735952716041 3.44119391521610 -6.17691
H 9.59622467880802 5.23519725166373 -6.33148
H 12.50451423962907 -2.32632851909359 3.94891
H 13.54989733525265 -1.82053714752221 2.68959
H 11.91773970964920 -0.24960743758322 1.76037
H 12.32215509613250 0.12418311434704 3.4007
H 9.73051173834084 -1.22500358942675 2.42104
H 10.07482571190101 0.40092590430433 3.18329
H 9.43856988387126 -0.67331613821482 5.17599
H 11.08389977155516 -1.20341817723201 5.21708
H 10.18703508497891 -3.59888154821424 4.25774
H 8.61465581142040 -2.95238400431221 4.3933
H 8.94398496334569 -2.65725378670997 6.78134
H 10.59277839321581 -2.99199559636450 6.56723
H 9.31860411376130 -4.98999850073263 7.42552
H 10.44397542624562 -5.24975917001847 6.117
H 8.43217738757739 -6.53439475281295 5.51884
H 8.78949792079131 -5.40049303122901 4.38168
H 6.85138789281719 -3.96721962138264 5.43702
H 6.43820576065488 -5.40042617701311 6.48715
H 4.92010044386941 -5.27635907021863 4.55019
H 6.09195682198937 -6.63941397563756 4.40576
H 5.93937817406622 -5.72985449287819 2.26243
H 7.49066459779632 -5.07531821496642 2.72897
H 4.68979445860153 -3.81891115853757 2.47206
H 6.13273219929562 -3.26536211343703 1.72526
H 7.47577756865701 -8.02196824802551 1.89678
H 8.73039228414305 -8.67647458696223 0.987078
H 8.84060110514416 -8.17488639937517 4.04332
H 8.77173075820762 -9.69633443372406 3.18414
H 11.18298168053359 -9.58343924808195 3.68827
H 11.03825796846569 -8.98139875150357 2.00924
H 10.58871436974779 -6.57637992562298 3.15126
H 11.00106361461629 -7.33180906307249 4.52876
H 13.17306881658294 -6.72200945431716 4.07714
H 13.21925365154098 -8.12067146312254 3.00434
H 12.46873020402769 -5.29483470968073 2.15351
H 14.16481045091948 -6.07223826684385 2.0366
H 12.92032023469435 -7.64477714892773 0.254843
H 11.47047431936277 -6.80754726077652 0.576525
H 12.54886401630212 -4.77516648218629 -0.507754
H 14.13420359466510 -5.71594114408692 -0.516684
H 13.04443926189381 -5.92494919089856 -2.77549
H 12.79759419006245 -7.45293229346829 -1.93112
H 10.47045723610394 -6.65876804495781 -1.22669
H 10.75686236319449 -5.21500158466287 -2.28879
H 11.04139756630805 -7.91547670930781 -3.34646
H 9.39459321365742 -7.41956756595665 -2.98671
H 11.14281673256738 -5.90947988935130 -4.97268
H 9.67690424667404 -6.93984354903448 -5.44298
H 6.09705946731537 -1.56002930676658 1.22002
H 7.37148115007434 0.43473013099439 0.650773
H 7.57173295703601 1.21630348943551 4.95195
H 6.68757009998089 -0.94345024480663 5.38315
H 9.25609493467326 -2.60182431879482 -4.07323
H 9.73029339136747 -0.72564453717929 -5.80731
H 9.88439467606581 -3.80804310252500 -8.7706
H 9.81001569989506 -5.55258863666418 -6.97401
H 8.47753483281559 2.77952968711856 3.39928
H 10.21333090656241 -0.22731276543567 -8.07365
H 14.49507682829118 2.37597346051267 -2.87354
H 15.62475763432922 0.45362407879864 -3.31357
H 12.10945144372685 -0.97392706036604 -5.50443
H 11.12518554682790 1.18336203675404 -5.28357
H 15.06017906034281 -3.11127028521237 -6.86623
H 15.12280208203114 -4.42810966939623 -5.88018
H 15.10564520666887 -5.17980739507375 -8.30261
H 13.91341841298644 -6.05140976796396 -7.47087
H 12.15775897735618 -4.25524607395157 -8.17436
H 13.34742059335350 -3.41471274408833 -9.016
H 13.75877981836540 -5.53123931042266 -10.3873
H 12.70452572982981 -6.47399769647313 -9.46157
H 11.68850248214674 -5.79373088348582 -11.5099
H 10.70365570935708 -5.22607194635237 -10.2462
H 11.79113247308723 -2.93226111294416 -10.4226
H 12.84463289587413 -3.48979236958669 -11.7766
H 10.91969091215651 -3.96010660119604 -13.2034
H 9.85141350478869 -3.39406153164736 -11.9636
H 12.31159663535319 -1.75725970786486 -12.8479
H 10.76492835745906 -1.81720320803847 -13.834
H 10.88100575413103 0.20491539353941 -12.6401
H 9.50876982241367 -0.77256658145390 -12.2079
H 11.03307046586474 0.53884017134046 -10.2629
H 12.09025658789610 -0.67586172613633 -10.6546
H 1.89505729861866 0.54250642672612 1.11812
H 3.40068722413989 -0.42723685870594 1.08423
H 4.69641752861462 1.51654225538136 1.88685
H 3.54025563088971 1.06961466455349 3.08084
H 2.09018710474275 2.83972905925388 2.72169
H 3.77713685386919 3.46776514437117 2.83652
H 3.30871819659080 3.15584239541880 0.0239096
H 1.71932618903559 3.62315862438603 0.506832
H 2.85085929769819 5.77513917839076 0.19737
H 2.58209076806279 5.48105274833565 1.87908
H 5.14326223755654 4.52704675903628 0.878187
H 4.79609992170295 5.25814361136845 2.44053
H 5.50751685271567 6.79708627202427 0.000124612
H 4.85706985800529 7.62307964398479 1.42154
H 7.24510646943374 7.72016425687470 1.68498
H 6.73181372642832 6.59629144658959 2.7003
H 7.19178521519319 4.72621491289298 0.745624
H 8.21399183366890 5.91343635950669 -0.144549
H 9.88280368586913 5.89936248238864 1.62577
H 8.58816247313849 5.27023731742433 2.76395
H 10.24591349182274 3.46919794363040 1.86404
H 9.68272124950341 3.69419514142335 0.227079
H 7.53994008325763 4.68624252429145 -1.83105
H 6.78635672295844 2.98780455535301 -0.266992
H 3.97716905222041 1.68100861104587 -3.00533
H 4.56968212440790 3.47473708438290 -4.60344
H 3.21626759267626 0.26737039558381 -1.12917
H 2.87371691671184 1.83957954046886 -0.679806
H 12.88330293459680 -2.47225541193963 -3.88992
H 14.29857506858405 -3.41696830560860 -3.74719
H 12.62121253564423 -4.52719772987438 -5.51823
H 12.52238500970541 -2.98478040022223 -6.25805
C 7.68461346492579 0.10944876803772 -3.35705
C 6.84534594864383 -0.94776817513898 -3.95169
C 6.84854143647137 -2.13589127292530 -2.93106
C 8.16299957526059 -1.88598356574744 -2.2226
C 8.46528427160282 -0.47563990537709 -2.38212
C 8.86610122810139 -2.85411259670944 -1.51735
C 8.37800766030497 -4.22503007805402 -1.11979
C 8.55588202035279 -4.72552724253317 0.189867
S 9.41128875668516 -3.80548968768377 1.39015
C 10.64892274428117 -3.06126337613622 0.192013
C 10.24622584160012 -2.71164581763279 -1.10143
C 11.88604739445556 -2.75632256532155 0.705181
C 12.85838208578580 -2.20699109682397 -0.11171
C 12.46494847708729 -1.85012780799177 -1.35176
C 11.20846715725619 -2.06294268381616 -1.87194
C 7.71733000342471 -4.97982088764750 -2.08796
C 7.32509552480356 -6.22339011987821 -1.81661
C 7.60540987543199 -6.80320432080358 -0.58241
C 8.33520395643129 -6.10898595637430 0.385568
C 9.27023217193697 0.41892351357501 -1.66826
C 9.58268488866552 1.69981210090059 -2.05029
C 8.91390063771134 2.27205313221675 -3.19961
C 7.97622398839943 1.40502115906680 -3.7947
C 9.82588240044527 -0.05246529543351 -0.403526
O 10.49307567119500 2.48792551190490 -1.20364
O 9.10469511502785 3.60374806761788 -3.51282
C 5.63957330930519 -2.24878044332854 -2.01947
O 8.78262572908250 -6.58443425388594 1.65604
O 12.09517541905762 -3.07500680355243 2.10233
H 7.22202672465342 -1.20747199688425 -4.98993
H 5.77945062600868 -0.71334777185177 -4.00795
H 6.97844636542624 -3.03261888283952 -3.56605
H 13.85487522179346 -2.11597110701859 0.224449
H 13.27437549064720 -1.36514519335524 -1.90973
H 10.97451494337280 -1.86956402052062 -2.94133
H 7.77491595839063 -4.55466665368999 -3.04323
H 6.74337889393173 -6.74991728953595 -2.57022
H 7.18116575300953 -7.65150873059142 -0.109164
H 7.39565228116918 1.73070119268526 -4.66704
H 10.88145711918093 -0.27910448215659 -0.435067
H 9.87953966114250 0.79736365963444 0.273732
H 9.20896296206297 -0.71189983745698 0.269323
H 5.68302448053194 -1.64988007819307 -1.13701
H 5.45630100551489 -3.29380476541858 -1.56624
H 4.79955937086730 -1.93194384730376 -2.59094
H 9.97412956561671 -2.33997938278801 -10.1779
