# Supplementary material for: A light-fuelled nanoratchet shifts a coupled chemical equilibrium
Source: Nat Nanotechnol. 2021 Dec 16;17(2):159–65. doi: 10.1038/s41565-021-01021-z (PMC8956507; doi:10.1038/s41565-021-01021-z)
Supplement: Supplementary file 3 — Supplementary Data Set 2. Gaussian output and xyz files for computed structures. [file 41565_2021_1021_MOESM3_ESM.zip › +1-protonated-sampled-sturctures/SRR/1-H-opt_204.xyz]

260   0
energy: -42.800707437794 gnorm: -0.473331
C 13.07511875840384 0.73307062538387 -1.83503
C 14.28117054361704 0.26909821109652 -1.01325
C 13.52393456814364 1.28742236979313 -3.14915
O 14.41378074833283 0.43883014954839 -3.80148
C 10.35503676026884 4.43181470309941 -2.98719
C 8.84243859847265 4.66669147695866 -3.03073
O 8.39361917797184 4.33194909220372 -4.36465
C 10.72059485084116 4.92864681705058 -1.59444
C 13.68088347931358 -4.30100089066386 2.44906
C 13.70747147697779 -4.37118389805148 3.90127
C 13.72724730892549 -3.00010478753404 4.53135
C 12.54823771380686 -2.21593946928770 3.92823
C 12.05065453553989 -1.05962287766090 4.75019
C 10.59558890090650 -0.63077835265419 4.66972
C 9.72964951156628 -1.09661749141335 5.81669
C 9.64377421525783 -2.64248402631798 5.76614
C 8.85065866647357 -3.21200785170601 6.90069
C 8.52394429525830 -4.65760083417961 6.71838
C 7.85924634143434 -5.02568896403844 5.36903
C 6.35027501430670 -4.74427268389740 5.1396
O 5.93999414993743 -3.33461295563053 5.28672
C 7.81979016647468 -7.76938985490844 2.4499
C 9.07776746379730 -7.99735870324418 3.16075
C 10.34652956992243 -7.48274411388889 2.39993
C 10.90472632385666 -8.53027878575010 1.44282
C 11.89091867596384 -8.00789633236688 0.422984
C 11.22842331660002 -7.03362149432207 -0.631816
C 12.01351033686175 -6.88312397306205 -1.97084
C 11.36636979526573 -5.81605726163690 -2.84443
C 10.01022520583183 -6.17747216948836 -3.43017
C 9.29064232155636 -5.29468053517592 -4.3435
C 8.03656755595487 -5.81654406267719 -4.98871
C 7.35512410677628 -4.80739412363878 -5.77296
O 7.22484611216832 -3.65755903058734 -4.85796
C 6.32066004456893 -2.37805132569384 4.32762
C 7.67123370050105 -2.45703107325537 -5.48629
C 7.19484314472093 -2.68646717845047 3.26332
C 7.50098907375074 -1.66177669364971 2.39779
C 7.08609155683409 -0.33322041599022 2.55883
C 6.27308989040823 -0.15793918957239 3.66432
C 5.85445158288664 -1.10208458642395 4.56827
C 7.55969402550025 -2.30577422022971 -6.85726
C 8.03591476304087 -1.10846944480354 -7.42025
C 8.81478051026072 -0.18929990883070 -6.59697
C 9.01841857346734 -0.50405546182541 -5.22842
C 8.45054745698547 -1.64674836742775 -4.7055
C 7.59918722346266 0.71070320792720 1.65011
N 7.48759089729654 1.98149886004263 1.88374
C 9.35132615088277 0.97895271436795 -7.10721
N 9.92388106361730 1.93811629979908 -6.30534
C 13.86270275674188 -0.85798685205968 -4.12947
C 7.00534075461287 3.88386727385895 -4.46549
C 12.49231310093080 -0.99605396471257 -4.48655
C 12.14991799502122 -2.21476459642827 -4.97489
C 12.98315326950413 -3.34082371329607 -5.07284
C 14.29361911649372 -3.20179275015981 -4.6141
C 14.67837579412420 -1.97934952106738 -4.24252
O 12.49207564273463 -4.63714043937380 -5.54816
C 14.47799045527029 -4.61360123887713 -7.82594
C 14.57512070272660 -3.08888849196777 -8.04177
C 15.97961949388827 -2.41263608055251 -7.80555
C 15.95950604891417 -0.96509721196018 -8.1804
C 14.91149392856311 -0.13217181154960 -7.47234
C 15.26657510807072 1.35574035500333 -7.28742
C 14.30062393858270 2.31259598864783 -6.59309
C 12.91283631174986 2.21663017565330 -7.15997
C 11.96730247346692 3.15656581597234 -6.48922
C 10.49037503551811 3.08323804062392 -6.89931
C 0.70640868531561 2.52312707351729 -4.36349
C 0.25689974977703 1.73844903905974 -3.08207
C 1.31831451546874 0.62771350151008 -2.60715
C 1.19216866625375 0.30689984130253 -1.15463
C 1.75271587171289 1.35037274647978 -0.189992
C 3.11699545194008 1.78643688188072 -0.684412
C 3.76860360587222 2.81886604129108 0.310478
C 5.28934444328620 3.05270841954059 0.00877006
C 5.79329869239051 4.09501996459378 0.953028
C 7.29202088339789 4.19810726388764 0.895926
C 8.06210594035134 2.87349293376266 1.00537
C 6.01637436696255 4.63891322439160 -3.84419
C 4.64769057543897 4.27660061129881 -3.94971
C 4.39315145579510 2.93921687562064 -4.41633
C 5.36133992861387 2.12982540568121 -4.98601
C 6.62118628313238 2.60353285659240 -5.01994
O 3.08012140467780 2.40096265246496 -4.20004
C 2.03872925632043 3.31461573736584 -4.17687
C 12.08554024629454 -4.56544567267516 -6.92894
C 13.04985911200722 -5.18422374045085 -7.90425
H 12.56916437221716 -0.21314935495002 -2.14076
H 14.92626508172612 1.11806832044886 -0.934928
H 14.01039394312454 -0.04588985244030 -0.0138653
H 14.87324755780448 -0.47631359166644 -1.53114
H 14.05792764822577 2.20145777946427 -2.9876
H 12.63387526850972 1.41587559003264 -3.8281
H 10.81207028744565 5.06280600916907 -3.77894
H 8.53610817727293 5.70722437542200 -2.74782
H 8.48450086201220 3.91171690101010 -2.3073
H 10.67788388459710 6.03643568939391 -1.69948
H 9.98993095815908 4.58963362594319 -0.850363
H 11.70090868888283 4.60439338956973 -1.2954
H 14.36364000520566 -5.06036904124623 2.03685
H 13.98090033899584 -3.36273026748915 2.01845
H 14.61392461870466 -4.95514032370031 4.24084
H 12.85669534439183 -4.98160509654285 4.38176
H 14.75044802342350 -2.47734543444869 4.42451
H 13.53750128604193 -3.19071244743300 5.59196
H 11.73668571429014 -2.94554282287481 3.76552
H 12.87422825613734 -1.85812453484315 2.9389
H 12.75558557216672 -0.20853652777790 4.73207
H 12.19699374396718 -1.43174267934258 5.73846
H 10.13516636731646 -1.03003606402081 3.72611
H 10.60454885571081 0.46717740854119 4.54549
H 8.76951305810707 -0.62911170831280 5.84724
H 10.08540707844786 -0.81764624164569 6.84692
H 10.67549397582497 -2.95468446736567 5.76921
H 9.12098361661290 -2.78270583607199 4.79315
H 7.86814709243008 -2.62779705397978 6.84728
H 9.20091014514522 -3.03919866390385 7.88061
H 7.83156165133363 -4.99515206921398 7.56639
H 9.48722017617640 -5.26790592965185 6.93265
H 8.07046893324799 -6.04110693352157 5.10647
H 8.39372217985354 -4.49199678753359 4.5843
H 5.78486149747453 -5.40765298075020 5.74509
H 6.06106175903003 -4.93890841748048 4.03889
H 6.98888611832070 -8.37215575201945 2.88036
H 7.82014954026331 -8.03837560147854 1.35272
H 9.09816542114570 -7.60302936581517 4.20084
H 9.19280471912015 -9.12679939041357 3.21579
H 10.16941993046923 -6.56283284825315 1.86094
H 11.10397999609742 -7.10030437941087 3.03985
H 11.36716494252085 -9.31570702293376 2.16505
H 10.10178947326447 -9.00987982437699 0.855048
H 12.75175534139279 -7.54998556851103 0.880262
H 12.24295798199258 -8.96603366081198 -0.113545
H 10.18347348644191 -7.34074963588534 -0.875787
H 11.01495686752406 -6.04361128950955 -0.153319
H 13.07518777459518 -6.74448446098980 -1.81311
H 11.87483999988770 -7.87080965081230 -2.47278
H 11.21197435924496 -4.89989511071469 -2.42767
H 11.95408660354514 -5.61689128091647 -3.72867
H 10.12793011349529 -7.10977530663309 -4.04128
H 9.31620002927330 -6.50313006298416 -2.59932
H 9.06492156313994 -4.35053527605868 -3.77889
H 9.92029878758534 -5.01523113844550 -5.17444
H 8.10399988529068 -6.73167993492116 -5.61653
H 7.39750240910120 -6.10373027104857 -4.14837
H 7.89995860053753 -4.68983858047879 -6.68277
H 6.34635348377795 -5.17162851848025 -6.13561
H 7.38199525353917 -3.70978524976956 2.90104
H 8.00902681522783 -1.82976346789824 1.45321
H 5.87618643831312 0.81222071033945 3.87214
H 5.31952671827339 -0.82020491519481 5.4812
H 6.96123392563038 -3.03654063956015 -7.34778
H 7.95761122178335 -0.90062195205503 -8.47556
H 9.44932752622389 0.21212388752279 -4.55396
H 8.67108679562298 -2.01746581336895 -3.65223
H 8.10842133575751 0.40201318951167 0.785077
H 9.22994506623487 1.18957466237924 -8.13078
H 11.83910301493890 -0.13698544938384 -4.41394
H 11.06964005380130 -2.37190221768937 -5.01536
H 14.88307339434104 -4.03048988499242 -4.68199
H 15.76982732039799 -1.78805609221356 -4.01178
H 15.03965823419976 -4.80161260074678 -6.90564
H 15.13667767352284 -5.16365230632915 -8.48492
H 14.27985345454160 -2.96423431862379 -9.11269
H 13.78563352200602 -2.58856999489118 -7.44789
H 16.26281553698977 -2.53298530159253 -6.74605
H 16.77029686131148 -2.90005436165714 -8.43756
H 16.90685333902740 -0.40466322320420 -7.99098
H 15.82732863927898 -0.84402298367716 -9.27939
H 13.97543459002243 -0.18554268729494 -8.0536
H 14.71523592324273 -0.45815577821989 -6.47006
H 16.31373345814451 1.38753254654814 -6.9084
H 15.46052319128362 1.67243872542107 -8.30385
H 14.38608650662301 2.14454413479809 -5.51277
H 14.59608943066012 3.35705288989225 -6.74533
H 12.95579156659679 2.42484871323411 -8.23254
H 12.63472093347369 1.15023877607322 -7.09611
H 11.88151098127147 2.98675680544993 -5.40818
H 12.40007286745556 4.18869202443742 -6.67541
H 10.34851533692894 2.98511673086032 -7.98683
H 9.94859466849033 4.02926819443791 -6.75288
H -0.10050540197930 3.15490503631516 -4.75193
H 0.80835179467021 1.76300573858969 -5.15811
H -0.71001565252123 1.24994697907664 -3.22184
H 0.22311085460262 2.45939217226856 -2.23959
H 1.08788627662410 -0.30373385807466 -3.21372
H 2.28913952764749 0.89415694940086 -2.92016
H 0.14370208504769 -0.04839966928767 -0.909453
H 1.72785396767570 -0.60111793514219 -0.951023
H 1.16360197580197 2.29827780626174 -0.23355
H 1.82770549106865 1.06394334543923 0.890138
H 3.08984927428870 2.06080286547890 -1.80125
H 3.68949411389270 0.84832145267362 -0.842658
H 3.32409207455492 3.77322350865050 0.458731
H 3.73892670190003 2.31386329047598 1.31048
H 5.86618673409811 2.12245585273486 0.0201254
H 5.30773669114897 3.57030727440426 -0.968796
H 5.24345233678982 5.08216805170232 0.852262
H 5.54085558382945 3.66280145779623 1.9547
H 7.55891252597833 4.51849063542309 -0.148787
H 7.75060139773112 4.95910045783890 1.5662
H 9.07957648103579 3.15351203845091 1.30659
H 8.29056756108825 2.40727900508624 -0.0114236
H 6.31690321753598 5.54815269566873 -3.30516
H 3.90808889363711 4.73940919967380 -3.27816
H 5.08486204663204 1.11102828334391 -5.32746
H 7.37540500727539 1.95307112471683 -5.46044
H 2.18139102939926 3.93378521785596 -5.10725
H 2.02906017526635 3.85101767161996 -3.2153
H 11.86115112774479 -3.52238899565811 -7.27649
H 11.04650677315963 -5.01588901495570 -7.01831
H 13.01052908740945 -6.28739262239950 -7.62451
H 12.61940746695993 -5.23315322711406 -8.93071
C 8.34615050969620 0.47049588844634 -2.20551
C 6.97536444218605 -0.01498517560155 -2.5266
C 6.91990747988885 -1.35338826284641 -1.73299
C 8.27618578540188 -1.56785672700522 -1.13085
C 9.04565510368868 -0.34393660852848 -1.27635
C 8.72199425084875 -2.83143048421282 -0.633448
C 7.87504393453452 -4.05036987072239 -0.398809
C 8.16472622976924 -4.76528677312428 0.747941
S 9.55900825694256 -4.40126541101010 1.76347
C 10.66892559565313 -3.73476041644234 0.597262
C 10.16969736708119 -2.97543003145038 -0.414732
C 12.10152611005163 -3.84094845415295 0.787491
C 12.96177145053933 -3.42483021914170 -0.303285
C 12.39755692999156 -2.82527578841863 -1.44278
C 11.03495578868954 -2.57832111822904 -1.44221
C 6.92321612738578 -4.54616853771275 -1.26381
C 6.29676870027202 -5.74599459088273 -0.927103
C 6.42646870016671 -6.27553224201530 0.314123
C 7.37738820131462 -5.87762683939421 1.24112
C 10.22351906927537 0.21039781354045 -0.761238
C 10.84545935292093 1.34943055712592 -1.32854
C 10.13936780736196 2.11467980003705 -2.39726
C 8.87504254973500 1.66448489404851 -2.71354
C 10.82421477217685 -0.36294718737171 0.464299
O 12.21319047729019 1.71165024488980 -1.18265
O 10.66806909515351 3.13360839777605 -3.21209
C 5.70390294797661 -1.12656767741297 -0.675381
O 7.54433471461430 -6.38695322736817 2.47336
O 12.44146807223530 -4.60306524075914 1.86537
H 6.80333110776421 -0.11654389367029 -3.5637
H 6.23229385471794 0.76075905782047 -2.25378
H 6.63611047333467 -2.12313351239800 -2.50842
H 13.96616508208297 -3.85038410291913 -0.251499
H 13.06007782052031 -2.76096443101073 -2.34263
H 10.60587971821579 -2.16305879684513 -2.30661
H 6.88421562071942 -4.08819322059840 -2.1867
H 5.42942685899254 -6.03865580072799 -1.52914
H 5.82816419764459 -7.12386988005446 0.598035
H 8.39252183767120 2.11525230325645 -3.60041
H 11.39737474507522 -1.30789041773900 0.388698
H 11.49040326129208 0.34086680729029 0.946736
H 9.98349980832655 -0.67734743510567 1.19311
H 5.92334854415147 -0.28242118498774 -0.00683866
H 5.54160892498045 -2.07867080878197 -0.198554
H 4.72454231653258 -0.84454614030068 -1.14395
H 10.04908968420266 1.90914291834802 -5.28801
