# Supplementary material for: A light-fuelled nanoratchet shifts a coupled chemical equilibrium
Source: Nat Nanotechnol. 2021 Dec 16;17(2):159–65. doi: 10.1038/s41565-021-01021-z (PMC8956507; doi:10.1038/s41565-021-01021-z)
Supplement: Supplementary file 3 — Supplementary Data Set 2. Gaussian output and xyz files for computed structures. [file 41565_2021_1021_MOESM3_ESM.zip › +1-protonated-sampled-sturctures/SRR/1-H-opt_205.xyz]

260   0
energy: -42.798965991682 gnorm: -0.454563
C 12.85284033733871 0.75669945458187 -1.4978
C 13.91678464422264 0.33777688600189 -0.513261
C 13.54572272178937 1.61384756406188 -2.51257
O 14.45564005991672 0.81927122258347 -3.35413
C 10.18759670992590 3.93832691696680 -2.40815
C 8.78622130525964 4.20558303120119 -2.5798
O 8.39621419502042 4.16598388781043 -3.98851
C 10.61550470083062 4.00882662291285 -0.945724
C 13.86768631940582 -4.40162154046328 1.91509
C 14.19268938641508 -3.90960286343726 3.31032
C 13.87698470195052 -2.42256112652788 3.5392
C 12.46142290023857 -1.97531797482613 3.19937
C 11.35395121387379 -2.57929653584384 4.06297
C 11.05775335457454 -1.81733008306025 5.35135
C 10.42617606658961 -2.71308943836905 6.43788
C 9.45076530026058 -3.73433177895422 5.88005
C 8.41909850419623 -4.29186677337956 6.89511
C 7.67458146538046 -5.60750552223960 6.37651
C 7.06386828097915 -5.42576308126166 4.99033
C 5.87408091649715 -4.58693497438087 5.12776
O 6.14389183931704 -3.18584739643368 5.51902
C 8.02223475310805 -8.21081711350083 2.69421
C 9.42457622849217 -8.61178651124274 3.04704
C 10.54505652482444 -7.82408576190218 2.36367
C 10.43357021537741 -7.87967039394092 0.916935
C 11.78621506212363 -7.55924300212935 0.194711
C 11.46903030620275 -7.19574226262747 -1.27578
C 10.91979087902776 -8.35118182446803 -2.16185
C 10.51938986748941 -7.93498484176971 -3.56829
C 9.58437204949459 -6.67274568312641 -3.54749
C 8.67337222603318 -6.70726873144179 -4.77676
C 7.50333186908578 -5.61092241670842 -4.9059
C 8.04184189425232 -4.17558028603115 -5.05587
O 8.81933771862711 -3.90773421634682 -6.23685
C 6.57063388062222 -2.22797899497900 4.56501
C 9.39068469740677 -2.65814545569334 -6.1511
C 7.02808498987631 -2.57090326799597 3.28233
C 7.46882102751654 -1.57489487855926 2.4475
C 7.36455548003877 -0.18610200241083 2.79596
C 7.02217008962314 0.12472706945349 4.11845
C 6.59035265662455 -0.87024317018120 4.96739
C 9.94748029688251 -2.27967257490953 -7.36448
C 10.44191711671705 -1.04746105071530 -7.61811
C 10.43121296318950 -0.06389243886208 -6.62692
C 9.92109906851864 -0.41579669337238 -5.39247
C 9.37135146474600 -1.65362546286431 -5.09845
C 7.81567559251970 0.80328893863728 1.91649
N 7.72968014595287 2.05378134362279 2.25826
C 10.90609480035034 1.21681953032875 -6.8789
N 11.15745816716104 2.15980347026824 -5.90785
C 14.13736593205118 -0.44601752307233 -3.86887
C 6.97426175172397 4.01996194428807 -4.17962
C 13.00150595860313 -0.62487936220237 -4.59472
C 12.62243795708307 -1.88126112406021 -5.0526
C 13.41716012668771 -2.96850959812755 -4.76928
C 14.72160860529427 -2.83425546807449 -4.12268
C 15.01152881477204 -1.54268940792302 -3.67049
O 13.04293448648941 -4.27026138105393 -5.13688
C 14.41628919266039 -4.71026307896351 -7.75088
C 14.33801568309269 -3.19737893704204 -8.11331
C 15.63031285642191 -2.45501338634732 -8.11601
C 15.40081885425799 -1.00496074978230 -8.52259
C 14.84754048948336 -0.12604782937683 -7.44906
C 14.54164087737755 1.33133136663354 -7.79735
C 14.03450181340118 2.09100271673858 -6.59202
C 13.71496923209125 3.59127672239366 -6.83762
C 12.56483622315917 4.20728707476312 -6.08521
C 11.18010929758614 3.55949969454116 -6.18857
C 0.55180811153741 5.20559156797166 -4.71798
C 0.06012296882472 4.56595372650469 -3.42168
C 0.31672656877175 3.03433415868511 -3.3333
C 0.23789626468015 2.40688144547907 -1.89474
C 1.24961144608241 2.90740649196598 -0.838764
C 2.74887042438354 2.77212980294311 -1.04773
C 3.55604607340062 3.35676041294415 0.0905302
C 5.09669795942230 3.27572707319736 0.172168
C 5.63241206650150 3.91797108121083 1.44993
C 7.11339637537603 4.31993668202000 1.51435
C 8.10319518320013 3.09852648318867 1.44961
C 6.15241744884319 4.72618229772129 -3.27651
C 4.77510850447159 4.65629846502001 -3.49672
C 4.19989139754408 3.96168167475491 -4.62421
C 5.07228433336317 3.36480127615427 -5.51539
C 6.40738324049238 3.26819446559432 -5.17423
O 2.79154364727445 3.92607454720312 -4.82792
C 2.11162764241670 5.19517089626726 -4.96809
C 12.25435061186366 -4.40189162403216 -6.31957
C 13.05703117679497 -5.19233429777368 -7.38961
H 12.63598737130755 -0.13923636532664 -2.03343
H 14.29296827494372 1.18984670535666 0.0459153
H 13.46341858987506 -0.36450039807961 0.13256
H 14.92846081412441 0.06517165820951 -0.883241
H 14.13795943786132 2.43864981025176 -2.14374
H 12.87591077802730 2.06847761448577 -3.26062
H 10.74883448931264 4.69469886472128 -3.02152
H 8.51607447844520 5.28692107852975 -2.42052
H 8.09888925037784 3.59990504770600 -1.95524
H 10.05417467047717 3.20303491444640 -0.409047
H 11.69043241318558 4.04339116415525 -0.826838
H 10.13218431779938 4.96562259675668 -0.574702
H 14.57755336663464 -5.15465780047469 1.52131
H 14.24753749899714 -3.65221116988867 1.20129
H 15.25907344716843 -4.02856886599700 3.63451
H 13.61694276345536 -4.42635818164233 4.09679
H 14.65553974226611 -1.78191230769432 3.08516
H 14.10355946002650 -2.18993099432479 4.57607
H 12.30175340318735 -2.22543322391212 2.08309
H 12.44184264152356 -0.88901557239962 3.24302
H 11.55284387384957 -3.65466630147577 4.21675
H 10.41931624783272 -2.55618496574366 3.49014
H 10.47710585045180 -0.92773796131314 5.07751
H 11.94599197061646 -1.36467248781710 5.78948
H 10.03009689072707 -2.13413768560106 7.23669
H 11.26555843739239 -3.25436033756981 6.97603
H 9.97487320826978 -4.53159459835713 5.38497
H 8.87360870476319 -3.27872075198687 5.09909
H 7.76490926485317 -3.44773658670281 7.10864
H 8.86954741510558 -4.53362265380095 7.88721
H 6.80717693827691 -5.93834954765960 6.97109
H 8.46569050572712 -6.44902917031385 6.37086
H 6.82608746911597 -6.33539842475475 4.39159
H 7.77873145216867 -4.94160628112695 4.27223
H 5.25724674996768 -5.05699552304889 5.91439
H 5.36207813196740 -4.61032639595741 4.18308
H 7.20324769554421 -8.64197060438872 3.26812
H 7.92091069930615 -8.50340649581650 1.59926
H 9.57296230501506 -8.39641075054382 4.15658
H 9.48949824433658 -9.72518173326791 2.75931
H 10.44254664832432 -6.70894933039374 2.57389
H 11.48256388329254 -8.25865772347146 2.5249
H 10.16416989158578 -8.81737643058923 0.48029
H 9.71109152490921 -7.21269117415845 0.495226
H 12.30599030122154 -6.78050055484247 0.664209
H 12.33393913821397 -8.49450543181829 0.352087
H 10.76904323972538 -6.33090850419813 -1.20253
H 12.47634197472537 -6.81970045890635 -1.61119
H 11.70280821780955 -9.09575445069477 -2.089
H 10.12644288234315 -8.86928369178894 -1.63001
H 11.39580873232286 -7.74904805097613 -4.19061
H 9.99429634104225 -8.77164625104903 -3.98419
H 9.04847753218091 -6.67909243575250 -2.58141
H 10.17596298607731 -5.72342170234467 -3.49819
H 9.27929510196591 -6.70659286155156 -5.72493
H 8.25721926285757 -7.66959214359765 -4.75266
H 6.85723304476191 -5.80581126491892 -5.7529
H 6.87977159455726 -5.59313522061468 -3.95069
H 7.12269157208682 -3.54214257554283 -5.11953
H 8.44501377995745 -3.84425235097256 -4.1189
H 6.73613248986077 -3.56995784712228 2.95891
H 7.81108364815589 -1.78803180838976 1.40014
H 7.10774567656972 1.08347916002627 4.57913
H 6.46329327852883 -0.72561391573821 6.04608
H 10.00242096268453 -3.05441040948008 -8.20156
H 10.70175903179442 -0.79119437872610 -8.60584
H 9.68379130017308 0.36451940343893 -4.71993
H 8.99885486318259 -1.87381121211854 -4.09636
H 8.12385192423159 0.43632070987362 0.925253
H 11.11308165080770 1.65414961231982 -7.88221
H 12.28945979691408 0.21051491638029 -4.54168
H 11.68085302278811 -1.92009438630910 -5.6142
H 15.34122348504934 -3.71370847104217 -4.04318
H 15.78796118168492 -1.42138064358330 -2.95426
H 15.07371712593522 -4.82492576640215 -6.92363
H 14.86295296976546 -5.24339800620114 -8.5954
H 13.90891885130222 -3.13217512826851 -9.15323
H 13.69529106777358 -2.66961898600463 -7.38289
H 16.11824357904238 -2.47784249044428 -7.19162
H 16.18568301416455 -2.92339832214938 -8.96564
H 16.34966795104469 -0.56300702663489 -8.9089
H 14.74431593647014 -0.91272942567999 -9.44219
H 13.93138251489248 -0.67856107155132 -7.19765
H 15.48854938473781 -0.09902215052936 -6.5656
H 15.49357290438332 1.83591002891970 -8.18956
H 13.91958088573453 1.51931849508923 -8.68099
H 13.06659222240041 1.73368117769306 -6.2404
H 14.63926992105604 1.86936824748648 -5.69229
H 14.65982366840008 4.21022319184881 -6.73615
H 13.42745459326053 3.62321511571287 -7.89811
H 12.90345302413038 4.14150378335792 -5.01811
H 12.51287547040854 5.33757324785888 -6.24827
H 10.83894328805068 3.73730478039239 -7.22148
H 10.47082310660213 4.11108334475457 -5.51991
H 0.26822043957119 6.24799857639655 -4.73063
H 0.09325598063253 4.63097545999442 -5.5061
H -1.03603322865109 4.61176748141879 -3.21734
H 0.50465463264547 5.14498189417373 -2.60622
H -0.37722531992645 2.63732352422747 -4.05786
H 1.32352960497607 2.84492743264114 -3.73877
H -0.85879029284678 2.43501714514613 -1.5486
H 0.37510997689623 1.32770809328182 -1.97336
H 1.09271652390464 3.98613760376593 -0.634469
H 0.86585246332166 2.44952945644354 0.0813604
H 3.09266719344103 3.17361466727837 -1.99064
H 2.92995640657221 1.68610739197166 -1.19711
H 3.28940536724634 4.40944435459213 0.179203
H 3.14546774249737 2.93511067148478 1.0515
H 5.33668959738161 2.21914369245186 0.21534
H 5.51323620704416 3.78831946398473 -0.693134
H 4.98981342943890 4.84958855748165 1.6732
H 5.40499860822924 3.26901359633055 2.28117
H 7.31496251927329 5.01422700773269 0.753029
H 7.13014840608849 4.77771586000738 2.46965
H 9.13577883048343 3.34396835636760 1.73666
H 8.10408529718681 2.75327399416925 0.363562
H 6.53401264618712 5.19516447772884 -2.40886
H 4.20847883769298 5.24093932855646 -2.756
H 4.63858669283638 3.09247350290205 -6.39786
H 7.06416570952141 2.71167043126721 -5.7515
H 2.23169271202727 5.54278423906241 -5.9904
H 2.62817741185809 5.89824159146118 -4.28205
H 11.99252661171428 -3.40796999716795 -6.71403
H 11.30678980045928 -4.86360294890463 -6.01941
H 13.03907164305635 -6.26824937914724 -7.11371
H 12.44138519493877 -5.20865335520004 -8.29684
C 8.06226508221494 -0.09214636728912 -2.27881
C 6.72436254984361 -0.62339414622147 -2.59351
C 6.59003135004252 -1.91888735628714 -1.71573
C 7.99918870195656 -2.19616247010815 -1.09131
C 8.75308413238034 -0.99633268087516 -1.44824
C 8.46837669506142 -3.44914592419225 -0.761931
C 7.58357571166519 -4.53832914105482 -0.266145
C 8.00128273545887 -5.04955633940788 0.974614
S 9.50088888918087 -4.51460726771050 1.77134
C 10.46904509145652 -4.23004946787836 0.347088
C 9.88559722295134 -3.77652611265862 -0.848258
C 11.87328938578733 -4.49634438886318 0.491943
C 12.63972499137615 -4.31615916144102 -0.650835
C 12.04136252056074 -3.90280610946147 -1.84127
C 10.72519315799480 -3.56921580006409 -1.93119
C 6.37540200436259 -5.01449898377679 -0.769585
C 5.63153003490158 -6.00013059186362 -0.153544
C 6.04789590608739 -6.53609465569061 1.08688
C 7.32421945593466 -6.18611780894822 1.56614
C 9.99544983844332 -0.51518950727967 -0.905876
C 10.56435766281036 0.68654207155797 -1.37434
C 9.91634962354158 1.47370556713423 -2.39901
C 8.65676557481325 1.03545886355236 -2.71117
C 10.70940882235958 -1.20940057245346 0.254859
O 11.70113679773044 1.11407629635189 -0.780723
O 10.58354509687829 2.66260027239025 -2.84339
C 5.35399356417450 -1.89156568849297 -0.742067
O 7.93416893909873 -6.76971373443001 2.69943
O 12.48006207410680 -4.78788858885698 1.76991
H 6.72823654852838 -0.88503964389676 -3.6794
H 5.88870100411596 0.00522500976458 -2.48434
H 6.45435414825628 -2.76649778150318 -2.43176
H 13.65490104892858 -4.62982970124505 -0.574362
H 12.64666202179687 -3.96300201220332 -2.74357
H 10.38399294291850 -3.31265060443065 -2.9155
H 6.08190233422317 -4.79362199839067 -1.79211
H 4.78827239130613 -6.51045317860453 -0.642684
H 5.52625389120076 -7.28337439346747 1.64023
H 7.96239767085580 1.61352601518139 -3.3098
H 11.27802849198935 -2.01094312092957 -0.0235855
H 11.30455825613928 -0.60406502009421 1.00161
H 9.98593547597615 -1.67879129370356 0.887149
H 5.58696622573344 -2.65444434661564 0.112165
H 4.50570253394743 -2.20273012613908 -1.2091
H 5.22530386470203 -0.82122609389845 -0.439891
H 11.04217944782343 2.07629937024877 -4.90937
