# Supplementary material for: A light-fuelled nanoratchet shifts a coupled chemical equilibrium
Source: Nat Nanotechnol. 2021 Dec 16;17(2):159–65. doi: 10.1038/s41565-021-01021-z (PMC8956507; doi:10.1038/s41565-021-01021-z)
Supplement: Supplementary file 3 — Supplementary Data Set 2. Gaussian output and xyz files for computed structures. [file 41565_2021_1021_MOESM3_ESM.zip › +1-protonated-sampled-sturctures/SRR/1-H-opt_206.xyz]

260   0
energy: -42.785687972944 gnorm: -0.469128
C 12.95139830162333 0.51744418179932 -0.884218
C 13.96522495751413 0.02503905068178 0.0976154
C 13.57562420067209 1.53404788439759 -1.82427
O 14.50990291930023 0.92972424042113 -2.75752
C 10.35035433831446 3.75069891103126 -1.94661
C 8.91849068569392 4.26835088137687 -2.22019
O 8.83363670099513 4.42447351080231 -3.60645
C 10.73625210059426 4.06633576771536 -0.462671
C 13.27243905585373 -4.50863352594548 2.06069
C 12.58400768224346 -3.61424480468758 2.98407
C 13.46766450497815 -2.69475834513630 3.78185
C 12.85511939636454 -1.39673025859384 4.20082
C 11.68648162184131 -1.65212774199112 5.08676
C 12.10637397428468 -2.05199645148228 6.4621
C 10.91926358499206 -2.66351688454581 7.32646
C 10.25621603413642 -3.97161626082503 6.76843
C 8.91929231813922 -4.26321454692920 7.51591
C 8.12776797244375 -5.39085152059483 6.96711
C 7.68394160632802 -5.23738578292401 5.54733
C 6.32263514518112 -4.51713700290669 5.37715
O 6.38514152260932 -3.14421273386651 5.8146
C 8.10410396002130 -8.61445868655251 2.06746
C 9.50214792770322 -9.05268027034473 2.36653
C 10.60128178749905 -8.36349059359665 1.60963
C 10.20495309208350 -8.16434226366487 0.0694373
C 11.16722734235776 -7.45183977877372 -0.814384
C 10.57938547357091 -6.74626251538517 -2.11255
C 9.63208041289374 -7.64554276377806 -2.93667
C 8.95786063856813 -6.89502790067895 -4.07631
C 8.26392340062991 -5.59840553943682 -3.73957
C 7.60752737942207 -4.98223948852914 -5.0449
C 6.56019546387433 -3.87293231899001 -4.88675
C 7.32759479662993 -2.50468033620289 -4.78364
O 8.21682087142924 -2.24454923220096 -5.84927
C 6.58220217632939 -2.15790455311731 4.81702
C 8.64641716077867 -0.88823532885599 -6.01014
C 7.17259330047298 -2.42435776062764 3.57643
C 7.47747559828395 -1.39244601067195 2.79687
C 7.26877479211056 -0.09901538099485 3.08771
C 6.64693862039443 0.20883796195641 4.28415
C 6.25126571232411 -0.80197334071122 5.08288
C 8.80984875900592 -0.41204605992008 -7.30838
C 9.62262249104587 0.72656342746224 -7.53481
C 10.19573711959024 1.38255511591644 -6.42367
C 9.75861872781859 0.97600205110864 -5.12487
C 8.96220409478703 -0.08927657485498 -4.95194
C 7.56460882309522 1.01808366475859 2.18644
N 6.97663139880578 2.09883466223291 2.40114
C 11.06076731528831 2.49483839034497 -6.5536
N 11.51425283510576 3.21893492914161 -5.49906
C 13.96079281842909 -0.14100656484555 -3.50506
C 7.58998682013379 3.96137127708513 -4.23967
C 12.62427202526556 -0.20684281910531 -3.90532
C 12.15079479479659 -1.31459791739582 -4.49989
C 12.93544199449531 -2.46221741213129 -4.57217
C 14.24925849214568 -2.41255435345010 -4.21442
C 14.76007040471391 -1.25139013381183 -3.74603
O 12.43045123319873 -3.70688222050783 -4.92045
C 12.49121636423384 -3.50445700548266 -7.9676
C 12.69541946784746 -2.76491386944870 -9.30719
C 14.22140240028104 -2.65079733657732 -9.71533
C 14.78772949585116 -1.24143897562341 -9.31736
C 14.73337862740058 -0.79063253369723 -7.85119
C 15.11203916275485 0.65064838563559 -7.77059
C 14.82891308476473 1.25839616465258 -6.33988
C 14.81358507028038 2.80310842599725 -6.41651
C 14.05089744348917 3.46246408402449 -5.23773
C 12.70333855895344 4.07971856225012 -5.65942
C 4.58318336106803 0.67186430002795 -6.61873
C 3.53291009740443 0.10190197381966 -5.62121
C 3.20921717362780 0.88760029843982 -4.34514
C 2.42764459352718 0.19560800598774 -3.31669
C 1.95641111110214 1.06973071352398 -2.17392
C 3.06084397299551 1.85593932790020 -1.56823
C 2.56339104700591 2.64898865775580 -0.335309
C 3.55792599429570 3.64313942844122 0.288241
C 4.95519242652720 3.04577398910289 0.651523
C 6.13451243320460 3.95098718089603 0.953253
C 7.29841517861253 3.16385563704581 1.531
C 6.40170236150399 4.02965957988365 -3.48345
C 5.30589627295841 3.66688205801791 -4.2111
C 5.29441351480069 3.25117125478275 -5.52819
C 6.51871159285843 3.23042055909012 -6.18798
C 7.63670789190852 3.60938521557694 -5.55649
O 4.06176227058253 2.95714290008299 -6.09424
C 4.16638358280978 2.04287276810690 -7.18316
C 11.31065348843785 -3.63053566433016 -5.72205
C 11.33480082903256 -2.95819038155927 -7.12288
H 12.60101910373904 -0.41300617575995 -1.41585
H 14.02466316777571 0.75547072344662 0.937867
H 13.73267207132678 -0.94029830417667 0.639769
H 14.93829123079966 0.05467476889536 -0.275034
H 14.22960460941276 2.18499860357048 -1.158
H 12.86982656545670 2.21542185570018 -2.34825
H 10.96958715755519 4.46343557235330 -2.62582
H 8.61215430740939 5.30405348101723 -1.91843
H 8.23917045726618 3.48865435506471 -1.90787
H 9.98940701865851 3.55822945812552 0.199053
H 11.67611543549828 3.60162554980178 -0.215316
H 10.78445643074481 5.22308394240688 -0.342361
H 13.92237898219978 -5.23338988173321 2.64238
H 13.95534081678995 -3.95334668905444 1.42569
H 11.88225549939067 -4.24303824654976 3.66257
H 11.88511265628130 -3.00055407604485 2.43074
H 14.47516574286306 -2.52969063248227 3.34913
H 13.83880439632454 -3.31589688141829 4.65766
H 12.63745070496727 -0.77661345788403 3.31377
H 13.56843315107130 -0.74273508974618 4.77018
H 11.08722200290835 -2.43482084493473 4.65935
H 11.02526160753069 -0.80483038535546 5.13883
H 12.67783846585885 -1.20799336958391 6.96632
H 12.72992357523877 -2.90973284418791 6.30054
H 10.10296530793133 -1.90774518049717 7.35798
H 11.33333146058825 -2.84043314697746 8.3773
H 10.81033963653719 -4.90446061883672 6.91573
H 10.16846920591034 -3.87403770528619 5.65812
H 8.31139847355973 -3.32923656901177 7.60419
H 9.11984042988147 -4.43231303625603 8.57573
H 7.25375930642298 -5.50599426342536 7.61609
H 8.64549244009634 -6.38759138888920 7.11988
H 7.67161781706465 -6.12045876546507 4.98525
H 8.49738540086562 -4.74735383018943 5.03996
H 5.65904430853718 -4.98776935580384 6.08858
H 5.83186797870357 -4.60788063180986 4.39289
H 7.48209794947862 -9.12536746882567 2.8142
H 7.82303334944683 -8.93422865466297 1.064
H 9.61714124767771 -9.06062481223510 3.50869
H 9.48809271638403 -10.09721692993424 2.11862
H 10.89532124959452 -7.35866854646338 1.92784
H 11.55706981672470 -8.98448996407767 1.7964
H 9.79421155613792 -9.09306690633301 -0.418747
H 9.30269090583003 -7.62124373197486 0.147473
H 11.59945994624487 -6.57017071935397 -0.226839
H 12.16321618893155 -7.99828991149921 -0.919705
H 9.88491064016604 -5.93644744346846 -1.84285
H 11.46822599978642 -6.23559919414497 -2.48417
H 10.13044850005297 -8.52566165982887 -3.3253
H 8.85089987490331 -8.03796324975263 -2.24535
H 9.86287624741722 -6.65984929768679 -4.67379
H 8.34806918952222 -7.60252505624793 -4.58673
H 7.60760781664908 -5.64758827107134 -2.88321
H 9.02496789562583 -4.83399731779466 -3.39398
H 8.37352892674981 -4.63726527136882 -5.80768
H 7.02737911289800 -5.86047888395672 -5.46987
H 5.84721978148107 -3.88454983728352 -5.70426
H 5.93504666448046 -4.03379370986480 -4.04231
H 6.62432896736169 -1.70095376183097 -4.70707
H 7.98309309074941 -2.57080647252064 -3.89151
H 7.30344527764819 -3.47201287656235 3.37027
H 7.82406500313612 -1.64334532089043 1.846
H 6.31048570517577 1.19941663069547 4.41251
H 5.73390511420412 -0.50103087937812 6.01798
H 8.53119872421833 -0.99571738168952 -8.18895
H 9.71381047312675 1.06341538093227 -8.56967
H 9.85812072228509 1.62579125784858 -4.27421
H 8.43944016152720 -0.29662204665782 -3.99465
H 8.14643582328331 0.84651561155416 1.32122
H 11.40590057400695 2.70690584840973 -7.4689
H 11.91130482290977 0.54383534056064 -3.50386
H 11.15321874577729 -1.31977334947093 -4.92166
H 14.79231333994874 -3.39457686070920 -4.21841
H 15.68219281013151 -1.32045195035139 -3.21625
H 13.38598859347398 -3.58128289371222 -7.43849
H 12.32806454860493 -4.56204253059522 -8.21791
H 12.14670270926012 -3.24829425369679 -10.1602
H 12.13870999272893 -1.82450173524044 -9.12804
H 14.78756404514843 -3.47229465379543 -9.23202
H 14.36963118273507 -2.87125350754111 -10.7739
H 15.96311277423059 -1.22324703673146 -9.51813
H 14.28136508431120 -0.54977022146438 -9.91431
H 13.69057758145603 -0.85853731698641 -7.51163
H 15.37840763607150 -1.36968864926225 -7.17505
H 16.25389312509553 0.71847435234422 -7.81057
H 14.72848097651815 1.28845286136741 -8.52162
H 13.83550598682548 0.97028272148809 -5.99394
H 15.53162812523604 0.88048353703028 -5.63042
H 15.85318091927284 3.04430041257957 -6.47043
H 14.43662293489489 3.09009778429289 -7.37749
H 13.96875853499592 2.76755925699556 -4.44186
H 14.76125453908348 4.25818206831741 -4.8258
H 12.71442743150283 4.46597497776487 -6.69195
H 12.60614977348718 5.00236646237782 -4.98974
H 4.82571134546494 -0.01341761074280 -7.4247
H 5.47019119929560 0.83759476222341 -6.10646
H 3.87072186734571 -0.88117417405173 -5.33154
H 2.61176901369166 -0.23890221852979 -6.16253
H 4.14112478718775 1.23932692265787 -3.8379
H 2.81322640614042 1.83999981332640 -4.67637
H 1.58231166575622 -0.31278072669764 -3.87032
H 3.05685750036409 -0.64794560942606 -3.04284
H 1.08762391237203 1.72027292005898 -2.40909
H 1.60540843731287 0.40929712595913 -1.39463
H 3.42041764282277 2.47295568767752 -2.3365
H 3.86322952541845 1.25504701539915 -1.26446
H 1.68587367481114 3.23800622575034 -0.653645
H 2.17226335211313 1.89508657402446 0.378662
H 3.68287248437049 4.43246435705379 -0.459773
H 3.16054958354283 4.04228804094072 1.23285
H 4.73442316045903 2.35171178604571 1.49626
H 5.24270479356306 2.41504343911108 -0.168397
H 6.46292393561387 4.34151147443283 -0.0254697
H 5.86674384751820 4.91335547846955 1.43279
H 8.00265123645790 3.82115109320232 2.10278
H 7.85958703078007 2.82056138267881 0.609007
H 6.40727488126532 4.64528395654298 -2.59768
H 4.31952718698828 3.76640466795768 -3.81466
H 6.60202975888240 2.92140978229852 -7.21554
H 8.62910786409743 3.44810846781449 -5.99696
H 4.73296513955921 2.48325547140680 -8.01237
H 3.08755714806801 1.85910598399543 -7.56093
H 10.50355557756048 -3.28926171713520 -5.0109
H 11.00923063282690 -4.70847972846932 -5.8428
H 10.27517599519771 -3.10344601639769 -7.6516
H 11.33602274697490 -1.87282375376188 -6.97475
C 8.01805850519438 0.06883411528780 -1.64383
C 6.56666630811077 -0.35309175528980 -1.8636
C 6.38971737124233 -1.62992485169561 -1.04028
C 7.75348933386455 -2.02375827556546 -0.614163
C 8.58419315161359 -0.79331229398464 -0.668797
C 8.22618859932143 -3.26455372942255 -0.283148
C 7.51422626725026 -4.50703029261882 0.0869242
C 7.98641704223921 -5.27289716848997 1.18345
S 9.55269116929245 -4.82682192013829 1.85738
C 10.33207148304579 -4.25225543026093 0.412696
C 9.62162740889464 -3.46544392234111 -0.501939
C 11.70641158930076 -4.46442948418478 0.281342
C 12.38287797394485 -3.81116649266835 -0.768815
C 11.65162880208565 -3.19476063265239 -1.79317
C 10.27962094002937 -3.03917588841860 -1.62676
C 6.33410415897663 -5.00925606870621 -0.519509
C 5.69238272381773 -6.13977316612011 -0.0920363
C 6.16354616754195 -6.80160628122796 1.02267
C 7.35194865191313 -6.45928933839233 1.6147
C 9.83491297663339 -0.30743910988443 -0.152081
C 10.49492076444708 0.80340789705101 -0.708876
C 9.89205323269792 1.52454951993428 -1.72726
C 8.62601243694125 1.15861752388520 -2.20341
C 10.66434144119835 -1.07190167447260 0.803742
O 11.79469319646560 1.13110881458965 -0.219461
O 10.58141446664048 2.46429961271437 -2.47279
C 5.25484262609985 -1.80544849334185 -0.0331311
O 7.96425183351468 -7.28059894505706 2.51555
O 12.38182964655950 -5.34861786910581 1.18259
H 6.25553485633424 -0.40347786829871 -2.93058
H 5.99794494712704 0.55564571444232 -1.50777
H 6.13699941202299 -2.43553855096899 -1.69268
H 13.41984288948200 -3.93474468775371 -1.03283
H 12.22611023699156 -2.75296662247048 -2.57561
H 9.83726001683434 -2.49329494313653 -2.37988
H 6.00181618473193 -4.52010621241803 -1.43086
H 4.84031371715591 -6.44164466671670 -0.640632
H 5.60434173928407 -7.63590278236672 1.41192
H 8.31882411299353 1.74213432010678 -3.0377
H 11.52751805815326 -1.54735805673055 0.408331
H 11.15870879591380 -0.32264151722998 1.48329
H 10.08880219987382 -1.68350812411279 1.50532
H 5.35091431183224 -2.76379448015778 0.47074
H 4.31030013503988 -1.66692640630516 -0.618591
H 5.26151879421264 -0.98462719296682 0.64273
H 11.22741646921325 3.09107383713209 -4.47165
