# Supplementary material for: A light-fuelled nanoratchet shifts a coupled chemical equilibrium
Source: Nat Nanotechnol. 2021 Dec 16;17(2):159–65. doi: 10.1038/s41565-021-01021-z (PMC8956507; doi:10.1038/s41565-021-01021-z)
Supplement: Supplementary file 3 — Supplementary Data Set 2. Gaussian output and xyz files for computed structures. [file 41565_2021_1021_MOESM3_ESM.zip › +1-protonated-sampled-sturctures/SRR/1-H-opt_207.xyz]

260   0
energy: -42.776270158647 gnorm: -0.475477
C 12.98795062063029 0.38864363546633 -1.21928
C 13.99360899381916 -0.16132941086304 -0.186733
C 13.77900974125565 1.24411185871326 -2.17287
O 14.79167104976806 0.57970463797217 -2.94804
C 10.39672726655643 4.03867352822288 -2.14089
C 9.04980436785129 4.58828230933363 -2.56019
O 8.92252694699759 4.66282185927790 -3.99444
C 10.52232952766781 3.94429670924712 -0.563791
C 13.04639968819643 -4.29701375143957 2.18768
C 12.34934827632738 -3.00543330574479 2.63186
C 13.19350585807096 -1.98510122050732 3.45523
C 12.41364067414576 -0.70677942527701 3.99536
C 11.10731686269200 -1.16454029030576 4.68895
C 11.31190767375133 -1.83654380496872 6.07976
C 10.03581433987180 -2.34116972019324 6.71856
C 9.59231407009630 -3.81325169486897 6.16081
C 8.55533333245939 -4.45110310818527 7.11741
C 7.93460517593590 -5.75283278137898 6.6647
C 7.08220463011919 -5.73019673214735 5.40184
C 5.81436573613529 -4.87927176557850 5.45166
O 6.06530325641765 -3.57494896546966 5.9324
C 7.60199665054950 -7.84793241243088 2.48108
C 9.06362800520868 -8.27362669468899 2.90513
C 10.15778264369851 -7.75081850428788 2.0413
C 9.91205903414331 -7.89787128233548 0.52825
C 11.15655081280367 -7.58341644030429 -0.428086
C 10.66678014120197 -7.04391267877277 -1.82239
C 9.60841613596941 -7.92471959970123 -2.52238
C 9.21417938982865 -7.34922217022114 -3.87016
C 8.28761694081965 -6.14870161807782 -3.69873
C 7.62715423614852 -5.59039135308928 -4.96509
C 6.86883746714500 -4.26079859722492 -4.68392
C 7.82592594475728 -3.04702418647398 -4.66023
O 8.35102928723057 -2.76021498071407 -5.94529
C 6.51573420289960 -2.70385814900096 4.93509
C 8.99295757467661 -1.52121071565320 -6.14064
C 6.85720055008627 -3.08763359894253 3.61445
C 7.36782096450936 -2.01344117080769 2.78193
C 7.58182440705235 -0.65160200432437 3.17536
C 7.40015295911328 -0.40916600171307 4.49573
C 6.73740274771948 -1.34287945101470 5.32241
C 9.07949293903645 -0.92700333771152 -7.45194
C 9.69453559906760 0.30554737784809 -7.70022
C 10.22100395081522 0.99501607149102 -6.49903
C 10.06113338730541 0.48164779776740 -5.20536
C 9.41360957625240 -0.77744901355892 -5.047
C 7.72638324933358 0.39857165911582 2.24674
N 7.70144994271207 1.62993304111269 2.72721
C 11.00805859289392 2.11297757996749 -6.75046
N 11.67278142778011 2.84714370089480 -5.76837
C 14.40227563378035 -0.54805666373382 -3.64145
C 7.69168073681721 4.27313499965620 -4.36428
C 13.10464455585404 -0.50885082792701 -4.23957
C 12.73551912460536 -1.67869662690499 -4.90528
C 13.41917009321680 -2.91075199963317 -4.82208
C 14.74350621523974 -2.85965154246995 -4.29996
C 15.21172356234030 -1.73285703920558 -3.6201
O 13.04098685928666 -4.24399557576546 -5.28184
C 13.05914501359145 -3.64541702934362 -7.99871
C 13.12359474012504 -2.49819845399829 -9.05432
C 14.51963826103784 -1.99088254235289 -9.36129
C 14.64527830034568 -0.45963314608256 -9.07573
C 14.50972217769073 -0.14370866553624 -7.55397
C 14.54128967397052 1.37752348418131 -7.37777
C 14.42351249714999 1.92238865629361 -5.85277
C 14.72274096211719 3.38969340681079 -5.76791
C 13.53955506496854 4.11660581052280 -5.07727
C 12.22599188284409 4.16804399646075 -5.81105
C 4.24059783269067 -0.18389381839957 -5.69621
C 3.08232034697834 -0.45499075766263 -4.77885
C 2.78599264437948 0.70293048730858 -3.79239
C 1.94725872017161 0.30800210732205 -2.5719
C 1.88685956419972 1.41181041862153 -1.42246
C 3.20505534511681 1.93908812847015 -0.769794
C 2.92659055687796 3.17234471482207 0.0797766
C 4.18372139511688 3.94153203960133 0.702676
C 5.26185066272933 2.93445259181387 1.21853
C 6.59161293321740 3.54663605395577 1.79934
C 7.85782236243257 2.67787931090958 1.82499
C 6.48673025399265 4.55712386435441 -3.75402
C 5.37450427326392 3.89212157268225 -4.12217
C 5.43567565069012 3.03641561354184 -5.2421
C 6.65310262913227 2.74207850963824 -5.94765
C 7.80085230162963 3.36224550508509 -5.41581
O 4.25324463752710 2.28354754484663 -5.40521
C 4.14762198735247 1.21475569703231 -6.33096
C 11.72545256378264 -4.40761777722343 -5.93761
C 11.62829501079060 -3.76168259566972 -7.31572
H 12.54093486504004 -0.44144617404464 -1.8368
H 14.15668951447771 0.59876815856816 0.607008
H 13.56075426949677 -1.07912203945081 0.393456
H 14.96130186950288 -0.42408483525990 -0.620681
H 14.34942198576785 1.99574719172815 -1.55495
H 13.14620752326820 1.99180395768491 -2.65216
H 11.17687327605556 4.68925048594732 -2.5178
H 8.89067046701506 5.63557237062944 -2.13894
H 8.20252098638263 3.89908864607221 -2.22955
H 9.67438449360999 3.48280720296092 -0.194464
H 11.34637345614617 3.26666179066599 -0.266108
H 10.64203437743465 4.91419135045544 -0.0880263
H 13.40517006024340 -4.91340224725446 3.00231
H 13.94073344491315 -4.02366481225434 1.59513
H 11.39837640200102 -3.09216077148884 3.14956
H 12.16383841695030 -2.47197861499635 1.64834
H 14.11594117617019 -1.67488377921561 3.01509
H 13.49382680764812 -2.61507593450079 4.32399
H 12.11857460149637 -0.04099711519828 3.13026
H 13.04087156514054 -0.08539218517225 4.63823
H 10.43446087441716 -1.73665857163889 3.99036
H 10.54621158440693 -0.24180799630817 4.87464
H 11.80419999894649 -1.12852481336959 6.73278
H 12.03177878823098 -2.64902058400258 6.03719
H 9.26634736285554 -1.65352137971356 6.42395
H 10.16572706067108 -2.43682552894889 7.81262
H 10.36433502030441 -4.54112905138164 5.80278
H 9.12781403304033 -3.64830113743557 5.18541
H 7.80534061414010 -3.64002175510001 7.30185
H 8.93424662409486 -4.55507956981186 8.15086
H 7.41942050100709 -6.19265276130135 7.51324
H 8.73171558112867 -6.47691378025045 6.55555
H 6.83026140568674 -6.79482691254448 5.08813
H 7.62306780313841 -5.38261525673309 4.54035
H 5.14001336334768 -5.38029663772577 6.24594
H 5.21116043980885 -4.86807100425507 4.54715
H 6.90497271286599 -8.35034779514060 3.11853
H 7.40799376062966 -8.37227989374353 1.52868
H 9.07133131699856 -8.00580212070250 3.92544
H 9.11704251064884 -9.37756378704264 2.7915
H 10.29698657277258 -6.68553067179409 2.16347
H 11.12830080845113 -8.24497495983963 2.11329
H 9.52924627499451 -8.92386929676611 0.335046
H 9.11006611406981 -7.27913695391913 0.295308
H 11.82030459983326 -6.94947755120849 0.104399
H 11.76494448975824 -8.49827854997368 -0.5701
H 10.41463313376382 -5.99085826653910 -1.76369
H 11.62746385683598 -6.90357326090220 -2.29943
H 10.04605005694864 -8.96098005467938 -2.63915
H 8.62409087433528 -7.97149938810838 -2.06188
H 10.16023472328741 -6.96936113551507 -4.3617
H 8.89693144532735 -8.13249784181217 -4.52143
H 7.57088955182002 -6.30409928782870 -2.92227
H 8.85018167496653 -5.37121805301565 -3.12867
H 8.41716778001321 -5.49667265946794 -5.74032
H 6.88909224664066 -6.30831901629387 -5.30199
H 5.98994503923495 -4.16944256612359 -5.30888
H 6.42931161189817 -4.43636397985311 -3.71836
H 7.29636406341714 -2.21318167341185 -4.32983
H 8.65568995275205 -3.24745232380785 -4.01044
H 6.67506841335719 -4.08253858658127 3.25322
H 7.56470606884644 -2.14106799031731 1.70157
H 7.58337052280342 0.60846246109530 4.96543
H 6.51281688760744 -1.04953305946185 6.34638
H 8.72248543723610 -1.51873604304108 -8.33794
H 9.63309797996286 0.87579198635913 -8.62638
H 10.25827043617745 1.13599443628928 -4.34217
H 9.38673677399375 -1.20040988385375 -4.08944
H 8.13139763591233 0.18389331405655 1.22323
H 11.23938793199185 2.37356552326137 -7.73874
H 12.69630417487346 0.49522037164751 -4.19965
H 11.75700505322638 -1.76784432931121 -5.30911
H 15.40991035187705 -3.69235117218681 -4.46383
H 16.26034576193690 -1.67941613846786 -3.21664
H 13.80579281807859 -3.52094094105710 -7.25153
H 13.33309628099607 -4.61187285429313 -8.44669
H 12.60963102288136 -3.01180127060907 -9.92324
H 12.44963777610704 -1.65436742553430 -8.83715
H 15.21756866672939 -2.48073768297722 -8.69437
H 14.81410437536506 -2.36607541856130 -10.352
H 15.60846559235120 -0.09552191971387 -9.48571
H 13.87478148863001 0.05277623042292 -9.69925
H 13.70257745398535 -0.64035807380701 -7.14883
H 15.37415739059428 -0.52236641358717 -6.98223
H 15.30903360644316 1.80866295915761 -8.00813
H 13.53428900027307 1.64203399262779 -7.78315
H 13.41275528896222 1.75570142953028 -5.5356
H 15.25579391698453 1.39014314021150 -5.24801
H 15.64249560912146 3.74914376542754 -5.28048
H 14.82552805594804 3.69879249940865 -6.81502
H 13.33287226972864 3.56386096014319 -4.08704
H 13.81510399457197 5.11498001037942 -4.81274
H 12.27419171459512 4.53300921346276 -6.8649
H 11.51092951294741 4.74271925513896 -5.27087
H 4.20643431723759 -0.98303192389562 -6.38122
H 5.12574803809038 -0.18746005284823 -5.07696
H 3.26957806529731 -1.36054452649408 -4.23408
H 2.18261097362492 -0.71399388952654 -5.30234
H 3.78502445886392 1.00512526683577 -3.50109
H 2.33460413744181 1.54673449527023 -4.27298
H 0.88141842778888 0.00844844264077 -2.78644
H 2.41364791512323 -0.53979066417547 -2.0441
H 1.34304650397016 2.26598899007195 -1.82003
H 1.30320015189341 1.13297044936121 -0.452136
H 3.94737682177355 2.19501222800942 -1.52057
H 3.61875061218304 1.15088474229981 -0.17241
H 2.36125033959458 3.88858024397742 -0.444958
H 2.22975038065739 2.84553763619481 0.829746
H 4.59784713192763 4.55423628065659 -0.016103
H 4.02710887381773 4.62833763534829 1.52189
H 4.76136107757483 2.42003301545065 2.07399
H 5.47301732893391 2.10449742547268 0.551935
H 6.75025004312592 4.43184140079424 1.1811
H 6.48277970545986 3.93440640166946 2.73631
H 8.68696143252239 3.29636873051202 2.15279
H 7.99276641846006 2.26097223634100 0.770086
H 6.39528311786283 5.35127243142316 -2.99563
H 4.39415835852575 4.00806940313564 -3.62183
H 6.80201871311625 1.87511258407788 -6.54972
H 8.85930394758105 3.21292837296457 -5.65688
H 4.85437485026234 1.38889089999225 -7.14849
H 3.14083309879766 1.46595900591817 -6.73384
H 10.89966975068908 -3.99811820582296 -5.26148
H 11.58789106222088 -5.49333695064411 -5.90049
H 10.93901152891667 -4.31079849355786 -7.9208
H 11.23566650756614 -2.70500098809687 -7.23265
C 8.10216021737779 0.43989512941950 -2.15472
C 6.69629527474234 0.03747411924802 -2.43984
C 6.46738116366676 -1.25440166216645 -1.64574
C 7.87212472863344 -1.67245396030118 -1.05235
C 8.73655256843333 -0.53934886095825 -1.33902
C 8.30965217837326 -2.88974388630522 -0.662838
C 7.43432495221551 -4.12019278870679 -0.349485
C 7.89973305155087 -4.87287551623525 0.774299
S 9.53490943497227 -4.53600347461573 1.58285
C 10.33796410277853 -4.05182521469098 0.152691
C 9.69778120226105 -3.26490860632329 -0.79231
C 11.70592664580103 -4.34026755274715 0.0963203
C 12.44771091101906 -4.04469459772412 -1.01134
C 11.82898083090863 -3.34849759517766 -2.01136
C 10.52324726770744 -2.98204149046610 -1.89876
C 6.19718117298300 -4.29267780239992 -0.953589
C 5.38370424557841 -5.23218549872079 -0.376484
C 5.73459562886772 -5.93903889665882 0.723941
C 7.01344671915702 -5.76490619034402 1.32769
C 10.02312256009674 -0.24049482569677 -0.795382
C 10.71126757589034 0.88300538760243 -1.26662
C 10.13321904196917 1.74069571949892 -2.22317
C 8.82439841809888 1.54380547317985 -2.59431
C 10.46442129222946 -0.99881694157304 0.414328
O 11.92831525368503 1.19906949599595 -0.628558
O 10.77794881572854 2.86332806980061 -2.79737
C 5.51900686604220 -1.18578104441353 -0.515645
O 7.29821615560957 -6.45439634533286 2.57802
O 12.25190002672736 -5.07762866114721 1.19579
H 6.60168667075860 -0.04704941059520 -3.53976
H 5.99782642847549 0.88766019505116 -2.22911
H 6.21567048816299 -2.02402882923294 -2.30309
H 13.53177255444026 -4.12480751818292 -1.10354
H 12.39934326713213 -3.00471170166085 -2.8693
H 9.93930985466904 -2.52626665864064 -2.7317
H 5.86215239367153 -3.63407878730255 -1.66946
H 4.48062331797663 -5.38660274564657 -0.919888
H 4.91746503650347 -6.47415367348317 1.18159
H 8.28465119874842 2.18284069826649 -3.28824
H 11.28024411428546 -1.66609427923189 0.142332
H 10.82554970447201 -0.33279813377497 1.18846
H 9.72166488301217 -1.75253410787654 0.779261
H 5.57774519039931 -1.99650460343616 0.152228
H 4.46564928139023 -1.09282164594255 -0.862893
H 5.87022942422675 -0.37983151794808 0.0953529
H 11.25387981501943 2.74370311168154 -4.8257
