# Supplementary material for: A light-fuelled nanoratchet shifts a coupled chemical equilibrium
Source: Nat Nanotechnol. 2021 Dec 16;17(2):159–65. doi: 10.1038/s41565-021-01021-z (PMC8956507; doi:10.1038/s41565-021-01021-z)
Supplement: Supplementary file 3 — Supplementary Data Set 2. Gaussian output and xyz files for computed structures. [file 41565_2021_1021_MOESM3_ESM.zip › +1-protonated-sampled-sturctures/SRR/1-H-opt_208.xyz]

260   0
energy: -42.773847666054 gnorm: -0.470602
C 11.77949753800438 -2.10537656330891 -4.89711
C 12.97607358675931 -2.54782307119753 -4.05112
C 12.21816471307639 -1.33533054814625 -6.14685
O 12.97761703073598 -0.25722484901116 -5.76481
C 8.25295484618474 -1.48615969148378 -6.97209
C 7.18757781550552 -0.58438911348889 -6.34416
O 7.75543038983511 0.66823436862028 -6.00298
C 8.93453682879493 -0.67996951463703 -8.16563
C 13.33535448928424 -2.68472595085994 2.68502
C 12.90709030035115 -1.31871794686784 3.329
C 12.68145415155371 -1.45327897621890 4.84619
C 11.69243318915273 -0.42551351192482 5.35513
C 10.19946557209568 -0.89675292914274 4.98385
C 9.21047926451986 -0.23120652348483 5.96056
C 7.78379932868888 -0.46079303130270 5.5187
C 6.71839501662789 0.42958466826716 6.25807
C 5.25835493440819 0.19078960713440 5.81532
C 5.03220527724296 0.36540228732289 4.31196
C 3.92619590002999 -0.44577103491094 3.71283
C 4.11047074087030 -0.53133263063982 2.16652
O 5.33888708867661 -1.12788689945522 1.8022
C 8.38350678699033 -4.67584906694502 5.94386
C 9.70352677004916 -5.41305376740504 5.56336
C 10.13177742521079 -6.52252554072916 6.53766
C 11.44469523091879 -7.15078855514597 6.15272
C 11.55888992558400 -7.23195286789248 4.62478
C 10.61948378331867 -8.12774594828287 3.94136
C 10.93447880811464 -8.13570414979057 2.40498
C 9.80129747585135 -8.80480830795000 1.5976
C 10.06315514106124 -8.88305939923441 0.108669
C 8.80347813640002 -9.04776478969376 -0.684783
C 7.96115885063789 -7.78455096424032 -0.63688
C 7.68003707299806 -7.01977080754957 -1.97076
O 8.95846136412233 -6.84263477549476 -2.60139
C 6.46505311941029 -0.21289873208028 1.63431
C 8.97529354904049 -6.49358353234144 -3.9984
C 7.71169831971304 -0.82437712255406 1.60912
C 8.91209665714290 -0.11578873444319 1.60666
C 8.93209872923729 1.26777251422284 1.60843
C 7.71448863385169 1.94314336659406 1.61826
C 6.52237063938676 1.17458648153175 1.6663
C 7.96952056970652 -6.36961305332218 -4.90097
C 8.08166689250087 -5.76881586524327 -6.12022
C 9.30015349844395 -5.29609867922427 -6.47629
C 10.45820003279657 -5.50932659655455 -5.62484
C 10.27191144058615 -6.08534009433089 -4.40906
C 10.19807803114902 1.86992974276067 1.58706
N 11.27939090455512 1.38705111593157 0.974699
C 9.38745550993014 -4.73440969923320 -7.82148
N 10.49845877688550 -4.28281063372114 -8.52652
C 12.28987025937176 0.92595762123561 -5.47407
C 7.35682701980873 1.28931422873434 -4.81486
C 10.93840586395506 1.00284767052246 -5.23903
C 10.33747123044369 2.22266900195342 -4.9841
C 11.10422378579930 3.38841961242717 -4.93524
C 12.49994346737028 3.24764755378402 -5.15101
C 13.08883412373755 2.07357125115317 -5.48125
O 10.39704026700591 4.56831428010710 -4.62748
C 10.86628980543814 3.84673562397676 -7.67664
C 10.65474387047669 2.88676104640391 -8.84035
C 11.97303021196141 2.07563233932302 -9.19207
C 11.61155767680968 1.04173393051895 -10.3224
C 12.79164959377697 0.20291189327528 -10.6634
C 12.73811143237027 -0.40951606878458 -12.0408
C 12.90059008028460 -1.90721820832802 -12.115
C 11.72126538388271 -2.70031988008386 -11.6691
C 11.76228096583528 -3.12795356936631 -10.1868
C 10.37767865084411 -3.61178228814084 -9.76193
C 4.34855046243061 4.11815261824235 0.140236
C 4.85034485285919 5.53032835166749 -0.0418529
C 6.28110423977798 5.89507983237040 0.370236
C 7.23711570258614 5.24057669424021 -0.592059
C 8.74641312951633 5.68904122976322 -0.519593
C 9.59281207225953 5.05953752085122 -1.60945
C 11.05568712164326 5.46452905609933 -1.59547
C 11.84324476886930 4.57211743758734 -0.693131
C 12.09302290163894 3.18365502191663 -1.36633
C 13.01775127994041 2.37021667599359 -0.446179
C 12.48960479808840 2.08187584899700 0.950666
C 6.82218230053769 2.54544124428921 -4.73834
C 6.43561262195105 3.14700581795452 -3.53741
C 6.38273978951478 2.38614191701709 -2.36758
C 6.86284310028993 1.03135347712056 -2.4481
C 7.41466575766724 0.57026761291553 -3.62717
O 5.96509630444906 2.93587859148167 -1.1211
C 4.62247552130565 3.30864222263054 -1.086
C 9.75747906878165 5.11921238978910 -5.72952
C 9.57096014396259 4.29036098824850 -6.97635
H 11.23686380266344 -3.02407998510108 -5.33859
H 13.58147331183623 -1.71955273240728 -3.84682
H 12.55838045763296 -3.03096542691189 -3.13016
H 13.54037695881085 -3.39266156548899 -4.51035
H 11.38911980487435 -0.95399674407439 -6.73109
H 12.89297941932013 -2.02096309620241 -6.75039
H 7.92098833757708 -2.41331518627147 -7.40531
H 6.78317284874002 -1.00488041931506 -5.50732
H 6.38227695529384 -0.40982547760648 -7.02546
H 9.23540613913598 0.32387498830925 -7.85924
H 9.79699532254837 -1.19680027293722 -8.56973
H 8.23708528887995 -0.49825281202129 -8.96699
H 14.30322881519237 -3.02503272988659 3.12038
H 13.45774358638203 -2.62553487623458 1.59963
H 12.03966964252232 -0.97881987079660 2.74179
H 13.72244729086624 -0.65552758716354 3.05913
H 13.68363556588980 -1.32543010958341 5.3072
H 12.42933930327213 -2.44656426434252 5.15234
H 11.83433504442592 0.52207776171911 4.81009
H 11.88749294342657 -0.27456125830204 6.46945
H 10.05875290729077 -2.05996362520389 5.22755
H 9.93372242692069 -0.79588329521352 3.95967
H 9.36510926115406 0.83782131944627 5.85098
H 9.34856654310614 -0.39783818457319 7.05031
H 7.56920004304381 -1.54476834378167 5.71725
H 7.73896124947888 -0.47858202830464 4.40252
H 7.01455312284993 1.47508226080249 6.06451
H 6.88624322060047 0.21127305953273 7.31496
H 4.48959556504498 0.72260805978536 6.39375
H 5.07876978316955 -0.84455273679791 6.02909
H 5.91276900430023 0.09736732775784 3.71722
H 4.94365563563671 1.39143408955418 4.04618
H 2.91483126844880 0.03039163847739 4.00128
H 3.86581623555001 -1.53411875756766 4.09662
H 3.99579588324419 0.38609736728143 1.63096
H 3.30409506469240 -1.07420877343423 1.78089
H 8.39420912601979 -4.17477199726603 6.93966
H 7.62071736021075 -5.44670560632933 5.98493
H 9.48264933737473 -5.92754778092575 4.61055
H 10.41872747491588 -4.63924680363901 5.43156
H 10.17910149775733 -6.25101076174111 7.66592
H 9.33744439889147 -7.29140920278921 6.59079
H 12.33363891916266 -6.72347379653561 6.67055
H 11.50774196903610 -8.21951062656602 6.42845
H 11.54411406297050 -6.29647582603913 4.1842
H 12.63845318031765 -7.58116889869543 4.414
H 10.67171142858922 -9.17063637188451 4.38437
H 9.59282202116477 -7.88130968030976 4.14778
H 11.03582091738635 -7.09777571351849 2.03528
H 11.89715097813382 -8.49255468791123 2.17056
H 9.80122217518695 -9.86090284767629 1.96986
H 8.90250624055506 -8.31439667945423 1.97813
H 10.50137261882315 -7.90909727889328 -0.152715
H 10.84557301698789 -9.61636209909495 -0.112956
H 8.88860683299029 -9.40643789747765 -1.75915
H 8.19949352029838 -9.96965033240054 -0.388825
H 6.97982826614540 -7.99009829421942 -0.0874764
H 8.47097170707277 -7.14039019272922 0.0469434
H 7.08144610869214 -7.63671437213452 -2.66378
H 7.37377028752399 -6.00189266043716 -1.8014
H 7.76642288754850 -1.87021176890876 1.82399
H 9.78662647634773 -0.61791849287830 1.88202
H 7.70296408365263 3.00218481487465 1.76664
H 5.63370371678156 1.80024459496979 1.75535
H 7.02457898233458 -6.70695311056537 -4.49128
H 7.12268118658653 -5.72780866414417 -6.73685
H 11.45810782029847 -5.17044454601948 -5.9335
H 10.93306638305314 -6.04314516211835 -3.55059
H 10.12328620250931 2.93242227391072 1.92851
H 8.48250954056531 -4.72049110264089 -8.47541
H 10.32503062721926 0.09192791910256 -5.46707
H 9.31495292018154 2.32693031051492 -4.81971
H 13.08891668020788 4.11248022360425 -4.83936
H 14.12225981461971 1.81561287020916 -5.36641
H 11.47086704305349 4.73492491009061 -8.07595
H 11.51418708445339 3.33101142234308 -6.94657
H 9.96092668293346 2.13026867761862 -8.5304
H 10.16840210082486 3.29321186731441 -9.72803
H 12.77682559872806 2.79104703826803 -9.48863
H 12.37002481393425 1.47309519328713 -8.34508
H 10.82491504559411 0.34265240174718 -9.97319
H 11.30526328985851 1.64364004417645 -11.1992
H 13.63234509407756 0.87720359145197 -10.5541
H 12.99723397078503 -0.48430503459199 -9.81895
H 11.74386659213197 -0.02782300116754 -12.444
H 13.41452731784858 0.04674014509666 -12.7848
H 13.32048410827684 -2.12035032725295 -13.1246
H 13.84111947007301 -2.09097106909236 -11.5242
H 10.74960977680471 -2.18977098051281 -11.759
H 11.50031573148570 -3.52127074714223 -12.3728
H 12.53484486144359 -3.86903856054271 -10.1236
H 12.04745165752398 -2.28907400739090 -9.54806
H 9.97206350406895 -4.27039500169025 -10.4912
H 9.66214963331798 -2.80566899045712 -9.58948
H 3.27059030785573 4.14128296709012 0.177795
H 4.73667395617461 3.50678259939483 0.942886
H 4.23896129571306 6.16022803056962 0.639351
H 4.75836869874164 5.86057504028701 -1.13625
H 6.39529209471185 6.96765521005771 0.354049
H 6.49657960289350 5.54625208562491 1.3826
H 7.17898950142225 4.17990455297320 -0.602577
H 6.91717273152243 5.55038187822572 -1.59669
H 8.83180847930291 6.76013894501644 -0.561376
H 9.09737617272010 5.45307087740850 0.509668
H 9.20925983816972 5.37041862982072 -2.5878
H 9.35603506772494 3.94763515433965 -1.57579
H 11.54873086329169 5.45226270704443 -2.60629
H 11.18857987086623 6.54377290729181 -1.43693
H 12.79667265687772 4.99284147436901 -0.317292
H 11.31779090330422 4.48840829993723 0.274288
H 11.15874306810089 2.60477309607252 -1.56297
H 12.55662654908627 3.37310942004031 -2.39586
H 13.12949099388288 1.36876834782267 -0.869625
H 14.03209345632163 2.88561207998459 -0.482786
H 12.41304511194647 2.95757431589968 1.59535
H 13.20471396172074 1.43495731434033 1.50903
H 6.66715105250628 3.22188669081338 -5.5877
H 5.98830926189057 4.12364683548395 -3.5266
H 7.16073413586004 0.66275724616954 -1.45239
H 7.61384344525317 -0.44945866467893 -3.70427
H 3.92640747758755 2.43778439859115 -1.13988
H 4.40604831327779 3.87334615321547 -2.00782
H 10.41889531169066 6.04008526031261 -5.93406
H 8.87482918956263 5.54433838901000 -5.16401
H 8.95195287241897 3.39800625024803 -6.80491
H 8.90902735438828 4.94546815671680 -7.57904
C 7.41145961882328 -3.38224037165209 -3.27651
C 6.07591001664249 -3.99539277335800 -2.67915
C 6.26042837579179 -3.78342913942652 -1.21482
C 7.79503975282180 -3.61668346850416 -0.95503
C 8.31712326187029 -3.01736154342133 -2.17939
C 8.38128721444440 -4.20237863880576 0.220357
C 7.55988597119761 -4.53369783250032 1.40329
C 8.03642165944600 -4.04522487616339 2.61558
S 9.50795042642973 -3.16037868379808 2.60141
C 10.47487529536532 -4.02718775897804 1.43227
C 9.83238893780283 -4.47909666366705 0.341811
C 11.87689866971125 -4.22457015555369 1.64735
C 12.63233188037903 -4.74027763801993 0.622696
C 11.96492786139189 -5.31063466858751 -0.431404
C 10.56485451024715 -5.18182609311676 -0.606736
C 6.44552881929537 -5.40166347815036 1.42798
C 5.94997287770810 -5.69494778214426 2.67848
C 6.39211465478432 -5.16329214215605 3.84425
C 7.48526366420052 -4.31372199601583 3.85653
C 9.49042902102738 -2.25752439951860 -2.38237
C 9.74511319167556 -2.01889214393266 -3.70599
C 8.87747432117002 -2.21469189512208 -4.80899
C 7.74842908443228 -2.87641980085544 -4.52408
C 10.23578597787018 -1.58469050625106 -1.32045
O 10.92298073392920 -1.31152680241943 -3.99673
O 9.30331891969645 -1.71647125048681 -6.04543
C 5.42324390773723 -2.65851978224540 -0.58825
O 7.92126291131067 -3.72269260040573 5.08263
O 12.40581646992228 -3.79025219144778 2.85889
H 5.81302945769637 -5.04305802311313 -2.9701
H 5.23439273970578 -3.41346775575514 -3.17328
H 5.92153058799768 -4.73865886946275 -0.762875
H 13.76424916573032 -4.85723661401556 0.621292
H 12.52185184491774 -5.70390329646171 -1.2686
H 10.03041090642015 -5.60112062761628 -1.35541
H 6.11110177133212 -5.96460455483292 0.593651
H 5.22829152979450 -6.46703867525065 2.76211
H 6.02421204551657 -5.55709090208889 4.78341
H 7.05304603398901 -3.08250503522878 -5.32753
H 11.23103602296965 -1.07652347765265 -1.55797
H 9.53701618288405 -0.87625141140937 -0.837454
H 10.56800404290363 -2.31462872746130 -0.572691
H 4.52896053427216 -2.47303813298841 -1.22787
H 5.98883848051795 -1.69628026781283 -0.458507
H 4.96618400947588 -2.92860755970034 0.334102
H 11.50917548623567 -4.35602122534732 -8.31437
