# Supplementary material for: A light-fuelled nanoratchet shifts a coupled chemical equilibrium
Source: Nat Nanotechnol. 2021 Dec 16;17(2):159–65. doi: 10.1038/s41565-021-01021-z (PMC8956507; doi:10.1038/s41565-021-01021-z)
Supplement: Supplementary file 3 — Supplementary Data Set 2. Gaussian output and xyz files for computed structures. [file 41565_2021_1021_MOESM3_ESM.zip › +1-protonated-sampled-sturctures/SRR/1-H-opt_209.xyz]

260   0
energy: -42.805393145251 gnorm: -0.438872
C 13.09628539510587 0.38109487604863 -1.29014
C 14.40956196210353 0.34256849502705 -0.446226
C 13.34963201800242 0.75858841841291 -2.71897
O 14.17020068702256 -0.17469026004383 -3.41694
C 10.99334114170582 3.98051818393002 -2.27416
C 9.56941649244237 4.50078413022613 -2.42372
O 9.08892785225400 4.25125942073978 -3.71917
C 11.28956578551740 3.92904743795192 -0.856262
C 13.73944641778355 -4.06849953901788 2.62815
C 14.15498118826707 -3.58223883388623 3.95792
C 13.80711999541909 -2.07707947073793 4.25054
C 12.46683985280595 -1.61425286860670 3.76415
C 11.26416943473924 -2.27415898477700 4.33111
C 11.38307335361202 -2.24746223596867 5.88091
C 10.08326303647086 -2.69628655436352 6.52294
C 9.53712842662221 -4.09365479097535 6.30079
C 8.15290011206149 -4.32410957608787 6.95841
C 7.59214907780639 -5.67070562393238 6.4417
C 6.70537972150535 -5.53310820201397 5.17858
C 5.57461890440472 -4.47397039514068 5.14634
O 6.05138510328358 -3.22706758662994 5.53907
C 7.52208181668559 -8.24012795851305 2.52439
C 8.63436603077778 -9.17363459337458 2.91738
C 9.99367254489449 -8.84892059695714 2.38301
C 9.82834799857541 -8.41598461142191 0.934541
C 11.17214191360648 -7.97164165349872 0.365779
C 11.05538744011428 -7.21939629331629 -0.970647
C 10.17119719922316 -7.93078717433991 -1.88047
C 10.02563171867028 -7.05022680759038 -3.19545
C 8.77439267404685 -6.14051586342566 -3.22988
C 8.63773293210289 -5.44315872186023 -4.68092
C 7.38543496418444 -4.46472854015385 -4.75257
C 7.81203620306843 -3.04848684200597 -5.0369
O 8.56428669430477 -2.75043436218642 -6.20696
C 6.47343535756019 -2.27734680285509 4.57788
C 9.04584753071107 -1.39805224829292 -6.33826
C 6.65489960094917 -2.54892604469570 3.20477
C 7.12793453797188 -1.54683283579157 2.3835
C 7.33662542376196 -0.23437345511008 2.83095
C 7.05250030926230 0.03228599752201 4.13421
C 6.63035077456344 -0.93549676851567 5.03191
C 9.13783159735694 -0.87328606933849 -7.64101
C 9.54126265123441 0.43812318631690 -7.81409
C 10.01348495082760 1.29723839662584 -6.77317
C 9.88153140040444 0.68011636149416 -5.50499
C 9.37893504973309 -0.54654362690295 -5.29699
C 7.79558320629857 0.84150962483060 2.00896
N 7.88163915293085 2.01451602744317 2.53294
C 10.25943803818212 2.65566793437366 -7.0594
N 10.64233296822573 3.53059941934238 -6.09491
C 13.62602230931174 -1.34281520163017 -4.00962
C 7.71831147717615 4.03201008625887 -3.96311
C 12.30098796475203 -1.49307044317527 -4.47724
C 11.85177624038841 -2.65081035243037 -5.09064
C 12.74293675052496 -3.68630461354917 -5.3746
C 14.02259063553264 -3.57714632277836 -4.82263
C 14.44663963218514 -2.45746069894678 -4.19962
O 12.52348946238371 -4.79349526892054 -6.08815
C 13.62014138321106 -4.54222345358303 -8.71975
C 13.52085681084903 -3.02506898070383 -8.84408
C 14.87084145688170 -2.29131069568043 -8.91735
C 14.68598756352879 -0.76763445142516 -9.23875
C 14.35222644846088 -0.07018432411621 -7.8874
C 14.15076384325027 1.51937618970793 -8.03886
C 13.53360368926685 2.20228872377444 -6.7448
C 13.85993822386049 3.74092316534508 -6.7743
C 12.98530229234196 4.41762495353637 -5.74045
C 11.57257793465051 4.70041620864199 -6.31246
C 1.49255174321571 3.12536910377684 -5.25098
C 1.38072036818514 2.18531814335779 -4.00656
C 2.31897730772907 0.97014535183882 -4.00254
C 2.17445151379681 0.06039763521208 -2.72602
C 2.16441512281491 0.83550844929453 -1.43172
C 3.39385411889552 1.61642729581183 -1.20253
C 3.75741752786829 1.93169245433534 0.183236
C 5.10291869956100 2.74427964817764 0.184626
C 5.41393764094684 3.52406602341442 1.50619
C 6.83707351647574 4.07941342071733 1.59843
C 8.00494372698415 3.14669785203527 1.76284
C 6.58844171905512 4.25511545271101 -3.18135
C 5.31270154222539 3.96176047566784 -3.6087
C 5.07003013122904 3.46655417876347 -4.89994
C 6.15588475822284 3.37649169978661 -5.73068
C 7.42098836753612 3.71198353523591 -5.31755
O 3.88579334054272 2.95178023474296 -5.37039
C 2.82481243885625 3.85631556371148 -5.06257
C 11.61678707136315 -4.70298047993032 -7.20154
C 12.18305602538393 -5.09823590362363 -8.55969
H 12.62513987028834 -0.59045093407786 -1.32854
H 15.01814311422963 1.24199036887102 -0.446322
H 14.12902928336213 0.29014790653245 0.669271
H 15.08489953884401 -0.45733957625089 -0.80936
H 13.92092555279560 1.69265324485123 -2.6189
H 12.39257330726062 0.89304336273973 -3.25822
H 11.74483651995872 4.46097946739407 -2.94325
H 9.49511420596206 5.62557236627098 -2.28253
H 8.94016119822811 3.97958246264846 -1.726
H 10.50442530866179 3.43210906440689 -0.326405
H 12.26976005132785 3.50552397899715 -0.552435
H 11.34055184164961 4.89045265006050 -0.37848
H 14.07210317708313 -5.17475607573231 2.57261
H 14.31639214487138 -3.50292598534554 1.89959
H 15.19269823195787 -3.66876110895756 4.0939
H 13.67389290831291 -4.13671414820180 4.77379
H 14.60188013229996 -1.38238366912490 3.81432
H 13.79114967601971 -1.84309553757325 5.36403
H 12.38843428766418 -1.75325000720397 2.66453
H 12.32281054875505 -0.55280201080124 3.86861
H 11.31209651225915 -3.32161001197204 3.96596
H 10.32692574323563 -1.78196429200229 3.99831
H 11.54406601988476 -1.22179133992422 6.30551
H 12.22176374902831 -2.91923854407072 6.2398
H 9.32001169243205 -2.03948594534023 6.2152
H 10.22525367941895 -2.60423963648020 7.58937
H 10.23620241747265 -4.86819492067583 6.72584
H 9.46983302434796 -4.34157105196150 5.28384
H 7.46736011343116 -3.51994112643801 6.73087
H 8.20671849353958 -4.41166048213750 8.04325
H 7.01331978799631 -6.24088142271904 7.19463
H 8.46249311422122 -6.35131819868822 6.21465
H 6.38260713124490 -6.56163729414314 4.84528
H 7.37615728756140 -5.28062593828601 4.38266
H 4.83572801777506 -4.73078361097239 5.91111
H 5.14667502622323 -4.47901274620112 4.12147
H 6.63069129142191 -8.43685075991166 3.13843
H 7.14136073394399 -8.46690339179535 1.49909
H 8.79889912072056 -9.20858115526119 4.03979
H 8.38755328966730 -10.24446278050268 2.72372
H 10.50853660313046 -7.89636019414477 2.86016
H 10.63457689856395 -9.68828207547677 2.43733
H 9.54675992395788 -9.30718118585433 0.438957
H 9.09095135811600 -7.57364797344516 0.836264
H 11.72403948416856 -7.37777483007740 1.14726
H 11.77005928010299 -8.86094138045878 0.258962
H 10.66425803794840 -6.21370008942510 -0.765395
H 12.05911678466502 -7.03885091704755 -1.3331
H 10.65637278881136 -8.92170226478794 -2.04189
H 9.16717068833509 -8.11067058747040 -1.32356
H 10.85035405736648 -6.38164466013648 -3.04278
H 10.08141450836876 -7.62212948002867 -4.14863
H 7.90783582300514 -6.67202495312554 -2.99711
H 8.68090520837380 -5.38242165927623 -2.41241
H 9.49956044808991 -4.93792740346826 -5.10818
H 8.46826515280417 -6.26149544637218 -5.45459
H 6.63134219411047 -4.82959167582158 -5.51888
H 6.85151033622830 -4.51818891360387 -3.79617
H 6.89099102704774 -2.40607633547363 -4.91582
H 8.38517949356029 -2.59121839695069 -4.21929
H 6.57171683412375 -3.53632732341685 2.75332
H 7.32843729360355 -1.78878003764307 1.39195
H 7.26954169576384 1.03017734247927 4.49306
H 6.35066264431462 -0.55648017595084 5.98013
H 8.83023522621212 -1.50831420762459 -8.41854
H 9.35960930168056 0.82864400607440 -8.82604
H 10.29761138834121 1.28810970990302 -4.68229
H 9.37323406155460 -0.85832418086416 -4.26553
H 7.65960427869795 0.80686830279311 0.940787
H 10.37588702269712 3.03474435314539 -8.03678
H 11.67001263114213 -0.61381599295087 -4.34549
H 10.88202346536012 -2.65183767392486 -5.53078
H 14.67137160750087 -4.42718334591168 -4.92596
H 15.33691529283077 -2.38194028267171 -3.65367
H 14.17113831618542 -4.82232548907980 -7.76077
H 14.11634354501363 -5.12968912697469 -9.51402
H 12.93075743048505 -2.81192530875962 -9.73452
H 12.85036614830961 -2.62227176841738 -8.08626
H 15.48195039976149 -2.38536142918440 -8.01612
H 15.38211302617028 -2.76613221058324 -9.75402
H 15.59408190584076 -0.39557672857759 -9.66664
H 13.89836807766363 -0.57272751877963 -9.97501
H 13.49605085185710 -0.59129269618996 -7.49934
H 15.10632123979965 -0.19649230504303 -7.00146
H 15.06039386201050 2.09771770198074 -8.296
H 13.41859104998723 1.68215966492166 -8.81985
H 12.45764157482219 1.99355832868867 -6.67328
H 14.03561582132046 1.70542076022184 -5.89342
H 14.93192460784309 3.87119399547005 -6.74931
H 13.64941653593021 4.10260918153264 -7.75608
H 12.88291061935705 3.77156705632356 -4.8343
H 13.45246023620356 5.33399951644346 -5.41657
H 11.58396275852257 4.92481227717812 -7.34896
H 11.09376464380579 5.59548893750950 -5.83698
H 0.59383438411002 3.77716148041948 -5.34675
H 1.46875571798954 2.58402755532758 -6.15395
H 0.37516795292470 1.78853828922421 -3.99103
H 1.50437142745189 2.72650109769892 -3.07978
H 2.21414388437457 0.42597335105143 -4.94475
H 3.35414264461164 1.40106177533197 -3.8565
H 1.34096066991966 -0.62097523333943 -2.83034
H 2.99900411507297 -0.64902637899055 -2.72294
H 1.31365517645745 1.51469910866604 -1.33723
H 1.98677368556237 -0.00930599942256 -0.672456
H 3.14072591589491 2.57036180125801 -1.76933
H 4.20566610300960 0.99853613160959 -1.63459
H 2.98495735114214 2.61254139582238 0.618463
H 3.92268032566103 0.99395645981123 0.766027
H 5.91640383951017 2.02017165536086 -0.0230929
H 5.10749506650311 3.43196519996807 -0.677611
H 4.74753614429474 4.36718036006787 1.65673
H 5.30566421356373 2.79895596209772 2.35914
H 7.01259146581870 4.57352362119715 0.639295
H 6.89912678666804 4.95269334048702 2.2666
H 8.86274101047763 3.65838275952932 2.24655
H 8.33736176282684 2.79066952312591 0.70614
H 6.78891194744130 4.52392942155328 -2.16782
H 4.40527378038215 4.13268162729425 -3.00078
H 6.04680328889951 2.90293650679885 -6.70483
H 8.21123591969551 3.71335556420263 -6.0433
H 2.85912960930276 4.80612386347153 -5.70227
H 3.02916035183553 4.28464804129537 -4.04157
H 11.31685727732709 -3.59376699209976 -7.22297
H 10.69722498363761 -5.43184297932867 -6.96461
H 12.25455979268158 -6.23126888946875 -8.57689
H 11.46625209544089 -4.80029171326006 -9.33126
C 8.39377422373677 0.17860206861340 -2.1731
C 7.05847903877034 -0.25988807581049 -2.52674
C 6.89308262545751 -1.54082014879515 -1.78703
C 8.22296023891769 -1.80014746825920 -0.970477
C 8.99101551167335 -0.62554881293914 -1.20615
C 8.61291761706020 -2.97331290779211 -0.390401
C 7.66782813349817 -3.94873177135194 0.147558
C 8.02640878677092 -4.76219061107259 1.25381
S 9.47168775310445 -4.31757587070995 2.23858
C 10.48940960366592 -3.81190742212365 0.947977
C 10.00379109971590 -3.41051962099614 -0.277334
C 11.88729901549541 -3.90023341346847 1.15622
C 12.70893747011104 -3.66395981537646 0.0940797
C 12.21541968059667 -3.29635961594371 -1.11367
C 10.85673348592761 -3.30439028563984 -1.41525
C 6.52381810425998 -4.36284564800424 -0.534835
C 5.82388090646794 -5.53178196303002 -0.255989
C 6.14922219073759 -6.21656578610817 0.877785
C 7.33394976278324 -6.00670728571631 1.58312
C 10.08873876473884 -0.01005350121816 -0.554668
C 10.83055047794883 0.99807361213934 -1.16594
C 10.27264862340796 1.68854373956910 -2.2777
C 8.99984762221652 1.31579160599900 -2.6664
C 10.57494575167816 -0.63957406484820 0.801883
O 12.18609836935586 1.30278482014729 -0.737369
O 10.97506301985599 2.69658442096009 -2.99622
C 5.78786118683070 -1.34053653557473 -0.784674
O 7.87204633574079 -6.85855371338702 2.59928
O 12.33031234361603 -4.04045867329034 2.46942
H 7.00566508757092 -0.25516053100430 -3.64072
H 6.32943232613776 0.36091267396369 -2.08826
H 6.63586387767873 -2.43534626491615 -2.36277
H 13.77315652056389 -3.78401367686842 0.0448213
H 12.95643703079669 -3.05506767695609 -1.88644
H 10.47950299424680 -2.92016159384092 -2.37968
H 6.35405110178146 -3.84629947037480 -1.48216
H 4.87271624528309 -5.74353637302641 -0.738836
H 5.60286042661068 -7.09142455576198 1.21269
H 8.52787671225259 1.87640280788881 -3.47328
H 11.57614072441576 -1.00085894481305 0.651582
H 10.44841988096328 0.06811394044165 1.58286
H 9.90075649392580 -1.51117834656759 1.02157
H 5.78806963516850 -2.18515015887686 -0.128646
H 4.78814362225994 -1.19541631326591 -1.12328
H 6.03513325426781 -0.51860042268618 -0.0995937
H 10.48476885211552 3.28614555032234 -5.02257
