# Supplementary material for: A light-fuelled nanoratchet shifts a coupled chemical equilibrium
Source: Nat Nanotechnol. 2021 Dec 16;17(2):159–65. doi: 10.1038/s41565-021-01021-z (PMC8956507; doi:10.1038/s41565-021-01021-z)
Supplement: Supplementary file 3 — Supplementary Data Set 2. Gaussian output and xyz files for computed structures. [file 41565_2021_1021_MOESM3_ESM.zip › +1-protonated-sampled-sturctures/SRR/1-H-opt_21.xyz]

260   0
energy: -42.787092288404 gnorm: -0.430695
C 10.22010740459803 2.65100944995961 -3.10483
C 10.10509257851974 3.99464895281237 -3.95618
C 10.77669515037711 1.49989486588509 -3.93165
O 12.03180445441127 1.75773595907873 -4.62213
C 6.93257942407069 3.16288898924170 -6.30438
C 5.42406304931659 3.01462485275726 -6.1914
O 4.97532931992615 1.77596178139739 -5.64259
C 7.43024428900408 4.51998395418933 -6.94122
C 12.00000221352140 -1.78238168911065 2.71343
C 11.60497147752724 -1.34968924213893 4.1634
C 11.45265948210067 -2.60182953561122 5.09064
C 10.91750943468048 -2.20806187604546 6.42624
C 10.77555379680569 -3.28108115545463 7.44847
C 9.68694770459481 -4.26716040551814 6.97161
C 8.26658773593484 -3.82012937530752 7.30754
C 7.13181892601474 -4.74476851786231 6.94055
C 5.74591513929046 -4.17708356689483 7.3247
C 4.61877885971892 -4.94225885949048 6.76644
C 4.47257390574847 -4.66272871776090 5.27111
C 3.84231067995453 -3.25818596179094 5.01877
O 4.34945151245788 -2.31921695506236 5.85479
C 7.24318387788510 -6.26519017406356 2.78794
C 8.61202478078851 -5.77498973793023 3.31377
C 9.46784747814625 -6.87463845967640 4.05587
C 10.94791445875794 -6.69966594623916 3.75332
C 11.18833166710824 -6.35346734255327 2.29413
C 10.59711001832814 -7.24103266455890 1.21246
C 10.94378634921395 -6.69689583430991 -0.268201
C 9.98768425200446 -7.46780761086052 -1.14585
C 10.09703787582898 -7.24523855002397 -2.59944
C 11.50700607710602 -7.33654029970672 -3.20235
C 11.63353038144844 -6.99204560681152 -4.69642
C 11.35589716031206 -5.53912209742507 -5.0081
O 11.28294825266845 -5.32790928335746 -6.40667
C 5.39650178033507 -1.55347617315476 5.3362
C 10.77541521660141 -4.13958471061288 -6.79674
C 6.25410757079419 -2.05630809444616 4.37308
C 7.28717930376352 -1.25607323845226 3.94945
C 7.46712683162695 0.03227590201743 4.36308
C 6.59667096258584 0.54037688415518 5.35446
C 5.66651499034530 -0.31181687099180 5.97442
C 10.27847827019464 -3.11554523644197 -5.98004
C 10.03714605153896 -1.81726523705395 -6.45784
C 10.31364479256949 -1.40762954138152 -7.7621
C 10.67382079871530 -2.49256115940632 -8.60809
C 10.91752185755762 -3.79527318799337 -8.10463
C 8.49843452918693 0.89359259049697 3.76058
N 8.86141729352369 0.53971123374463 2.58227
C 10.01325634332391 -0.12420773280026 -8.14535
N 10.33866604123985 0.38625749342238 -9.36734
C 12.90594738154011 0.68349418146110 -4.72226
C 4.73155031928471 1.81656827063116 -4.21711
C 14.21248796696691 1.07075337568657 -4.6659
C 15.21298542688971 0.16436721682333 -4.81879
C 14.96719741619418 -1.19205515277743 -5.03049
C 13.61133753188712 -1.59369206057565 -5.09475
C 12.60667997444129 -0.62562836123698 -4.87964
O 16.08080084909200 -2.08354209198186 -5.23872
C 16.23004540036187 -3.99720959221244 -7.44869
C 15.69878154598668 -4.40856125778095 -8.79846
C 14.60155698884073 -3.43144929949441 -9.27459
C 15.23344049332737 -2.01707823535380 -9.64464
C 14.08524288616917 -1.04331185356609 -9.52479
C 14.56604445604831 0.38240325949407 -9.89584
C 13.44852908056069 1.49189480063163 -10.0731
C 12.74941997540310 1.79635617122182 -8.72242
C 11.38805157726586 2.58870021243287 -8.75794
C 10.39801566097868 1.81752188150643 -9.72673
C 4.74958780868107 1.51797192065500 2.20183
C 4.91240999691218 3.02752194675327 2.22492
C 6.26629299836041 3.40166219644352 1.62363
C 6.37772356082599 4.87097365139412 1.33501
C 7.74074624000552 5.44139337571713 0.891047
C 8.36045174484660 5.06776897818914 -0.467861
C 9.83999078950674 5.36888388648935 -0.448338
C 10.74761054362787 4.80733459743968 0.685813
C 10.90759291603150 3.29675434881227 0.784607
C 9.84957021059911 2.67016327595889 1.65196
C 9.87058901995837 1.11578228021113 1.8061
C 5.31509345503486 2.70058612986132 -3.31531
C 5.20562870757686 2.59437312852515 -1.98057
C 4.27534939616183 1.64390806029361 -1.49807
C 3.64647523676064 0.77753025369082 -2.37194
C 3.75784468768645 0.91312472962386 -3.74247
O 3.83562706880644 1.71041100588344 -0.096149
C 4.66101558304765 0.97427520189265 0.759829
C 15.78808263985958 -3.52854221794260 -5.00234
C 15.22814815838606 -4.24718170602518 -6.30427
H 10.86586122320172 2.76365522860830 -2.18314
H 9.80619237219371 4.81484779299628 -3.24397
H 11.14243599550311 4.12962761617201 -4.3548
H 9.38929307950552 4.07822902030049 -4.86155
H 10.02220411253871 1.36436481903497 -4.79528
H 10.61897298426507 0.49710793532624 -3.40796
H 7.16218382989963 2.30299101406450 -7.03529
H 4.89212297246949 3.14928640954592 -7.14224
H 5.06907947083483 3.74677260914263 -5.42971
H 7.00813534212983 4.62535368254884 -7.95236
H 7.07117009739216 5.35186065391197 -6.33608
H 8.51171494203034 4.61133467800043 -7.01928
H 13.01229542895353 -2.29571459614418 2.69679
H 12.15848082138431 -0.91979752212368 2.01533
H 10.58111133896152 -1.01516184471752 4.04049
H 12.13585059628564 -0.47074148861901 4.59206
H 12.44052359979766 -3.09765538469147 5.02308
H 10.67252001503230 -3.29682131317680 4.60383
H 10.02542458681496 -1.65191798559667 6.16753
H 11.51675493438847 -1.37549598973742 6.82786
H 10.50120774882343 -2.88319501708659 8.4145
H 11.74246867756920 -3.72194760094019 7.4889
H 9.84896144475049 -5.25407735238253 7.41793
H 9.70454728921900 -4.50366790179110 5.91674
H 8.09923175469422 -2.94316513274018 6.70861
H 8.14498511755084 -3.41682800255580 8.29827
H 7.11690814962470 -5.73369325494118 7.41472
H 7.19741302522745 -5.10123430113173 5.9532
H 5.66689893617721 -3.18732377824241 6.93516
H 5.64507174054912 -4.04800303651632 8.42182
H 3.69521654364649 -4.72627520857189 7.29098
H 4.67496432285682 -6.01961179871688 6.93318
H 3.78016479042795 -5.36328138059793 4.77292
H 5.48332275258949 -4.82727996624470 4.86374
H 2.74159318454191 -3.22409393825215 5.24418
H 4.00653989471062 -2.88154737680588 3.99185
H 6.62044634386652 -6.55057320217205 3.60144
H 7.35670876534536 -7.18802100456856 2.18546
H 9.11174531775476 -5.39442474098457 2.39693
H 8.46719966852982 -4.84335640820812 3.88278
H 9.21835533901874 -6.83085824821024 5.18388
H 9.23831832218746 -7.91168464984410 3.72237
H 11.49457357948084 -5.96923643869640 4.46001
H 11.47954045536764 -7.67768781386053 3.95387
H 10.99865145917127 -5.27247974770937 1.99864
H 12.26954164285286 -6.41668917768445 2.20741
H 10.83616163482816 -8.30413405558260 1.16651
H 9.48048994621848 -7.22994148217013 1.29453
H 10.76408661146614 -5.63762378829372 -0.367836
H 11.97731514517013 -6.87955286630079 -0.518634
H 10.13217490505527 -8.52656638123024 -0.950819
H 8.94913001515967 -7.18757747844389 -0.741553
H 9.34037092382747 -7.81518529275033 -3.06966
H 9.72566907738497 -6.19096399284751 -2.90133
H 11.97320934099497 -6.53283718951404 -2.62145
H 12.06363947369208 -8.24331845330139 -2.89921
H 12.65384103903397 -7.22685657785241 -5.10524
H 10.92428581167483 -7.66998856319919 -5.25792
H 10.38567972912828 -5.14882150739547 -4.59569
H 12.00956798108831 -4.85170321081251 -4.53067
H 6.27259215946244 -3.04425073755062 3.88957
H 7.97935287952773 -1.61310614148567 3.23446
H 6.52224398335024 1.59704328695084 5.63932
H 5.03823156912043 0.00864132280202 6.82815
H 10.00942414224838 -3.32095281997214 -5.00804
H 9.53093733837884 -1.15231344235761 -5.82496
H 10.72165693055891 -2.19826432417690 -9.65567
H 11.25656140562629 -4.58041157902239 -8.70923
H 9.19212311097997 1.45071815259172 4.39545
H 9.83738460633069 0.61044472211979 -7.31579
H 14.40031983929588 2.10328053027180 -4.47588
H 16.24423039634191 0.51259762982786 -4.86797
H 13.38938192844858 -2.62316483689272 -5.24859
H 11.61123880207116 -1.02123266919438 -4.90742
H 16.52254411190736 -2.92848397453149 -7.43457
H 17.17088838755186 -4.48310730281152 -7.23487
H 16.55575114335408 -4.46027618943502 -9.55001
H 15.30392223294871 -5.41518206097033 -8.69442
H 14.01310680714325 -3.86678759782873 -10.1137
H 13.88018979651871 -3.12627868316714 -8.49953
H 15.97558709106544 -1.68594198057741 -8.9366
H 15.74966175598421 -2.12341917304942 -10.6284
H 13.31845789061079 -1.31504795496098 -10.2815
H 13.59189796344083 -1.07303538929918 -8.57099
H 15.42547533268456 0.64832388250593 -9.23222
H 15.07098451722559 0.17372823926684 -10.9204
H 13.94815506223597 2.44965569584903 -10.3979
H 12.73649704026442 1.15360415866174 -10.8325
H 12.55407958670207 0.77330668902761 -8.33451
H 13.51362232215547 2.24392775762069 -8.01473
H 10.94705087762074 2.59539011343854 -7.75915
H 11.60878284596950 3.67885228158307 -9.03705
H 10.57179362248553 2.04829933022085 -10.8137
H 9.36602018090254 2.09551353137844 -9.50332
H 3.81286401734047 1.36960078173519 2.75366
H 5.51352274488613 0.98175527891015 2.78143
H 4.73197588453175 3.37742331857031 3.24555
H 4.09416807587034 3.55095465585328 1.68099
H 7.12190842135140 3.12544724288459 2.27162
H 6.49753504813634 2.77432116395883 0.734819
H 5.62690613100481 5.18821412191000 0.60625
H 5.97581858236800 5.41416542427629 2.24228
H 7.79762879884464 6.51025791470026 1.02692
H 8.47963590279536 5.12276022522222 1.6588
H 7.90800148289434 5.53553415610651 -1.36706
H 8.27193300918154 3.95321731961233 -0.696508
H 10.18049278733965 4.91597444637695 -1.41709
H 9.91898526475493 6.47137395266886 -0.512156
H 11.79357527542920 5.13257020292037 0.379958
H 10.51948056011788 5.23727909119672 1.64049
H 10.97122044183850 2.73977902413300 -0.143237
H 11.81451353661925 2.93693918378828 1.29557
H 9.98345990584569 3.04643367153605 2.71163
H 8.79256802659159 2.86363355581675 1.35816
H 10.79676016698857 0.86231862357213 2.3362
H 9.91313204946016 0.64517906069583 0.82588
H 6.16185031902732 3.29327317039855 -3.62112
H 5.66497378531570 3.38044327766327 -1.37188
H 2.99731401963492 0.00776479714731 -2.02934
H 3.22376799390860 0.28515828486260 -4.41458
H 5.70159356325227 0.88763696642043 0.332267
H 4.27565015571469 -0.05352943717645 0.593114
H 15.19624011732307 -3.64115376996016 -4.06928
H 16.76843497985192 -3.93595555963310 -4.88891
H 15.25731973157489 -5.28616791676108 -6.13627
H 14.24090375767292 -3.90473420860250 -6.52867
C 7.22462250810201 -0.80679735615096 -4.65782
C 6.46179881744176 -2.06368874484571 -5.17273
C 6.65212509830923 -3.05205812796304 -4.00505
C 7.66366473385665 -2.40933603358231 -3.02582
C 7.75620000749401 -0.96915926479240 -3.37635
C 8.25130953981225 -3.03855528152724 -1.98065
C 7.66083460155688 -4.23399353210846 -1.31222
C 7.50290311709420 -4.27412034107474 0.0482429
S 8.17578785349337 -2.87472208394363 0.99228
C 9.63421889271652 -2.69944408295990 0.103052
C 9.56129171942335 -2.69941567486962 -1.31608
C 10.82847340102553 -2.61415316513994 0.738296
C 11.96681275421671 -2.40069688187819 -0.029578
C 11.88956044877013 -2.33505059785237 -1.42127
C 10.67702699072777 -2.50101504582226 -2.05696
C 7.22852797720091 -5.39752764415370 -1.96086
C 6.57330734223292 -6.39188145928973 -1.27097
C 6.31057507245113 -6.38603281520600 0.0712317
C 6.76111808441637 -5.27846363063176 0.747914
C 8.17842979394758 0.16350994571692 -2.66223
C 8.18269882654844 1.41753399109745 -3.27458
C 7.69911925865400 1.54119056227934 -4.56136
C 7.13887340856266 0.42914849917639 -5.24121
C 8.71583037698274 0.14987320251134 -1.21158
O 8.84185839006502 2.44690051723097 -2.62627
O 7.77559834417923 2.78866229059751 -5.11827
C 5.38765072204807 -3.29158731853351 -3.28845
O 6.55876618547428 -5.22209182795669 2.15595
O 11.04496774180143 -2.61567255107853 2.148
H 6.97341587030280 -2.32362435066883 -6.11901
H 5.40311002881386 -1.79060867378193 -5.1917
H 7.08364930812057 -4.11678861390628 -4.16551
H 12.92977868026798 -2.53133975907226 0.446407
H 12.84908360180021 -2.15510276557994 -1.93126
H 10.71678448903805 -2.58169572506604 -3.06102
H 7.43963128464607 -5.52566101274313 -2.99923
H 6.33165935814570 -7.30730236820760 -1.7446
H 5.95098673346988 -7.27582344047035 0.663335
H 6.75851703366387 0.66224013715272 -6.27087
H 8.08369149594107 -0.61648330061262 -0.717891
H 9.79915568223540 -0.07202259789775 -1.23673
H 8.55855014171859 1.17084133287130 -0.808547
H 4.75894265217812 -4.05219238262644 -3.79687
H 4.86954481617121 -2.33327518555840 -3.26879
H 5.55249808583961 -3.59150592413245 -2.22791
H 10.52705427889153 -0.27942298665629 -10.1151
