# Supplementary material for: A light-fuelled nanoratchet shifts a coupled chemical equilibrium
Source: Nat Nanotechnol. 2021 Dec 16;17(2):159–65. doi: 10.1038/s41565-021-01021-z (PMC8956507; doi:10.1038/s41565-021-01021-z)
Supplement: Supplementary file 3 — Supplementary Data Set 2. Gaussian output and xyz files for computed structures. [file 41565_2021_1021_MOESM3_ESM.zip › +1-protonated-sampled-sturctures/SRR/1-H-opt_210.xyz]

260   0
energy: -42.763224040222 gnorm: -0.484787
C 9.73041058144934 1.96701664414221 -4.00234
C 10.09273690495020 3.36070621157754 -4.53365
C 10.36678429477529 0.92813375689310 -4.96804
O 11.78701147618086 1.06842575749433 -5.03501
C 6.48849070856287 1.95257030313874 -6.92289
C 5.89243744182288 2.60763466892304 -5.68002
O 4.91889451336288 1.69154354481547 -5.13404
C 7.01405167449720 2.94281174414876 -7.92602
C 12.14005800780169 -1.88805379023764 2.65927
C 12.03924807386725 -1.43175886225238 4.14248
C 11.24830369208907 -2.60532881893636 4.81848
C 10.72625512105291 -2.08102826998046 6.19457
C 10.38880732120201 -3.17178127330528 7.15615
C 9.22533253303146 -4.13204576957655 6.73083
C 7.79458303912737 -3.44859885041486 6.71741
C 6.76927207393640 -4.14359250798703 5.74937
C 5.26371269816321 -3.53762047741028 5.88441
C 4.27996731698668 -3.76257139436236 4.70917
C 4.65958917976714 -2.86357137365406 3.4923
C 4.30403493158887 -1.45890696632959 3.83725
O 5.24906171844170 -0.80255898485866 4.6549
C 8.73405214907273 -6.30151715283152 3.17868
C 9.98330479857007 -5.70681293106204 2.55917
C 11.14414907783940 -6.70005780065248 2.71043
C 12.51486200464017 -6.09434748914052 2.34394
C 12.77372322041709 -5.82872028217173 0.893728
C 12.47169728360992 -7.00436530160128 -0.015933
C 12.10186986419859 -6.47656183528541 -1.43265
C 10.52330006103981 -6.51400770238613 -1.55652
C 10.01173680354549 -5.96380106373005 -2.88701
C 10.12366649302737 -7.02787356690990 -4.02157
C 9.26146391786367 -6.60285363169007 -5.1433
C 9.99227421010312 -5.58252985748307 -6.00031
O 9.07199798288946 -4.84319429398927 -6.8949
C 6.50913883096472 -0.34228586510194 3.98753
C 9.55503584105714 -3.52061808610899 -7.28877
C 6.75777698859718 -0.20939571837250 2.6186
C 7.88361116182854 0.36861531612073 2.13952
C 8.91030044280751 0.69594939185677 3.05579
C 8.71818720527856 0.47697526295624 4.42702
C 7.55152691528369 -0.09590234114200 4.87656
C 8.61746587586507 -2.52104116841246 -7.54442
C 9.01649519594060 -1.26034833316191 -7.93832
C 10.34706670046412 -1.02581328062120 -8.36605
C 11.26455393022626 -2.08333653713064 -8.21169
C 10.85494522520903 -3.35670659925669 -7.66536
C 10.18101036601891 1.28809493167961 2.61766
N 10.37707131708330 1.49698000644631 1.37987
C 10.68467740261223 0.28781076452212 -8.74649
N 11.84576253504208 0.67386257504792 -9.25153
C 12.51020739796393 -0.03874301261406 -4.48588
C 4.74954719731121 1.76874908812426 -3.76178
C 13.45356759576210 -0.01233353659105 -3.48169
C 14.07129866122579 -1.15156550418651 -3.11615
C 13.87551020065910 -2.45055911849751 -3.66288
C 12.87550703189865 -2.45581499167218 -4.61744
C 12.18512258283942 -1.33610143715420 -5.00206
O 14.46964410115501 -3.53279755219322 -3.05964
C 16.23733511218238 -4.04343670879535 -5.50404
C 16.77600708971570 -3.92240773057045 -6.88014
C 16.33147761703661 -2.60638406739739 -7.50643
C 16.97482431164584 -1.26440915279406 -6.83559
C 16.46417083679924 -0.01394934148094 -7.56944
C 15.06953024737391 0.45326245075054 -7.07419
C 14.64099604279997 1.71383593743668 -7.75037
C 13.22638883285216 2.21887040302018 -7.29837
C 12.31846496476501 2.90679566393439 -8.37064
C 12.14047833698173 2.02199233835466 -9.60082
C 2.90032255199942 1.50806604674547 2.37144
C 3.54217994340813 2.82633000157649 2.78383
C 5.05250904892870 2.80145256874863 2.72957
C 5.69764179315336 4.11465364877670 2.95817
C 7.13719448499746 4.09014375347107 2.37108
C 7.30700296686480 4.47577373429012 0.861532
C 8.65327479219435 4.19398215556171 0.337676
C 9.84464807756874 4.58594251594093 1.2186
C 11.14598173421768 4.49552404270302 0.448433
C 11.50927818990371 3.10078390484207 -0.185422
C 11.57568165184103 1.81564549970654 0.751479
C 5.12472464364443 2.82270823795250 -2.89933
C 4.82589188676458 2.61872072583593 -1.58309
C 4.28946101833970 1.46021719256314 -1.09344
C 3.82233725063170 0.44437507169440 -1.95671
C 4.05390676970430 0.70870229907337 -3.27987
O 4.07769607907221 1.14833759811990 0.245868
C 2.77251920896665 1.20634815310221 0.896704
C 14.34670634209330 -4.63318248728582 -3.88072
C 14.78871734339953 -4.54833720374819 -5.30651
H 10.22809627036154 1.80615655565933 -3.05028
H 9.67576071587463 4.15095832057932 -3.89199
H 11.18090367766032 3.38318530529534 -4.64999
H 9.81031192960431 3.42505495708798 -5.63824
H 9.86546980717710 1.00669708013954 -5.97799
H 10.13632804807291 -0.01046527829592 -4.50805
H 5.76472489575293 1.26833679652190 -7.37895
H 5.30474205800956 3.53628653227672 -5.89765
H 6.70885331426530 2.89561395095392 -4.96673
H 6.23858561539874 3.24847031763480 -8.62209
H 7.53553879510242 3.78813353226414 -7.49526
H 7.70556921293077 2.39042316394990 -8.488
H 12.89120924032720 -2.69585144656934 2.62852
H 12.27508482522707 -1.03715931718863 1.96379
H 11.39547112223589 -0.58326805074922 4.22819
H 12.95751235707765 -1.31525799145172 4.7164
H 11.88469755446913 -3.49807389725726 4.90734
H 10.43717651235513 -2.98132174368653 4.21505
H 9.82070971114729 -1.47207398714257 6.10707
H 11.41561230763628 -1.31168607710056 6.67648
H 10.15215587707480 -2.82899237635988 8.1523
H 11.21972937229477 -3.88357564559519 7.32053
H 9.17958536412362 -5.12624954951845 7.15163
H 9.44136794706801 -4.32795811510280 5.69396
H 7.88541443680081 -2.40171583970088 6.45149
H 7.46779739567422 -3.47188348567609 7.78802
H 6.69127377199728 -5.21867484963640 6.0426
H 7.14850870654648 -4.10480567171622 4.75446
H 5.32736295680383 -2.43001030385339 6.11748
H 4.81599783944535 -3.88094903913982 6.81564
H 3.26338677814271 -3.57312277299017 5.08294
H 4.48323211360253 -4.77992498878554 4.3529
H 4.17225787062486 -3.26977940564256 2.71805
H 5.73499833067796 -2.88977106769747 3.26312
H 3.36472077948979 -1.43600968756861 4.34512
H 4.32707983944118 -0.94283878038338 2.86477
H 8.89938150038717 -6.39950020248706 4.2833
H 8.58286731644281 -7.27373552087969 2.69177
H 9.72302511917256 -5.52288923392903 1.51739
H 10.00493407081207 -4.72187570864663 2.96107
H 11.20154900832345 -7.09247416946397 3.82532
H 10.91398514728024 -7.65233179187859 2.25601
H 12.63115449690843 -5.16359766963702 2.91517
H 13.23113372125562 -6.78985140954339 2.73312
H 12.11812754807582 -4.98437340406714 0.564363
H 13.84773965006203 -5.57499509394102 0.79995
H 13.42388281045009 -7.51967208870533 -0.163435
H 11.75799194461945 -7.68886288849786 0.393599
H 12.28342959436112 -5.49376692548141 -1.67389
H 12.52539079759315 -7.07643134290087 -2.259
H 10.05139323664903 -7.44791761175920 -1.38423
H 10.15651066747447 -5.88400893576148 -0.73746
H 8.97743514224057 -5.69186515801167 -2.66948
H 10.58890626240907 -5.09826318451408 -3.27236
H 11.10920079216615 -7.12029567634045 -4.41651
H 9.87313883108520 -8.06071012956241 -3.552
H 8.97808658839540 -7.41126757570415 -5.72499
H 8.30256892620874 -6.14922762235938 -4.78565
H 10.35098921120118 -4.78889859850934 -5.32792
H 10.77120341923004 -6.09070700825785 -6.67514
H 6.05978962741462 -0.45049745177924 1.82285
H 7.99541351343525 0.54355775625053 1.02318
H 9.53598296273381 0.74814342492313 5.08052
H 7.16282178720318 0.03906625676204 5.88431
H 7.63916280769354 -2.76563872079232 -7.21329
H 8.28392527810239 -0.47021914327419 -7.95093
H 12.25254691661456 -1.97201862386022 -8.47173
H 11.62933743116121 -4.08917459940404 -7.45273
H 10.83849336731561 1.66321431533953 3.39617
H 10.02008414176332 1.03264727346427 -8.35042
H 13.74496557852371 0.88839756529128 -3.04964
H 14.72347977106516 -1.11042982903753 -2.26626
H 12.43065092811596 -3.34008981301345 -4.86072
H 11.42120981418427 -1.53220627518937 -5.75047
H 16.29660568571023 -3.09187457980251 -4.9023
H 16.86345764469116 -4.56511620964921 -4.77973
H 17.87238634675018 -3.94741787875845 -6.91921
H 16.50818626953573 -4.83938809226241 -7.42697
H 16.56968507916183 -2.60466450797199 -8.67626
H 15.23735787091360 -2.52726513691374 -7.47438
H 16.60967778889149 -1.23716154102935 -5.75766
H 18.10103240254525 -1.27721527847567 -6.959
H 17.17969264289495 0.81192891210034 -7.39923
H 16.53129044505280 -0.22418728439013 -8.68044
H 14.40306541225772 -0.40937507434225 -7.35754
H 14.97241322712719 0.58482009355514 -5.96209
H 15.42102943952320 2.54661790638443 -7.51098
H 14.73685744090903 1.55501070969141 -8.8034
H 12.71262432633861 1.45520654414458 -6.80317
H 13.32383905986627 2.93338642616094 -6.48033
H 11.33875203335677 3.10350237096942 -7.99338
H 12.72477021297857 3.85545086642268 -8.7265
H 13.06359171001774 2.03514627911030 -10.1771
H 11.30569302793847 2.44837592057538 -10.1884
H 1.81617847830856 1.47488450311989 2.73981
H 3.37361543869325 0.65777158909309 2.94885
H 3.13399292772013 3.05764456387906 3.7854
H 3.16305957119016 3.59234343766453 2.11449
H 5.54253291613442 2.11439414231096 3.4364
H 5.31149122192714 2.42645626765827 1.68488
H 5.02587983782818 4.76278774285843 2.37107
H 5.59739706673110 4.58727500196296 3.89338
H 7.94959592157468 4.60522718157829 3.01064
H 7.52002345185276 3.08417923834622 2.50273
H 6.93510020266862 5.49610122319947 0.738873
H 6.59935562772908 3.88552422225833 0.325718
H 8.73042290727128 3.10550768248616 0.232503
H 8.67573130719338 4.68795103422543 -0.663628
H 9.64082847421477 5.55500930841929 1.69649
H 9.83767327030638 3.95262071424147 2.07493
H 11.08717294360982 5.22164304301588 -0.304306
H 11.95143481314561 4.85435085845093 1.02845
H 10.82290493141656 2.89058170455151 -0.988819
H 12.49583314078658 3.16328763568441 -0.663436
H 12.25286728502090 2.07578183693246 1.5572
H 11.98490272625155 0.89235668024866 0.329126
H 5.54781480967696 3.73366590305638 -3.27347
H 5.07810983916886 3.41029087288581 -0.87409
H 3.33314530757239 -0.46418560242483 -1.56574
H 3.63341107423715 -0.04518258505354 -3.94518
H 2.33142085229849 0.25812118409192 0.754567
H 2.19688996012758 2.03947889500828 0.45728
H 13.22209151371071 -4.83399749572008 -3.8126
H 14.88473048526970 -5.47169640188556 -3.3721
H 14.69076804652281 -5.58602578514786 -5.80273
H 14.13376962141428 -3.89459904733480 -5.85659
C 6.60338859106347 -1.87482697793768 -4.57204
C 6.11556460004716 -3.28251506720097 -4.76873
C 5.99095391099614 -3.70117633600465 -3.29491
C 6.85714681794556 -2.72184002815017 -2.4841
C 7.03485286626389 -1.57949336128696 -3.28613
C 7.68493705821160 -3.26506630685201 -1.51884
C 7.31293890366845 -4.49567877238256 -0.711842
C 7.52226762899164 -4.42956790409610 0.695121
S 8.11057262658584 -3.01384484090585 1.42503
C 9.38766276173302 -2.80826271565987 0.263871
C 8.96602306272935 -2.68542071024538 -1.04409
C 10.69807587873670 -2.48100589491802 0.823934
C 11.61608394271514 -2.08858614003552 -0.139406
C 11.24828992130863 -1.93751104327874 -1.5038
C 9.97734724623325 -2.24076650268267 -1.92591
C 7.06734147038839 -5.77594478258460 -1.21751
C 6.80173249908095 -6.83296354924343 -0.370094
C 6.77327395807362 -6.65293560703800 0.987703
C 7.29021094812704 -5.48679542647432 1.53211
C 7.60193173076161 -0.32339653533150 -2.97881
C 7.80817476554157 0.61351797480294 -4.05287
C 7.39124467514177 0.28767441938983 -5.3582
C 6.81660973403474 -0.93471633123884 -5.56313
C 7.55274518466177 0.19378452760115 -1.59193
O 8.29399568571751 1.92206307855068 -3.79841
O 7.59983393135980 1.16281772739163 -6.51465
C 4.46630173770997 -3.81645487837109 -2.93661
O 7.60115283159502 -5.50249201945712 2.91566
O 10.91295127850690 -2.48729840776138 2.184
H 6.83057890764529 -3.94598558063196 -5.26646
H 5.23698946096974 -3.47948992336253 -5.27005
H 6.59817317857864 -4.67143116587895 -3.20677
H 12.64981445059865 -1.94134168823283 0.084009
H 12.06336534539294 -1.97922252663925 -2.18911
H 9.83083497981840 -2.27389397594244 -2.95591
H 7.14319899306271 -5.83777804409291 -2.31791
H 6.44889785202561 -7.73866620413015 -0.861253
H 6.54848811217580 -7.47872789542127 1.64259
H 6.39792236495170 -1.06922319768039 -6.51308
H 6.59700268516259 0.16544586379621 -1.11736
H 8.25934541150538 -0.49633592234073 -0.965295
H 8.04181351897995 1.18122179162433 -1.51381
H 4.04513267811022 -4.71684816702505 -3.32995
H 3.89097461444178 -2.99645479117964 -3.29702
H 4.16957088967722 -4.00604227022091 -1.87653
H 12.47642612613230 -0.03338654129279 -9.57901
