# Supplementary material for: A light-fuelled nanoratchet shifts a coupled chemical equilibrium
Source: Nat Nanotechnol. 2021 Dec 16;17(2):159–65. doi: 10.1038/s41565-021-01021-z (PMC8956507; doi:10.1038/s41565-021-01021-z)
Supplement: Supplementary file 3 — Supplementary Data Set 2. Gaussian output and xyz files for computed structures. [file 41565_2021_1021_MOESM3_ESM.zip › +1-protonated-sampled-sturctures/SRR/1-H-opt_211.xyz]

260   0
energy: -42.783714738064 gnorm: -0.477015
C 13.05830355838042 -0.35170427895853 -3.34289
C 14.03046000403616 -0.41104799961954 -2.21204
C 13.43783653672053 0.93000471005648 -4.15594
O 13.66937708181847 2.08372029948152 -3.34736
C 11.52614280199894 -1.21250033829175 -6.86536
C 10.26177082580810 -0.35107579953186 -7.2442
O 9.04219358816420 -1.06027815587899 -7.17764
C 12.64260162134117 -0.56795591137069 -7.66951
C 13.03549319223569 -2.26389272549767 3.75166
C 13.01074102824745 -1.58968688765496 5.11009
C 11.87491119012225 -0.63583556238911 5.10186
C 10.56542449822693 -1.16868283995663 5.78531
C 9.24036526682787 -0.39517215511084 5.55299
C 8.18166502913677 -0.75287021734032 6.63409
C 6.81164094221499 -0.39489423431805 6.1328
C 6.15819999864098 -1.11859888857461 4.91663
C 4.81431097679652 -0.55995364730552 4.48332
C 4.06967871228445 -1.42686637823243 3.48667
C 4.63328353282957 -1.79424527580289 2.10063
C 4.49497342266982 -0.67625559020419 1.05395
O 4.91885406714242 0.49477027849781 1.58955
C 6.47616814486063 -5.08652373639199 5.11861
C 7.56934663673168 -5.08830745409759 6.12131
C 8.95399008186791 -5.31223463026929 5.43388
C 9.09492278357248 -6.65462303429493 4.62339
C 10.49204676288061 -6.87648252108951 4.01042
C 10.50273363985717 -8.19499728303206 3.2455
C 9.43910300087088 -8.30529833739632 2.20232
C 9.80359115727639 -9.58817342463843 1.43499
C 9.26455356347691 -9.57792633451351 -0.0538581
C 9.92602988570277 -8.54504149711804 -1.07684
C 11.48060381023412 -8.54745271588959 -1.14198
C 11.87001905270366 -7.82633223612410 -2.40605
O 11.20217104680044 -6.53943380410097 -2.74396
C 6.30107601325722 0.75591052013156 1.67321
C 11.15936651474993 -6.00491329724532 -4.00858
C 7.25465775018459 -0.17287766392823 1.28298
C 8.60166892091675 0.12594227025798 1.42287
C 8.92816395161674 1.30259678917018 2.12577
C 8.00932554791384 2.17656963333638 2.70841
C 6.68831922654437 1.88474779252117 2.39346
C 12.10485821458050 -4.96435123736332 -4.30941
C 12.27894949594126 -4.61759977760191 -5.58755
C 11.48979926041275 -5.02678691649986 -6.64141
C 10.50731020773057 -6.03200984833181 -6.33201
C 10.26518935092797 -6.46101726040667 -5.0369
C 10.35186314145798 1.61357494911294 2.21516
N 11.22780104350771 0.99271957284172 1.54053
C 11.71826203045210 -4.63010801630665 -7.95503
N 10.95094882617118 -5.02220035191769 -9.01312
C 12.62311823566289 3.03917324448697 -3.51679
C 8.09184805855631 -0.48447566334285 -6.34633
C 11.29464422712205 2.64055413592133 -3.68975
C 10.32256601400154 3.57088726507662 -3.74078
C 10.57569105556175 4.94642214158582 -3.78811
C 11.92862360563120 5.27400480547798 -3.53489
C 12.91631570935993 4.37744673598531 -3.4377
O 9.53211045947654 5.85542377420230 -4.05945
C 7.89244070850910 3.61351710346487 -6.76031
C 8.09750360412601 3.41890932761612 -8.26397
C 7.70585950337411 1.98611521418244 -8.70877
C 8.01677499815815 1.74017613991968 -10.1996
C 7.47829719284389 0.36835816467041 -10.7235
C 8.36645681435987 -0.82150521896082 -10.3406
C 7.85972839320563 -2.25934756947170 -10.7557
C 8.75506431399704 -3.38415631318563 -10.156
C 10.13804199065305 -3.27902771682353 -10.6201
C 10.98004043796769 -4.53420265819934 -10.5094
C 5.49947148002966 2.27811620206034 -1.43697
C 6.84343501835263 2.65233804113460 -1.38529
C 7.11520443884363 3.94156554757251 -0.536373
C 7.69329908814911 5.08912231312392 -1.42874
C 8.37732607312058 6.26095957008193 -0.724273
C 9.42992751601043 5.87119771291088 0.284145
C 10.76183707079382 5.71064156590418 -0.514397
C 11.79914723303799 5.11239091216156 0.428269
C 11.89543939395008 3.55295964364813 0.332539
C 12.76820151924915 2.97473593125636 1.48862
C 12.60949797687546 1.42897096963604 1.40527
C 6.73900159128042 -0.59149837204668 -6.63749
C 5.72997264706642 -0.13306613391861 -5.79521
C 6.08668708550478 0.57626775451120 -4.64077
C 7.49667767708383 0.69592379373786 -4.33951
C 8.45765530985188 0.19175214929048 -5.13884
O 5.19645499025882 1.34800951380105 -3.81053
C 5.21779026003764 1.02401199928565 -2.38395
C 8.44812164322458 5.31959920405852 -4.79786
C 8.83964703157745 4.78141245765748 -6.23078
H 13.10671203193934 -1.21659045305826 -3.94693
H 13.71324192937946 -1.17172267130912 -1.5817
H 15.06568631527690 -0.63504555788632 -2.47743
H 14.01044211742683 0.46044290446974 -1.57219
H 12.74295752904902 1.18409961927747 -4.91318
H 14.36039474708143 0.59149703991874 -4.62815
H 11.41939744953141 -2.25359013381769 -7.04693
H 10.31863607288802 -0.05852274146005 -8.28134
H 10.16793030198848 0.53056546774585 -6.63454
H 13.55885597660406 -1.08946745043866 -7.47538
H 12.30867511700404 -0.46234138447700 -8.6898
H 12.74813640494260 0.47768286751131 -7.31977
H 13.84894475447760 -3.05980726710361 3.72132
H 13.12874797303802 -1.44912042294935 3.07393
H 13.92573781826758 -1.08644410351455 5.31173
H 12.87811757853261 -2.44900479926352 5.85442
H 11.58714091126874 -0.30586116926418 4.0686
H 12.24091666338002 0.33213700801969 5.64729
H 10.81328916765281 -1.38410137869864 6.77795
H 10.37647302179226 -2.24943041136643 5.39594
H 8.87805828413591 -0.41478486928958 4.52504
H 9.52387267100653 0.63749079902918 5.63561
H 8.28082140202190 -0.24941720255177 7.61326
H 8.12828277279264 -1.85891210983904 6.76325
H 6.89417465092479 0.71440510232840 5.85709
H 6.15615799617273 -0.41483344837834 7.00703
H 6.00202371248529 -2.14639693070040 5.31366
H 6.97654205867845 -1.29108422975921 4.13959
H 5.07755878041513 0.28975156774762 3.95708
H 4.14775299848335 -0.31921207136960 5.3503
H 3.10062582729245 -0.91333300745444 3.29925
H 3.88421096397928 -2.36054318843745 3.99909
H 4.03633875928246 -2.59765617795882 1.5962
H 5.68925043399887 -2.02052889376612 2.25665
H 3.43560335352683 -0.54675714656838 0.855441
H 5.01778392753500 -0.95417603109991 0.128721
H 5.46161884673901 -4.75495369645316 5.53721
H 6.31479378082881 -6.04984172078345 4.6661
H 7.56170599526400 -4.08956915342186 6.64288
H 7.44267043505176 -5.85485452222328 6.87735
H 9.13824857166600 -4.49154544651905 4.74708
H 9.80011591486773 -5.04085420902861 6.11698
H 8.91131526255967 -7.54908483668618 5.22071
H 8.27581944483187 -6.72288680664897 3.9157
H 10.77949348264121 -5.97439661568862 3.33724
H 11.28033834251037 -6.70830085425825 4.81758
H 11.50816115201704 -8.33435929460592 2.79443
H 10.41266611770957 -9.01444217367809 3.90897
H 8.38518205171663 -8.39171299165132 2.51518
H 9.47943561265813 -7.43837616624793 1.52491
H 10.87198855688647 -9.63332303453904 1.34165
H 9.37133885385914 -10.45839705797292 2.00312
H 9.51408062710978 -10.58683610319750 -0.429489
H 8.15693452307604 -9.47964952694692 -0.0671064
H 9.55595083872069 -8.82689194466582 -2.03978
H 9.62261466400248 -7.54034970053928 -0.816199
H 11.89759564887971 -7.89670052176462 -0.239536
H 11.90632366878072 -9.59646181564180 -1.18694
H 12.91017540761017 -7.49676814637231 -2.46773
H 11.76988091282216 -8.56368429295172 -3.27681
H 7.07769956799400 -1.04967450924007 0.748065
H 9.33218041284267 -0.50156655893401 1.01536
H 8.31666737426012 3.13437066277447 3.05647
H 5.99894933639145 2.54484520521508 2.68138
H 12.79689427304573 -4.59541752023080 -3.59745
H 13.11437897417242 -3.91328023528528 -5.88012
H 9.85967050973887 -6.40496962078072 -7.12285
H 9.52305114059727 -7.20444578685831 -4.80031
H 10.64480843077415 2.27911148036633 3.00454
H 12.44849747016496 -3.86924845106662 -8.21187
H 10.91962389009824 1.65328911180832 -3.72088
H 9.27505379796322 3.26258419418542 -3.9542
H 12.20213294764913 6.25825345469492 -3.45455
H 13.89576216606396 4.70669449651979 -3.20562
H 8.12934201977447 2.70833636576804 -6.23013
H 6.82917004929384 3.90366716640023 -6.44249
H 7.56382839304017 4.23456582168314 -8.80256
H 9.19978969072254 3.73524630232757 -8.38761
H 8.27511293658291 1.22579365047725 -8.14
H 6.69021911138242 1.75932645958145 -8.46167
H 7.69869483079041 2.54887772536480 -10.8313
H 9.11818700265744 1.84059530856928 -10.2849
H 6.48038261251387 0.19475002431856 -10.4294
H 7.29216726241986 0.42148563824110 -11.8136
H 9.36414267337250 -0.68139180285604 -10.7727
H 8.53707020450146 -0.80820362069300 -9.32126
H 6.83130920597791 -2.36635883428758 -10.3941
H 7.87877379400734 -2.22000767260589 -11.869
H 8.86675262357686 -3.35107772839228 -9.05088
H 8.28595603121320 -4.33472091914835 -10.41
H 10.20678906238031 -2.96321676276562 -11.6454
H 10.62869544220321 -2.31643100214079 -10.1985
H 11.99740923414291 -4.28647756672982 -10.822
H 10.53363286541541 -5.23886261617664 -11.184
H 4.93678877790799 3.11641520147203 -1.828
H 5.19154156708837 1.93049196331578 -0.417819
H 7.27628756125207 2.84443572767082 -2.37459
H 7.44990366182103 1.82218583586628 -0.931712
H 6.23126498013779 4.28401709610984 0.0722217
H 7.81550583348289 3.78842363718145 0.257945
H 8.51980902426488 4.58690768148191 -1.96513
H 6.85281562941278 5.38488264308133 -2.1172
H 8.80453822245043 6.96699669552238 -1.46464
H 7.50766907024098 6.86537338921005 -0.329159
H 9.22061280747366 4.97106177048965 0.805968
H 9.58959260537890 6.69155114193599 1.05298
H 10.66941317323435 5.09954772730418 -1.39595
H 10.96389665846629 6.78061466389052 -0.847611
H 12.74217400873488 5.65846248672149 0.225431
H 11.61662636253778 5.41573119089424 1.43718
H 10.90700370776095 3.06514252788381 0.41569
H 12.38122758529389 3.09536508886122 -0.579998
H 13.87427092170896 3.16738634654765 1.46051
H 12.37471938172020 3.42147043385409 2.4133
H 13.26843938467272 0.89660344031755 2.13375
H 13.02471238387330 1.05257164309727 0.389649
H 6.51226578188822 -1.25920882950390 -7.4896
H 4.67090592234181 -0.28505830465271 -5.87941
H 7.87834144862690 1.42933689720162 -3.61965
H 9.46583061261718 0.49358790965019 -4.90033
H 6.00157579780987 0.26505504482404 -2.19343
H 4.25056075541511 0.61971062721505 -2.15025
H 7.60431879294147 5.96783756261111 -4.79174
H 7.95631621436728 4.49329797345754 -4.25273
H 8.75675785290892 5.70890252864541 -6.84878
H 9.90192190613314 4.53420699599293 -6.24793
C 9.03397941160641 -3.26907701140927 -3.8494
C 7.90979643155125 -4.24497218255279 -3.94637
C 7.27853444864655 -4.25800340577691 -2.46242
C 8.41604201096547 -3.81995826205655 -1.58321
C 9.24821824545129 -3.03098213355387 -2.48566
C 8.79501216506964 -4.28285337132129 -0.336601
C 7.74062600509383 -4.77645763130614 0.586158
C 7.74827383552679 -4.37509409912384 1.93086
S 8.85081630610912 -3.07487409055651 2.51287
C 10.29841355568195 -3.50081954058242 1.54025
C 10.13774793974485 -4.10726177380576 0.264768
C 11.49138703389239 -3.46091127356405 2.22872
C 12.59410656480295 -4.13071857540215 1.60637
C 12.46809770693676 -4.66671488259898 0.358882
C 11.28439940859045 -4.60906169474659 -0.334383
C 6.94336090351701 -5.85313237822379 0.27415
C 5.93384137166555 -6.29980268877820 1.15241
C 5.87806080436176 -5.77564115803485 2.41809
C 6.75027144033444 -4.79870658794055 2.85233
C 10.14497143770628 -1.91966492042968 -2.19537
C 10.87022274555175 -1.23737803302031 -3.17614
C 10.82441015064730 -1.67194352858573 -4.5749
C 9.79605598378159 -2.62804911377035 -4.86346
C 10.31169470113879 -1.38952850505670 -0.845651
O 11.73478948000301 -0.18849220235909 -2.79161
O 11.74818242652758 -1.14699609354338 -5.449
C 5.99871790938085 -3.40541562532199 -2.2373
O 6.69244874912837 -4.15280970271766 4.10521
O 11.68718551998770 -2.80888525647859 3.48151
H 8.24757787055829 -5.27082673606394 -4.26137
H 7.21282607538687 -4.04201696813151 -4.82423
H 6.98151980414181 -5.27477003197768 -2.12287
H 13.54813703292980 -3.92263318986472 1.96754
H 13.35214008432878 -5.03462196121761 -0.1073
H 11.30084345507039 -5.07462008161761 -1.28529
H 7.02311457274002 -6.33041257439205 -0.672247
H 5.21921908336492 -7.09970817230735 0.851587
H 5.16883616791599 -6.19241531393272 3.14387
H 9.83420825483490 -3.08978888477440 -5.84453
H 9.39833965560742 -1.62361588116013 -0.292615
H 11.07574250981343 -1.72532388770164 -0.222674
H 10.36796178211653 -0.25834023150200 -0.962652
H 5.25019652562006 -3.87675225962219 -2.92504
H 6.02927865492041 -2.31902675239731 -2.30799
H 5.58142779615460 -3.54338822598854 -1.21721
H 10.38299842280130 -5.87127078845328 -8.93014
