# Supplementary material for: A light-fuelled nanoratchet shifts a coupled chemical equilibrium
Source: Nat Nanotechnol. 2021 Dec 16;17(2):159–65. doi: 10.1038/s41565-021-01021-z (PMC8956507; doi:10.1038/s41565-021-01021-z)
Supplement: Supplementary file 3 — Supplementary Data Set 2. Gaussian output and xyz files for computed structures. [file 41565_2021_1021_MOESM3_ESM.zip › +1-protonated-sampled-sturctures/SRR/1-H-opt_212.xyz]

260   0
energy: -42.797521898141 gnorm: -0.449891
C 12.77801302190093 0.47187218067550 -1.30454
C 13.99637912086979 0.19475094703288 -0.369277
C 13.16464635944288 1.27947838157312 -2.47484
O 14.18846900862479 0.64134162733597 -3.1756
C 10.74529605041707 3.64301921561984 -2.25612
C 9.72399678201629 4.74737232028929 -2.76725
O 9.58834034914916 4.75614042000654 -4.19366
C 10.91728117402210 3.73388877654845 -0.69104
C 12.90059297483689 -3.55708708488484 2.80724
C 11.73829703168776 -2.80286668413060 3.4466
C 12.33412445291044 -1.65732944334041 4.35903
C 11.46990622322032 -0.40061157452541 4.50601
C 10.14910148869481 -0.65881529617028 5.23086
C 10.30469309522208 -1.20373914825042 6.72694
C 9.25008526157083 -2.19050687344391 7.1989
C 9.40495102453288 -3.64028046272752 6.76974
C 8.47040438213646 -4.57102535910479 7.55325
C 8.04113682346691 -5.90803041018440 7.03923
C 7.26358942501964 -5.87935015500179 5.70312
C 5.85855692483236 -5.27245856625973 5.80042
O 5.81278315578586 -3.86404828063541 6.13399
C 8.62272361422104 -8.40670244179284 2.62787
C 9.94787222327924 -8.76297436641751 3.31556
C 11.16801270575262 -8.25586267608035 2.39992
C 11.26645171658926 -9.07494275223709 1.11309
C 12.43021203324895 -8.61374744921375 0.20784
C 12.16136826957748 -7.36497479320947 -0.499055
C 10.94161065677113 -7.55004019339345 -1.40142
C 10.67534829853352 -6.31341848614765 -2.29804
C 9.53298083358824 -6.52375878851410 -3.295
C 9.33594758405419 -5.43373035768142 -4.45277
C 7.85790949147872 -5.00359999066631 -4.6298
C 7.80082915224474 -3.50705954202648 -5.02298
O 8.32451148636081 -3.15049575973053 -6.30856
C 6.17444971459179 -2.97374347958285 5.13109
C 8.94199120112079 -1.87114681653373 -6.38996
C 6.63585315362188 -3.38454378551977 3.84971
C 6.93113986110537 -2.46145768846753 2.95822
C 6.84273481273357 -1.10975143171275 3.15102
C 6.32155442597381 -0.68693311506500 4.36878
C 6.04055989942462 -1.60603502539349 5.34995
C 9.25572702787657 -1.35400451155714 -7.72704
C 9.75899812697516 -0.09939090448262 -7.83639
C 10.13304149912398 0.67659745887193 -6.71388
C 9.84365984078704 0.20232649268355 -5.41929
C 9.33421514201709 -1.04078248944380 -5.2195
C 7.26950245637454 -0.09926963421057 2.16066
N 7.50524328421783 1.15386356694372 2.44641
C 10.86226983552070 1.83045002759429 -6.94125
N 11.21444144005351 2.65759321865080 -5.99789
C 13.82345853376492 -0.48949500192070 -3.88158
C 8.21651493171318 4.39780731726351 -4.49459
C 12.50416533974140 -0.88378797828141 -4.17728
C 12.25269521196947 -1.97719609198575 -4.95323
C 13.26154368337082 -2.79495795342364 -5.5021
C 14.53356834771759 -2.32778450491354 -5.2785
C 14.86506818849160 -1.22987860747451 -4.50286
O 12.86952537177560 -3.89753464779503 -6.24784
C 13.17901556800289 -3.86527007925390 -9.1473
C 13.44528612569790 -2.37204150640467 -9.34984
C 14.88601506251114 -2.01532293063509 -9.4855
C 15.23451023365772 -0.52782578830935 -9.39695
C 14.85838655294248 0.12824986908319 -8.03059
C 15.27367125406948 1.60303708559189 -7.78813
C 14.44992799918569 2.16202687457565 -6.69558
C 14.37061197123149 3.72763056243467 -6.60369
C 13.26464067226360 4.12321451358352 -5.76421
C 11.85362280918189 3.95228472040202 -6.35308
C 1.75742537686912 3.51957029473229 -5.4914
C 0.61488231213350 4.10215797949904 -4.72623
C 0.45567713377403 3.62888980273886 -3.33466
C 0.29879681062012 2.12543543311546 -3.15068
C 1.04617459370425 1.57572800696956 -1.91991
C 2.60092942948259 1.77689159817725 -1.9297
C 3.42396611000671 1.44514332234982 -0.696236
C 4.70080731640709 2.25567321898463 -0.650631
C 5.65761594432409 1.83763916527264 0.454469
C 6.83383985598123 2.75798956726002 0.778544
C 7.98472275499517 2.06524921461849 1.48062
C 7.14370956534359 5.03042981330468 -3.93156
C 5.83355468872577 4.77950773892831 -4.1962
C 5.56573328232876 3.76652525231311 -5.13452
C 6.63153925255208 3.11865232811668 -5.74824
C 7.90681275371339 3.38834864403003 -5.42799
O 4.32992551873754 3.22945427850369 -5.46998
C 3.20216061560204 3.92788619508819 -4.99943
C 11.78168890531202 -3.64700430590107 -7.12082
C 11.80825598621467 -4.26111256705395 -8.49428
H 12.27833050537184 -0.46655633141070 -1.65651
H 13.80254181576044 -0.64170928261693 0.263846
H 14.84675849239097 -0.12722235125216 -1.00483
H 14.18281347825121 1.11565069372741 0.21667
H 13.56730812431573 2.28122092655656 -2.30363
H 12.34083907312905 1.46920299074449 -3.1403
H 11.71694056438212 3.85147514066710 -2.6969
H 10.17664550892535 5.67494983822455 -2.46345
H 8.75173260911586 4.61392554841326 -2.3046
H 10.03436938812334 3.63236027224738 -0.0686839
H 11.51373446545945 2.89214060579355 -0.238081
H 11.45040359705555 4.65304303902529 -0.515778
H 13.54868190072784 -4.00351922261463 3.60185
H 13.57230682367507 -2.80464135109154 2.33477
H 11.11959780732601 -3.48178784032492 4.00952
H 11.19537217866242 -2.39025582854211 2.49213
H 13.21622995274295 -1.29051232846830 3.81475
H 12.76848278562152 -1.96965237596129 5.35896
H 11.40222957721294 0.12197194392904 3.51832
H 12.05199578787758 0.36939178072812 5.17494
H 9.70308965436977 -1.44294112926681 4.60422
H 9.57500929320929 0.22306279702987 5.16093
H 10.19111133883262 -0.40194711576467 7.35366
H 11.39189998619866 -1.45027658311446 6.72642
H 8.25357380304978 -1.85470456687563 7.0383
H 9.33568989871431 -2.17070809564038 8.32741
H 10.39325793763473 -3.99881689094161 6.9717
H 9.26312336577559 -3.73741592123537 5.7171
H 7.52094542839487 -4.04485102067572 7.67304
H 8.77008806424004 -4.69862906542896 8.60126
H 7.60031952464386 -6.50554342039242 7.81647
H 9.04419488161318 -6.40918550405559 6.85986
H 7.25742110336236 -6.83237822126683 5.15925
H 7.94429131949099 -5.28169634145360 5.03989
H 5.26766580222273 -5.85596032795281 6.52033
H 5.22631612755132 -5.33250963694513 4.90118
H 7.70947958898748 -8.82886022326446 3.03912
H 8.61384510885295 -8.73276930034754 1.57065
H 9.93172865533787 -8.25626223027290 4.27185
H 10.12404756537305 -9.90470884987093 3.37155
H 11.02786278710415 -7.23698670321517 2.15338
H 12.18316549974692 -8.29757528929623 2.93538
H 11.42106090235538 -10.05603276857926 1.41578
H 10.37431767406942 -9.07962580164290 0.520837
H 13.41443269888915 -8.51738898642559 0.787693
H 12.61566413173399 -9.42273633673454 -0.513521
H 11.86741325263548 -6.64514350416977 0.223619
H 13.00464152250458 -7.01941827705840 -1.08352
H 11.09507359450271 -8.47019145627258 -2.01341
H 10.18355926174539 -7.67491124506961 -0.586156
H 10.44438929974378 -5.42959652434005 -1.65833
H 11.56012195627296 -5.93718696544742 -2.83272
H 9.55002971691640 -7.51034258786371 -3.83756
H 8.62592432136847 -6.57705624713315 -2.73273
H 9.80585191790150 -4.48351330762145 -4.09231
H 9.70958369904405 -5.82768954560311 -5.37597
H 7.21843229808283 -5.61827152713166 -5.2256
H 7.40961117362667 -5.03757329155392 -3.66074
H 6.76734895896478 -3.01585959502836 -4.99434
H 8.36929114685960 -2.93791110685136 -4.36498
H 6.81047772922857 -4.45826641413131 3.53539
H 7.36419405409273 -2.79727719547475 2.01457
H 6.19935745298348 0.39355047754659 4.49017
H 5.70849038044210 -1.33188363479499 6.33689
H 9.21254338279260 -2.00962771014876 -8.57956
H 10.04525587312352 0.35906036846098 -8.80938
H 10.15869908690819 0.93699281114589 -4.6337
H 9.19215936076826 -1.34055112216643 -4.22185
H 7.59073410502957 -0.51655123629278 1.19227
H 11.19359787546240 1.97843084703047 -7.96242
H 11.66662785680726 -0.37705852115903 -3.7748
H 11.22383460358131 -2.20728817595916 -5.16532
H 15.27223576714531 -2.96065177441047 -5.59001
H 15.89346518795881 -0.90465031357100 -4.51906
H 14.05247847698647 -4.38831179911232 -8.61279
H 13.27350937527268 -4.45788359787614 -10.1016
H 12.87246839665152 -2.14863110286566 -10.2595
H 12.91352767383951 -1.74559023690843 -8.5282
H 15.47976205805393 -2.54673741214980 -8.72892
H 15.24617307234159 -2.48868386635600 -10.4555
H 16.28179058622317 -0.37946476769525 -9.61397
H 14.68836959763515 0.00083431883397 -10.2067
H 13.75190250556822 0.09111609563684 -7.95434
H 15.18074064375318 -0.51900469806349 -7.23251
H 16.34228203813089 1.80531450688901 -7.7137
H 15.05808758348695 2.08114131433677 -8.78181
H 13.43328963995619 1.84896712362830 -6.94982
H 14.67372135414504 1.67402164498410 -5.75545
H 15.31034702286260 4.08446515711681 -6.25225
H 14.31385747650907 3.99693513908646 -7.6787
H 13.26873173996887 3.69218396006681 -4.76437
H 13.36593282239066 5.20030839329983 -5.65292
H 11.74607730079486 3.95494088217116 -7.41614
H 11.28341038298088 4.77093751480358 -5.93921
H 1.58601316473697 3.86085861159365 -6.55539
H 1.60560456377331 2.41224231997178 -5.60165
H -0.32633077766332 3.82499443413714 -5.33364
H 0.61251988734697 5.17486298185712 -4.70516
H 1.36507245153494 4.00518415306814 -2.87857
H -0.38917730892875 4.01726373413044 -2.74421
H -0.75010105626961 1.89238542549745 -3.01322
H 0.67846453721321 1.65517351812153 -4.07279
H 0.53045766328322 1.96580493327301 -0.984178
H 0.82441566190033 0.49359312702344 -1.88636
H 2.88863626950233 2.86166672279319 -2.1291
H 2.85856142807016 1.21877683454267 -2.85574
H 2.89806985065683 1.72434372323781 0.226226
H 3.62673590569562 0.39560385919342 -0.518337
H 5.19605360365375 2.22137189627963 -1.69018
H 4.53858882863923 3.29517405958617 -0.545746
H 5.12379478398581 1.68871565997708 1.38507
H 6.09390837826178 0.89736165000632 0.124067
H 7.18659045367168 3.33628906172455 -0.0210278
H 6.40992073228037 3.55374140180482 1.47618
H 8.71959178932154 2.75015293285226 1.94355
H 8.52390466956973 1.43405200317177 0.785487
H 7.32394606506739 5.78525603382101 -3.22903
H 5.07413924240876 5.35772238171532 -3.74257
H 6.36324927996214 2.32933405666316 -6.36401
H 8.67451480244595 2.82322495912670 -5.85221
H 3.34256498613435 4.91884985446279 -5.34921
H 3.40564577823893 4.08521073371442 -3.94236
H 11.67884609763987 -2.56785619408992 -7.21103
H 10.82364966149995 -3.92969629258907 -6.69921
H 11.77351567832731 -5.34506951934387 -8.49771
H 11.04427684710661 -3.79056049622480 -9.21273
C 7.84237794508766 -0.03853496717220 -1.8868
C 6.54880255637342 -0.75133882765958 -2.46399
C 6.47864391307899 -2.10028709327311 -1.62065
C 7.83233469621916 -2.14956484867767 -0.842278
C 8.55842104287872 -0.91158230663316 -1.06807
C 8.44833536781818 -3.34627000314077 -0.479611
C 7.74947658858365 -4.60887942777399 -0.0438023
C 8.27008225358253 -5.24139118553392 1.07717
S 9.55885465813008 -4.47676594948272 1.93727
C 10.47055160413762 -4.02495124835093 0.562673
C 9.85594887566811 -3.53054332965914 -0.541793
C 11.85588534393405 -4.14996559878921 0.644464
C 12.57204444854838 -3.52584912840680 -0.356931
C 12.01079207277871 -2.95832626474019 -1.47334
C 10.66436143804340 -3.01792192263943 -1.56474
C 6.75648355058228 -5.29776205691936 -0.723679
C 6.40894690041395 -6.59789360273052 -0.441646
C 6.93792606301040 -7.18706676440390 0.708406
C 7.74713824645371 -6.50454632303418 1.5653
C 9.74324487807677 -0.41000828898441 -0.47696
C 10.41491432830211 0.67657450184914 -1.02847
C 9.81209673733223 1.42537051765311 -2.06209
C 8.47748126710655 1.07264411854762 -2.41961
C 10.20106621937197 -0.94967246371018 0.847295
O 11.72219686696903 1.06797878273968 -0.526355
O 10.49204090110834 2.39662366414777 -2.85342
C 5.34029674943407 -2.20284444614685 -0.642916
O 8.36245965123157 -7.00625777459530 2.70005
O 12.53116314221405 -4.62208320358143 1.8449
H 6.72973328514443 -0.95407222745442 -3.569
H 5.64351240868520 -0.04975781214554 -2.48027
H 6.42743302280683 -2.95168665121946 -2.28508
H 13.63398196355109 -3.61319938593436 -0.29427
H 12.52332325079077 -2.44520598335192 -2.29617
H 10.09053964773043 -2.40971923562587 -2.26078
H 6.30645241616635 -4.85665387250759 -1.6287
H 5.58754712982833 -7.15389956660647 -1.00374
H 6.54588286894855 -8.10336681735899 1.04729
H 8.09677353882332 1.69896558217727 -3.18077
H 10.41299205845804 -0.11805286186173 1.49688
H 9.28905481995450 -1.56922058848212 1.12292
H 11.07133012338295 -1.57284448126446 0.703659
H 5.42427759526241 -3.09876148731391 -0.0163673
H 4.37835122412079 -2.36329128883780 -1.20299
H 5.35389131093270 -1.24520991700450 -0.0586416
H 10.98097424528565 2.56899946009179 -4.99888
