# Supplementary material for: A light-fuelled nanoratchet shifts a coupled chemical equilibrium
Source: Nat Nanotechnol. 2021 Dec 16;17(2):159–65. doi: 10.1038/s41565-021-01021-z (PMC8956507; doi:10.1038/s41565-021-01021-z)
Supplement: Supplementary file 3 — Supplementary Data Set 2. Gaussian output and xyz files for computed structures. [file 41565_2021_1021_MOESM3_ESM.zip › +1-protonated-sampled-sturctures/SRR/1-H-opt_213.xyz]

260   0
energy: -42.783717831433 gnorm: -0.45576
C 12.28464938847372 -0.44787134070078 -2.49977
C 12.99405976404020 0.01949770604301 -1.23853
C 12.95854207891453 0.20731918374507 -3.70334
O 13.03725725024319 1.60492415962325 -3.76097
C 9.77163919983344 -0.77849965600563 -6.57385
C 8.59673133031702 0.17002213606582 -6.62986
O 7.53313321288719 -0.30704798143465 -5.71721
C 10.86707099246401 -0.40431364648196 -7.57244
C 11.89461897958869 -2.13197540919925 3.46401
C 11.70019513056954 -1.66873581726455 4.8767
C 10.35897334305841 -2.03546520224203 5.57345
C 9.95742556794639 -1.20875771745903 6.80401
C 8.46816828654624 -1.15042458125553 7.11087
C 7.95755165195457 -2.28641695942262 7.85463
C 6.38310557297909 -2.46884093649449 7.88429
C 5.74458700253208 -3.04787956724023 6.63374
C 4.30095323758585 -2.82501753642553 6.2435
C 4.04489294593587 -3.45635204798279 4.79816
C 5.01224538129068 -3.13746689315381 3.67784
C 4.88333076792021 -1.73154177583543 3.21201
O 5.20747613184011 -0.76563410195328 4.24199
C 7.75460629067030 -6.56385264776186 5.36369
C 8.67003272132737 -6.32817946725109 6.56925
C 10.12333275290216 -5.94338410640177 5.99281
C 11.03893170299805 -7.08105681500508 5.40142
C 11.00019599144176 -7.21236901074481 3.86888
C 11.73120063999082 -8.42812665971668 3.28314
C 10.94834335154106 -8.93311655578507 2.16709
C 10.87201068281465 -8.05394100306524 0.981699
C 9.77233751739198 -8.43279210258739 -0.0531407
C 9.62058431420491 -7.58106079120689 -1.30086
C 8.93356381961507 -8.26785584161289 -2.38966
C 9.10514474494210 -7.39313902939671 -3.57236
O 10.52367756341142 -6.90372460267127 -3.71947
C 6.51532389887490 -0.26433492907161 4.11387
C 10.70169696719172 -6.14692671086076 -4.86474
C 7.37832960119627 -0.65355170009279 3.10691
C 8.61404037740905 0.12050132625770 3.03891
C 8.93612556928397 1.11976647515738 3.98161
C 7.99376522901032 1.38056124830265 4.98147
C 6.78703934804988 0.77175718557361 5.00273
C 10.97730636205202 -4.75605825190090 -4.83034
C 11.25546359810361 -4.09021816475223 -5.99576
C 11.08124332996686 -4.73257480384644 -7.26474
C 10.71663608734759 -6.10927710379822 -7.24896
C 10.67362916495658 -6.79547931403351 -6.07111
C 10.22140798659495 1.80513824378391 3.90984
N 11.02445601157369 1.35697102485802 3.00877
C 11.14101022530119 -3.91357252849128 -8.41817
N 11.01689152207536 -4.38203275382355 -9.63706
C 12.10106207114417 2.33207283714675 -4.52192
C 7.05375409326706 0.82588465640187 -4.9105
C 10.72068450658732 2.26467109809852 -4.23129
C 9.75242766765615 3.02320421580155 -4.9466
C 10.11900135453250 3.88963051033238 -5.96228
C 11.46802861080442 3.92148590545793 -6.26327
C 12.42331889731069 3.16952315340123 -5.62001
O 9.13237911193624 4.67787669472605 -6.53367
C 9.07811098263353 3.59763010954352 -9.49521
C 8.30116036199141 4.04701860206424 -10.7235
C 7.34911961372373 3.07558381639598 -11.3374
C 7.80425753680849 1.74336558047132 -11.8763
C 8.29052827684449 0.62628075016001 -10.8827
C 8.60576334170583 -0.74662970140899 -11.4903
C 8.53616023352628 -1.91761736564668 -10.4171
C 8.49231369459177 -3.32289148319925 -10.9913
C 9.80098298025046 -3.69176037316640 -11.7871
C 11.08770279955593 -3.64436121029504 -10.9134
C 8.36716083949498 4.91679282252283 -2.10546
C 8.48550954509958 6.09991804307078 -3.07844
C 9.90159970203697 6.67502628168735 -2.98286
C 10.91778577914576 5.72947009352002 -3.63924
C 12.38966486802812 6.07268477227984 -3.24174
C 12.68485839522808 6.02592316983758 -1.73793
C 12.61053759225306 4.58037408128107 -1.21514
C 12.60046766392582 4.57755505265193 0.299589
C 12.80661814497114 3.17711393624286 0.852908
C 12.63652037147243 3.10283617616306 2.328
C 12.38109549053637 1.73001741249645 2.90222
C 6.50548010517003 1.95073586078257 -5.56284
C 6.24265851641449 3.14289333249202 -4.85685
C 6.52253048230159 3.21065401069104 -3.50334
C 6.86400591611596 2.04287965508055 -2.85001
C 7.20553190934450 0.85720270215457 -3.53182
O 6.14410150937284 4.38862409507353 -2.80414
C 6.93305345492614 4.68184604537992 -1.62638
C 9.38242893652244 5.42141252716759 -7.74063
C 10.04492760731960 4.63166710827722 -8.89573
H 12.39685078056949 -1.54557883385410 -2.58107
H 12.69470021922563 -0.45420785185362 -0.298789
H 14.11399900446216 -0.00994291595534 -1.38929
H 12.75686324153921 1.06303196762778 -0.994448
H 12.45706988428258 -0.05250918617305 -4.61969
H 13.94358761213394 -0.18291830836390 -3.9548
H 9.48227097933139 -1.83893452164304 -6.76706
H 8.24931099332214 0.17899095481852 -7.64584
H 8.86457880936081 1.18910769867516 -6.44551
H 11.31738724622724 0.58297650607471 -7.52061
H 11.60033348200091 -1.18289079052866 -7.51013
H 10.52204505690742 -0.52819961666336 -8.62718
H 12.84559194106663 -1.80027459843009 3.03174
H 11.12824532160353 -1.54582527170901 2.89279
H 11.81067933151236 -0.54566067264520 4.83204
H 12.50470310827987 -2.08673555158777 5.43707
H 10.36683258307657 -3.09650725284581 5.88453
H 9.61446658192707 -1.92746180606617 4.75338
H 10.18537493207290 -0.21252823344562 6.50978
H 10.68677533188504 -1.45627865293703 7.59383
H 7.89433744699160 -1.03455213259236 6.18044
H 8.24402414367569 -0.22403240435289 7.65002
H 8.39014178922609 -2.22929355863763 8.88319
H 8.38775532442861 -3.18790341143914 7.49756
H 5.96521366732121 -1.53428227806667 8.29222
H 6.29572625715988 -3.25419338446066 8.67314
H 6.14337784902954 -4.12505684568107 6.53469
H 6.36447631513298 -2.64631694473118 5.77512
H 3.93950764514010 -1.85988154261907 6.34526
H 3.75735270102582 -3.37046612326949 7.0195
H 3.02481574563820 -3.35195095979527 4.3508
H 4.15035033142653 -4.54707860569579 5.06661
H 4.69178409651973 -3.74701998818170 2.85149
H 6.06974350442619 -3.46253661154413 3.83955
H 3.82187639755763 -1.69403069810170 2.91159
H 5.45856284863375 -1.43593150488965 2.33688
H 6.77524733988522 -6.92108364978835 5.63524
H 8.06427033092885 -7.32685598399096 4.61512
H 8.26112936602167 -5.47354098429283 7.0889
H 8.83904246887604 -7.21826903217552 7.18902
H 9.99380828833941 -5.21237024469589 5.18584
H 10.75592771205642 -5.40285099311959 6.6962
H 11.99166846655598 -6.87550858543663 5.82793
H 10.81028917717934 -8.07813217953797 5.8778
H 9.96876016500925 -7.19570266482302 3.50336
H 11.39103715204625 -6.21400022732719 3.41642
H 12.76677738729975 -8.24847043970802 3.13116
H 11.81821008672971 -9.20840097101456 4.04378
H 11.33724796357735 -9.84671667288442 1.79475
H 9.92178147642132 -9.13031078904462 2.43617
H 10.71177249685625 -6.99590822535836 1.28124
H 11.88308936690049 -8.06282158232224 0.425936
H 9.93426352463369 -9.49964726354827 -0.387019
H 8.83295126428035 -8.59447097379328 0.485091
H 9.03443279062215 -6.60702834731451 -1.00868
H 10.56983838537707 -7.03890491060099 -1.59822
H 9.32954153903677 -9.23231500118367 -2.51572
H 7.91060656937970 -8.41389850796885 -2.05581
H 8.83552405704134 -7.87865570317699 -4.50435
H 8.44903320065573 -6.52331790126104 -3.38165
H 7.09790971934430 -1.37240632318599 2.3381
H 9.27648539953605 -0.02170054693055 2.22282
H 8.15643122950515 2.11428229847652 5.80721
H 6.01084796572801 1.09374588338204 5.71725
H 11.12327564273071 -4.24617767536984 -3.88312
H 11.55108207820656 -3.11113065105195 -5.9911
H 10.49559127365163 -6.60730085253148 -8.16725
H 10.54941996308295 -7.90567448299620 -6.22812
H 10.50810253105557 2.33087409993125 4.80941
H 11.37701048705266 -2.88371064355532 -8.27295
H 10.40015967579628 1.54015614198021 -3.50056
H 8.70217666128921 2.92239965746513 -4.79314
H 11.86879498810457 4.71307269666589 -6.92133
H 13.49906721028818 3.06036858511992 -5.87399
H 9.64958020449694 2.70955676950034 -9.80994
H 8.43513418572177 3.14408124090333 -8.74882
H 7.76160225479672 4.97143173459746 -10.4003
H 9.02089850261659 4.42498710643556 -11.5116
H 6.41510471343713 2.93799924907314 -10.7339
H 6.88186053637175 3.55556781504334 -12.2702
H 6.96319093209543 1.29313783524644 -12.4807
H 8.68438951963476 1.89546788172477 -12.4687
H 9.09022859732000 0.92991085259687 -10.3122
H 7.47766875189120 0.42635245665797 -10.1568
H 7.86296962149686 -1.00244458629111 -12.308
H 9.56437866676712 -0.75222949654904 -12.0302
H 9.30530235132792 -1.88047301373577 -9.61362
H 7.65637845705678 -1.74938194075264 -9.85175
H 8.36426884216591 -4.03273826794772 -10.1726
H 7.57737155840745 -3.41562607287026 -11.6237
H 9.72825894501741 -4.66058006806112 -12.2572
H 9.87417006486999 -2.88024463701489 -12.536
H 11.37082689549992 -2.55189794277626 -10.7224
H 11.99413165458385 -4.01035258099041 -11.4136
H 9.02904364410525 5.07843859838182 -1.2679
H 8.82888282614974 3.92597073918072 -2.48996
H 7.78856087484084 6.93294471891118 -2.89395
H 8.23720099773918 5.81452795683214 -4.18686
H 9.96991778388974 7.66550889593341 -3.55889
H 10.04552222081254 6.86151907209379 -1.90055
H 10.80438437088182 4.73422794029167 -3.21293
H 10.78191796919517 5.66518112426878 -4.70803
H 13.09052870719076 5.48086543402124 -3.75226
H 12.60330351935095 7.12975352183738 -3.57683
H 12.17857247947237 6.69408464146472 -1.03358
H 13.70359858136733 6.39835682069310 -1.62958
H 11.72614345589499 4.00638806019883 -1.57715
H 13.42600663710506 4.02415968948680 -1.70781
H 13.33095597596465 5.31441709927925 0.645354
H 11.69799964593465 5.01286107723926 0.702464
H 12.04589165021672 2.47700831032398 0.473676
H 13.77219900600151 2.64800808577880 0.522283
H 13.52733669298449 3.44694436803070 2.92826
H 11.77856131371539 3.73142567197849 2.65921
H 12.76367334435604 1.58205395372816 3.9129
H 12.97845678475999 0.95034632998435 2.41747
H 6.34093989067034 1.95969452894090 -6.6387
H 6.01707427164928 4.00582465837979 -5.43812
H 6.94565596195317 1.92921916747263 -1.80828
H 7.51196625278714 0.04796277945550 -2.89313
H 6.96994660551855 3.81769683198608 -1.01555
H 6.53856793186744 5.43165224633966 -0.976575
H 10.00927411557598 6.20942855524005 -7.3413
H 8.52015308787045 5.95049608250521 -7.98727
H 10.46214014693784 5.29201906060588 -9.63944
H 10.93598053644598 4.18328253718605 -8.43506
C 8.25014017566811 -3.27254819301724 -3.57272
C 7.04286295011890 -4.14728783372441 -3.67463
C 6.66199388989708 -4.50786860197365 -2.25473
C 7.69724417729029 -3.85706745462145 -1.36656
C 8.53585092798090 -3.05171686278092 -2.23661
C 8.10713453923381 -4.15246065814577 -0.066384
C 7.37223774341060 -4.90660787772654 0.954422
C 7.72942206625363 -4.72484358310651 2.29855
S 8.86506149168415 -3.41415952972637 2.89105
C 9.99109656644299 -3.81135888264202 1.64497
C 9.60313918710929 -4.16071220306830 0.321473
C 11.29565178627838 -3.87158691525517 2.05002
C 12.27173019894978 -4.26884038992320 1.1638
C 11.96033460497256 -4.53027815542452 -0.216719
C 10.67390528093336 -4.47184011139412 -0.661455
C 6.56759062569160 -5.98825565064007 0.636376
C 5.94435856623725 -6.78189934357709 1.56158
C 6.33114876471008 -6.64083024833208 2.83709
C 7.20029456548349 -5.65020822619483 3.24997
C 9.35150115920375 -1.91377231880141 -1.89969
C 10.00289412889120 -1.20414906954589 -2.86704
C 9.83417529435006 -1.52979557694840 -4.27429
C 8.86824820116079 -2.50171082390719 -4.55065
C 9.40716937866731 -1.29532847485848 -0.53843
O 10.86869037824115 -0.14457050395021 -2.63462
O 10.41185284294886 -0.80632888555296 -5.28954
C 5.25724467509836 -4.07566899396693 -1.79367
O 7.56240184348268 -5.39721898412929 4.59025
O 11.75275035523589 -3.55916108341304 3.37116
H 7.33014119250830 -5.08208622679535 -4.22056
H 6.25045682591194 -3.68271953756348 -4.24179
H 6.77346700826168 -5.58494827441223 -2.10726
H 13.21112279390955 -4.48998128788000 1.62317
H 12.79002166635930 -4.96551610297897 -0.806307
H 10.39287696512868 -4.76036152050874 -1.64063
H 6.35793307739785 -6.11999761472328 -0.417603
H 5.15788274863700 -7.56261043829459 1.319
H 5.87831367412485 -7.30272999597131 3.5278
H 8.59160212466232 -2.70331730647220 -5.5914
H 9.88049560370007 -0.29494196825368 -0.510542
H 8.42249329327287 -1.38566334602646 -0.0768362
H 10.03232098956798 -1.93557246764537 0.0972956
H 5.02227695381120 -3.03554103069656 -2.10088
H 5.27985177070756 -4.05505030484214 -0.698859
H 4.47942387485135 -4.72036462310811 -2.20696
H 10.30583789843089 -5.14206610783447 -9.80301
