# Supplementary material for: A light-fuelled nanoratchet shifts a coupled chemical equilibrium
Source: Nat Nanotechnol. 2021 Dec 16;17(2):159–65. doi: 10.1038/s41565-021-01021-z (PMC8956507; doi:10.1038/s41565-021-01021-z)
Supplement: Supplementary file 3 — Supplementary Data Set 2. Gaussian output and xyz files for computed structures. [file 41565_2021_1021_MOESM3_ESM.zip › +1-protonated-sampled-sturctures/SRR/1-H-opt_214.xyz]

260   0
energy: -42.762250394651 gnorm: -0.494766
C 13.34458488248254 -1.66556812378304 -3.06818
C 14.02479133742854 -1.99314684598140 -1.78184
C 14.21619692595710 -0.92971217507534 -4.02031
O 14.46654540665701 0.43107366885416 -3.45318
C 10.86745403040938 -1.35788742643122 -6.47095
C 9.54263929503776 -0.64146341722901 -6.26532
O 9.77438652176711 0.49596266107843 -5.50789
C 11.78135571848693 -0.47795650755068 -7.44899
C 12.87755123847757 -2.28564989205279 3.34949
C 12.19163609896116 -0.98517969802452 3.87975
C 11.40271261528531 -1.27945655777121 5.16189
C 10.52695994380645 -0.11908220022797 5.6985
C 9.24222554095026 0.21533015693637 4.86501
C 8.09179117042734 -0.86626144192597 5.1067
C 6.92814028718454 -0.66369993825866 4.19905
C 5.72653593306232 -1.52100136236889 4.73858
C 4.56943015634703 -1.70269777187668 3.74828
C 3.47190218184392 -0.56024269295730 3.75919
C 2.73892629212915 -0.54916838659764 2.39916
C 3.59339435565441 0.09231021168731 1.28807
O 4.90657210651282 -0.57121133977035 1.14728
C 7.50309556624196 -5.62210509092168 5.676
C 8.47120220097794 -5.57021676844504 6.86075
C 9.92536583304112 -5.22825546968717 6.44946
C 10.53656320439308 -6.35012212369735 5.59189
C 11.80871997316011 -5.93418711086026 4.91501
C 12.40610957297431 -6.94481579137296 3.9161
C 11.49150534130790 -7.53396061068213 2.79031
C 12.13928904784433 -8.44578405640847 1.76061
C 11.23910228739101 -9.07671052351671 0.700311
C 10.58415766190440 -8.22198297649907 -0.457234
C 9.17969568059192 -8.65759192180064 -0.869024
C 8.72756146774130 -8.07189577938675 -2.22758
O 9.39363045761334 -6.87867020001560 -2.30919
C 6.05923672379210 0.22297152435281 1.0681
C 9.47568933719289 -6.38293063183890 -3.60873
C 7.22220258234566 -0.53778241307240 0.86984
C 8.46886651019924 0.00178054118020 0.968153
C 8.61423229959323 1.37818132625649 1.22882
C 7.49666378178882 2.15540841314544 1.40016
C 6.24201469013626 1.59536975974694 1.31529
C 10.63826939273693 -5.70355828980729 -3.97739
C 10.86388178466809 -5.42026929829361 -5.26711
C 9.86638307032480 -5.65745486869471 -6.30706
C 8.74068451084402 -6.40064709404676 -5.93744
C 8.56188825681526 -6.77918917415921 -4.64915
C 9.90219292376930 1.96746074011281 1.23083
N 10.96687539065729 1.26664267141824 1.11539
C 9.98615169328578 -5.08435812015331 -7.60033
N 8.90526092477152 -4.70960336150471 -8.3833
C 13.87010573136307 1.50172356585389 -4.15629
C 8.73131261090370 0.57868397460015 -4.46089
C 12.58335296472355 1.36308472818822 -4.69401
C 11.91082691279204 2.44085545981673 -5.25915
C 12.55722182293159 3.65779288022229 -5.40847
C 13.84027798159176 3.72912167476951 -4.97248
C 14.55131727042136 2.73208695610015 -4.3763
O 11.96359199141025 4.89068761483636 -5.92472
C 9.63458194409483 3.53506161440244 -7.38725
C 8.18266609487483 3.44032274318166 -7.9845
C 7.38630194846075 2.40566136761393 -7.23858
C 6.36133980906354 1.76135686686614 -8.26115
C 6.96119766718489 0.79669813727956 -9.1353
C 6.32034307731267 -0.68698363790517 -9.13278
C 7.15498073168115 -1.66326613640445 -9.95559
C 6.70334862198200 -3.18245097600505 -9.77432
C 7.57006072479582 -4.16999733138797 -10.4971
C 9.00151239031137 -4.32625392669594 -9.81847
C 5.79641533134514 4.49567298578235 -2.00035
C 6.87855749305737 4.72038348481249 -3.05685
C 7.53175946664277 6.10268403613738 -3.01501
C 8.85061551544781 5.96801572020734 -3.75198
C 10.12042225248063 6.45399051514413 -3.0685
C 10.57431821724811 5.53049956470885 -1.81316
C 11.27205275390869 4.27075204449024 -2.26845
C 11.48649744602751 3.49336410128351 -1.05622
C 12.54837371214902 2.42716708827480 -1.22459
C 13.19889061251773 1.92580292795428 0.109383
C 12.22823800730994 1.79558861223059 1.29413
C 7.38640733789417 0.45790792111156 -4.69072
C 6.52826349557617 0.93838715792305 -3.76477
C 6.96748030536253 1.47961982585836 -2.52369
C 8.40068536102603 1.62109678901265 -2.34881
C 9.24869163960166 1.24374496302782 -3.29777
O 6.06375923721331 2.03462296866617 -1.6677
C 5.18463252016367 3.12675913113004 -1.98244
C 11.82175567288079 4.83625603674124 -7.38877
C 10.36291865793187 4.74267975394689 -7.87416
H 13.07265220682029 -2.58617777338270 -3.57605
H 14.03481095887025 -1.15160444165300 -1.04002
H 13.50923923971062 -2.69659483825612 -1.15115
H 15.00006833323319 -2.46489556901164 -1.9845
H 13.74740298547010 -0.79782524232659 -4.97148
H 15.15539927326745 -1.44987706428042 -4.09159
H 10.73837357636006 -2.23731429195489 -7.10123
H 8.78408520036805 -1.29464977159467 -5.84052
H 9.10867921610640 -0.48402496538670 -7.31571
H 11.92130537213918 0.55655119684245 -7.03093
H 12.69813103686535 -1.04306570963965 -7.55721
H 11.28905019345858 -0.33436983751676 -8.44231
H 13.77375924850909 -2.45427723348586 3.88313
H 13.31143502260529 -2.08926666380714 2.36361
H 11.55130015494913 -0.48546548450345 3.13694
H 12.87524658703349 -0.15657680485283 3.97859
H 12.09074045504186 -1.57679394050910 5.88289
H 10.92274099782481 -2.24895192712459 5.02515
H 11.19185216198198 0.73926209518371 5.71502
H 10.19840325789548 -0.34655258351534 6.72723
H 9.52737880865932 0.26018172199471 3.77514
H 8.81961301267281 1.22453736272222 5.05556
H 7.68677482803666 -0.76555256872242 6.14284
H 8.49348718277160 -1.89450860961001 4.92439
H 7.05002292740972 -0.98159616484372 3.19645
H 6.68896632236286 0.41222551008882 4.24256
H 5.28995885287698 -1.04202380281442 5.60956
H 6.08106089147395 -2.49035073458976 5.17508
H 4.17651136307638 -2.73648438521153 3.89826
H 4.98483183742937 -1.79007480073780 2.7555
H 3.92562546816468 0.42915598554211 3.93824
H 2.74725046427157 -0.78556228096525 4.5343
H 1.71194376569376 -0.10063897523898 2.47787
H 2.53310806295459 -1.55891025416060 1.98627
H 3.71713580808640 1.19184230596293 1.5319
H 3.07376872602751 -0.12774870326652 0.322509
H 6.57089026270125 -6.04222443451865 6.01844
H 7.82364915558997 -6.38026200415435 4.98167
H 8.20587414089758 -4.74959346416136 7.53299
H 8.36535498726689 -6.52072677127051 7.32467
H 9.90156834319497 -4.35469668700540 5.84522
H 10.48474980413211 -4.98344177090562 7.36132
H 10.74679766254941 -7.32094479253661 6.02634
H 9.88533429161947 -6.54462203017458 4.73659
H 11.69061788273174 -4.97977712066068 4.42705
H 12.52546536015785 -5.67584991828058 5.6887
H 13.42305795632842 -6.63333879899355 3.52799
H 12.53976282897605 -7.87189865360697 4.48161
H 10.57994064717711 -8.03149967968064 3.24442
H 11.03533918007265 -6.61035729666967 2.29565
H 12.89114887094483 -7.75604657537373 1.30962
H 12.67206881318614 -9.26143968687194 2.32368
H 11.85645760433500 -9.89533152058051 0.255009
H 10.51616593167269 -9.70411423262626 1.20811
H 10.53962416396000 -7.21894045662478 -0.00878707
H 11.25927632099613 -8.18090685324657 -1.34638
H 9.01683201932459 -9.76413502869958 -0.81859
H 8.54139714584722 -8.24580011924210 -0.0799267
H 8.97051166231758 -8.61098721547842 -3.19516
H 7.69513667668699 -7.69772263521066 -2.20629
H 7.21585397495424 -1.59466642167248 0.598112
H 9.38541479517148 -0.57237595634071 0.970328
H 7.59252205481400 3.26074437878319 1.53258
H 5.34286059531940 2.26258718718035 1.14851
H 11.45553716130835 -5.59110804427916 -3.36565
H 11.76710894884880 -4.91774593691183 -5.51719
H 7.95594503978387 -6.50966953347641 -6.69355
H 7.67633930983604 -7.31028301858994 -4.33233
H 9.96905763941951 2.91039077975014 1.69652
H 11.01516352932452 -4.82886129326270 -7.86317
H 12.05899302591865 0.40266435241166 -4.63909
H 10.88607816192233 2.38697739029708 -5.52743
H 14.37843556635553 4.58957297135185 -5.26537
H 15.55178547396798 2.76776931320062 -3.88241
H 10.31652024586080 2.64845517262690 -7.58563
H 9.52920431666297 3.54903293051768 -6.3171
H 7.60868987660669 4.42303304351583 -7.97513
H 8.22633595387659 3.18173281028530 -9.05906
H 8.02378191542917 1.56197850160049 -6.84455
H 6.86842364155702 2.93592158013687 -6.38508
H 5.49505761609950 1.40946239206581 -7.70225
H 5.94992120165327 2.58177240698874 -8.86671
H 7.07079543227560 1.08494134088208 -10.1697
H 7.97593145961959 0.66968020209857 -8.847
H 6.17408134951078 -1.05479998432059 -8.11423
H 5.34593894409710 -0.55627138092082 -9.59693
H 7.10543093351812 -1.45884907427753 -11.0158
H 8.18343259870990 -1.61186509960766 -9.68282
H 6.61525931052404 -3.39809820095689 -8.73463
H 5.69543787495406 -3.33271643569448 -10.0261
H 7.16682887566795 -5.14595047778520 -10.5644
H 7.59383278072343 -3.80716086295691 -11.5381
H 9.41914894054503 -3.26206217004384 -9.88914
H 9.65049019201599 -4.93839785761541 -10.3833
H 5.13913534161203 5.42154475342066 -1.95964
H 6.30115418926629 4.61219511226251 -1.00836
H 6.56895495628227 4.39736654124197 -4.07039
H 7.66003485330877 3.95462365471086 -2.84798
H 6.89206519120521 6.91265812621608 -3.2855
H 7.75966857830520 6.28914824807390 -2.02157
H 9.06453739528881 4.86292497826388 -4.1236
H 8.82491985545159 6.43296147866950 -4.74822
H 10.88015109900184 6.68679387129544 -3.87808
H 9.97827364776555 7.39937334415322 -2.65121
H 9.78719546376114 5.34690997456959 -1.11207
H 11.31107223846333 6.09508794274585 -1.20097
H 10.67685641899795 3.57807311471431 -2.97222
H 12.24784648622003 4.43501643300376 -2.77706
H 11.69893028148889 4.24988240265471 -0.225141
H 10.52175625290194 3.05908940977635 -0.703046
H 12.05820771894785 1.55235247841516 -1.71949
H 13.34101771263687 2.68371690524185 -1.90246
H 13.71119951826622 0.99964567999957 -0.0401058
H 13.94150284527501 2.67789586294859 0.349941
H 12.01601480230027 2.76867506652897 1.68313
H 12.72122399522609 1.20501721319374 2.08033
H 7.00434426145948 0.21729334847342 -5.72971
H 5.51151816128078 1.05340105389907 -3.97126
H 8.76408020494956 2.03837025475773 -1.41811
H 10.32811137820510 1.49603292902674 -3.27932
H 4.32847593928853 3.15741500932937 -1.25672
H 4.68683504684933 2.89924120364317 -2.93717
H 12.38094407636898 4.06646360404751 -7.76256
H 12.19477141484812 5.76187948287173 -7.61722
H 9.75441953000314 5.63477545653418 -7.61554
H 10.37773976570377 4.85278883420159 -8.94872
C 8.67822582374158 -3.21762434610223 -3.41794
C 7.30762384591712 -3.64841372057571 -3.52574
C 6.89937453220683 -3.83588434843538 -2.06077
C 8.10447514336660 -3.51299987688334 -1.20669
C 9.07676623048963 -3.02199169679442 -2.06707
C 8.36681236235749 -4.12785709522752 0.112993
C 7.37640994986204 -4.41615497934268 1.14864
C 7.67469472909431 -4.10282532147403 2.55491
S 9.14083125587794 -3.20723475921774 2.85488
C 10.30757170471305 -3.84319740781359 1.71524
C 9.79515861216450 -4.33580906760898 0.511244
C 11.67716792208790 -3.89781506650559 2.0282
C 12.53186336391721 -4.37080779011707 1.12025
C 12.12061727319488 -4.87613053975835 -0.0981328
C 10.76888937786591 -4.95854295798416 -0.335167
C 6.07162713276801 -5.04957477692618 0.895187
C 5.30299470264678 -5.40417642630304 1.96204
C 5.69251024461028 -5.15664247820706 3.25338
C 6.89780652333073 -4.54594811746805 3.61641
C 10.31011843843505 -2.30477395905259 -1.8394
C 11.07582986646515 -1.89116535704316 -2.92943
C 10.72301424849772 -2.13989675557624 -4.28291
C 9.54908970041661 -2.85184858272623 -4.44783
C 10.59351329111941 -1.80947709783248 -0.539112
O 12.16929616173581 -1.04551727161132 -2.74527
O 11.55737082307431 -1.61255291195382 -5.2316
C 5.62161605784244 -2.99805194418973 -1.67483
O 7.28505793548935 -4.40291201996303 5.03693
O 12.01742444978743 -3.48013153683381 3.30153
H 7.26457247480494 -4.50444440598985 -4.26249
H 6.80472533966079 -2.81033245902805 -4.01602
H 6.74755233226314 -4.98280750088237 -1.96322
H 13.54921652895573 -4.61139302825285 1.46543
H 12.81943130775678 -5.41481068760649 -0.779559
H 10.35631190098721 -5.15300716766146 -1.26893
H 5.91034067848252 -5.27041253497914 -0.151761
H 4.42006963336332 -6.02518401222843 1.86708
H 4.93555644835134 -5.31878924110949 4.04079
H 9.31797732378916 -3.09530271987482 -5.46727
H 9.80473897144918 -2.02835938602155 0.240234
H 11.53435675177017 -2.09614249017843 -0.125459
H 10.61412743766310 -0.74999161491667 -0.628115
H 5.86178651448840 -2.03788439592218 -1.27943
H 5.13539466247054 -3.34789810286559 -0.773337
H 4.85697012247643 -2.96534602612828 -2.50447
H 7.91411983001303 -5.00437566330755 -8.06217
