# Supplementary material for: A light-fuelled nanoratchet shifts a coupled chemical equilibrium
Source: Nat Nanotechnol. 2021 Dec 16;17(2):159–65. doi: 10.1038/s41565-021-01021-z (PMC8956507; doi:10.1038/s41565-021-01021-z)
Supplement: Supplementary file 3 — Supplementary Data Set 2. Gaussian output and xyz files for computed structures. [file 41565_2021_1021_MOESM3_ESM.zip › +1-protonated-sampled-sturctures/SRR/1-H-opt_215.xyz]

260   0
energy: -42.778951556661 gnorm: -0.475261
C 13.51958026129391 -1.11487991699839 -3.29179
C 13.77850115037106 -2.37057864269276 -2.44874
C 14.36973669043173 0.05358236085068 -2.84182
O 14.12607630406811 1.18827737485960 -3.72566
C 11.99258231618433 -0.98551666547560 -6.82591
C 11.06003447543052 0.09647265195157 -6.37549
O 9.67960240154074 -0.30379330258173 -6.43166
C 13.28031550370922 -0.47081154545117 -7.48816
C 11.75721247802551 -2.27260945000850 3.43272
C 11.46317137014178 -1.35393830876438 4.61317
C 9.97123877942184 -0.87257087064472 4.7055
C 9.67180991794888 0.30294985955270 5.70898
C 8.18516841670651 0.66633435837769 5.66193
C 7.32281496753069 -0.47337541756995 6.19953
C 5.86834170556002 -0.43658138874601 5.71084
C 5.66251303713597 -1.04229831601260 4.27505
C 4.20979217718152 -0.84151302995375 3.72056
C 3.79176748457035 -1.59818374318810 2.45149
C 4.56751975447952 -1.20922419489124 1.21024
C 4.28617317773931 0.13007478174225 0.638369
O 4.73410715746202 1.25430239649812 1.39408
C 5.63108665447880 -4.86405089250899 4.20522
C 6.76627204062532 -4.73373435862326 5.18522
C 8.11796366445653 -4.90478843062258 4.55291
C 8.43473196501876 -6.29390008282768 4.04024
C 9.86163440307356 -6.57641106385583 3.50415
C 10.23957955718188 -7.98935408770471 3.11749
C 11.64911051116715 -8.16439967006298 2.59142
C 11.80043595279621 -9.56233735726592 1.93515
C 11.06822112216374 -9.64796297253348 0.584606
C 11.28555908257307 -8.60475926039148 -0.399511
C 12.79716940371722 -8.56706958762624 -0.702414
C 13.27512557921758 -8.34604574859614 -2.13872
O 13.19330302498210 -6.95588228320357 -2.50254
C 6.13626899285391 1.28098136220663 1.53085
C 12.52420224311767 -6.59902288461756 -3.65211
C 7.00311020355719 0.51311633328693 0.722633
C 8.41463841255372 0.59235565666919 0.923158
C 8.98516558833401 1.47977419893442 1.78543
C 8.09021365915776 2.28132033254019 2.53944
C 6.70621903371624 2.09208126600911 2.50189
C 11.31736886081387 -7.21786025500985 -4.12424
C 10.84270635926016 -6.90498063606634 -5.35201
C 11.36330969670075 -5.76217848568883 -6.08229
C 12.49899978786819 -5.14256355917318 -5.55438
C 13.05676635313085 -5.56829128587839 -4.40323
C 10.39910195389501 1.83465772911420 1.76121
N 11.29233734359073 1.44908645751669 0.989044
C 10.73279126875058 -5.35018925777547 -7.24123
N 10.91478210394295 -4.24655738871515 -8.06963
C 12.86142142971166 1.85849535884462 -3.60324
C 8.84459175899443 -0.11568052183811 -5.30743
C 12.03185775644346 1.79214688629956 -2.47162
C 10.80583268557677 2.44440675316009 -2.44108
C 10.29777811429150 3.20796953461735 -3.52876
C 11.15510859835784 3.24368509314651 -4.64803
C 12.37008271985225 2.59310918689885 -4.66971
O 9.14686942816506 4.01625544416591 -3.30434
C 7.52492607933437 4.99743486254174 -6.46548
C 8.33704889929277 4.21534301593583 -7.45899
C 7.82804066702161 2.76610867475541 -7.73396
C 8.38358146197737 2.29639157423669 -9.1702
C 7.99245741800325 0.83450715242967 -9.30779
C 8.31893932563323 0.20908242133000 -10.6656
C 8.06068953570266 -1.24318994404537 -10.7087
C 9.12534022784333 -2.05013558633504 -9.91931
C 9.14828811856919 -3.54853623807696 -9.69947
C 10.53332087480705 -4.09975170563817 -9.48236
C 5.32118545269556 2.85612028608871 -2.42178
C 5.59653836477055 3.35907259176905 -1.07272
C 6.32350458813112 4.68039810629654 -1.04761
C 7.71676512608516 4.62317200622013 -0.325472
C 8.56734879134738 5.96377111700438 -0.378373
C 9.83507434870757 5.91402598795144 0.352216
C 11.14407034901942 5.27619302049838 -0.274543
C 12.39846295662466 5.43618531643011 0.530514
C 12.78314214134680 4.23461037380373 1.3783
C 13.13902304099726 3.00518492345042 0.461912
C 12.68357569748160 1.66611607659316 1.09123
C 7.50942599163341 -0.19084821465106 -5.60255
C 6.57320912271428 0.12531079275155 -4.6464
C 6.91465319977830 0.37805938470822 -3.31112
C 8.26147483937427 0.31944168998899 -2.9905
C 9.18691744258811 0.11640556585245 -3.95748
O 5.98123860840677 0.46771851718752 -2.22632
C 4.91671016703060 1.35371533951659 -2.51263
C 8.86756897316568 4.99870755425794 -4.33297
C 7.55252921182254 4.73756505640450 -5.01626
H 13.61022499306580 -1.36818779144740 -4.44588
H 14.86103237096764 -2.51548018514418 -2.38071
H 13.21538821185276 -2.10369674555599 -1.50785
H 13.33851753260911 -3.22478673677154 -2.96322
H 15.47654708386735 -0.15361489656776 -2.92443
H 14.32273866795867 0.34603637552697 -1.78019
H 11.49098018570289 -1.63546028387483 -7.53463
H 10.98138189118478 0.95064551664076 -7.09329
H 11.18545180643795 0.41829026475167 -5.34485
H 13.07231408525610 0.23757980840339 -8.32865
H 13.82750580955150 -0.04532643828698 -6.63891
H 13.77487674937438 -1.45285781266841 -7.86565
H 12.65757057412618 -2.79583052378223 3.8129
H 11.95091427025731 -1.93455578266935 2.42435
H 12.14940403807409 -0.47564542035220 4.55692
H 11.66816641578360 -1.86402799706319 5.63119
H 9.25931990535103 -1.71701875191351 4.92654
H 9.72927436654784 -0.56267724948930 3.69546
H 10.21127106095468 1.22729827907142 5.43822
H 9.87031867367882 0.09994760524608 6.81617
H 7.90684075832734 0.72324717500464 4.61302
H 7.88840769067697 1.69619826652383 6.00177
H 7.32255583035718 -0.66687329421277 7.26784
H 7.62148124313189 -1.47894266572360 5.77262
H 5.50668299845961 0.56126628479936 5.6697
H 5.18067952982821 -0.98656307181040 6.36052
H 5.88075040886730 -2.18453117217747 4.11898
H 6.42243254557595 -0.53898530410693 3.68173
H 3.98568171652203 0.24040885642857 3.5253
H 3.43805249831334 -1.05410324285967 4.55269
H 2.70864821808148 -1.51370877723603 2.24653
H 3.92316415832735 -2.63453220622928 2.75962
H 4.40770596293133 -2.04014606206791 0.4891
H 5.65120747587681 -1.39319633249205 1.35852
H 3.21904670399964 0.24617733609841 0.388215
H 4.74037786746434 0.23438666690761 -0.39163
H 4.61085555542069 -4.76493882831516 4.60464
H 5.59166565333845 -5.86113682265278 3.74863
H 6.59445813017323 -3.84059268910589 5.79572
H 6.66035188330429 -5.47521314972327 5.96657
H 8.10939573569591 -4.25830203620209 3.63555
H 8.91290216116952 -4.57993707731028 5.28797
H 8.36920207344074 -6.98865515808517 4.92406
H 7.69495041079064 -6.65124540866948 3.38391
H 10.05391026114543 -5.96027632447618 2.61187
H 10.62170237917448 -6.18939774039120 4.20094
H 9.99374648405076 -8.84518941422869 3.79861
H 9.62918984933377 -8.26930268891324 2.30328
H 11.91753106226762 -7.36085252871337 1.90945
H 12.30524242366416 -7.98721789812660 3.41603
H 12.86094567125773 -9.78380828224093 1.80848
H 11.49561317525648 -10.35668078990258 2.66816
H 11.37477140357086 -10.55580589332074 0.0720443
H 9.96223014446769 -9.66639250189221 0.829137
H 10.85549066693673 -8.88883914385424 -1.41016
H 10.79352874545095 -7.70144138040762 -0.0844031
H 13.24542590910798 -7.97433220224455 0.106563
H 13.29611704446359 -9.50772043984462 -0.33485
H 14.40315188657769 -8.62723017276852 -2.25285
H 12.73118962507480 -8.99293555314817 -2.83372
H 6.72122960741493 -0.03422093086753 -0.143247
H 9.04417666396706 0.24375873026658 0.0880325
H 8.47681297759805 2.99071977882938 3.25681
H 6.00669935655425 2.69337693306274 3.09544
H 10.82569787012394 -7.91040921648843 -3.50109
H 9.97473474563246 -7.45709102002977 -5.7826
H 12.73678285269358 -4.23316526623028 -6.00698
H 13.96932248936037 -5.11043488616906 -3.96767
H 10.71964590104088 2.45698857788472 2.49781
H 9.71602463948539 -5.73157988661475 -7.41011
H 12.32999312254978 1.21009808791157 -1.61527
H 10.16795894190678 2.37518894597742 -1.5662
H 10.77059258094616 3.85396958558527 -5.41557
H 13.06152416349851 2.80629539658460 -5.48195
H 6.45656943486350 4.95510704577452 -6.89649
H 7.79996005159681 6.02643623319961 -6.62121
H 8.37408658188973 4.75909267409339 -8.46022
H 9.40706305504856 4.19880542675684 -7.17642
H 8.23426096478451 2.10359862878363 -7.00896
H 6.74296571012659 2.72117738779163 -7.64149
H 7.99183299389240 3.03010148456758 -9.83683
H 9.50328974855442 2.51206647820996 -9.25743
H 8.43920137365068 0.27321975235712 -8.48627
H 6.88563745641012 0.70089395428702 -9.17388
H 7.63776254496849 0.73613284825788 -11.3798
H 9.28899416847332 0.31760325113796 -11.0862
H 7.10878858435350 -1.48543493885545 -10.3719
H 8.07994563390102 -1.60546888616641 -11.7178
H 10.05560185936440 -1.57037970753511 -10.3302
H 9.02851685310273 -1.58905187206306 -8.87569
H 8.48625299862972 -3.89175491822563 -8.86554
H 8.73733183496104 -4.06024032820427 -10.5721
H 11.25299912366444 -3.53256396298457 -10.1278
H 10.66583982046626 -5.03260027039708 -10.0322
H 6.22278538636533 2.97105263409179 -3.04623
H 4.57697870686693 3.45167065111422 -2.89607
H 6.30361233501880 2.68376482593901 -0.637464
H 4.70096286496822 3.37903143640631 -0.411422
H 6.56879884204686 5.06883070994810 -2.061
H 5.72271328805694 5.46820617066525 -0.589021
H 7.53667825693972 4.51894517004609 0.795877
H 8.24377982615141 3.74079357328356 -0.777153
H 8.70368925680916 6.25463551688461 -1.47098
H 7.93215162950710 6.71827205222152 0.058497
H 9.69970994394491 5.44205864766863 1.28301
H 10.13106430975347 6.94130055125622 0.581449
H 10.94074512210707 4.17110485727100 -0.384123
H 11.19934241760377 5.67448522126236 -1.34598
H 13.18384268064231 5.59060145830541 -0.255775
H 12.44784112607412 6.40027751206127 1.15965
H 13.65507127572643 4.30559599554009 1.98749
H 12.02708589282653 3.97987413558068 2.08608
H 12.78937247805095 3.03482490880391 -0.575048
H 14.29552167697280 3.02929381293851 0.425602
H 12.93596979677326 1.63885224548864 2.19426
H 13.20906448739388 0.86519304972881 0.683725
H 7.18136938958095 -0.35853668043200 -6.61696
H 5.57588137594058 0.25710525012522 -4.95244
H 8.55450497540651 0.37094673950917 -1.9949
H 10.26464305176192 0.18729070159688 -3.57588
H 4.16352567309295 1.20409417191671 -1.78685
H 4.36811309978808 1.07070094958887 -3.47727
H 9.69104890304052 5.35137102144474 -5.04136
H 8.83975287575716 5.91749079331479 -3.75193
H 7.17375094141389 3.80245349145253 -4.86167
H 6.82932272929106 5.35927816247723 -4.50357
C 9.16677357718872 -3.30337587135977 -4.4038
C 7.80718337930051 -3.88448896180510 -4.60315
C 7.21569038643345 -4.08563436563626 -3.19521
C 8.34926226577501 -3.88542237475207 -2.25539
C 9.46273630259101 -3.24848547738945 -3.0098
C 8.42232660153612 -4.38661168193159 -0.998944
C 7.22356000569377 -4.79027058255879 -0.235272
C 7.08744666702941 -4.25033929309586 1.03778
S 8.19141578692288 -3.05544406479485 1.62454
C 9.79295476532988 -3.74258632965097 1.08283
C 9.67977785075717 -4.34399198561227 -0.185814
C 10.93086319420092 -3.80321480108015 1.87612
C 12.07190778927325 -4.39090784053631 1.3892
C 12.01374525143298 -5.04755609170922 0.162624
C 10.79422890138523 -4.99225258476796 -0.567745
C 6.35319089085293 -5.77631182358838 -0.692482
C 5.30802514027205 -6.07180048597343 0.0758472
C 5.07547378993891 -5.44225055077404 1.33532
C 6.02708222248553 -4.56721005292187 1.8414
C 10.36125017775339 -2.36182668426624 -2.5216
C 11.20709228941024 -1.79722154589974 -3.44161
C 11.16182727648867 -2.13226307887015 -4.82909
C 10.08197793580973 -2.83524124602703 -5.33053
C 10.53421558194506 -2.00515166919053 -1.13939
O 12.16126710783281 -0.80959131739930 -3.11288
O 12.24079867180250 -1.83199840813325 -5.72461
C 5.99172599219921 -3.20137765476482 -2.75146
O 5.87484963461037 -3.95846554145148 3.09436
O 10.80808011246033 -3.26275011493417 3.23254
H 7.83907263979858 -4.79899922617321 -5.20575
H 7.23091272799931 -3.15925376511899 -5.15855
H 6.88515261602697 -5.13663838242529 -3.20482
H 12.91295057343675 -4.49997986543914 2.01862
H 12.88546686837814 -5.53888234617950 -0.263936
H 10.89452627992375 -5.57671677747615 -1.541
H 6.71535692175974 -6.46277771242233 -1.4601
H 4.57912214403375 -6.90529922749076 -0.16893
H 4.17657100260611 -5.53247286422868 1.8435
H 10.00913545917582 -2.82409589636437 -6.4072
H 9.56608879620856 -1.85932282857070 -0.616986
H 11.28413532142457 -2.67759259743098 -0.687112
H 11.01430877179378 -0.95890913183530 -1.10893
H 5.86396768621399 -3.23442608839611 -1.71318
H 5.12024263949950 -3.43103770780184 -3.324
H 6.28103596517009 -2.15716654180210 -2.88355
H 11.83699062082184 -3.79975398855343 -7.99472
