# Supplementary material for: A light-fuelled nanoratchet shifts a coupled chemical equilibrium
Source: Nat Nanotechnol. 2021 Dec 16;17(2):159–65. doi: 10.1038/s41565-021-01021-z (PMC8956507; doi:10.1038/s41565-021-01021-z)
Supplement: Supplementary file 3 — Supplementary Data Set 2. Gaussian output and xyz files for computed structures. [file 41565_2021_1021_MOESM3_ESM.zip › +1-protonated-sampled-sturctures/SRR/1-H-opt_216.xyz]

260   0
energy: -42.795293196102 gnorm: -0.460175
C 13.62031437967159 0.91208708342542 -1.43041
C 14.92403891831090 1.00956465674945 -0.721575
C 13.94160092202120 1.47774797524921 -2.83246
O 14.77537973061086 0.60630713313851 -3.59163
C 11.25045268237573 4.32832987343855 -2.53995
C 9.76078423940431 4.63094625531200 -2.62398
O 9.34899859842694 4.42297836747189 -3.89583
C 11.65337206148121 4.43206551279515 -1.01327
C 14.05507608819883 -4.32929454526474 2.63659
C 14.38807229266757 -3.96462387160760 4.10294
C 13.85035636721042 -2.56703381316257 4.53165
C 12.35917415713826 -2.45311792301946 4.40102
C 11.61374169542489 -3.28148491662876 5.45047
C 10.22813986754621 -2.68406318507569 5.66636
C 9.26351573310459 -3.53047810735010 6.53278
C 8.39725259253568 -4.64245964892395 5.899
C 7.27115355284199 -5.05528724121466 6.7709
C 6.35817754217578 -6.11582958620356 6.13518
C 5.90933133126641 -5.54752183761874 4.80267
C 5.09530303439877 -4.32339302978452 4.85456
O 5.72767787940060 -3.20596772308832 5.42595
C 8.23547789424533 -7.94304548566963 2.08436
C 9.72639600547179 -8.41470765532151 2.42606
C 10.76211831559704 -7.53123209941925 1.70166
C 10.53236093603705 -7.18345272184186 0.229082
C 11.86649313014766 -6.80916006353251 -0.541611
C 11.57195711072455 -6.52286314352306 -1.98438
C 11.33620117144382 -7.74536689273850 -2.878
C 10.51063882576252 -7.51924444388969 -4.16764
C 9.25067664204249 -6.62008458036543 -3.86898
C 8.17075520521243 -6.64381627268233 -4.84892
C 7.07191179404397 -5.59470278360767 -4.82883
C 7.64706174975941 -4.17004808654424 -4.91998
O 8.26480396460301 -3.93819244600577 -6.16782
C 6.26372657905606 -2.25685665116116 4.50504
C 8.72033103453361 -2.58980153931475 -6.47166
C 6.95529691202171 -2.52180773606533 3.28347
C 7.56026681718759 -1.46489032216576 2.59087
C 7.28858857820488 -0.14657797751986 2.98448
C 6.56253572707283 0.13604504039164 4.14671
C 6.04455623369534 -0.88734992604270 4.85645
C 9.04847414867132 -2.31315629416742 -7.78668
C 9.42423874497880 -1.01931389790575 -8.16914
C 9.47446812994717 0.00144124533707 -7.21213
C 9.28542000697163 -0.35646948772948 -5.85169
C 8.92605619846867 -1.62458827983325 -5.53549
C 7.70726572348729 0.98037685056081 2.16182
N 7.59915759974164 2.20831403324694 2.62769
C 9.64803332082982 1.36114765211402 -7.5218
N 9.91752128465115 2.29060341164318 -6.55971
C 14.00836506319698 -0.61126051130905 -3.93452
C 7.94141273885441 4.13996312612242 -4.13518
C 12.62952248396724 -0.67863103361510 -4.13384
C 12.04772985692084 -1.88373610213914 -4.52299
C 12.79273079816590 -3.07324536528186 -4.64138
C 14.13486738904450 -3.00024885903940 -4.3812
C 14.72688138497646 -1.82212088553131 -4.00166
O 12.31434660259123 -4.28419699575111 -5.06305
C 12.79294211076916 -4.18490498504483 -8.02211
C 12.35003486627575 -2.90089133450871 -8.59735
C 13.53712540529014 -2.20264301770024 -9.28363
C 13.83340148943611 -0.80864552134335 -8.81529
C 14.18358529545891 -0.66026295079312 -7.28198
C 14.27379247668624 0.83769509807413 -6.91013
C 12.98258368446266 1.62567552189213 -6.75563
C 13.10624326961079 3.14184756756910 -6.69689
C 11.85254718280366 3.74233551434426 -6.01293
C 10.50906721259331 3.54235907172027 -6.72755
C 1.73996356580400 2.66062387399791 -5.13429
C 1.25083715100352 2.34460294074192 -3.72737
C 1.71689395832605 0.98948132355352 -3.19242
C 1.37693767316356 0.71479824462487 -1.77324
C 1.87742744765131 1.77884772783234 -0.820898
C 3.39615504583973 2.12212760464980 -0.86384
C 3.76088545979640 2.83743208276250 0.427635
C 5.17748397276428 3.36722794114224 0.553084
C 5.39755470009305 3.98922770845087 1.85002
C 6.91534184000251 4.40257285147518 2.02908
C 7.87531698732117 3.23663064496023 1.81554
C 7.08545351038584 4.73225842690267 -3.18143
C 5.76345429959349 4.42352260467714 -3.38392
C 5.22419053855544 3.67271020449155 -4.42374
C 6.13805331435189 3.23305738579340 -5.36051
C 7.49392169488821 3.32666458708337 -5.18964
O 3.78423514437520 3.43044967600352 -4.34492
C 3.22068428811482 2.74151810136836 -5.35171
C 11.32157105350568 -4.27231807645130 -5.9962
C 11.60995195134990 -4.86481849118752 -7.35278
H 13.35211009965471 -0.16575880041521 -1.5104
H 15.34339520464036 2.02864248820393 -0.88869
H 14.85810011288961 0.65846384072180 0.309742
H 15.66082585750358 0.29575520024004 -1.1831
H 14.47615041649866 2.37430256127377 -2.73854
H 12.99953457195777 1.66128643703349 -3.40468
H 11.81812715803842 4.94940416155378 -3.24483
H 9.58145805662793 5.69406674484085 -2.32
H 9.20503390358468 4.03941540680051 -1.85859
H 11.04821784272580 3.68687421460908 -0.331833
H 12.69071186113890 4.14476002679691 -0.926989
H 11.54716944324885 5.43413593458840 -0.585197
H 14.45883543882827 -5.30033404999336 2.23218
H 14.54911584503641 -3.60666282893050 2.02708
H 15.49969988657590 -4.04972510508217 4.20331
H 13.94956209658196 -4.75454526937004 4.75423
H 14.25059243255205 -1.73061458030520 3.92936
H 14.10660707620418 -2.45304264218649 5.59702
H 11.93403313876874 -2.57083675752303 3.36513
H 12.11587346233266 -1.41674477051582 4.63463
H 12.24623022675410 -3.47404527276734 6.37577
H 11.35177575657539 -4.28081838951655 5.09141
H 9.79900196821437 -2.49047834214184 4.64512
H 10.47108419443568 -1.64530459947333 6.13226
H 8.65526124790484 -2.80289402134186 7.01594
H 9.99753872586576 -3.92598613463234 7.32247
H 9.02998437975860 -5.48530426337558 5.77797
H 8.11774905194718 -4.34342595527396 4.91974
H 6.70086333867127 -4.15492321055863 7.0391
H 7.63411304055937 -5.44913501170143 7.76259
H 5.45151065853678 -6.39860244875839 6.69455
H 6.87361411330612 -7.05199719809926 6.05316
H 5.33347627948918 -6.32568375309971 4.35404
H 6.68549476366124 -5.50688097332326 4.05832
H 4.16844061189482 -4.64741110861399 5.33978
H 4.83644776955721 -3.86297733305438 3.90036
H 7.56855763795723 -8.59526471858093 2.70371
H 8.03054139157675 -8.00184342847908 0.987245
H 9.84294132261491 -8.29768683589391 3.49579
H 9.76599760019842 -9.43965520297619 2.09805
H 10.92252439841213 -6.61065135223632 2.28046
H 11.78280782638520 -7.91149850946245 1.87131
H 10.22389872351797 -8.09432524555143 -0.282172
H 9.83231747708543 -6.35771818606357 0.125263
H 12.16731913954455 -5.87755993048533 -0.0534265
H 12.58238548267912 -7.62953293023417 -0.419739
H 10.75312085417737 -5.86405452772290 -2.0428
H 12.37910641111416 -5.88676417399630 -2.28772
H 12.22824131516423 -8.22610288042585 -3.24088
H 10.92720393407556 -8.61936213925046 -2.24349
H 11.16200190617020 -7.12062126488620 -5.00946
H 10.18737800516775 -8.47445509844284 -4.52622
H 8.93771945703119 -6.65548933586248 -2.79275
H 9.64621519978689 -5.61512689967743 -3.8237
H 8.62022815130737 -6.48048981393161 -5.82012
H 7.74366260171904 -7.61766901197609 -4.83543
H 6.29909451078554 -5.75807336270867 -5.58927
H 6.57897486713231 -5.58372011216023 -3.91328
H 6.82308733273591 -3.37376569737551 -4.90787
H 8.35461824637708 -3.98769607488829 -4.15356
H 6.91823342267445 -3.53153487869052 2.9101
H 8.04166566445204 -1.59382872846574 1.61372
H 6.39850407100274 1.15806892206414 4.43033
H 5.32067419986427 -0.68530858082275 5.67924
H 8.74942720639237 -3.05636030598033 -8.57351
H 9.44198384646467 -0.79482191967085 -9.18897
H 9.46304026723536 0.28963399761804 -4.99472
H 8.75460148222774 -1.91054032237033 -4.5468
H 8.23157789919759 0.86039356913167 1.24139
H 9.75175994219516 1.53487237963284 -8.59434
H 11.90188615649202 0.21327148426591 -4.12811
H 10.98461851390358 -1.98817604239143 -4.79464
H 14.83496762627733 -3.83848471205795 -4.29006
H 15.76770386912088 -1.80562258500496 -3.95525
H 13.57675979651718 -4.07139778122463 -7.34068
H 13.17315036678771 -5.00609057370096 -8.69407
H 11.51297406681639 -3.05572223183520 -9.33894
H 11.82887893362513 -2.25728906079771 -7.85175
H 14.46794016045007 -2.76150933421004 -9.05133
H 13.46080330614089 -2.26261655589015 -10.3788
H 14.52113880090207 -0.20674828458676 -9.5319
H 12.91377447380675 -0.27401830524486 -9.09743
H 13.43232688450644 -1.12068767659859 -6.63405
H 15.02747258693063 -1.28336821188674 -6.97721
H 14.88290048581710 1.01765266556651 -6.02226
H 14.82816579039759 1.35445493888205 -7.69154
H 12.34211384254131 1.34292614632329 -7.64522
H 12.51676736558041 1.22846393830461 -5.89671
H 14.04988493942644 3.36453924505682 -6.1019
H 13.29860459721338 3.66372143749935 -7.64051
H 11.82082527056047 3.45850956618246 -4.9379
H 11.90429003816405 4.85001024934817 -5.76513
H 10.54218320139833 3.79907848977356 -7.79489
H 9.91173973100647 4.35066561841808 -6.38696
H 1.39533306679664 3.72022011541601 -5.29761
H 1.19269668028302 2.11941718684970 -5.94258
H 0.17371228914063 2.44632192381284 -3.703
H 1.60755133910649 3.07977455848588 -2.99506
H 1.42951072111614 0.09946577689263 -3.72293
H 2.83332857907728 0.92850817256711 -3.29604
H 0.29644256177938 0.58033029552521 -1.66511
H 1.89660785113307 -0.24150129451821 -1.44088
H 1.24319125184092 2.69561029573445 -0.900212
H 1.61103707839135 1.45116997076792 0.168953
H 3.62385274481615 2.76855797645089 -1.77177
H 3.99619427802780 1.20229430777201 -1.11196
H 3.03392728626312 3.61063712827734 0.635714
H 3.71366906686432 2.11198991680267 1.22527
H 5.86476720289865 2.52123343676859 0.551579
H 5.38109958251356 3.89730245370915 -0.3743
H 4.88069633714268 4.95677631996289 1.88939
H 4.98643545019089 3.41082274424358 2.67811
H 7.14979639612606 5.16317495840367 1.34701
H 7.05271268302053 4.73665532235562 3.05239
H 8.92677221491848 3.58431268665607 1.86482
H 7.76879013542176 2.83787847430979 0.767623
H 7.36558392590162 5.43190079761621 -2.43157
H 5.02313967660824 4.73409125775387 -2.66794
H 5.76279204492535 2.55580410142338 -6.19046
H 8.09515895701339 2.84490667055368 -5.94841
H 3.70154315676568 1.71831244665411 -5.23434
H 3.47332801995696 3.21344802690678 -6.38743
H 11.03376650337675 -3.24826240876721 -6.19759
H 10.42287054318210 -4.66372862072915 -5.65609
H 11.85928088089261 -5.92973981978067 -7.13311
H 10.74985807544124 -4.93830014937401 -8.03384
C 8.70734961122418 0.49575018182379 -2.27916
C 7.32216148131531 -0.03601110461204 -2.53189
C 7.11604063447947 -1.15818715553587 -1.42418
C 8.55541504452382 -1.50967429363090 -1.04961
C 9.30595882789239 -0.29025888549728 -1.31144
C 8.98419025894794 -2.72956149390573 -0.481348
C 8.01563322609713 -3.75547400228356 -0.0311217
C 8.33763008093817 -4.52661895119962 1.06218
S 9.70474827073819 -4.30026031272307 2.06328
C 10.83089051867314 -3.71497832089859 0.890492
C 10.39173023991452 -3.13470127757077 -0.306784
C 12.26485402920569 -3.85086689572316 1.09854
C 13.14215108835343 -3.50310847427243 0.0261184
C 12.60606301099528 -3.15818267819639 -1.21087
C 11.22755125099122 -3.00048726550943 -1.42415
C 7.15189916655987 -4.24903725041866 -1.02575
C 6.41680063886225 -5.40937950598037 -0.860622
C 6.64501401083021 -6.15188013767093 0.293197
C 7.55696315782018 -5.68792445789613 1.33102
C 10.50915707399222 0.19456244834729 -0.687427
C 11.27666930207679 1.20719341902732 -1.31599
C 10.77423043345641 1.90786808659237 -2.35402
C 9.46786531313069 1.54880863274854 -2.80269
C 11.08427304936648 -0.50819322396559 0.495769
O 12.52616408503417 1.59649302895856 -0.743418
O 11.57071020459942 2.97650650395018 -2.94995
C 6.18872990861945 -0.62740389779431 -0.336263
O 7.89203689630235 -6.48167840451078 2.424
O 12.62291360231057 -4.31315076034848 2.35942
H 7.33565182263322 -0.42214636861835 -3.56048
H 6.46666635114128 0.65413104917914 -2.44519
H 6.58083692811519 -2.03213465676624 -1.8299
H 14.19707243120576 -3.37594143194487 0.0405175
H 13.28428337740394 -3.27724824142723 -2.08156
H 10.88588503514247 -2.71112220173250 -2.38661
H 7.18128555710506 -3.90670544386683 -2.0491
H 5.80896583958381 -5.81412681502780 -1.62923
H 6.18233381603585 -7.09906696604226 0.40197
H 9.04988051522494 2.08340823927221 -3.66046
H 11.93823021656224 -1.10095623811837 0.298339
H 11.43038061872753 0.31285272701583 1.16004
H 10.27523468622598 -1.05933234072746 0.979333
H 5.13440240277594 -0.29563162425626 -0.604168
H 6.63425306448404 0.15721498129727 0.284139
H 5.97456034531369 -1.35634941559155 0.369339
H 10.13315618945650 1.96994593916070 -5.57911
