# Supplementary material for: A light-fuelled nanoratchet shifts a coupled chemical equilibrium
Source: Nat Nanotechnol. 2021 Dec 16;17(2):159–65. doi: 10.1038/s41565-021-01021-z (PMC8956507; doi:10.1038/s41565-021-01021-z)
Supplement: Supplementary file 3 — Supplementary Data Set 2. Gaussian output and xyz files for computed structures. [file 41565_2021_1021_MOESM3_ESM.zip › +1-protonated-sampled-sturctures/SRR/1-H-opt_217.xyz]

260   0
energy: -42.805902462359 gnorm: -0.475378
C 12.91495942050672 1.47300001321988 -1.86582
C 14.19842471540561 1.89291048194096 -1.08239
C 12.85694717959074 1.93632215448672 -3.33227
O 13.74727701587028 1.23384751516947 -4.252
C 10.38009092859638 4.51999060921615 -2.78739
C 9.01066356469765 5.09105928241244 -2.9792
O 8.50599460923503 4.73901900266110 -4.29892
C 10.79586006641372 4.62244804830984 -1.37293
C 13.93735937149274 -4.66490577458841 1.44251
C 14.33384976965640 -4.88232052199707 2.93466
C 14.43989702655823 -3.50941765028446 3.64177
C 13.21783339634664 -2.59002775717969 3.40227
C 12.04903160981579 -2.84436962798107 4.43413
C 10.83768016170734 -1.98375337300542 4.18375
C 9.69974524505426 -2.15200362568528 5.20436
C 9.18384593161372 -3.55858549196125 5.3992
C 8.11011856860723 -3.60755945890717 6.5107
C 7.33211082790104 -4.92925311064354 6.79578
C 6.59954054796607 -5.37476743150886 5.4839
C 5.33774384242468 -4.50262186341529 5.31218
O 5.55491703708695 -3.15655536241612 5.58541
C 7.95385896921843 -7.41692851606533 2.84141
C 9.10506755226897 -7.79208541426165 3.81697
C 10.50514515675180 -7.43644187974462 3.30456
C 11.00175799486066 -8.38837539741945 2.21419
C 12.07489251941095 -7.84088633985834 1.10147
C 11.55435477159020 -6.75072088382883 0.133368
C 10.51879194085307 -7.16188259002757 -0.912016
C 10.12468086897036 -6.17813129740966 -1.94799
C 9.17796091137031 -6.81540507608446 -2.8919
C 9.04607438894810 -5.87033664254102 -4.15195
C 7.65468685795059 -5.92757526535051 -4.79405
C 7.40919787767506 -4.69092398752731 -5.71631
O 7.27977762923380 -3.54882503403115 -4.83387
C 6.13300740390090 -2.26807910676492 4.63602
C 7.90070544348368 -2.37007617535515 -5.34235
C 6.64718326980905 -2.65121363597644 3.36111
C 7.22454792334492 -1.76306477137014 2.52077
C 7.17532790705367 -0.36931977348455 2.83182
C 6.72740093028171 0.08185859650604 4.04537
C 6.16736711193608 -0.88003183053237 4.91131
C 7.85368274233734 -2.14106331455943 -6.70744
C 8.28020237530659 -0.94377540125206 -7.28913
C 8.95399447607135 0.02119106102443 -6.42899
C 9.04212288823284 -0.21394491890835 -5.09195
C 8.63006884668695 -1.46794252729723 -4.5673
C 7.72332569729065 0.57525112219541 1.88031
N 8.00167786851903 1.81383508752723 2.17712
C 9.47361293532772 1.20242864599627 -7.03412
N 9.89884593624786 2.30095236534095 -6.28337
C 13.47995011205166 -0.15215266975638 -4.43466
C 7.23093161459849 4.24860678571403 -4.28077
C 12.26728843299469 -0.39736926348750 -5.00247
C 11.87687520573539 -1.65156547862688 -5.25914
C 12.75350547414822 -2.78119604893483 -4.99815
C 13.95760291071974 -2.48059669886234 -4.37609
C 14.25874900149922 -1.18885580169064 -4.10251
O 12.39833250417423 -4.13861974878064 -5.34546
C 14.80339920312450 -4.44818796703673 -7.19236
C 14.89444171813498 -3.06864611442098 -7.87697
C 16.17775814591363 -2.22846292063179 -7.59179
C 16.21729419556797 -0.84825051916151 -8.23377
C 15.47180121471531 0.15985719554963 -7.30782
C 15.10007326791323 1.45290167712898 -8.03401
C 14.31293790223352 2.37841458295109 -7.0494
C 12.81886226173376 2.36460693350920 -7.32488
C 12.03184338614158 3.51112283660868 -6.63281
C 10.55272724376040 3.48341080100996 -6.91014
C 1.45430220292712 1.42973557968639 -4.81564
C 0.97510600351713 1.06434632550247 -3.39132
C 1.84143774657246 -0.09080988649986 -2.77933
C 1.67998004956621 -0.12306037157623 -1.31314
C 2.07003178441121 1.10982997204196 -0.574777
C 3.56229674296304 1.55811284877188 -0.776326
C 4.03890437001426 2.60879181395989 0.253102
C 5.59034347913153 2.81849826859311 0.173159
C 6.14285642378738 3.78036977209127 1.21114
C 7.60741630380079 4.00813578607430 1.08353
C 8.48677593540153 2.75118673424415 1.29933
C 6.28540277174297 4.72795652348568 -3.38563
C 5.02919203804689 4.14239857574382 -3.38962
C 4.83754253773730 2.92968764275049 -4.03466
C 5.73858091870631 2.58816661789097 -5.07194
C 6.95526135479690 3.22318438991692 -5.17414
O 3.68315492058860 2.06933683991490 -3.85878
C 2.71754448674220 2.34864555113907 -4.82311
C 12.27934138364364 -4.39945128363770 -6.81296
C 13.45625191898448 -5.16773830198671 -7.41956
H 12.80514898738664 0.42386041123514 -1.80758
H 13.96275396604455 2.92614116394394 -0.930546
H 14.22187210309048 1.31486385218046 -0.139096
H 15.02483882432368 1.98775960022783 -1.7554
H 13.11247596263305 3.01416590019402 -3.41972
H 11.87555342670471 1.81741607734412 -3.77518
H 11.09966521553336 5.01630393450953 -3.50099
H 8.89533034077215 6.17619515621895 -2.95921
H 8.33212150000283 4.72961340879250 -2.25147
H 10.29313804218866 3.96713519318980 -0.673136
H 11.86209215137750 4.32873885609187 -1.27754
H 10.82020749636514 5.62528776240796 -0.965093
H 14.24100135452469 -5.52753157074821 0.859939
H 14.41628622947716 -3.75750412155136 1.0842
H 15.26328917197139 -5.36603358935025 2.91458
H 13.65139748036595 -5.55069183261130 3.45361
H 15.22498501950114 -2.87385543358911 3.16709
H 14.80463818633722 -3.61750021627631 4.69657
H 12.84293683920971 -2.61912145017295 2.41849
H 13.46845311517898 -1.47197657542351 3.38844
H 12.47857574229282 -2.59093546944070 5.39442
H 11.76186325112968 -3.88045004554575 4.3784
H 10.47387580259302 -2.20356383703150 3.1814
H 11.16028596133144 -0.99967870062503 4.26085
H 8.89145471914712 -1.33735440261756 5.10167
H 10.05947793400094 -1.92794620276090 6.23382
H 9.98908776909863 -4.26405431347411 5.615
H 8.73560776852127 -4.04237486899875 4.47391
H 7.37257446967846 -2.80363145130224 6.45624
H 8.67439432765497 -3.40775530227192 7.41517
H 6.61283908484748 -4.70706912363846 7.56033
H 8.03769180757121 -5.70114762906904 7.17547
H 6.36440146551689 -6.41377875140671 5.5164
H 7.26623285663338 -5.26052527995160 4.70634
H 4.60785516462635 -4.87866447770592 6.05858
H 5.08928009195936 -4.54817817162585 4.24167
H 6.98860942840596 -7.80362168693437 3.26183
H 8.02082383824707 -7.94177968282240 1.891
H 8.97428396756047 -7.18004864195008 4.68872
H 9.18105067669510 -8.84371474901890 3.97623
H 10.42311420035257 -6.38266444062086 3.02586
H 11.23262173431441 -7.45927457996350 4.06092
H 11.54868706815730 -9.16565290793597 2.761
H 10.22881049772739 -9.05275204295256 1.70055
H 12.85921662668702 -7.45502256547392 1.68202
H 12.59884682871368 -8.58296195603685 0.488086
H 11.06368403621217 -6.01048528539341 0.769214
H 12.45298071274905 -6.31629497225865 -0.241081
H 11.02526116567624 -8.03751111203714 -1.36038
H 9.57932081287018 -7.50998317406342 -0.365415
H 9.69807283805461 -5.18732687440781 -1.62575
H 10.96362544382037 -5.76312497155762 -2.54498
H 9.50756953210364 -7.81626357523863 -3.06566
H 8.27266399005293 -7.01242840968082 -2.45013
H 9.33678047223753 -4.84795224968176 -3.83238
H 9.80342723254924 -6.19216547549174 -4.85163
H 7.46215791876834 -6.86192673521937 -5.39521
H 6.88160697416544 -5.88079938605278 -4.07897
H 8.26857992788242 -4.52852587742176 -6.37298
H 6.51880379985867 -4.71596696097366 -6.34292
H 6.56708584963239 -3.69957740380240 3.07072
H 7.74041216306997 -2.08497290064201 1.6109
H 6.73710403708293 1.13878983144941 4.30044
H 5.70458984521139 -0.57224789216006 5.83552
H 7.19882423507847 -2.76226336258738 -7.26571
H 7.90764977924772 -0.64384735196915 -8.20599
H 9.41003222706427 0.50220342621307 -4.38858
H 8.58655039378491 -1.64800356966730 -3.56164
H 7.63738567437939 0.24584093764627 0.915211
H 9.51622091455624 1.21359212707841 -8.11775
H 11.78724836355690 0.53266290747225 -5.25234
H 11.14652663262066 -1.86622558252560 -5.94054
H 14.63845606056761 -3.31130325673144 -4.00511
H 15.26089019167554 -1.02533841518790 -3.72163
H 14.93401355820338 -4.20814148221675 -6.16098
H 15.56128541429085 -5.14086655519048 -7.48685
H 14.79048501309575 -3.25490943878028 -8.93957
H 14.01719319624980 -2.45533726333318 -7.68047
H 16.18661940718293 -2.03568907659852 -6.48225
H 17.08202672683367 -2.87431132012881 -7.72158
H 17.25755800416034 -0.56206886731114 -8.38087
H 15.73840202732217 -0.90443177413729 -9.20606
H 14.63786513497074 -0.21517679695139 -6.77749
H 16.08810796977521 0.50568633300817 -6.49441
H 15.99755078629711 1.92071160343552 -8.36956
H 14.55148808303886 1.34658013564688 -8.9983
H 14.48247794703161 1.97711868360603 -6.05685
H 14.74502182096936 3.38616496993885 -7.07668
H 12.57899669728996 2.46326525393862 -8.36268
H 12.38903964861607 1.37815773088502 -7.06631
H 12.18700651959370 3.47135655862460 -5.50329
H 12.53123856827897 4.54473123041616 -6.87608
H 10.35549236561807 3.47816298597014 -8.01063
H 9.99296061064546 4.41179796441958 -6.65489
H 0.62063661655351 1.98083646690764 -5.28939
H 1.66617597897352 0.48578703529270 -5.32812
H -0.08471750983516 0.76700516494485 -3.43128
H 1.05847906650335 2.06139410432143 -2.91475
H 1.63071365469790 -1.04055680611632 -3.31018
H 2.89961698275509 0.05665476167006 -3.07917
H 0.66676702732995 -0.43035117574812 -1.04543
H 2.25360854934576 -0.91340979348907 -0.798875
H 1.55092242483141 2.03452409865647 -0.879951
H 1.93527369471631 0.93390824546405 0.493879
H 3.66770053227739 1.94475338186787 -1.77111
H 4.07724582081573 0.58880034422783 -0.60468
H 3.49866120069967 3.54323543494641 0.0324068
H 3.63534090824525 2.36170631209031 1.26767
H 6.07204546931532 1.86358965118619 0.291798
H 5.74696343196246 3.39126068587172 -0.770094
H 5.61965810057365 4.69969387631778 1.07376
H 5.84861703193021 3.44221777139240 2.17826
H 7.76803213226158 4.44689304935871 0.114309
H 7.86724321482582 4.83285844015270 1.83209
H 9.46229487313118 3.00034361845443 1.68699
H 8.75733650216750 2.36083052734050 0.325197
H 6.35295307236201 5.54945600020583 -2.76445
H 4.26484589694564 4.54824699526301 -2.64836
H 5.69053937610968 1.58334644328423 -5.51033
H 7.82573659052177 2.77051761466126 -5.66756
H 3.22177779793362 2.19609584058252 -5.81871
H 2.46589537407036 3.40090133228854 -4.62722
H 12.24516658172312 -3.44634639459832 -7.31119
H 11.33586684820715 -4.84546838292179 -7.01682
H 13.40818926684273 -6.08805802248007 -6.83622
H 13.31451108591635 -5.49885518190655 -8.47146
C 7.90211510322576 0.61653926714391 -2.22761
C 6.57070450582626 0.02982087789137 -2.45486
C 6.68676166045316 -1.41247253333957 -1.92206
C 8.01893689618487 -1.53984426668476 -1.30888
C 8.73722591445413 -0.22381873972347 -1.58081
C 8.63011003646808 -2.71144493042559 -0.823373
C 7.80453631005397 -3.89858443268028 -0.427294
C 8.23856749396131 -4.52052875895252 0.79645
S 9.57806050738145 -3.78582207932899 1.65948
C 10.59484064150635 -3.61824019432756 0.20964
C 10.06610953428319 -2.99025279049631 -0.928176
C 11.94843903250947 -3.95302008432593 0.183601
C 12.74976060975852 -3.53937237742256 -0.843838
C 12.20795730348446 -2.77726337068267 -1.90785
C 10.85721424022695 -2.58527814504422 -2.02515
C 7.01315087375759 -4.60786364021797 -1.30891
C 6.49662129373888 -5.85344227153682 -0.951361
C 6.72512162970661 -6.33638935034992 0.348819
C 7.50717749053690 -5.66852750548977 1.27322
C 9.92515070156764 0.26035808237262 -0.968195
C 10.51322637541334 1.33705041511286 -1.57603
C 9.71579819131190 2.11369743099847 -2.55158
C 8.36661408753865 1.80836357267862 -2.70839
C 10.69314153061691 -0.55829912082828 -0.00567526
O 11.76877001538802 1.93981888557434 -1.13408
O 10.36881765188731 3.16568708168600 -3.27825
C 5.49691173644419 -1.71180667752024 -0.962347
O 7.88235978912954 -5.98512842767473 2.60534
O 12.53944967517607 -4.60336332648252 1.33683
H 6.41836509984227 0.00991337866474 -3.51309
H 5.79403853166079 0.77979955439976 -2.04686
H 6.52072524927771 -2.09949036173829 -2.7213
H 13.85507831576913 -3.64538718624948 -0.745468
H 12.83996774752563 -2.30736031504932 -2.66395
H 10.50802046958632 -1.93731884457822 -2.77998
H 6.93226237884779 -4.33702874118398 -2.30108
H 5.91300129989949 -6.35001950512522 -1.67576
H 6.22874477454373 -7.24982666822179 0.742319
H 7.72147534375866 2.47129238918980 -3.28709
H 10.06332190078739 -1.05755693892247 0.750961
H 11.35867195407570 -1.33274331890604 -0.479436
H 11.26990402262214 0.13202259817843 0.57045
H 5.43283953880182 -0.94964430069035 -0.189707
H 5.56670777846195 -2.68775108298332 -0.442649
H 4.49570224876182 -1.71941866530842 -1.43178
H 10.16687909822441 2.38846936053510 -5.26747
