# Supplementary material for: A light-fuelled nanoratchet shifts a coupled chemical equilibrium
Source: Nat Nanotechnol. 2021 Dec 16;17(2):159–65. doi: 10.1038/s41565-021-01021-z (PMC8956507; doi:10.1038/s41565-021-01021-z)
Supplement: Supplementary file 3 — Supplementary Data Set 2. Gaussian output and xyz files for computed structures. [file 41565_2021_1021_MOESM3_ESM.zip › +1-protonated-sampled-sturctures/SRR/1-H-opt_218.xyz]

260   0
energy: -42.750741575094 gnorm: -0.471987
C 11.40056599683879 1.62203628795996 -3.86117
C 12.65235119410259 2.21203108234940 -3.23973
C 11.31300496008831 1.92880050771885 -5.39101
O 11.52173933497975 0.85895938483031 -6.31474
C 7.71648653982348 3.83172825121832 -5.03206
C 7.01564204626026 4.08410340794728 -3.65739
O 5.78552816206810 3.37162469324346 -3.42245
C 8.69859377992416 4.90057940238609 -5.45135
C 13.05028353480602 -2.16847368690353 2.72316
C 12.94436638781550 -0.70954486744325 2.55359
C 11.59681919697515 -0.15694623074938 3.11114
C 11.18288963410523 -0.57048211747449 4.54017
C 10.20296982059978 -1.75682745051947 4.61189
C 9.30985888961404 -1.89041965407776 5.92938
C 8.67721112466787 -3.26830322322121 6.06198
C 7.75188644274725 -3.68111830851532 4.8407
C 6.35646398597292 -4.22630577959701 5.33737
C 5.52055840053814 -4.77657450345520 4.16506
C 5.29962949653179 -3.78821219334703 2.95992
C 4.48686118741826 -2.55905198901304 3.36001
O 5.03818026045755 -1.75135019242535 4.35282
C 8.06420055122764 -7.59234674556625 2.84487
C 8.98873437708252 -7.68264039058326 4.052
C 10.43750572139613 -7.64968969967879 3.64512
C 10.75170665035050 -6.46112200482989 2.65575
C 12.18909080765587 -6.53800738124876 2.16517
C 12.51938595099983 -5.90696641917761 0.828911
C 12.32698468911610 -6.69219215165371 -0.564523
C 12.57902735012043 -5.89718161494081 -1.89446
C 12.35480092624372 -6.53678126892495 -3.27635
C 11.02458803843925 -7.33209929185544 -3.30721
C 10.65773160227967 -7.73375193538969 -4.71926
C 10.28653822353298 -6.63971065741450 -5.6575
O 9.14865659884068 -5.81746269662162 -5.18053
C 6.02507084173964 -0.83364495684743 3.87245
C 9.00072235700387 -4.60907888387207 -5.88375
C 6.60685828976368 -0.85620029235902 2.62632
C 7.64342759928996 -0.06019847265542 2.33316
C 8.13127625983457 0.91582509150768 3.2214
C 7.50295404472022 1.06576644799707 4.48581
C 6.55864468944519 0.13580553864509 4.80368
C 8.43342196886162 -3.49763780571471 -5.20837
C 8.45485265660688 -2.20485516835801 -5.66689
C 9.22849469785445 -1.87996351458464 -6.82116
C 9.75476813272204 -2.96673919337970 -7.58788
C 9.61966896559530 -4.30678837399728 -7.13007
C 9.17082619692526 1.84890481590518 2.77305
N 9.33149788366839 2.16834633673529 1.52308
C 9.36735915113960 -0.49687796886137 -7.30968
N 9.86652065862183 -0.18900614248917 -8.53594
C 12.37253613401890 -0.21937864885464 -5.76975
C 5.61098974748437 2.39052664983933 -2.42606
C 13.73250033108753 0.10723216035776 -5.8301
C 14.58118045609466 -0.71496324141259 -5.21586
C 14.19843105853514 -1.85267613526867 -4.55764
C 12.82870887408727 -2.18804779510989 -4.55579
C 11.93082433235715 -1.36677607641829 -5.18032
O 15.20238798660248 -2.65037408079179 -3.87388
C 16.56099500036390 -3.66889588329896 -6.26078
C 16.57972168945130 -3.52250985534569 -7.86444
C 15.21307915343741 -3.04303803597776 -8.47964
C 15.33530021689491 -3.04807605797473 -10.0052
C 14.11538379402683 -2.37097666473532 -10.7625
C 13.80757432871445 -0.83121075304115 -10.5446
C 13.03337633474472 -0.61546047959624 -9.28936
C 12.56053663376252 0.84363055340365 -9.16716
C 11.30691031862670 1.31278978377525 -9.89245
C 10.10778780435310 1.18806424064862 -8.99008
C 2.27027697763030 0.95182899092259 2.09881
C 3.35305761414313 1.80294269511893 2.77936
C 3.25915520639211 3.22982440538148 2.45494
C 3.24332773728355 3.59010512794634 0.952891
C 3.81882971267738 4.91425508222702 0.729669
C 5.32867506617639 4.88912652720866 1.22518
C 6.07923140363463 5.82544014018387 0.298744
C 7.57728369771928 5.87781651503645 0.660738
C 8.51105550597065 4.60979072783193 0.586926
C 9.83030187339253 4.51512510364688 1.26892
C 10.30337536082452 3.06913306479615 1.14255
C 6.35894805899265 2.25169403645195 -1.24472
C 5.87896927126814 1.42556160580733 -0.213767
C 4.69843052544548 0.69422939215576 -0.327967
C 4.03861719027188 0.74482758581225 -1.56201
C 4.47242604115563 1.58952206773004 -2.61373
O 4.12314339566949 0.10113947375741 0.81151
C 2.74778424894210 0.34866062471441 0.829527
C 15.12502822411087 -4.05163833871480 -4.10429
C 15.33943656729328 -4.37681704667510 -5.59858
H 11.36906303592061 0.57120600128414 -3.77212
H 12.57985019553324 2.14614320978213 -2.14912
H 13.59441230339853 1.74478786406745 -3.49565
H 12.81996782416239 3.23454068683966 -3.57624
H 11.90651410138814 2.87988304649943 -5.52541
H 10.38828352931391 2.21828149782026 -5.80427
H 6.92231038165154 3.67354560442951 -5.74053
H 6.71127887406514 5.16058672409647 -3.72315
H 7.69213408529435 3.95390557922478 -2.81474
H 9.60016964756255 4.77807944249632 -4.91312
H 8.81546268043103 4.82820798450922 -6.53049
H 8.24149398310535 5.88346268208606 -5.30202
H 13.15883438312436 -2.35227083885619 3.78491
H 13.89428612027806 -2.75770637276229 2.31523
H 12.98831050536794 -0.38370772372389 1.46881
H 13.82488512867490 -0.23036315294103 3.08483
H 10.75277375021401 -0.45735363764422 2.46727
H 11.55817020372099 0.93545871561984 3.01058
H 10.60504713313916 0.33906803131045 4.9284
H 12.09922263440840 -0.83083826197531 5.07824
H 10.69201986804329 -2.71337925511283 4.4515
H 9.41179338516452 -1.63616862309571 3.82425
H 8.51353654873591 -1.19084848469110 5.75022
H 9.76381017255857 -1.73543090070864 6.91964
H 8.05885092669776 -3.34161518631850 6.95566
H 9.41016624790218 -4.02099484266698 6.26127
H 8.15751685198940 -4.50834737983321 4.05045
H 7.61028606054124 -2.77761986856989 4.34419
H 5.79171489486856 -3.49755468047559 5.94888
H 6.67524463916023 -5.09555948895600 5.94515
H 4.59182762478286 -5.17364302791408 4.55618
H 6.03947763409793 -5.67569510525189 3.64594
H 4.83075373421194 -4.35682555841472 2.20933
H 6.20837898189069 -3.34155719543944 2.5033
H 3.60253677562607 -3.01692035669614 3.93311
H 4.05830159685288 -1.92284957039074 2.44198
H 7.01834203061495 -7.70836372476270 3.08105
H 8.37105648327139 -8.26003790550619 2.01587
H 8.80059848272152 -6.80684989596696 4.66504
H 8.79926355063553 -8.55996153292769 4.57183
H 11.06720847454485 -7.42812940126823 4.46956
H 10.73879917362798 -8.62344482521155 3.207
H 10.22414536319703 -6.57692076027473 1.70799
H 10.40488918231494 -5.50019939697581 3.05444
H 12.81490870781645 -5.99891747556037 2.86711
H 12.50458734566141 -7.64224296431372 2.17888
H 11.90666521322512 -4.99242260856480 0.878093
H 13.55549594613512 -5.54648859827457 0.922248
H 12.94103598616796 -7.65296171306100 -0.487135
H 11.32048192036842 -7.08791034298901 -0.417635
H 11.95224223032043 -4.99888754073558 -1.8445
H 13.58716728478467 -5.53747095536702 -1.9129
H 12.18508791061860 -5.73254946060489 -3.99151
H 13.22303007586586 -7.01168106734571 -3.62298
H 11.24682501122973 -8.26637865731346 -2.70735
H 10.27713659622056 -6.63942352297041 -2.81406
H 11.47534649909337 -8.26771384638685 -5.1742
H 9.79504958698165 -8.35007407972087 -4.6948
H 11.10578000192329 -5.88848084127434 -5.84159
H 10.00493349180831 -7.01220769235359 -6.62973
H 6.15940590699980 -1.46251501254586 1.87071
H 8.03187110750778 0.11254252169923 1.35253
H 7.81035872989664 1.91635464117178 5.09829
H 6.09817361420177 0.12979892511710 5.80812
H 8.27448161870587 -3.67136955929975 -4.15584
H 8.18635271845901 -1.43358109269775 -4.9579
H 10.57755542830512 -2.92867384419374 -8.25215
H 10.15821719011519 -5.04166985480993 -7.64416
H 9.66162624968710 2.49557334270024 3.46825
H 9.10673318751984 0.34025563676613 -6.67239
H 14.06565159088125 0.99103541918366 -6.32353
H 15.64875305406119 -0.42827284486135 -5.19062
H 12.47212206295381 -3.00084646362969 -4.08525
H 10.89183273264656 -1.47658063019688 -5.18286
H 16.56726260742824 -2.67391213091448 -5.72707
H 17.52227035434693 -4.20209564283240 -5.96045
H 17.42112264201823 -2.98811941436932 -8.17518
H 16.80191742593495 -4.51838328058199 -8.27982
H 14.36818782279445 -3.55252442812986 -8.00288
H 15.08076051253028 -2.06030633680750 -8.129
H 16.27260352036329 -2.59043610482311 -10.1979
H 15.32344713733320 -4.09668516894233 -10.378
H 14.32808750625738 -2.47894913955381 -11.8535
H 13.17034173824859 -2.94778610023969 -10.6367
H 14.71582693563361 -0.21948380580015 -10.5594
H 13.12951064934524 -0.46880253396572 -11.3469
H 12.22275450451192 -1.37168426025603 -9.27961
H 13.69125834808994 -0.98222437962345 -8.4258
H 12.47181499479188 1.23236474244011 -8.15554
H 13.32423124486640 1.47218250183538 -9.5796
H 11.32248707643841 2.28094858426796 -10.3653
H 11.19663720582160 0.70986142076820 -10.8498
H 9.16114144024058 1.52717703387016 -9.53122
H 10.39383769418851 1.83487874884143 -8.11274
H 1.37088513481921 1.53389539140605 2.02219
H 1.88047576467733 0.15407718234021 2.79816
H 4.29562228835754 1.30922701219245 2.62821
H 3.08605425130613 1.74639623487508 3.86383
H 2.32232673284830 3.66097447701753 2.94856
H 4.07539880868667 3.74853264949485 2.97456
H 3.92451227117929 2.95867892189602 0.42475
H 2.26870489702985 3.50313780571182 0.439427
H 3.81544444076678 5.28651428434555 -0.281044
H 3.31420970754242 5.65315165608758 1.37397
H 5.75799067310621 3.85331630695385 1.09932
H 5.33363506743327 5.25087397167161 2.27258
H 5.96954003634839 5.65594121083867 -0.811426
H 5.59470139138822 6.78469590066997 0.386881
H 8.02299666539836 6.62808932485799 0.0403649
H 7.71786350855719 6.39418793771075 1.61118
H 7.92381726731504 3.77752845844919 0.985646
H 8.65213741334935 4.41026929472251 -0.443945
H 10.46989158404908 5.31442123042341 0.745666
H 9.76499972026612 4.84777931089426 2.34154
H 11.28413415945272 2.94200208626610 1.6859
H 10.60633988648317 2.89067856336773 0.0531576
H 7.30354976192589 2.59504865220525 -1.02373
H 6.35402376119964 1.47035699271031 0.752808
H 3.08246382219669 0.31530562493079 -1.6917
H 3.80650733189478 1.72649787406105 -3.46197
H 2.35088265220836 -0.67267557003856 0.734147
H 2.28673891435796 0.83047449108575 0.00648488
H 14.16068969893901 -4.46147236535011 -3.83747
H 15.93972150517608 -4.50609173722089 -3.52307
H 15.37455443507333 -5.52517651246110 -5.59248
H 14.45137416600710 -4.11403372827427 -6.16689
C 6.94904421962555 -0.48238987244651 -3.52887
C 5.85786306124213 -1.52672282181194 -3.53076
C 6.32447312414424 -2.52641825292575 -2.38625
C 7.74635249715304 -2.09623974733790 -1.95561
C 7.94946624371579 -0.78397067164616 -2.57117
C 8.51929794986429 -3.10710715706698 -1.31052
C 7.98001807980295 -4.44914990903021 -0.85603
C 8.17789441763865 -4.74892772669040 0.539389
S 9.07643804019136 -3.59828906796285 1.54814
C 10.23641943668214 -2.97110393973705 0.394685
C 9.95311587332610 -2.88770191128166 -1.00417
C 11.50381029513426 -2.61037570774754 0.864427
C 12.54103670232327 -2.22681553893485 0.0160003
C 12.17879428807137 -2.09605147451815 -1.33425
C 10.93649529666179 -2.46160635406527 -1.83015
C 7.27475510896750 -5.35713321145007 -1.55729
C 6.77541128521957 -6.56055445436599 -1.03926
C 7.05157193909732 -6.89674519682176 0.28853
C 7.81064317811189 -5.98655802302910 1.1118
C 8.99315075803788 0.14660494925325 -2.39713
C 9.15856543966175 1.25209470447121 -3.29247
C 8.17384916504746 1.46115511589447 -4.30115
C 7.06232761818370 0.67412344265053 -4.32427
C 9.80679482874436 0.25213652661536 -1.11869
O 10.27016678137229 2.14388295716857 -3.11727
O 8.38395511816716 2.52691011092449 -5.23547
C 5.45272683938416 -2.68100704782424 -1.20653
O 8.12621375048692 -6.18639652296566 2.42881
O 11.83426077398346 -2.73399735462963 2.23697
H 5.76977918979378 -1.98761216211668 -4.44763
H 4.86839427323504 -1.13782256805723 -3.36689
H 6.33055131638413 -3.49337627650591 -2.84322
H 13.54254435514778 -2.02444263081993 0.287826
H 12.73174662811897 -1.59216810142538 -2.0495
H 10.79095457362027 -2.37358730039938 -2.91608
H 7.10876869798334 -5.21633458836655 -2.61761
H 6.05190747309883 -7.13907545923007 -1.56597
H 6.55628389742285 -7.69241491723069 0.838757
H 6.22257944660810 1.01411403122546 -4.92424
H 10.83464392984430 0.55740619351476 -1.36146
H 9.36986627166660 0.94595350731409 -0.43323
H 9.88389047014736 -0.60424372801880 -0.511913
H 5.42642274300758 -1.69795284292654 -0.758943
H 5.89208532212771 -3.30532873058345 -0.436733
H 4.45485006597149 -3.11367176591917 -1.33822
H 9.43365837611872 -0.78159733474443 -9.28922
