# Supplementary material for: A light-fuelled nanoratchet shifts a coupled chemical equilibrium
Source: Nat Nanotechnol. 2021 Dec 16;17(2):159–65. doi: 10.1038/s41565-021-01021-z (PMC8956507; doi:10.1038/s41565-021-01021-z)
Supplement: Supplementary file 3 — Supplementary Data Set 2. Gaussian output and xyz files for computed structures. [file 41565_2021_1021_MOESM3_ESM.zip › +1-protonated-sampled-sturctures/SRR/1-H-opt_219.xyz]

260   0
energy: -42.793593365233 gnorm: -0.471433
C 12.88925998766143 1.24332759791295 -1.51192
C 13.92032709904924 0.86802947212369 -0.429429
C 13.41080918717110 2.09804005751674 -2.70016
O 14.44329746423732 1.46975433013969 -3.53896
C 10.24308624804958 4.31062887853476 -2.63254
C 8.99570733505217 4.80910883301981 -3.15729
O 8.82363188295197 4.75818153546800 -4.57309
C 10.33639379839686 4.50304185562978 -1.0815
C 13.68091240923751 -5.21208502348913 1.49667
C 14.27713577119616 -5.38314115407061 2.86755
C 14.75731668822955 -4.03645856580797 3.42664
C 13.71548409228630 -2.91973848943384 3.58841
C 12.80473655150991 -3.15698103905494 4.74136
C 11.55507792594386 -2.28794863015310 4.83088
C 10.79045652261684 -2.59101130736022 6.11809
C 10.28675318223101 -3.93279064977889 6.40178
C 9.42567700389587 -3.88187616744028 7.66517
C 8.72837848191201 -5.18033664823354 7.88552
C 7.73757123794105 -5.67379498147931 6.91151
C 6.42320207763626 -4.77090530936418 6.84283
O 6.72414472577345 -3.39915954411028 6.98857
C 7.32222296559817 -7.46189680766097 2.97294
C 8.72040375958861 -8.11390333715060 3.18713
C 9.79272296654179 -7.62713358750920 2.15224
C 9.19857981756888 -7.67660490404884 0.74272
C 10.22605513547353 -7.45273931439105 -0.273079
C 9.54208914970442 -7.25789598037719 -1.66277
C 8.39562927073174 -8.29314605096842 -1.87597
C 8.05422673770158 -8.42325900992907 -3.36026
C 7.00726468593497 -7.33246734111149 -3.78343
C 7.75047347275909 -6.04463061208585 -4.07258
C 6.75198684401140 -4.93781376731257 -4.42427
C 7.35463154963525 -3.51330147817113 -4.59519
O 7.91555803471853 -3.30040824395190 -5.89416
C 6.89793655433939 -2.60799462639796 5.84059
C 8.54475711037288 -2.06508403695012 -6.0858
C 6.85328500477120 -3.09360643272414 4.5148
C 7.04256810316446 -2.21291995327528 3.50533
C 7.48816960956523 -0.91823557065674 3.67685
C 7.36941648819748 -0.38909380318993 4.95497
C 7.06115523960089 -1.23665162445855 6.03259
C 9.13169634537473 -1.91111926778968 -7.33227
C 9.69478299888173 -0.68132717668015 -7.56509
C 9.90029320542875 0.27695477282696 -6.5295
C 9.52262750442659 0.01202260498661 -5.21558
C 8.86156320429979 -1.17754230255544 -5.09475
C 7.77841512410101 -0.06015212481828 2.48638
N 8.21681624895337 1.11907380723307 2.65846
C 10.62352744629288 1.43523086950260 -6.88087
N 10.99080120237398 2.47382128175056 -6.06133
C 14.11825981032406 0.19065278865726 -4.19369
C 7.56215711654325 4.21673116410219 -5.06824
C 12.94246471454739 0.08613309929605 -4.89778
C 12.43881662702466 -1.15913132954066 -5.30916
C 13.35773536352662 -2.23960538445648 -5.28893
C 14.68570195404844 -2.11715960647248 -4.81391
C 15.07054189711514 -0.91155081363658 -4.27538
O 12.79236685470602 -3.53681455293705 -5.49095
C 14.27758805940386 -3.36217243701802 -8.26065
C 13.67331611274474 -2.08583277282621 -8.70488
C 14.74847244033833 -1.03056857556410 -9.10907
C 14.34691127863697 0.48686158271114 -8.9773
C 14.31106052359436 0.98059265017454 -7.62195
C 14.06692454535552 2.49492648909708 -7.50279
C 14.20006160470318 3.15021317352061 -6.1488
C 13.68184256679937 4.58916517241328 -6.25283
C 12.27557717784021 4.69794096274352 -5.7739
C 11.08451721134283 3.85099034121573 -6.54689
C 2.78703093561562 0.27439418752622 -6.03405
C 2.10046864682727 0.48035486563705 -4.59683
C 3.03990763524767 0.03399376737269 -3.41494
C 2.22987731815457 0.18322852440293 -2.14685
C 1.97928889002492 1.58076368251831 -1.74433
C 3.23169936536487 2.34872313113109 -1.2916
C 3.39241836905496 2.37301363276982 0.291826
C 4.69248982249582 3.14127449372648 0.860287
C 6.03592495291018 2.27129311245935 0.77016
C 7.19332563447823 3.00183655440520 1.33115
C 8.37091492668388 1.98342131219225 1.54691
C 6.33217127048133 4.64711748265978 -4.54815
C 5.19782963665676 4.06966933333311 -4.86451
C 5.16953888563824 3.03486112951529 -5.80378
C 6.32971634859830 2.68887747318564 -6.47353
C 7.54094723494018 3.31586671138968 -6.07375
O 3.91807997126702 2.40766607152615 -5.93075
C 4.08246928607700 0.99264023191812 -6.22013
C 12.23345243225702 -3.76854878227278 -6.7734
C 13.22483302666079 -4.37576806580404 -7.80709
H 12.60450768862223 0.23496681106322 -1.82288
H 14.34144856484498 1.70074693627048 0.0521356
H 13.53256931455932 0.25685375282840 0.316317
H 14.76298460873943 0.47899456854905 -0.982734
H 13.96617941194562 2.95079581940267 -2.24994
H 12.61713174059215 2.58301618771926 -3.25442
H 11.02307183415716 4.89610727641891 -3.10521
H 8.80637874009811 5.84038402564353 -2.8314
H 8.13245041961318 4.33564020470812 -2.77361
H 9.33934578687066 4.13877390170097 -0.633463
H 11.10362185658464 3.84923585716433 -0.65884
H 10.53481045122904 5.48520740667531 -0.66968
H 13.89485496431976 -6.00433641165337 0.824537
H 14.18471497713381 -4.40605577594227 1.06831
H 15.13492032698303 -6.04676726896732 2.77422
H 13.63047852593079 -6.01528716662575 3.43747
H 15.42943541577919 -3.69777716960768 2.68349
H 15.37560730333913 -4.14064220046725 4.34072
H 13.14445545146564 -2.92880092852214 2.60604
H 14.25178617726489 -1.99207429937163 3.57537
H 13.36034533569195 -3.14740709182623 5.65112
H 12.41953976144695 -4.18245814468883 4.65033
H 10.95725817743199 -2.42634305485517 3.89645
H 11.97437095996123 -1.23629568673592 4.89975
H 9.94458772928745 -1.80542487958809 6.06348
H 11.35354179355078 -2.18660669887322 7.04289
H 11.00143179574811 -4.75100716110282 6.5276
H 9.68067190944807 -4.16862475883994 5.47749
H 8.77371303480408 -3.03776731844042 7.52329
H 10.05230723188834 -3.57449256819689 8.54244
H 8.33425754474388 -5.22269279272758 8.94043
H 9.51178732634341 -5.93740578416259 7.80066
H 7.39728675048977 -6.66404217916160 7.16977
H 8.20141081869966 -5.65250073332226 5.87001
H 5.62809065965726 -4.99646770726941 7.57549
H 5.94374888864964 -4.95662333803054 5.82879
H 6.65534012981045 -7.90857734774537 3.70471
H 6.93140104605460 -7.73104084696117 1.972
H 8.95921585811753 -8.02459873827256 4.27316
H 8.62838861502755 -9.21401099838996 2.9502
H 10.17670917136848 -6.67994954914529 2.41252
H 10.68992544765155 -8.24972217062296 2.35667
H 8.78108587089643 -8.66847183511772 0.47118
H 8.39099316173803 -6.96420907078035 0.690766
H 10.74092148535347 -6.47155722404072 -0.000177753
H 11.09369184192288 -8.21165555097853 -0.293883
H 9.01276827328977 -6.29561750680270 -1.60064
H 10.14009045830855 -7.20815057052078 -2.57621
H 8.75855572228945 -9.24345849208295 -1.49943
H 7.52170265338720 -8.18578120384775 -1.24049
H 8.92286311037572 -8.55134832051574 -4.07694
H 7.39045369021487 -9.36746188337867 -3.59423
H 6.45479430755893 -7.56817164111275 -4.71999
H 6.21763071273074 -7.20637868191349 -2.97059
H 8.24543304581272 -5.78539424750100 -3.15292
H 8.61580713293736 -6.05386094995831 -4.75098
H 6.17667430903515 -5.15999789612838 -5.35137
H 5.98184709291036 -4.92807543012834 -3.6086
H 6.59884013323973 -2.73567967871140 -4.49892
H 8.10822892790148 -3.38561568396522 -3.80629
H 6.82590512713810 -4.17472719378668 4.21463
H 7.06746244183690 -2.60900647003464 2.48926
H 7.47970879644422 0.68371271988328 5.18556
H 6.99155595585807 -0.81656730414917 7.03574
H 8.98205271864692 -2.58063489204459 -8.26229
H 10.10164775942586 -0.52901922139262 -8.53902
H 9.72500817126722 0.76611187699839 -4.4723
H 8.51014102983914 -1.40148580774675 -4.10966
H 7.67767158052778 -0.26646387001013 1.3718
H 10.74670422186758 1.62204039133173 -7.95365
H 12.37633199606763 0.99597683406765 -5.05319
H 11.40397737232506 -1.31065360826815 -5.56523
H 15.29837641102081 -3.01253505868056 -4.80678
H 16.04666994398610 -0.73686696790833 -4.02026
H 15.19005877609148 -3.18506001176333 -7.58078
H 14.84151103664989 -3.80592976411456 -9.16329
H 13.17704067883977 -2.21146696096948 -9.64031
H 12.91746118521365 -1.69461589866467 -7.92017
H 15.56155136839803 -1.13532753521691 -8.42814
H 15.13756092873839 -1.30195179819011 -10.086
H 15.04342833043395 1.04885312900151 -9.70135
H 13.34855630653589 0.75288318276013 -9.34253
H 13.58827426955985 0.39334951271786 -7.04405
H 15.23763996466449 0.72442364070955 -7.07672
H 14.71468696689190 3.01824841026400 -8.19298
H 13.08890998488848 2.76985892640370 -7.85822
H 13.61073996949074 2.65051513497581 -5.34119
H 15.30623607773903 3.15729418479116 -5.85326
H 14.31722432862195 5.20645729146736 -5.57557
H 13.72334446956311 4.96853699891489 -7.26676
H 12.10677041472474 4.24942634847895 -4.75329
H 11.94580034986618 5.73340412619441 -5.63822
H 11.24582391791700 3.88910990783315 -7.575
H 10.13549500852391 4.39760101927662 -6.35748
H 2.08751897894646 0.57651684009816 -6.81378
H 2.85684647132328 -0.75990135544702 -6.28466
H 1.14465525563204 -0.06618502519132 -4.59759
H 1.91630658706713 1.54507014039391 -4.54086
H 3.36830805330303 -0.98107267079888 -3.5116
H 3.92851371225622 0.64430923222638 -3.39198
H 1.37590202470331 -0.46423709471798 -2.24978
H 2.77820233341761 -0.37099622049951 -1.32679
H 1.56902976251496 2.14796874453279 -2.57101
H 1.25011152080088 1.55977109387200 -0.964376
H 3.29845569618659 3.38655385429805 -1.69179
H 4.09733759913575 1.82525266736547 -1.80839
H 2.47615596555593 2.80580311625150 0.805819
H 3.33745334726960 1.35940412791958 0.694739
H 4.77780530868808 4.07393818439823 0.277646
H 4.45041091649330 3.50205774158557 1.87826
H 5.89706596578392 1.34416360453124 1.30972
H 6.18846530444128 2.02613971695821 -0.282599
H 7.48464085575513 3.72804347170079 0.489891
H 6.93342975871221 3.59113845423274 2.20989
H 9.34956056341120 2.56898168291144 1.61413
H 8.43224829363445 1.41947397277775 0.690815
H 6.35313316663805 5.33019173669569 -3.71632
H 4.26446223082659 4.39958455281261 -4.3679
H 6.45406351237434 2.08459170940146 -7.40668
H 8.51742035530274 3.04354616588012 -6.46065
H 4.79399804880979 0.65067238705907 -5.39092
H 4.53663220529029 0.83858021433588 -7.22254
H 11.65211239377182 -2.85555502537727 -7.02675
H 11.47156548304418 -4.53559938170023 -6.6071
H 13.75093060509411 -5.24999595676351 -7.38099
H 12.63313473048528 -4.71945732006215 -8.64819
C 8.01740778521738 0.48203355131779 -2.0965
C 6.72550429911105 -0.08159544817892 -2.38647
C 6.61352958655464 -1.34905044654587 -1.53774
C 7.96600606362907 -1.51560253349813 -0.921121
C 8.74194390949765 -0.27458906340288 -1.18219
C 8.45130438390841 -2.78457419261755 -0.473656
C 7.54272148514331 -3.83680230462197 0.0195008
C 7.89723109334695 -4.41681081118392 1.22415
S 9.48972308302826 -4.13472579308073 2.06958
C 10.41797856154945 -3.83957924606842 0.525443
C 9.87831415464591 -3.08545858764176 -0.51069
C 11.72729408585121 -4.32930913486061 0.381817
C 12.47407297543005 -4.06793915971940 -0.753325
C 11.92677215846109 -3.30410929722991 -1.75174
C 10.63126680463986 -2.83775750500315 -1.65943
C 6.41827295392186 -4.31902029599930 -0.606834
C 5.55903769005939 -5.11626469945362 0.0759694
C 5.86381276165473 -5.63270597352432 1.3176
C 7.09222502583393 -5.27533876212480 1.93355
C 9.94992590627097 0.22125460009732 -0.59803
C 10.50968106231316 1.26591384646508 -1.30833
C 9.78024733310756 1.99026604527828 -2.31271
C 8.48813776406230 1.59993116287385 -2.66431
C 10.66774593758086 -0.45889721842888 0.451216
O 11.75731228340410 1.82238862684509 -0.905593
O 10.51837449990813 2.92862358653096 -3.06596
C 5.50727202981100 -1.24180533962654 -0.544507
O 7.38549230375423 -6.01532063707877 3.12628
O 12.25895860559704 -4.90207681776611 1.54129
H 6.73442918817383 -0.21732213324974 -3.46764
H 5.92847068075805 0.66880569165803 -2.22395
H 6.46757423716559 -2.24347524511855 -2.15882
H 13.44727119061798 -4.49863802977168 -0.836976
H 12.41333824814135 -3.06600019470989 -2.69535
H 10.30845150033731 -2.07375689849756 -2.40507
H 6.48715982086791 -4.24728722863453 -1.64543
H 4.61444844655460 -5.40253255381688 -0.323987
H 5.27219330416670 -6.33167841253702 1.84851
H 7.91652647814836 2.04391404245576 -3.44284
H 11.48558122017539 -1.08989561043711 0.055211
H 11.02507134386023 0.23756538118581 1.19196
H 9.93834602850750 -1.11210891337273 0.992088
H 4.61741016483942 -1.35891775621432 -1.06241
H 5.51863759119408 -0.27871521983368 -0.0612634
H 5.60567289601241 -1.98912466708771 0.284546
H 10.73009660386044 2.55603855046230 -5.13317
