# Supplementary material for: A light-fuelled nanoratchet shifts a coupled chemical equilibrium
Source: Nat Nanotechnol. 2021 Dec 16;17(2):159–65. doi: 10.1038/s41565-021-01021-z (PMC8956507; doi:10.1038/s41565-021-01021-z)
Supplement: Supplementary file 3 — Supplementary Data Set 2. Gaussian output and xyz files for computed structures. [file 41565_2021_1021_MOESM3_ESM.zip › +1-protonated-sampled-sturctures/SRR/1-H-opt_22.xyz]

260   0
energy: -42.769193689008 gnorm: -0.50275
C 13.25202763937249 0.77072606133717 -2.08277
C 14.40743242829338 0.50135226340835 -1.09475
C 13.97670227458786 1.41898094909249 -3.30398
O 14.89103532951645 0.49288485933211 -3.81276
C 10.79406522247595 4.23761513298066 -3.0054
C 9.33619842802542 4.71942566106164 -2.9097
O 8.70270192732496 4.68640558490654 -4.2157
C 11.49855674095954 4.33636118769660 -1.69104
C 13.37037243164140 -4.30127842380015 2.35725
C 13.28680503669781 -2.80010855331142 2.65362
C 13.72906957570951 -2.43425512325303 4.07113
C 12.92116321706404 -1.38185671304478 4.84542
C 11.41544622415173 -1.67377131795639 4.84497
C 11.00164326575291 -3.19279269280728 4.95464
C 9.58191387711346 -3.31934108452977 5.40727
C 9.08134049210790 -4.75249579966906 5.59155
C 7.90668272010588 -4.82611402084679 6.61681
C 6.91258959400561 -6.06347274136197 6.46008
C 5.99192779475229 -5.91233066109903 5.25369
C 4.88428799073182 -4.92192179934881 5.43351
O 5.50577219136536 -3.69901473371207 5.7266
C 7.19250737562386 -7.89076900248533 2.10886
C 7.77647322727216 -8.52494985506776 3.40385
C 9.21851965760306 -8.34035798249549 3.39422
C 9.95541638089265 -9.23863092849350 2.39274
C 11.23240297847807 -8.72096138185275 1.77564
C 10.99853251883091 -7.44858083428387 0.897044
C 10.36435840560418 -7.80881832935485 -0.453912
C 10.30524135464821 -6.69803695398486 -1.47057
C 9.74830112216027 -6.99719825850454 -2.84447
C 9.62996277139082 -5.67439859753022 -3.63353
C 8.73290960680186 -5.78426940845972 -4.8458
C 8.40430000981498 -4.32381946033012 -5.37966
O 9.67742342977738 -3.71851032721313 -5.77903
C 5.83982031242646 -2.89662245065517 4.5984
C 9.53871529781458 -2.40045824788743 -6.28053
C 6.29547275917125 -3.34897073971277 3.36005
C 6.86914843628706 -2.56102073943654 2.45714
C 7.14357205998404 -1.19684278063207 2.7639
C 6.75068717021916 -0.71000856752481 3.99547
C 6.13036047853154 -1.55905489985785 4.83466
C 9.87965278168068 -2.04201616274198 -7.60242
C 9.74730670894701 -0.73880406822974 -8.07473
C 9.42210987308951 0.31145397275758 -7.19379
C 9.25594484008151 -0.02109797843912 -5.83612
C 9.21631504846769 -1.31386091148410 -5.41847
C 7.67141714755994 -0.27461196509757 1.73308
N 7.81675742989517 0.96647959871116 2.06805
C 9.60295436757825 1.60288245369123 -7.62951
N 10.07409811320799 2.69819732295198 -6.90139
C 14.38596230034703 -0.78145526796407 -4.05476
C 7.32261020921465 4.36302753373505 -4.15786
C 13.10151714257384 -1.03871896968488 -4.63311
C 12.88646286876294 -2.39411808373443 -4.85415
C 13.82370332212442 -3.35940370402742 -4.90737
C 15.08501763954831 -3.10710885515814 -4.42647
C 15.29907259701782 -1.85236524172292 -3.95529
O 13.65562957137479 -4.62392267452641 -5.39573
C 15.00850819422797 -4.07461268917350 -7.90849
C 14.89665747053789 -2.53936805680005 -8.31016
C 16.07383355304478 -1.57917334560351 -7.92074
C 15.76887805133498 -0.03197912314735 -8.07404
C 14.55145311070921 0.46453102379724 -7.28495
C 14.34103458420098 1.84574406812278 -7.51557
C 12.99300874184603 2.39439447094192 -7.07604
C 12.98419759476234 3.94767292315370 -6.95586
C 11.62839498262622 4.67940380157307 -6.93546
C 10.44956802241226 3.96670097506651 -7.62883
C 1.40789117673190 1.66802515747025 -4.1442
C 0.46333407086667 2.87079069457931 -3.84317
C 0.63024439726380 3.58361399122668 -2.57152
C 0.76216152023932 2.67767676849861 -1.3542
C 1.38042956293164 3.29425684778629 -0.0359616
C 2.92979468455109 3.12947625400091 0.02893
C 3.54591606190014 3.54154791812464 1.28304
C 5.09076625419164 3.87115057855474 1.24486
C 5.97189790010925 2.72597886779213 0.879922
C 7.47411102173048 3.13444161688825 1.04966
C 8.27246370213842 1.82545711707859 1.12079
C 6.46125555659788 4.84953804848739 -3.21096
C 5.15135714316432 4.52390598782415 -3.13125
C 4.61601517942282 3.60905048182576 -4.04565
C 5.39105954543554 3.12429749749086 -5.04634
C 6.68468114053191 3.58388311513899 -5.15951
O 3.25833354226220 3.17505329779527 -3.70261
C 2.75771835044492 2.23030641523567 -4.62842
C 12.91373978715257 -4.70719484085097 -6.68117
C 13.79181566092466 -4.95503740783074 -7.8803
H 12.65749643111819 -0.20130558126431 -2.29998
H 14.85991712863241 1.37272650538003 -0.542828
H 14.08004365436476 -0.12611032332374 -0.267622
H 15.24455915416114 0.06677875374785 -1.6545
H 14.60918460682821 2.28893634871686 -3.03303
H 13.28764462475876 1.70345447847399 -4.13138
H 11.27195089458306 4.92560921803621 -3.68702
H 9.37122950688363 5.72039269945095 -2.44329
H 8.74665156732407 4.19459114321832 -2.21654
H 11.14233750423278 3.57105170003927 -0.996259
H 12.63979837139305 4.36417757898469 -1.85448
H 11.36824179672116 5.27309327855358 -1.28691
H 13.58076850207797 -4.71803846641649 3.30714
H 14.18690780825764 -4.42712728086647 1.65589
H 12.21179281921566 -2.51869339237002 2.44446
H 13.89412266994847 -2.22206139734002 1.97544
H 14.81866110573103 -2.22526198073738 4.0753
H 13.71642695934524 -3.38921742014741 4.68132
H 13.00883697582250 -0.41734507204368 4.22438
H 13.31295448430333 -1.30368061449263 5.8015
H 11.10570013709963 -1.28541925193421 3.90113
H 10.79788913184095 -1.04817755548762 5.56714
H 11.67470863959755 -3.66304437805653 5.69969
H 11.11288903740124 -3.65976638213331 3.94509
H 8.83203691816048 -2.89050686950725 4.72919
H 9.34996847340454 -2.88805013687483 6.36689
H 9.93159934598378 -5.30460117545409 5.85585
H 8.56802015217353 -4.95927409011129 4.63397
H 7.23743381951508 -4.00344222441087 6.43841
H 8.35519699123761 -4.72176994209667 7.60897
H 6.39020870037879 -6.27833156302345 7.38574
H 7.41669830072719 -6.94838236827428 6.22479
H 5.57312946399154 -6.95057790682806 5.02423
H 6.47904304395940 -5.59117321948851 4.37993
H 4.13291554872201 -5.20745982876286 6.19764
H 4.21857910359405 -4.81896125011147 4.59664
H 6.12009512574546 -7.73660396055852 2.19643
H 7.41760078977710 -8.52422499473988 1.27961
H 7.42470082305857 -7.95465247977364 4.29242
H 7.58246921439456 -9.57967391731705 3.54176
H 9.55017657121142 -7.35920985114375 3.00592
H 9.80490412975128 -8.55153388433361 4.32599
H 10.23387169052791 -10.20740882453700 2.82355
H 9.28358851842011 -9.45127588772981 1.56343
H 12.05647586369561 -8.54854965865748 2.48664
H 11.59497497378512 -9.56986356072700 1.11455
H 10.37573301820473 -6.65603566299184 1.37446
H 11.96763790194630 -6.95143841840170 0.660428
H 10.76613552305722 -8.72231009145846 -0.830276
H 9.29831691548113 -8.15108050868439 -0.212206
H 9.81797292943381 -5.74374541706239 -1.10328
H 11.32288082517048 -6.31136702542132 -1.64963
H 10.39825056487193 -7.67559865826470 -3.39855
H 8.79108880478286 -7.47625179223369 -2.72904
H 9.14590645291257 -4.87120648475504 -3.00326
H 10.59400916739175 -5.30139045093675 -4.02295
H 9.10604571516616 -6.44586115264511 -5.62363
H 7.71182395709253 -6.23501578408998 -4.54773
H 7.82022333214211 -4.21203985872140 -6.22508
H 7.99190811833806 -3.89737264360924 -4.52266
H 6.30131137107971 -4.38947516412568 3.12282
H 7.21894631949888 -2.98543400256226 1.51957
H 6.97712691677884 0.29628450885653 4.25382
H 5.89912903367057 -1.17447922186302 5.83472
H 9.94124189318918 -2.88474502413213 -8.2681
H 10.07245636808325 -0.52057080244228 -9.06642
H 9.18768170223805 0.78250491136193 -5.07436
H 8.95157398059449 -1.49819201682813 -4.37284
H 7.86525334214562 -0.70616605930219 0.777512
H 9.61540310794017 1.70388050080965 -8.69622
H 12.31040637962093 -0.29785888876682 -4.76179
H 11.88637551595702 -2.70897126583832 -5.05381
H 15.79383576859291 -3.93326135892973 -4.2355
H 16.27638975176307 -1.54063347698897 -3.66348
H 15.30586124689068 -4.06471177341018 -6.84898
H 15.81017003409617 -4.55045505289559 -8.4138
H 14.67620841211011 -2.56916409689284 -9.47861
H 13.92980900511714 -2.22462246880248 -7.84036
H 16.34909242233875 -1.70420566050276 -6.84415
H 16.93178398056077 -1.91667538090936 -8.50585
H 16.69441271194460 0.57061741908560 -7.93967
H 15.57263579621279 0.13070218097650 -9.11718
H 13.68805336770432 -0.14389187409870 -7.56
H 14.83478557495998 0.25265608291885 -6.22473
H 15.10570850587135 2.51086466697902 -7.12495
H 14.39499857915196 1.94366345852519 -8.63919
H 12.20841697392989 2.16474173880487 -7.83153
H 12.59127757480776 1.98784308847530 -6.17166
H 13.61946502246332 4.30688053895183 -6.12375
H 13.48750395504083 4.27574741292854 -7.89904
H 11.35627839130467 4.93569229776792 -5.88085
H 11.65601071592818 5.68949835231787 -7.33311
H 10.75737456453682 3.65070065212301 -8.60074
H 9.53558065373663 4.58920576464660 -7.59146
H 1.06584044038479 0.93251243855575 -4.92262
H 1.58969663639935 1.13227319678738 -3.20246
H -0.58690925180684 2.45979071603914 -3.79618
H 0.39236118531889 3.48594942847081 -4.77222
H 1.62146859665746 4.08154471810296 -2.77255
H -0.02881735166833 4.40064860530532 -2.3854
H -0.30853179769975 2.46167081030428 -1.03372
H 1.39219815002167 1.74951110553944 -1.48972
H 1.09076446077871 4.40954129087438 0.00373794
H 1.04386529305251 2.73544278320535 0.913787
H 3.42747213307714 3.67378066060369 -0.77378
H 3.16466217761238 2.11953366002057 -0.218511
H 3.03412781886727 4.34429043952015 1.70406
H 3.53508833468395 2.63623300450465 1.98264
H 5.28829052544781 4.76124945967237 0.566542
H 5.34565012227332 4.24124495711795 2.2392
H 5.76824470960693 1.90948352020197 1.59439
H 5.72690177959041 2.36559391964908 -0.0892832
H 7.75433088801319 3.70024371048525 0.2439
H 7.64852655679111 3.69667689741150 1.9927
H 9.33691601007285 2.03052285258538 1.32216
H 8.08020511175625 1.30710511392799 0.207875
H 6.89321051180564 5.63254917147743 -2.65247
H 4.49348083255691 5.07385663887554 -2.39395
H 5.06909062060268 2.34835150765089 -5.74253
H 7.28231122911017 3.20302311026256 -5.95192
H 3.54187794970439 1.46016600625495 -4.6257
H 2.73296714194504 2.68206666124597 -5.57634
H 12.22636577594091 -3.83189961364452 -6.78626
H 12.25767162938171 -5.59187211102958 -6.50671
H 14.01774659900308 -6.06792346655215 -7.86753
H 13.22068157419089 -4.86936914566122 -8.8585
C 8.26459682677505 0.56307523621376 -2.59121
C 6.79263279515786 0.27846130700863 -2.66704
C 6.76290283511038 -1.12442670382904 -1.88704
C 8.09712653566288 -1.54349168603640 -1.47411
C 8.96722204006182 -0.25731566686372 -1.67582
C 8.56019176065742 -2.78303566759098 -1.01556
C 7.75428084767442 -3.98469922010274 -0.731575
C 8.01208181383384 -4.76746115495631 0.418204
S 9.36777492606882 -4.34951172370232 1.50303
C 10.46294857209638 -3.87809286000562 0.293958
C 10.06511364004179 -3.08809181944716 -0.8352
C 11.87774036772311 -4.09504943868892 0.484142
C 12.80808870869237 -3.79708294675187 -0.529275
C 12.32905640625755 -3.14583970549198 -1.65478
C 10.98923616665630 -2.83221391125543 -1.84151
C 6.83833582527980 -4.52795983479017 -1.63376
C 6.15611494422499 -5.61917674737590 -1.32008
C 6.40838144416366 -6.35586073175130 -0.15181
C 7.34742917876098 -5.92214249754481 0.77001
C 10.24463947709236 0.11670254129524 -1.21983
C 10.83563163559874 1.18643159185231 -1.90452
C 10.21578869620049 1.98750143794952 -2.87708
C 8.85158865934645 1.74389478019500 -3.06221
C 11.05059665019369 -0.48782353954647 -0.16528
O 12.18615332036387 1.59674443610529 -1.60598
O 10.90838213119841 2.97744636767353 -3.60979
C 5.61818313458356 -1.16608889983438 -0.756245
O 7.73013963352195 -6.59976387228997 1.93515
O 12.17769615376786 -4.73573545550435 1.67093
H 6.38220564955787 0.11687647553802 -3.6987
H 6.22757044515104 0.99271400414750 -2.09884
H 6.49964937178588 -1.80785229948749 -2.70214
H 13.81386071443819 -4.04212093842963 -0.431186
H 13.03793907370321 -2.92489578021024 -2.46379
H 10.62042780080679 -2.32466016577567 -2.71665
H 6.59898655123789 -4.15544780005497 -2.65651
H 5.34633514280897 -5.92546974680118 -1.98422
H 5.88926327460875 -7.27344551952983 0.102132
H 8.15258324951996 2.43140247291869 -3.52303
H 11.65766834948549 -1.33136664891096 -0.317884
H 11.60660258264628 0.31571993311713 0.299099
H 10.36104846089385 -0.82746608434964 0.720449
H 5.64079819455997 -2.14640760097057 -0.294025
H 4.67494570398083 -1.02353876885912 -1.24663
H 5.69213325017807 -0.49024187216498 0.104725
H 9.95077578659336 2.93190600253915 -5.89223
