# Supplementary material for: A light-fuelled nanoratchet shifts a coupled chemical equilibrium
Source: Nat Nanotechnol. 2021 Dec 16;17(2):159–65. doi: 10.1038/s41565-021-01021-z (PMC8956507; doi:10.1038/s41565-021-01021-z)
Supplement: Supplementary file 3 — Supplementary Data Set 2. Gaussian output and xyz files for computed structures. [file 41565_2021_1021_MOESM3_ESM.zip › +1-protonated-sampled-sturctures/SRR/1-H-opt_220.xyz]

260   0
energy: -42.783612304776 gnorm: -0.457713
C 12.11855758797162 1.51398354026942 -2.86935
C 12.84578143466110 2.00666531129285 -1.59346
C 12.92923875030526 2.17468031938678 -4.01106
O 14.15304208224453 1.58298896404388 -4.4308
C 9.10041354798281 3.36701690057989 -5.10804
C 9.13838236646306 3.96355115390935 -3.73625
O 7.78429830723055 4.36909189005005 -3.28816
C 9.34987752527164 4.30668741981266 -6.31894
C 13.04542410590445 -2.00247813589804 2.32467
C 11.81934184469227 -1.23027384967143 2.74963
C 11.94296032719439 -0.39689222113743 4.06811
C 10.65917564990274 0.34889131027239 4.57353
C 9.37174551143379 -0.47142941363416 4.72056
C 9.50155088992037 -1.70957748999576 5.6095
C 8.13309630337880 -2.42544208801172 5.68088
C 7.61189882703202 -3.03966523989454 4.35696
C 6.33561923862268 -3.82346067932630 4.54536
C 5.75878509590785 -4.64875914965644 3.38652
C 5.11512434426155 -3.78597822793980 2.30926
C 3.93595385819430 -2.89792769530766 2.82532
O 4.24521988794125 -2.10259036175077 3.98211
C 8.09290673979458 -7.67128276169078 2.60763
C 8.72548034866134 -7.88879074216498 3.98293
C 10.28587557512648 -8.10640890854046 4.06893
C 11.13085707603594 -6.79415180939905 3.79055
C 11.65658965907557 -6.46198850402991 2.45237
C 12.32531848450379 -7.58238783159728 1.61704
C 12.87325500095836 -7.09810528264547 0.210298
C 11.80908691911227 -6.88391219627273 -0.811455
C 12.18372330188600 -6.81071926130114 -2.34055
C 11.03568997565148 -7.26098392986090 -3.16067
C 9.76101350998188 -6.35891171303136 -3.22252
C 8.79673431571212 -6.56577669436544 -4.42052
O 9.39635707759911 -6.33811979379922 -5.74103
C 5.09656944954725 -1.02541582664908 3.80749
C 9.22431684691469 -5.02111669958797 -6.15051
C 5.62128151100276 -0.54245990042757 2.64863
C 6.47212461224559 0.54225063027074 2.59501
C 6.91561278780781 1.18435171128488 3.77875
C 6.29381538120319 0.82065500957577 4.93441
C 5.36855663413903 -0.20004161754194 4.92616
C 9.01923917157027 -3.87754144109794 -5.28646
C 9.02444777564654 -2.63203580729909 -5.77321
C 9.28360377646001 -2.39162696125742 -7.10324
C 9.52593201025370 -3.55784415802667 -7.97614
C 9.47447545953510 -4.76734948345587 -7.47437
C 7.81160097079973 2.26975439808257 3.75287
N 8.41683072542118 2.76241623280445 2.71359
C 9.25936047154834 -1.06354288996667 -7.56894
N 9.73430846016113 -0.60552533966317 -8.81601
C 13.97477745548291 0.22276178097730 -4.82774
C 6.97371094881516 3.47892701620676 -2.58689
C 15.12143150847906 -0.59299297311281 -4.68525
C 14.92202418263872 -1.96960731894845 -4.88984
C 13.70808800934263 -2.45298639068914 -5.20821
C 12.62644047310775 -1.62962881228822 -5.3864
C 12.80174009483424 -0.25501634379287 -5.39047
O 13.71524541430470 -3.84379838164519 -5.23705
C 14.61754448165913 -4.01167552618333 -7.97786
C 14.85502582512542 -3.32720465988081 -9.36135
C 16.21374513351498 -2.65452014262343 -9.45584
C 16.29411777200975 -1.59283457429065 -10.5363
C 15.19518893604224 -0.40666661479846 -10.4906
C 14.92907400067136 0.06289388807151 -9.03896
C 13.74629294801521 0.99592307115163 -8.83931
C 12.37029230643912 0.33563260091855 -9.00192
C 11.19705227821379 1.32661339612139 -8.82593
C 9.95948607506759 0.69847801776458 -9.31879
C 2.24295260732249 0.04330131985484 -0.238018
C 1.58409699037954 1.08558075725591 0.688141
C 2.24264202614903 1.26755326366280 2.04636
C 2.66173975684924 2.71280708159124 2.43163
C 3.90235232394595 3.27897063624202 1.66931
C 4.47267517649068 4.58456584157491 2.32778
C 5.68728488899111 5.12636541308582 1.69828
C 6.66888331979696 5.59946815139687 2.76625
C 7.98774199133772 6.01998481856691 2.09229
C 8.87938026248748 4.83573114294581 1.56082
C 9.29079629775642 3.89001329897059 2.68975
C 5.60589676818608 3.58670807508479 -2.7983
C 4.75199101987150 2.91761224704162 -2.03343
C 5.22489856341637 1.90107145034103 -1.20882
C 6.63378641289354 1.74297406626031 -1.09991
C 7.49232449714978 2.57321917209283 -1.76085
O 4.43607379694449 0.98461899042867 -0.480628
C 3.21080532671044 0.88092529864711 -1.10203
C 12.92023394272014 -4.49727774592702 -6.22021
C 13.12000757575501 -3.98623352697190 -7.69259
H 12.11322873243369 0.46057272025839 -2.96236
H 13.87221059395547 2.08150929535807 -1.86686
H 12.58907914714129 3.04181401388166 -1.36296
H 12.74703687680738 1.38005214474671 -0.744387
H 13.25618995504377 3.21905018854677 -3.744
H 12.32253449194205 2.33682266207291 -4.9469
H 8.13906557458588 2.97573287052017 -5.19075
H 9.60518134979304 4.96695443862424 -3.71551
H 9.63894228351072 3.42069431062921 -2.92122
H 10.39223088432827 4.64812454233451 -6.20419
H 9.32971135378830 3.77807664187556 -7.27435
H 8.67553832608248 5.10689335959765 -6.49892
H 13.57697846908332 -2.38931904292144 3.2202
H 13.75786618683875 -1.50607503171086 1.66607
H 10.98295629242287 -2.03959971982174 2.77586
H 11.41053009644320 -0.55170808650847 1.96419
H 12.74534212033768 0.37101893531867 3.92989
H 12.28611329641449 -1.10252938032100 4.77704
H 10.56236284486376 1.04959637723018 3.77543
H 10.87815663461471 0.84445886110191 5.51765
H 9.15815379245416 -0.87488493804806 3.73327
H 8.61581978358759 0.23946210139286 5.08097
H 10.00242122284408 -1.44813929817088 6.52796
H 10.22369384663581 -2.34400519197092 5.06223
H 7.48275010758103 -1.64249537117206 6.00146
H 8.18473229607305 -3.18263113604878 6.55394
H 8.35497250032546 -3.69781702735360 3.91066
H 7.37934649378764 -2.25350338623981 3.63267
H 5.51357402689630 -3.16986595247289 4.92432
H 6.46562878175242 -4.56606711786277 5.36932
H 5.13575785394134 -5.39556387183599 3.80605
H 6.65788864520544 -5.21215231058170 2.94297
H 4.83436815486057 -4.36889672672978 1.42675
H 5.88068573638447 -3.07910372783140 1.9582
H 3.15379929232231 -3.57557367773505 3.12345
H 3.68757182975081 -2.21368693089465 1.98619
H 6.99994630352094 -7.65003322980877 2.62381
H 8.38124355030339 -8.39385585120154 1.85606
H 8.40057089950649 -7.04464439297197 4.60703
H 8.19984472357101 -8.75936146340304 4.2991
H 10.49345331045681 -8.60328742678185 5.01314
H 10.56320657218814 -8.91771518416719 3.37483
H 10.49144625348669 -5.95015245349042 4.16429
H 12.06031198905125 -6.67985306246910 4.49942
H 10.91081870058767 -6.08665049473331 1.82647
H 12.44710964376288 -5.67310982594957 2.57917
H 13.12836987453164 -8.06693088634105 2.22509
H 11.56762366070422 -8.39340465977368 1.43638
H 13.42639889545597 -6.13850795797877 0.428427
H 13.56257555992243 -7.85433737522850 -0.182543
H 11.15685236549722 -7.78475477355785 -0.795394
H 11.14533764423624 -6.00113747234438 -0.585349
H 12.46140438489289 -5.74675487438224 -2.53791
H 13.13971615012347 -7.33875879918492 -2.63135
H 11.34409251070912 -7.30012776158057 -4.17705
H 10.67718541813879 -8.21304185494057 -2.82271
H 9.23859835874436 -6.38441506080892 -2.29369
H 10.15953002051310 -5.30248589255259 -3.33406
H 8.30290720426645 -7.54980595498765 -4.44911
H 7.85295604309311 -5.93693010931758 -4.45895
H 5.41841317694063 -1.07245885904688 1.71787
H 6.91657696522077 0.95559124608201 1.74502
H 6.60179956836345 1.39056540409693 5.77116
H 4.83919322401523 -0.52051847230227 5.81768
H 8.98950201367256 -4.01741741334504 -4.25616
H 8.95344923377769 -1.70096486243548 -5.16783
H 9.75453391005899 -3.36236246038957 -9.02998
H 9.69966676229862 -5.54252508559599 -8.18381
H 7.98969705999288 2.73291540023145 4.67031
H 9.00416311400399 -0.34200936089400 -6.79729
H 16.01650714836928 -0.16198551845519 -4.26675
H 15.70452107828761 -2.67339458331651 -4.66924
H 11.64877318616926 -2.08181811574943 -5.53472
H 12.02986666467289 0.43955459742461 -5.79553
H 15.28295368543367 -3.49537059682377 -7.20148
H 15.00503889408314 -5.08909651861756 -7.90005
H 14.68247061220804 -4.01239522465336 -10.2549
H 14.00971996401423 -2.71676550754633 -9.51643
H 16.56048181620078 -2.21425375230941 -8.53166
H 16.96178667532114 -3.43471957843315 -9.62918
H 17.26414070707405 -1.12527368769487 -10.4359
H 16.08203970655494 -2.10474269973405 -11.4994
H 15.47996095054755 0.54433326516245 -11.0908
H 14.22933019411512 -0.69484523614026 -10.9282
H 14.76633135622748 -0.70506748066350 -8.27744
H 15.80474926912936 0.58607210931035 -8.64
H 13.87070198234100 1.47698489985343 -7.8943
H 13.84959287482445 1.83801917905109 -9.55262
H 12.50157325952000 0.08170710102888 -10.0753
H 12.24225460980511 -0.60135460634237 -8.46827
H 11.09404841040338 1.42540513256764 -7.72745
H 11.30732582013595 2.37957887303114 -9.1686
H 10.12556755779441 0.44308633766156 -10.3896
H 9.04478003844575 1.28828068859913 -9.12232
H 1.45407778321527 -0.56101056040113 -0.774816
H 2.67230981796335 -0.69655550176024 0.401933
H 0.48862765416362 0.91507044970165 0.764712
H 1.53559522533905 2.12927370301300 0.256083
H 1.71094011655452 0.74707326767261 2.83201
H 3.17770138783982 0.60459551253486 1.92282
H 1.84669636463673 3.38122021919860 2.39448
H 2.95278480019818 2.79151648421712 3.48701
H 4.69270946473266 2.48383957106803 1.56287
H 3.63720827304136 3.57641999028109 0.647034
H 4.76384685013034 4.25755442391956 3.33783
H 3.66186837185052 5.37572585873568 2.28628
H 6.08757948288577 4.33642338779767 1.11889
H 5.52176706485059 6.01176754515198 1.03638
H 6.25689744233512 6.44460345938378 3.28954
H 6.71911355881839 4.86065684582983 3.57587
H 7.81494832055187 6.62304213347867 1.23033
H 8.63417622087790 6.76375567439012 2.67585
H 8.38291018255526 4.24078762255302 0.715565
H 9.71367123231059 5.28859830471760 0.984409
H 9.44214200250091 4.32523397781635 3.69578
H 10.26933040915049 3.38884115920841 2.52465
H 5.20233348937763 4.32161045560039 -3.49382
H 3.65373632943423 3.06057372115526 -2.16383
H 6.98139970510486 0.96059171148925 -0.41989
H 8.52687111431469 2.50852727238014 -1.52236
H 3.28991358788849 0.35769636606469 -2.0549
H 2.79820819138145 1.84887839910172 -1.13471
H 11.89016340690697 -4.48847773961142 -5.90619
H 13.24861386781168 -5.57703801097265 -6.01392
H 12.47002769253779 -4.57902973523087 -8.38319
H 12.88378222134363 -2.86936471157180 -7.69306
C 7.63388021074537 -0.52681482114078 -3.82221
C 6.47033042507802 -1.40319471154020 -3.87771
C 6.55718506849488 -2.49068359135889 -2.80313
C 7.94347127204975 -2.29134814752930 -2.24167
C 8.42972308270743 -1.00628238601637 -2.76486
C 8.67182507071801 -3.09681139545068 -1.38277
C 8.07512840936930 -4.35924155097433 -0.854104
C 8.45959567820386 -4.74793554044812 0.419961
S 9.58363151062293 -3.73704449246372 1.45858
C 10.66550530191931 -3.30408250525845 0.125989
C 10.08919419154221 -3.01746620422223 -1.15995
C 11.99531559787641 -3.12665781021334 0.465391
C 12.82616677696104 -2.83767041419874 -0.580423
C 12.37548643033842 -2.62367760162912 -1.83367
C 11.03498217004826 -2.70536957270522 -2.13568
C 7.25828995204852 -5.24113661293067 -1.6052
C 6.85265458855933 -6.39924169092331 -1.11377
C 7.20953947141455 -6.75594939323030 0.165831
C 8.08678785345518 -6.02365313307836 0.879263
C 9.38544478181936 -0.11600621304867 -2.1794
C 9.80296838424170 0.84148157725704 -3.09112
C 9.18733920298677 1.17206274749371 -4.31747
C 8.02078688652003 0.52132051021403 -4.62297
C 9.77258167703410 -0.15280616810735 -0.741361
O 10.74740346107929 1.82572455663265 -2.75685
O 9.85561498907955 2.10156670614931 -5.12844
C 5.45358210022734 -2.32192624782379 -1.73216
O 8.61760285444302 -6.44847959886361 2.11215
O 12.53555934732247 -3.30225207873462 1.77436
H 6.35676568173603 -1.81419494678634 -4.89477
H 5.52755335228346 -0.81629864401812 -3.733
H 6.54387524073182 -3.46763881333712 -3.25131
H 13.84811996424842 -2.62451781113239 -0.36172
H 13.03033735232477 -2.21419935144919 -2.58478
H 10.80622205843160 -2.44230735167990 -3.13735
H 6.93977377291531 -5.00634117993042 -2.58078
H 5.99909639278991 -6.84699554119023 -1.60896
H 6.75480098799177 -7.70188601574832 0.52595
H 7.59661050932504 0.70365088482077 -5.62935
H 9.04232605052364 -0.69066704584859 -0.131079
H 10.75251869035216 -0.61341934195664 -0.809595
H 9.97782756674101 0.78280998764943 -0.248131
H 4.43294775812625 -2.56920896344711 -2.04658
H 5.38434145758587 -1.27041544543802 -1.43132
H 5.66246236217431 -2.91118708697624 -0.798625
H 10.38412549236880 -1.24394208668134 -9.31733
