# Supplementary material for: A light-fuelled nanoratchet shifts a coupled chemical equilibrium
Source: Nat Nanotechnol. 2021 Dec 16;17(2):159–65. doi: 10.1038/s41565-021-01021-z (PMC8956507; doi:10.1038/s41565-021-01021-z)
Supplement: Supplementary file 3 — Supplementary Data Set 2. Gaussian output and xyz files for computed structures. [file 41565_2021_1021_MOESM3_ESM.zip › +1-protonated-sampled-sturctures/SRR/1-H-opt_221.xyz]

260   0
energy: -42.770722089910 gnorm: -0.464542
C 13.42516036294229 1.26812971189866 -2.34031
C 14.66896472992743 1.69628099252856 -1.5053
C 13.52167354580907 1.82233465088972 -3.79766
O 14.39730818801349 1.00390506591243 -4.6108
C 10.93257945173700 4.40485721952195 -2.87965
C 9.46034614921655 4.94295496818776 -2.60176
O 8.91104696850191 5.28184753110880 -3.85162
C 11.70753911902835 4.14498035086923 -1.6049
C 12.99253588677655 -5.07619968224271 2.68947
C 12.91514311600448 -5.05848914302893 4.23168
C 13.00025416670707 -3.62279069694958 4.85543
C 11.79124176075557 -2.80289154250149 4.46057
C 10.52769054790008 -3.12165062059013 5.26738
C 10.69855045397171 -2.74109841362120 6.65325
C 9.51245679601468 -2.87956774314109 7.58233
C 8.84211067275101 -4.24425344217517 7.51976
C 7.77063707744936 -4.44198251071170 8.61833
C 7.14587102078302 -5.75132666968408 8.54372
C 6.38581269612659 -6.02699025324331 7.3156
C 4.97381353061619 -5.37327217354066 7.20551
O 5.07991548534036 -3.94705855522210 7.26657
C 7.46267156162770 -6.96329485958505 2.79178
C 8.84767419227247 -7.46975802022299 3.08629
C 9.84917746252860 -6.89457064809420 2.07692
C 9.69557162376671 -7.34487287114182 0.64104
C 10.77058683720620 -6.75938370400796 -0.337493
C 10.17593934220625 -6.74004313654423 -1.73273
C 10.21402650659935 -8.07567156236284 -2.43616
C 9.74658686992549 -8.16711269838557 -3.85805
C 8.51649959081654 -7.11551794110920 -4.19252
C 8.84002364821532 -5.62649811193177 -4.41129
C 7.84757437431617 -4.75589905260883 -5.20727
C 8.44839154024961 -3.31384054255762 -5.30501
O 9.43060857139169 -3.10681898712185 -6.37928
C 5.75140145711736 -3.24905919978671 6.23468
C 9.60906023346822 -1.70079808406575 -6.69027
C 6.25090408004662 -3.80826657391574 5.06843
C 6.87383302519670 -3.01054622642360 4.06954
C 7.10081971841703 -1.66453564339076 4.28016
C 6.90011674411828 -1.17582914271921 5.54602
C 6.19721390273767 -1.96035278515180 6.46778
C 9.83926849283425 -1.44607915793008 -8.0551
C 10.08561828538816 -0.16527555485135 -8.4373
C 10.34234111055917 0.87256715902442 -7.51641
C 10.01572917729640 0.61371500474596 -6.16703
C 9.72255147819992 -0.66753680888718 -5.77482
C 7.60402283901199 -0.77462309624579 3.24454
N 7.59081800399270 0.47576217563533 3.39457
C 10.66668519267076 2.14195376525202 -7.97748
N 10.59936880201499 3.28651380300726 -7.16096
C 14.11320832914643 -0.33475137057105 -4.79116
C 7.75994955507961 4.52160761781200 -4.12189
C 12.80886803988993 -0.83709563715725 -5.02591
C 12.45045634875708 -2.12407424424202 -5.1319
C 13.44705797197036 -3.12775167158230 -5.07094
C 14.76766939006262 -2.63760165905510 -4.90984
C 15.11322427057311 -1.33050106817412 -4.80051
O 13.37132843540019 -4.47905246182862 -5.44695
C 13.57640287679872 -4.51437945347364 -7.98353
C 13.32061363034873 -3.00082292969238 -8.29255
C 14.63300186234778 -2.23799281708379 -8.42459
C 14.36136036510982 -0.77915659445411 -8.94667
C 13.96647691478789 0.30763870554929 -7.87408
C 13.97357178867100 1.77573385083637 -8.52298
C 13.56197044339551 2.81736175969340 -7.48838
C 13.38692205471679 4.22902225104238 -8.0184
C 12.37984306038211 5.04965796914938 -7.20091
C 10.87951265702415 4.68038230082724 -7.56628
C 2.37248957522951 1.33955732146438 -5.62991
C 1.64886640894192 1.50767433421372 -4.32379
C 2.10882999089053 0.78332941354278 -3.01775
C 1.46780650154595 1.34166536226249 -1.77283
C 2.18031350446445 2.55461386291531 -1.13149
C 3.45730201941207 1.97740601030534 -0.410924
C 4.21512792036249 2.93303017775310 0.444318
C 5.35430477506153 2.20276891825823 1.13699
C 5.96291632171972 2.85871074628389 2.37633
C 7.52358051319100 2.70142901510658 2.5607
C 8.16514518592166 1.26492216060017 2.40662
C 6.80328500513983 4.32898030875350 -3.13485
C 5.74239725213391 3.50964381171196 -3.30785
C 5.52043242453903 2.80454957617413 -4.46033
C 6.39649883682876 3.11035476383914 -5.46653
C 7.47731635377857 3.96814605774213 -5.33519
O 4.44289420096259 1.90593862656241 -4.66584
C 3.59266402768668 2.24304410500626 -5.75686
C 12.15155830398784 -4.96959463306984 -5.97934
C 12.35324480277056 -5.32858571448979 -7.4505
H 13.43531981941720 0.18631673816458 -2.31032
H 14.87429328975048 2.75024760386446 -1.71579
H 14.52897231398549 1.46515710103920 -0.451844
H 15.48641225509615 1.11630335282378 -1.81944
H 13.77049837245083 2.89558836377287 -3.85936
H 12.48378701766595 1.74827565721291 -4.20944
H 11.42269692522240 5.13898151281640 -3.56329
H 9.46365279129181 5.86702484292362 -2.0398
H 9.04848991102710 4.04855314070035 -2.11165
H 11.30017222334533 3.38559127031873 -0.965326
H 12.65946264701266 3.79011380793392 -1.97424
H 11.81587677517074 5.05215949321268 -1.15777
H 13.01813854801091 -6.09103057451369 2.27209
H 13.85813722964648 -4.46003113141454 2.35692
H 13.69925973527971 -5.73780466544119 4.65673
H 11.92801892312034 -5.51956752824249 4.53036
H 13.92865654976249 -3.11676062866043 4.56386
H 13.10753712531249 -3.58805773274303 5.9529
H 11.45185252365971 -3.10046970781478 3.50171
H 12.01809825326348 -1.73142430647599 4.42315
H 10.28151330512694 -4.20160722667589 5.26259
H 9.66382764814110 -2.58670440215266 4.88659
H 11.08083404291767 -1.69855298228584 6.65678
H 11.50524020985553 -3.28284749907477 7.0566
H 8.89948947799244 -1.99533560120840 7.3553
H 9.77488402949310 -2.67762897005541 8.60782
H 9.56390818462511 -5.07152232344038 7.61197
H 8.57362571853564 -4.40922963034677 6.48383
H 7.00726810821187 -3.62697584193620 8.59371
H 8.47056153228302 -4.41620370307199 9.45432
H 6.45160794892901 -5.86056919130057 9.38662
H 7.94895167166028 -6.55778173879325 8.6956
H 6.12165606892197 -7.12134287411035 7.17195
H 7.05935587333721 -5.88351603152842 6.45696
H 4.29664291624717 -5.66381936945118 8.0191
H 4.50757197667283 -5.50651708697873 6.28346
H 6.87083238458910 -7.09311708140982 3.66867
H 7.09141193335569 -7.58159273593229 1.99126
H 9.08657376088952 -7.21061807179960 4.14811
H 8.87246480570319 -8.60254908559959 3.00984
H 9.62478439609384 -5.81598310839525 2.06429
H 10.85143048592106 -7.05829229805720 2.42339
H 9.67267974367104 -8.40373017964604 0.53277
H 8.69382877566838 -6.97646365054869 0.303365
H 10.95053857932215 -5.73282583291080 -0.095124
H 11.76670869559655 -7.27872007621616 -0.381754
H 9.13819711049046 -6.32518769323966 -1.61769
H 10.72959590584853 -5.95007943501313 -2.35126
H 11.10250071823422 -8.59487721165672 -2.25931
H 9.39022295154136 -8.70498472093309 -1.83228
H 10.56458532822677 -8.23659228135314 -4.66024
H 9.42082177661211 -9.22232960618714 -4.02847
H 8.01583409293400 -7.50253835576670 -5.08692
H 7.76056942397555 -7.17595913974975 -3.43222
H 8.76461354234962 -5.18197983186056 -3.32455
H 9.85710105091086 -5.43173189145195 -4.57405
H 7.68937873628753 -5.14726496171383 -6.23717
H 6.87677921179883 -4.77548815529563 -4.68291
H 7.51774253579605 -2.75177384543040 -5.46709
H 8.91468101246792 -2.97895969759052 -4.41453
H 5.99611077974179 -4.82077001138750 4.81658
H 7.27942394840937 -3.54596877091200 3.23756
H 7.20437288273604 -0.16492324555554 5.7766
H 6.01340642820852 -1.61363098710306 7.45503
H 9.82095905054122 -2.24412880693312 -8.77599
H 10.25791368488634 -0.07047811697332 -9.50352
H 10.28511445002379 1.42067109095596 -5.50908
H 9.51069270653909 -0.88090983890383 -4.82714
H 7.98477496230342 -1.24495808557619 2.31482
H 10.86991671560467 2.28740988973058 -9.0293
H 12.02371950396407 -0.08401627081598 -4.97817
H 11.48427869538389 -2.45369158194516 -5.36828
H 15.44810294416325 -3.45953687313519 -5.042
H 16.09525464037957 -1.04625238454361 -4.69462
H 14.29128651167306 -4.62445035144741 -7.18803
H 14.17158338292937 -4.95313423242835 -8.83905
H 12.63103208744849 -2.82890268462727 -9.08703
H 12.90050401072968 -2.62935665730846 -7.34914
H 15.11514072919585 -2.14547565042983 -7.49265
H 15.39624927507535 -2.71534143462737 -9.07504
H 15.29244451034793 -0.44601666984853 -9.30529
H 13.63953874853913 -0.78895598025600 -9.77717
H 12.98661251500406 0.00365814925880 -7.52361
H 14.82684138000619 0.44460539412547 -7.13693
H 15.03462145842963 1.90962731689855 -8.87444
H 13.38880905151968 2.01882277813482 -9.42672
H 12.80313950632872 2.44743966568599 -6.84284
H 14.37551652305005 2.85896416546216 -6.68763
H 14.35533566276065 4.74469319746382 -8.21758
H 12.93600122105447 4.10548004966699 -9.03757
H 12.51927891885785 4.80451470109520 -6.14483
H 12.63656206168829 6.13878840014047 -7.34936
H 10.82096724174386 4.81828633043548 -8.63925
H 10.13417032105164 5.36560652658121 -7.05451
H 1.66620722028512 1.56488286913452 -6.42341
H 2.73849085384671 0.26535962834634 -5.6584
H 0.59881656400774 1.39193177337337 -4.4256
H 1.77022807364713 2.62410473668107 -4.20176
H 1.82438365829480 -0.29103161724828 -3.0774
H 3.22719342237599 0.79329580163318 -3.0476
H 0.43437326464484 1.64895869480877 -1.88252
H 1.28427071314346 0.63865142543654 -0.980125
H 2.58657093826371 3.23078169134692 -1.90272
H 1.43962995738338 3.05465837256021 -0.503327
H 4.12038072961938 1.44699000528611 -1.12631
H 3.13839057328267 1.17898373916367 0.248966
H 4.51739502268221 3.79374973463311 -0.1262
H 3.45619051848475 3.39526823834850 1.09538
H 5.06321193921634 1.14876309805615 1.32656
H 6.11216749522993 1.92985529520579 0.343973
H 5.58245894133935 3.85853322455991 2.51719
H 5.54727780182018 2.43823985973984 3.32056
H 8.07669885009443 3.37542303817938 1.93682
H 7.78181768193779 3.07873651961964 3.56395
H 9.27038222268013 1.15303874992768 2.35198
H 7.84915357412266 0.89672930220674 1.40959
H 6.89928407899217 5.00094293615417 -2.34169
H 4.99106139297064 3.46416387425050 -2.59425
H 6.32790567983474 2.52601746998185 -6.30577
H 8.16043864618363 4.00550029460323 -6.12754
H 4.08183212614841 2.11101011334973 -6.75926
H 3.27447697456330 3.29504083506631 -5.73023
H 11.35124675225471 -4.24263467182957 -5.88401
H 11.90986457115624 -5.82478524423013 -5.37355
H 12.48397820321831 -6.46101491592034 -7.69561
H 11.46702625670221 -5.14472510686543 -8.01907
C 8.50138985585796 0.60371886860854 -3.00832
C 7.11278918699491 0.02579291407974 -3.21068
C 7.04563960710732 -1.08017632312259 -2.13759
C 8.40767908897085 -1.46143500095820 -1.82601
C 9.20407532642920 -0.27947651646729 -2.14501
C 8.70901370867780 -2.61799800551925 -1.15403
C 7.64011562707679 -3.58524099567490 -0.624534
C 7.75643879492207 -4.06735207016242 0.653146
S 9.02996828610710 -3.32939461191331 1.59637
C 10.41935402421486 -3.50013127425126 0.434844
C 10.15563339628640 -3.02078493914792 -0.872818
C 11.69103127742167 -3.99056537443520 0.88766
C 12.74165786603301 -3.90222150180147 -0.034737
C 12.53918646088803 -3.42108399688367 -1.39014
C 11.24330829499205 -3.10092369684580 -1.81259
C 6.69976781226600 -4.14498646745028 -1.51974
C 5.97527881857551 -5.28066922690411 -1.11645
C 6.10005192211501 -5.73854762797670 0.165073
C 7.05794799406632 -5.17809169302784 1.08317
C 10.44819733946290 0.08742553102232 -1.5619
C 11.04899222707640 1.26476414689449 -2.11833
C 10.30829219758202 2.04395368873997 -3.0652
C 9.07450760662831 1.76172459196533 -3.42151
C 10.99250933620202 -0.28221851388680 -0.284218
O 12.26465836162419 1.68874102676158 -1.64791
O 10.90263642254345 3.21088061089748 -3.69984
C 6.44139877213995 -0.53501251483803 -0.838692
O 7.27511971535509 -5.62867682177099 2.38541
O 11.78035354972869 -4.39777194381968 2.21074
H 6.96320946914479 -0.38230853894405 -4.28192
H 6.32624814909025 0.77051977645522 -3.10421
H 6.51974668390891 -1.92489103617089 -2.5001
H 13.68714883856912 -4.22301502388076 0.225358
H 13.33226690796468 -3.25595602207337 -2.0574
H 11.15323536527441 -2.87747328214766 -2.89518
H 6.58599605376230 -3.77977943854448 -2.49592
H 5.27069408864727 -5.76056599084292 -1.83017
H 5.58730412337828 -6.65637766168136 0.461961
H 8.59829971973281 2.53917553153352 -4.01407
H 11.94269084877390 -0.70344857261329 -0.366949
H 11.10379908810016 0.62306668057453 0.34418
H 10.30804344317325 -1.05979729452991 0.097944
H 6.59208155053765 -1.08774757752012 0.0748581
H 5.41310798229019 -0.22253389194700 -0.954845
H 6.81013831951720 0.43259190938061 -0.676182
H 10.71831383562507 3.16757013024031 -6.14934
