# Supplementary material for: A light-fuelled nanoratchet shifts a coupled chemical equilibrium
Source: Nat Nanotechnol. 2021 Dec 16;17(2):159–65. doi: 10.1038/s41565-021-01021-z (PMC8956507; doi:10.1038/s41565-021-01021-z)
Supplement: Supplementary file 3 — Supplementary Data Set 2. Gaussian output and xyz files for computed structures. [file 41565_2021_1021_MOESM3_ESM.zip › +1-protonated-sampled-sturctures/SRR/1-H-opt_222.xyz]

260   0
energy: -42.787846941831 gnorm: -0.462072
C 13.40101230413401 -1.21685211997852 -2.55766
C 14.21511093870622 -2.43502769457459 -2.11217
C 14.25669006561384 0.13962946663356 -2.5357
O 13.99079696595578 0.92798282186815 -3.72935
C 12.02269265443367 -1.30272172714978 -6.11897
C 11.00310409749946 -0.15652458092530 -6.40033
O 9.61088838063426 -0.50248417653778 -6.46343
C 13.43681240669628 -1.22777573694907 -6.69657
C 12.53646606383374 -3.44553582871877 4.05123
C 12.97600473547586 -2.18186237322623 3.31428
C 11.83864850882021 -1.19320061612139 3.14317
C 11.37234005337960 -0.56911028235979 4.49361
C 10.01217329443710 0.21942359600245 4.40502
C 9.04558994944262 -0.06110352579671 5.64608
C 7.57574523809540 0.21044035065808 5.2249
C 6.94638011553513 -0.87453985251967 4.31023
C 5.46453981150656 -0.79308337706733 4.0071
C 4.83256934544005 -1.89122827802617 3.02417
C 5.47985523798724 -1.94117224954611 1.63696
C 5.22393984812386 -0.72911836740630 0.736256
O 5.42206752650004 0.49571369215511 1.41697
C 5.55411618781431 -5.18171946499345 5.12241
C 6.52364200185697 -5.30911584369516 6.34841
C 7.84756398095480 -5.60219281616296 5.85808
C 7.96689395155601 -6.79982241924618 4.84634
C 9.36688906016083 -6.81939941768843 4.21719
C 9.77833665209795 -7.98501257722836 3.1914
C 8.75591906197191 -8.28376495618372 2.1356
C 9.14340959886000 -9.41652654159303 1.20892
C 8.36632949400902 -9.57642573280624 -0.118655
C 9.09741664748110 -8.73163958363140 -1.25504
C 10.55608501506023 -9.23041570791511 -1.66342
C 10.80533044839893 -8.68623173836966 -3.05999
O 10.69698517677615 -7.27803351461731 -3.10004
C 6.74818392625157 1.01235173278816 1.39775
C 10.79989723697078 -6.58275344701206 -4.34192
C 7.71070898970020 0.72245195578545 0.423162
C 8.89436021027506 1.41733448107792 0.402678
C 9.18717473288523 2.35059302828873 1.37142
C 8.24993805699104 2.57194338911205 2.39528
C 7.02170976540840 2.04653340760817 2.29791
C 9.78376043875588 -6.60820374352044 -5.27754
C 9.81032861869570 -5.96784135021284 -6.45464
C 10.82286487269873 -5.13849773380108 -6.87708
C 11.88651703865849 -5.12517387803516 -5.87754
C 11.88838193477313 -5.82803623194831 -4.70336
C 10.45911008510949 3.06721797327816 1.33178
N 11.45854452792280 2.83216115223295 0.539499
C 11.03248841070126 -4.49573884852515 -8.08726
N 12.13402999445616 -3.77644718221956 -8.40028
C 12.87749021313334 1.78642157444689 -3.64
C 8.73611587429815 -0.07499556219735 -5.3999
C 11.99601785400382 1.76832227053212 -2.52874
C 10.98605343036056 2.75557568203465 -2.52641
C 10.74682872339228 3.70188347446404 -3.5793
C 11.55596416936280 3.66437945208516 -4.69183
C 12.61031461926350 2.69740040254522 -4.65851
O 9.51027048420489 4.43403542484542 -3.49735
C 7.63592724462946 3.78713224810471 -6.93516
C 8.57258223725690 4.40428985790543 -8.01614
C 9.63745380378181 3.35547250328773 -8.40264
C 9.22397968727385 2.33740056106394 -9.4915
C 10.43381601884003 1.49133697155105 -9.94418
C 10.03134012445062 0.44456972947490 -10.9298
C 9.46363733082099 -0.85321831962626 -10.4158
C 10.48560691784364 -1.80150102666756 -9.61623
C 11.23513185106188 -2.79769947004432 -10.455
C 12.46977173664535 -3.25149225589163 -9.75478
C 4.13225604432469 2.38607872145936 -1.71694
C 5.22298244035854 3.11732041572006 -0.869215
C 5.94823449139726 4.23867040027529 -1.71226
C 7.29975302470797 4.72450241360590 -1.1133
C 7.27721856437306 5.81620393421694 0.0325312
C 8.72283905028238 6.00525376222972 0.505294
C 9.66335914069843 6.44643308721235 -0.651853
C 11.04877621680262 6.99176760016401 -0.304342
C 11.91733400202708 6.01022978874244 0.566859
C 12.50979173163810 4.88333329208683 -0.218388
C 12.62511184210857 3.54516366597562 0.583284
C 7.40769467180584 -0.00091242942874 -5.61992
C 6.49420770503956 0.02434340411093 -4.58462
C 6.82588982770521 0.24674806115614 -3.26392
C 8.18093416421743 0.38026596615937 -3.03925
C 9.14205654128675 0.25039237302394 -4.07442
O 5.92335062148474 0.58697817702975 -2.22849
C 4.78423991249605 1.38706871654683 -2.67159
C 8.87898124031305 4.77682901362180 -4.72347
C 8.40861764926229 3.61206208673323 -5.54956
H 13.07757956161798 -1.32582514255510 -3.56996
H 14.09338155244980 -3.30606742671260 -2.81531
H 15.31943735712023 -2.13303892623670 -2.0948
H 13.97059013109722 -2.80854314932180 -1.09534
H 15.29428974503655 -0.11911067733036 -2.3932
H 14.01537931522608 0.83187952684975 -1.69193
H 11.62431948660702 -2.28239367549592 -6.49645
H 11.27936353344288 0.31186547183602 -7.39123
H 11.11292189261146 0.57396515016175 -5.57084
H 13.34649933366126 -1.17428837163307 -7.81527
H 14.02175403310328 -0.33482538147989 -6.31786
H 13.89902905008296 -2.09837696232210 -6.28628
H 12.30111242391172 -3.42055483445752 5.17437
H 13.27472152643782 -4.18363847528585 3.98954
H 13.37150086667807 -2.41147814287945 2.35415
H 13.85007517706163 -1.65605307160111 3.79163
H 11.01571052047496 -1.83325332999280 2.67465
H 12.05154786378157 -0.50813872746566 2.30927
H 12.10055560539254 0.03818552044441 4.95978
H 11.27953632345965 -1.30158399831079 5.30474
H 9.49939640117226 -0.09181195503819 3.49067
H 10.12398541832589 1.29477177137880 4.24373
H 9.52031893535166 0.44862055671343 6.46761
H 8.98730968523326 -1.12743837646258 5.96594
H 7.43439875467694 1.15256892251011 4.74967
H 7.02231442431812 0.28089768009812 6.1273
H 7.09901497117374 -1.83539898822690 4.81813
H 7.41808639182874 -0.95013601911121 3.37304
H 5.23489003036984 0.25169933792115 3.54471
H 4.92102981619405 -0.90150272573532 4.99007
H 3.75044306130037 -1.66267718205956 2.94437
H 4.96115459444078 -2.90039338749499 3.392
H 5.25782110168311 -2.86322665149126 1.06125
H 6.59791729154932 -2.05824017733741 1.74804
H 4.07859970637463 -0.69146978123398 0.471102
H 5.84863321049602 -0.76784246117126 -0.161885
H 4.68348719056601 -4.58167975949178 5.51492
H 5.12674789373518 -6.12520988896942 4.77471
H 6.40622018932535 -4.51430026982888 7.07469
H 6.19094903877302 -6.21276524655958 6.87949
H 8.29487332519979 -4.62342610718500 5.54308
H 8.49282033709221 -5.82513816914892 6.73079
H 7.83322623803034 -7.76409848032582 5.27547
H 7.24334697299211 -6.59115177087807 4.07775
H 9.46777329398032 -5.84624242312611 3.66914
H 10.11904568144807 -6.65108993520912 4.9995
H 10.77597878071084 -7.79033825271617 2.75155
H 9.90308278809627 -8.96318303306547 3.67091
H 7.75356020116347 -8.53060318296152 2.44083
H 8.48838554393218 -7.40726929046452 1.5152
H 10.19422342393509 -9.43180764502381 1.14803
H 9.03366063384294 -10.43011476974741 1.82512
H 8.27806272588297 -10.61869025469763 -0.454653
H 7.30966751976010 -9.23122415270129 -0.0469929
H 8.56955997182214 -8.77825137334015 -2.2464
H 9.22894198859092 -7.68081024661455 -0.896989
H 11.28692197860729 -8.86625542662368 -0.922777
H 10.53740458235302 -10.33089066037262 -1.63514
H 11.83115523622895 -8.97089536926869 -3.43863
H 10.13679080316694 -9.10712333452677 -3.73216
H 7.34157824609379 -0.01898230571858 -0.341786
H 9.59064366908393 1.22247565698670 -0.363785
H 8.48153750448801 3.38173642182740 3.11625
H 6.23227227918735 2.29271082711470 2.96218
H 8.91003815834062 -7.22470218279152 -5.06416
H 8.99413168392640 -6.10815246743665 -7.15093
H 12.74330551624221 -4.53479801392973 -6.16196
H 12.66497086263888 -5.80710129657617 -3.98127
H 10.54177141323962 3.91834863600037 1.98611
H 10.25359853489341 -4.46064261025575 -8.87683
H 11.93732304940481 1.00131153507465 -1.78672
H 10.41281960802437 2.87100695804611 -1.65363
H 11.36199042882055 4.35120227651897 -5.50924
H 13.26423694208748 2.58998982214898 -5.52124
H 7.14598585146395 2.83396919097394 -7.27048
H 6.76196377825632 4.49373936113346 -6.87028
H 7.89178126611933 4.65488664291976 -8.7937
H 9.15829018331578 5.24610890496768 -7.58812
H 10.50109344424309 3.94827803175215 -8.8022
H 10.04210325278341 2.76493057044205 -7.56795
H 8.43557094206075 1.68220820899563 -9.03127
H 8.67961312595544 2.83257869616811 -10.3441
H 11.34276882248769 1.99387809440076 -10.2657
H 10.95981100609034 0.90604922347531 -9.13048
H 9.28063308004968 0.86014012938096 -11.6591
H 10.89109550185073 0.19689946690016 -11.563
H 8.65100135337770 -0.62488414010286 -9.6742
H 9.09571880179078 -1.47803481539962 -11.183
H 11.27202362964532 -1.25299882183785 -9.13349
H 9.98526545324212 -2.27423643275629 -8.77611
H 10.61237281495347 -3.62906024807318 -10.7833
H 11.49361813082344 -2.21982860347870 -11.3762
H 13.22255472637179 -2.44773641366424 -9.72869
H 12.89217980157982 -4.16722712726608 -10.3279
H 3.58237839593805 3.12753059860746 -2.2904
H 3.47390607642757 1.87418590164209 -0.997917
H 6.02164902481105 2.38460715201303 -0.617886
H 4.79046211720707 3.53133627598392 0.0394145
H 6.18957749029138 3.71928502097482 -2.6567
H 5.30733442888814 5.03510379313853 -1.95336
H 7.79246352113362 3.78485133750872 -0.749373
H 8.04960385612078 4.98490354765964 -1.90726
H 6.98980318779156 6.68960402022094 -0.430449
H 6.79998526817173 5.52562394901646 0.923215
H 9.08859687261027 5.09235294441489 0.954521
H 8.62850613841051 6.81597156174561 1.2549
H 9.85952034073931 5.56080849511949 -1.24211
H 9.16398789364707 7.08974209815167 -1.31689
H 11.54724139493985 7.25050052226609 -1.23015
H 11.01562080332699 7.89536395952448 0.297917
H 12.66389384681292 6.64499846027132 1.04418
H 11.38455696531862 5.69758711318692 1.46392
H 11.83164099076266 4.68634258810027 -1.1121
H 13.50091650681603 5.23581854589241 -0.576178
H 12.82640238858202 3.76266946878601 1.60061
H 13.33067785197422 2.81279730155364 0.26233
H 7.21524805555303 0.08430208761221 -6.66507
H 5.46398683169092 -0.09222872795627 -4.83207
H 8.45008127413107 0.56003980042921 -2.02703
H 10.14869281187279 0.49757997977537 -3.7768
H 4.04765437887188 0.60077435076889 -3.0086
H 5.18097077492149 1.84599517955422 -3.57559
H 9.49080814605809 5.47656842094759 -5.26748
H 8.00671725921111 5.39235926856205 -4.4366
H 9.25992739078525 2.96578046676657 -5.6471
H 7.78713270700396 2.93324694157765 -4.9368
C 8.97481179936203 -3.43966246124686 -3.63353
C 7.76093924810592 -4.21680407982794 -3.97075
C 6.95935273266104 -4.37068970152894 -2.65508
C 7.95733075217276 -3.97790403727473 -1.50627
C 9.09314336317542 -3.31331730945896 -2.20931
C 8.10057838777073 -4.43564987123763 -0.234293
C 7.04110058467817 -5.08521457908544 0.594899
C 7.02731050644993 -4.54691484775922 1.87393
S 8.30496530779528 -3.49733326018095 2.62211
C 9.65119960341079 -4.18652165567589 1.75703
C 9.45089054714668 -4.62515250849154 0.443915
C 10.92586522923120 -4.20078746171553 2.36099
C 11.94772663054294 -4.71739976244501 1.5483
C 11.74293222227218 -5.17896129287901 0.293685
C 10.48223219334780 -5.17586339649433 -0.251778
C 6.06349026965353 -5.91205837657493 0.148305
C 5.15466032571388 -6.39437779107218 1.06586
C 5.08808270303415 -5.87925889367706 2.3726
C 6.05243908006554 -4.97615255277006 2.81132
C 10.06109275722327 -2.44638947740774 -1.76829
C 11.11517252213852 -1.93433386122089 -2.58305
C 11.00604187384000 -2.16089178705643 -3.98327
C 9.97373438937604 -2.94753932929689 -4.43446
C 10.12029013718453 -1.87298847767426 -0.444087
O 12.07047713550694 -1.12832886994536 -1.98769
O 12.11979844663440 -1.67617587921167 -4.69023
C 5.68826203603652 -3.53072601461953 -2.56216
O 5.94955348559585 -4.38046253711079 4.04374
O 11.22489462986963 -3.78706575385665 3.66784
H 8.11771386280531 -5.14197091530939 -4.35826
H 7.24124464195373 -3.64765667472599 -4.71941
H 6.56230292379651 -5.40950566711366 -2.54606
H 12.96343562621486 -4.59865305934675 1.90411
H 12.55445798230154 -5.60193557011359 -0.242897
H 10.31242625845009 -5.59607723516805 -1.2288
H 6.17323560310369 -6.33847102032149 -0.857432
H 4.58279295434365 -7.24267102227527 0.840155
H 4.20436464834291 -5.99630717316789 2.99118
H 9.86300146886080 -3.09750706659764 -5.5074
H 9.15144239025933 -1.98113943116048 0.0447968
H 10.96157689252858 -2.25453199539615 0.165676
H 10.36999998213813 -0.87046171643563 -0.488664
H 5.36148984391734 -3.47808086383189 -1.50642
H 4.80366477591220 -3.82026431819859 -3.17765
H 5.96022267100076 -2.44923788937871 -2.80716
H 12.98443749300564 -3.72826844711006 -7.87422
