# Supplementary material for: A light-fuelled nanoratchet shifts a coupled chemical equilibrium
Source: Nat Nanotechnol. 2021 Dec 16;17(2):159–65. doi: 10.1038/s41565-021-01021-z (PMC8956507; doi:10.1038/s41565-021-01021-z)
Supplement: Supplementary file 3 — Supplementary Data Set 2. Gaussian output and xyz files for computed structures. [file 41565_2021_1021_MOESM3_ESM.zip › +1-protonated-sampled-sturctures/SRR/1-H-opt_223.xyz]

260   0
energy: -42.774208644560 gnorm: -0.477351
C 11.35823061233883 1.39530732282707 -2.31893
C 12.14529207973301 2.66716970854220 -2.22823
C 11.27512929184495 0.77856421186520 -3.73305
O 12.50559992743185 0.84388806484307 -4.55078
C 7.99997736499318 2.79555997279940 -4.58431
C 6.63580614526039 3.20115818567265 -5.1383
O 5.65895198598984 2.16684692039100 -5.16022
C 9.04398158659089 3.79664734245062 -4.96926
C 12.75049786201803 -3.38577534178110 2.71656
C 13.18413370954887 -1.89909192549783 2.5379
C 12.67844978282910 -1.01603385476641 3.66838
C 11.31575227652582 -0.29690926859423 3.34663
C 10.07862930512969 -1.24794338304206 3.47625
C 9.95187618193150 -1.77104065975060 4.93996
C 8.53121790722075 -2.21950813801934 5.31178
C 7.95622455037668 -3.36653838001515 4.42118
C 6.53838835937133 -3.63852610637714 4.85674
C 5.60469432888840 -4.32679412367338 3.79534
C 5.28174500415672 -3.59340746835767 2.52386
C 4.36739550739194 -2.49285156418018 2.81014
O 4.95746509995392 -1.51428731919671 3.64206
C 7.84674960922727 -7.61129100883571 3.43391
C 8.93630389932587 -8.64275637458702 3.53232
C 9.81296712383488 -8.78075540267339 2.25761
C 10.82019462274445 -7.64170194339264 2.20543
C 11.39602605744001 -7.52688373476084 0.810896
C 12.60328455122512 -8.42225936394863 0.617776
C 13.50673201748933 -7.93631144349275 -0.572402
C 12.90155449549544 -8.09526244086975 -1.97466
C 12.87521234875192 -6.85501809758662 -2.8302
C 11.90913138840812 -6.89630009230952 -4.08983
C 10.46993981307545 -6.72977688625612 -3.72967
C 9.58216796809462 -6.83777959447378 -4.99508
O 10.08283111587689 -6.15356749026379 -6.16452
C 5.64225939414496 -0.51022287784900 2.94149
C 10.07275370685537 -4.73321172302230 -6.21659
C 5.84604446440782 -0.59842162478012 1.59671
C 6.71865028805881 0.29977540390688 1.0662
C 7.47348884889892 1.21692573504626 1.83071
C 7.26618885778982 1.25751661003764 3.21387
C 6.27914176947111 0.42827907059397 3.67976
C 9.38570542014981 -3.89067782313551 -5.26237
C 9.10574920402536 -2.59693882549611 -5.49952
C 9.60037633244742 -1.89856218826457 -6.61092
C 10.42032753932224 -2.73576588550383 -7.51883
C 10.55085087595386 -4.09357971019836 -7.3533
C 8.46789562454238 2.09729129062640 1.2936
N 9.40230114498693 2.74387063563677 1.82994
C 9.42864127978753 -0.53371028230847 -6.79502
N 9.89534753150593 0.02323339058995 -7.99308
C 13.20446969871122 -0.32843173816873 -4.59958
C 4.89671787315989 2.17992373446066 -3.99575
C 14.54777606435196 -0.38197254410469 -4.18347
C 15.28227073988933 -1.48527979671203 -4.22065
C 14.68761172768840 -2.69938632608743 -4.60664
C 13.40317590278775 -2.71521933834097 -5.13069
C 12.69745941584307 -1.52211508027498 -5.12502
O 15.31463675554052 -3.91708468853415 -4.38821
C 16.33714570055371 -3.65057350884751 -7.17016
C 16.25923186469777 -2.82720640223484 -8.43408
C 15.48520533636330 -1.56061474937611 -8.09977
C 15.33605679459416 -0.71342791831928 -9.36749
C 14.28343491025901 0.38759026548182 -9.18721
C 14.59840754710597 1.37048443624910 -8.02829
C 13.64717571145904 2.56274494252520 -7.90168
C 12.21986772519674 2.05323278316322 -7.61523
C 11.37213963433216 1.93892061353674 -8.79798
C 9.98245051916047 1.38471985529517 -8.3912
C 0.49370191058582 3.90450795691123 -0.0747809
C 1.32973366858502 4.92952365131558 0.761935
C 2.13196317648268 4.26413085938714 1.89046
C 3.24837545154375 5.19116653953474 2.35834
C 4.31589405056086 4.35754694115521 3.09009
C 5.34217512730134 5.29955853405651 3.54406
C 6.37897345815950 5.89642438239045 2.58093
C 7.56193986305471 5.04715035175302 2.02532
C 8.68145144172551 5.72744374574984 1.2146
C 9.38683861126360 4.69870122909759 0.31622
C 10.18702491020080 3.68520839218725 1.12656
C 3.74073389558680 1.28986706796819 -3.89991
C 2.90955066664046 1.28464881485838 -2.78168
C 3.21018713663806 2.10566286211374 -1.72099
C 4.46227972732988 2.70056225067592 -1.66085
C 5.22859268818340 2.81118130931522 -2.79828
O 2.24940235661717 2.14739275665537 -0.652484
C 1.28603821343127 3.10779910610376 -1.09009
C 15.04872337501853 -4.95586877213747 -5.35627
C 15.03140928142621 -4.37776870042602 -6.79887
H 11.86288346314810 0.58870078422049 -1.68735
H 13.14834543840248 2.53028820366326 -2.58804
H 11.63197885177371 3.43330486187281 -2.74088
H 12.26785777574029 3.04212147576601 -1.18377
H 10.45792922992256 1.13832143521057 -4.3256
H 11.01520331640726 -0.30968731698958 -3.72022
H 8.21353549207885 1.80347679781806 -5.06619
H 6.72804623469906 3.50791251798804 -6.21695
H 6.18554222706951 4.07438270305473 -4.67664
H 8.67564858614670 4.75080085529723 -4.60568
H 10.04719469718018 3.48292626897585 -4.54728
H 9.21586911134157 3.80206613344417 -6.10431
H 11.68980892239733 -3.58361047020424 2.99765
H 13.25073861509417 -3.98968909237188 3.46539
H 12.82576211860047 -1.47376429383153 1.59887
H 14.29852538460545 -1.87896374309584 2.43716
H 13.48311824902392 -0.38793235287071 3.99866
H 12.58778320460626 -1.63144964613515 4.53747
H 11.34511975203278 0.32660233233496 2.45555
H 11.20277229512322 0.32163970996047 4.17755
H 10.11505537826374 -1.98798957562243 2.74833
H 9.19495967926366 -0.68456336799356 3.26723
H 10.22049180138707 -1.03514331097091 5.75727
H 10.61223946773810 -2.59957721197617 5.10242
H 7.84756657771190 -1.31524828235412 5.35087
H 8.52837571172912 -2.44325663392200 6.37828
H 8.41536881820033 -4.31110413338224 4.58861
H 7.89489209916629 -3.07501258336023 3.3669
H 6.09795980135565 -2.69147716159870 5.23771
H 6.46719452023292 -4.31741472923953 5.73025
H 4.62013174367458 -4.65222982026930 4.17469
H 5.93459287020676 -5.32185278584579 3.4572
H 4.92255739386249 -4.35970969262674 1.80428
H 6.21642357821825 -3.26061579672631 2.05715
H 3.49407979543304 -2.93489154401015 3.38678
H 3.99913459660430 -2.01217080758853 1.86956
H 7.43277185409033 -7.31417194408398 4.39219
H 6.98146739034730 -7.88841419373122 2.85465
H 9.62702989005120 -8.41630718842018 4.36385
H 8.42261198097968 -9.52477924313214 3.6703
H 10.40772229513627 -9.64347625969894 2.32133
H 9.24001364004009 -8.91449392445608 1.38934
H 10.44159873798839 -6.70187410481337 2.47667
H 11.68872679473051 -7.77008999351817 2.85921
H 10.58633857601612 -7.65645437401239 0.0349178
H 11.64919072111504 -6.50825399096773 0.650783
H 13.23821432423204 -8.48424511177453 1.4952
H 12.20540486664822 -9.39410665664353 0.487927
H 13.55784460281022 -6.81483121298382 -0.391218
H 14.53657558287813 -8.32522287334491 -0.41197
H 13.49062472037930 -8.85969285175074 -2.56647
H 11.91559059405120 -8.43674286324066 -1.95564
H 12.42022346124853 -6.00604818088875 -2.25361
H 13.84298426992821 -6.45343579958816 -3.1938
H 12.18911359403048 -6.07222689864731 -4.76838
H 12.05953588750642 -7.77998222732280 -4.76234
H 10.12683235501938 -7.47807747590768 -3.04492
H 10.43345520641990 -5.71344560879440 -3.24977
H 9.48443452279305 -7.91873372934159 -5.26352
H 8.56638373653563 -6.47259474760053 -4.84116
H 5.38584961038516 -1.32250195101622 1.00374
H 6.90339838840672 0.32479913208796 -0.000622782
H 7.90862584559655 1.86359735542912 3.84629
H 6.11023735542082 0.40996581207396 4.74399
H 8.99788146491736 -4.53208905027955 -4.42344
H 8.61277133781213 -1.97585245671177 -4.66208
H 10.87966440161300 -2.25569193392426 -8.31948
H 11.03440079320548 -4.72749441525906 -8.06407
H 8.42246525416570 2.13875998896133 0.23364
H 9.24175525301317 0.12600775597078 -6.03944
H 14.98761450860355 0.54973083282622 -3.76589
H 16.32130206247360 -1.37973601973087 -4.19826
H 12.98096316096031 -3.68882329746785 -5.4434
H 11.71047337770186 -1.44872619980305 -5.5956
H 16.46849994396053 -2.98566382749567 -6.30285
H 17.15110675692035 -4.40989447400559 -7.15314
H 17.28863574912281 -2.58272221597507 -8.67504
H 15.81113714184720 -3.37404164780066 -9.33598
H 14.60315213541485 -1.85798416267691 -7.58046
H 16.00315982610855 -0.98806586816338 -7.30074
H 16.37225716796059 -0.39401378278978 -9.71138
H 15.11752376515269 -1.44267183167301 -10.1027
H 13.99818080084896 0.74864435171508 -10.1835
H 13.40455363137415 -0.15019471498908 -8.88777
H 14.42826145477394 0.78685430487067 -7.11142
H 15.69039545686997 1.65527492116016 -8.09852
H 14.07270813289215 3.21975655963669 -7.1065
H 13.53682583214407 3.24827544513591 -8.76501
H 12.18766925054608 1.12519496493892 -6.93321
H 11.77371807626997 2.82546200315486 -6.97498
H 11.21525119255033 2.84357887243992 -9.25817
H 11.90214172964268 1.37409487223885 -9.56465
H 9.27126197631814 1.54506067046924 -9.23693
H 9.59334136726539 1.99135907306099 -7.57426
H -0.27658246153730 4.47473690519071 -0.625874
H -0.14545207842676 3.19594830618728 0.492949
H 0.63587791737138 5.64794105170494 1.16046
H 2.01145635964092 5.37108471821049 -0.0291776
H 1.46361822831639 4.10597732613436 2.73801
H 2.60782121210487 3.33096970092513 1.53513
H 3.73449839988659 5.50525829423952 1.44845
H 2.85421667668897 6.11702185734719 2.91745
H 3.82706469951539 3.83395760079639 3.94338
H 4.68569511900428 3.53198469912584 2.45522
H 5.81168289662460 4.92660445668580 4.49715
H 4.73098906357385 6.17780571019193 3.90717
H 5.84565524446106 6.37830679917221 1.72184
H 6.86290302511163 6.78586331736490 2.98125
H 8.09406495682864 4.59988738243570 2.94597
H 7.04378604387023 4.25056733765697 1.46519
H 8.40660812664733 6.62180794823459 0.595637
H 9.42454157157709 6.29671666456211 1.85506
H 8.62978466068288 4.20560741094820 -0.24176
H 9.97730425384763 5.17172661126493 -0.481127
H 10.87084942381073 4.15131318020754 1.91908
H 10.94023803074811 3.06682400359755 0.536226
H 3.64190674992469 0.57338088125544 -4.78515
H 2.05932375492438 0.62237179837814 -2.72787
H 4.79421391373136 3.39843023196237 -0.865361
H 6.21327612176279 3.27032833937090 -2.7194
H 0.60709234401709 2.51886222906481 -1.64315
H 1.81672121704496 3.83850178236509 -1.76965
H 14.08194971537458 -5.42179657066322 -5.24969
H 15.89654235838549 -5.66711528937485 -5.16785
H 14.93287300196283 -5.13538932938333 -7.55433
H 14.18828983450606 -3.69764834081490 -6.88996
C 7.11303125846934 -1.02137310533433 -2.87226
C 6.03636156017059 -1.99233397975722 -3.08332
C 6.43881805030306 -3.16313736567471 -2.17095
C 7.92075589433728 -2.83386848702212 -1.72629
C 8.12310273049625 -1.46612781653793 -2.03187
C 8.77057106863030 -3.83575991351358 -1.20885
C 8.18659973169711 -5.06426335295004 -0.587234
C 8.65318757381941 -5.30298300507073 0.733253
S 9.66618677619090 -4.13984373373822 1.54573
C 10.79363602851824 -3.84902983808382 0.268669
C 10.19582083054268 -3.59606741212662 -1.01962
C 12.22265187422214 -3.76979071228103 0.396264
C 12.96500766208620 -3.18827157298307 -0.665049
C 12.33722013196610 -2.95082790981092 -1.81799
C 11.04047107269793 -3.15047487028348 -2.02478
C 7.57838370785644 -6.04044715217279 -1.37437
C 7.03264801649214 -7.10716884219058 -0.697164
C 7.24477606122937 -7.26052636287062 0.671697
C 8.08323536618349 -6.44929287541202 1.43095
C 9.02700819684850 -0.54703528511090 -1.40023
C 9.09769050593106 0.71092176768626 -2.00797
C 7.96229874891327 1.25405701716262 -2.75102
C 7.02703859162243 0.33530660115163 -3.18627
C 10.00833484162694 -0.79734454539707 -0.255854
O 10.12461648800827 1.62189079751088 -1.63598
O 8.03892749432449 2.62243836881223 -3.12401
C 5.49764785876167 -3.36992545998847 -1.01448
O 8.42640346076654 -6.43740158813363 2.80509
O 12.98425115857594 -4.10203824636027 1.54907
H 6.02314451694996 -2.26562606494223 -4.12457
H 5.04491602284393 -1.57935263937420 -2.70822
H 6.59761970166686 -4.05349988683931 -2.82083
H 14.01785093016048 -3.00853430359406 -0.552562
H 12.99225649668790 -2.52254825363235 -2.60214
H 10.53125253111039 -3.01142839397019 -2.99585
H 7.56685704499846 -5.94448886395553 -2.40865
H 6.62554136196467 -7.83334728048438 -1.35251
H 6.67876352372022 -8.08920807426164 1.11101
H 6.25662920211264 0.53126650197786 -4.00835
H 9.61732504779926 -1.56413816312140 0.370655
H 10.92730899939803 -1.26353151771002 -0.666533
H 10.12476493575259 0.09568680145393 0.391511
H 4.50972265862776 -3.75955894073628 -1.35076
H 5.27323471625086 -2.43667698566218 -0.478844
H 5.91223341471809 -4.17642275795134 -0.384176
H 9.96484118072727 -0.59483871497187 -8.86061
