# Supplementary material for: A light-fuelled nanoratchet shifts a coupled chemical equilibrium
Source: Nat Nanotechnol. 2021 Dec 16;17(2):159–65. doi: 10.1038/s41565-021-01021-z (PMC8956507; doi:10.1038/s41565-021-01021-z)
Supplement: Supplementary file 3 — Supplementary Data Set 2. Gaussian output and xyz files for computed structures. [file 41565_2021_1021_MOESM3_ESM.zip › +1-protonated-sampled-sturctures/SRR/1-H-opt_224.xyz]

260   0
energy: -42.780797632984 gnorm: -0.452998
C 10.98264767470805 1.46568803784224 -2.61557
C 11.80875485731372 2.74549304533191 -2.36083
C 10.91465588945776 1.17878685135765 -4.16545
O 12.14014422962467 1.13444403176126 -4.78279
C 7.23583521174044 2.69160970712259 -5.20674
C 5.94733118438498 3.29613069745473 -4.60783
O 5.10706651023468 2.32392933055545 -4.02938
C 7.95905075607707 3.70131705095846 -6.07882
C 13.33484961138986 -3.39159594394275 2.35816
C 13.01894429886057 -1.92045090791130 2.42466
C 12.12583273011613 -1.57703692411145 3.55914
C 10.61873734672996 -1.85130773081035 3.28167
C 9.84653971328203 -1.59591422516865 4.57013
C 9.89099587132817 -2.91313547733621 5.51445
C 8.50438755075068 -3.46664722355198 5.7091
C 8.02759046042176 -4.14938099186302 4.39105
C 6.53480492372182 -4.49278496268269 4.40709
C 6.06318836890522 -4.97740257750078 3.02719
C 5.82399765049437 -3.97793595139655 1.92314
C 4.87418484987528 -2.90886658890887 2.35592
O 5.38729517961838 -2.15267620135469 3.45793
C 8.09108828722082 -7.99355062926419 3.20596
C 8.93113043395838 -8.33088086182041 4.49387
C 10.23302624115111 -9.00753430351537 4.35088
C 11.33808635440799 -8.23070809721083 3.71461
C 11.20040429822887 -8.31258760261776 2.17434
C 12.45975458824370 -7.58748684298784 1.45079
C 11.95290788793037 -6.98837552193536 0.0961905
C 11.68296651526202 -8.14483304003416 -0.820196
C 10.99841109137215 -7.64620250318678 -2.222
C 11.63251554942912 -6.35806452639311 -2.82059
C 11.46892650346757 -6.30128658897921 -4.30338
C 10.07800622765382 -5.96480945293256 -4.67391
O 9.91921809588066 -5.80523587852635 -6.08354
C 6.24535401264539 -1.10890559582274 3.05899
C 9.54933483039290 -4.59454565610836 -6.60682
C 6.61203524631212 -0.84213041215261 1.73509
C 7.32517762222372 0.29443355981696 1.45051
C 7.84547111760845 1.15067123055701 2.42427
C 7.35582088741534 0.96489745775710 3.74438
C 6.55418757707338 -0.11155731285220 4.01636
C 8.65038900205161 -3.72419459730766 -5.93014
C 8.42595654367460 -2.40165459270407 -6.33052
C 9.10336170607271 -1.94680211869395 -7.48643
C 9.83757361706632 -2.88000195814466 -8.28738
C 10.10107297750739 -4.14930762033656 -7.80464
C 8.63818193831500 2.25694803193602 2.01568
N 9.11401367681542 2.40605265880986 0.809305
C 8.85931968088592 -0.62941746089970 -7.95156
N 9.09660791939217 -0.21354968295067 -9.25234
C 12.87023825677951 -0.04216078120799 -4.47851
C 4.90578973894624 2.16682309480098 -2.66031
C 13.93523826640779 -0.06749760782574 -3.56417
C 14.72341995015787 -1.21322549492381 -3.33601
C 14.29888082284947 -2.38912230528920 -3.95086
C 13.22719963984575 -2.42896946257299 -4.92454
C 12.53858593062676 -1.24727066224463 -5.05755
O 14.98383532555844 -3.55319687781029 -3.54618
C 16.67487972653884 -2.81728298476042 -5.7017
C 17.27071875703849 -2.25275028770271 -7.02714
C 16.21513934789925 -1.57487864881635 -7.9902
C 15.28323612696407 -0.63788433526692 -7.22712
C 14.34474276970285 0.13966716421346 -8.21402
C 13.60429645262198 1.23443491674429 -7.45846
C 12.60748826287481 2.07064298437459 -8.25362
C 11.53381055692973 1.21514050251276 -8.85773
C 10.26393424418538 1.99079799769897 -9.10081
C 9.09148819016862 1.21328153460356 -9.67621
C 4.13368537500752 4.04918043113830 2.57062
C 4.50263978805398 4.95165777401801 1.33971
C 3.43619730608929 6.15224410399380 1.16751
C 3.70287346142689 6.78587872162917 -0.237832
C 5.15618750746275 7.30502756065756 -0.532699
C 5.79886980549281 6.37977023479310 -1.55112
C 7.23041662132370 6.80250883266252 -1.83893
C 8.16020370716813 6.44788354500282 -0.584598
C 8.77814629085459 5.03243374037388 -0.613777
C 9.44006393923008 4.71343698661484 0.716665
C 10.05061923358910 3.39317534928641 0.615815
C 5.87416655265885 2.20811226261512 -1.67151
C 5.59359608724272 2.00227929598170 -0.322237
C 4.23604984287967 1.87228030685275 0.0852851
C 3.28530915402371 2.05734852022596 -0.884572
C 3.58941506841772 2.15679565590136 -2.25785
O 3.93954233132332 1.81424591420509 1.53644
C 4.71990772125503 2.65288686982721 2.37965
C 15.14694970257201 -4.51242825792209 -4.59676
C 15.59267445795769 -3.92481008787052 -5.91664
H 11.44030246359823 0.58862983878173 -2.02582
H 12.12873073160109 2.94299628976974 -1.30499
H 12.77136075537627 2.87843966856624 -2.90933
H 11.29267936717504 3.62726444789205 -2.67919
H 10.32633307347390 2.01302064044902 -4.54018
H 10.30815169462235 0.22908233642890 -4.32352
H 7.03315815988585 1.88398413608521 -5.90252
H 5.38864625101268 3.71197601432861 -5.47684
H 6.17882328337495 4.05461916513337 -3.89858
H 7.30310722526624 4.29652163141530 -6.75766
H 8.49273822625558 4.39955050765382 -5.39394
H 8.72861138671135 3.26774034337440 -6.64719
H 13.52856896268952 -3.80309474273103 3.34713
H 14.23062317063450 -3.58556664052391 1.75086
H 12.43827494529083 -1.69731179291741 1.54183
H 13.97713175463684 -1.43898338240040 2.33471
H 12.33281404003438 -0.47505673426711 3.79536
H 12.65100394117274 -2.08688427788933 4.44274
H 10.39471849290934 -2.80060682955991 2.79996
H 10.35806011493347 -1.11301576580115 2.48091
H 8.76583022772105 -1.35970497410405 4.24512
H 10.09173396496037 -0.69353691686821 5.13572
H 10.37126560095491 -2.65364106198857 6.43724
H 10.45086954737102 -3.76904719062949 5.1663
H 7.80769161235785 -2.65229495062587 5.94178
H 8.42851385701898 -4.13665468473283 6.53963
H 8.65622220551243 -5.00050779855348 4.14258
H 8.19158587892402 -3.40446433658994 3.59438
H 5.93029958451416 -3.64482579707612 4.71897
H 6.25223372217672 -5.14586127958042 5.22465
H 5.11514345402618 -5.58061805568191 3.21371
H 6.61641514140972 -5.76365890438965 2.71074
H 5.36413414293567 -4.47540292639325 1.07754
H 6.87605907899668 -3.58799797724355 1.56109
H 3.89893797591358 -3.42097854199228 2.54002
H 4.76252301671694 -2.16492694605036 1.5211
H 7.02023495923285 -7.86955582977550 3.33897
H 8.23993402032018 -8.75225412868293 2.49207
H 9.04627839778170 -7.48218189021743 5.18093
H 8.15648207215300 -9.00809879282407 5.07551
H 10.54796346406169 -9.52671513648515 5.21981
H 10.00568916078231 -9.88194520012939 3.79363
H 11.34459954730733 -7.18814418795091 4.02519
H 12.33618077374992 -8.65803729137980 3.88988
H 11.09591952549747 -9.38203514564278 1.86718
H 10.25660212858226 -7.87062278358370 1.92255
H 12.89056040951362 -6.85937933017660 2.14591
H 13.20032095915886 -8.36899450540758 1.21682
H 10.95915722062531 -6.47772113489202 0.294636
H 12.67163936254752 -6.28963823378442 -0.308128
H 12.69721031488602 -8.63949712256885 -1.00748
H 11.06380567204747 -8.89444307819485 -0.2782
H 11.08356401590812 -8.45636859038222 -2.86385
H 9.91952914559830 -7.43642893812015 -2.13411
H 11.18716110348716 -5.53131275950317 -2.31881
H 12.73088587391632 -6.36266516153938 -2.59556
H 12.18644325271511 -5.60463318694506 -4.70041
H 11.72163251489411 -7.27303630751561 -4.64358
H 9.31541509094904 -6.72138178795127 -4.43689
H 9.80886231292060 -4.99222925767289 -4.07631
H 6.35520069108221 -1.53601475427529 0.966987
H 7.53559059617877 0.39981949201089 0.416703
H 7.60974140569045 1.64323356271020 4.56643
H 6.12597850503333 -0.29128540850227 5.00701
H 8.13230373722599 -3.95121498312324 -5.00531
H 7.66701105913759 -1.78975687507308 -5.80109
H 10.22987893138610 -2.57807624694324 -9.23278
H 10.70132573431581 -4.79601813149405 -8.31983
H 9.12530357755541 2.77709901243316 2.8673
H 8.68397850486653 0.15718430077066 -7.20257
H 14.40371845828977 0.84552513901733 -3.341
H 15.40770551488879 -1.18914040041410 -2.48841
H 13.06414199274259 -3.26620573877058 -5.55156
H 11.77131594363451 -1.28811752309034 -5.82162
H 16.43879031847255 -1.85375901447717 -5.14551
H 17.45286317101635 -3.26850264953808 -5.12635
H 17.96529434616944 -1.42904721305793 -6.7546
H 17.56305138228343 -3.04872735732957 -7.73157
H 16.72497397370927 -1.08083841292274 -8.78818
H 15.60448458030953 -2.37044532910759 -8.55549
H 14.60589314097977 -1.12697779142243 -6.46933
H 15.99169931644314 -0.05821675723886 -6.69529
H 14.98303235286286 0.65860954029540 -8.9403
H 13.63297434186557 -0.58995836829630 -8.64923
H 13.11044868717632 0.90866763264328 -6.49363
H 14.37858742524717 1.89711718875093 -7.00206
H 12.10588460687853 2.73711440070888 -7.51147
H 13.13604506492854 2.66161424034088 -9.04402
H 11.96299694979579 0.76238687690818 -9.74589
H 11.33516199262569 0.35042892542932 -8.17727
H 9.75180990059945 2.52083731090737 -8.20908
H 10.50415619893688 2.83550741691508 -9.77286
H 9.17621909284568 1.38638350326134 -10.7732
H 8.18056334088402 1.64356732686283 -9.41147
H 2.98810928845508 4.07149127338183 2.45689
H 4.26775649131523 4.59288011456428 3.50304
H 4.50660607691412 4.36411274140162 0.432391
H 5.54899570902783 5.37680344821306 1.46541
H 2.44268587641243 5.85208430906810 1.33065
H 3.59683778909022 6.94855463205811 1.88321
H 3.32399112417366 6.01288641803560 -0.952148
H 3.00856127502073 7.62281936376127 -0.405447
H 5.16614472146933 8.39087603789256 -0.863705
H 5.73311858148473 7.23476966039900 0.402027
H 5.07983780267582 6.26939735453683 -2.40079
H 5.92477840875805 5.37512183164038 -1.07938
H 7.63624001195766 6.39531771348559 -2.76373
H 7.20861665595218 7.89306855004702 -1.91559
H 9.00488511444527 7.17727468286218 -0.504383
H 7.61857993183777 6.55218106760615 0.409311
H 8.05669905611047 4.29167925841924 -0.980318
H 9.47325693472418 5.05412453702945 -1.42513
H 10.20586828325453 5.46887829461169 0.975383
H 8.59648235049803 4.71169163020975 1.49076
H 10.85303750483861 3.22211010285691 1.35012
H 10.55435373027417 3.39077288443593 -0.342552
H 6.87424118151169 2.22060547226973 -2.06002
H 6.35697323760554 1.97811342200371 0.452061
H 2.28447140928210 2.15714774952200 -0.53942
H 2.80172969484927 2.15450381613627 -3.00671
H 5.70857065329810 2.89013517018956 1.9287
H 4.84738314339524 2.19264111133749 3.32978
H 14.22088373375763 -5.01322357382122 -4.66569
H 15.76504180461314 -5.30350659501675 -4.3382
H 15.86887077391265 -4.63099999890960 -6.69379
H 14.73758834617602 -3.43515933348914 -6.41391
C 6.90309670676709 -1.23251091106433 -3.38975
C 5.90822111038750 -2.25774714887810 -3.63693
C 6.18279666102577 -3.36788582460083 -2.59542
C 7.54178790742088 -2.95756972098060 -1.92482
C 7.75659445798207 -1.55166766082390 -2.35509
C 8.41321269782474 -3.87647049571007 -1.27657
C 7.91772684375082 -5.17813160656711 -0.701756
C 8.41169464649484 -5.49209454922224 0.577904
S 9.41596804103024 -4.34275734801287 1.50262
C 10.41470392658482 -3.79726673890936 0.234952
C 9.87593964751838 -3.60215664956903 -1.01158
C 11.82330303279661 -3.67020797076603 0.50885
C 12.65199012589472 -3.24431018861867 -0.550534
C 12.09583506874286 -3.06199268846130 -1.80155
C 10.75101180163649 -3.26357702091661 -2.0705
C 7.23123628131494 -6.18955745682760 -1.32687
C 6.79694850021130 -7.32459112302149 -0.68961
C 7.17416765213780 -7.57218253678764 0.60591
C 8.06979397338034 -6.70580028038406 1.23004
C 8.60710101473815 -0.53877043348007 -1.84019
C 8.64489576147264 0.67240829409342 -2.52641
C 7.89058890837503 0.85552656621115 -3.71087
C 6.99466816361174 -0.08900307360021 -4.1184
C 9.38265740301580 -0.68757245469448 -0.670172
O 9.64487817311107 1.66522250189517 -2.0921
O 8.11166129752765 2.15164832046574 -4.21261
C 4.94553224592710 -3.51963969200596 -1.69043
O 8.49457692838401 -6.77971632620676 2.58407
O 12.23292161492378 -4.10427631357223 1.77377
H 5.92076535157287 -2.59977406045815 -4.73391
H 4.87380788915393 -1.84277875721557 -3.40563
H 6.24972314540460 -4.31893608521192 -3.20696
H 13.76068627893163 -3.31347203220741 -0.490789
H 12.72227406077889 -2.69239505601493 -2.60012
H 10.32459733717689 -3.02918899581001 -2.9903
H 6.93766576457495 -6.01130290179791 -2.40291
H 6.19790859611890 -8.10253830308684 -1.191
H 6.74498351870822 -8.45991375667495 1.15094
H 6.22113495956389 0.13196822537256 -4.91011
H 8.99058094212626 -1.43143501865959 0.00813144
H 10.37016245945890 -0.99977233752659 -0.84409
H 9.39794224059846 0.23812119132698 -0.0112817
H 4.06730708715145 -3.05097900816224 -2.12111
H 5.08858506825112 -3.05704513065584 -0.714917
H 4.68463350709530 -4.55998414032733 -1.4405
H 9.22760794489263 -0.81238117012454 -10.0701
