# Supplementary material for: A light-fuelled nanoratchet shifts a coupled chemical equilibrium
Source: Nat Nanotechnol. 2021 Dec 16;17(2):159–65. doi: 10.1038/s41565-021-01021-z (PMC8956507; doi:10.1038/s41565-021-01021-z)
Supplement: Supplementary file 3 — Supplementary Data Set 2. Gaussian output and xyz files for computed structures. [file 41565_2021_1021_MOESM3_ESM.zip › +1-protonated-sampled-sturctures/SRR/1-H-opt_225.xyz]

260   0
energy: -42.775194326144 gnorm: -0.483378
C 13.55505649457031 -0.71759342779038 -3.01505
C 14.53652172155509 -0.77002213029278 -1.86487
C 13.74762896348489 0.47797284872505 -3.89182
O 13.61667254448703 1.62629005993477 -3.13764
C 11.34333670407025 -1.04023125920915 -6.60161
C 10.05206795629020 -0.16568361321380 -6.68618
O 8.74449382278395 -0.83688651960784 -6.78364
C 12.41237782887816 -0.54647764974148 -7.49375
C 12.05238218105103 -2.63241038700397 4.49105
C 11.59025414297810 -1.53955395240946 5.53589
C 10.38869919999085 -0.80631459029985 4.85774
C 9.70518531608024 0.18433400572696 5.78576
C 8.26556044833255 0.56625347609409 5.59852
C 7.23338008959509 -0.36008014238917 6.34475
C 5.78751135048737 -0.30584821903681 5.61478
C 5.56238839306251 -1.31056203865672 4.53296
C 4.21371197515218 -1.10090049504622 3.86306
C 3.96745594718393 -2.23310460926248 2.84335
C 4.94591470485422 -2.26879508597675 1.74707
C 4.82746465526439 -0.99702229866256 0.922451
O 5.02797332298091 0.28507202920255 1.65609
C 5.98384235107050 -5.51797473106600 4.81498
C 6.91889612924810 -5.01194802516209 5.86569
C 8.41802228167743 -5.04799993417314 5.48968
C 8.93602734704419 -6.45903618020138 5.13745
C 10.26856424044325 -6.37833013533494 4.27293
C 10.96242391080056 -7.69510934209689 3.96403
C 10.41757895764152 -8.51863172650333 2.82704
C 10.94356066547012 -8.15255175463666 1.44545
C 10.19272796215436 -8.80362927280830 0.253536
C 10.46526543320482 -8.17315874536031 -1.10026
C 11.83834322256427 -8.47102791796482 -1.75341
C 11.86745092374542 -7.97271180149948 -3.17398
O 12.06423710945279 -6.49812933164873 -3.24527
C 6.33510259909535 0.67363074175100 1.81162
C 11.76503410869078 -5.98218394466343 -4.52485
C 7.48613346914355 -0.17040996963247 1.70069
C 8.73560960382131 0.27991541994808 1.96758
C 8.94854415149852 1.60946114157569 2.23574
C 7.86634171535836 2.48337647353018 2.3781
C 6.59009894495903 1.98267812523295 2.30822
C 12.46687071057073 -4.83739812219134 -4.96846
C 12.28091028152581 -4.42666736617802 -6.26472
C 11.27301577409452 -4.98733254965872 -7.09624
C 10.51579920718597 -6.11057338287270 -6.6292
C 10.79951378011780 -6.61081025648989 -5.3649
C 10.30635056049099 2.18170581372201 2.55477
N 11.34059262644420 1.44579158204947 2.52232
C 10.95637756705550 -4.38062404632483 -8.31872
N 9.89980650881013 -4.68133068701861 -9.08201
C 12.50693245698531 2.37047136500313 -3.56369
C 7.90891355585809 -0.12739301005928 -5.90467
C 11.13678896987515 1.90593704114057 -3.42842
C 10.17428522121682 2.70690903134266 -3.93211
C 10.40030171457247 3.95571342849333 -4.55738
C 11.71647622874438 4.32805062782701 -4.73232
C 12.74865105531754 3.55651242668551 -4.20686
O 9.49911206635698 4.93165841622185 -5.04932
C 6.90029237093379 4.37418496968194 -7.8488
C 7.05081887959254 4.27825351185980 -9.36606
C 8.05794732360628 3.13958303045775 -9.81614
C 7.58777119165998 2.22893513346187 -10.9493
C 6.69657429128541 1.06382503642296 -10.6595
C 7.51368461325999 -0.03478901323164 -9.89153
C 6.73662399523659 -1.35174525326570 -9.86629
C 7.72179160662114 -2.49955274475038 -9.47816
C 9.03580446712860 -2.73365501011997 -10.2977
C 9.50560745888667 -4.17305907894817 -10.4303
C 7.00662552290907 2.05933416441621 -1.20952
C 7.26136709223145 3.54556632280259 -1.43959
C 8.53735337221711 4.05133502469975 -0.647386
C 9.17528863134710 5.25231927759794 -1.3844
C 9.97033319451779 6.16314960910645 -0.482099
C 11.26177048231891 5.38553478676850 0.0988128
C 11.98231805526424 4.64073755249953 -0.955237
C 13.31115194181267 3.96683010378958 -0.401414
C 12.88200628949468 2.85180369087723 0.519781
C 12.99329730152543 3.17253592701517 2.03863
C 12.58318396905051 1.97265989828732 2.86967
C 6.82433710176657 0.74755934319190 -6.37849
C 6.09047982147198 1.47527733346657 -5.43423
C 6.35556267588123 1.22956658944339 -4.09845
C 7.22503060920884 0.22730528088576 -3.66954
C 8.05877616443166 -0.42637854351080 -4.55172
O 5.51186687237623 2.05843556194486 -3.19276
C 5.61907599032819 1.72564414183201 -1.80939
C 8.33416625291095 4.44114657985572 -5.72193
C 8.21756325151203 4.76354191681411 -7.177
H 13.54978414281399 -1.63532694488826 -3.57567
H 14.47479766831412 -1.66909331760009 -1.31285
H 15.54650610259180 -0.73445288608886 -2.23054
H 14.35153221126700 0.14319295999523 -1.32969
H 13.12991212611309 0.38170892715521 -4.78241
H 14.80940747662821 0.62684331690617 -4.24142
H 11.03276075982408 -2.06683168895731 -6.91511
H 10.12991590302564 0.47240115342875 -7.54563
H 10.05530454067195 0.55521197150921 -5.85984
H 13.42796342873564 -0.76790553977593 -7.15137
H 12.15494557236345 -0.67365204928260 -8.59892
H 12.37825815464877 0.56608233073591 -7.37468
H 12.64557493155974 -3.40944259119247 4.96628
H 12.69714592967097 -2.20577353345980 3.68674
H 12.41695888137203 -0.85579201462645 5.8589
H 11.22013451978301 -2.08482209211182 6.41389
H 9.77038774303789 -1.53804514467514 4.37857
H 10.87367075821029 -0.38274129178611 3.94581
H 10.29288375173251 1.03435914585389 5.62258
H 9.88221159290656 -0.06243108017818 6.86688
H 8.10601729214575 0.70004123501416 4.53076
H 8.11733512510662 1.49248009425642 6.11745
H 7.25484868447571 -0.09517002128360 7.39421
H 7.60677852100863 -1.41111114610435 6.45198
H 5.74720575683524 0.69147885959610 5.22851
H 5.04859035998090 -0.39286402873953 6.45016
H 5.69299483107472 -2.33327892300786 4.99821
H 6.34313657893655 -1.25270091845806 3.76976
H 4.20770795775718 -0.09185842157946 3.43879
H 3.36222223947504 -1.20106646102959 4.57977
H 3.06949049021715 -2.07224834812972 2.31266
H 3.82536663107978 -3.15141753444733 3.50765
H 4.57944762707672 -3.07154457350939 1.06359
H 5.99580956749680 -2.51127346047550 1.99512
H 3.82654346501133 -0.79737400162732 0.446978
H 5.56467314113812 -0.98392338277713 0.154919
H 4.93445929565237 -5.40961674054188 5.13671
H 6.16769106701652 -6.56405461861049 4.56261
H 6.67594078958601 -3.98111528068387 6.20604
H 6.71338548498209 -5.63915700710739 6.69372
H 8.51469852124151 -4.31251084395886 4.64035
H 9.06613824385966 -4.54433502824042 6.26142
H 9.30210366798522 -6.93549743053004 6.10195
H 8.16772551211035 -7.04886123091156 4.67231
H 10.07704990773940 -5.97178044518785 3.33046
H 11.07342202782281 -5.75810978344566 4.79012
H 12.03958002074805 -7.52671044051458 3.71068
H 11.03539789923448 -8.38663358636952 4.79534
H 10.66986712730990 -9.58223186190149 3.09404
H 9.35561284421327 -8.46992721848188 2.84477
H 10.84173865955301 -7.05177187177426 1.35229
H 12.06312259738892 -8.33354806540987 1.28901
H 10.30478423406319 -9.88915391015176 0.266248
H 9.10561361011226 -8.71693777248020 0.493351
H 9.72868763766447 -8.70095028234625 -1.81654
H 10.35128186541511 -7.05979325332789 -1.06899
H 12.59684755471505 -7.99454226905930 -1.1849
H 11.91957671541537 -9.55057363336338 -1.75038
H 12.77510011105739 -8.36865884876501 -3.64737
H 11.04833532410427 -8.26694190919518 -3.78318
H 7.42146769198992 -1.22763162558846 1.59612
H 9.66444187287765 -0.33834800903824 1.68546
H 7.96635057424830 3.49188466261527 2.73378
H 5.79693004963118 2.67178610113555 2.51391
H 13.16126223224155 -4.32967195627190 -4.25333
H 12.77373062480069 -3.45473157142897 -6.59246
H 9.64217599762581 -6.52532794544514 -7.0645
H 9.89213001833485 -7.00098151813626 -4.84602
H 10.30812663127534 3.17072289355179 2.81655
H 11.50065612493129 -3.52278187272244 -8.58607
H 10.93069398041564 0.94103353311383 -2.91424
H 9.16284359650199 2.34680735136936 -3.82723
H 11.91575092207027 5.11095004012402 -5.5103
H 13.83858603527749 3.77122940133612 -4.4372
H 6.49585786043672 3.43676180489048 -7.43117
H 6.21526463702469 5.16815509420483 -7.42023
H 5.99179499227851 4.11770846008258 -9.69365
H 7.41758685154144 5.31740406170553 -9.66698
H 8.95578304403466 3.65462522954913 -10.1053
H 8.20038963061651 2.52369521302044 -8.91963
H 7.05757604268566 2.94677123258086 -11.6699
H 8.48345000962989 1.82122812460182 -11.4859
H 5.84844045687968 1.33591538921635 -10.1386
H 6.39961211226160 0.57734553275450 -11.5918
H 8.37142334527853 -0.25077851891741 -10.6021
H 7.96673965068365 0.25457463760090 -8.99309
H 5.97939542664739 -1.29473806019561 -9.13103
H 6.27417933717526 -1.49953551214539 -10.8484
H 8.22653355929755 -2.34337503288613 -8.44264
H 7.03548152264306 -3.32566618576381 -9.45688
H 8.92277960453377 -2.39745265311109 -11.3394
H 9.68053969266965 -1.98420058920784 -9.99677
H 10.34627820635558 -4.29157970825864 -11.1289
H 8.71511651480621 -4.82266362925530 -10.7885
H 6.94571617503089 1.99599786324765 -0.108595
H 7.79562309876528 1.27976906167094 -1.29719
H 6.35432231224930 4.13897467205352 -1.21434
H 7.59355718999567 3.73078700059793 -2.44235
H 8.28303358964177 4.22643892618588 0.396809
H 9.23224305419775 3.25641175296135 -0.618008
H 9.65740394949916 4.90877961009209 -2.20859
H 8.40177051235303 5.87874525649219 -1.75837
H 10.31487285035304 7.10833808108868 -0.867009
H 9.44623692428573 6.34184745339444 0.441217
H 10.94712115124051 4.74509822985077 0.975402
H 11.87864957948031 6.11536792599131 0.552902
H 11.34104640927504 3.87939113522286 -1.31468
H 12.35104824966368 5.31800807031723 -1.78521
H 13.92495745603430 3.62612623044658 -1.19971
H 13.93139129948482 4.68260020429856 0.106087
H 11.83203861838168 2.68349731048009 0.203469
H 13.55633017679279 1.97298173028000 0.30735
H 13.99871513524561 3.52202487719246 2.2464
H 12.24147605724669 3.93680911027474 2.15777
H 12.72593945340760 2.16666981489272 3.98445
H 13.37876310142699 1.17755937576069 2.65358
H 6.66860368964721 0.75972379104087 -7.43383
H 5.35404235305070 2.14477910476795 -5.8138
H 7.17250604136073 -0.06133968780751 -2.63658
H 8.69109880130000 -1.12569955383684 -4.15085
H 5.22977137488632 0.70680204631483 -1.56042
H 4.92624041646475 2.41334705713664 -1.25674
H 7.49211900284601 4.69774190869857 -5.07706
H 8.35255724573210 3.36777953414249 -5.69783
H 8.30030878510621 5.87335814739535 -7.38723
H 9.09437661549141 4.35529686596958 -7.65561
C 9.40974760877992 -3.51545966913628 -3.70257
C 8.13822080703027 -4.38350781531476 -3.98657
C 7.70324498344733 -4.77840272261924 -2.53958
C 8.86107847007026 -4.24984511180555 -1.64661
C 9.58710179211953 -3.23153844112695 -2.37124
C 9.07178121029992 -4.68182136432829 -0.361006
C 7.98046461901671 -5.32857078353280 0.432873
C 7.57961555454260 -4.76283124034718 1.68897
S 8.46372927328648 -3.43089756116382 2.37342
C 10.08139356182145 -3.83796842272243 1.72725
C 10.25451880212967 -4.35994708626016 0.461908
C 11.19544562312507 -3.66574603497867 2.62795
C 12.46622912494176 -4.00773487176743 2.23875
C 12.61110766602948 -4.65493995835323 1.02492
C 11.58301221375379 -4.83770378055219 0.12558
C 7.23936366096069 -6.46784184137473 0.0489024
C 6.22590774153690 -6.97065838043286 0.819207
C 5.84054146558820 -6.38064953304091 2.04375
C 6.55560960972925 -5.29004160570995 2.50309
C 10.52207354548460 -2.24067848171641 -1.94945
C 11.35591163850153 -1.59252256643015 -2.8923
C 11.14419501220824 -1.91425752651806 -4.30049
C 10.21073048775074 -2.86836482272158 -4.66086
C 10.78711683194875 -1.91414369705552 -0.499729
O 12.23975224254257 -0.63191120337129 -2.46728
O 11.89112638873547 -1.21551614130566 -5.25355
C 6.43402143214424 -4.02782274335760 -2.16777
O 6.06356720476922 -4.61882801760261 3.67503
O 10.93973343159210 -3.19846968720766 3.89989
H 8.42077835027495 -5.19309239499023 -4.64376
H 7.40070620857753 -3.69563317472913 -4.44214
H 7.48300746584666 -5.85630402675895 -2.53249
H 13.29097693643002 -4.01713412124231 2.91684
H 13.62498641060849 -5.05358858257351 0.679293
H 11.82798144862087 -5.34386274698575 -0.846404
H 7.52798030042241 -7.00600452513311 -0.88183
H 5.73247207194172 -7.89741623495623 0.522804
H 5.04217634632231 -6.81983921342309 2.64067
H 10.01087753818824 -3.07008719032663 -5.71337
H 11.72564802673498 -2.25634544959518 -0.148158
H 10.67077937808616 -0.83514294175912 -0.418489
H 10.03225932808376 -2.36869877887547 0.189218
H 5.50509884000517 -4.24541824850925 -2.81196
H 6.54561425800097 -2.96753750324683 -2.24417
H 6.18268865334625 -4.11291264580769 -1.13935
H 9.27587347096300 -5.37033597199578 -8.73686
