# Supplementary material for: A light-fuelled nanoratchet shifts a coupled chemical equilibrium
Source: Nat Nanotechnol. 2021 Dec 16;17(2):159–65. doi: 10.1038/s41565-021-01021-z (PMC8956507; doi:10.1038/s41565-021-01021-z)
Supplement: Supplementary file 3 — Supplementary Data Set 2. Gaussian output and xyz files for computed structures. [file 41565_2021_1021_MOESM3_ESM.zip › +1-protonated-sampled-sturctures/SRR/1-H-opt_226.xyz]

260   0
energy: -42.772493167988 gnorm: -0.494536
C 13.40754250164306 -1.40319879419917 -3.04116
C 13.62283660290728 -2.73374626072184 -2.23701
C 14.45669430023699 -0.36664369106232 -2.73567
O 14.60225105410664 0.79322162114849 -3.65688
C 11.46973874481936 -0.52562484110968 -6.4541
C 10.95693712726378 0.66056542900479 -5.51016
O 9.65381356348747 1.06570362153727 -5.68425
C 12.68684208713494 -0.30202102358373 -7.30133
C 12.31544307934617 -1.91514794001826 3.09623
C 11.93461135147377 -0.98726222686720 4.16604
C 10.39172325344390 -0.66525847692500 4.01025
C 9.84524643248530 0.48160353682793 4.92917
C 8.31170407315062 0.52822430333791 4.868
C 7.60191667920732 -0.28350257394646 5.92508
C 6.18990207217322 -0.67800698277923 5.52746
C 5.98462065103652 -1.72363457876908 4.41324
C 4.51934481081866 -1.92643582520212 3.98566
C 4.37755566782004 -2.93124306070889 2.81242
C 5.26278124481792 -2.61948111849575 1.61171
C 4.66867592419283 -1.38885855523787 0.909725
O 4.87339160138267 -0.26224006601378 1.68476
C 6.98361086251482 -5.58825564440953 5.07886
C 7.76630876326969 -5.09505251327096 6.23448
C 9.27157996659042 -5.02735308403684 5.85165
C 9.93486295740722 -6.30782730863555 5.33592
C 9.90559914167864 -6.28745376143076 3.82053
C 10.07491905061826 -7.68145511243917 3.25597
C 10.80901148490466 -7.80738201767619 1.93796
C 10.74773260205674 -9.19253921590074 1.31477
C 9.36523590273621 -9.49395562587900 0.718908
C 9.02385496994360 -8.57367886651299 -0.473181
C 9.86899277165210 -9.00834513120854 -1.65187
C 9.52437866028130 -8.31233402844401 -2.97716
O 10.12261957698153 -6.98719725330715 -3.11412
C 6.13542024250110 0.31278042310262 1.68143
C 10.16014729009312 -6.47874440851683 -4.41938
C 7.23695957486719 -0.22254845760692 1.12233
C 8.44986189508083 0.40757125562659 1.2702
C 8.49167053078201 1.66784796324955 1.8504
C 7.38568841258387 2.31007709897365 2.35642
C 6.19260218194514 1.60546611558110 2.24806
C 9.16453648161876 -6.72060222506821 -5.31433
C 9.25712266746203 -6.28313220514065 -6.57012
C 10.31207139488664 -5.36527645288128 -6.92765
C 11.31235776120314 -5.05696438547955 -5.94566
C 11.18715800543304 -5.60024244939650 -4.70705
C 9.68955681149169 2.38119507119690 1.89127
N 10.57396064668729 2.25695815458849 1.04825
C 10.43053819631524 -4.82605685184991 -8.26262
N 11.67313854536386 -4.49823460690944 -8.80252
C 13.68129906639880 1.87539099141509 -3.4174
C 8.62323674194900 0.79131390548052 -4.72075
C 12.51266746921823 1.92174953818196 -2.64392
C 11.74466968066276 3.07483531777167 -2.58429
C 11.89852277180245 4.06941273750718 -3.57459
C 12.98338007278615 3.91349004283072 -4.44
C 13.82250788362638 2.89596661566853 -4.33551
O 11.02455648283943 5.20742491900925 -3.62099
C 8.61404318152383 4.65475697252472 -6.48191
C 9.27319492386735 4.10645159379002 -7.84052
C 9.03076969778184 2.56347926872215 -7.93436
C 9.29454227045480 2.14209770310935 -9.42813
C 9.06119286878958 0.60824890278612 -9.50505
C 9.52477361384605 0.17751000946682 -10.9634
C 9.72877690070397 -1.32168552648163 -11.2634
C 10.86700732495373 -2.10443109439330 -10.401
C 10.85479704993839 -3.54361614504006 -10.9423
C 11.79753228817258 -4.46646755698146 -10.2626
C 4.71135314099362 2.13170034874461 -2.5008
C 5.42662060162698 3.04560660375307 -1.44591
C 6.51317119775330 3.93018650096485 -2.09859
C 7.35499032765875 4.68481601841089 -1.05709
C 8.18398105366522 5.79504347770576 -1.65584
C 8.80513293235456 6.72560561142744 -0.528446
C 10.35180156006745 6.69029870456696 -0.521817
C 10.94380699056543 6.60458925962531 0.8455
C 10.93294234931922 5.15343149171708 1.33815
C 11.86046070764705 4.20173945872037 0.595925
C 11.84615359170071 2.74778749199800 1.10904
C 7.39599494759658 0.13411405812486 -5.08146
C 6.43836790176773 -0.07294427196826 -4.18423
C 6.67165280558469 0.16070285612740 -2.80851
C 7.88520471316170 0.80437930489700 -2.38818
C 8.79294213427926 1.12652466574804 -3.36904
O 5.70125363628206 -0.04293607784845 -1.72832
C 4.51969381305039 0.67791973016190 -1.93754
C 10.45167147749846 5.40582713845974 -4.89717
C 9.36953514923858 4.33502917522913 -5.16677
H 13.27838830951645 -1.56253760021078 -4.08229
H 14.61541875955444 -3.13668025209760 -2.38999
H 13.67688042494840 -2.48707897539644 -1.1657
H 12.82689010259914 -3.47064591927254 -2.21189
H 15.47045708920163 -0.77893966510784 -2.74975
H 14.28907293817700 0.03272265036690 -1.79617
H 10.69180772686604 -0.94567255689868 -7.15827
H 11.64012131134788 1.58684195107836 -5.54293
H 11.04223199738269 0.42352067898523 -4.4462
H 12.40598177852008 0.45303550795005 -8.06049
H 13.47960246398789 -0.03701757682667 -6.51613
H 12.86156743545737 -1.19495689639664 -7.80423
H 13.38207868793657 -2.27222089350155 3.16033
H 12.08178465982150 -1.50182377808553 2.10085
H 12.55722318931295 -0.12580842198630 4.16845
H 12.02802754201790 -1.42837510229617 5.18825
H 9.70189972730334 -1.58187785745466 3.9424
H 10.29984717194526 -0.23030889833708 2.94108
H 10.25886579005318 1.50132516694046 4.64624
H 10.07935190984069 0.43499182520602 5.94382
H 8.01815572348728 0.40908040319869 3.7992
H 7.94846860529843 1.60000484091471 4.99397
H 7.58365993751822 0.12785980710984 6.99543
H 8.20849924133849 -1.24358290100276 6.07999
H 5.58689684961980 0.20955780438203 5.16944
H 5.66507964330905 -0.96176662842655 6.41539
H 6.44653446682712 -2.66097582288365 4.75557
H 6.59173289041086 -1.33033127836338 3.65305
H 4.19009906061004 -0.98408410837390 3.63114
H 3.98842704539409 -2.19237174763499 4.87111
H 3.37473351280119 -3.04723951520748 2.5076
H 4.76494157566921 -3.83236758073864 3.25009
H 5.45589372513370 -3.43390532627268 0.934612
H 6.21021887396456 -2.32831153191544 2.0217
H 3.58526262423215 -1.40630830042811 0.724445
H 5.20644398757881 -1.19607213193650 -0.0409629
H 5.91345724820961 -5.71962241858294 5.2568
H 7.41411025119951 -6.58470038378161 4.76756
H 7.43806118540528 -4.12487441702838 6.48154
H 7.65106636613538 -5.75614876595283 7.09011
H 9.46826804388975 -4.30366478996903 5.08831
H 9.88266289450757 -4.76569003258628 6.74214
H 10.93363846063689 -6.45127680535956 5.68405
H 9.32738011902284 -7.13021634132380 5.69102
H 9.05560632971583 -5.78648437441447 3.43469
H 10.64431204826682 -5.60574009791355 3.43675
H 10.58884811773876 -8.38080994145847 3.96674
H 9.11629977037546 -8.09975216090352 3.0487
H 10.48440377193190 -7.03410904331161 1.20083
H 11.88736931620213 -7.45996549523237 2.12984
H 11.51605138011480 -9.29843433534740 0.511855
H 11.08101726188445 -9.93951866822781 2.04129
H 9.33546489519043 -10.56577167011263 0.360291
H 8.54037120781755 -9.34566769390760 1.43069
H 7.93756024139280 -8.61640811879376 -0.656309
H 9.21217476666669 -7.52512343209129 -0.298841
H 10.94848592455639 -8.75434587780971 -1.36289
H 9.82499674812708 -10.09149098219261 -1.73048
H 9.79173643665947 -8.80987857832304 -3.95088
H 8.37917039709511 -8.21258158118407 -3.0646
H 7.28988420035220 -1.16579163847178 0.707876
H 9.36438248136466 0.07106203260288 0.7527
H 7.50595571201405 3.19122479649814 2.96975
H 5.27316529577969 2.08559963680811 2.60227
H 8.24994009487186 -7.22307941838082 -4.97939
H 8.43678738932279 -6.33859777905939 -7.26693
H 12.13652095058367 -4.48717351228264 -6.29736
H 11.78934397280953 -5.20048320342330 -3.95345
H 9.96958521803351 2.83985405931024 2.81135
H 9.50882135594202 -5.01552217033217 -8.84193
H 12.33872247918014 1.12573486124112 -1.95962
H 10.86245696112331 3.11241923189090 -2.07488
H 13.21146098853337 4.73636501732476 -5.08562
H 14.66610385015053 2.80125378960984 -5.00684
H 7.60563773366266 4.29808615743139 -6.40764
H 8.52351395352244 5.75056808768398 -6.59223
H 8.77491976411673 4.63906458689089 -8.65667
H 10.25652697244050 4.51824061961761 -8.16167
H 9.63167090692385 1.89678704564715 -7.21171
H 7.94345734926959 2.28261477234194 -7.79143
H 8.62353201797084 2.71315595270364 -10.1447
H 10.26430592066279 2.43854801184200 -9.79718
H 9.81822033942370 0.00276921258606 -8.80522
H 8.10998915404843 0.24753153173343 -9.1504
H 8.75917534084787 0.49485932088638 -11.6553
H 10.53669715161579 0.62916109934820 -11.0732
H 8.75830963009464 -1.86276581920640 -11.2915
H 9.99468537630097 -1.30461859968967 -12.2976
H 11.85488586039915 -1.63939494296924 -10.5801
H 10.65766050167417 -1.93140629743863 -9.33798
H 9.88361630136617 -4.00340576741305 -10.9024
H 11.28493965382228 -3.34130689066406 -11.9878
H 12.84739276385572 -4.14447936314194 -10.3743
H 11.69161723100511 -5.48241988200813 -10.6671
H 5.20513535120493 1.99154549671912 -3.47166
H 3.76537089578749 2.58112781988378 -2.80786
H 5.98323680019989 2.29975106910616 -0.781068
H 4.80033478516857 3.57137297464267 -0.78924
H 6.97483278611704 3.24893053931419 -2.75353
H 5.88836749836750 4.63869451100830 -2.64724
H 6.69387525618123 5.16048728433579 -0.351691
H 8.02215576090124 4.00039978574607 -0.435195
H 8.96107221050894 5.35291890368284 -2.31235
H 7.57043054495697 6.44660900902589 -2.30605
H 8.50498960319482 6.38396644739278 0.465969
H 8.49109313098100 7.78353729226848 -0.677015
H 10.76825384991575 5.90638943997681 -1.14545
H 10.70847136839716 7.64313303552520 -1.00889
H 11.93669352848159 6.97933314410326 0.901463
H 10.37526654290523 7.20671069173054 1.57811
H 11.17227850783864 5.11754560928389 2.39467
H 10.02070124875242 4.73237800426658 1.14832
H 11.49978730169771 4.13240942069350 -0.471608
H 12.89195332598513 4.59876354203217 0.570188
H 12.16023646611821 2.70521143204556 2.1188
H 12.47177654635072 2.04993423002717 0.455724
H 7.18979306674308 -0.15672514261431 -6.16486
H 5.39847452653175 -0.34661820325372 -4.4645
H 8.03257047405396 1.11386242997270 -1.35446
H 9.70268155895928 1.61190188054308 -3.00814
H 4.04727928523424 0.69998664084704 -0.890857
H 3.89729839688468 0.09348718224194 -2.5978
H 11.14161112551255 5.28811680829072 -5.73214
H 9.98552587452496 6.36105224490355 -4.8565
H 9.71344623588702 3.30513254376572 -5.28149
H 8.68907610220639 4.38108225560410 -4.29935
C 8.80548519599301 -3.12171472190976 -4.02966
C 7.56877554088353 -3.99729507603946 -4.21329
C 7.08625324356269 -4.19234561976586 -2.74537
C 8.24357015178162 -3.85899679843686 -1.80717
C 9.10385012438026 -3.05836709981475 -2.66857
C 8.55416197646864 -4.44088711589326 -0.548738
C 7.54931995496902 -5.05415154238745 0.334214
C 7.57579781645750 -4.58709279899372 1.64173
S 8.66396957879366 -3.35007639266868 2.1937
C 10.05059159002948 -3.76515816033099 1.2896
C 9.88931910085021 -4.35540864159924 0.0852111
C 11.34252932205502 -3.72837603969659 1.87537
C 12.35821908178256 -4.38703619047205 1.14273
C 12.24504487120731 -4.85994488909515 -0.131962
C 10.93263367267468 -4.86064221027169 -0.654977
C 6.79482327451895 -6.16825436424994 -0.0056506
C 5.92545787612159 -6.67221941855982 0.978577
C 5.96981150056966 -6.14858082512380 2.31123
C 6.82794304708341 -5.18329272026376 2.69897
C 10.13426984913952 -2.20749837173590 -2.31465
C 10.98808706014594 -1.62949464384592 -3.24748
C 10.80785265991302 -1.94391066408562 -4.6162
C 9.57501254479941 -2.53487847359383 -4.98397
C 10.16126656276529 -1.59837529141619 -0.960249
O 12.11532691362789 -0.94215869781683 -2.65638
O 11.78517756609214 -1.56380969399649 -5.61134
C 5.78349799394861 -3.36261411974638 -2.40289
O 7.12213167426975 -4.66901568183177 4.02811
O 11.52651494929588 -3.15674493342403 3.14034
H 7.79702456888859 -4.99268309767070 -4.63937
H 6.77069492789336 -3.62249747443145 -4.8275
H 6.86981478402211 -5.27275501005532 -2.50836
H 13.40229823051136 -4.31461798641761 1.51846
H 13.14761629224409 -5.41172747122885 -0.619408
H 10.75074827325921 -5.12096348283771 -1.65933
H 6.80155038126070 -6.53922666861684 -0.991033
H 5.31467545776802 -7.49088816488076 0.804629
H 5.37823955816059 -6.60747162583872 3.16637
H 9.31926420208909 -2.61084768811979 -6.04988
H 9.28409402689878 -1.86546474022835 -0.439033
H 11.11069885093154 -1.83604331396029 -0.428976
H 10.21223142372885 -0.49307721137260 -1.00422
H 5.61594135094528 -3.01341199066689 -1.36461
H 4.86851312657411 -3.96713984129659 -2.62332
H 5.80073601520591 -2.50808271219198 -3.01034
H 12.53621675503606 -4.45652840743975 -8.24908
