# Supplementary material for: A light-fuelled nanoratchet shifts a coupled chemical equilibrium
Source: Nat Nanotechnol. 2021 Dec 16;17(2):159–65. doi: 10.1038/s41565-021-01021-z (PMC8956507; doi:10.1038/s41565-021-01021-z)
Supplement: Supplementary file 3 — Supplementary Data Set 2. Gaussian output and xyz files for computed structures. [file 41565_2021_1021_MOESM3_ESM.zip › +1-protonated-sampled-sturctures/SRR/1-H-opt_227.xyz]

260   0
energy: -42.773342863217 gnorm: -0.479188
C 11.78465707593204 1.35335009967976 -2.80629
C 12.83507385156685 2.36431529458819 -2.25584
C 11.84942838951712 1.42666681654148 -4.32876
O 13.10643013857540 1.04277290460318 -4.70289
C 8.03658052005598 3.42172613788779 -4.46868
C 7.20875130812757 3.16518378519195 -3.13074
O 5.89720483925087 2.56614905514525 -3.28799
C 8.96018244621760 4.62082433826045 -4.33033
C 13.40975847329874 -2.73879926537353 1.79003
C 13.50208306469417 -1.24997292780240 1.65679
C 12.54585841280812 -0.56109083118600 2.65096
C 11.00699026448819 -0.67159672265050 2.37758
C 10.13286367923017 -0.67718043092441 3.659
C 10.11928369885342 -1.95727698352179 4.48314
C 8.81405408808903 -2.24023829748717 5.29086
C 7.84320680013957 -3.19188508097865 4.47984
C 6.47988004328363 -3.18238417867524 5.28833
C 5.58417318265419 -4.19783532924079 4.72458
C 5.08137051593408 -3.99140321955165 3.26333
C 4.02930257163518 -2.89840810412301 3.11689
O 4.43305859003215 -1.65315731146625 3.75794
C 7.19795373204777 -7.12836347281677 2.86751
C 7.72090812294840 -7.43626698273438 4.3198
C 8.94035644317100 -8.32881807188636 4.29846
C 10.17418496287332 -7.59614331283670 3.71168
C 10.35530791840856 -7.83447740301154 2.22235
C 11.42843852934899 -6.82979113539600 1.6283
C 11.19852994845160 -6.73781185561117 0.0715085
C 11.74886032203566 -7.94339810194246 -0.686873
C 11.36863614108419 -7.90283150016568 -2.12227
C 11.72315346644251 -6.68346570849315 -2.833
C 11.53878377677940 -6.63818475117445 -4.38563
C 10.24051679452138 -7.20724826552226 -4.93359
O 9.95824378944707 -6.77921753080820 -6.19577
C 5.54992631070469 -1.08075898069745 3.30763
C 10.20198214605441 -5.36951275842336 -6.48745
C 6.19875841292830 -1.23257811097903 2.04355
C 7.13167236937578 -0.27730265665793 1.65778
C 7.47294160249866 0.75616525333096 2.51521
C 6.88270955681948 0.91169611543089 3.74243
C 5.92423201752747 -0.02751576501721 4.1884
C 9.61565509898274 -4.45855616675001 -5.61801
C 9.50883156614287 -3.12558236437967 -5.88045
C 10.03697814893548 -2.53816131643011 -7.09462
C 10.70751126918146 -3.45435550887020 -7.94193
C 10.60322555421270 -4.80978907601288 -7.69669
C 8.40103214325760 1.79752394437330 2.04568
N 9.03127588116551 1.85846532902885 0.959823
C 9.71149916204502 -1.20400362140371 -7.25621
N 10.31292905689501 -0.51206273021120 -8.2954
C 13.39259216053479 -0.29188960987467 -4.61178
C 5.07541196199443 2.21162848593968 -2.11245
C 14.48413974285759 -0.75338099981280 -3.83186
C 14.89511863989992 -2.07435558731726 -4.05773
C 14.28306340804016 -2.89025378497682 -5.03346
C 13.15703029134933 -2.42461656885327 -5.74214
C 12.69289312328841 -1.17576419013092 -5.41069
O 14.85233380342553 -4.13816543277559 -5.18165
C 16.06494924843818 -3.85980359228948 -7.44589
C 16.52963790154243 -2.90634706480502 -8.53902
C 15.82273118835448 -1.48993592828264 -8.37286
C 16.64189708631385 -0.29422311445215 -8.85098
C 15.82958754900927 1.02428741499412 -8.73043
C 15.19814615257985 1.26835709758413 -7.41211
C 13.89106190979855 2.11775638856818 -7.50374
C 12.74975414736612 1.43048418894635 -8.28846
C 11.37366709864032 1.71374688886750 -7.79979
C 10.22562682679403 0.91130125666150 -8.45248
C 2.76180844371896 2.45771451839564 2.89803
C 3.03859985488270 3.60960783567129 1.93825
C 2.77878602776503 5.01074944250628 2.57905
C 3.08635625392196 6.12881496287366 1.6562
C 4.58287490566499 6.44335080992053 1.21003
C 4.93019716399264 5.70184390211022 -0.113886
C 6.18304590431562 6.22072384674358 -0.756265
C 7.49842428259144 5.91856348507253 0.00326535
C 8.02219886131935 4.48616920091892 -0.0533785
C 9.22739411827859 4.33375367044194 0.881188
C 9.87055231196068 2.95648672471779 0.692603
C 5.66813814077650 1.79502004134820 -0.97367
C 4.79206543067710 1.30276941745226 0.00251796
C 3.39416659677952 1.42270804602521 -0.0853827
C 2.85465949736216 1.89788644756686 -1.29514
C 3.69568154225287 2.31685422785604 -2.30898
O 2.51814601644753 1.02582415217345 0.948431
C 2.94236738919350 1.07627352424312 2.31663
C 14.15837359940417 -4.90332154378364 -6.14998
C 14.60592050784142 -4.33759974446725 -7.54419
H 11.95431863449433 0.33187935091618 -2.49093
H 12.77028352825760 2.21515610577228 -1.18781
H 13.80757303717371 2.18424493658927 -2.70709
H 12.46825440719534 3.29833860430380 -2.47052
H 11.69831326801993 2.47108805751798 -4.69998
H 11.05784753021773 0.79912347579672 -4.7733
H 7.26768243263690 3.62680598338517 -5.21995
H 6.81767111853184 3.98472966697388 -2.59682
H 7.76447690688597 2.55467477336434 -2.49865
H 8.41609111681342 5.53495510735027 -4.16862
H 9.37765715836772 4.46181289619935 -3.31422
H 9.74678023116383 4.55347642882293 -5.11982
H 13.72569660039250 -3.12063200225241 2.77224
H 14.14432044955523 -3.31664564124890 1.10334
H 13.16458417431183 -1.07237170975588 0.626998
H 14.63244089044082 -0.86696932010018 1.77709
H 12.74037528356674 0.53806669765068 2.79025
H 12.78572825625099 -1.09280727033766 3.57824
H 10.72029691280991 -1.48445273728026 1.72919
H 10.71768063701557 0.12745419467199 1.82422
H 9.09392560810684 -0.64270763712881 3.36503
H 10.19558596089013 0.23606444542377 4.2797
H 11.00944440926700 -1.92561971787518 5.14293
H 10.31643128937713 -2.64155470700212 3.67189
H 8.38682578656625 -1.21446858508055 5.35586
H 8.96829227574852 -2.55297277185887 6.35345
H 8.28038033544724 -4.22988807175788 4.45188
H 7.64120753313465 -2.88136437973025 3.46235
H 6.04141210869307 -2.17704269469636 5.15263
H 6.72054106260972 -3.35437814549550 6.30765
H 4.68602829480115 -4.37565077010175 5.3678
H 6.23843731110913 -5.12736939249629 4.75826
H 4.61578819796136 -4.83277904418647 2.68619
H 5.98359566585509 -3.69541030233127 2.67677
H 3.09760124813123 -3.14992045679830 3.6263
H 3.83583858108793 -2.62254331873693 2.09718
H 6.18700245407699 -6.80384516809090 2.95822
H 7.30945900190952 -8.03596131909772 2.32569
H 8.01622205609794 -6.50376294146726 4.84934
H 6.86786533584562 -7.84757204586250 4.94418
H 9.10480027281708 -8.67078537448546 5.34994
H 8.70056994367570 -9.25003360287767 3.74348
H 9.94458195949862 -6.49473304875803 3.84058
H 11.13526923036092 -7.80981021768171 4.19063
H 10.81110138463605 -8.83038444288805 1.94678
H 9.41731873117226 -7.84509123831986 1.60234
H 11.19771295469896 -5.86468365777707 2.01052
H 12.53874329542655 -7.05639839010782 1.7875
H 10.20889636569413 -6.51376494679235 -0.166731
H 11.78299833739097 -5.84833001944564 -0.269485
H 12.92863176543849 -8.05403545180974 -0.589944
H 11.33847090268101 -8.90987465235756 -0.298766
H 11.51337296533279 -8.91085551302070 -2.57553
H 10.26859571777338 -7.93642630628771 -2.17243
H 11.07415384374229 -5.86033967108187 -2.46831
H 12.77141067072841 -6.35255885109239 -2.56157
H 11.70470392290090 -5.61160389095937 -4.78467
H 12.43525511195409 -7.27928170243088 -4.79495
H 10.39470211529637 -8.26210385538839 -4.9521
H 9.45450381271366 -7.03254927311385 -4.23169
H 5.89236043233525 -2.04387498668310 1.46019
H 7.63389662430276 -0.27089116353310 0.661277
H 7.25271658073344 1.50341695723227 4.56056
H 5.27895875267568 0.19352733188848 5.0378
H 9.12977687504842 -4.88932127842445 -4.77943
H 8.97010194590614 -2.48270930841551 -5.21251
H 10.90387061378377 -3.17473521474962 -8.91711
H 10.71942807895462 -5.58564592404180 -8.44133
H 8.56830803686841 2.49002327701886 2.82475
H 9.19575853107834 -0.69252161987896 -6.49605
H 14.87363894013557 -0.13893763412072 -3.0595
H 15.69824120022375 -2.52755576315877 -3.51179
H 12.53013081380012 -3.04567345548917 -6.36517
H 11.92247802821907 -0.79481064214570 -6.0241
H 16.17815312389423 -3.34164660024542 -6.47383
H 16.75355258897835 -4.64711493409462 -7.35906
H 17.61775530269234 -2.63131796921170 -8.48163
H 16.34117855156815 -3.33344109540590 -9.51109
H 14.70860852324902 -1.45223504661939 -8.67904
H 15.79696134081050 -1.22968285016964 -7.25724
H 17.55355771919806 -0.20734043613312 -8.24152
H 17.05399358685495 -0.40000784846071 -9.92532
H 16.41515945547598 1.94181533340458 -9.1596
H 15.06575671701124 0.97662875038872 -9.50711
H 14.85126888512206 0.41175273231285 -6.86753
H 15.89958553038656 1.76010224269043 -6.67168
H 13.54803691154109 2.14126271562601 -6.44333
H 14.00908877184943 3.09155376806192 -7.88804
H 12.86369824039108 1.78538404470349 -9.33654
H 12.84784393399180 0.33987168832001 -8.42661
H 11.32404609494635 1.45537240774786 -6.76746
H 11.16645092255687 2.78468610212786 -7.86992
H 10.12808218848270 1.15442598380552 -9.56501
H 9.22678072913965 1.15329260516659 -8.072
H 1.71633104844728 2.63239412550863 3.15545
H 3.33258487922215 2.60578597525141 3.84445
H 2.49309377329795 3.54820460421684 1.00418
H 4.06305815295888 3.63401484005227 1.63444
H 1.64116876378777 5.09046258593910 2.74205
H 3.28056641169454 5.11389291947356 3.55338
H 2.51542899248929 6.07904293163056 0.723773
H 2.74485607238063 6.98301778789363 2.16636
H 4.60602745628706 7.52990343795664 1.02204
H 5.23812342188939 6.25609362529206 2.06277
H 4.10517753846045 5.90463331856135 -0.807087
H 4.97274797256986 4.61863467690123 0.0379979
H 6.35866512496839 5.71868462028460 -1.72005
H 6.10356725667403 7.31222530336115 -0.895483
H 8.32453846771660 6.57044689609125 -0.426378
H 7.34151830559434 6.14746436236878 1.0286
H 7.31887924910125 3.75835487305167 0.295894
H 8.30365199984046 4.27297220641451 -1.06981
H 9.97870741513849 5.16900419926977 0.792281
H 8.92413259899574 4.52313344769439 1.942
H 10.74727275159475 2.91340206912381 1.32807
H 10.17389216078237 2.85665624670894 -0.386076
H 6.70891244893760 1.67175728264497 -0.934025
H 5.13753334512162 0.77461648003446 0.843775
H 1.80067769801396 2.05188320508735 -1.4685
H 3.28302066393866 2.80577299141772 -3.16824
H 3.90783003314828 0.60447772349516 2.54678
H 2.20459214108961 0.35247258495379 2.7467
H 13.13567558547946 -4.72387109588274 -6.01886
H 14.42694154953099 -5.98597318881556 -6.10174
H 14.41557066451166 -4.92145507711813 -8.44378
H 14.02418269824245 -3.39424897444436 -7.83562
C 7.41146073906665 -0.96979724539273 -3.93717
C 6.15224879576671 -1.85254866436019 -3.92909
C 6.44038579163664 -2.92085286062700 -2.94541
C 7.93927545609691 -2.71394148615871 -2.51979
C 8.34338040692332 -1.38102204517945 -2.94878
C 8.59634844527542 -3.68512991314079 -1.81619
C 7.93557181450576 -4.80383145668082 -1.09428
C 8.05378436705706 -4.86013733737746 0.267213
S 9.09131209417031 -3.61579366652154 1.10605
C 10.39360452402698 -3.52317206404739 -0.174883
C 10.00083787787145 -3.53213559502595 -1.52236
C 11.75042111611991 -3.32941920697116 0.241999
C 12.66326312651265 -3.24414893186697 -0.840421
C 12.27063786259795 -3.21288023800166 -2.1528
C 10.95475023296167 -3.42388745988088 -2.50595
C 7.18263833017963 -5.75126988857787 -1.77634
C 6.57527210198264 -6.73586665561641 -1.05788
C 6.50265964683809 -6.70973391545267 0.346419
C 7.44297788695185 -5.86569078130473 1.01846
C 9.36270734163170 -0.48808697051551 -2.50747
C 9.48667551367537 0.80372356744499 -3.10012
C 8.53846892132258 1.07386730046626 -4.22926
C 7.57470117260038 0.20824374123018 -4.64832
C 9.89250861502323 -0.76456924451044 -1.15864
O 10.32431248369615 1.70228196489804 -2.44041
O 8.71474876285528 2.26697900854019 -4.95293
C 5.52898161568559 -2.81089612741936 -1.74187
O 7.87730824724901 -6.00576733500290 2.28053
O 12.12298784463288 -3.29887322381422 1.56302
H 6.03184128490383 -2.31488002691858 -4.95525
H 5.29953268833806 -1.26136012885947 -3.64302
H 6.26071478184908 -3.94161690634028 -3.34414
H 13.71034148160528 -3.16148044683560 -0.628963
H 13.06383683657848 -3.14599418238037 -2.88575
H 10.62630743489659 -3.49769510709010 -3.50281
H 7.13980437010515 -5.67474104879958 -2.85135
H 6.15195167578379 -7.59308014641508 -1.61986
H 5.77634453917857 -7.31013460968835 0.846375
H 6.90335084844839 0.62311070813004 -5.45791
H 9.26539896364105 -1.43796379507862 -0.559416
H 10.82441063494334 -1.24582734280239 -1.16015
H 9.86068317284615 0.21734994173990 -0.605567
H 6.02827922502374 -3.21030055069995 -0.790344
H 4.61745490788755 -3.22977646980275 -2.01924
H 5.25349687759322 -1.76487332093365 -1.4453
H 11.08674615862433 -0.94692988432349 -8.79387
