# Supplementary material for: A light-fuelled nanoratchet shifts a coupled chemical equilibrium
Source: Nat Nanotechnol. 2021 Dec 16;17(2):159–65. doi: 10.1038/s41565-021-01021-z (PMC8956507; doi:10.1038/s41565-021-01021-z)
Supplement: Supplementary file 3 — Supplementary Data Set 2. Gaussian output and xyz files for computed structures. [file 41565_2021_1021_MOESM3_ESM.zip › +1-protonated-sampled-sturctures/SRR/1-H-opt_228.xyz]

260   0
energy: -42.790457780261 gnorm: -0.438216
C 12.23260268985068 1.57329987201004 -2.40703
C 13.53854783849599 1.69567732621918 -1.58825
C 12.54165185866725 1.87897415782790 -3.9372
O 13.64498661899927 1.29525577081382 -4.41734
C 9.52049239338335 4.53418738628866 -3.91407
C 8.13532214251618 4.71469134484575 -3.29008
O 7.14056227381752 4.49970266630176 -4.32555
C 10.49012812020631 4.92961829958154 -2.84685
C 12.53758077625984 -4.11548095366785 2.55261
C 11.64197071899280 -3.19532186255225 3.44757
C 12.36471286563183 -2.73559953080177 4.71101
C 11.52027059860229 -1.60481503639284 5.32043
C 10.03660062279271 -1.96286900992377 5.69379
C 9.82567363030450 -2.92987108435140 6.79766
C 8.34635192359502 -3.30157449130912 7.00917
C 7.98684484857395 -4.63135512304639 6.33608
C 6.45216671387075 -4.82503995071400 6.29928
C 5.99314493878859 -5.80825853616198 5.19927
C 5.94952820617267 -5.05376474434275 3.91224
C 4.96984159134186 -3.91260093638681 3.83528
O 5.21585444349377 -2.79897032916339 4.70473
C 7.00461481669383 -7.84748808206745 1.3408
C 7.39505706481329 -8.40091870512880 2.7109
C 8.91793633835791 -8.08560795104562 2.86018
C 9.91087352726437 -9.14561374071668 2.13415
C 11.18181118772490 -8.49492826135308 1.63313
C 11.00170849551680 -7.37098739906746 0.573764
C 10.55949519550692 -7.73936427269206 -0.830392
C 10.62291742607028 -6.57293756201628 -1.82472
C 9.93096667841288 -6.88437524718354 -3.06025
C 10.12677699282582 -5.81281681546476 -4.16383
C 9.50078321725000 -6.22909366264893 -5.52885
C 9.42659035795113 -5.09287508749727 -6.45402
O 10.66373231641356 -4.30232363215001 -6.37943
C 6.31260698605402 -2.02683374750331 4.16579
C 10.38386214288010 -3.00492299739815 -6.7593
C 7.15649320447428 -2.15343326023854 2.99953
C 8.07062454131514 -1.19113299912778 2.62312
C 8.16942112923345 -0.02336440874093 3.36657
C 7.44933487659201 0.15142289744751 4.56517
C 6.59437391342356 -0.86064338332794 4.93614
C 10.74765505235028 -2.54998498844175 -8.03555
C 10.63201516061921 -1.28244563950734 -8.47441
C 10.03655976716267 -0.35192134306031 -7.61185
C 9.66113122728895 -0.75987314141572 -6.27708
C 9.78481943276339 -2.08378649572172 -5.85084
C 9.12587800305091 1.00810728307670 2.97516
N 9.07337802936487 2.18696307867589 3.2994
C 10.00472257277619 0.98242193686007 -8.04285
N 9.99279771896035 1.99583423912635 -7.14057
C 13.81341631981632 -0.14660424917828 -4.45886
C 5.87373380385285 4.06111115195691 -3.8623
C 12.74964299130483 -0.97741537570347 -4.8424
C 12.75772889135391 -2.32317389474404 -4.76459
C 13.92457712210255 -2.91916454747224 -4.41597
C 15.01944293745257 -2.07254058006974 -4.12877
C 15.02002452138174 -0.70209151756265 -4.16516
O 14.25153177439568 -4.33933084274334 -4.46409
C 15.72616749033466 -3.61374362927985 -7.05472
C 14.79789928946231 -2.43265506788502 -7.46575
C 15.52394982337455 -1.09571805445334 -7.81378
C 14.52832176645630 0.10196258544314 -7.8706
C 15.09465172610881 1.49739587663964 -7.75568
C 14.27288346871890 2.66169609544851 -8.2767
C 13.12764625515693 3.00633359650466 -7.23895
C 12.22165620750228 4.17804936549927 -7.78747
C 10.93622002202273 4.39037118605946 -6.89638
C 9.86038756423148 3.42681076988755 -7.39975
C 1.93004382503274 0.17982715352854 -2.51265
C 1.86304981543378 0.13101852371263 -0.978647
C 2.70364226571931 1.17621647314143 -0.287078
C 3.20967241426806 0.82902072772702 1.14638
C 4.27949193109866 1.70159102580334 1.80198
C 5.61088101729145 1.63266237371841 1.00557
C 6.60993233482152 2.82440945463611 1.20648
C 8.00538949016657 2.72716279800379 0.576178
C 8.92716229370514 3.98723364784863 0.917314
C 10.26305404812100 3.52905764777349 1.57068
C 9.98586016490473 3.19702247488865 3.062
C 5.37294455810344 4.38479493921394 -2.59832
C 4.16016857899424 3.84715960637429 -2.25512
C 3.49593810716464 2.89484493073752 -2.97697
C 4.05977013161779 2.53779103223759 -4.252
C 5.23132941654554 3.12906249710706 -4.65166
O 2.21017862634527 2.56900761164713 -2.48894
C 1.41281782185947 1.49216358410957 -3.1195
C 13.97562510825567 -4.96803953931774 -5.69871
C 15.09372714390406 -5.01088110044433 -6.76338
H 11.91478302829685 0.52080294577646 -2.48145
H 13.56508726174765 1.27189102119227 -0.587802
H 14.33272335612373 1.07899617954714 -2.07949
H 14.00794783110951 2.64565915709421 -1.66712
H 12.54115873375351 2.89767124343536 -4.0596
H 11.75078801112921 1.65923148345388 -4.651
H 9.77803785643368 5.17264971318962 -4.76141
H 8.07389064321985 5.60058741307426 -2.68581
H 8.03015042395728 3.99375262131010 -2.52435
H 10.32434354232767 4.49400791187997 -1.85533
H 11.44845598504319 4.55633689333081 -3.19002
H 10.61816076627077 6.03771809771897 -2.79031
H 12.99158155414490 -4.92519824420478 3.19047
H 13.37570744438796 -3.51031515600665 2.06984
H 10.59313736184797 -3.65375633814346 3.62302
H 11.22263983676074 -2.31725140547793 2.98806
H 13.38340175122985 -2.32801574048136 4.48293
H 12.53089487053552 -3.55928874379061 5.39136
H 11.29617424625481 -0.74030510398392 4.54706
H 11.96789613302089 -1.16504976721100 6.21882
H 9.57755028577334 -2.41903482881325 4.78124
H 9.43747375546777 -1.08950707780302 5.94309
H 10.22537374121197 -2.39228385921393 7.68372
H 10.49170363258765 -3.77017809900791 6.68431
H 7.73378375505852 -2.51153968191232 6.63866
H 8.07228897584686 -3.33506970714675 8.13342
H 8.53395375866633 -5.55434145973577 6.65124
H 8.33237047886793 -4.58016259599168 5.31
H 5.95422134386463 -3.87739892475342 6.18175
H 6.11269431954878 -5.03915799850619 7.30896
H 5.04582213615885 -6.34564852007104 5.37167
H 6.63045663028320 -6.64053818429517 5.24285
H 5.81547822252563 -5.75446307577349 2.99424
H 6.89145210465048 -4.48894669774008 3.84754
H 3.96159654996828 -4.25748639694041 4.05936
H 4.86854380639691 -3.47767289272210 2.83086
H 6.03224028433384 -8.25681455185352 1.05053
H 7.71154442545632 -8.10743185206083 0.539565
H 6.86032996112014 -8.02254813021819 3.55184
H 7.08443779025700 -9.46698996896684 2.6618
H 9.16138768143955 -7.00079232907533 2.63852
H 9.27786779281120 -8.28610814115651 3.89433
H 10.03862513595371 -10.09253909323165 2.73945
H 9.31758493727044 -9.45057776022374 1.25403
H 11.64047961443186 -8.04999466654287 2.53348
H 11.89779117741073 -9.22850453035084 1.21966
H 10.33128986655165 -6.63824523062603 0.985377
H 12.01777743298221 -6.82113195187926 0.56272
H 11.27603407824943 -8.49317682116569 -1.23157
H 9.62385484469688 -8.36567909463697 -0.79481
H 10.21169617532336 -5.63925966006768 -1.32843
H 11.72035136606950 -6.47581663133692 -1.96382
H 10.15299601939996 -7.88945194663890 -3.49976
H 8.86864948004257 -6.95360754202898 -2.8001
H 9.67118795708002 -4.90364988285906 -3.85992
H 11.14824871549883 -5.52496053563620 -4.18708
H 10.13389162725107 -6.95906371258186 -6.00506
H 8.50474049631948 -6.70581691388144 -5.28505
H 9.29801560220880 -5.34835427274131 -7.5708
H 8.57619485329161 -4.34230137485837 -6.19405
H 7.10838026660590 -3.00792242325366 2.42081
H 8.61128243827322 -1.36943107293137 1.70022
H 7.43100431855673 1.09362857200945 5.10603
H 5.90325392145895 -0.58207349935646 5.70821
H 11.38704439167750 -3.20539172765135 -8.58354
H 11.04308021621709 -0.96414101557176 -9.44554
H 9.41479257599305 0.02547390383368 -5.57565
H 9.63595769899543 -2.44488087818070 -4.84911
H 9.98235265175632 0.78909437684407 2.39543
H 10.02152518470459 1.19539896572498 -9.0919
H 11.79510517238465 -0.50631988156671 -5.08273
H 11.87178509234448 -2.92766543578956 -5.02933
H 15.94989002702672 -2.52950118816845 -4.00523
H 15.82750203328850 -0.12550169597180 -3.7937
H 16.11927682186657 -3.35034182982497 -6.07806
H 16.56851118341096 -3.69874595029426 -7.74009
H 14.29881370767271 -2.63809019210880 -8.44616
H 13.93033085687325 -2.26906921650892 -6.83843
H 16.33115937530274 -0.89324802319090 -7.11726
H 16.15627891110593 -1.24666653524518 -8.64841
H 14.05371853171837 -0.01858089805857 -8.84712
H 13.74923732619597 0.03876710855087 -7.08901
H 15.36723097242741 1.72240734833423 -6.69338
H 16.04990952791886 1.61706021731557 -8.33359
H 14.86079549457083 3.55600038857642 -8.50823
H 13.87975914269184 2.34891937916978 -9.24094
H 12.43600574166480 2.07916609273116 -7.09861
H 13.67168001670729 3.18042219659690 -6.28851
H 12.83269410228161 5.03273064762017 -8.02484
H 11.87309465140484 3.94011934138279 -8.83622
H 11.07721296481793 4.18908510342328 -5.85784
H 10.56867736219461 5.40897958662509 -6.94801
H 9.60779166236792 3.54124577492890 -8.46192
H 8.98283992595997 3.91315598729090 -6.90194
H 1.49818322512395 -0.64534943147828 -3.06826
H 2.99007630909036 0.03811174953557 -2.74078
H 2.09974304097783 -0.92462239319990 -0.728609
H 0.86276625035059 0.30184353448351 -0.654647
H 3.57076585445486 1.29315405518126 -0.948759
H 2.27615070607639 2.13018550367253 -0.237618
H 2.29409236552363 0.78881043315021 1.73267
H 3.68357468590618 -0.14314814150051 1.13332
H 3.95819944721186 2.74701908393316 1.6464
H 4.46146158763776 1.58323995529338 2.85668
H 5.36009997075845 1.54676495981742 -0.0974103
H 6.15740571724398 0.71865398462893 1.24916
H 6.02388258415871 3.77098747125709 0.927268
H 6.74229959271824 2.87273888177846 2.34693
H 8.56877926764394 1.79663090988823 0.859242
H 7.93140399801291 2.64611959451227 -0.495687
H 9.10312690701015 4.60478687497473 -0.0117775
H 8.34384071710376 4.67867447479644 1.53524
H 10.91750723199580 2.76933582153655 1.11867
H 10.89066454552142 4.43439895167514 1.50619
H 9.54799250943457 4.07532602096495 3.55675
H 10.91321879384166 2.85490870846247 3.53833
H 5.79041189378929 5.11397380911542 -1.92124
H 3.66982388457319 4.09341710690142 -1.34444
H 3.44373871055548 1.81567097257814 -4.81906
H 5.65663931337604 2.73091977996890 -5.60496
H 1.51826274752372 1.50081209015864 -4.20206
H 0.39488258265483 1.71728250545662 -2.9278
H 13.03329735926953 -4.57637408260963 -6.15066
H 13.74305250243070 -6.04519895279098 -5.5644
H 15.86686138239938 -5.73591777046185 -6.33526
H 14.77221872517022 -5.42214517920681 -7.72332
C 7.72685603080795 0.24583204799428 -3.4985
C 6.39260159409841 -0.50375352608575 -3.64257
C 6.50449819855692 -1.65104581916264 -2.5953
C 7.89868346614166 -1.67286174905056 -2.02341
C 8.54212206866418 -0.39053359256254 -2.51551
C 8.50546919727959 -2.76567255503144 -1.50652
C 7.78035105995504 -4.11922347640235 -1.39126
C 7.92265135683059 -4.76547600640873 -0.114107
S 9.03240095390279 -4.27754902219035 1.10668
C 10.33388821905035 -3.61775687006417 0.00529099
C 9.95039729222714 -2.89531276936866 -1.12716
C 11.68334791732347 -3.94334476627699 0.266611
C 12.69205859805167 -3.46185337663314 -0.582592
C 12.30376000446801 -2.74972700457236 -1.71649
C 10.96218825800999 -2.51641878765949 -2.05847
C 7.15693880072118 -4.71604991232927 -2.48252
C 6.49831476978860 -5.87937254761648 -2.24459
C 6.36076228136102 -6.48248746226630 -1.02355
C 7.11567118634656 -5.96948855260607 0.0846822
C 9.65023612113507 0.33372627083861 -1.98963
C 10.00232048140422 1.56899374453777 -2.5255
C 9.20300950892167 2.13737148832391 -3.55544
C 8.04911046813899 1.47826591151399 -3.93175
C 10.29740720783106 0.00946454483078 -0.717538
O 11.10440238137698 2.25613609308194 -1.95776
O 9.62082128162955 3.17605543744269 -4.462
C 5.58281338607907 -1.41480511029825 -1.46226
O 7.08060048501324 -6.42478160437711 1.38317
O 11.97860947806466 -4.74982110233326 1.3753
H 6.15249628600969 -0.74702216656588 -4.7073
H 5.60939571474262 0.20387145848599 -3.26927
H 6.28560595780049 -2.68928977611821 -3.00738
H 13.73917663807230 -3.57507988776897 -0.3904
H 13.11051910714332 -2.56684414642397 -2.43313
H 10.58653043031594 -1.98011190545795 -2.96445
H 7.14690799174503 -4.26598705664117 -3.4487
H 5.98216566085001 -6.32098293423669 -3.0975
H 5.86924021113223 -7.42087574841509 -1.07198
H 7.34591425060397 1.97382190050775 -4.58611
H 10.24699381613941 0.93288950850421 -0.117581
H 9.73536921789024 -0.66982939212640 -0.149772
H 11.34138996884057 -0.33344053598233 -0.773868
H 5.69840895627902 -2.21479318010309 -0.762301
H 4.52870873913305 -1.34634851944107 -1.58914
H 5.98672900894391 -0.54568826836136 -1.02141
H 9.88274535479419 1.73271105008728 -6.1256
