# Supplementary material for: A light-fuelled nanoratchet shifts a coupled chemical equilibrium
Source: Nat Nanotechnol. 2021 Dec 16;17(2):159–65. doi: 10.1038/s41565-021-01021-z (PMC8956507; doi:10.1038/s41565-021-01021-z)
Supplement: Supplementary file 3 — Supplementary Data Set 2. Gaussian output and xyz files for computed structures. [file 41565_2021_1021_MOESM3_ESM.zip › +1-protonated-sampled-sturctures/SRR/1-H-opt_229.xyz]

260   0
energy: -42.756986467888 gnorm: -0.482813
C 11.88164718299800 1.25371734136633 -2.53319
C 13.10070554981553 2.13275331662168 -1.95796
C 11.80985584262189 1.64459487648805 -4.01143
O 12.90756403815471 1.31281585555022 -4.79064
C 8.19299770015932 3.29645004309228 -4.99719
C 6.99935276408450 3.70716197407055 -4.18733
O 6.10303060759402 2.64763712880382 -4.0109
C 8.91318160413479 4.52778549384214 -5.50581
C 13.12854637879017 -3.45885674620411 2.11663
C 13.24908182436492 -2.03251896235756 2.56599
C 12.28389044290882 -1.78320009916461 3.76473
C 10.80561081732371 -1.72505381625696 3.31258
C 9.76934907016503 -1.99951032814832 4.36033
C 9.71061815929070 -3.48989415557306 4.62664
C 8.26187266005084 -3.87053151010119 5.23792
C 7.27984562406598 -4.36703571017809 4.14725
C 5.89219282082939 -4.65942366604169 4.83975
C 4.84305693663394 -5.00238134807506 3.72291
C 4.85888753760020 -3.93606012540243 2.57865
C 4.46397975321459 -2.51604573259291 3.26363
O 5.36845717025381 -1.89161661382802 4.23734
C 7.28524547923360 -8.16307359252558 2.56816
C 8.19512180894825 -8.73458947739959 3.65286
C 9.64582578069565 -8.96654899532517 3.16961
C 10.46697771407294 -7.80674104606304 2.56643
C 11.88321890976867 -8.10778295747386 2.10564
C 12.59309908358293 -6.98615072994276 1.46392
C 13.89621890334019 -7.50231537014941 0.721397
C 14.47953104999128 -6.60714126874292 -0.394059
C 14.07084188706582 -7.04535226689430 -1.73744
C 12.49955307766801 -7.14085176222733 -1.9247
C 12.02287272504180 -7.40934021216489 -3.32634
C 10.59441172394095 -7.03303395315952 -3.52707
O 10.24212651418980 -6.98249311055167 -4.94085
C 6.29150187103964 -1.04656269406920 3.62275
C 9.77397091733174 -5.72724462222963 -5.43667
C 6.59069657670178 -0.94895515433629 2.28276
C 7.23906400922454 0.14474792696562 1.7875
C 7.98208367797224 0.93988117529459 2.71483
C 7.74107012676473 0.82278643857553 4.09043
C 6.83647328858522 -0.15150197284300 4.55554
C 8.90758672143656 -5.01644294956792 -4.61293
C 8.55828772304124 -3.72005769787919 -4.93471
C 8.89014763331778 -3.16574207588194 -6.11545
C 9.74466402943544 -3.87508881270616 -6.9806
C 10.18426410057458 -5.14353201711227 -6.63379
C 8.89868732814544 2.08027355963596 2.1916
N 8.97415865057081 2.53443685381609 1.02835
C 8.62030035966209 -1.85133822338247 -6.40148
N 8.92158622038933 -1.26086453355240 -7.55591
C 13.19616997001087 -0.05022849084075 -4.64948
C 5.69899579334082 2.20188737129865 -2.68806
C 14.51043902373230 -0.51204706476079 -4.37329
C 14.91382154513613 -1.81868014727439 -4.49991
C 14.03527514729745 -2.77222467527564 -5.0901
C 12.68987563478471 -2.36521627370220 -5.24759
C 12.31056250677959 -1.06817868737841 -5.00741
O 14.58825078054632 -4.05449507710661 -5.5548
C 15.90857735091880 -2.86042075000041 -7.83678
C 16.13397097256412 -1.46931461194627 -8.52145
C 15.54224830545133 -0.25076250488701 -7.69723
C 15.46060849460018 1.17068435093527 -8.30296
C 13.99429924236642 1.63982339918680 -8.59538
C 13.22935673012211 2.16204420705749 -7.4307
C 11.77400964646450 2.49333311972329 -7.70328
C 10.85660500916290 1.18267756692303 -8.03266
C 9.47203834111630 1.17022752946268 -7.36631
C 8.49085156766368 0.05143426052236 -7.83456
C 3.36424950384613 3.79604441961701 1.73213
C 3.76244566982490 4.54863107940889 0.39828
C 2.94694353770330 5.76609270980964 0.285585
C 3.18963048129421 6.42036969966183 -1.07182
C 4.60180345634444 7.03978724636368 -1.25053
C 5.61287294080965 6.02510539212295 -1.73668
C 6.95678767921086 6.71180792415719 -2.04269
C 8.00945677137427 6.44816214925658 -0.899479
C 8.62233273895712 5.07087574168823 -0.75437
C 9.61431648200686 4.92924559849909 0.442751
C 9.97574574824668 3.47808287411048 0.681247
C 6.54430201574821 2.20951818752968 -1.58183
C 5.97295249876733 1.74025289408949 -0.366829
C 4.60759087697511 1.58675179081943 -0.190355
C 3.79009349786840 1.49741041955851 -1.3592
C 4.33052984773367 1.85585453444889 -2.62321
O 4.07985057904425 1.48107188057108 1.15214
C 4.22010274425889 2.59828297624913 1.97075
C 14.23939705942114 -4.51077464247243 -6.90064
C 14.54469095334290 -3.41699303554746 -7.92851
H 11.89279366935610 0.16336414681600 -2.47082
H 13.19289174549896 2.18634852248637 -0.888386
H 14.01491892264190 1.86200761322930 -2.44325
H 12.84586567811842 3.21785578710256 -2.27914
H 11.53874508524487 2.74514352148643 -4.15146
H 10.97760308494705 1.07394738463481 -4.50157
H 7.97096160727963 2.64884448361006 -5.80139
H 6.40634944273637 4.51643899921923 -4.66808
H 7.39856581764885 4.05033455169656 -3.2021
H 8.19485183614713 5.25620758094916 -5.92983
H 9.36329205547758 5.02899811664498 -4.65194
H 9.70656584977708 4.53597257948578 -6.30893
H 13.30535255116521 -4.17016520107074 2.92444
H 13.78288962922272 -3.78423273425969 1.37206
H 13.02542695116360 -1.23909803959239 1.77097
H 14.26150246004392 -1.89540057915809 3.03931
H 12.66572859869837 -0.95171003942526 4.40098
H 12.29490123009505 -2.59878238571478 4.5004
H 10.71455011478787 -2.50447039948256 2.52719
H 10.58658511289300 -0.75838681894483 2.83366
H 8.71395451225293 -1.69746540631824 4.04811
H 9.86964582880959 -1.51336398246791 5.31663
H 10.59937691973970 -3.74536837386642 5.18474
H 9.85244990986176 -4.11073703733926 3.74642
H 7.80813540831446 -2.95331066561020 5.64397
H 8.39302603601282 -4.65466101074735 5.99519
H 7.65953799902690 -5.33811819283937 3.75209
H 7.16315730845163 -3.62758930039672 3.32604
H 5.64027363261835 -3.78514109444696 5.47603
H 5.98084021883310 -5.48835027041498 5.56706
H 3.90810663884118 -5.12595838898324 4.20994
H 5.15107751110869 -5.90634684415269 3.21025
H 4.16378571848885 -4.12775122647897 1.75691
H 5.88112551027160 -3.75818502077768 2.10298
H 3.47016378511731 -2.69864838515799 3.78295
H 4.31717727787266 -1.62086464961856 2.55476
H 6.28385549812075 -8.22734744290156 2.92762
H 7.35855677367669 -8.70666250985362 1.59438
H 8.22332351722236 -8.09962232406421 4.55223
H 7.76551850557369 -9.62364493143297 4.16066
H 10.18339135140404 -9.34729029611557 4.04622
H 9.66373342259466 -9.82811071754780 2.47409
H 9.91380409153391 -7.38667462624406 1.68079
H 10.44805086400176 -6.90348411829638 3.24438
H 12.39727777021785 -8.55123931549481 2.94128
H 11.84289099927767 -9.04217334723732 1.39175
H 11.92487384696747 -6.52899697482766 0.744649
H 12.73605425103798 -6.19731456812156 2.23945
H 14.59587179914709 -7.61453499399705 1.54032
H 13.70672752385741 -8.51578842116299 0.422186
H 14.17868661179134 -5.55002264810721 -0.258388
H 15.55211773893647 -6.52658381753625 -0.295024
H 14.38126812175766 -6.31860318196369 -2.56715
H 14.58110898828403 -8.01443364108031 -1.98046
H 12.11829993609162 -7.79826035582503 -1.19602
H 12.11216199531738 -6.15723622008381 -1.58867
H 12.64228352820396 -6.82353816579296 -3.99906
H 12.28359754957852 -8.40148930774678 -3.68102
H 9.90777561287424 -7.83470668978909 -3.04827
H 10.30710129946160 -6.07849641625225 -3.15913
H 6.48538459206875 -1.72261328839338 1.53258
H 7.46270898161784 0.21158561177275 0.737613
H 8.03086637629720 1.62154044941403 4.78754
H 6.58511434402026 -0.33160051129556 5.67014
H 8.57777267011502 -5.46561118983753 -3.68946
H 8.09971202802767 -3.05452389162497 -4.16574
H 10.19591736907590 -3.37117808044490 -7.81681
H 10.85681782078968 -5.65527521070143 -7.33772
H 9.62732160094186 2.37782387344867 2.88916
H 8.06926474090794 -1.28799462302638 -5.6265
H 15.28243609521010 0.23267924890568 -4.31741
H 15.90766661667196 -2.10310000231378 -4.29547
H 11.93940667633848 -3.05596834672044 -5.47272
H 11.26722333822282 -0.81357880151270 -5.06531
H 16.22645619626036 -2.77972988936972 -6.76912
H 16.62939705095313 -3.52089992063186 -8.25148
H 17.21739963583018 -1.30207320183879 -8.58592
H 15.77770939085319 -1.40186453998441 -9.55636
H 14.43963596168922 -0.67537250070416 -7.61161
H 15.79691432681097 -0.19243765054889 -6.64072
H 15.88229912473956 1.86013896461901 -7.55961
H 15.99829971977762 1.28101863928932 -9.26441
H 14.03247199081807 2.46056963225786 -9.32596
H 13.48423771317093 0.77028827751832 -8.95611
H 13.38245372960340 1.43029360951107 -6.68332
H 13.76024644507257 2.99560375615697 -7.01959
H 11.36293653178432 2.98938830282954 -6.80355
H 11.70812632254802 3.24802335837175 -8.56605
H 10.73762307934561 0.94526545755767 -9.04587
H 11.37504295926414 0.15601751860393 -7.79739
H 9.70105711774618 0.96542897179117 -6.25771
H 9.00902590088562 2.17536915416647 -7.4735
H 8.09272202390664 0.17033234492416 -8.85156
H 7.64741360901146 0.27883289297229 -7.14614
H 2.29880162800074 3.35798483687903 1.70446
H 3.36904388061219 4.51000295153903 2.51858
H 3.50217589076366 3.98782441740661 -0.556895
H 4.86907248210447 4.75285860813438 0.321607
H 1.85120535539565 5.49669764168084 0.342486
H 3.14988660001245 6.39147832406334 1.17758
H 2.89776743555599 5.73307304969178 -1.86454
H 2.60887277775888 7.35330129675283 -1.09596
H 4.62928890063481 7.95402625449003 -1.91559
H 4.98360330885727 7.29630585872222 -0.287504
H 5.26732510071681 5.50445654656660 -2.67593
H 5.68682693480968 5.19946486040737 -0.995275
H 7.36619514038291 6.45589666797465 -3.01732
H 6.83657362083502 7.77360945854468 -2.04068
H 8.81422957539153 7.25532574709706 -0.889338
H 7.41679727734126 6.65690406682828 -0.0434627
H 7.81881580555977 4.37838640801878 -0.565249
H 9.02390117202492 4.68490637277378 -1.68497
H 10.46619079371153 5.54688988882516 0.175147
H 9.09055238776727 5.39030610173938 1.31466
H 10.79350898738835 3.49702897895699 1.39448
H 10.39477235200261 2.95311576019476 -0.193507
H 7.66123709667357 2.38610428654351 -1.56667
H 6.55499867151527 1.95965424509809 0.548121
H 2.71257266653622 1.52459791393187 -1.26017
H 3.63429414690979 2.05406532207604 -3.42085
H 5.27802470340641 2.88163213013659 2.1286
H 4.04919230982178 2.22788568959147 3.04528
H 13.18962863790113 -4.85261112573748 -6.80482
H 14.77885663586735 -5.51278877142484 -6.96991
H 14.43296779728499 -3.96267937300556 -8.90606
H 13.77617332139269 -2.55004886417834 -8.02802
C 7.30465446740780 -0.63697621831757 -3.38253
C 6.08421434630735 -1.46456759314202 -3.59415
C 6.09228435964478 -2.51470843033022 -2.5275
C 7.47558865970074 -2.46628915104524 -1.91916
C 8.07625549700574 -1.16951360104880 -2.35683
C 8.13568245142076 -3.53374028757917 -1.30634
C 7.46573354012528 -4.73762451637673 -0.752839
C 7.72504068173703 -5.22628048262078 0.467419
S 8.95919288490920 -4.39743085911416 1.43125
C 10.05724854300633 -3.82012883227405 0.122156
C 9.56878714816891 -3.52171003458824 -1.12195
C 11.41667214700858 -3.65755602664673 0.398558
C 12.27313686917399 -3.27435445618163 -0.622134
C 11.78584635854744 -3.06550715772628 -1.88595
C 10.46163799390862 -3.15917387645289 -2.08189
C 6.76640405066439 -5.56244985479944 -1.71063
C 6.21556146089374 -6.68789811498565 -1.24884
C 6.27165464322169 -7.05550532044365 0.0743477
C 7.16724232084570 -6.40394540698494 0.976686
C 9.10766488984298 -0.38253644538845 -1.80422
C 9.46895226640518 0.81070417632333 -2.44899
C 8.74490691464468 1.39899366918410 -3.5525
C 7.71938933766628 0.57763957801480 -3.96636
C 9.71224445907598 -0.67608110666480 -0.467596
O 10.53409677829551 1.61055136318021 -1.92811
O 9.15481578400790 2.62503448584522 -4.11181
C 4.98520739666622 -2.32141317701980 -1.49265
O 7.42287333421128 -6.79921810063758 2.30583
O 11.82902031727683 -3.82904385185264 1.70724
H 5.99725285765278 -1.99242402792908 -4.58479
H 5.20577401999182 -0.89529277643024 -3.53515
H 5.89913105322584 -3.46725755598217 -2.96842
H 13.32376170919581 -2.98852362551284 -0.389709
H 12.32660755735120 -2.69074024494437 -2.67846
H 10.21885007196291 -3.14461539864166 -3.10154
H 6.62575490757885 -5.18233097392894 -2.83858
H 5.74149980957315 -7.33653167181192 -1.9502
H 5.77653451970557 -8.03634707750530 0.453308
H 6.97046182380082 1.05944915525747 -4.62839
H 9.83781679119452 0.36509143037749 -0.0800747
H 9.00958149660435 -1.28658086628133 0.123364
H 10.67643229094370 -1.19585076435185 -0.497753
H 4.84999915017246 -3.16290038379588 -0.829253
H 4.10992438371176 -2.12307085443760 -2.14296
H 5.21116094212854 -1.52887773946142 -0.82977
H 9.09424836790411 -1.78990865392167 -8.42016
