# Supplementary material for: A light-fuelled nanoratchet shifts a coupled chemical equilibrium
Source: Nat Nanotechnol. 2021 Dec 16;17(2):159–65. doi: 10.1038/s41565-021-01021-z (PMC8956507; doi:10.1038/s41565-021-01021-z)
Supplement: Supplementary file 3 — Supplementary Data Set 2. Gaussian output and xyz files for computed structures. [file 41565_2021_1021_MOESM3_ESM.zip › +1-protonated-sampled-sturctures/SRR/1-H-opt_23.xyz]

260   0
energy: -42.761918437914 gnorm: -0.454198
C 13.21105548032951 0.42114457620399 -3.64641
C 14.40387911179771 -0.19097792983295 -4.39444
C 13.60343083464632 1.61696389526548 -2.75886
O 12.54529259210341 2.10145396157320 -1.99278
C 11.06760502440408 -0.11863655363226 -6.79354
C 9.80804075061471 0.75681927442980 -6.32889
O 8.67529328554703 -0.08227156133170 -6.17928
C 11.97175184187303 0.41371449697040 -7.87624
C 12.50941769521476 -2.50182195310494 3.6832
C 12.41018266550765 -1.59489987199542 4.91386
C 11.06576601468474 -0.87065696079978 4.79224
C 9.88031208003770 -1.65841282956350 5.3538
C 8.59294632208634 -0.99492210535886 5.07618
C 7.32836140657632 -1.55072819841003 5.76396
C 5.93657166008501 -1.21213640355331 5.31784
C 5.71668212564761 -1.85868724423509 3.96388
C 4.25587231939397 -1.56696763628731 3.35932
C 3.90639136110594 -2.15149352101015 2.03769
C 4.90218848000956 -1.79115255429682 0.928171
C 4.71582369855913 -0.38614357056179 0.542368
O 5.06867862850433 0.68789662400594 1.41334
C 6.22420192607101 -5.71694377827140 4.35465
C 6.79267389692425 -5.43489716976696 5.79532
C 8.36153915781530 -5.24124823960506 5.89471
C 9.16959569423144 -6.48917861506366 5.55999
C 9.15164130331948 -6.97201474300254 4.03416
C 10.13266208437389 -8.08349253668984 3.82941
C 9.73798479705163 -8.86148462480206 2.57548
C 10.72810139023799 -9.95013632327152 2.22219
C 10.69864731733037 -10.56722166834463 0.883415
C 11.08160214531001 -9.65504009617048 -0.282206
C 12.51738886879144 -9.00430814755046 -0.231433
C 12.88132352743977 -8.39679180311453 -1.6207
O 12.49202356478623 -7.01908776937778 -1.98624
C 6.47673840613849 0.78205984815347 1.5189
C 11.97170936691673 -6.83873899187426 -3.23661
C 7.51813736772532 -0.01135434873253 1.02518
C 8.82907303887011 0.30468872632393 1.21494
C 9.21886531507460 1.24452677366084 2.20842
C 8.20156325699407 1.93016782335922 2.807
C 6.90323410679196 1.79939112746324 2.38251
C 11.17343420521640 -7.79793242264512 -3.88581
C 10.59574057379265 -7.62446815499130 -5.16204
C 10.91090376608099 -6.40518671000829 -5.8658
C 11.73846912958167 -5.43294696781636 -5.27342
C 12.21392897298049 -5.66706246084437 -3.95633
C 10.57583899852150 1.45453072437629 2.53042
N 11.46330061388944 0.57034910030879 2.19115
C 10.33041439430830 -6.06862215273526 -7.17309
N 10.42543857159243 -4.95007924472413 -8.01397
C 11.45238183158188 2.77319630845894 -2.69091
C 7.87261760818962 0.37517391113184 -5.10641
C 10.12525490434483 2.58985607398597 -2.21864
C 9.09010762181735 3.10433661372509 -2.93098
C 9.24742049321882 3.73228638532270 -4.17353
C 10.55962247332288 3.93990857628594 -4.63023
C 11.62150097431836 3.55073386044419 -3.90915
O 8.12563527813991 4.26695721092069 -4.86538
C 7.48373732800000 5.92899888264949 -8.22722
C 8.12839308938602 4.95118622189154 -9.20773
C 7.54199886967956 3.53039520430532 -9.36628
C 8.50572203651995 2.45214421174514 -9.94882
C 7.89168535284989 1.05121367262416 -9.75225
C 8.57774710297279 -0.07172086034615 -10.5917
C 8.09947920776644 -1.55386066458268 -10.2709
C 9.18050212232143 -2.56215019750104 -10.0476
C 8.78822422148563 -3.98576860609120 -9.6455
C 9.83572592446848 -5.03880396002520 -9.40965
C 5.47959396877137 4.16155649649663 -2.83235
C 6.23150243168991 4.71472184273392 -1.64497
C 7.40139255887038 5.73742758243794 -1.86098
C 8.61606118951085 5.57539309812488 -0.829838
C 9.98644948137389 5.95302526590182 -1.44363
C 11.18433901107961 5.87078887543965 -0.512001
C 11.70975473462022 4.55631599152505 -0.0811341
C 12.74812972574134 4.68434145942051 0.955252
C 13.12219629486608 3.45624271585529 1.77042
C 13.10285682413460 2.04442527771806 1.11497
C 12.82892688659967 0.92558089075332 2.19339
C 6.71107815558140 1.00286980196903 -5.48537
C 5.86639868644624 1.54587868116762 -4.54314
C 6.07538195603902 1.36944050975130 -3.18889
C 7.21090358812121 0.66170999518100 -2.79021
C 8.08907866835638 0.16565947273785 -3.78164
O 5.22150255128666 1.80688725734651 -2.19861
C 4.55255263093521 3.00769486091799 -2.5494
C 8.41970555893646 4.66316110565191 -6.17353
C 7.23704459760219 5.38049645139081 -6.83687
H 12.33705495065466 0.81379879344333 -4.26737
H 14.02978429291211 -1.02763877688025 -5.03457
H 15.13025845203163 0.40177703107620 -4.9413
H 14.88510930139097 -0.79843514059055 -3.61029
H 13.93908661197553 2.42127513420947 -3.36009
H 14.48849290972931 1.34526231055475 -2.1751
H 10.61137446870653 -1.04858885024202 -7.1498
H 9.67199133081057 1.61405775877662 -7.06982
H 10.07894827617106 1.16695855808326 -5.38249
H 11.46510401577810 0.50381036446863 -8.83518
H 12.41382819433610 1.33165351463313 -7.6119
H 12.79366424943217 -0.22639981516448 -8.0017
H 13.28957780149836 -3.30511936458063 3.75564
H 12.85344149010388 -1.85788194520803 2.86312
H 13.24896411276613 -0.94388119976863 5.05599
H 12.33931571190690 -2.18291441006313 5.79786
H 10.92645562791488 -0.66737773969129 3.68662
H 10.93769035714115 0.08095575962165 5.27449
H 9.95552349068762 -1.84054504941823 6.42125
H 9.88454957037987 -2.61419911133600 4.87953
H 8.35881059325295 -1.00634899700376 4.02103
H 8.64517089478674 0.04563157573395 5.34007
H 7.44664971195662 -1.38667063352871 6.86117
H 7.39225460236698 -2.67560070916796 5.75547
H 5.78557483325966 -0.16373380088438 5.19289
H 5.19904906191466 -1.56470179220962 6.11436
H 5.98168016132123 -2.84273503017909 4.01426
H 6.43715518712700 -1.36743858672791 3.29979
H 4.23845966916499 -0.48751441082841 3.37751
H 3.41812419735179 -1.68000583196913 4.04503
H 2.91925021337419 -1.91014736185981 1.69554
H 3.86129592801947 -3.22989998829295 2.26894
H 5.01823323047473 -2.58330504816684 0.118626
H 5.86765175614058 -2.00608116214470 1.43694
H 3.64506407097509 -0.07420816082476 0.278248
H 5.24917103347539 -0.12185564745039 -0.361189
H 5.15645034364967 -5.69450344998836 4.21072
H 6.62001081219945 -6.67907464292868 3.9935
H 6.25740813111488 -4.62866774538811 6.21756
H 6.49882892533618 -6.28475630787027 6.47002
H 8.66385119211886 -4.39658733989548 5.22298
H 8.75126973249464 -4.89014608962012 6.88451
H 10.21590735290984 -6.48277109867203 5.8349
H 8.72899068129924 -7.33698710428515 6.15469
H 8.14653719969149 -7.25953740277019 3.84949
H 9.33430345805958 -6.14094395360472 3.39222
H 11.08457494270140 -7.66651553605463 3.64906
H 10.14539954646532 -8.74447375151992 4.74045
H 8.71730038817048 -9.29793577566696 2.73401
H 9.60074097409128 -8.18086782972902 1.723
H 11.80485610773079 -9.73640295924760 2.39343
H 10.41609574653766 -10.83323111711178 2.86294
H 11.34647704462422 -11.45421738146232 0.742962
H 9.66016990966112 -10.96227916898313 0.686905
H 10.85585123106306 -10.27219802152740 -1.19561
H 10.23684681021088 -8.90629483327409 -0.257878
H 12.73988962049321 -8.26097206337323 0.532825
H 13.20806362173591 -9.87081926213700 -0.0826322
H 13.93016984713453 -8.47775818839017 -2.02545
H 12.37705290983810 -9.02910304539285 -2.38513
H 7.27303219937803 -0.77640480826627 0.381322
H 9.62266077712009 -0.31379742086125 0.79311
H 8.40745433877918 2.56331803768788 3.62635
H 6.18641640095659 2.45764057362365 2.87817
H 10.95601454902219 -8.64647644105273 -3.29716
H 9.97319856278033 -8.36400030873593 -5.55446
H 12.22249703882705 -4.63082238120339 -5.77862
H 12.82840182453915 -4.97003336001409 -3.4166
H 10.78426349216085 2.36465802291420 3.04516
H 9.95588412786395 -6.82921480093958 -7.78603
H 9.94675396467038 2.07918669399485 -1.28537
H 8.11659743726819 2.79263509691332 -2.59506
H 10.84724205219012 4.50090663910812 -5.5358
H 12.57906182224588 3.55116384191024 -4.21805
H 6.49227598837622 6.30834518711599 -8.62618
H 8.12623080383609 6.78572040491263 -8.15631
H 8.11235944967802 5.47447890469803 -10.1895
H 9.19832258997104 4.71423408004932 -8.92872
H 7.37826982375157 3.14062667382616 -8.37628
H 6.46916486730712 3.44737381510285 -9.73221
H 8.71963219547788 2.58010622351423 -11.0627
H 9.46181412883181 2.65246845649293 -9.37314
H 7.85537484573852 0.65925568366749 -8.71365
H 6.85926312654618 1.01939098911469 -10.0589
H 8.76567968819412 0.02100745859814 -11.6331
H 9.64779875901806 -0.01872889554934 -10.2813
H 7.54725398368371 -1.47927198884189 -9.35413
H 7.36802841004825 -2.01730672570467 -11.0434
H 9.74972587859187 -2.60896794157214 -11.0155
H 9.86774441623008 -2.15663004738810 -9.33982
H 8.14797428883441 -3.90894475320628 -8.78779
H 8.06720731099019 -4.34212706438303 -10.3987
H 10.54449471596934 -5.07463048444190 -10.263
H 9.26165436188458 -5.98411729957181 -9.32439
H 6.13317203279328 3.80095509439426 -3.67649
H 4.95085738270526 5.03828810162342 -3.30127
H 6.70752523853024 3.90578210982468 -1.12532
H 5.55358081980541 5.06222696424024 -0.877454
H 7.69208613633264 5.59125879392498 -2.88472
H 6.97448978573871 6.71711103930917 -1.94525
H 8.48259287962761 6.12049875376167 0.163997
H 8.74063631883065 4.53545417013521 -0.494715
H 10.15785277475060 5.27412421861602 -2.28207
H 9.81830813382259 6.97680445874616 -1.74586
H 10.93232512799678 6.47796078161194 0.335236
H 12.07405266500477 6.40298954668989 -0.947244
H 10.93079938492498 3.75361370883341 0.205827
H 12.11756099437396 4.06294771824068 -0.979865
H 13.66923858183699 5.01514991587588 0.513372
H 12.45105281645426 5.56897357539196 1.58026
H 14.04444296566836 3.69011105966646 2.3193
H 12.33622808405338 3.47539633154031 2.45156
H 12.33846989128312 2.09300663386226 0.363818
H 14.04971684251401 1.92410156389472 0.655865
H 13.06144520664390 1.12200979744641 3.19164
H 13.41511462572320 0.05365254793208 2.021
H 6.66168388830495 1.19418775862104 -6.56414
H 5.00803186858419 2.01007704180733 -4.89773
H 7.25635887508364 0.60961749357450 -1.73092
H 8.94704606251807 -0.40090603999019 -3.38528
H 3.92745563126111 3.26747960613357 -1.6931
H 3.90312802412831 2.88954864849794 -3.40062
H 8.52392206336470 3.66709643215504 -6.61384
H 9.36422943712038 5.17382584334041 -6.19782
H 6.35736839479977 4.77546766044216 -6.87881
H 6.91107821772905 6.09924590506189 -6.15208
C 9.62089897908946 -3.07441800827357 -4.05947
C 8.39567562153885 -3.91988903338300 -4.33069
C 7.69177782710226 -3.89979455096541 -2.89235
C 8.90933989031872 -3.86061341909154 -1.96233
C 9.87536243354034 -2.95606998189310 -2.65431
C 9.07056528350185 -4.48712915796430 -0.777142
C 8.02973731437893 -5.14507271054577 0.0380622
C 7.72639433071494 -4.54026985461867 1.24755
S 8.76777186833761 -3.19148297275460 2.00278
C 10.26737313105301 -3.83485498475452 1.31158
C 10.30926487282675 -4.36087212058983 0.0128023
C 11.44619566416018 -3.71125951043105 2.04709
C 12.58966226763086 -4.20214151078744 1.42863
C 12.64838471659197 -4.73544841783406 0.160277
C 11.48213155850305 -4.86784187377750 -0.515791
C 7.15552409110662 -6.09236299733275 -0.494265
C 6.02308315727952 -6.52962320160601 0.24591
C 5.89454598481554 -6.16243942114332 1.57161
C 6.70286866485922 -5.11063315663617 2.06639
C 10.87843448674454 -2.01965574868669 -2.31641
C 11.60966864676974 -1.26444557023270 -3.29195
C 11.34367238072933 -1.41834580103492 -4.68125
C 10.34965439724550 -2.36719580935512 -5.03265
C 11.35141447544898 -1.81974980172872 -0.91586
O 12.61731750153126 -0.46992876795446 -2.76507
O 11.89514998323285 -0.53821975950199 -5.686
C 6.81280572155623 -2.64154664577145 -2.79907
O 6.72194789455252 -4.75912657679011 3.42038
O 11.30036653323083 -3.05703669215353 3.30964
H 8.74712347187440 -4.84844406047437 -4.69939
H 7.77948217653238 -3.39123062603064 -5.05497
H 7.11701065911029 -4.77706308988416 -2.69136
H 13.52388344050839 -3.98973163296657 1.96816
H 13.67306382241382 -4.99398530928808 -0.198494
H 11.46086332322225 -5.39606914212468 -1.41918
H 7.18134234586344 -6.34972678355498 -1.51082
H 5.42374773608930 -7.26783690800790 -0.290004
H 5.12138792121263 -6.52147597698356 2.20931
H 9.97025249702858 -2.26493885372611 -6.01281
H 10.59061229706303 -2.02433849438996 -0.189211
H 12.23784996442628 -2.48451703777049 -0.718389
H 11.59261250377734 -0.79666575079184 -0.729474
H 6.07785558384962 -2.52584590860914 -2.00563
H 6.29382830658470 -2.38347775032148 -3.72065
H 7.56831426499479 -1.81856052594584 -2.77917
H 11.00871320112788 -4.08789529075526 -7.89326
