# Supplementary material for: A light-fuelled nanoratchet shifts a coupled chemical equilibrium
Source: Nat Nanotechnol. 2021 Dec 16;17(2):159–65. doi: 10.1038/s41565-021-01021-z (PMC8956507; doi:10.1038/s41565-021-01021-z)
Supplement: Supplementary file 3 — Supplementary Data Set 2. Gaussian output and xyz files for computed structures. [file 41565_2021_1021_MOESM3_ESM.zip › +1-protonated-sampled-sturctures/SRR/1-H-opt_230.xyz]

260   0
energy: -42.794746433598 gnorm: -0.469148
C 11.75376965358779 1.94810868600584 -1.87514
C 12.63169058953179 2.89560364612879 -1.12673
C 11.81911358667942 2.27970395712519 -3.38524
O 13.13116866810110 1.97073429557426 -3.81367
C 8.08405058160566 3.90037779196254 -4.19539
C 6.72607274052903 4.11417883084130 -3.43048
O 5.95703544099218 2.98768173389207 -3.31417
C 8.68265499584806 5.08802496212230 -4.80795
C 13.58752631602628 -3.41194239258780 1.76735
C 13.08805540980308 -2.02973028099429 2.17358
C 11.74212554417678 -2.25620086461036 2.92182
C 10.99756886325212 -0.98382547377405 3.39831
C 9.47254356767810 -1.22742254780902 3.50771
C 9.03414932762993 -2.21631499990295 4.55413
C 7.72113456512623 -2.94109231624974 4.47964
C 7.50061947517974 -3.58835889651525 3.09785
C 6.20017480558574 -4.42903364735136 3.19406
C 5.49485410288718 -4.79166416138843 1.79232
C 5.28388244391962 -3.60418816597033 0.809413
C 4.28287935291362 -2.54923351729074 1.37815
O 4.75391384194437 -1.78915449349114 2.48294
C 7.58117131034243 -8.26866745976375 1.54706
C 7.58933329639316 -8.45906349120774 3.06504
C 8.96461961085462 -9.00405584964415 3.56869
C 10.00306731653541 -7.95296387950515 3.88839
C 10.79682491578090 -7.38936465767496 2.68771
C 11.46663373197952 -8.38729129587301 1.79823
C 12.43109853681791 -7.75759897646890 0.739897
C 11.70299240538113 -7.42671986550331 -0.577933
C 12.59201733955042 -6.56301199219489 -1.47284
C 12.17898077228954 -6.66505861995811 -3.0076
C 10.76544044602071 -6.19465112624587 -3.28778
C 10.20587129353522 -6.49790834932898 -4.70755
O 10.88532963446894 -5.87441057371481 -5.77951
C 5.67970748558031 -0.76740578181717 2.09698
C 10.49943310119912 -4.54545633513116 -6.02974
C 6.02307853604407 -0.51441268598725 0.763217
C 6.95367511779282 0.45539862930999 0.449481
C 7.49617909455662 1.30893495199389 1.4048
C 7.13587230196947 1.14283969546939 2.70409
C 6.24941806926752 0.11996475865410 2.99976
C 9.56976289237246 -3.84532417447312 -5.2335
C 9.43956058889751 -2.50691114268718 -5.45268
C 9.93563388572604 -1.81738348418614 -6.58811
C 10.60413680423250 -2.60681332502656 -7.53027
C 10.90231111105173 -3.95093769127648 -7.2372
C 8.43100439146455 2.29648147420396 0.836692
N 8.90734482247431 3.31778728516350 1.40843
C 9.84432038925145 -0.46274476822134 -6.59025
N 10.32557219242979 0.34415445570930 -7.58765
C 13.52466978809029 0.65666437449357 -4.19456
C 4.88511058345669 3.05190548894393 -2.32107
C 14.81178463334693 0.19608525696439 -4.0157
C 15.09423324449149 -1.13247924290088 -4.28767
C 14.22265769811930 -2.05081155270234 -4.90859
C 12.95453422693539 -1.52018963303792 -5.11682
C 12.61249811992373 -0.28299196974266 -4.69791
O 14.64467181248154 -3.37693937353733 -5.04501
C 15.70455288156939 -4.66258649031380 -7.30112
C 15.46911319859148 -3.82842319641205 -8.58371
C 16.50923193542338 -2.70455384309417 -8.75172
C 16.28765955717065 -1.49238690753848 -7.79784
C 15.10867416483848 -0.57345812018164 -8.15954
C 14.97731209363160 0.74878253317361 -7.23694
C 14.43200547963512 1.92074918347896 -8.13453
C 12.89329485162083 1.76049880621522 -8.43344
C 11.97319900805149 2.08542850166489 -7.28217
C 10.51237351185321 1.77511332079447 -7.37583
C 2.08626358000487 0.74351066733837 2.04356
C 1.94361033139148 1.49455652461984 3.34289
C 2.69467657406559 2.86422802483614 3.45858
C 4.23691024598281 2.66471171994754 3.63499
C 5.09249171292769 3.95625502776291 3.36248
C 4.54665535137818 4.64368454207780 2.0969
C 5.59355501550568 5.46285362364117 1.32308
C 6.89050097800661 4.71507095884596 0.909201
C 7.90987001924347 5.66092685604062 0.213821
C 9.21266525728757 4.96649799072098 -0.294912
C 9.87627635891508 4.04339630705188 0.712866
C 4.54021756349135 1.80021014340982 -1.81601
C 3.48281588401759 1.64579736221641 -0.854418
C 2.72701381187827 2.73822324915935 -0.423308
C 3.07052428215645 3.99537123786157 -0.990562
C 4.16568994920490 4.10762937034339 -1.88988
O 1.74756764234458 2.69944348751677 0.631524
C 1.31855305938329 1.45268517301125 1.00247
C 13.74772360541292 -4.08988383766498 -6.05471
C 14.38830875284637 -5.14698169003780 -6.72747
H 12.02983334141132 0.96014633753065 -1.73192
H 12.74365722794463 2.73607626895588 -0.0926581
H 13.66423257721051 2.90496831073063 -1.56163
H 12.22305782095429 3.90665412557523 -1.3054
H 11.69074142279558 3.42974718731299 -3.64036
H 10.86640971234482 1.89928446220674 -3.92144
H 8.00093953428349 3.23461453348134 -5.00013
H 6.11447730461046 4.92274831788072 -3.8518
H 6.89871987921999 4.43525628251262 -2.423
H 8.48305500797845 5.97312108385244 -4.23137
H 9.79875752816494 5.06293337121117 -4.91961
H 8.27235414289586 5.29248355404733 -5.81398
H 13.92291422846616 -3.95363434550148 2.64376
H 14.50830907939115 -3.35533685312344 1.14724
H 12.90446411032543 -1.36317841700038 1.33561
H 13.73005530747763 -1.48554983143948 2.92692
H 11.78977915197912 -3.00643245405535 3.77238
H 11.04737899057779 -2.93895738821889 2.31197
H 11.10622958882606 -0.10739527152395 2.73713
H 11.41076084466301 -0.44611868009416 4.29696
H 9.07052999344022 -1.48568199258214 2.46095
H 9.11534630856309 -0.28933220652946 3.79599
H 9.05928059061890 -1.77902401378610 5.62764
H 9.81791096357272 -3.00954921198580 4.6125
H 6.83160610844677 -2.32615364583221 4.87997
H 7.86499918951689 -3.81974385507176 5.14912
H 8.40897116091792 -4.11806313533650 2.81097
H 7.37445524413085 -2.76987737102529 2.34524
H 5.48146108035769 -3.96819842540238 3.87829
H 6.38195807971400 -5.38580076516730 3.7589
H 4.56641285698524 -5.25140987002508 2.12605
H 6.10854061013938 -5.58273537367744 1.31486
H 4.91722312657899 -3.94354856707283 -0.147741
H 6.19825153867754 -3.12381463413101 0.667367
H 3.37709850501320 -3.10012157897975 1.76933
H 3.88332837331062 -1.92330428207181 0.539105
H 6.52424037860825 -7.97009632764458 1.18483
H 7.86212304332781 -9.13310837885326 0.936687
H 7.40110472740218 -7.49990849469669 3.65595
H 6.74007672073403 -9.07110477403369 3.4249
H 8.85757519727513 -9.54491346943536 4.51196
H 9.37971009264774 -9.83276934143746 2.97882
H 9.50909422928327 -7.12532642026080 4.47741
H 10.86756328696577 -8.48509548439849 4.46965
H 10.11676933142530 -6.88297314748633 2.05091
H 11.52947325356437 -6.63178146589658 3.09519
H 12.05660619419907 -9.01698979431701 2.44938
H 10.76022231796248 -9.10707082166797 1.38088
H 12.91733668378687 -6.85057021426634 1.16756
H 13.24871069268160 -8.47418772011958 0.411013
H 11.42343739293695 -8.33117887818886 -1.12711
H 10.73561140144488 -6.97916462341234 -0.286493
H 12.40685842698840 -5.54036067588546 -1.11352
H 13.65256179015487 -6.66849630995511 -1.35856
H 12.76446189245163 -6.05379672969013 -3.64658
H 12.24293802932628 -7.66709897530233 -3.38154
H 10.17333467860346 -6.73137177438399 -2.58114
H 10.65709519985798 -5.10196809038332 -3.09933
H 10.31162278459180 -7.55417156345722 -4.96539
H 9.15484299604652 -6.20590137812615 -4.85461
H 5.66871874190075 -1.13084645533728 -0.00600038
H 7.19311151400610 0.60045467776760 -0.571915
H 7.52642446141290 1.80719965117063 3.46627
H 6.06396383715635 0.05045255347540 4.07313
H 9.25253475443371 -4.23327293796221 -4.2455
H 8.98455050634306 -1.88009281138606 -4.67206
H 11.13834922266701 -2.18189739935882 -8.3872
H 11.64148471122066 -4.41568366687750 -7.78646
H 8.59648958976624 2.24757151035441 -0.208086
H 9.27586900515222 0.09812743086471 -5.83666
H 15.56597426138272 0.85264701297314 -3.60676
H 16.01963965566253 -1.52588455302999 -3.99162
H 12.20375824464933 -2.17539638082722 -5.55142
H 11.59663801768758 0.05404022519687 -4.91213
H 16.21242288274732 -4.19800317631927 -6.44119
H 16.31226203880609 -5.47475982467280 -7.53888
H 15.51393606639317 -4.51595230148875 -9.47086
H 14.42805944280838 -3.51384595888661 -8.57643
H 17.48277622045459 -3.02686888382930 -8.58723
H 16.54931576245617 -2.26831068745010 -9.78379
H 16.28986815046626 -1.88905242758539 -6.79512
H 17.17863360154773 -0.82872061356252 -7.94286
H 15.32848017111602 -0.35632120616206 -9.22184
H 14.21678229421617 -1.14530108488148 -8.16703
H 14.32034818326975 0.43523518575872 -6.4476
H 15.99185725633053 0.91835343657554 -6.93543
H 14.50188684967168 2.84306773856685 -7.54159
H 14.96989595292179 2.02501865148357 -9.10442
H 12.68669033769243 2.44792292901224 -9.31832
H 12.69406438976450 0.83575837272882 -8.89976
H 12.32204528806301 1.56441349415465 -6.41177
H 11.97141495860344 3.14454947781726 -7.12502
H 10.00764128334669 2.37551525296558 -8.17676
H 9.94098204599804 1.98415338788691 -6.46834
H 1.80037231703334 -0.29983928609708 2.20221
H 3.10516439894841 0.64999434687854 1.7362
H 2.28338178717973 0.80767764732781 4.20866
H 0.91006933759027 1.70305999215972 3.53958
H 2.45161835222643 3.37435208032003 2.55409
H 2.32382832504600 3.33887674873472 4.45818
H 4.34156520180446 2.33298664654259 4.6653
H 4.56056793081730 1.90646865762654 2.94311
H 5.09557084364102 4.51438866261356 4.26022
H 6.11388101189646 3.73076111208508 3.21436
H 3.69145596118370 5.18723060787350 2.44426
H 4.16418346881152 3.87117048480918 1.39923
H 5.15960370518079 6.02073645404020 0.506816
H 5.94445655950499 6.29111480502074 1.94477
H 7.45087512386837 4.38892999695863 1.81645
H 6.64646462708607 3.78561411222091 0.310725
H 7.48557773430459 6.18626202677735 -0.605276
H 8.07287325522312 6.54201871598459 0.822786
H 9.18566102350330 4.43102151964945 -1.28792
H 9.94990742962508 5.74559735747725 -0.533109
H 10.52642801487085 4.63718590255071 1.36577
H 10.45910114932576 3.20226522849803 0.316225
H 5.23649548875768 1.01681596695861 -2.1465
H 3.25093273718969 0.70251047787213 -0.421003
H 2.41000872298863 4.80533112524416 -0.764334
H 4.40004568991951 5.11339230996454 -2.24454
H 1.20108562151299 0.82479481662434 0.079959
H 0.32238681240893 1.71685386098047 1.43151
H 13.52813477673481 -3.23668519733405 -6.7178
H 12.83158124905635 -4.40481573930914 -5.53512
H 14.54429198488493 -6.03436411942121 -6.06431
H 13.77238543871388 -5.64142319364228 -7.49156
C 7.59084452317629 -0.29088826715323 -3.36766
C 6.66206815044327 -1.23687365014533 -4.03689
C 6.98576793587859 -2.60916354091301 -3.34878
C 8.30124695910408 -2.38180531454244 -2.52903
C 8.49173967416943 -0.90818193855780 -2.42688
C 8.93187633812656 -3.42603281963392 -1.85513
C 8.24729730263213 -4.73570581482615 -1.56003
C 8.61128833439138 -5.41787942779526 -0.426958
S 9.75039251650976 -4.65421184878652 0.754587
C 10.88328483985273 -3.92097147121811 -0.353733
C 10.35181393379495 -3.35280322930910 -1.5084
C 12.15847254165602 -3.74741963042128 -0.0353379
C 13.04067511223519 -2.93659029193938 -0.867417
C 12.56905225299361 -2.49584804489869 -2.04855
C 11.24093928253571 -2.62784560832862 -2.28602
C 7.61595583124182 -5.46979860541718 -2.51478
C 7.07884594573336 -6.73081989221161 -2.22291
C 7.23832610647392 -7.29117345223193 -0.968521
C 7.99422412131473 -6.61187749435507 -0.043337
C 9.20685952552871 -0.00446877368125 -1.5896
C 9.52611825054458 1.30724883135448 -2.05419
C 8.78062772572735 1.80283267803079 -3.10165
C 7.83566583152802 0.95866792591967 -3.77681
C 9.75226427072693 -0.54421563821761 -0.349154
O 10.45192396027081 2.15887139786684 -1.42238
O 9.07836488570531 3.16367533314652 -3.42883
C 5.84175362356573 -3.05328021247774 -2.49476
O 8.39097813537102 -7.21362534930579 1.16503
O 12.59573964272932 -4.20544892919853 1.17672
H 6.82668229964417 -1.33311398433652 -5.09802
H 5.63154746310957 -0.90856616322900 -4.05425
H 7.27937116240566 -3.29225359945081 -4.13152
H 14.06472483687362 -3.05820378050918 -0.774024
H 13.22047506080401 -1.94037956184525 -2.62862
H 10.85201720170108 -2.05470964157567 -3.10012
H 7.32091633035787 -4.99030779197387 -3.47137
H 6.65989987619199 -7.26999209338077 -3.06286
H 7.03454288905811 -8.33756579143725 -0.685014
H 7.09611886553460 1.29327803913144 -4.43828
H 9.20541481561766 -1.41943838208915 0.00392115
H 10.77645347430556 -0.74757470862042 -0.359034
H 9.69674181522020 0.23720568829069 0.400802
H 5.55927542711727 -2.33866724437747 -1.74362
H 6.14008524494315 -3.93774784584949 -1.91818
H 4.89565958660793 -3.35424658322088 -2.97768
H 10.69936353730105 0.01344096895633 -8.48701
