# Supplementary material for: A light-fuelled nanoratchet shifts a coupled chemical equilibrium
Source: Nat Nanotechnol. 2021 Dec 16;17(2):159–65. doi: 10.1038/s41565-021-01021-z (PMC8956507; doi:10.1038/s41565-021-01021-z)
Supplement: Supplementary file 3 — Supplementary Data Set 2. Gaussian output and xyz files for computed structures. [file 41565_2021_1021_MOESM3_ESM.zip › +1-protonated-sampled-sturctures/SRR/1-H-opt_231.xyz]

260   0
energy: -42.779336591355 gnorm: -0.457731
C 11.48719022691481 1.84098159171824 -2.85615
C 12.47571778267920 2.60735269885951 -1.97558
C 11.62597768995206 2.29253379979463 -4.29582
O 11.65693609543255 1.23061307792421 -5.27649
C 7.85052526153217 3.80882907628679 -4.09241
C 8.35998941083874 4.20334906868695 -2.69834
O 7.35009889105593 4.61029827346181 -1.83381
C 7.80900157250276 5.06149736519464 -5.00743
C 13.65047267345364 -2.24510527465039 1.87156
C 12.97771288738889 -0.88573537236748 2.11509
C 11.62852413567339 -0.95367750295389 2.91039
C 11.71977094512346 -1.76173175040075 4.21107
C 10.35195777237056 -2.34483765241120 4.67501
C 9.29173393986856 -1.28002326032118 5.14787
C 7.95055105763406 -1.96265600926726 5.71518
C 7.37150910647939 -2.84551803317921 4.55116
C 5.89834308840213 -3.15665518584408 4.64684
C 5.48307720200162 -4.20908229722933 3.62552
C 5.30014917303564 -3.79215489818225 2.13052
C 4.14481117384810 -2.82171783555960 1.81357
O 4.09891609868621 -1.75818670060771 2.75978
C 8.71365846342108 -6.98171458610851 3.49177
C 9.57899224597726 -6.99888191391382 4.73199
C 11.07795993311527 -6.86298966123486 4.43665
C 11.35709908179693 -6.11861237251864 3.10453
C 11.58581129992555 -6.99522946715263 1.85627
C 11.86483253738369 -6.15558052701368 0.599894
C 11.85944099251162 -6.96701811241526 -0.653174
C 12.18874435072556 -6.20607707749596 -1.85877
C 12.24349417641921 -7.16181049114147 -3.14242
C 10.94858682742610 -7.91159519548128 -3.5244
C 10.99087087035680 -8.50395288224311 -4.84989
C 10.73449365318056 -7.44666764165966 -6.02121
O 9.61902810329555 -6.66329970436638 -5.54682
C 5.14732479251748 -0.84004824494980 2.72038
C 9.57586246419066 -5.31224477165164 -5.82749
C 6.23571721692072 -0.69186564868746 1.8503
C 7.22170964313882 0.26524696081559 2.02295
C 7.22365447109388 1.17935360679965 3.09138
C 6.06773676056075 1.13776896704754 3.91826
C 5.11884922123064 0.19038538775185 3.73807
C 8.92065227623197 -4.43271269752182 -4.97591
C 8.62581732147863 -3.18520696541099 -5.38309
C 8.99813001581700 -2.71723503677086 -6.67453
C 9.72980014502418 -3.60609797385182 -7.52012
C 10.10398553837836 -4.84759255156056 -7.04089
C 8.17332685903181 2.24839752802471 3.20881
N 9.10704335148623 2.38614039709515 2.29934
C 8.74252124223741 -1.48280609535366 -7.25366
N 9.00834715782856 -1.09376234906878 -8.56777
C 12.58055677030672 0.17850143550460 -5.08449
C 6.41416363331441 3.59863370945113 -1.54721
C 13.82264461286653 0.36150027410182 -4.53021
C 14.71016053355019 -0.76250403831188 -4.38642
C 14.32024157440248 -2.00318827037288 -4.87802
C 13.19056573269834 -2.11733806413185 -5.62172
C 12.31055556570847 -1.06271421883208 -5.64929
O 15.24563261328658 -3.07670917679115 -4.68279
C 16.44983972107342 -4.64786035081430 -6.88741
C 16.19759371046090 -4.44470075665871 -8.39832
C 15.42849988218583 -3.15631469365689 -8.65277
C 15.29241492615834 -2.75609366875315 -10.1249
C 13.92523312330020 -2.28506778009320 -10.4674
C 13.42243584445465 -0.98224784371060 -9.84038
C 11.92406172479321 -0.85858928204542 -9.85583
C 11.36034627107451 0.61247547884564 -9.85392
C 9.91884887123972 0.59944232611614 -10.212
C 8.98081477137544 0.32891322469027 -9.05693
C 1.66492132716452 1.18086911239973 1.0372
C 2.75196301602381 1.63254836000363 2.0722
C 3.21523630787175 3.15295473377240 1.90789
C 4.58563560299727 3.58856619390792 2.44243
C 5.15606827148128 4.78235570969052 1.63724
C 6.51183295250814 5.18480243191740 1.86537
C 7.09484635510305 6.09782017911364 0.71996
C 8.58484385703699 6.40305593969219 0.731949
C 9.52664566188381 5.17661529658373 0.813802
C 9.70755412878073 4.75323333827299 2.2926
C 10.12225039546880 3.30223384310565 2.4368
C 6.69966066752400 2.41761733308372 -0.916583
C 5.66191131757866 1.50980672060340 -0.637563
C 4.32134976368317 1.67635295734507 -1.11086
C 4.08035708065332 2.83891182735815 -1.85361
C 5.11671248861800 3.79685453131290 -1.93767
O 3.35257182229527 0.72062711889016 -0.589508
C 2.11675340762046 1.34842128660364 -0.334488
C 14.69892801765347 -4.38015831365988 -4.79318
C 15.17673501547746 -5.18615029222941 -6.10571
H 11.69874130485693 0.77620011578001 -2.76472
H 12.12549795943630 2.60455695835736 -0.983703
H 13.43051941186573 2.13824697400998 -1.98727
H 12.59977008636195 3.60828335502777 -2.37309
H 12.41549274839934 3.07601388967422 -4.35528
H 10.68698673060726 2.71575077932584 -4.51402
H 6.92377776474718 3.26063563897998 -4.15335
H 9.12038641305115 4.98568656275369 -2.56811
H 8.84402296462325 3.38854619226090 -2.13446
H 8.49233855701498 5.85270195187314 -4.73742
H 8.26046295127415 4.77343025970086 -6.02664
H 6.84691242139015 5.42343372926639 -5.31563
H 14.09955961986488 -2.41500011293075 2.81959
H 14.33911224087383 -2.15859434540188 1.01076
H 12.83340836344508 -0.40631417142241 1.13815
H 13.54317125738287 -0.19969967297400 2.71061
H 10.91515072301893 -1.39966995429721 2.1836
H 11.31636033819894 0.14378894795432 3.17403
H 12.22856007483181 -1.24188753741411 5.00262
H 12.38279775341942 -2.52417906181639 3.8355
H 10.50214592030887 -3.00894146631905 5.48536
H 9.91641226263000 -3.00211561331265 3.95759
H 9.09583064217507 -0.54596501421343 4.36641
H 9.69738677649409 -0.67382652625559 6.00044
H 7.13031511046017 -1.34893481030679 6.09271
H 8.17680731826310 -2.54522652730676 6.59095
H 7.97546210923148 -3.72127960169891 4.42886
H 7.63928191867096 -2.18402314044116 3.64728
H 5.22375890468959 -2.24450414723820 4.66207
H 5.67612397256918 -3.45301113314899 5.71479
H 4.54801311158555 -4.74871667688925 3.93727
H 6.28650796007038 -5.04061029318425 3.65341
H 5.21256496759148 -4.65681035279699 1.45263
H 6.23921405677469 -3.24743024704865 1.74764
H 3.17390614240810 -3.34066195485200 1.88192
H 4.18591972185742 -2.26365174903114 0.769977
H 7.71501067745070 -7.42731638053996 3.61145
H 9.34728116417452 -7.56103120322333 2.76412
H 9.32047357077480 -6.15226230408261 5.37882
H 9.41895967571177 -7.91091963526585 5.322
H 11.56758112362136 -6.22026252271496 5.22906
H 11.65602844388887 -7.75993772783691 4.34967
H 10.64400671347720 -5.36001988213750 2.8813
H 12.27951075142041 -5.48816107723882 3.18085
H 12.45453526589241 -7.61504575962762 2.00577
H 10.82505210784426 -7.77562585490189 1.76255
H 11.08396179432176 -5.40718322731959 0.550993
H 12.84176959941693 -5.62597635069305 0.567868
H 12.67217245287898 -7.68511754491589 -0.507556
H 11.03483783757458 -7.50893719520063 -0.942378
H 11.46027497212575 -5.41674924036008 -1.99256
H 13.18860860772775 -5.75194051889395 -1.66514
H 12.63820712393965 -6.65028044760672 -4.02062
H 13.00442150677378 -7.89745584795947 -3.04833
H 10.84227807058508 -8.71443532540717 -2.72698
H 10.12407576360147 -7.16284012796607 -3.49777
H 11.95515226198420 -8.92179555803381 -5.01186
H 10.18219280048523 -9.22129206663743 -4.98115
H 11.56776538452323 -6.67299054935726 -6.07662
H 10.62656135986255 -7.95690944138079 -7.01483
H 6.41489641384944 -1.37626660592608 1.04136
H 7.99320646799971 0.34709073111558 1.35306
H 5.95784874088128 1.85904463348894 4.73125
H 4.27568242544685 0.21684592247198 4.34295
H 8.73453190864138 -4.78994600600983 -4.00459
H 8.20446357163816 -2.52353375875673 -4.62807
H 10.17282393453459 -3.24619877198070 -8.40515
H 10.80831745201477 -5.44683282277181 -7.59356
H 8.09509478428195 2.90916735020661 4.04718
H 8.39417169499891 -0.74670056919298 -6.60918
H 14.11211217853803 1.34779657227711 -4.22817
H 15.61632755792473 -0.64639082396624 -3.80873
H 12.96975076156820 -3.02768846178587 -6.0963
H 11.42731367902909 -1.25153469617871 -6.18086
H 16.53289090761438 -3.64695556570682 -6.47235
H 17.29862752141156 -5.35383527604333 -6.82891
H 17.18927505198964 -4.25213944166083 -8.85676
H 15.74436271491180 -5.30711301027718 -8.86698
H 14.43505464557286 -3.32256779452436 -8.21397
H 15.76038888329810 -2.36274133047289 -8.00139
H 15.97367022704227 -1.97518649514748 -10.4456
H 15.61573059336762 -3.53629596055964 -10.8473
H 13.73372773469693 -2.33248566784515 -11.5234
H 13.27840460008041 -3.05473871748562 -10.0933
H 13.70588787270192 -0.89182670339184 -8.77371
H 13.81118910549840 -0.15261844857558 -10.3733
H 11.32106913527378 -1.38234948407095 -10.5862
H 11.62633577913856 -1.33895435977114 -8.91817
H 11.62056610890336 1.12990637882450 -8.92085
H 11.90527503392849 1.22633734414995 -10.6579
H 9.72731279416942 1.58949360664721 -10.5693
H 9.59926836410482 -0.01538806283336 -11.0708
H 7.90486001961788 0.47152491118482 -9.30418
H 9.24663883897927 0.91085000562178 -8.19889
H 0.79933984623020 1.83824564224491 1.25048
H 1.35848162452080 0.15440883059652 1.25565
H 3.68519766702976 1.03683859845207 1.9024
H 2.38503126074313 1.50866452385038 3.09888
H 3.18035794489448 3.36243126896514 0.812195
H 2.32358799394897 3.80417917653948 2.16184
H 4.36225655772632 3.99582831118646 3.45349
H 5.34304434947787 2.77588541192676 2.67853
H 5.04973534514792 4.39508095088498 0.630162
H 4.48560871820140 5.62861304448172 1.71188
H 7.20866788219958 4.35626933635219 2.08496
H 6.43171114959240 5.74208547430622 2.83758
H 6.78110787565128 5.59429953661745 -0.251083
H 6.48355952219670 6.98346623495141 0.719377
H 8.82490629570818 7.00146181773649 -0.215743
H 8.90173266937665 7.07210590552015 1.57385
H 9.06253944946756 4.43115099238529 0.137168
H 10.53321870045535 5.38903688135361 0.413284
H 10.46590357804541 5.34887770428266 2.86962
H 8.87461280018770 4.85260360475355 2.90948
H 10.50005074028343 3.08914868050000 3.40264
H 11.01873522526982 3.03281709926249 1.82794
H 7.67469352964054 2.23604889975127 -0.506081
H 5.80714049701117 0.57812437795325 -0.155534
H 3.13166944663853 3.12174278573490 -2.22478
H 5.05958053186220 4.70546528215149 -2.49263
H 1.37572179753348 0.96689820229202 -1.06718
H 2.27830313230989 2.40920220484068 -0.560691
H 13.56705547952253 -4.44871168169582 -4.72101
H 15.00615560275800 -4.91101397277576 -3.88005
H 15.36331918935802 -6.27571537460264 -5.94133
H 14.35379645753503 -5.21603998840533 -6.84892
C 7.33273666513463 -0.60000026923834 -3.66788
C 6.04764068043496 -1.36485664476694 -3.56894
C 6.33176643869915 -2.55169759630778 -2.60504
C 7.71825081108946 -2.22967683969267 -1.91244
C 8.18849106725827 -1.00386754473445 -2.61157
C 8.43163129368567 -3.06038774998995 -1.10913
C 7.86703071295559 -4.25703066287823 -0.341365
C 8.41493020682908 -4.50275205221349 0.959629
S 9.58958081420886 -3.38552181875276 1.67142
C 10.55041735930455 -3.06498486957634 0.230926
C 9.92587487454980 -2.91406145185584 -0.972093
C 11.96947537700618 -2.99548321985252 0.355111
C 12.74927071268371 -2.78434686958505 -0.853713
C 12.08067575696317 -2.63017763530859 -2.08441
C 10.70023033351852 -2.66878669524213 -2.08291
C 7.01190504464803 -5.25858527382845 -0.87502
C 6.67737889474028 -6.39447591917091 -0.179617
C 7.16617275932275 -6.57879018383094 1.13229
C 8.01020614056618 -5.64400291652416 1.69828
C 9.14219213238491 -0.00426957718790 -2.17049
C 9.26512433784992 1.13531453949212 -2.88232
C 8.46895425376803 1.45667106683775 -4.06349
C 7.50448526488098 0.55206297562947 -4.4429
C 9.89341244649087 -0.05216736308264 -0.913212
O 10.13481213184346 2.10575094176639 -2.36009
O 8.65319696220267 2.69236866881211 -4.66593
C 5.17364282011290 -2.92606680241033 -1.66983
O 8.52109445396901 -5.66260238734076 3.02179
O 12.64806878011075 -3.19379215713467 1.5862
H 5.88402986897946 -1.81242841634909 -4.49828
H 5.16541414441277 -0.89526369764050 -3.13934
H 6.61331568016761 -3.42102120706010 -3.25695
H 13.74730673923642 -2.59279568909978 -0.837267
H 12.54008551128316 -2.52227781762283 -3.02903
H 10.15837916964287 -2.58766710201695 -3.01479
H 6.56844426346939 -5.12829891947697 -1.82227
H 6.09583503768006 -7.17568939752470 -0.703656
H 6.99266709891831 -7.54968728635192 1.65418
H 6.89546461725667 0.63313771589148 -5.357
H 10.90353863416357 -0.33718192911465 -1.10008
H 9.76886539452851 0.83801560844861 -0.408439
H 9.41829185805863 -0.81437159106750 -0.214185
H 4.79491336634293 -2.01589725252422 -1.20874
H 5.52432196715566 -3.60813846596356 -0.84031
H 4.47702897041136 -3.48143525630769 -2.15484
H 9.27368271868783 -1.80276160219734 -9.24286
