# Supplementary material for: A light-fuelled nanoratchet shifts a coupled chemical equilibrium
Source: Nat Nanotechnol. 2021 Dec 16;17(2):159–65. doi: 10.1038/s41565-021-01021-z (PMC8956507; doi:10.1038/s41565-021-01021-z)
Supplement: Supplementary file 3 — Supplementary Data Set 2. Gaussian output and xyz files for computed structures. [file 41565_2021_1021_MOESM3_ESM.zip › +1-protonated-sampled-sturctures/SRR/1-H-opt_232.xyz]

260   0
energy: -42.800967193728 gnorm: -0.47111
C 13.17226844382587 0.57227223880269 -1.63129
C 14.45521058109700 0.48372057646309 -0.854268
C 13.45500606674181 0.94791578163489 -3.11149
O 14.18015926042098 0.00988552971754 -3.85168
C 10.84260562120352 4.21286289712056 -2.08003
C 9.36097767069438 4.68353388336232 -2.23006
O 9.05081287240764 5.03323234367434 -3.57959
C 11.31975345199957 4.09145889318416 -0.612729
C 14.16744612066946 -3.71899826158050 2.2127
C 14.69347466720020 -3.21104315912555 3.64141
C 13.94839582724639 -1.92242458595179 4.12621
C 12.37271244734899 -2.02751274327984 4.08144
C 11.74399104605651 -3.05201992556876 5.05607
C 10.30029785205428 -2.67475899148204 5.611
C 9.69419636394356 -3.78127652137181 6.50946
C 8.37832705477291 -4.39371441615779 5.93905
C 7.32737351707934 -4.83659850927959 7.00467
C 6.26093486970140 -5.75901110271231 6.45713
C 5.79366301400789 -5.49097381989134 4.95561
C 4.85758675957324 -4.28288572647907 4.77646
O 5.34962234131342 -3.13674613103126 5.37974
C 8.45624666533546 -7.75183934435549 2.92765
C 9.94744148696811 -7.95679081831793 2.80117
C 10.73316298567087 -7.14778117110768 1.68417
C 10.16313726465317 -7.45554688784924 0.288022
C 11.08918530693908 -6.87840295351828 -0.762288
C 10.42242558092137 -6.49631179591174 -2.07086
C 9.68984879700510 -7.67265171265404 -2.73833
C 9.14342671025717 -7.34707562496184 -4.13264
C 8.20033773465209 -6.05989610566119 -4.21124
C 7.74885503255516 -5.70469635837063 -5.59845
C 6.64922129264300 -4.67041911110699 -5.49788
C 7.22973072374782 -3.29722746798427 -5.37088
O 7.88527529780962 -2.84060806376789 -6.60081
C 5.95621368801818 -2.21732301667961 4.4684
C 8.56419283606522 -1.60339105461163 -6.59593
C 6.54156785396660 -2.57965540808207 3.26783
C 7.19628889182483 -1.62068966012055 2.57416
C 7.11830709943342 -0.24726017244881 2.87909
C 6.46442576998003 0.06872063019827 4.07426
C 5.98369569063265 -0.88803906835872 4.88137
C 8.88119056764748 -1.02053152641369 -7.76902
C 9.36132929069453 0.25966945072126 -7.84161
C 9.65515892035244 1.03563504037607 -6.72399
C 9.36816734503010 0.37226179760314 -5.49234
C 8.84238330993206 -0.89647169792798 -5.4299
C 7.84822372999403 0.74964861354220 2.04943
N 7.96127963722481 1.98105448936794 2.41149
C 10.17292005789841 2.34753845153890 -6.88169
N 10.68313805617799 2.97126740613199 -5.79889
C 13.76079686990257 -1.29308534743263 -3.97522
C 7.79070321584525 4.48169477930593 -3.9849
C 12.38857660433512 -1.58042841779722 -4.19248
C 11.94944549778208 -2.77709372793439 -4.5242
C 12.81686874939113 -3.87601249111461 -4.676
C 14.19284646474572 -3.59590071580502 -4.50245
C 14.67573174757245 -2.25682476400354 -4.24254
O 12.32209335078388 -5.17892254674212 -5.05228
C 13.71442203106826 -4.72407219636124 -7.80991
C 13.24002235786045 -3.34428752289079 -8.35956
C 14.40683866698846 -2.42465234357525 -8.76269
C 14.06137150196183 -0.95998995229006 -9.03785
C 13.80506361194366 -0.05413260601604 -7.80077
C 13.80524262796055 1.47911363851656 -8.02068
C 13.57918802919158 2.24265907750485 -6.66538
C 13.42683342348479 3.77047850787594 -6.83251
C 12.66255087392552 4.40474555768813 -5.60692
C 11.18950753077765 4.33452350008600 -5.78327
C 2.50897652837364 1.04524798656355 -5.51365
C 1.79813149477548 1.22926301445636 -4.09898
C 2.51402417416183 0.22620133794898 -3.19418
C 2.10628543765935 0.21929761760614 -1.68808
C 2.54231231826252 1.51158992539268 -0.939573
C 4.08744856674949 1.73633274967007 -0.801121
C 4.42135135895140 2.92522371025195 0.0553913
C 5.93227115999245 3.13135320075724 0.337195
C 6.35076561894043 4.09392280197753 1.46116
C 7.84493880198584 4.24122915863248 1.50493
C 8.62255558131601 2.94627954693849 1.59009
C 6.62233942933157 4.88410961927223 -3.28417
C 5.41521635826972 4.42746679265616 -3.67659
C 5.24437806714272 3.58525532027101 -4.77782
C 6.41757387587879 3.15928497882592 -5.42433
C 7.67685747242559 3.61144850137353 -5.02947
O 3.92138241396997 3.05410709832714 -5.01676
C 3.91763992816450 1.67461741798582 -5.46243
C 11.58774216060473 -5.18578125347563 -6.26842
C 12.58308130801419 -5.60211109067671 -7.53278
H 12.54988169184836 -0.40057778441328 -1.65039
H 14.83013041270079 1.50682397476594 -0.684821
H 14.15415987667714 0.05505899025523 0.130292
H 15.15896889827636 -0.12714564146223 -1.4008
H 13.91594824932695 1.89740658048026 -3.2651
H 12.46350158472175 0.98397133189718 -3.61426
H 11.54859446653255 4.94956149424937 -2.54223
H 9.36103789617376 5.64785608813733 -1.67326
H 8.53331195979975 4.14505399130471 -1.7587
H 10.83804805434812 3.30633599001917 -0.0749789
H 12.37217251944462 3.89102479095972 -0.568647
H 11.20077593215566 5.07283112195713 -0.0937659
H 14.67873335166372 -4.60773678280230 1.91285
H 14.35991606580165 -2.96673671366500 1.45226
H 15.77792088264311 -2.96316701447321 3.62732
H 14.50012352143440 -4.05651243764143 4.32002
H 14.36488229348128 -1.09858007975169 3.55248
H 14.13334075752786 -1.83102085053320 5.24584
H 11.94098513773314 -2.26982657275594 3.07372
H 11.99603987247823 -1.00682146504970 4.13451
H 12.37410706723515 -3.13290487387290 5.96809
H 11.74038382850499 -4.05559218657538 4.62479
H 9.60088221815132 -2.63547451210034 4.73296
H 10.35660669037605 -1.66633706269617 6.04169
H 9.51259091554741 -3.41541430788031 7.50147
H 10.51668939249150 -4.43778026015994 6.68768
H 8.61346208429095 -5.22968556051868 5.24126
H 7.79638938613972 -3.60662951045490 5.40101
H 7.02530524375661 -3.97156201076037 7.64084
H 7.92225724681706 -5.45751855375585 7.71411
H 5.32764897835381 -5.74811793194249 7.01539
H 6.66800606760275 -6.83275282804521 6.48663
H 5.33425433478709 -6.38152873995480 4.57102
H 6.65009327299238 -5.33667579577907 4.28498
H 3.92268966036387 -4.64975065169932 5.26385
H 4.39280292535295 -3.98256722862172 3.82912
H 7.91878283109044 -8.20944869665934 3.80923
H 7.86214873546891 -8.13819404010178 2.13294
H 10.38760631665318 -7.48872643228697 3.69363
H 10.23040333413574 -8.98220429167848 2.78034
H 10.75516137728738 -6.12822290173122 1.88966
H 11.82348760149737 -7.38844384908943 1.59195
H 9.94424213955040 -8.55171628448507 -0.0324738
H 9.22199507907363 -6.90272286991590 0.185623
H 11.72320012872434 -6.06312789891370 -0.288124
H 11.89329727793234 -7.53661994664457 -0.959863
H 9.72783343601813 -5.60109927865558 -1.94545
H 11.15723637747949 -6.02167708254894 -2.69548
H 10.19620591583195 -8.60161798842111 -2.8833
H 8.85715367280813 -8.08075549507510 -2.12525
H 10.12067893387406 -7.11695295352730 -4.68816
H 8.58571959320916 -8.14056526692405 -4.5643
H 7.30240673526865 -6.26810680708832 -3.62841
H 8.61828198978393 -5.22826166601061 -3.62066
H 8.61880402313439 -5.38284037685528 -6.25952
H 7.29105547565925 -6.61539591802890 -6.0523
H 6.13134266518735 -4.58194414672426 -6.53318
H 5.93388240200082 -4.94275715170362 -4.77336
H 6.51007653810252 -2.51041904473701 -5.08527
H 8.00817716064732 -3.35621284450021 -4.58987
H 6.58646756106515 -3.60492312877554 2.93489
H 7.76444945328723 -1.90031296553612 1.72625
H 6.40178411810529 1.14216643529215 4.31005
H 5.62401668998081 -0.63262014415313 5.85619
H 8.74936588017746 -1.67029969986546 -8.64664
H 9.47051898833787 0.84347617175801 -8.75057
H 9.50661334148127 0.97155772300179 -4.57451
H 8.66593240554013 -1.31031807051949 -4.49637
H 8.19441382789900 0.57757326507202 1.07158
H 10.23148717166448 2.98040703497952 -7.81126
H 11.70085537025996 -0.73859323680278 -4.33416
H 10.85983105292482 -2.92315752362706 -4.60808
H 14.80001583781580 -4.40859747170910 -4.40613
H 15.72148899485215 -2.08887753933408 -4.27264
H 14.45890466144355 -4.68888325674854 -6.98028
H 14.42377880549651 -5.21127662663590 -8.53065
H 12.47360582689651 -3.51154894645268 -9.22405
H 12.57979291654170 -2.97232552911732 -7.56396
H 15.08993749311939 -2.52551599397851 -7.92615
H 14.98927989596017 -2.90194043002891 -9.57939
H 14.80778472543290 -0.53244201340011 -9.77429
H 13.13818965095872 -0.76434251596106 -9.59657
H 12.82081643750468 -0.38752985127645 -7.4669
H 14.49308851089187 -0.26658055600539 -7.02742
H 14.85586924210563 1.76314082741536 -8.33061
H 13.11745955875199 1.83615523380311 -8.84647
H 12.73271692770790 1.76436433915876 -6.22437
H 14.35251210903776 1.99017035115974 -5.95689
H 14.41925222846103 4.22990382381043 -7.00421
H 12.76095043712371 3.92376731114258 -7.71448
H 13.06524584497561 3.94498713498408 -4.65746
H 13.05397742823719 5.36060259741671 -5.40171
H 10.82019209544560 4.84035820655030 -6.65475
H 10.68025279547753 4.70703335487909 -4.7927
H 2.01822818892401 1.57611080575567 -6.25156
H 2.64198462607442 -0.00953484265448 -5.87961
H 0.71381816099669 1.10578408278505 -4.18254
H 1.89728067496863 2.25936831863589 -3.6931
H 2.35370529285713 -0.76277196594356 -3.65653
H 3.57739852900396 0.41262924715556 -3.15082
H 1.06872702053702 0.11251858030355 -1.57372
H 2.57212921089857 -0.57609221595326 -1.18212
H 2.00211359699268 2.44633919794412 -1.36062
H 2.09184396059172 1.46863263268475 0.095761
H 4.56389347889424 1.81665809743910 -1.78513
H 4.45234793296755 0.79310589245185 -0.409459
H 4.06960096264378 3.82011256971319 -0.426254
H 3.95295143115722 2.88036696523445 1.06971
H 6.28438378058882 2.17650613863194 0.739322
H 6.57481844059930 3.26146474237709 -0.550134
H 5.85470844655970 5.01164507431400 1.44068
H 5.94453888833376 3.61792094272659 2.39877
H 8.16125946002891 4.76515701063125 0.625864
H 8.15970000444399 5.00436292440651 2.29987
H 9.60841443910958 3.08728513095393 2.0349
H 8.87154000627847 2.48892127297658 0.653086
H 6.82099483692081 5.54869125955473 -2.46658
H 4.44803589777146 4.74301672321611 -3.22793
H 6.30082924136344 2.66214942823551 -6.34961
H 8.47625951049366 3.35988435574624 -5.64202
H 4.51560050115181 1.20130851277070 -4.66571
H 4.47379250793247 1.67634624215224 -6.47057
H 11.15476277931947 -4.18301108647909 -6.45126
H 10.74225101241269 -5.82001334760764 -6.07042
H 12.94560095785842 -6.58287304653150 -7.34372
H 11.94795878632466 -5.71892967370882 -8.42702
C 8.37438099275472 0.48041648011165 -1.83631
C 6.95954827865294 0.02609392135165 -2.16229
C 6.98233262939780 -1.37265765949680 -1.49124
C 8.32785144257003 -1.62161686304387 -0.777526
C 9.03497603746237 -0.34667568494400 -0.976998
C 8.74087090839546 -2.85909766923481 -0.347133
C 7.94511335056824 -3.99784906557399 0.197787
C 8.36782681115239 -4.59737957533608 1.34738
S 9.78777824709313 -4.08371754414674 2.26373
C 10.74987171341283 -3.75203608518724 0.834108
C 10.19026561894541 -3.22793498251864 -0.318578
C 12.19776421469666 -3.88706457176801 1.01182
C 12.86389704385296 -3.73615259933889 -0.208857
C 12.30492122936765 -3.45123985874182 -1.46707
C 10.95359596280394 -3.21719150909855 -1.51777
C 6.90041963195694 -4.63660246837216 -0.480576
C 6.26908725602383 -5.80218457146609 -0.00121183
C 6.59916551498456 -6.27405222899000 1.25271
C 7.69398194748188 -5.73206399946581 1.865
C 10.37061210595726 -0.05122239731855 -0.606933
C 10.93173688222484 1.07323926861921 -1.30223
C 10.22307064998090 1.87334039789804 -2.18951
C 8.92638997425707 1.57183676295942 -2.478
C 11.00796421657185 -0.49930129767522 0.743639
O 12.24874076259204 1.49296061726158 -1.00021
O 10.95884180552319 2.95500144487039 -2.76975
C 5.72238524765556 -1.55609197229777 -0.619061
O 8.18716269222726 -6.40042593856218 3.05028
O 12.75060103505675 -4.07226532266277 2.25719
H 6.72826450367507 -0.04118253578175 -3.2527
H 6.24714263720672 0.74710007606346 -1.62625
H 7.08963072618100 -2.03166418537467 -2.36239
H 13.91255748328738 -3.83367716757624 -0.192784
H 12.92227320905622 -3.37989952621055 -2.35024
H 10.58494714013560 -2.91162780221550 -2.49264
H 6.63170976811634 -4.25330219820353 -1.45805
H 5.52527012370409 -6.24968348871275 -0.602762
H 6.14046982105037 -7.19298728994151 1.59065
H 8.34196524979437 2.33002320388356 -2.96884
H 11.61274622113290 -1.35323688078810 0.723443
H 11.83776640858385 0.16819941781992 0.964522
H 10.21219469338712 -0.81315386195623 1.45249
H 5.74665366835875 -2.61849454614205 -0.342136
H 4.74284269763625 -1.18830686473512 -1.07084
H 5.77777565328008 -0.93585036946574 0.276522
H 10.82908313091257 2.58181013429813 -4.87842
