# Supplementary material for: A light-fuelled nanoratchet shifts a coupled chemical equilibrium
Source: Nat Nanotechnol. 2021 Dec 16;17(2):159–65. doi: 10.1038/s41565-021-01021-z (PMC8956507; doi:10.1038/s41565-021-01021-z)
Supplement: Supplementary file 3 — Supplementary Data Set 2. Gaussian output and xyz files for computed structures. [file 41565_2021_1021_MOESM3_ESM.zip › +1-protonated-sampled-sturctures/SRR/1-H-opt_233.xyz]

260   0
energy: -42.794926054183 gnorm: -0.455774
C 12.49578997279043 1.67318536259266 -2.24352
C 13.61140215165837 2.48462968281826 -1.67153
C 12.52898690122745 1.68615792095092 -3.80224
O 13.66588114938509 1.15840445675929 -4.3192
C 9.23391212681357 4.56779589825326 -3.12602
C 7.92455928529733 4.16739276818982 -2.3957
O 6.88633296847739 3.70458287135850 -3.22816
C 10.26233769977108 4.92914579276000 -2.11434
C 12.03776021460886 -2.23347528646976 2.79106
C 11.49574725242721 -2.29176079630188 4.22877
C 11.68881386324138 -3.66480165530333 4.96213
C 11.01331676752760 -3.64671166536106 6.28067
C 9.43615838229627 -3.49338385349295 6.28614
C 8.80963078952115 -4.33685356367297 5.12484
C 7.29118104774865 -4.41533979048043 5.35017
C 6.53855401576059 -5.14100210722590 4.24125
C 5.04062237542241 -5.24996934051252 4.49978
C 4.20434816743225 -5.76350513345868 3.36595
C 4.29098332637842 -4.81805977120158 2.05161
C 3.62166130174250 -3.47626900878754 2.20452
O 4.07189516812746 -2.59499964289584 3.23416
C 7.40255206795886 -7.76931206985885 1.72166
C 8.47867651602469 -8.26273336022222 2.76928
C 9.79623520016788 -7.48109704295425 2.58248
C 10.78214662746633 -8.12168821487163 1.63313
C 12.02546385988686 -7.22583083020928 1.24458
C 11.70351825934942 -6.34057013806014 0.0522694
C 11.45800916693102 -7.19516504203900 -1.26456
C 10.56889557444529 -6.41884512158619 -2.17325
C 10.19798862963668 -7.12788925429073 -3.53386
C 9.51592866829503 -6.20914226013148 -4.47692
C 9.53102567466058 -6.68529786179464 -5.87975
C 9.43296013969259 -5.46434328461525 -6.75966
O 10.56148610735732 -4.66442965750666 -6.60977
C 5.29356145812179 -1.92708311361115 3.0054
C 10.36231610853546 -3.30304376556466 -7.12353
C 6.09101360320110 -1.93756662474127 1.91033
C 7.32460684208868 -1.30343607616842 1.80987
C 7.84526873031221 -0.61199250699924 2.90094
C 7.04373423334907 -0.57465435686163 4.0379
C 5.83886865495871 -1.24215843115496 4.09109
C 11.23969716201906 -2.91219822421880 -8.15839
C 11.27668393202021 -1.60156193637291 -8.51742
C 10.50780920018824 -0.62627957911371 -7.84253
C 9.71509961072101 -1.05181927156473 -6.71951
C 9.53017732397771 -2.37744886191476 -6.48208
C 9.13353397179857 0.11860745318621 2.83462
N 9.30435262838271 1.22655367082304 3.4425
C 10.42282188454603 0.63807123850259 -8.33676
N 9.93344020339121 1.69933293243690 -7.65633
C 13.69486001706606 -0.25343561422378 -4.40938
C 5.88381644832886 2.83480068206078 -2.77899
C 12.56917887471054 -1.05787211592269 -4.75588
C 12.63638667837574 -2.41497260194630 -4.94813
C 13.86488546006174 -3.08126781554157 -4.81216
C 15.02868299432165 -2.30341754712830 -4.32316
C 14.90557665501158 -0.93054843566835 -4.19036
O 13.97135190888406 -4.47160261356605 -4.98844
C 15.27405290297378 -4.01591119566690 -7.41702
C 14.49508528938156 -2.72644727270540 -7.78933
C 15.38482505598318 -1.49938433399072 -7.98471
C 14.58648305627832 -0.20714452387076 -8.04654
C 15.33543831425090 1.03629701596003 -7.70276
C 14.59766921520221 2.34441581265042 -7.94933
C 13.08746028531897 2.34073584025547 -7.43255
C 12.36496580015102 3.60217528824979 -7.87686
C 10.95008516168695 3.87003487999276 -7.36039
C 9.89063855911171 3.01193667409194 -8.09606
C 2.99294159534151 1.27229421885163 0.998269
C 2.18771286466660 2.58011283222252 0.587334
C 3.06734250277492 3.76313564610497 0.267269
C 3.52131090631634 4.62565462666430 1.47224
C 4.86915014175803 5.45173285737083 1.27411
C 6.19385040209501 4.71642722559927 1.30532
C 7.34842083820377 5.64473842362783 1.55728
C 8.75509312737407 5.08290008293232 1.52521
C 9.00393189420981 3.92117897535862 2.47609
C 10.37769853436098 3.14396491639327 2.40384
C 10.48831282692252 1.95444809981135 3.37839
C 4.69429726075229 2.56417520874812 -3.50234
C 3.63455850757833 1.77410115774734 -3.00583
C 3.82618288533296 1.11363674917821 -1.76649
C 5.04738263110772 1.40522259891997 -1.11046
C 5.98241974079315 2.25118649586673 -1.50957
O 2.86285790300426 0.19539530210218 -1.30443
C 2.85553703435146 -0.02410537784078 0.0857547
C 13.25411796308436 -4.97941027767189 -6.02137
C 14.28329450714913 -5.15507179345405 -7.18467
H 12.58499398360196 0.67205752350447 -1.89623
H 13.62557500319187 2.53836185284825 -0.698673
H 14.60681138393485 2.26366029860996 -2.05834
H 13.43015389604883 3.51228564821410 -1.88883
H 12.47946936635246 2.71713257460412 -4.08914
H 11.62422047990951 1.34648166419870 -4.35477
H 9.09115223452993 5.40805287950488 -3.81905
H 7.51155493792760 4.99310556722097 -1.75889
H 8.24387203105227 3.27932153764797 -1.79287
H 10.42104161748677 4.06600507586473 -1.47702
H 11.20995371433866 5.17921474706164 -2.6555
H 9.88505544629982 5.67648607664227 -1.44909
H 13.12365802541042 -2.12099575915951 2.88881
H 11.71124818952744 -1.45830378996496 2.06994
H 10.41155532990887 -1.97857757349179 4.26076
H 11.92835521646506 -1.50878602538595 4.7706
H 12.77222944361055 -3.81574834887321 5.01167
H 11.17889335864994 -4.40965721614126 4.33747
H 11.44084193394609 -2.96797808220637 7.07239
H 11.11605966933120 -4.70801334636259 6.65979
H 9.21712174843426 -2.42515328142986 6.04043
H 8.94531515600381 -3.68869528202037 7.26499
H 9.30702856617957 -5.28680551775882 5.02708
H 8.98628733638573 -3.85195827957183 4.19783
H 6.89368835616770 -3.40893867303303 5.66322
H 7.24336035582352 -5.12698293572910 6.18728
H 6.85048528799944 -6.20640650557871 4.07542
H 6.70443060910406 -4.53684214526803 3.28045
H 4.65403606268131 -4.27111873976498 4.79856
H 4.89091866206677 -5.93945817572098 5.31672
H 3.12551287175200 -5.80644185055567 3.66315
H 4.50971481532509 -6.75133287414499 3.11133
H 3.79226267919189 -5.37366292121290 1.24236
H 5.37180144473783 -4.72828378578697 1.88063
H 2.51243099807129 -3.69402566710011 2.2484
H 3.64635355700830 -2.94675396657905 1.22005
H 6.44180909445645 -8.23495825684187 2.02209
H 7.74427778959782 -8.22289047617651 0.785883
H 8.14796658871130 -8.16969202963520 3.86593
H 8.66387481224407 -9.34585227632030 2.61795
H 9.57719658143623 -6.48643487884849 2.18728
H 10.16924689332141 -7.14072715984097 3.54438
H 11.21249883783324 -8.99551644723711 2.21277
H 10.39998293220242 -8.59330849544897 0.684513
H 12.29810695688831 -6.66815987234383 2.14694
H 12.93622561237767 -7.91325905641135 1.12567
H 10.82405119235730 -5.70252859627587 0.381682
H 12.54208546032211 -5.66577941321699 -0.26076
H 12.38965629356218 -7.25352172156621 -1.74604
H 10.99847498052182 -8.20369607047734 -1.13948
H 9.60997649403850 -6.17748198249943 -1.67019
H 11.15271307162300 -5.46116073594070 -2.18745
H 11.15196844190124 -7.48526744706439 -3.98921
H 9.68395983985696 -8.00463403501402 -3.4649
H 8.49329730596655 -5.97326711073971 -4.19139
H 10.05998002353954 -5.17607151858935 -4.43882
H 10.45022937853213 -7.33077447548084 -6.10988
H 8.55149742979966 -7.23800633874953 -5.94665
H 9.41055690373158 -5.77844618416815 -7.81466
H 8.47231561337714 -4.84738997266475 -6.58588
H 5.87026971185993 -2.43700914888975 0.979598
H 7.90716669091236 -1.30689221567031 0.908723
H 7.33697435511155 -0.11903338971674 4.92951
H 5.26116936638664 -1.26896660024797 4.92758
H 11.89289689381353 -3.61305236124430 -8.68941
H 11.83044407173534 -1.25086847959221 -9.33044
H 9.25222827336472 -0.39208345803163 -6.06551
H 9.07686322314135 -2.72576526046674 -5.55978
H 9.92156652887372 -0.33345739882756 2.29192
H 11.05609381015584 0.85313092886217 -9.16657
H 11.64880635153136 -0.47099735634300 -4.91725
H 11.72439958093375 -2.98092447456002 -5.05714
H 15.90272221188447 -2.76802941190174 -3.98766
H 15.79455415347360 -0.31893151368783 -4.00764
H 15.94327243768515 -3.78546900227997 -6.57343
H 15.95878207466151 -4.20713599256348 -8.21117
H 13.83064837551734 -2.80376921440385 -8.60441
H 13.85622045162807 -2.48314553658357 -6.96338
H 16.18535326570434 -1.37298029594411 -7.33402
H 16.01762701405518 -1.68364587856026 -8.89997
H 14.12640613598467 0.01534750344816 -9.01268
H 13.75398607883974 -0.35609892572942 -7.34643
H 15.64483877172906 0.95196353253875 -6.63429
H 16.28780391169941 0.93383548530056 -8.16101
H 15.11424464442093 3.19118833029607 -7.47104
H 14.61426483762444 2.55163138636273 -9.05098
H 12.60390873146659 1.45572085079664 -7.84683
H 13.02763144424231 2.28935444428160 -6.34532
H 12.92038568048483 4.57056210261842 -7.69718
H 12.25920849116507 3.47018551205246 -8.96336
H 10.90641504529021 3.89280039470107 -6.22006
H 10.70765809382398 4.89832171449188 -7.63065
H 10.01165251287865 2.91344513490764 -9.2001
H 8.86421448356003 3.34188496333110 -8.02406
H 2.78009377000912 1.12131883977532 2.02025
H 4.05985502551702 1.44829493370219 1.06033
H 1.38424576376730 2.84483415931644 1.21205
H 1.63126574905265 2.29791493185539 -0.326833
H 3.95866654772393 3.43091082809075 -0.23181
H 2.57655451919784 4.37181998833818 -0.450575
H 2.83326031103976 5.37353868191928 1.77561
H 3.57925675244541 3.90186007581785 2.28356
H 4.86206104715601 6.06440725202119 0.386173
H 4.92067629334072 6.25841806916763 2.09675
H 6.44392928987066 4.15120246859779 0.383789
H 6.15350011994628 4.04742032596665 2.13332
H 7.40890406382659 6.55453259321647 0.929614
H 7.14537323825779 6.09466755100955 2.53007
H 9.06915943140654 4.85237422391568 0.534088
H 9.50748990841130 5.85503424574507 1.78582
H 8.92591406878291 4.23587718253149 3.53119
H 8.20301270497879 3.18045053581549 2.31075
H 10.42873503826115 2.73752217056681 1.39927
H 11.21499263398997 3.83219160910329 2.50988
H 10.70412732600586 2.34484043600621 4.38233
H 11.35045407060564 1.28205930803166 3.15741
H 4.64694441722809 2.90464629676759 -4.52109
H 2.69626103366543 1.57463065769450 -3.5987
H 5.16911703041625 0.92237782094794 -0.162726
H 6.90658788678568 2.33698271716246 -1.00748
H 3.51946543351864 -0.83663123189565 0.457462
H 1.72301405336277 -0.36197612916925 0.260133
H 12.42850998263693 -4.29157722641210 -6.22292
H 12.74224286488800 -5.92098109797445 -5.65007
H 14.77673469914018 -6.07585917349366 -6.98497
H 13.78507443714336 -5.14713641994337 -8.15802
C 8.12127504116079 0.20180661858495 -3.62788
C 6.99642221099676 -0.68307137232024 -4.16573
C 6.88822134575911 -1.86667511173891 -3.1744
C 8.15053060536069 -1.79609443613918 -2.33883
C 8.72399068147731 -0.47860634063384 -2.58045
C 8.75580131045948 -2.87788151856193 -1.63603
C 8.04992683151436 -4.15256062263832 -1.32514
C 8.07920578403037 -4.68509848571799 -0.00487732
S 9.09021762236403 -3.88668155478494 1.19452
C 10.41233101562413 -3.42502327652129 0.113132
C 10.19960850080586 -3.00567765835452 -1.20033
C 11.66666518061855 -3.32497430554190 0.684675
C 12.68666325082796 -2.99871522977144 -0.180572
C 12.52163003784604 -2.76365635101359 -1.55386
C 11.27599772610126 -2.70760847119062 -2.06455
C 7.35768656471055 -4.86297773782314 -2.28413
C 6.48151887819794 -5.86067670991769 -1.95474
C 6.57205157164743 -6.46720046860981 -0.732954
C 7.31492024288723 -5.89166006283218 0.267261
C 9.73203972955289 0.22948828513834 -1.92534
C 10.18447768757441 1.44834805892957 -2.3952
C 9.51318216011587 2.18849505708684 -3.47807
C 8.49431602137216 1.45799318527114 -4.05698
C 10.45945728629357 -0.28227493816645 -0.658227
O 11.22152313508389 2.09944309061319 -1.73816
O 9.83554490321613 3.53952723272556 -3.89038
C 5.60744177317417 -1.92332813414756 -2.23564
O 7.31364745536243 -6.35565175841827 1.55639
O 12.00064282154439 -3.48713959795041 2.09809
H 7.26883723042398 -0.99029946590773 -5.16072
H 6.10523809082929 -0.12584495135452 -4.1967
H 6.97690939567049 -2.78734946420272 -3.80402
H 13.69450718979519 -2.94835663258524 0.228519
H 13.33815689783026 -2.56328747824149 -2.17697
H 11.10603310822697 -2.45332381807226 -3.1121
H 7.47045185714713 -4.60674893676709 -3.28856
H 5.88146448969199 -6.23691086531456 -2.80325
H 5.73214722504276 -7.14428392721377 -0.495228
H 7.87752274437956 2.00801888338523 -4.73164
H 10.75832038265970 0.51161469121742 0.0780354
H 9.72978530371532 -0.83281607689378 -0.0739457
H 11.33287583610009 -0.87067637755487 -0.970964
H 5.64614338031318 -2.72633645384250 -1.61554
H 4.60143134266561 -1.91608203075213 -2.64979
H 5.63015462701147 -1.19940385168163 -1.46068
H 9.87793457603993 1.70984101863849 -6.63525
