# Supplementary material for: A light-fuelled nanoratchet shifts a coupled chemical equilibrium
Source: Nat Nanotechnol. 2021 Dec 16;17(2):159–65. doi: 10.1038/s41565-021-01021-z (PMC8956507; doi:10.1038/s41565-021-01021-z)
Supplement: Supplementary file 3 — Supplementary Data Set 2. Gaussian output and xyz files for computed structures. [file 41565_2021_1021_MOESM3_ESM.zip › +1-protonated-sampled-sturctures/SRR/1-H-opt_234.xyz]

260   0
energy: -42.765764543331 gnorm: -0.474093
C 13.18325220042797 -1.00165238264304 -3.23825
C 14.24380389215494 -0.95053306076314 -2.11386
C 13.48047441915674 0.03430654469209 -4.31029
O 13.55455044005952 1.36075977817658 -3.90281
C 10.37034705230838 -0.92871965079838 -6.60243
C 9.16053727251517 -0.00978534727648 -6.48514
O 8.17758562635491 -0.49741742118946 -5.56958
C 11.42100300809311 -0.67417498713112 -7.72034
C 12.76537635390772 -2.77577781988799 3.93873
C 12.65471513878577 -2.20407814036020 5.32626
C 11.37740852462806 -1.37623240728200 5.45464
C 10.35742524016619 -1.89693453005707 6.4245
C 8.95300248391622 -1.31287918382691 6.35361
C 8.16377485820791 -1.89986763977985 5.20126
C 6.86932862366575 -1.13759139820225 5.03047
C 5.77957099777213 -1.86524951526333 4.27912
C 4.49480392521241 -0.96230690010946 4.08335
C 3.48482435932153 -1.46822844145728 3.06259
C 3.91793171021528 -1.56008371626809 1.58903
C 4.13354179977055 -0.22048854792664 0.815464
O 4.72657702191167 0.89453247409204 1.55484
C 6.71890123655792 -6.29260627567471 5.453
C 7.52809534518915 -5.99351192348626 6.70954
C 8.95227462825412 -5.66545196520132 6.34177
C 9.84344065231182 -6.82159975985304 5.90301
C 10.52374659075592 -6.68459097139529 4.61614
C 11.31021012330428 -7.88466646707418 4.16008
C 10.52331349477701 -8.98245305102706 3.379
C 9.67651292815741 -8.53929890529675 2.25702
C 10.62145217443232 -8.00661161771641 1.16537
C 10.09666528600221 -7.95075635115562 -0.252369
C 11.19803524394570 -8.08519572650287 -1.27836
C 10.55227978329425 -7.71187393937690 -2.61778
O 10.31855197299764 -6.32282091671635 -2.73851
C 6.02737408689560 0.88360955565402 1.83475
C 10.53968039161476 -5.92601422194980 -4.09532
C 6.99044915148426 -0.12034667913070 1.38248
C 8.34126279285318 0.01627906809364 1.6707
C 8.95563468279811 1.21947994076084 2.11704
C 8.00969076379659 2.12605866815142 2.63825
C 6.62574671119240 1.90936754930409 2.50781
C 11.32224420344184 -4.83760343368277 -4.45328
C 11.50531742767996 -4.44838146116341 -5.77853
C 10.74504265880220 -5.08525490217616 -6.7722
C 9.92812971618702 -6.19125709041404 -6.4392
C 9.89798593256043 -6.62483085212356 -5.12869
C 10.37915781919800 1.41969122144609 2.06166
N 11.24830928343216 0.62514594766830 1.52999
C 11.00073700476413 -4.55045079087257 -8.0406
N 10.49408611226840 -4.80466454817143 -9.31876
C 12.36793076243991 2.13352819952659 -4.17405
C 7.48070382372524 0.42560476354113 -4.87652
C 11.10655339768210 1.64031479980853 -3.9242
C 9.99850486725231 2.34904346716662 -4.25367
C 10.04592667954335 3.59384292323616 -4.93354
C 11.31898058001426 4.06617802038087 -5.26714
C 12.44007309281941 3.31646885152678 -4.92958
O 8.83300872253647 4.26941379267970 -5.10999
C 7.37965373665615 4.23121329884416 -7.71472
C 8.22869356181601 4.39305047455493 -9.01253
C 7.92562976702180 3.31011533245320 -10.0502
C 8.49099888139426 2.01041402998209 -9.65071
C 8.66112685333949 1.05106034463515 -10.9318
C 9.27418205938868 -0.27991400972953 -10.6071
C 8.85020062203963 -1.33880035615761 -11.5463
C 9.37872808697210 -2.63145466098829 -10.9976
C 10.86328005613273 -2.90844424350271 -10.903
C 11.24181720290266 -4.40748499503936 -10.5217
C 7.18902349396667 3.93100392257645 -1.26297
C 7.20707017535063 5.53003084356101 -1.61559
C 8.61940775690058 6.17182768618971 -1.52831
C 9.42479607386490 5.60345523227324 -2.66689
C 10.86764670625689 6.23776023751194 -2.90002
C 11.84781240281372 5.89842829042983 -1.83281
C 12.18619101272445 4.41719700731890 -1.76947
C 12.86463262029321 3.92522266196410 -0.46681
C 12.77659642154953 2.40459000374706 -0.367156
C 13.20799122821452 2.01989214285433 1.03861
C 12.68636214439199 0.70418203448480 1.51371
C 6.77204093220864 1.46887354675167 -5.46626
C 6.02986617352871 2.39360703939738 -4.76301
C 6.05526532460618 2.30602569109853 -3.33503
C 6.82138510083412 1.28588121395034 -2.71842
C 7.47527626699238 0.38551860081381 -3.47618
O 5.28382011754208 3.23526710692260 -2.61177
C 5.80698067695886 3.35692835922807 -1.26266
C 8.95468111638721 5.28945602497714 -6.09308
C 7.51549740389303 5.45115807752277 -6.73919
H 13.24784401567679 -2.02258193433893 -3.71023
H 14.01526083153835 -1.71671597935328 -1.35239
H 15.25200040360784 -1.19207802246438 -2.43762
H 14.21192569632605 0.09363761980647 -1.6668
H 12.90153421401656 -0.02046626765754 -5.22281
H 14.54599382103457 -0.10109572015976 -4.61813
H 9.93849617836679 -1.92189428285079 -6.78445
H 8.69643102324530 0.29846030734966 -7.49364
H 9.49491517811351 0.94372685246093 -5.97099
H 11.65683440303332 0.40721751407692 -7.7786
H 12.35769461115568 -1.14299679978472 -7.47548
H 11.07959826641243 -1.12132025960549 -8.70559
H 13.60300560874384 -3.39481991402230 3.78402
H 12.70358556981416 -2.05561628463212 3.06496
H 13.66492106586290 -1.75455934328821 5.54578
H 12.53953817164994 -3.00816164134962 6.05306
H 10.90077252495745 -1.45903572002999 4.50995
H 11.68029725141275 -0.35588133685677 5.59261
H 10.81710387469895 -1.61735632638371 7.45053
H 10.32151635736348 -3.01239399815382 6.38287
H 9.00482733769475 -0.20301195139292 6.18397
H 8.43380732502227 -1.46840763497953 7.27038
H 8.05624578005030 -2.94055366289581 5.40914
H 8.86676550275317 -1.72263969742422 4.42637
H 7.04368811278774 -0.10523916500122 4.73009
H 6.40187106006635 -1.00399078849756 6.10921
H 5.40535374126342 -2.75012290631902 4.82362
H 6.10233736109344 -2.19017660218629 3.29935
H 4.78168195783824 0.08858913861736 3.90315
H 3.99183653069472 -0.82203555365852 5.02965
H 2.61416184523652 -0.76368462053943 3.10612
H 3.16487705839141 -2.49645158893261 3.26783
H 3.23791850040011 -2.11286100445456 0.907042
H 4.82818401876971 -2.19862386144387 1.54638
H 3.07891864791785 0.07613550246571 0.569857
H 4.63500206282299 -0.28483317286492 -0.176805
H 5.67476478695470 -6.58236606799545 5.70906
H 7.07787313863746 -7.18372026149941 4.99956
H 7.12011242416034 -5.12194253219693 7.22501
H 7.40608005113009 -6.82613018204477 7.44738
H 9.02504651710448 -4.88292395364380 5.53074
H 9.42077714264514 -5.21074615703003 7.17157
H 10.57169192146994 -7.03955951590539 6.69221
H 9.28623671938874 -7.76346728319437 5.80251
H 9.79705255621491 -6.39913785507589 3.81649
H 11.17267085779851 -5.72473428123652 4.65426
H 12.12708864099483 -7.74329204031971 3.44459
H 11.77417980451077 -8.33810598032765 5.0459
H 11.23388199421476 -9.71133873443302 3.07619
H 9.82736325460645 -9.52199277072950 4.07684
H 9.32736418575885 -9.46807332963614 1.76772
H 8.76221024012970 -7.96433948939713 2.54972
H 10.86149280032005 -6.97117108862220 1.44552
H 11.51250220832489 -8.70240698343436 1.24384
H 9.37942408021381 -8.76822411682150 -0.493528
H 9.51121333868183 -7.06017643173206 -0.402869
H 12.06059337598359 -7.38671049608497 -1.26034
H 11.68745023390801 -9.15550648694439 -1.36933
H 11.17209269613453 -8.03680296876324 -3.43599
H 9.62625020037587 -8.20067695919063 -2.74733
H 6.52133487105103 -0.93416974811011 0.850454
H 8.98648590528802 -0.83370950911940 1.39786
H 8.35438825841139 2.93671485654045 3.25393
H 5.98220638399924 2.67621676392798 2.88795
H 11.68325628083231 -4.22912272111507 -3.62946
H 12.07697284069026 -3.53790929490882 -6.07082
H 9.49109672522957 -6.74069790537517 -7.2483
H 9.34976043597444 -7.44961986431683 -4.78948
H 10.81796248296379 2.28750909852900 2.61712
H 11.83456789092288 -3.75659494018580 -8.08787
H 10.94968373575705 0.58290861875611 -3.60453
H 9.04621467427448 1.91070896398035 -4.10149
H 11.52810786831814 4.74732546923449 -5.99583
H 13.43136708729013 3.67232072892311 -5.25071
H 7.67971201526194 3.25533793511889 -7.29801
H 6.29240269938558 4.00635108961652 -7.92203
H 8.09082625098894 5.40733990663491 -9.4014
H 9.34545068566736 4.33499747641059 -8.84927
H 6.84607548768171 3.25773906456939 -10.3084
H 8.44713731803244 3.63327095093037 -11.0177
H 9.52624357630788 2.14621585314073 -9.25918
H 7.87470781193701 1.50385979977158 -8.91831
H 7.65432259646746 0.80401390573602 -11.3045
H 9.17738105521147 1.62606275231439 -11.7091
H 10.39062167455633 -0.24156894463866 -10.7722
H 8.99428170584355 -0.61091193523690 -9.60645
H 7.77462921414252 -1.54591709097570 -11.6108
H 9.27978812647036 -1.09384349062918 -12.605
H 9.02036447691889 -2.73737736670280 -9.93342
H 8.81263497254990 -3.48172480683501 -11.5075
H 11.30541720288591 -2.68137151232390 -11.9036
H 11.29465714468247 -2.18366687593021 -10.1893
H 12.32132519142589 -4.57112421193474 -10.4073
H 10.95592205711279 -5.05382484114654 -11.3555
H 7.56161043076190 3.78690362084327 -0.323382
H 7.85647737702209 3.40545345300475 -1.99037
H 6.50637610526365 5.96924799220137 -0.874084
H 6.79105640785615 5.57557355759722 -2.63278
H 8.43895439729015 7.24894991697748 -1.80667
H 9.06078393576850 6.18773211533575 -0.503397
H 9.52403416879418 4.48223187615011 -2.65942
H 8.81681408111523 5.73045821462638 -3.58965
H 11.23763801147079 6.03316732425593 -3.9695
H 10.75374324545444 7.33569087186135 -2.97934
H 11.70231931919852 6.11837795388502 -0.703463
H 12.77041013635096 6.53692507324147 -1.98983
H 11.29910370488634 3.84624636893316 -1.96163
H 12.83898726332636 4.19834185826024 -2.63438
H 13.91646625383789 4.37403461269666 -0.319752
H 12.45917972304462 4.58350953319260 0.350951
H 11.74500344011740 2.00769880987450 -0.497664
H 13.35186416152700 1.97125964051987 -1.17166
H 14.28145666404976 2.13207757014620 1.07823
H 12.90882681404238 2.93861222839382 1.63555
H 13.13046160512516 0.42835779790268 2.51074
H 12.94038420920243 -0.17209411848880 0.815281
H 6.86053495408443 1.51139768146658 -6.55589
H 5.56109086351222 3.30189988956083 -5.22993
H 6.75804069870907 1.24064347213796 -1.65276
H 7.87953980745516 -0.48891381209062 -3.04549
H 5.75662366398189 2.41526320324854 -0.674437
H 5.13748826876262 4.02465002446403 -0.757511
H 9.74943194375219 5.11796781490170 -6.7526
H 9.26296902223792 6.22866972152783 -5.57624
H 6.84619557791792 5.33664897452908 -5.86123
H 7.30179715590733 6.40483259533425 -7.17474
C 8.46139787455424 -3.28445328649575 -3.44058
C 7.09305365670065 -3.85210347459815 -3.46421
C 6.77899234215922 -4.11149307332172 -1.92388
C 8.17894286664748 -4.05071458741572 -1.24409
C 9.03309709833487 -3.25473317843883 -2.09524
C 8.64043632453850 -4.58252834994241 -0.0147484
C 7.74523398618631 -5.32722987153424 0.879008
C 7.71132089906628 -4.87307729973427 2.18729
S 8.68866099460514 -3.57257298481363 2.82067
C 10.12045982257161 -3.95325984255479 1.8597
C 9.95599650694638 -4.27230407337664 0.543346
C 11.39651403813318 -3.93505107270079 2.39683
C 12.49905081134499 -4.37932697841670 1.64237
C 12.30220392961063 -4.66506273408395 0.282638
C 11.04027236363184 -4.56003781655547 -0.287234
C 6.94751211234614 -6.35935345963972 0.472468
C 6.05135334133577 -6.87953479731573 1.35664
C 6.01896034833788 -6.58877290290756 2.70236
C 6.90814365854663 -5.54491636197612 3.13714
C 9.94932930961493 -2.20871411387524 -1.8375
C 10.69439010332975 -1.69491906178473 -2.91278
C 10.22163868468926 -1.80997337063934 -4.2777
C 9.08542604082482 -2.56116322353455 -4.45998
C 10.12182575446633 -1.56712142303984 -0.533542
O 11.84705083714789 -0.80316455053132 -2.615
O 10.94500731109410 -1.17907301416397 -5.35202
C 5.82884093727509 -2.99818094141606 -1.4118
O 6.79551423649774 -5.15242332060209 4.52203
O 11.56709097469064 -3.65100518329586 3.7372
H 7.04767200704154 -4.82808777718619 -3.93598
H 6.35865198946974 -3.17172938300611 -3.82795
H 6.29613507951787 -5.09048848898307 -1.82181
H 13.47915784001894 -4.27787168947080 2.08302
H 13.16239495082206 -5.12624324832425 -0.168713
H 10.82925984174150 -5.08018174211742 -1.23534
H 7.19851074770731 -6.73128331007899 -0.535957
H 5.22278787575454 -7.45741625785609 0.953734
H 5.23138882830776 -6.94527605564537 3.36482
H 8.62016913635651 -2.63383188530838 -5.44517
H 11.12001094271692 -1.67762153949615 -0.118601
H 9.90846964831218 -0.50402459705941 -0.625722
H 9.38464795282509 -2.01951183833147 0.18892
H 5.02953587436329 -3.30062056019757 -0.603344
H 5.29188212561668 -2.53717131916485 -2.20886
H 6.47753322392878 -2.32661745733780 -0.893947
H 9.78846020250703 -5.58127105787985 -9.45852
