# Supplementary material for: A light-fuelled nanoratchet shifts a coupled chemical equilibrium
Source: Nat Nanotechnol. 2021 Dec 16;17(2):159–65. doi: 10.1038/s41565-021-01021-z (PMC8956507; doi:10.1038/s41565-021-01021-z)
Supplement: Supplementary file 3 — Supplementary Data Set 2. Gaussian output and xyz files for computed structures. [file 41565_2021_1021_MOESM3_ESM.zip › +1-protonated-sampled-sturctures/SRR/1-H-opt_235.xyz]

260   0
energy: -42.784799509609 gnorm: -0.471851
C 13.30778459980744 0.99141524613790 -1.05546
C 14.17784765231789 0.72456648627623 0.171103
C 14.03698281093777 1.74010646128369 -2.19083
O 14.84398287809449 0.93511294583232 -2.94948
C 10.44710271826020 4.11235234682040 -2.81811
C 9.00068445189238 4.30135697638546 -3.42125
O 8.80645748756226 3.68112795970292 -4.70473
C 10.65876941126115 4.44573398465464 -1.37814
C 13.31903602145830 -5.71447439354294 1.99907
C 13.79359405868721 -5.76448290601492 3.44794
C 14.50661230720468 -4.49416536272618 3.97247
C 13.64262361041711 -3.24253859022918 4.03108
C 12.72314568071444 -3.48017124496677 5.18517
C 11.84060756850794 -2.18296152909867 5.54214
C 10.79308701693296 -2.72046694824516 6.60007
C 9.72308773646110 -3.61134129707662 5.90942
C 8.53856521225333 -3.97565674523132 6.85003
C 7.73669026756987 -5.24860193737379 6.41604
C 7.05567121125597 -5.12011569983925 5.05041
C 5.83508767920898 -4.23905798378714 5.18639
O 6.08999945539796 -2.92449905214311 5.71965
C 7.34334916372874 -7.86379815203026 2.46716
C 8.75308392802185 -8.62640876497811 2.60334
C 9.86221788612563 -8.03381843257135 1.76573
C 9.63533291356386 -7.97367838324099 0.304841
C 10.86709746951568 -7.34019976902725 -0.422509
C 10.44782492307331 -6.42375906831552 -1.62579
C 9.85636836266097 -7.41006891939417 -2.73359
C 9.39642339664335 -6.72284543644088 -4.0417
C 8.18726922858036 -5.77811314965720 -3.90327
C 7.46238938550367 -5.54403134190392 -5.2687
C 6.54362216306855 -4.30885178489429 -5.20473
C 7.40501996764724 -3.05735434954402 -5.32226
O 7.94541024132675 -2.81115376422526 -6.59849
C 6.44733784214360 -1.94706987418888 4.74642
C 8.63054535978710 -1.60821228254824 -6.61148
C 6.62846658479222 -2.32840741676184 3.4058
C 7.01352245365587 -1.36861614973921 2.51214
C 7.23696725940812 -0.05043429314305 2.90712
C 6.89156293372674 0.38572672948739 4.15683
C 6.60598840909546 -0.58662618262419 5.1151
C 9.12250244057786 -1.18432770123332 -7.88881
C 9.99309166014193 -0.09885140738832 -7.99168
C 10.44687358643553 0.60766899384065 -6.85719
C 9.87890445069750 0.21615267935994 -5.58305
C 9.04411885007087 -0.85715211941935 -5.47691
C 7.62490619628588 0.96789787969374 1.96011
N 7.51720145293468 2.20596995578617 2.15212
C 11.13832521536646 1.80804523258726 -7.04634
N 11.31622232438308 2.56432945507181 -5.92841
C 14.27943692666814 -0.18667845858214 -3.57153
C 7.40165644429535 3.35342859432340 -4.93844
C 12.95575628410450 -0.21204280786129 -4.05562
C 12.51921582455422 -1.35319280554549 -4.53455
C 13.27486568509307 -2.54101511440739 -4.67054
C 14.67552435853034 -2.41693328606736 -4.40756
C 15.14347885510100 -1.27613770791759 -3.78373
O 12.89648982074209 -3.78587474078611 -4.99134
C 13.69842700137044 -4.40342274264245 -7.84531
C 13.62168130422905 -2.89152133965949 -8.17167
C 14.81944928364812 -2.31244026127168 -8.99962
C 14.67341873432405 -0.74928989096767 -9.10713
C 14.65666892080264 -0.11580333479394 -7.74121
C 14.52298531260275 1.38611864912900 -7.83441
C 14.26059637776411 1.91131751587738 -6.4139
C 14.26498225306539 3.40720893002727 -6.268
C 13.14476356014432 3.99536768838928 -5.37306
C 11.85183792230491 3.92254943056836 -6.10724
C 1.52241642941800 1.03950233241760 -4.91257
C 1.07376402703753 1.12977938508509 -3.43388
C 1.89156507361931 0.14540360783790 -2.51696
C 1.36363771176981 -0.01119742159928 -1.0335
C 1.62471469218199 1.32095245077967 -0.270634
C 3.12746465938199 1.62741227761217 -0.0962561
C 3.58996072525630 2.67191947576006 0.895781
C 4.99494309572233 3.16624456822000 0.468811
C 5.62497569338008 4.13724257553850 1.55107
C 7.05072656062727 4.39698186597820 1.29201
C 7.91615543544877 3.15141454726988 1.19329
C 6.41661840553247 4.14325744872619 -4.33215
C 5.08887828317212 3.85143348086968 -4.50305
C 4.77246873680135 2.82999413869308 -5.3975
C 5.72989221674011 2.13002378189342 -6.06341
C 7.08786295622485 2.38278834813660 -5.86488
O 3.35091991815827 2.61127375333408 -5.51587
C 2.98920994737906 1.25398493023780 -5.27298
C 11.89006796506182 -3.98390552069389 -5.99128
C 12.37712745551712 -4.90176499257584 -7.17943
H 13.01402317213242 0.03010499463698 -1.53302
H 14.47392382450881 1.67847804432255 0.590078
H 13.53732213467154 0.12401337005375 0.83182
H 15.12555946226030 0.17385296924337 -0.103153
H 14.73254345916462 2.44483100258612 -1.65349
H 13.34615921014974 2.25203074088749 -2.84121
H 11.14541614447187 4.76081907592570 -3.35676
H 8.71513778869030 5.35641006253680 -3.45076
H 8.34242244901609 3.76314882372929 -2.69728
H 9.94505399856945 4.08229051908919 -0.603839
H 11.64818288124070 4.06627790917920 -1.01355
H 10.82599219747932 5.49213956449050 -1.36619
H 13.07585104262663 -6.68623772274484 1.46546
H 14.11078589068233 -5.21431380345823 1.44475
H 14.39643016663465 -6.62652748573414 3.48069
H 12.96088911757713 -5.97099584607430 4.12775
H 15.37002771977554 -4.27597065249568 3.36612
H 14.94558536353296 -4.65403901325148 4.98082
H 13.13968031521651 -3.14097415587633 3.04878
H 14.19766224334032 -2.31136810789845 4.25673
H 13.13336443829707 -3.76966732922494 6.19743
H 12.03464046317483 -4.31312137629729 4.87882
H 11.31296839801655 -1.87669801589715 4.638
H 12.49948585532921 -1.45714157120561 5.95589
H 10.44022911030118 -1.85783626573332 7.09554
H 11.41592805260089 -3.35133472702419 7.33665
H 10.12722645022923 -4.56821044024260 5.43266
H 9.24428336000432 -3.09672841521896 5.05373
H 7.82713130829436 -3.17628228722494 7.01514
H 8.92890316991219 -4.08101160934239 7.88017
H 6.94997414612217 -5.54539168673118 7.20786
H 8.43474101645540 -6.11639439667544 6.3626
H 6.77299183040631 -6.08272291376581 4.66649
H 7.79968050894501 -4.65142923748474 4.4198
H 5.10833031393130 -4.75579888532268 5.8378
H 5.22936250557847 -4.06625622311463 4.2793
H 6.56001127906122 -8.06609778461105 3.10659
H 6.97095532454255 -8.06782079931575 1.4218
H 8.95672315517964 -8.55987102292202 3.64171
H 8.77973177043879 -9.70936836066807 2.30307
H 10.18966033237774 -7.04282855984637 2.14455
H 10.74434602083375 -8.60215727909987 2.00547
H 9.45844724187064 -8.92752663576492 -0.175091
H 8.71444194331218 -7.45393272522060 0.134079
H 11.44539095303171 -6.86280645414715 0.360988
H 11.52510267676837 -8.05608339733523 -0.807616
H 9.85638388774187 -5.55277534218088 -1.45037
H 11.40204577538763 -6.02277252190923 -1.88332
H 10.72554594226437 -8.03437272181306 -2.95055
H 8.97724816115377 -8.12123012059195 -2.48423
H 10.28142016219223 -6.23217707043298 -4.39512
H 9.13084759039376 -7.37884302215142 -4.87521
H 7.49125168518777 -6.29390797985955 -3.21587
H 8.49226799976632 -4.83033401694198 -3.46783
H 8.25518215220021 -5.27405028130578 -5.987
H 7.00989225584489 -6.49012043261056 -5.60403
H 5.84592993068723 -4.37536599068787 -6.07706
H 5.87904908358539 -4.27719221573156 -4.38928
H 6.76118350257652 -2.21817991303284 -5.12181
H 8.16525366282459 -2.96925361619530 -4.55623
H 6.13980690032239 -3.26531867684074 3.05275
H 7.11028339277175 -1.55180438360582 1.5154
H 7.13137262169299 1.43147191750423 4.34635
H 6.35717487518134 -0.25828915105735 6.11909
H 8.71982798838732 -1.71823377490582 -8.72673
H 10.15626080685370 0.30861565586368 -9.01139
H 10.13574606400571 0.83775309841610 -4.7029
H 8.75980036156329 -1.08897255432170 -4.43789
H 7.77921638422584 0.54419794661011 0.987271
H 11.09142179339847 2.35255673225072 -7.95495
H 12.33841869596412 0.59772517738311 -3.98146
H 11.47741197248071 -1.34631830880911 -4.91095
H 15.32267260007514 -3.25205987648070 -4.62016
H 16.24793770553559 -1.05731811802148 -3.62225
H 14.57675746958804 -4.44754585396644 -7.14452
H 14.01634286051939 -5.01183979476687 -8.76963
H 12.68393616203193 -2.58235260751925 -8.63844
H 13.66013602761121 -2.33787130281822 -7.21484
H 15.87626416927471 -2.58774693527556 -8.64854
H 14.81819199913759 -2.72474370583751 -10.0683
H 15.52811481149716 -0.33111566412354 -9.66689
H 13.70879506334032 -0.53573035363008 -9.62775
H 13.73319866755958 -0.47427182071768 -7.1498
H 15.55907799106163 -0.43860797469329 -7.1524
H 15.50234323357418 1.74957577330023 -8.22184
H 13.70271772028837 1.66517167201364 -8.56611
H 13.29207371478034 1.51323831499156 -6.02258
H 14.94904563623044 1.56088863446634 -5.6315
H 15.18384688092194 3.90941785932801 -5.92115
H 14.08410228820706 3.94972807902599 -7.23476
H 13.02539248950064 3.52194848486372 -4.43187
H 13.47363173756349 5.04038355352415 -5.10991
H 12.01015219553110 4.18295714609290 -7.17408
H 11.12247946736885 4.70147238089190 -5.9541
H 0.87776786904135 1.76290964890917 -5.40569
H 1.26371583775855 0.00974625670733 -5.19948
H 0.02941024179295 0.88093178601038 -3.27172
H 1.23717151227354 2.23021429279365 -3.21308
H 1.93092915155186 -0.91081537712395 -2.92636
H 2.94016394455710 0.47780271456054 -2.63626
H 0.28820352033798 -0.17784528546217 -1.03756
H 1.75609287472690 -0.86812154313285 -0.48165
H 1.12463546860483 2.12866547928034 -0.855092
H 1.11636922170764 1.32779755725955 0.71278
H 3.54630260810363 1.83732808031113 -1.03278
H 3.56089940861516 0.68948358849001 0.311306
H 2.92140520475269 3.57262709483425 0.938715
H 3.63036407657155 2.40654008182602 1.89561
H 5.71128584574656 2.41830682795910 0.23405
H 5.00359560327211 3.81601667835513 -0.526192
H 5.09214594068815 5.10288168150329 1.70816
H 5.51721288986776 3.62457655829631 2.53426
H 7.13506733424229 5.06323275215890 0.379349
H 7.37914873865781 5.09727595685889 2.10196
H 8.96690315486838 3.37149416136520 1.4248
H 7.96793343043313 2.63451403111031 0.241667
H 6.65943795011488 4.94458012185481 -3.74164
H 4.35063528904659 4.30237816595837 -3.94143
H 5.38749086339814 1.39546178900986 -6.71079
H 7.88089842802354 1.76531159103960 -6.33318
H 3.78843598571632 1.09009194114191 -4.52169
H 3.29881112035699 0.67117741428691 -6.21631
H 11.41118322132373 -3.07069575575717 -6.30526
H 11.07931088123023 -4.39758920882580 -5.49142
H 12.52156385226124 -5.87965178189775 -6.76116
H 11.65980273792771 -4.95107592373692 -7.96433
C 8.27091675414405 0.48610370952733 -2.09632
C 6.89031101206974 -0.04439494712181 -2.29903
C 6.73781358891384 -1.30172336183849 -1.46601
C 8.17764515631729 -1.57494858168099 -1.05614
C 8.93218376367802 -0.34954560136976 -1.17663
C 8.60993592332839 -2.80344312014205 -0.597
C 7.66192715856234 -3.87658635291857 -0.172727
C 7.88412605585526 -4.60404590165313 1.0253
S 9.29199321285487 -4.03972587499602 1.99426
C 10.50293201990594 -3.79399376240613 0.694043
C 10.07154366148205 -3.08245809812640 -0.420189
C 11.81472273502875 -4.28248458094898 0.818043
C 12.82747772922753 -3.93363994233718 -0.105086
C 12.36344813840186 -3.13608493973941 -1.24986
C 11.01582067164451 -2.77755074832794 -1.4458
C 6.53067706805714 -4.33487004674748 -0.867994
C 5.74936018640365 -5.35935822375149 -0.416078
C 6.02631174019164 -6.08113796937998 0.724088
C 7.17758187929760 -5.71028442365809 1.45379
C 10.16501469099263 0.05970093215700 -0.675208
C 10.79565797755752 1.20709831362038 -1.25807
C 10.19879888567791 1.88765161587810 -2.33066
C 8.88300526329141 1.54378035623262 -2.67611
C 10.66321026256985 -0.48123764849213 0.65899
O 12.02060910778931 1.72709683516327 -0.769058
O 10.92304114746831 2.82995485440025 -3.15004
C 5.63105961835286 -1.27471650240108 -0.418239
O 7.65518361326944 -6.44310066517753 2.59812
O 12.13447022561168 -4.89259609541550 2.0282
H 6.60525515552871 -0.06439141553183 -3.40678
H 6.24649379018813 0.76772516872154 -1.86134
H 6.40949168662775 -2.09357526667468 -2.18889
H 13.85959408474240 -4.17763917017403 -0.0567397
H 12.96940352963429 -2.78552036150194 -2.04605
H 10.75546705965034 -2.20802942257475 -2.34191
H 6.17692036539051 -3.97119287411403 -1.8048
H 4.90818373101253 -5.71681370385199 -0.986375
H 5.34351078474236 -6.76728102785452 1.10739
H 8.44722963450727 2.09485477948421 -3.47067
H 11.70355734363591 -0.69196511548956 0.663118
H 10.54383739131008 0.35291090524397 1.37306
H 9.90339457605559 -1.18406457067538 1.00581
H 5.73339077292536 -1.97171870913835 0.414644
H 4.64483125958436 -1.11208112060523 -0.781204
H 5.73982616435255 -0.32713216905123 0.0405937
H 11.01570800852014 2.40652647046809 -4.99736
