# Supplementary material for: A light-fuelled nanoratchet shifts a coupled chemical equilibrium
Source: Nat Nanotechnol. 2021 Dec 16;17(2):159–65. doi: 10.1038/s41565-021-01021-z (PMC8956507; doi:10.1038/s41565-021-01021-z)
Supplement: Supplementary file 3 — Supplementary Data Set 2. Gaussian output and xyz files for computed structures. [file 41565_2021_1021_MOESM3_ESM.zip › +1-protonated-sampled-sturctures/SRR/1-H-opt_236.xyz]

260   0
energy: -42.771717850538 gnorm: -0.461909
C 11.86040845582029 1.84965711664495 -3.47894
C 12.38853353377590 3.33378255473434 -3.57784
C 11.69873257161272 1.29528486329232 -4.90504
O 11.38401458129463 -0.12193402348328 -4.95239
C 7.74113542192560 3.57117054178704 -4.31389
C 8.25020635454547 4.29622006895317 -3.03668
O 7.09873398611283 4.65482966268671 -2.25232
C 7.62435939115657 4.51788864441253 -5.47561
C 13.12529258263086 -2.43708951630420 2.42089
C 12.31226921943145 -1.17150571113820 2.78657
C 11.20060726934876 -1.38634563180405 3.75097
C 11.69248403901678 -1.93874019808232 5.08485
C 10.45930399429779 -2.54624893881551 5.96879
C 9.36556226361044 -1.53475395488108 6.41044
C 8.01040983444854 -2.30729700453618 6.59612
C 7.47241038978697 -2.73609255563477 5.1956
C 6.00828917428137 -3.26318250307416 5.21292
C 5.70831013315702 -3.95253637876656 3.93251
C 5.78200521182387 -3.04280941947534 2.68762
C 5.12378916703702 -1.67387276669853 2.73062
O 5.75713943002362 -0.72148111659904 3.59743
C 7.68131447436083 -7.57111681430399 2.9941
C 8.09189467371826 -7.52318353702120 4.47144
C 9.60776858370865 -7.47427707594146 4.72804
C 10.43366065356057 -6.64441847547480 3.74217
C 10.94611782402385 -7.49747858086352 2.6018
C 11.46435133716247 -6.62260229798714 1.48503
C 11.43183647506946 -7.31051536197653 0.0780202
C 11.48982083074571 -6.25264132238648 -1.05387
C 11.80786770662007 -6.61142356274121 -2.5388
C 10.67498093913441 -7.21231115939262 -3.31351
C 11.18686064331848 -7.78714331531622 -4.6888
C 10.96767859710881 -6.64735839196878 -5.67038
O 9.64973123800612 -6.19950821933545 -5.57694
C 6.81538626307583 0.02229157488031 3.10787
C 9.34947806441582 -4.87945205292601 -5.96511
C 7.46104467956485 -0.04925239914156 1.89083
C 8.55118583549469 0.82099322455136 1.61027
C 8.85230018554065 1.85379487846704 2.49973
C 8.17351729299239 2.02687934597383 3.72385
C 7.16544820749327 1.05913087041311 3.93692
C 9.12934773566026 -4.03695066965773 -4.90402
C 8.94155594146278 -2.77818534606113 -5.23558
C 8.72452871693812 -2.24602826365268 -6.54505
C 8.93545703130384 -3.18487764740434 -7.5702
C 9.29810904261751 -4.49378971698684 -7.30629
C 9.91633811233620 2.79800402678502 2.14888
N 10.16336952239136 3.00719768546979 0.929306
C 8.44775213260257 -0.92656663490201 -6.88415
N 8.27025394005341 -0.48246550148564 -8.1588
C 12.43995385412743 -1.00833865251407 -4.83178
C 6.22593798449940 3.51230854003318 -2.09052
C 13.69706614054895 -0.62351290308560 -4.26627
C 14.67730043297231 -1.57565553673931 -4.25126
C 14.39067242960805 -2.90615156752354 -4.61073
C 13.21434316659610 -3.20442672307799 -5.24381
C 12.20115557855763 -2.27702269867710 -5.3876
O 15.35248424366974 -3.90669505830210 -4.28447
C 16.70073059045588 -3.41050892594437 -6.91347
C 16.56563278892648 -2.64825619468014 -8.27056
C 15.04564138167920 -2.26669745256443 -8.61842
C 14.80128561652431 -1.31725706949515 -9.79997
C 13.32312424201153 -1.05643873656155 -10.0077
C 12.59169039451840 -0.52025804653340 -8.75528
C 11.08934687699044 -0.39239693315162 -9.0986
C 10.65022868870234 0.87800401581366 -9.82062
C 9.10580164390095 0.99383968276748 -9.99988
C 8.52060350909696 0.88686465935359 -8.5754
C 1.75932948337334 0.40569685111109 0.175007
C 2.69182163168776 0.92773962431295 1.20763
C 2.79715499609142 2.44838279796289 1.36591
C 4.29957275943678 2.76115235824380 1.49539
C 4.59375895054789 4.24872446214303 1.28388
C 6.04057909921113 4.54637320968003 1.75612
C 6.54271371183139 5.88586359384742 1.12318
C 8.02996067787541 6.37305999176319 1.44537
C 9.03408441371800 5.67682024696966 0.608746
C 10.47213542287454 5.41793387200088 1.08122
C 10.94998643898682 4.10605621643029 0.456514
C 6.60192717809513 2.42705468472607 -1.32389
C 5.76548129894643 1.31940644556113 -1.19867
C 4.49514871396751 1.33280948982010 -1.83295
C 4.21591217319350 2.40340976014020 -2.64416
C 4.99512932669407 3.51576786049821 -2.6927
O 3.53601976705885 0.26321116121736 -1.61211
C 2.24460159259624 0.75572943943049 -1.26839
C 15.56719813595906 -4.97400281742298 -5.2569
C 15.67095805714471 -4.56108168014268 -6.75873
H 12.42779951376075 1.09682527929473 -2.9319
H 13.17227380348812 3.52829752154954 -2.80578
H 12.80082702543694 3.42383702250476 -4.56073
H 11.55721685653948 4.07619689747132 -3.50923
H 12.63708405845954 1.46275522381197 -5.48713
H 10.91849328419055 1.77651721136039 -5.44485
H 6.74635134741322 3.16884259823962 -4.22582
H 8.77566972859436 5.24803346955303 -3.23022
H 8.89625003157570 3.62717909204392 -2.44705
H 8.55980445447026 4.72279462456472 -5.99523
H 6.96491130473678 4.32834027070334 -6.28881
H 7.22811878239092 5.51620497745765 -5.11672
H 13.79984600762519 -2.75332269951561 3.17132
H 13.80810549447031 -2.17441487467703 1.63355
H 11.85768840997889 -0.90247398911768 1.78944
H 12.95042794928331 -0.28298095611577 3.07629
H 10.40078178449063 -2.06303671993842 3.40664
H 10.73819234101379 -0.46064434791648 3.94287
H 12.19009490532485 -1.15307798067647 5.61513
H 12.45911547295409 -2.83374032240465 4.93983
H 10.81670931613600 -3.25449681974432 6.73844
H 9.98142471894564 -3.32884593856806 5.35343
H 9.15537474887186 -0.71868774651061 5.67346
H 9.71218077020156 -0.98486010177516 7.29404
H 7.28874879384309 -1.57248929745531 6.96974
H 7.75616492940422 -3.05608785459591 7.40103
H 8.05445490001319 -3.55294634109877 4.73181
H 7.68525716027715 -1.92203932135317 4.54669
H 5.25247970077205 -2.52460626887500 5.43575
H 5.86701219961808 -3.99286801110913 5.99622
H 4.67107507987892 -4.43273115664463 4.01307
H 6.37214115185525 -4.74395067065145 3.82805
H 5.63462580103333 -3.79936464786463 1.79253
H 6.79522704693342 -2.75859297572884 2.481
H 4.10103365960433 -1.82514695841927 3.09872
H 5.11999335115466 -1.18198553411268 1.70474
H 6.63977487187056 -7.86625427091797 2.85244
H 8.35528909238575 -8.16810357135742 2.36778
H 7.65347565032081 -6.55354307423529 4.97128
H 7.62646153363151 -8.39587136712013 4.97793
H 9.81199867013664 -7.26013562702488 5.77135
H 10.08572279731536 -8.47563435138923 4.6676
H 9.78223469605453 -5.85033030971555 3.34162
H 11.23637126422789 -6.15442765823439 4.25829
H 11.80696689334427 -8.11808438334801 2.9416
H 10.20722454809792 -8.21359573686714 2.26443
H 10.92893529749817 -5.61537004968946 1.4322
H 12.45721963768576 -6.27696822330630 1.64041
H 12.30368971000084 -8.02232213483062 0.0405573
H 10.52617130409145 -7.85822846575524 0.0214104
H 10.47523187932591 -5.78190138580063 -0.955232
H 12.14125200487766 -5.51599640315242 -0.729778
H 12.14522865292148 -5.76132249292820 -3.05957
H 12.73090817028553 -7.16055583437721 -2.40726
H 10.22503369265191 -8.01090853721674 -2.70814
H 9.73096757169155 -6.57147378716474 -3.35106
H 12.28816918889803 -7.99770766760915 -4.6392
H 10.59956464788596 -8.62875757309392 -4.99604
H 11.58819704418921 -5.79443163882376 -5.40435
H 11.08395750130189 -6.86893366450667 -6.76769
H 7.18051994589847 -0.82612061731718 1.18555
H 9.01929269468702 0.74927446331520 0.579266
H 8.19152845230979 2.93754603703890 4.27425
H 6.60877843838208 1.08780099262560 4.87384
H 9.27807841704515 -4.38573215522172 -3.9536
H 9.03742478667150 -2.04235998436471 -4.50564
H 8.82765840751923 -2.89951959389348 -8.56398
H 9.70789873868800 -5.16107391940114 -8.08061
H 10.32521201964972 3.44841407802462 2.87206
H 8.12376721055595 -0.23894753646967 -6.10274
H 13.90471932064941 0.43702717454777 -3.96
H 15.67601204303633 -1.39835060729458 -3.77594
H 12.92191896145930 -4.21455166142371 -5.44203
H 11.18946393542655 -2.44397749018749 -5.80001
H 16.66140546910739 -2.73753687582042 -6.01874
H 17.70078745088995 -3.87398399715528 -6.86209
H 17.15628491578415 -1.75233276290233 -8.26523
H 16.88422962037208 -3.30708800290059 -9.09954
H 14.51821080204087 -3.20399785076376 -8.80541
H 14.63015018983723 -1.82086698484277 -7.722
H 15.49140658356759 -0.44734350193587 -9.59943
H 15.13852404702694 -1.83510231253196 -10.6717
H 13.25516530180342 -0.48264201811133 -10.9306
H 12.94745611558979 -2.01313684395625 -10.3698
H 12.75666716343022 -1.14899472484750 -7.83193
H 12.95639074943579 0.45525826672533 -8.50442
H 10.69939333189156 -1.27095886653142 -9.65462
H 10.55867787813878 -0.53983350927611 -8.15194
H 11.15952155128300 1.77148014917883 -9.36266
H 11.02790362960524 0.89943529905519 -10.8228
H 8.81400109003522 1.88768786011832 -10.5995
H 8.79868473301747 0.15577811777732 -10.6529
H 7.51382890835069 1.30389467833887 -8.61204
H 9.08605926952562 1.50856169015547 -7.88925
H 0.75612460134336 0.82620273286849 0.317947
H 1.64026645176151 -0.63993789479998 0.370703
H 3.67263693338668 0.43660117162123 1.2449
H 2.32031387267932 0.55298880487445 2.22985
H 2.27618819449355 3.00514213199646 0.616289
H 2.19799464400232 2.82644596231219 2.19501
H 4.73011143165213 2.47200778375212 2.51727
H 4.80071049701985 1.98004301699202 0.928624
H 4.43546206750496 4.53507537850088 0.263219
H 4.03888914905426 5.03959525100952 1.85039
H 6.68025521449079 3.70310329611219 1.51366
H 6.08049419778520 4.58761660294587 2.94145
H 6.39675856055864 5.68860379228270 0.0411338
H 5.88782689476502 6.70759555477695 1.3583
H 8.09367866457653 7.47526722816210 1.20558
H 8.15891054443552 6.21065079015043 2.50143
H 8.67370012809332 4.64896024264802 0.653324
H 9.02510391512841 5.93647359995567 -0.424536
H 11.17774695685389 6.25940710346476 0.78139
H 10.48300660958095 5.29750577540407 2.15476
H 11.93714055047499 3.96411694871758 0.829457
H 10.96019343463133 4.11457700939849 -0.661918
H 7.40112193617458 2.57078661785641 -0.650576
H 5.97348126043530 0.60028897447303 -0.45253
H 3.36781724866476 2.32990645053682 -3.28223
H 4.67164225575153 4.30716885745574 -3.37902
H 1.63092016255121 0.24819875668711 -2.06065
H 2.15638446106339 1.86254378449066 -1.25361
H 14.89300449318849 -5.82632771850395 -5.09453
H 16.53815212875175 -5.30303779061532 -4.98744
H 15.86154928117606 -5.39136793755400 -7.46364
H 14.64147049328651 -4.16239104113286 -6.95577
C 7.46396158564940 -0.65591305440823 -3.46076
C 6.29816157731470 -1.58981677865076 -3.47171
C 6.66050152163373 -2.63052398075465 -2.4259
C 8.06105292549944 -2.39423882250288 -2.03212
C 8.42299974435359 -1.10215483587755 -2.56201
C 8.80396019563404 -3.32367340668862 -1.39286
C 8.20821380696549 -4.57072120108946 -0.81666
C 8.29621614143054 -4.85498338102720 0.556328
S 9.30335618797913 -3.73643385988760 1.60578
C 10.54375079372088 -3.39162698955845 0.305687
C 10.23096654282323 -3.20768986463000 -1.01373
C 11.91347333067275 -3.33188553869651 0.666193
C 12.96556630390777 -3.23014883421900 -0.283641
C 12.56656257941154 -2.95560656609749 -1.62425
C 11.20407157742574 -2.99328106033816 -2.01069
C 7.60150236840970 -5.52097387665340 -1.65769
C 7.05282601289404 -6.69103815405733 -1.13352
C 6.97066490447984 -6.88288776785312 0.255224
C 7.67993203168699 -6.02362014952617 1.0764
C 9.54060581944227 -0.20545128264722 -2.34607
C 9.59833279266683 0.96063427347700 -3.04581
C 8.57393767030739 1.36328490451010 -3.95684
C 7.52874630006614 0.52339100363981 -4.05231
C 10.53346997278844 -0.26256238965527 -1.22838
O 10.58894250828109 1.98120750135763 -2.77849
O 8.64068420129498 2.57548645238221 -4.6717
C 5.60336957541470 -2.58100630870185 -1.25121
O 7.75680909186705 -6.14761284261290 2.54254
O 12.30083867249178 -3.45714688983439 1.96275
H 6.13276906235847 -2.07702429687317 -4.50252
H 5.39752790238909 -1.03913447170045 -3.23016
H 6.60538007745156 -3.58317394667016 -2.90086
H 13.97177794944457 -3.33221465086889 -0.147167
H 13.23289072696779 -2.99940630831884 -2.4084
H 10.87435477358226 -2.82399051709398 -3.06623
H 7.57966848958389 -5.41655369561902 -2.69074
H 6.69039265021755 -7.55718997043406 -1.7047
H 6.49241758859115 -7.80344176251702 0.571823
H 6.63462784235204 0.84508221203972 -4.60506
H 11.52771895124203 -0.62132079683433 -1.49326
H 10.66982879713716 0.75025558840451 -0.963513
H 10.04231959218722 -0.82844292733566 -0.45606
H 5.29145024123360 -1.55656626146410 -0.987435
H 5.86605494734789 -3.02904431311410 -0.238115
H 4.59816430333102 -2.99929400414886 -1.59238
H 8.58467346437146 -1.14560515738032 -8.83412
