# Supplementary material for: A light-fuelled nanoratchet shifts a coupled chemical equilibrium
Source: Nat Nanotechnol. 2021 Dec 16;17(2):159–65. doi: 10.1038/s41565-021-01021-z (PMC8956507; doi:10.1038/s41565-021-01021-z)
Supplement: Supplementary file 3 — Supplementary Data Set 2. Gaussian output and xyz files for computed structures. [file 41565_2021_1021_MOESM3_ESM.zip › +1-protonated-sampled-sturctures/SRR/1-H-opt_237.xyz]

260   0
energy: -42.765842195746 gnorm: -0.470613
C 13.86810273475977 -0.79644043899455 -4.04555
C 14.89806400194853 -1.54008921466027 -4.85194
C 14.61660985394494 0.29705501496190 -3.25354
O 14.92271273213729 1.37900830293606 -4.11688
C 11.62824558025414 -0.46896061748499 -6.75867
C 10.72666222473029 0.61841709021977 -6.06142
O 9.29348408937737 0.45659991578851 -6.19916
C 12.83428839038970 0.19690903863436 -7.44138
C 12.42166884243981 -2.34609415511748 3.59968
C 11.68883450390920 -1.35045907180803 4.49155
C 10.29640800644763 -0.92958274814607 4.00499
C 9.45969086252778 -0.22009340212177 5.09485
C 7.99098148866691 0.03600958963005 4.73168
C 7.09815049450076 0.09157291925885 6.03615
C 5.64552885177485 0.39621430849655 5.66601
C 4.97689220924282 -0.85241154418646 4.93213
C 3.43826159618840 -0.72974599744039 4.5983
C 2.83885960100149 -1.89284075018717 3.756
C 3.78445659632129 -2.19243658988520 2.52525
C 3.82599716305369 -1.05729645875469 1.50021
O 4.29900481284742 0.25126231271895 1.95892
C 5.94283323564041 -5.19104232532360 4.35391
C 6.50607386008980 -4.75446532618489 5.70648
C 8.03796461106597 -4.63589627078434 5.60569
C 8.87523771337705 -5.95840622542667 5.33389
C 9.47261788613925 -6.00117423630765 3.90713
C 10.30471421579175 -7.24316326437291 3.66524
C 10.59827971910952 -7.51843007163720 2.25168
C 11.61756829652125 -8.62795835721487 1.88931
C 10.88552127001786 -9.70011731472509 1.07073
C 10.56125129582342 -9.26961496013575 -0.318031
C 11.81134438394053 -9.11824029120806 -1.19713
C 11.49758610723445 -8.47531301356803 -2.58672
O 11.64875181823425 -7.02030906094268 -2.67361
C 5.67040516254066 0.47755511088392 1.92237
C 11.35769877713912 -6.58775838881578 -3.89131
C 6.63680713145320 -0.37467985566863 1.46404
C 7.87352371993092 0.03527307146484 1.26057
C 8.35692345493459 1.31034186202383 1.63601
C 7.42343704731406 2.19768540524182 2.07817
C 6.12436732605011 1.78055869330655 2.27663
C 10.36369762926254 -7.13821049154815 -4.66028
C 10.17817313744650 -6.78019912657189 -5.94687
C 10.90111687011147 -5.71477984921125 -6.55181
C 11.98716465053958 -5.24623989683425 -5.81291
C 12.13154796542687 -5.57556639250606 -4.47249
C 9.76810196714891 1.53151531140041 1.56815
N 10.44924445146273 0.98427997700345 0.637619
C 10.72146586665721 -5.19762099104567 -7.78159
N 11.16985672972963 -4.03178747819634 -8.28528
C 13.73080009712965 2.22103584109720 -4.44049
C 8.57993128725666 0.36303531202312 -4.96452
C 12.59568407382792 2.17507712916478 -3.65067
C 11.70871146324548 3.19117590200854 -3.72548
C 11.76452503669052 4.32609907941969 -4.60365
C 12.90326495285581 4.30040780475958 -5.49813
C 13.85264129727715 3.25200246956522 -5.38499
O 10.71527592959322 5.22915065310243 -4.34352
C 7.12448553608769 4.91265563624574 -5.75869
C 7.26115801569315 4.60333856050154 -7.2641
C 7.53157289550120 3.09294004658497 -7.61437
C 7.79648610815343 2.79244217247048 -9.06493
C 7.86415426670465 1.25426979296121 -9.34831
C 8.25135114718191 0.75817478669990 -10.766
C 8.39208463622198 -0.78346914303123 -10.74
C 9.65274926560658 -1.31748353640767 -10.0485
C 9.78874769410998 -2.81729577431853 -10.2077
C 11.09116326549049 -3.43049358583529 -9.65655
C 5.08849266834136 2.30007657747610 -1.85247
C 6.19910899330102 2.80654266859991 -0.994349
C 6.64067021948770 4.25284544614751 -1.30501
C 8.11329372166660 4.25315638623526 -0.91961
C 8.66596671555001 5.71659920634915 -0.915267
C 9.92178421584970 5.80638618748146 -0.0116045
C 11.17313216368048 5.25722492873592 -0.622657
C 12.28528336238633 4.92924636175335 0.353823
C 12.04640658165691 3.59687166544691 0.968782
C 12.34413503232023 2.38775096006665 0.0486322
C 11.89448546862980 1.04893724543731 0.605545
C 7.33184508624445 -0.27500429605128 -5.06948
C 6.32381827265748 -0.29064756298765 -4.09648
C 6.74440690590631 0.18008227635736 -2.83367
C 8.00572700538051 0.72557198333080 -2.64079
C 8.89110107454223 0.85891856012035 -3.68408
O 5.96904339199993 -0.02835994860035 -1.65901
C 4.79733495280386 0.77616775045865 -1.57956
C 9.77870116926235 5.12073204465507 -5.44576
C 8.41802709849162 4.64577094526050 -4.83227
H 13.10363254819142 -0.39993849229382 -4.77474
H 14.43793259291946 -2.16270140946826 -5.59441
H 15.54559589703954 -0.85040928360478 -5.34118
H 15.46209226111716 -2.28268715478120 -4.28244
H 15.45440666907644 -0.11693090627391 -2.74946
H 14.01939273582992 0.62071429063990 -2.41213
H 10.96017089367696 -0.89197017509369 -7.48794
H 10.87127255474407 1.60995767402900 -6.48937
H 11.03002133700870 0.74998623940290 -5.01259
H 12.58154113455507 0.90540384594293 -8.21908
H 13.36571840743521 0.69172169253654 -6.60477
H 13.49978834400306 -0.47799048417216 -7.92556
H 13.34646139809580 -2.76266808755067 4.0954
H 12.82478049320806 -1.96203613743925 2.64266
H 12.29098364167739 -0.40045854157831 4.63082
H 11.56970290904868 -1.91359201591715 5.46617
H 9.80127232079632 -1.84096448522315 3.67616
H 10.22209922723763 -0.32482046721337 3.05828
H 9.99102808026556 0.73214185547996 5.35302
H 9.52704533190700 -0.88970021388269 5.98841
H 7.51332668321277 -0.82730183354459 4.14291
H 7.79638565055893 0.87186143773648 4.05722
H 7.56113851226464 0.79753951428706 6.70862
H 7.10687668041600 -0.85231596185502 6.64817
H 5.47472734577717 1.24208627817218 4.95504
H 5.00891741234393 0.62322849237840 6.56303
H 4.95058851708163 -1.82085978875807 5.56167
H 5.59744814347961 -1.00461727188336 4.07678
H 3.41384188629847 0.17973963764256 3.87744
H 2.75375049290980 -0.47359704862393 5.43531
H 1.80689927559364 -1.60975421265647 3.45236
H 2.71452360361372 -2.82795530560862 4.2994
H 3.49307262472418 -3.18720194640936 2.11156
H 4.81639322145815 -2.38212128361646 2.89036
H 2.85444840832938 -0.86065129078867 1.04498
H 4.47485361178431 -1.32893766225836 0.654915
H 4.81249564365195 -5.07311246852328 4.46715
H 6.27042232188802 -6.21785723802156 4.20473
H 6.06413404936716 -3.80502853961799 6.16074
H 6.25255104879187 -5.46719216466581 6.43309
H 8.29175799434862 -3.80043461650962 4.90182
H 8.44788329169180 -4.25046344795848 6.56014
H 9.76945332931916 -5.93194549682995 6.0133
H 8.32088112390109 -6.91348056091335 5.43466
H 8.74298944635513 -5.86028475916207 3.09409
H 10.01492688666067 -5.15418078769911 3.75309
H 11.21656645430916 -7.10673818146753 4.27011
H 9.90895086197410 -8.15834077660598 4.16466
H 9.65631718394532 -7.72128582618975 1.78612
H 10.85225700927163 -6.60169920479899 1.65702
H 12.57201647347777 -8.29257129286615 1.54331
H 11.83962840782947 -9.17415555749407 2.80522
H 11.56661582698215 -10.56051436389554 1.04591
H 9.95386136019006 -9.91895541395377 1.65424
H 9.79669685896451 -9.99481649107357 -0.665265
H 9.95621903554215 -8.35980648609374 -0.222026
H 12.59485345961765 -8.53081457412444 -0.761315
H 12.29073108411306 -10.11837643128027 -1.46571
H 12.20096703707374 -8.88041895500405 -3.33115
H 10.41981169492349 -8.78181766127361 -2.8235
H 6.30608887971069 -1.37900690522721 1.18048
H 8.58141588378810 -0.66922383714207 0.888155
H 7.63313297465180 3.23643948886255 2.25687
H 5.40720924118570 2.52004009403364 2.68958
H 9.60424363870230 -7.80883769389063 -4.23046
H 9.33024220419577 -7.23154875543641 -6.46971
H 12.58316014365941 -4.44686076017513 -6.32793
H 12.95997266382041 -5.14167162495240 -3.93095
H 10.33168097588134 1.88702078021387 2.42934
H 9.99712315924145 -5.75218373071991 -8.44131
H 12.52474656684964 1.47187841673269 -2.7888
H 10.89238752123223 3.07972032194567 -2.99994
H 12.98057151908795 5.09569570392384 -6.30477
H 14.78066442171479 3.44011268623826 -5.95798
H 6.36055043165569 4.22235293735112 -5.39898
H 6.81970545242662 5.94451330513632 -5.79921
H 6.44364199597938 4.97549657807488 -7.86883
H 8.03960165909160 5.13838312279034 -7.71032
H 8.31144849162329 2.71252461217504 -7.00018
H 6.70148323733251 2.44754744588800 -7.2246
H 6.97328506053820 3.18523089176539 -9.59322
H 8.70979398686078 3.34951014565183 -9.36501
H 8.42673580472328 0.80091515869094 -8.52539
H 6.87287382470435 0.86501943798522 -9.2284
H 7.48478841716324 1.12563962424900 -11.5341
H 9.16725827102173 1.31855127258358 -11.0081
H 7.47491670552285 -1.30238614314215 -10.467
H 8.47422554800691 -1.06561926776033 -11.7835
H 10.53091000571707 -0.75242175499777 -10.418
H 9.73241198186673 -1.06816583913804 -9.01577
H 8.99722001566207 -3.22188956971482 -9.58077
H 9.65308215050709 -3.20025003508274 -11.2723
H 11.96973457222729 -2.76210457434795 -9.74654
H 11.27476575623549 -4.24815293485328 -10.3267
H 5.37677436359038 2.55125148099718 -2.8053
H 4.18598508624075 2.81708763018133 -1.57273
H 7.00854559854244 2.01219825123551 -0.976006
H 5.95676336049692 2.88700364137787 0.0673328
H 6.34356829387654 4.51131740874116 -2.32785
H 6.14131396643271 4.83401004048028 -0.576804
H 8.10211288492945 3.83922942681760 0.0913012
H 8.65189535363898 3.55668320908541 -1.58619
H 8.87661988387058 5.90206147567017 -1.97505
H 7.93535078563189 6.55093251600293 -0.58864
H 9.80361601185116 5.23422920543925 0.93308
H 10.15983048684495 6.78772262220461 0.47074
H 10.92053174996758 4.36108749337837 -1.14064
H 11.52290479214575 6.03857420915741 -1.33034
H 13.30863036667199 4.89825067391792 -0.178579
H 12.32131655821689 5.70504511108689 1.12976
H 12.77651853867221 3.54042342196100 1.79635
H 11.08676899776118 3.58306249371572 1.49658
H 11.88904682414758 2.66121197723546 -0.936625
H 13.43360732029358 2.27241319043776 -0.156439
H 12.22376235638863 0.93689467482178 1.59585
H 12.39505182855467 0.28550079845874 0.0137036
H 6.99129934388453 -0.61808633704162 -6.0982
H 5.38909371432435 -0.67578961330736 -4.29511
H 8.32945023271597 1.04717864201685 -1.68257
H 9.87978270901441 1.35186202287033 -3.61315
H 4.39506315868732 0.63770147101982 -0.550389
H 4.07219719451499 0.37786024246897 -2.27775
H 10.24297098331997 4.44515167181399 -6.22052
H 9.79519024274439 6.07504220883835 -5.88238
H 8.61221381231656 3.59410823676113 -4.6691
H 8.22670860795040 5.15838015417222 -3.8893
C 9.29879193777519 -3.37162961851016 -4.19503
C 7.92180053786529 -3.84991282621510 -4.17845
C 7.52952762953562 -4.12552821179453 -2.69453
C 8.84610204088127 -3.95682251917617 -1.92492
C 9.80791491422507 -3.31422403913678 -2.87544
C 8.97210019953298 -4.58633212234931 -0.757968
C 7.89025538537524 -5.14466815302411 0.0750388
C 7.56962124296481 -4.60120613019933 1.29572
S 8.60249527990290 -3.34958082276282 1.95937
C 10.16710568556571 -3.92915674026480 1.38759
C 10.21322063479456 -4.50535408261391 0.0696062
C 11.35070210175975 -3.94623002792345 2.12933
C 12.51680771451480 -4.58919167047695 1.60206
C 12.63749987021918 -4.97069294529672 0.297336
C 11.40394610196923 -5.04154674517543 -0.391735
C 7.10732616798562 -6.27212179532621 -0.276476
C 5.96604104841119 -6.70571466998515 0.452892
C 5.60827930842282 -6.10397928129788 1.64809
C 6.47245641175515 -5.02601271820815 2.09201
C 10.97492647981949 -2.58758455123973 -2.55808
C 11.76416642374602 -2.05024748678465 -3.63408
C 11.26161608736373 -2.00987216503170 -4.93723
C 10.08579636283531 -2.72536811133838 -5.15964
C 11.32253428689295 -2.10024549214009 -1.19705
O 12.94145477648549 -1.53765879170819 -3.12029
O 12.08998933027956 -1.64895523027467 -5.97155
C 6.40910863811199 -3.27277928274253 -2.17868
O 6.29120712903595 -4.34141937657153 3.27814
O 11.55204512431610 -3.51201117295153 3.51033
H 7.95418268001828 -4.78209074973302 -4.81301
H 7.21131636795258 -3.10437602677408 -4.64882
H 7.12949674384713 -5.10836975462221 -2.55552
H 13.41466178563886 -4.32626309533927 2.09284
H 13.55761860342845 -5.22918591806058 -0.187929
H 11.45359046741022 -5.24372638717120 -1.42842
H 7.57080295633066 -6.77358987178596 -1.1057
H 5.46813772472772 -7.56024663314711 0.0993143
H 4.75090613431389 -6.37415737359539 2.21335
H 9.71426630841659 -2.80307794451747 -6.20921
H 10.56327928976036 -2.34887956033869 -0.526303
H 12.17272791956686 -2.64217508484270 -0.752866
H 11.59305999705542 -1.04333911134596 -1.13348
H 6.11533437358131 -3.60273910106249 -1.15458
H 5.54934786148033 -3.45788537096058 -2.83762
H 6.62010476663043 -2.19976802668777 -2.05593
H 11.55682464724634 -3.36720745672605 -7.54314
