# Supplementary material for: A light-fuelled nanoratchet shifts a coupled chemical equilibrium
Source: Nat Nanotechnol. 2021 Dec 16;17(2):159–65. doi: 10.1038/s41565-021-01021-z (PMC8956507; doi:10.1038/s41565-021-01021-z)
Supplement: Supplementary file 3 — Supplementary Data Set 2. Gaussian output and xyz files for computed structures. [file 41565_2021_1021_MOESM3_ESM.zip › +1-protonated-sampled-sturctures/SRR/1-H-opt_238.xyz]

260   0
energy: -42.821834849661 gnorm: -0.457036
C 12.94255116510405 0.58218649539617 -1.63287
C 14.14014103932941 0.11407662159137 -0.778416
C 13.25512092108500 1.46349538819563 -2.80951
O 14.29883172664221 0.84920563887141 -3.6667
C 10.52365398213933 3.98987138268055 -2.1648
C 9.23734597043818 4.63859931275316 -2.53765
O 9.07498196708927 4.73078189403390 -3.94694
C 10.63044763718052 3.98443508096797 -0.630242
C 12.88535597350230 -4.39715758208596 1.92466
C 12.04808426726998 -3.34851751100162 2.65079
C 12.88634798584514 -2.34099538338525 3.48859
C 12.21194194749823 -1.13158116421044 4.06146
C 10.98675671263293 -1.37645719392268 4.9258
C 11.35490025448785 -1.77898496985240 6.35494
C 10.18515788996780 -2.44283268648135 7.19655
C 9.84780591096277 -3.87199589171924 6.69654
C 8.59757034268749 -4.47287861446120 7.36243
C 8.24125214652728 -5.82429777239585 6.7223
C 7.64293031334504 -5.69462782417880 5.31533
C 6.26775870061890 -4.95372065219540 5.26857
O 6.26286753581661 -3.63665057121381 5.8445
C 7.18130932664235 -7.85962217970388 2.66084
C 8.32164596916913 -8.75735444884421 3.13229
C 9.60862054072824 -8.50674896976537 2.23569
C 9.23826187915604 -8.15017093263398 0.784687
C 10.46464822496936 -8.27331662837605 -0.159501
C 10.36837552304491 -7.31422170286261 -1.42918
C 9.46840833923347 -8.09851910031420 -2.45653
C 9.03221863660594 -7.42217761015857 -3.80708
C 7.96103111639962 -6.31693457009717 -3.64687
C 7.43128574631699 -5.76575144067877 -4.99818
C 6.55300743665922 -4.46710177012124 -4.95098
C 7.39774949673656 -3.22137191932268 -4.81038
O 8.32202275091111 -3.09891991306865 -5.88711
C 6.65260788670079 -2.59666639084418 4.99734
C 8.91697312062987 -1.83258617126775 -6.03671
C 7.18676174614652 -2.86013290057492 3.74679
C 7.61683676566474 -1.81095421984530 2.97292
C 7.50731772443837 -0.47631301710142 3.49251
C 6.98108610050090 -0.16978660680179 4.75025
C 6.56345432703655 -1.26402813998351 5.4376
C 9.48777205857084 -1.45591189910399 -7.33386
C 9.99847259040725 -0.14583567436836 -7.53533
C 10.06682613857208 0.78321635949015 -6.54251
C 9.64576152562187 0.38844105968131 -5.25809
C 9.07662652549426 -0.88960968058953 -5.055
C 8.16340613988323 0.62116852439105 2.7545
N 7.90541712961663 1.82077040160419 2.93555
C 10.54800711913779 2.09811817728027 -6.70772
N 10.92822355618857 3.01155175407045 -5.71497
C 14.06485885171266 -0.39702446737374 -4.20702
C 7.80569919079837 4.16124446363595 -4.30268
C 12.89849454546896 -0.67337020947438 -4.91212
C 12.61563467838881 -1.91551455960149 -5.35254
C 13.45598800093917 -2.99951347375877 -5.24732
C 14.61655143695823 -2.76141593189545 -4.54933
C 14.92852516421284 -1.49798808167829 -4.06344
O 13.18699300737542 -4.31723279575860 -5.71221
C 14.37700393510378 -3.42707586262337 -8.28476
C 14.94093686020537 -2.09846790002743 -8.82843
C 16.18853333017226 -1.62493853213920 -8.04991
C 16.17573232589618 -0.09667302459004 -7.9518
C 15.10252039616828 0.54982983880094 -7.14688
C 15.18396073213942 2.03225940820299 -7.15173
C 14.04446732419979 2.62465361627550 -6.28793
C 13.70016078282917 4.07132065948538 -6.70763
C 12.69953863621362 4.78606645708316 -5.75077
C 11.27179960884962 4.44056798307756 -6.13939
C 3.57067115087388 0.31348669414381 -6.10805
C 2.50682587866521 0.14612705680357 -4.93175
C 2.65883081929051 1.03080373375035 -3.70849
C 2.01307503867087 0.47958523221714 -2.46811
C 2.07349757550873 1.46001209527798 -1.25115
C 3.42671578668778 2.08021862381905 -0.868793
C 3.42353062326835 2.95156395267332 0.441449
C 4.66627097037275 3.73194408361069 0.826638
C 5.90551403085405 2.89722042107597 1.14802
C 7.12860454333028 3.75984981028535 1.48925
C 8.29857003493064 2.89280826859080 2.05685
C 6.61178617396575 4.54846824766218 -3.64917
C 5.38030984471346 4.02722474468386 -4.05317
C 5.22134245907842 3.12504837763763 -5.10676
C 6.37418489659328 2.78104158551705 -5.77515
C 7.61720797050483 3.22181860597185 -5.35571
O 3.89547510468023 2.76926983921546 -5.35503
C 3.72970137037524 1.77341584760750 -6.4217
C 12.49322452461069 -4.49185417502570 -6.98719
C 12.89104929158024 -3.42087300826685 -7.97083
H 12.48956293599828 -0.31283945425030 -2.07504
H 14.79426207619263 0.94257950455786 -0.605738
H 13.71924672499967 -0.36197092065637 0.118928
H 14.78411793347312 -0.51525505217865 -1.44342
H 13.76478245055134 2.35938082061630 -2.41723
H 12.36803622387773 1.77014241484619 -3.32104
H 11.37902548006280 4.56904583162402 -2.52692
H 9.00791487971411 5.66222703476057 -2.19157
H 8.41108060452177 4.09792945144987 -2.17932
H 9.98661047928397 3.20711743744646 -0.171539
H 11.55629699823083 3.89318926175310 -0.156408
H 10.23423795661050 4.97683256029825 -0.210448
H 13.39517132000379 -5.04940220765438 2.65553
H 13.71304875455440 -3.95550135508422 1.38257
H 11.47185520961220 -3.87318691335858 3.45654
H 11.23673911755508 -2.75498015804497 2.06691
H 13.73876034077526 -2.05700596959114 2.79699
H 13.54366721165718 -2.76267181943095 4.25973
H 11.98669195558328 -0.53604965067787 3.20377
H 12.96556131528358 -0.47642455686214 4.56703
H 10.37854723466920 -2.13437107195351 4.49625
H 10.40234005225479 -0.44591364728971 4.95825
H 11.87424121151626 -0.94891404627797 6.91866
H 12.14025467809162 -2.51603015981332 6.3878
H 9.22365430748685 -1.94606271012261 7.03752
H 10.38354882884406 -2.57001787010167 8.26931
H 10.71469073327219 -4.50400239469035 6.76877
H 9.71442127488196 -3.86030449998088 5.60276
H 7.84019804988415 -3.71228796381251 7.12458
H 8.74904128663741 -4.65193518825686 8.4188
H 7.57175154998563 -6.41350840224376 7.32865
H 9.10935108985705 -6.51241038006603 6.71255
H 7.67936191752238 -6.63470892496596 4.73573
H 8.34257890886197 -5.07549926935644 4.7827
H 5.56702382024612 -5.45795309131298 5.9178
H 5.74347058349864 -4.87481225927987 4.29278
H 6.37479634152370 -7.99844130781751 3.2786
H 6.96429663012104 -8.05219949392556 1.57594
H 8.52664631025024 -8.72742309666804 4.17115
H 8.01237942113940 -9.83621015043938 2.96961
H 10.17401592956522 -7.68919002026020 2.67254
H 10.32739512421076 -9.30809787720442 2.18148
H 8.43302701554271 -8.74232898276981 0.349865
H 9.02954490061354 -7.09245123200560 0.804445
H 11.30922001478972 -7.81737215772984 0.420121
H 10.60599307471851 -9.31756481947473 -0.533443
H 9.73301355194077 -6.34611959409096 -1.42014
H 11.36653046306023 -7.28287000421840 -1.79853
H 9.87087843305261 -9.11720137786316 -2.66202
H 8.59310105823115 -8.33824826399204 -1.82646
H 9.98114204567382 -7.06591984740456 -4.23297
H 8.69748611193394 -8.10107212200329 -4.64947
H 7.09905963488766 -6.84815093518561 -3.19209
H 8.18168984549269 -5.53073033622058 -2.94521
H 8.33464667859499 -5.54387992071245 -5.56942
H 6.93785333728105 -6.47624870866487 -5.59839
H 5.85923915567183 -4.53048350578132 -5.92261
H 5.80727635786207 -4.54702026162325 -4.11468
H 6.74934153310853 -2.32524117586435 -4.82071
H 7.96054761275826 -3.42799560249350 -3.87668
H 7.38025379645274 -3.87622649797740 3.45567
H 8.12690390470548 -1.94872336499173 2.07777
H 6.94730438958616 0.76596195132060 5.17454
H 6.22410501740003 -1.20573041307668 6.5014
H 9.42531224636148 -2.22828988584092 -8.14992
H 10.64183607435631 -0.06315609719702 -8.42103
H 9.71887515127694 1.14058331710932 -4.44663
H 8.61629008057023 -1.04090211194729 -4.08488
H 8.81380659588748 0.23776194490355 1.94782
H 10.78699863695704 2.44621675282206 -7.68004
H 12.21520131661853 0.18404888725635 -5.08212
H 11.73981680156538 -2.14401503614544 -5.957
H 15.21894385712412 -3.64204819856735 -4.39157
H 15.93180101704949 -1.37040354339543 -3.62487
H 15.00543554248917 -3.84721347149761 -7.48643
H 14.58237677327019 -4.23815357715055 -9.06128
H 15.10893825506954 -2.17791751260996 -9.90535
H 14.16463077828094 -1.27671566521309 -8.73337
H 16.25434281563285 -2.15531398490466 -7.10723
H 17.13101186727256 -2.00486477235656 -8.5481
H 17.12429676630111 0.27533778143769 -7.65335
H 16.14475482045372 0.28531157295714 -9.02266
H 14.03938693440175 0.27242278168688 -7.34931
H 15.21867191751129 0.23749965139946 -6.10165
H 16.08138091402927 2.47235205508294 -6.85352
H 15.07824808279311 2.35517289218981 -8.23725
H 13.11719627152471 2.09864054111122 -6.39066
H 14.39318219771978 2.53755292530447 -5.22252
H 14.69359972408266 4.59051384037556 -6.73919
H 13.34192618052198 4.08951557337541 -7.75385
H 12.89208930922512 4.43921160298411 -4.74368
H 12.87754408152701 5.92113858992900 -5.7514
H 11.15216041894732 4.64034657289494 -7.23308
H 10.53191147119177 5.03920922068738 -5.64789
H 3.23605784693035 -0.25890216809267 -6.91993
H 4.43790897904598 -0.18538415208748 -5.8064
H 2.52315404466453 -0.86350890350385 -4.48769
H 1.47229094216389 0.22537831630789 -5.28644
H 3.71793928942654 1.26852105594221 -3.53826
H 2.23788606257691 2.05679607843433 -3.87357
H 0.97703103559480 0.26788392851273 -2.74775
H 2.45739535699532 -0.47462226458554 -2.164
H 1.43214467613341 2.32976835646018 -1.57564
H 1.57639492899215 1.01198064142369 -0.359783
H 3.80568595853630 2.73730682878242 -1.68591
H 4.16724760194210 1.22938078093254 -0.791918
H 2.58475498527429 3.66140161895030 0.358624
H 3.15170014545965 2.19893057625598 1.22206
H 4.85312916282471 4.41397742435961 -0.0131752
H 4.52573956104954 4.44922275233485 1.69428
H 5.75450678996955 2.20162052471155 2.01992
H 6.07859629404450 2.16330085577770 0.283673
H 7.51361673541383 4.31423246348181 0.618171
H 6.90847522434436 4.50781551826372 2.27064
H 9.04375272705035 3.50254882774810 2.5138
H 8.84993475943184 2.37196120153108 1.23844
H 6.67135876119355 5.27658017552117 -2.80911
H 4.50903464377707 4.27093781068650 -3.4603
H 6.28010934246330 2.00123546528680 -6.46479
H 8.58011660679277 2.77525468257219 -5.67129
H 4.52689109195444 1.94349591448936 -7.16893
H 2.84981549628185 2.23957559995749 -6.9476
H 11.42304055829815 -4.54428257632640 -6.70251
H 12.89978644601553 -5.45912122136725 -7.41608
H 12.26932405086133 -3.69424169966179 -8.82986
H 12.58100095296479 -2.44460073832913 -7.63611
C 7.92830535082493 0.42467731591570 -1.94013
C 6.53532026481485 -0.02571737150320 -1.93918
C 6.36620474971964 -1.35653641350133 -1.07273
C 7.83855873435306 -1.74818297650023 -0.891764
C 8.62772185343470 -0.56935998811399 -1.16514
C 8.22924220349660 -3.08134595788914 -0.807954
C 7.42953292323782 -4.19394940331175 -0.245693
C 7.83063520898668 -4.86675538186988 0.904196
S 9.38502293778104 -4.50621914182346 1.61809
C 10.18659886414594 -4.19698789683513 0.0386607
C 9.59347754372201 -3.55418759075564 -1.08531
C 11.48326932661769 -4.65745386064514 -0.00374041
C 12.17026428908034 -4.45195343737906 -1.18915
C 11.58322763133529 -3.86797661655089 -2.28512
C 10.29869281994625 -3.48229381148819 -2.31616
C 6.16261130067294 -4.52355540866546 -0.734436
C 5.33371822583535 -5.40060312898781 -0.0404786
C 5.82475387958659 -6.11523397619675 1.02312
C 7.12227743621712 -5.90489589357251 1.5075
C 9.96048968208766 -0.25015138103829 -0.722488
C 10.64624242943582 0.86624256048840 -1.2724
C 9.93151231422616 1.68457590681992 -2.19268
C 8.54216060345472 1.50383401967802 -2.49545
C 10.67407570274402 -1.24080308552019 0.161331
O 11.94940224906009 1.17754836478791 -0.890356
O 10.61824799888305 2.73516779312756 -2.83779
C 5.55760866935028 -1.14445417578731 0.166365
O 7.51366860850052 -6.55015770792493 2.66188
O 12.10184702699081 -5.31900123207113 1.11195
H 6.32207500553716 -0.23850706377642 -3.05225
H 5.86914850082785 0.74570864900340 -1.56554
H 5.89756906359949 -2.00671095980963 -1.78511
H 13.20154318995711 -4.84389207688349 -1.21684
H 12.10242134927402 -3.67888891252847 -3.15035
H 9.86419896125214 -3.03434424814138 -3.23204
H 5.80304933290218 -3.87831200511282 -1.53967
H 4.35085644806379 -5.55793107526009 -0.456651
H 5.21774873619130 -6.68369418912952 1.64314
H 8.04775254544395 2.34943164766226 -2.95029
H 11.21528879806622 -1.93580508365526 -0.456712
H 11.30709116763034 -0.67318601067412 0.826581
H 10.09837429057512 -1.93931079147200 0.684793
H 5.44383949932119 -2.10333001424973 0.628506
H 4.59585544760976 -0.77436171529804 -0.101658
H 6.12444895418192 -0.52410115449809 0.874298
H 10.79213524019919 2.99108180675566 -4.74312
