# Supplementary material for: A light-fuelled nanoratchet shifts a coupled chemical equilibrium
Source: Nat Nanotechnol. 2021 Dec 16;17(2):159–65. doi: 10.1038/s41565-021-01021-z (PMC8956507; doi:10.1038/s41565-021-01021-z)
Supplement: Supplementary file 3 — Supplementary Data Set 2. Gaussian output and xyz files for computed structures. [file 41565_2021_1021_MOESM3_ESM.zip › +1-protonated-sampled-sturctures/SRR/1-H-opt_239.xyz]

260   0
energy: -42.773289934134 gnorm: -0.498873
C 13.12945666940382 0.65029286688247 -1.82828
C 14.54994476679347 1.06699552953899 -1.40463
C 12.91207358217266 0.99231244171198 -3.32797
O 13.84963321847710 0.31542168364443 -4.18796
C 10.36251127245954 4.12143758361487 -2.37898
C 8.92683463814070 4.65407136024885 -2.81456
O 8.80142672387093 4.54937609698492 -4.25456
C 10.56532279320348 4.24950343645615 -0.883797
C 12.87055216089938 -4.12839104356043 2.74048
C 12.75747752819153 -4.60572520072816 4.24099
C 12.75398146510005 -3.35653388130896 5.14914
C 11.91577753730552 -2.22307957410810 4.88313
C 10.40068779190157 -2.59571278184972 5.09596
C 10.00340358976248 -2.29349754987384 6.53442
C 8.53864899654050 -2.50254172661706 6.80397
C 8.00372789474168 -3.94628965935353 6.68159
C 6.54471693798809 -4.03441175129545 7.09473
C 5.91314779848676 -5.40123943269676 6.84791
C 5.59739942862816 -5.68312293207785 5.35628
C 4.58532844594078 -4.85931619619941 4.56083
O 4.51905001344718 -3.47445939692655 4.92322
C 8.57511214934814 -8.34178798272234 2.48642
C 9.97035007746614 -8.71590836225566 2.9151
C 11.00668263872031 -7.83558913840103 2.11055
C 10.63524429247720 -7.91327908833104 0.59705
C 11.81853003450457 -7.44604576653370 -0.294027
C 11.37017147330052 -7.11853619299298 -1.70917
C 11.26811021362850 -8.24973161258617 -2.68985
C 10.69701700540386 -7.58458846011909 -4.01373
C 9.14929123108574 -7.32763634950011 -4.01754
C 8.92899531002622 -5.89247131947443 -4.51511
C 7.63789444045428 -5.14376208142768 -4.23256
C 7.87285526880397 -3.63883310341058 -4.4371
O 8.10343503690957 -3.17009714105296 -5.69917
C 5.54843773319222 -2.63804741682210 4.41679
C 8.43429054803032 -1.85882381535423 -5.95059
C 6.38939121782324 -2.99096916337146 3.3309
C 7.19065791560580 -2.04825621762022 2.79957
C 7.25940478499168 -0.72067844294289 3.32698
C 6.37967000873168 -0.36430710781756 4.42887
C 5.53841425588915 -1.32599586516240 4.91115
C 8.54399516549845 -1.52825288123813 -7.35646
C 9.04331424141967 -0.28035078061317 -7.71938
C 9.55124771216485 0.71499498885652 -6.78948
C 9.37233216903052 0.37394723510427 -5.39607
C 8.80991533267755 -0.81680905996130 -5.07461
C 8.21144861245203 0.22278741854539 2.83344
N 8.48403172572532 1.36659858796712 3.34071
C 9.98122664492354 1.91762286279466 -7.25281
N 10.60711999256833 2.94960418726949 -6.4034
C 13.52857654375396 -1.04341427760669 -4.46877
C 7.43444540657618 4.54684010819257 -4.73814
C 12.21014278493167 -1.37791022075370 -4.85379
C 11.84800034683226 -2.58175280470076 -5.33639
C 12.83222778961230 -3.52282625068525 -5.51326
C 14.08607198423809 -3.32651502735951 -5.12589
C 14.48608621253086 -2.07027428402543 -4.5614
O 12.51632258109780 -4.87355283785860 -6.05918
C 13.89494725819787 -4.32097692871362 -8.64463
C 13.64790810892274 -2.77580460452482 -8.52328
C 14.92907955303062 -1.83858432888836 -8.48411
C 14.63795354636793 -0.33460927230544 -8.71057
C 14.05689808460654 0.48321310898247 -7.56364
C 13.65963640140282 1.97927231746526 -7.77937
C 13.85711985911925 2.83314082555661 -6.47185
C 13.62076688086545 4.32664160145075 -6.51653
C 12.21627768593170 4.86075898369971 -6.09052
C 11.08465296470634 4.20367449130755 -6.9662
C 3.20539395480572 1.33729718989227 -5.50564
C 2.86581202157831 1.03231526679357 -4.00261
C 3.20893767050964 2.19501338980387 -3.09473
C 2.47512662146733 2.29857745228015 -1.70891
C 3.05106209547090 3.30536741496220 -0.746793
C 4.55223234195501 3.01360575211363 -0.301486
C 5.19737506400979 4.33287247186275 0.176447
C 6.67774291419332 4.26076111209573 0.496648
C 7.11927247458619 3.28334899591724 1.56028
C 8.71193645412780 2.99867970588476 1.6221
C 9.25289313791998 2.45722105150913 2.96812
C 6.39321341133584 5.33357746377713 -4.2181
C 5.08555640873114 5.20658293847134 -4.50051
C 4.69117830672453 4.13156654020775 -5.34773
C 5.70775201383297 3.35401212321172 -5.98227
C 7.07066762677997 3.58466904187128 -5.68637
O 3.29259627418061 3.89765544012740 -5.38952
C 2.78071123918589 2.71750429635777 -5.96387
C 11.70839155873003 -4.75844152010048 -7.2509
C 12.51877054527245 -5.03233315700298 -8.53549
H 13.05359169781050 -0.41600904865300 -1.76619
H 14.62386266828081 2.14843849798342 -1.42286
H 14.76539164948245 0.70738736710935 -0.406496
H 15.34969709134424 0.62382776873585 -2.07103
H 13.03682874050050 2.09318739000984 -3.65095
H 11.89482512312607 0.76446943222244 -3.5889
H 11.11112778964559 4.72793901700401 -2.85309
H 8.53258219823764 5.70595076209821 -2.62113
H 8.15331355787658 4.14075634804729 -2.29209
H 9.67941956539188 4.10361840238040 -0.27794
H 11.36603736272266 3.53473328651348 -0.697634
H 10.89043751146896 5.25848274764746 -0.623856
H 13.87282699776553 -3.67744999307177 2.60093
H 12.28535901011186 -3.24403818965776 2.45577
H 13.56348951191606 -5.27657727162477 4.56257
H 11.89731584594717 -5.25379882139366 4.33364
H 13.81849474281976 -3.10950829297706 5.22915
H 12.49137962367692 -3.73196766452559 6.14866
H 12.17686335490890 -1.90269124837554 3.86498
H 12.21503921815202 -1.32858590085674 5.53903
H 10.28462413462100 -3.70275723187700 4.87961
H 9.66331460249728 -2.08073016675726 4.43871
H 10.18518798788430 -1.23702623141024 6.61189
H 10.69395730001195 -2.76914485107592 7.22593
H 8.02333616006144 -1.81613397523618 6.10667
H 8.24338586247629 -2.13883815753073 7.82978
H 8.54475125631712 -4.59040740347747 7.29514
H 8.06773990536654 -4.26101625532614 5.67955
H 5.90674324250450 -3.25031275994196 6.58425
H 6.35511168104797 -3.76736464306475 8.15694
H 4.90254070070239 -5.38534117931080 7.32837
H 6.62016717028592 -6.10240148818717 7.2564
H 5.44776060569156 -6.76199790183446 5.13687
H 6.57283563992710 -5.52572744021267 4.88433
H 3.56618685255152 -5.36492229643814 4.76527
H 4.72587327823856 -4.98116048601613 3.46914
H 7.77757307825081 -8.85752990896148 3.07382
H 8.34902898686646 -8.51957182962274 1.42613
H 10.13596605055615 -8.58232090000586 3.99312
H 10.06980561603021 -9.82567116684275 2.84512
H 10.94518965000283 -6.74525011293221 2.47693
H 11.96342639346407 -8.23769879107530 2.25656
H 10.20203159710117 -8.91553301734738 0.531019
H 9.65400127156895 -7.41678250486354 0.344218
H 12.28231283407798 -6.66753527913626 0.250511
H 12.54591738514062 -8.25997291484031 -0.296556
H 10.36752084790641 -6.65633864020375 -1.62234
H 11.99966175132699 -6.39929209507878 -2.15128
H 12.23932019092749 -8.65120531599381 -3.02778
H 10.70641317677516 -9.05218201005644 -2.24537
H 11.21545157093171 -6.66507611655762 -4.22197
H 10.91004048957335 -8.32624578390492 -4.89425
H 8.68134111405037 -8.12435915622913 -4.55921
H 8.75666982372633 -7.41863970223655 -3.02116
H 9.66652824839270 -5.29109762407279 -4.03621
H 9.05208765494754 -5.78663982962281 -5.57737
H 6.83457871190240 -5.58074104034204 -4.94449
H 7.31444166504574 -5.45273906405465 -3.22644
H 6.96367145669571 -3.15362078794418 -4.07301
H 8.69708204543917 -3.24621993542278 -3.823
H 6.36674336557183 -3.99074814160849 2.95095
H 7.90212618665396 -2.21671795444302 2.00417
H 6.38830242336888 0.65058813227106 4.83794
H 5.01235108272163 -1.22197045192546 5.82382
H 8.48740955927547 -2.32640496409127 -8.1098
H 8.97229425534311 -0.03292223887659 -8.74445
H 9.79590787295218 1.04543056550100 -4.70876
H 8.74453801951736 -1.07873129493474 -4.03779
H 8.67547860014744 -0.06341759851071 1.88549
H 10.19494932057038 2.05689227913443 -8.29356
H 11.45756865139415 -0.58404044672649 -4.96953
H 10.81763098168516 -2.93474954816142 -5.63684
H 14.86282460585059 -4.06560344129341 -5.26697
H 15.45561963100650 -1.75537230206669 -4.1762
H 14.61341418534942 -4.68912341777986 -7.8943
H 14.37621479460633 -4.50540430926056 -9.57453
H 13.06133904401348 -2.38738644604946 -9.30349
H 13.10759679128862 -2.54277330463573 -7.61664
H 15.61491638413281 -2.08042186568162 -7.63525
H 15.45061886749792 -2.21306937602152 -9.35161
H 15.52151691583358 0.17459386846029 -9.08113
H 13.99140363670779 -0.32724285486464 -9.60923
H 13.15458110338148 -0.05114468172077 -7.13921
H 14.85225061802785 0.41273645175091 -6.84377
H 14.40168064204225 2.41278114173068 -8.5034
H 12.66656241678336 1.91685209161207 -8.28055
H 13.20421259702542 2.45178517263076 -5.64121
H 14.82339064379260 2.71486346105517 -5.96908
H 14.41860501507525 4.80317138936899 -5.95387
H 13.86426856102685 4.66476703534911 -7.54413
H 12.02935009265812 4.61312763927189 -4.98089
H 12.24409084452885 5.92118344873843 -6.20415
H 11.46418343939445 4.00945128029486 -7.92336
H 10.25653079933422 4.88311558345082 -7.02317
H 2.81294684024886 0.53822245775472 -6.13453
H 4.32558980751747 1.14828349269999 -5.57723
H 3.40718219775843 0.08813687009132 -3.54903
H 1.79402445345616 0.75690744916480 -4.02751
H 4.28621521506334 2.34083157276520 -3.0164
H 2.78506103168889 3.06234420803376 -3.58041
H 1.39240434754681 2.41677679462585 -1.82451
H 2.54709015672998 1.29811638618730 -1.25527
H 2.98390451346434 4.21831619047969 -1.25133
H 2.36688530158464 3.45503884531029 0.114861
H 5.17621535121599 2.59595282609697 -1.14325
H 4.64583388855065 2.13357902891281 0.429222
H 4.99581309075933 5.15960220875032 -0.500819
H 4.67362508976833 4.64320858084549 1.05917
H 7.17474562158801 3.84377901639001 -0.44215
H 6.92280296603149 5.28942136099062 0.609603
H 6.83264629007250 3.64428903144635 2.55544
H 6.63898856152049 2.35293492109502 1.43101
H 9.04711402585036 2.39253363757907 0.756582
H 9.18556710169288 3.98406441313913 1.47311
H 9.16436278436267 3.14359462949965 3.76414
H 10.38935151408380 2.22843947353407 2.89203
H 6.72240138264687 6.06525888416332 -3.54103
H 4.38861681228348 5.85305553494900 -3.9937
H 5.57391095174242 2.64093723770885 -6.70038
H 7.81716101550762 3.02167056463980 -6.12728
H 2.98613644081067 2.82737091242604 -7.03771
H 1.66605070350177 2.76819449141493 -5.89399
H 11.35620154686260 -3.69615091895438 -7.27242
H 10.96939384301950 -5.48140644186550 -7.19868
H 12.54435092144184 -6.12360027199006 -8.60845
H 12.01613070476320 -4.74506885982220 -9.50029
C 8.13885647608812 0.25437604605900 -1.73355
C 6.78807309222290 -0.30683136479535 -1.96913
C 6.69429206612019 -1.54043636297707 -1.06739
C 8.17024538580382 -1.86038264373596 -0.78205
C 8.93318821502899 -0.63263168203373 -0.942573
C 8.70272965638980 -3.13234772027929 -0.56065
C 7.94720274633844 -4.21024229311807 0.063532
C 8.46730714751298 -4.96672130866072 1.14534
S 9.90831738250806 -4.34625707048093 2.05546
C 10.79538780005512 -4.02911812970360 0.555692
C 10.15450691648602 -3.52297679611319 -0.595346
C 12.22388341740402 -4.40711118531100 0.500909
C 12.88367467594972 -4.25344756041923 -0.728646
C 12.27533247546728 -3.69059943739838 -1.79484
C 10.90621021656917 -3.36129860346466 -1.7955
C 6.86862786135287 -4.83042096233418 -0.604308
C 6.40045966702008 -6.05208561892333 -0.27505
C 6.79727495251207 -6.69302990412420 0.85983
C 7.87305648668191 -6.14717178718583 1.62248
C 10.27809837718844 -0.18038633946445 -0.633193
C 10.84347269916132 0.95084887162053 -1.24874
C 10.00481085416397 1.75698851952957 -2.09113
C 8.63408700385374 1.47935544776353 -2.19373
C 10.90599781194013 -0.89157360094056 0.538284
O 12.21960863391473 1.31427010335928 -1.00045
O 10.66592580170722 2.77486666602582 -2.83424
C 5.78602562333222 -1.36801564906768 0.125674
O 8.35886879148631 -6.94518828099499 2.71567
O 12.76197776223642 -4.98391589082215 1.64948
H 6.69834608351580 -0.60549262375308 -3.07438
H 6.00975624131920 0.45190005741469 -1.80676
H 6.27540525875356 -2.42020711211971 -1.65436
H 13.87351532110189 -4.61022062242404 -0.66501
H 12.90094375615890 -3.52682483706543 -2.63938
H 10.40339015556571 -3.09045595721373 -2.75322
H 6.65656735618460 -4.33238429127421 -1.54093
H 5.55752012458413 -6.36464446108235 -0.835051
H 6.52536252027614 -7.64357288128014 1.15391
H 8.01460960054789 2.11347949669027 -2.72432
H 11.86104784004154 -1.24183135860281 0.0837823
H 11.12677097300810 -0.15672782986770 1.40836
H 10.32335640530793 -1.76846621965616 0.88904
H 5.90915502177099 -2.28491182575762 0.723408
H 4.71098343683812 -1.46347032291392 -0.185128
H 6.04375240761136 -0.50516587338866 0.644442
H 10.43025336460431 2.98440802690143 -5.39632
