# Supplementary material for: A light-fuelled nanoratchet shifts a coupled chemical equilibrium
Source: Nat Nanotechnol. 2021 Dec 16;17(2):159–65. doi: 10.1038/s41565-021-01021-z (PMC8956507; doi:10.1038/s41565-021-01021-z)
Supplement: Supplementary file 3 — Supplementary Data Set 2. Gaussian output and xyz files for computed structures. [file 41565_2021_1021_MOESM3_ESM.zip › +1-protonated-sampled-sturctures/SRR/1-H-opt_24.xyz]

260   0
energy: -42.775767647049 gnorm: -0.479377
C 12.07424216777600 1.57938010423621 -2.62449
C 13.05311393438291 2.41108265744481 -1.82478
C 12.33439547543923 1.74371365726380 -4.15159
O 11.89229050177810 0.57716844583323 -4.87604
C 8.12960610978801 3.28645110421161 -5.00625
C 7.02650402920880 3.41837504711778 -3.90248
O 6.35942762284476 2.17179449530844 -3.67149
C 8.72322582136323 4.67767376072596 -5.33761
C 12.98594835136510 -1.78335848439323 2.40628
C 12.20412214678925 -0.48052625828311 2.63238
C 10.71723922722045 -0.76389899755871 2.94672
C 10.48435034628592 -1.83673360000813 3.96763
C 8.91906242143374 -2.20180699574186 3.95244
C 8.54684865178481 -3.58977497646302 4.69336
C 7.11236280006552 -3.86462680937545 5.03842
C 6.24830870365790 -4.00478052095230 3.74211
C 4.81979199099261 -4.40351311589094 4.00794
C 3.94872583453468 -4.37839439760669 2.68618
C 3.88485080294541 -3.11448689154256 1.73917
C 3.41525175018278 -1.84342115384308 2.49626
O 4.32898603323563 -1.41290210882969 3.47323
C 7.61292964230701 -7.71366960174558 2.46702
C 8.14383994879432 -7.97331429697207 3.92511
C 9.56569552250962 -8.35460590899577 3.98125
C 10.48186554709060 -7.39434687184067 3.13187
C 11.88639823622803 -7.19607327813707 3.64948
C 12.79221510334833 -6.29298143781435 2.78738
C 13.21264568572911 -6.98170206861121 1.39608
C 13.41952803069082 -5.85992086325146 0.402699
C 13.58914955124399 -6.36268397482254 -1.10484
C 12.29209569539937 -6.84180038598508 -1.58166
C 12.48814926798684 -7.52169104078924 -2.96596
C 12.93673445612969 -6.54941702102589 -4.07237
O 12.46029828786180 -6.81022096406728 -5.36715
C 5.42509741381590 -0.63076048908389 2.99083
C 11.61323077639488 -5.85827071346055 -5.76925
C 5.88680391597723 -0.52283882890689 1.64907
C 6.90419403096906 0.32171113766489 1.23674
C 7.58884438447825 1.12987020349959 2.18057
C 7.16038362569881 1.04466681371241 3.48634
C 6.15777113783800 0.21882418040285 3.86585
C 10.72218033401832 -5.27060411376216 -4.83511
C 9.87703878555118 -4.26703511480226 -5.28042
C 10.05157857202818 -3.58436844707719 -6.50727
C 10.98010044381593 -4.10299027215549 -7.39412
C 11.66330428506871 -5.22720619149973 -7.04262
C 8.62568448311277 2.03332278042948 1.72399
N 8.71994766196206 2.42018338712631 0.522371
C 9.33415584260683 -2.40227546086605 -6.8006
N 9.24168375798657 -1.81130052738026 -8.04473
C 12.79876731416275 -0.46679325299911 -4.84216
C 5.39472278989594 2.30101516421544 -2.66472
C 14.12848573253663 -0.37978378534814 -4.32872
C 15.02979417643581 -1.48228979678334 -4.55739
C 14.64774754151434 -2.60706887738837 -5.29466
C 13.30259897139895 -2.65491106176377 -5.61706
C 12.47431058278247 -1.66111584632095 -5.44833
O 15.58962338765324 -3.60119147218719 -5.58372
C 16.02888764364582 -3.16400804775805 -8.30907
C 15.56783927881403 -2.24970513993117 -9.50632
C 14.25603354512817 -1.45729690942625 -9.29338
C 14.29096773074181 -0.13055669592542 -10.0884
C 13.01548369472740 0.65839308381660 -10.2653
C 12.52277568665494 1.30429122918091 -9.00234
C 12.00785605905806 0.45363893480815 -7.86488
C 10.60228110075811 0.81307660335789 -7.33018
C 9.45922175292464 0.68539243280994 -8.31373
C 8.59706503854436 -0.54503073282335 -8.07966
C 2.95443646349713 2.02238723947603 3.0239
C 3.34180939113587 3.45539005443429 3.23114
C 2.38960466202918 4.53423205784763 2.51897
C 2.79469277461601 5.95910400007661 2.9333
C 3.77988801103744 6.63602451581331 2.05056
C 5.20717102255060 6.04483041039659 1.84073
C 6.14303337931890 6.92247240696983 1.00084
C 7.61213539650201 6.48652952046802 0.881266
C 7.80955595445777 5.12403959949128 0.0630916
C 9.26797373682463 4.77424975162503 0.206381
C 9.60728895418178 3.27654838960845 -0.1089
C 5.86706333331993 2.42016138585093 -1.42066
C 5.05967697197428 2.59604909416761 -0.345683
C 3.64370694457595 2.46442552965733 -0.598813
C 3.16487228221028 2.35898644607635 -1.89475
C 4.01591822727523 2.16458072646894 -2.91111
O 2.81265726084218 2.48092272355321 0.511018
C 3.13086209559564 1.51989225030354 1.57305
C 15.23276452019305 -4.67313307231244 -6.53557
C 14.93874248022490 -4.14097886034536 -7.92728
H 12.37535495233199 0.53409762326802 -2.46601
H 12.88736196472860 2.22707408163420 -0.738493
H 14.10476142017011 2.21444333945215 -2.07213
H 12.86823951382178 3.46665583214689 -2.11198
H 13.30823814905043 1.97998850422744 -4.5326
H 11.73820647473286 2.57541717041129 -4.55115
H 7.74445968026332 2.71131688492237 -5.85279
H 6.22299880890462 4.12412255271028 -4.06272
H 7.52753784827354 3.65204341050308 -2.94004
H 9.11383410717779 5.19756753420561 -4.37788
H 9.53295712372181 4.53339160434062 -6.02095
H 7.99602447221604 5.40917856597753 -5.70662
H 13.35985486663776 -2.20044094364444 3.37348
H 14.02693159613113 -1.61181902048566 1.89747
H 12.31625084440550 0.25081818212171 1.75301
H 12.62853792843377 0.09466297498291 3.43627
H 10.17384500760862 -0.96019891140223 2.00183
H 10.32806025864658 0.19125455904318 3.34286
H 10.83682765109912 -1.62171161595447 5.03091
H 10.98597958660768 -2.77734246000545 3.72135
H 8.61147112722478 -2.18391092416571 2.89874
H 8.29567689321635 -1.36511116530223 4.26923
H 9.08638240090600 -3.52215119756806 5.63526
H 9.04686310545158 -4.37105193041778 4.08725
H 6.66144631975371 -3.03951255255730 5.61395
H 6.97249114639913 -4.96413187159735 5.50816
H 6.77881586692019 -4.89924708427168 3.25542
H 6.33333707814724 -3.02337717475519 3.15498
H 4.36135195118444 -3.73880504788184 4.80499
H 4.78303469565879 -5.37428293121115 4.49184
H 2.94304250477833 -4.69104247515481 3.00716
H 4.40793925204440 -5.23476223812851 2.12682
H 3.16530863956869 -3.45841598192801 0.970433
H 4.79337412732026 -2.92383928461455 1.15197
H 2.61629964882137 -2.13121185046803 3.21003
H 3.09153646777718 -0.96438605766205 1.92868
H 6.49604183983500 -7.77571575756522 2.42129
H 7.91283337583616 -8.52618212109280 1.78879
H 8.05635283932082 -6.98794652840933 4.34672
H 7.54005926325495 -8.74514359814552 4.48305
H 9.88140549232317 -8.31820907672632 5.02222
H 9.73681930073476 -9.37237650050883 3.7564
H 10.57299576860920 -7.63724997732831 2.04775
H 9.87027058340977 -6.44666385659914 3.13925
H 11.78490452223670 -6.72879843313046 4.67485
H 12.44431954514787 -8.14521887546917 3.84958
H 12.29191142540351 -5.36350679883631 2.54846
H 13.68028916982589 -5.89684584052945 3.31982
H 14.04215485800557 -7.73664041759706 1.49506
H 12.34921008714011 -7.69801752940499 1.2292
H 12.62276015813397 -5.07375127581208 0.372371
H 14.30588389529122 -5.31588931485506 0.662375
H 14.10534142102942 -5.51668055159081 -1.55091
H 14.36950022690837 -7.10394132197199 -1.12476
H 11.90863077434822 -7.55784894323468 -0.852444
H 11.57747257459270 -5.99060734079067 -1.6144
H 13.13825800238268 -8.42247933519800 -2.84695
H 11.54907244633736 -7.96591308932968 -3.24398
H 12.64562307777201 -5.44765638402246 -3.96137
H 14.06237192770696 -6.54599856781971 -4.21698
H 5.45231736357385 -1.19360844254125 0.903214
H 7.26297750395464 0.17629339393300 0.239751
H 7.63064484283199 1.67148010066391 4.23403
H 6.01584565573037 0.23974903436223 4.9432
H 10.66338797127387 -5.60425022501731 -3.7472
H 9.28012980235044 -3.65823335608990 -4.6098
H 11.28675211237258 -3.61024994876422 -8.29979
H 12.38461659644815 -5.68309230629840 -7.81723
H 9.25447860097064 2.41156214512889 2.4849
H 8.64672004217299 -1.92581705870508 -6.17184
H 14.43620051730850 0.53070436583170 -3.84594
H 16.05784780026775 -1.38818449050824 -4.31211
H 12.92865149468256 -3.55828530633368 -6.11173
H 11.42429851700271 -1.77160892437936 -5.72038
H 16.33457780879176 -2.49972637213551 -7.53583
H 16.95855568294448 -3.66962771889059 -8.74635
H 16.37159448752898 -1.52604714827231 -9.61899
H 15.52169089712084 -2.87458196108117 -10.3766
H 13.34090624709379 -1.97884598470499 -9.66847
H 14.04987180991341 -1.14826478660362 -8.24861
H 15.15008083315746 0.37078713613334 -9.6128
H 14.69821180455192 -0.45546769890979 -11.0381
H 13.28738458129529 1.50847971085787 -10.9942
H 12.24917999366022 0.15078621791592 -10.7698
H 13.30132577555703 2.02818293307583 -8.63379
H 11.64810824470408 2.03678692913890 -9.16946
H 11.95827444720022 -0.61630731070307 -8.1754
H 12.75777483234653 0.41708118310567 -7.05717
H 10.44729821141346 0.28298425321213 -6.3127
H 10.65451797806149 1.88008108957399 -7.14963
H 8.80359680044254 1.60433217109541 -8.29445
H 9.93866739950554 0.75523906123071 -9.32522
H 7.76066989945378 -0.72941932545549 -8.84744
H 8.05444513194559 -0.40973441344973 -7.11501
H 1.87997298002815 1.92679226367278 3.29267
H 3.50467272571277 1.35680959573408 3.72567
H 4.43151643820205 3.59068435157228 2.98227
H 3.28766801626574 3.76982470874489 4.31726
H 2.31063157328808 4.38642584959399 1.47137
H 1.32624793830533 4.32683101487253 2.74615
H 1.94470009372001 6.64798162447425 3.02139
H 3.09942556252974 6.04646545794739 4.04103
H 3.39821263661733 6.69516207497773 0.980502
H 3.91479464762984 7.69668522997217 2.2939
H 5.03766507517239 5.08858377323089 1.29778
H 5.55477835811154 5.82529839205279 2.92541
H 5.58464296774773 7.07383816698233 0.0197714
H 6.05511667544121 7.90640753552423 1.52492
H 8.21495890947984 7.18255527458374 0.427266
H 8.04533084166083 6.31027973064219 1.85762
H 7.06674706242073 4.40290396889004 0.411045
H 7.58508386919913 5.34535590247689 -1.0426
H 9.84823157814303 5.46155521086253 -0.47322
H 9.60036597560334 5.06681373059251 1.1678
H 10.61620812572836 3.16118191078735 0.386924
H 9.71898836536534 3.03119142138662 -1.17497
H 6.92300538882605 2.29622038660301 -1.30303
H 5.42899302421016 2.54670540809512 0.639614
H 2.12354999059908 2.36678210184867 -2.0185
H 3.63553855209482 2.12456813786609 -3.93654
H 4.07527122712092 0.95626424951366 1.36435
H 2.36367017097709 0.74923864748867 1.4117
H 14.34564437326265 -5.15164906934357 -6.12907
H 15.96909099389867 -5.49176936300346 -6.46881
H 14.88614613716445 -4.84067961525093 -8.70794
H 13.96544803582391 -3.61043826323364 -7.86577
C 7.82419212239599 -0.87968685462178 -3.85951
C 6.77465709642659 -1.93755444998496 -4.044
C 7.13392643759186 -3.10055704764912 -3.10723
C 8.43505265595794 -2.76348493261497 -2.51422
C 8.71011662622323 -1.32908990437895 -2.83491
C 9.25473020732194 -3.65543044352711 -1.92578
C 8.72127409815184 -5.00603888853099 -1.40577
C 8.81910468459990 -5.27579160865908 -0.0025929
S 9.73048151880028 -4.21679274060753 1.05914
C 10.92184963421891 -3.39885936638650 -0.0788099
C 10.64990262577691 -3.32524661810042 -1.46778
C 12.09560805408205 -2.88634405706692 0.452994
C 12.99501318801266 -2.25456408392142 -0.435549
C 12.69221446212278 -2.20329715536108 -1.82899
C 11.59624620774019 -2.79002631888554 -2.3472
C 7.97674353808802 -5.93057164759287 -2.21404
C 7.53156962604704 -7.13024737329726 -1.73517
C 7.68394943567324 -7.36512774826421 -0.404629
C 8.27079468076752 -6.44103514899635 0.506856
C 9.52321656264292 -0.39166914391958 -2.11177
C 9.73749712307167 0.89660981499406 -2.71098
C 9.02382085543439 1.22575264766193 -3.87077
C 8.03919442080748 0.32401754581169 -4.40809
C 10.00720079637219 -0.40444332103073 -0.695606
O 10.72659312075268 1.82093682049828 -2.18915
O 9.22449607225660 2.47447010518772 -4.49529
C 6.16984207873173 -3.18770013007767 -1.91558
O 8.12073353660687 -6.55656127379359 1.93352
O 12.30057317113263 -2.90770656899701 1.86266
H 6.78652086075831 -2.17910299844065 -5.07664
H 5.80943560829903 -1.56880927063154 -3.78686
H 7.18558274498167 -4.05741659335707 -3.63973
H 13.95600151428417 -1.93850072407115 -0.0135926
H 13.36407776932736 -1.61190353919392 -2.50744
H 11.26909586765879 -2.62110892082861 -3.34747
H 7.86197673488960 -5.58011613652991 -3.19554
H 6.77738430126525 -7.68044744260675 -2.32464
H 7.20129813596858 -8.19569694187111 0.0321923
H 7.39062565339191 0.59243102414838 -5.23919
H 11.09808947119479 -0.63428356890123 -0.530852
H 9.73433775677053 0.60814723529609 -0.312664
H 9.40517783028178 -1.00167507887765 -0.0624887
H 6.42051608315428 -2.27775304282730 -1.34306
H 6.33220754187413 -4.00967446577115 -1.22355
H 5.09741541978634 -3.26546520632298 -2.11681
H 9.85788906784890 -1.87998507567923 -8.81481
