# Supplementary material for: A light-fuelled nanoratchet shifts a coupled chemical equilibrium
Source: Nat Nanotechnol. 2021 Dec 16;17(2):159–65. doi: 10.1038/s41565-021-01021-z (PMC8956507; doi:10.1038/s41565-021-01021-z)
Supplement: Supplementary file 3 — Supplementary Data Set 2. Gaussian output and xyz files for computed structures. [file 41565_2021_1021_MOESM3_ESM.zip › +1-protonated-sampled-sturctures/SRR/1-H-opt_240.xyz]

260   0
energy: -42.771655085477 gnorm: -0.452176
C 12.19298438437598 1.52080905876351 -2.61652
C 13.08253718111945 2.07028893205390 -1.47804
C 12.52530398971616 2.06111727160273 -3.99194
O 13.83213594783544 1.65357325630668 -4.51074
C 8.50287919597188 3.01496366738195 -5.50738
C 7.36888027474784 3.52312239512469 -4.6622
O 6.36015687719506 2.51687103443058 -4.48941
C 9.13769119188764 4.27810504831716 -6.21444
C 13.24850412131495 -2.70474624274672 2.52341
C 12.71401219615882 -1.20842299738837 2.30309
C 11.34791116543299 -1.15806848241026 2.96239
C 10.47547604634114 0.09069718994187 2.79341
C 8.99493384975663 -0.03964897688068 3.20898
C 8.85902298854631 -0.20709358682383 4.78036
C 7.45109213031806 -0.61930530980961 5.27941
C 7.17721303295927 -2.05839054656178 4.96192
C 5.98587372042040 -2.69377916271541 5.73594
C 5.94904452586808 -4.20005997993167 5.54895
C 6.02507506802080 -4.67017159020223 4.16301
C 4.68663506101778 -4.52430086608572 3.44918
O 4.23224297414580 -3.25698159545685 3.26502
C 7.75302628411421 -7.53598661744124 3.05526
C 8.51367205680791 -7.89164782964858 4.26997
C 9.69492584089583 -8.74462306113052 3.97959
C 11.08447053720631 -8.00076876320233 3.89673
C 11.23532657359228 -7.03631038554034 2.71164
C 11.27256882858511 -7.63154987102788 1.3117
C 11.60819160812849 -6.63562791756026 0.175251
C 11.28684703794172 -7.19939870669048 -1.2281
C 12.15032970835903 -6.78409665116766 -2.41347
C 11.61182807146870 -7.13416946186574 -3.85659
C 10.22531849005564 -6.53538633915356 -4.15648
C 9.79704808512370 -6.64722711602167 -5.64876
O 10.51722767365264 -6.06651817305085 -6.71772
C 4.96825140007481 -2.38508689284261 2.46632
C 10.43220916001012 -4.70719740513928 -6.77476
C 5.86290099359159 -2.75713475163261 1.42756
C 6.52939035021792 -1.76590967976422 0.780978
C 6.29545056424849 -0.44374640056856 1.05369
C 5.29273871598261 -0.08238280630585 1.94512
C 4.64648003561975 -1.09543668841789 2.65232
C 9.83046706440292 -3.86571622311693 -5.84097
C 9.81363452561516 -2.51275178779352 -6.0762
C 10.41177247970507 -1.90967372053558 -7.20617
C 10.86920631257966 -2.75271392406726 -8.26473
C 10.93083517693554 -4.08161849045315 -7.97549
C 7.05439647841583 0.66623322016550 0.457812
N 7.24600065993515 1.81160745774537 0.927015
C 10.53677800474233 -0.50586244588901 -7.32119
N 11.16983037470065 0.14788449142185 -8.36626
C 13.87207545727334 0.27538790545317 -4.4984
C 5.42169612006370 2.67454796430711 -3.39087
C 15.20993888806470 -0.20377090427981 -4.35872
C 15.37236138777247 -1.54475354750241 -4.37999
C 14.29344267167524 -2.50663828917262 -4.50851
C 13.00212213784119 -2.00768239034354 -4.56627
C 12.79650555982947 -0.62060296222681 -4.58722
O 14.62353580666210 -3.85340796600904 -4.43732
C 15.50873250656633 -3.57340430783559 -7.18801
C 15.92663057294135 -3.68310637482144 -8.6409
C 16.85944473790699 -2.57341957810589 -9.10281
C 16.21831522846318 -1.16209259397389 -9.50862
C 16.21897068200942 -0.11355138854196 -8.37042
C 16.20377947846233 1.34878061842166 -8.90359
C 14.82339158617263 1.86974381839826 -9.35574
C 13.65272474755497 1.64199955484644 -8.48123
C 12.38429310249853 2.17758176006845 -9.06617
C 11.23443358923753 1.60816215776880 -8.31257
C 1.56306991146811 1.89468178377345 1.62584
C 1.12789854645626 3.15465384888966 2.35222
C 2.21419364140756 4.17399621538784 2.69479
C 2.68801236085768 4.03773411106629 4.17877
C 4.15214222030476 4.55306639951061 4.33786
C 5.07861304258789 3.46659762474324 3.84003
C 6.32180396864968 3.85747453235678 2.98713
C 5.98794734766302 4.68409325528288 1.78077
C 7.26214356469702 5.09732924568680 0.899633
C 7.47032561713905 3.98394731247164 -0.191209
C 8.15129413091657 2.71403196928454 0.316591
C 5.58987040298962 1.92079184597289 -2.25402
C 4.74534502591240 2.11306303244311 -1.16454
C 3.71363381896572 3.00147268617333 -1.17178
C 3.52047760362260 3.65669326701806 -2.35622
C 4.33850474661365 3.52017167069650 -3.46828
O 2.79797190678045 3.29973037753865 -0.0975791
C 1.86255291338680 2.23095279431819 0.226737
C 14.02426364234443 -4.78606867274674 -5.3432
C 14.20595907896016 -4.35053566093058 -6.81046
H 12.21047222727006 0.44726942631593 -2.61704
H 14.14573066282070 2.03184907661324 -1.79072
H 12.86974962043162 3.10496927476163 -1.33763
H 12.87581763895497 1.47762574776755 -0.553958
H 12.40306330437482 3.14572404822485 -4.14112
H 11.79585269102787 1.74636258772233 -4.72358
H 8.07898440174493 2.30350352717506 -6.28549
H 7.08799773438213 4.56078320223192 -4.98594
H 7.75052168726732 3.68184529402566 -3.7061
H 9.10077994229263 5.09367850878106 -5.4817
H 10.13319521006478 4.17379963462313 -6.61053
H 8.45301514473615 4.51698811805174 -6.95541
H 13.28580688503150 -2.93079041117824 3.56284
H 14.22034918125730 -3.10903220870650 2.03454
H 12.64082598143236 -1.02092962784142 1.22537
H 13.39706610792242 -0.38997423903370 2.67354
H 11.38291199202188 -1.32417756776743 4.02135
H 10.79446002882028 -1.97470436567140 2.61794
H 10.59254233931637 0.52846237034025 1.79183
H 10.94069698988626 0.81977101409058 3.39591
H 8.39600016113329 -0.77494115754346 2.73213
H 8.45296743353578 0.97174669420467 2.92261
H 9.20259935747250 0.68490032236663 5.29345
H 9.57511548159265 -0.87643740276412 5.30178
H 6.74028563296160 -0.05993736500235 4.65738
H 7.16211868780022 -0.40624088498859 6.26651
H 8.08156382850637 -2.65215887011166 5.16002
H 6.89416805010088 -2.09406827764239 3.89222
H 5.00747323914257 -2.32936436905321 5.39215
H 6.13560839751298 -2.45570595883798 6.78043
H 5.16881290598113 -4.62005929726682 6.18172
H 6.75561608863799 -4.56545330007596 6.18323
H 6.38854477158138 -5.63560690573879 4.10506
H 6.73726646257083 -4.19069912774164 3.48707
H 3.94027563786663 -5.09303566460523 4.03036
H 4.72784932031604 -4.84833711060536 2.4446
H 6.71902920288723 -7.28001623056593 3.24051
H 7.81107828200969 -8.33064709682063 2.24707
H 8.90031333283719 -6.94115227490960 4.79354
H 7.85269798037472 -8.44246566867524 4.91191
H 9.90579128402078 -9.52309536524622 4.69631
H 9.51672703369425 -9.34996741577519 3.10383
H 11.14602688131613 -7.55421430447660 4.90808
H 11.89995414461479 -8.77797486138987 3.8687
H 10.38344770233251 -6.32385774528620 2.78408
H 12.19501668307171 -6.44959440377911 2.94257
H 12.06714174081476 -8.36803271427492 1.28204
H 10.31894118353556 -8.26356550452183 1.14849
H 11.01399827225327 -5.72654360116978 0.314011
H 12.60411217508890 -6.18303993432381 0.155241
H 11.11413702201485 -8.28471214422721 -1.21999
H 10.28429336558245 -6.82743469267220 -1.50105
H 12.18296486658456 -5.68212977859763 -2.42876
H 13.23278259290209 -7.02198850130404 -2.26814
H 12.27360505097157 -6.71233273316615 -4.66997
H 11.53113170550623 -8.31796216671441 -3.96539
H 9.49885677375902 -7.01534947255239 -3.50881
H 10.19626145489839 -5.49070774701970 -3.95805
H 9.78433204109525 -7.68189693574621 -5.97676
H 8.77461801241843 -6.29130315369823 -5.84986
H 5.92475195639318 -3.81848373353248 1.32227
H 7.17335521342553 -2.04132608316330 -0.0478967
H 5.23085638062790 1.02531337351927 2.09622
H 3.90451900840779 -0.88564054494191 3.43794
H 9.28722923071131 -4.30060113586439 -4.99973
H 9.23923923103800 -1.88454381211022 -5.39112
H 11.26426068459182 -2.32544854460060 -9.16456
H 11.27848926472142 -4.81327959613067 -8.68361
H 7.66197033780212 0.50648680332003 -0.381163
H 10.26588154675984 0.16576776926034 -6.47861
H 16.08908044057214 0.38567431480475 -4.27482
H 16.38824396137160 -2.00406305733407 -4.48011
H 12.20040914638575 -2.73518811790524 -4.78217
H 11.84837192674434 -0.23721435042176 -4.89248
H 15.39809283854950 -2.51932538473376 -6.92532
H 16.26406690617928 -3.86421237829745 -6.49213
H 16.36370016719855 -4.68651719178463 -8.73767
H 15.09327013717460 -3.69930218803577 -9.3469
H 17.63475104606181 -2.37967933247249 -8.35621
H 17.49689885464026 -2.90265330528952 -9.95261
H 16.87813083779436 -0.86772842333762 -10.2975
H 15.25922098523864 -1.29004005959241 -9.90504
H 15.45077425752180 -0.36167990142766 -7.61951
H 17.12064753981625 -0.34315239030491 -7.85089
H 16.44092879405534 2.02046673526869 -8.05789
H 16.99877907799910 1.46044386641873 -9.67208
H 14.96538266597642 2.97651099790742 -9.54495
H 14.60690341677328 1.32805758181488 -10.3016
H 13.59612318937898 0.54926574305883 -8.31212
H 13.86059449972704 2.13983785599771 -7.47249
H 12.35487458960493 3.26291479796056 -9.10756
H 12.29292820014639 1.87675359101570 -10.1667
H 10.26559203958739 1.93240043232423 -8.56639
H 11.47226229715301 1.94999964945242 -7.30442
H 0.67468976384070 1.14097226565231 1.72584
H 2.37464944573590 1.40271515207821 2.19355
H 0.73566046438954 2.78184587553000 3.30132
H 0.31812157686641 3.63381347329641 1.90523
H 3.03085055251194 4.07363599840475 1.95655
H 1.89011265917596 5.14125698278031 2.51055
H 1.98357988817429 4.52170006060214 4.87253
H 2.80129320435676 2.96755231238036 4.4986
H 4.23051959307418 5.40237590595202 3.74053
H 4.39614223417103 4.94145895917043 5.25553
H 4.51177071932644 2.72747276570960 3.29513
H 5.32896603179336 2.88856125463320 4.75211
H 7.14701429110840 4.34863461800666 3.49383
H 6.74147801667209 2.86409730274626 2.70652
H 5.05642046973641 4.20534123860722 1.3414
H 5.59032693008357 5.67813138500610 2.17191
H 7.09916512813255 6.14528644132356 0.431215
H 8.02392024419180 5.12175124095581 1.66803
H 6.51517650338245 3.74205571255318 -0.606479
H 8.08256138125095 4.31256901708574 -1.02591
H 9.00442355017589 2.90113249877262 1.02271
H 8.50670451216878 2.15256223600893 -0.563731
H 6.30284510036935 1.14033265535807 -2.19401
H 4.94532286477397 1.48438869462165 -0.305026
H 2.70949333227250 4.38392108972389 -2.33859
H 4.24593789092814 4.08364139984350 -4.35687
H 2.36548335054828 1.38394946728056 -0.206705
H 0.97361551201845 2.49391376681908 -0.429494
H 13.01333914506070 -4.94680603990489 -4.8942
H 14.59031413248615 -5.69185931559511 -5.08839
H 14.10166378995707 -5.29739990423341 -7.30303
H 13.30738694081640 -3.75846685184224 -7.1657
C 7.85512340671546 -0.57636090453076 -3.67497
C 6.77506904281032 -1.67909986927041 -4.04356
C 6.91279647863336 -2.74668931495946 -3.01995
C 8.23866081238036 -2.46056672468376 -2.3005
C 8.65724406921582 -1.07294957657940 -2.60208
C 8.84693147427825 -3.40569859535289 -1.43741
C 8.18232331124232 -4.56003884839475 -0.820139
C 8.46844822472872 -4.89165999317839 0.523265
S 9.43311726217271 -3.88479604326371 1.59501
C 10.57332836328697 -3.44713656883539 0.363947
C 10.24648212880567 -3.19269862118661 -0.968435
C 11.95059478415653 -3.33843037435147 0.693042
C 12.96981892872006 -2.99882138777496 -0.213724
C 12.57265959933587 -2.89626175579030 -1.52375
C 11.21462542107417 -2.88792990036433 -1.89019
C 7.22090363318957 -5.37578791081104 -1.41013
C 6.65593187929718 -6.50362121202191 -0.793946
C 7.02972404917633 -6.85805307293711 0.490844
C 7.88499774282490 -5.98528830880166 1.15422
C 9.56883647436185 -0.11248357704207 -1.95877
C 9.86344365868252 1.05324830411700 -2.68555
C 9.20788975938753 1.38449795723306 -3.89824
C 8.16430073819187 0.58044488355692 -4.28908
C 10.16236144241927 -0.27847168251182 -0.643236
O 10.85097372548966 1.89725655146214 -2.17509
O 9.51757032386043 2.47323265775401 -4.65053
C 5.60751622985096 -2.68116247288072 -2.26745
O 8.25497252032830 -6.30207481709334 2.46512
O 12.24854099115738 -3.59213907727700 2.0115
H 7.01991562090693 -2.06959008173862 -5.00405
H 5.68995305735247 -1.31769162041171 -4.14233
H 6.98437594255893 -3.75169958864072 -3.45916
H 14.04903673729701 -3.16306729721655 -0.13933
H 13.28884139968567 -2.72934428597998 -2.3504
H 10.96359607975644 -2.64242282042401 -2.8691
H 6.86525440877849 -5.17565582385271 -2.39597
H 5.99027066038743 -7.16394919621894 -1.39471
H 6.44508717356028 -7.62647194505024 1.01814
H 7.55703182353762 0.94118944285970 -5.13705
H 9.63903257213126 -0.78407660568981 0.1453
H 11.11191545144182 -0.78575621860747 -0.685987
H 10.44164064730214 0.75023510532913 -0.298464
H 4.71809083717801 -2.60076033518991 -2.96153
H 5.76830807984024 -1.94178555175580 -1.51787
H 5.39723150949223 -3.60697311864847 -1.82736
H 11.85909322518125 -0.22021949402975 -9.07891
