# Supplementary material for: A light-fuelled nanoratchet shifts a coupled chemical equilibrium
Source: Nat Nanotechnol. 2021 Dec 16;17(2):159–65. doi: 10.1038/s41565-021-01021-z (PMC8956507; doi:10.1038/s41565-021-01021-z)
Supplement: Supplementary file 3 — Supplementary Data Set 2. Gaussian output and xyz files for computed structures. [file 41565_2021_1021_MOESM3_ESM.zip › +1-protonated-sampled-sturctures/SRR/1-H-opt_241.xyz]

260   0
energy: -42.755849491591 gnorm: -0.489277
C 12.43061623208357 0.54638844179364 -2.03758
C 13.33228295552302 0.65105919066968 -0.823217
C 13.18566651832417 1.10381206262582 -3.22562
O 14.39984676098796 0.45598603883938 -3.52932
C 10.05322309698194 3.68263748348736 -3.95328
C 8.74940859954118 3.87470826223887 -3.01372
O 7.45674604441637 3.61805544613650 -3.67577
C 11.28737728983698 4.21294886000603 -3.25863
C 13.43209546079666 -4.09062593909120 1.68987
C 12.91647973874854 -2.63716718415233 1.90608
C 11.79734303303146 -2.45290106336749 2.88207
C 11.14430987790185 -1.02557221736260 2.95118
C 9.74845691256071 -0.97212112316303 3.54329
C 9.72672630847942 -1.33038446583354 5.09047
C 8.40392257132967 -1.74884317562835 5.68115
C 7.70381901799744 -2.92678147054659 4.90051
C 6.31943733043344 -3.35016303220935 5.4325
C 5.69636339401698 -4.56228696391928 4.76669
C 5.27861402223769 -4.21001874548101 3.28965
C 4.13552709547807 -3.22036891948933 3.26581
O 4.39900579738778 -1.94169214897343 3.76876
C 7.49659033818760 -8.61303468710268 1.94273
C 8.34826397335205 -9.28482411234314 2.99804
C 9.76449072731874 -9.63706806748365 2.2983
C 10.25179717776856 -8.63238738950793 1.18991
C 11.30585392952533 -9.16659382586239 0.250786
C 11.82879785880115 -8.19346146188555 -0.705313
C 10.78229274471478 -7.45356597171266 -1.5792
C 10.05645516545463 -8.30782176538720 -2.60639
C 8.98923617352333 -7.51637202667038 -3.47117
C 9.60380039045229 -6.22232023311005 -4.14606
C 8.35704890146959 -5.50878488594165 -4.8685
C 8.65212238398291 -4.08018906443572 -5.26036
O 10.01536188081814 -3.93231963354432 -5.66611
C 5.39342531771058 -1.12379100755326 3.16996
C 10.20877015795134 -2.69732219107522 -6.31127
C 5.91465769776387 -1.48781839653919 1.94473
C 6.72426349747595 -0.59702834068915 1.31454
C 7.25915411689887 0.57724109843604 1.84508
C 6.81589136837892 0.82696375289561 3.1403
C 5.88907986500819 0.03512435462531 3.72546
C 10.69301497345114 -2.64667025700166 -7.65289
C 10.78063898799515 -1.43937605996354 -8.34297
C 10.54452532698230 -0.19779983839112 -7.63283
C 10.23115158087616 -0.29498843892238 -6.26967
C 9.91442645726695 -1.49731422456153 -5.64526
C 8.07568824698738 1.56588450283993 1.17162
N 8.34694437419449 2.58421902997192 1.85372
C 10.76734219075079 1.05632161658662 -8.21862
N 10.95516410021130 2.09871891186597 -7.38677
C 14.26923212516256 -0.93787287448545 -3.87653
C 6.45184008166575 2.97391888417492 -2.91712
C 13.17696476712610 -1.51427898572936 -4.45234
C 13.18088767381127 -2.76611345379913 -4.93384
C 14.33720398946083 -3.52696623983978 -4.95826
C 15.38091318226987 -3.05710174068568 -4.16245
C 15.42870384925078 -1.74020273384080 -3.70638
O 14.56636606073045 -4.73616752186625 -5.67941
C 15.30287236276320 -3.50570314808069 -8.29577
C 14.33419641813467 -2.33229285625275 -8.78959
C 14.76168327316374 -0.87298521556879 -8.54471
C 14.88758561799762 -0.54875823193752 -7.10997
C 15.75308891752313 0.53792862435746 -6.57109
C 15.37508331014872 1.90897387849191 -7.10665
C 14.02000713116310 2.49426507743011 -6.58372
C 13.54249275355971 3.73835229546922 -7.40327
C 12.10486588542083 4.32833107298113 -7.18015
C 11.17374577808187 3.46133992920153 -7.95112
C 3.31711281134962 0.44783947494347 1.33764
C 2.21812440946619 0.80206305661957 2.30149
C 1.87475335665175 2.27458785739941 2.35007
C 3.17257159102258 3.17180777296115 2.53615
C 2.77552799466221 4.63139196730889 2.16677
C 3.89108228605696 5.37688221794907 1.45116
C 5.15165917213380 5.42668560361443 2.26447
C 6.34574074089775 6.19365038788751 1.57022
C 7.70935056595260 5.43929383687980 1.87869
C 8.43198975294152 4.81391367984959 0.71819
C 9.17311239783253 3.50023184572251 1.25986
C 6.61693705442619 2.35700720313634 -1.67608
C 5.55844938319107 2.06294359617635 -0.846994
C 4.22636998009098 2.29453042721712 -1.24164
C 3.99277056938499 2.75115881458966 -2.57327
C 5.11573950592722 3.08559392036733 -3.30385
O 3.15838941679704 2.05871797966403 -0.368294
C 3.04899106397082 0.70531075852433 -0.103106
C 13.85272398956776 -4.91593145631243 -6.94418
C 14.71058704413061 -4.89235512769124 -8.19455
H 12.01059866680906 -0.51445589486029 -2.15986
H 13.13241063153059 -0.11314098343207 -0.0549699
H 14.42699910213146 0.72209382230007 -1.05787
H 13.03734654558490 1.56078612315586 -0.249694
H 13.51021818788083 2.14712193206126 -3.09696
H 12.58522838507635 1.14064630088371 -4.18306
H 9.72501411163161 4.24606829673847 -4.80036
H 8.67132579646295 4.94019191568701 -2.67322
H 8.80627815339018 3.17105448278199 -2.21617
H 11.08238404418470 5.26016573842324 -3.03441
H 11.54754489338905 3.61552741106271 -2.37134
H 12.14846748365584 4.06598553551785 -3.94674
H 13.85526124258791 -4.57878961153896 2.67721
H 14.31673887421149 -4.18272449113113 0.999058
H 12.65534783866348 -2.28232263118749 0.972114
H 13.75142934444525 -1.95407853011768 2.1861
H 12.02631424638256 -2.67267040685027 3.95427
H 11.02022144514327 -3.19488977961770 2.59053
H 11.06617525186372 -0.72773161473065 1.87931
H 11.98213146405218 -0.35927638843315 3.38967
H 9.05432078579502 -1.67875068007147 3.09365
H 9.28493090063627 0.03317570637487 3.53554
H 10.14925097888713 -0.54827939334380 5.60239
H 10.41100243162426 -2.18623711325309 5.20228
H 7.78100608709338 -0.85492500678061 5.70431
H 8.51353061106484 -2.09280317532227 6.78056
H 8.43804882844235 -3.78168393870427 5.00341
H 7.67745646144697 -2.76723393187050 3.82154
H 5.60840939575328 -2.45802219574390 5.16687
H 6.17277724558169 -3.40240509061175 6.49368
H 4.77234476328800 -4.87285314228672 5.31539
H 6.40471647060876 -5.43277370410259 4.85889
H 4.95262678324424 -5.06956039271208 2.70029
H 6.09154064556468 -3.90239734245528 2.7614
H 3.47050958451166 -3.58644536465419 4.0465
H 3.69190671033042 -3.11568499060467 2.30659
H 6.48191105939839 -8.79686363160477 2.16166
H 7.53484035103737 -9.03729064170953 0.933954
H 8.41910884950145 -8.54654794521495 3.75812
H 7.95688316679400 -10.20982761296963 3.34605
H 10.58045794749052 -9.75280293744966 3.02726
H 9.80066014208252 -10.62668078062495 1.74637
H 9.46006841267271 -8.33478145364159 0.627203
H 10.58886194709003 -7.74589230844001 1.69068
H 12.06548255573330 -9.77073176093101 0.780654
H 10.76378681823813 -9.94738922021877 -0.366329
H 12.40076016512167 -7.38574213479962 -0.193975
H 12.44117860981656 -8.81950203784584 -1.33005
H 10.00905328558868 -7.03120150806253 -0.984172
H 11.30118845389079 -6.59448734077274 -1.9861
H 10.76421948113808 -8.76468331834650 -3.31378
H 9.49124865338336 -9.08832991099674 -2.10562
H 8.55482218918220 -8.18398180399456 -4.2485
H 8.14404759976645 -7.26498388819833 -2.79263
H 10.05162672921604 -5.58564790416973 -3.44676
H 10.35716913696318 -6.63861645743144 -4.80257
H 7.91704825056523 -6.14942095463305 -5.68195
H 7.42443931529671 -5.39007622433938 -4.25613
H 8.09460540262028 -3.80325352689277 -6.14739
H 8.52059311827596 -3.48034491751228 -4.40094
H 5.47191463161866 -2.20563976597535 1.31369
H 7.16924023354946 -0.82973775642985 0.343652
H 7.35024409208107 1.56424813802551 3.69877
H 5.65899579005724 0.23696320414541 4.71533
H 10.75824538755657 -3.60341214975123 -8.21535
H 10.65456969958782 -1.46742628009797 -9.36247
H 10.01149923359894 0.62652664536665 -5.67817
H 9.56410196496320 -1.49931225936467 -4.61772
H 8.54160116441956 1.45196096250188 0.20743
H 11.12169086038702 1.20381527498777 -9.19267
H 12.19496735739895 -1.01670268163967 -4.43629
H 12.31116287828960 -3.15965659066915 -5.49529
H 16.15452784318353 -3.71578486917841 -4.06862
H 16.14731849973695 -1.37673129524975 -3.04583
H 15.78335168908420 -3.21150512445046 -7.34624
H 16.11132940874439 -3.50037187770417 -9.0317
H 14.19416860206054 -2.58245730837037 -9.89353
H 13.37297256560016 -2.46833840880512 -8.38576
H 15.63264304212208 -0.53393530280103 -9.1339
H 13.89919449628817 -0.25292259337599 -8.99819
H 13.84361258552556 -0.28576248467426 -6.82004
H 15.18058070779723 -1.38032598870803 -6.47573
H 15.59505710398715 0.69439144950781 -5.52209
H 16.81751083555753 0.28414942328956 -6.77537
H 16.06954913269437 2.73510191390037 -6.82699
H 15.18595227004944 1.84990078972569 -8.17997
H 13.28004522473872 1.69074186302746 -6.70639
H 14.00879979788059 2.66525136572989 -5.5127
H 14.32790717395288 4.54948252115208 -7.29077
H 13.50819889989007 3.53764649986305 -8.44817
H 11.82771742580760 4.29039087210154 -6.02698
H 12.08288332053128 5.33842597414961 -7.52165
H 11.58023840137735 3.35726146286484 -8.96114
H 10.16576896860337 3.95665464838739 -8.00159
H 3.50646833790744 -0.61233007734421 1.49021
H 4.25709908234373 0.96787653245172 1.5432
H 2.54602923477012 0.57044727192221 3.32061
H 1.28851763179471 0.19261300457855 2.18468
H 1.24289611105067 2.46143247589804 1.44997
H 1.12718671102400 2.61582799351721 3.11868
H 3.65795017607839 3.11554308195756 3.57494
H 3.98430374930849 2.71589150825558 1.93037
H 1.86735315954374 4.56676279596785 1.54302
H 2.48427472746951 5.17962556473339 3.06383
H 3.50675359395916 6.29090499738120 1.02369
H 4.18033100072919 4.86316885615553 0.570872
H 4.91806354989476 5.77049157737070 3.28981
H 5.38070234965450 4.36202615846968 2.51667
H 6.12180643944918 6.22132630236456 0.545172
H 6.42124766751066 7.12180234195961 2.12135
H 8.48482779588743 6.11886276686651 2.35979
H 7.65618646512296 4.71267275076674 2.65526
H 7.73046139865826 4.45413308304934 -0.052607
H 9.05026512253805 5.46265775862717 0.119165
H 9.89169903528444 3.65976502547126 2.01852
H 9.64988870815460 3.03294443043166 0.396457
H 7.64057324355003 2.25995115842528 -1.30638
H 5.78510702873136 1.66221476920864 0.0964103
H 2.95585534075203 2.85980233354031 -2.89745
H 5.00525795128144 3.36604958953492 -4.38557
H 3.68061581606373 0.16101117682898 -0.850624
H 2.07938039488169 0.28235519688370 -0.36508
H 13.19638101749675 -4.00798184544188 -6.98797
H 13.08291168102285 -5.67920306923169 -6.84675
H 15.42135800441185 -5.68200013749203 -8.3368
H 14.02794424855613 -5.07186685764518 -8.99682
C 7.84338174372605 -0.33063299357848 -3.34741
C 6.45068926060139 -0.93802591453798 -3.5593
C 6.48000588495932 -2.23708267511770 -2.69301
C 7.84197419603306 -2.24840592965441 -1.87519
C 8.47742375287212 -0.97238909237559 -2.23981
C 8.42327974570757 -3.38442008950443 -1.29544
C 7.61454839116872 -4.62655122305949 -0.873507
C 8.00387290617032 -5.33082882788921 0.285601
S 9.37443053387560 -4.88193858851663 1.23956
C 10.41769225058629 -4.10623762579374 -0.0364085
C 9.88279067337748 -3.52873952533466 -1.21297
C 11.79872650816726 -4.36478486162430 -0.0276015
C 12.56511668685648 -4.15412809780973 -1.16765
C 12.07936833494740 -3.62309070263726 -2.29084
C 10.76265148381828 -3.34727871107502 -2.29891
C 6.45569015061942 -5.10393445937523 -1.50173
C 5.88057773949667 -6.34258247894004 -1.16594
C 6.30234056988571 -6.99760957773059 0.0497216
C 7.36584015247615 -6.53127159827328 0.817827
C 9.59885937788090 -0.36053181809292 -1.66794
C 10.11657539610882 0.82483928196828 -2.28806
C 9.61145332164976 1.33612510979864 -3.5124
C 8.36205480892365 0.78203221681648 -3.9203
C 10.19347651709324 -0.78597279935352 -0.419371
O 11.32369481361026 1.35934806039410 -1.7952
O 10.19171497881175 2.30018290029225 -4.3723
C 5.34056536471961 -2.37945628843402 -1.65258
O 7.70235143301295 -7.18798280676800 1.99006
O 12.25836029408720 -4.83752370974144 1.16633
H 6.22839304169175 -1.06637909936977 -4.56079
H 5.60612564535322 -0.34770686801299 -3.19276
H 6.52079643746706 -3.04308434337394 -3.37817
H 13.65340976456945 -4.41984421422717 -1.2128
H 12.67518631587355 -3.49065996168616 -3.21828
H 10.25242442536288 -3.06420385415719 -3.22411
H 6.16121531070437 -4.67067151747551 -2.41791
H 5.18922955279653 -6.89027472587479 -1.78935
H 5.78791198467854 -7.92263437369258 0.415273
H 7.72847019995314 1.20833676287002 -4.68875
H 9.67073003108722 -1.49569578344209 0.263055
H 11.12334191134598 -1.34070606291504 -0.722007
H 10.39775781824345 0.08523843076439 0.22524
H 5.35058543268025 -1.39249344929266 -1.12395
H 5.55064774174661 -3.06147037887650 -0.8477
H 4.42448837533327 -2.70580037870349 -2.0821
H 10.69810876372920 2.18616017205634 -6.35816
