# Supplementary material for: A light-fuelled nanoratchet shifts a coupled chemical equilibrium
Source: Nat Nanotechnol. 2021 Dec 16;17(2):159–65. doi: 10.1038/s41565-021-01021-z (PMC8956507; doi:10.1038/s41565-021-01021-z)
Supplement: Supplementary file 3 — Supplementary Data Set 2. Gaussian output and xyz files for computed structures. [file 41565_2021_1021_MOESM3_ESM.zip › +1-protonated-sampled-sturctures/SRR/1-H-opt_242.xyz]

260   0
energy: -42.768958836546 gnorm: -0.462174
C 12.04407552509223 1.40477848272867 -1.69181
C 12.85869087499131 1.48358186151864 -0.418527
C 12.66047003797897 2.09066537481557 -2.87426
O 13.84432241040472 1.46083479953564 -3.22383
C 8.70461938788683 3.01148423134309 -4.93492
C 7.27278465162155 3.52175749154138 -4.53619
O 6.36559390485990 2.55745543946333 -4.87385
C 9.30239616901495 4.28277467204644 -5.62537
C 13.44190395684204 -3.80403040051271 2.68698
C 13.34338927133535 -2.27335926866453 2.84684
C 11.92479804626470 -2.00502423995961 3.36672
C 11.49888904759628 -0.53798134673230 3.29816
C 10.07020855008872 -0.33981749340009 3.79585
C 9.91306875526061 -0.63501046503682 5.37597
C 8.51946677744887 -1.19391648413338 5.77607
C 8.26128443383061 -2.57832329368130 5.03781
C 7.00067752065384 -3.28478725797068 5.60144
C 6.28331730033779 -4.29533722583572 4.61552
C 5.72203063434411 -3.73295305734337 3.20845
C 4.83753302290832 -2.50761955852649 3.45476
O 5.45780894476121 -1.35910970157860 4.04624
C 7.76255156772982 -8.20138247840638 2.5095
C 8.35887814336191 -8.88878533620276 3.6746
C 9.84332206580264 -9.17022707709243 3.47336
C 10.77273832492005 -7.90876812108843 3.34143
C 10.90660566632399 -7.31638458315237 2.00709
C 11.16583415867310 -8.25579207119449 0.786611
C 11.41892547591817 -7.43942309514235 -0.513963
C 11.76055376212389 -8.25377812243126 -1.76416
C 12.17589213825231 -7.50809049609230 -3.08102
C 11.23655344765759 -7.53723367197118 -4.20193
C 10.12323244995385 -6.45690257899076 -4.05473
C 8.95694914786149 -6.40205818153799 -5.09825
O 9.38451691760357 -5.77285621614678 -6.26523
C 6.10405382741866 -0.54274456941910 3.1365
C 9.45934949625740 -4.36218395328708 -6.17561
C 6.41257034128941 -0.84848412609578 1.82834
C 7.14299395079290 -0.03756653819642 0.989015
C 7.60867561056965 1.10053568043495 1.5993
C 7.45579918765726 1.43462346776392 2.94949
C 6.57006848661390 0.64292646147717 3.66601
C 9.03980880002605 -3.55156927421833 -5.08423
C 9.17185101313992 -2.15828004395636 -5.11771
C 9.81358946193209 -1.52357611476680 -6.25291
C 10.01961657416552 -2.28198419091052 -7.40922
C 9.87857419630177 -3.63274196337918 -7.31634
C 8.37878404561535 2.04861883935513 0.798549
N 8.62529919715575 3.28143098920123 1.19177
C 10.15890038443409 -0.19334614573414 -6.30136
N 11.18247672383662 0.42930580398774 -7.08727
C 13.84844791310754 0.09780266568978 -3.7395
C 5.42778598511014 2.27401841336172 -3.84349
C 14.92406968186988 -0.76828048108578 -3.4195
C 14.95546572025008 -2.02756300410387 -3.9736
C 13.90696740654329 -2.50006410359842 -4.80202
C 12.78385116678595 -1.70817781671309 -4.99981
C 12.81758130610297 -0.38091509360586 -4.50696
O 14.10309201294331 -3.69442026423081 -5.43118
C 14.46571116164154 -3.17037545263744 -8.42069
C 14.56817564738222 -2.12010987280167 -9.5199
C 15.99225398778084 -1.84669134727494 -9.93985
C 16.58385994898843 -0.64764917367113 -9.16273
C 16.36107595547659 -0.66974799557430 -7.67704
C 16.49454047405782 0.72539398890156 -7.03602
C 15.49788805586975 1.75722636861348 -7.61267
C 14.07242355153250 1.61454906954677 -6.9835
C 12.91943110145259 2.12909748386846 -7.79465
C 11.48558944045155 1.84151547079960 -7.16622
C 2.67018263307557 1.03783767488920 1.53723
C 1.24102537776032 1.49673847589331 1.66907
C 0.81704479473441 2.45983491505829 0.610308
C 1.55547852410188 3.82762738869643 0.668649
C 2.98029516491079 3.98610242954007 0.128935
C 3.59392565740707 5.39240360002008 0.154892
C 4.88400878612551 5.40452348852669 -0.579664
C 6.22957837170362 4.94390300326094 0.160309
C 7.42754732041290 5.66014102753960 -0.485976
C 8.71480990461262 4.82132404209339 -0.769361
C 9.36023943164540 4.30968586898435 0.476528
C 5.85509296969504 2.15738450047006 -2.51068
C 4.95950939070253 1.73097368190460 -1.60453
C 3.61902181017764 1.46990109252887 -1.96037
C 3.14758826322421 1.71407249738983 -3.22893
C 4.08618257549740 2.04335341257845 -4.20141
O 2.58335751213887 1.10241110674636 -0.975763
C 3.02902637953277 0.37545899447800 0.233877
C 13.12213604977650 -4.18206380036505 -6.48946
C 13.07732432108422 -3.38970141641825 -7.85026
H 11.92864829429780 0.31990041492852 -2.04177
H 13.94003831079757 1.20492752647181 -0.562692
H 12.84205504568036 2.43428980169566 0.0295912
H 12.54592886242697 0.72232953075310 0.3454
H 12.89132666499614 3.10631739318632 -2.61575
H 11.88115873984698 2.13913896002823 -3.64426
H 8.57916141030336 2.17850561206029 -5.51827
H 7.04741518538402 4.37127207715558 -5.15758
H 7.10842273087404 3.84692503207139 -3.56861
H 9.16739665776296 5.16851444181744 -4.93361
H 10.30356111636946 4.20018623492653 -5.88139
H 8.85556710481322 4.43988038148515 -6.57836
H 13.72413507170641 -4.27546929325358 3.6855
H 14.26161098393810 -4.14824642581985 2.14819
H 13.54927842833089 -1.87092442267024 1.82977
H 14.12207521204989 -1.70050259635065 3.29685
H 11.79932521509377 -2.50746149825861 4.34679
H 11.24065796910605 -2.60016403626554 2.75105
H 11.53889638140142 -0.14886105875752 2.22753
H 12.22745358414112 0.07078643163387 3.81712
H 9.48564272520295 -0.95400865776151 3.15537
H 9.77565953971976 0.65067761936255 3.63589
H 10.12451208632839 0.27709556595849 5.94059
H 10.71559692528941 -1.34433372260504 5.58307
H 7.77404326892811 -0.42952054979307 5.41863
H 8.53688081597192 -1.29178261134664 6.88557
H 9.16275202226700 -3.07123728505009 5.06803
H 7.96785724157095 -2.15463131564953 4.0314
H 6.31176828150039 -2.44987785881213 5.77421
H 7.18555919438325 -3.70964194961312 6.58468
H 5.54642294632022 -4.91838093755200 5.11982
H 7.05609643954889 -4.96181980380451 4.3091
H 5.15746647979228 -4.48526208056357 2.60365
H 6.52024383909089 -3.50277260467054 2.46837
H 4.00046426551715 -2.80352557814981 4.0341
H 4.35378196508285 -2.08694774530988 2.54279
H 6.66244509460597 -8.36144865414003 2.54319
H 8.06785353746205 -8.91250609389883 1.61961
H 8.36278520981104 -8.23170925638447 4.55798
H 7.79253144082656 -9.92381889979064 3.82646
H 10.22640479844818 -9.88666018238786 4.20941
H 9.86001785305999 -9.73385431566229 2.54138
H 10.33928987528871 -7.13251802463613 3.96485
H 11.72262526886671 -8.15113349661308 3.84941
H 10.10758483455186 -6.60572485148843 1.82636
H 11.73787001197917 -6.63745723954968 2.05105
H 11.98905817064898 -8.95369934010715 0.970929
H 10.30654192527186 -8.88859234196318 0.623783
H 10.59084133500967 -6.77348567006388 -0.813788
H 12.19012542303067 -6.74404563456364 -0.26761
H 12.67003909579083 -8.79222345734893 -1.41814
H 10.97815083981223 -8.96053763055243 -1.9322
H 12.49199840194015 -6.45372280230058 -2.83511
H 13.03801305258217 -8.02878451760091 -3.49606
H 11.75297843148167 -7.22938205586218 -5.21288
H 10.78780999376101 -8.61680676568584 -4.21718
H 9.80186397108920 -6.63671232598499 -3.00723
H 10.60401498542620 -5.47173182781237 -4.01858
H 8.62707589048871 -7.42888738440833 -5.35003
H 8.08275767375761 -5.87526467012693 -4.65481
H 5.94337184223782 -1.74720625873742 1.44479
H 7.31660253830580 -0.18845556297281 -0.0625226
H 7.94933866927171 2.29857716847638 3.37033
H 6.19755646317884 0.80243882535097 4.66902
H 8.79915680324621 -3.95436424887176 -4.14231
H 9.00935799304733 -1.53760043773123 -4.26246
H 10.37570008306382 -1.70403171672197 -8.26383
H 10.06789625044105 -4.21282207979763 -8.16353
H 8.66728956622983 1.67607561347595 -0.210511
H 10.05716380575842 0.34030700683630 -5.3951
H 15.62477727069141 -0.50716857327919 -2.63066
H 15.81514939996805 -2.66985585177986 -3.86177
H 11.88317835816920 -2.06811222000982 -5.55111
H 12.06877847837998 0.32402187516808 -4.72823
H 15.13115686012620 -2.87409314245902 -7.62319
H 14.81708683355817 -4.12493035488547 -8.81017
H 13.96404342167477 -2.37835331247727 -10.4339
H 14.20446522811623 -1.17802028514429 -9.1069
H 16.47901301235504 -2.80631090115053 -9.61006
H 16.14575724580260 -1.82600427173313 -11.0296
H 17.67291160728756 -0.44032139336244 -9.27797
H 16.21083172758503 0.27086635780423 -9.58483
H 15.35686616017625 -0.99784470819048 -7.4287
H 17.00592638877745 -1.38745708412943 -7.20819
H 16.38886509753252 0.67500196978064 -5.94269
H 17.51783330034126 1.02041151786661 -7.18037
H 15.80339083052303 2.80204970442744 -7.38058
H 15.40812125155826 1.67149909601849 -8.66138
H 14.03861358989886 0.50039844433984 -6.88261
H 14.02255182904034 1.95238447672429 -5.93555
H 13.08888458684590 3.25193661703198 -7.99899
H 13.04666365835865 1.61842773413574 -8.76793
H 10.73683043360593 2.32131947196909 -7.83385
H 11.48919049410149 2.29126932369390 -6.15748
H 2.85650758844181 0.27556774208976 2.24906
H 3.26584804662919 1.89536482984278 1.76784
H 1.00564298025927 1.95403547208111 2.60358
H 0.63890567588532 0.61978311405372 1.57421
H 0.91403637700879 2.09904023272670 -0.481322
H -0.24470585075069 2.80065141002470 0.723253
H 0.84492167304744 4.45472837623410 0.162096
H 1.62193268313340 4.23521692269759 1.68359
H 3.61408752112316 3.22517117560073 0.64336
H 2.80546217043643 3.67554713151597 -0.885909
H 3.61356803310963 5.81412174110820 1.17401
H 2.82539143445668 6.00115889611996 -0.341111
H 4.90425642569025 4.90830336788721 -1.54996
H 5.05362927706077 6.44019245114530 -0.909687
H 6.16830214058290 5.37845074171965 1.1898
H 6.29165764322292 3.89045587435809 0.40817
H 7.09134475559567 6.25451389039066 -1.35532
H 7.71517716046185 6.46363917263225 0.209579
H 8.37895820285273 4.00563088950379 -1.36464
H 9.39107221832944 5.46890325467740 -1.35305
H 9.44938037011904 5.22320001949013 1.18509
H 10.35539804509592 3.94094123438229 0.268573
H 6.91949478205260 2.26612269076651 -2.21424
H 5.10727179847311 1.85780189061249 -0.534584
H 2.11404760466593 1.84731918866598 -3.44641
H 3.72841041776413 2.28999874625574 -5.20828
H 4.10302617602689 0.20727104525607 0.330059
H 2.58916105467578 -0.64961121397817 0.0831048
H 12.14528732206867 -4.38452704435518 -6.11401
H 13.59412051064662 -5.18709831996648 -6.64489
H 12.42512069358323 -3.78168955328572 -8.70444
H 12.67921202379432 -2.34562558830707 -7.64844
C 7.71300437054414 -0.44364567986433 -3.04196
C 6.50897927974865 -1.30334597983414 -3.29901
C 6.50162578564822 -2.45321168362202 -2.12669
C 7.93300955138617 -2.33439461041918 -1.58046
C 8.48889334759993 -0.97279982517385 -1.97753
C 8.53462476747023 -3.33582850969237 -0.925996
C 7.83496774327479 -4.47421393915154 -0.588497
C 8.11748382002465 -5.04785691249117 0.667193
S 9.32298839640802 -4.22194109269682 1.7836
C 10.45576392983835 -3.80420589379315 0.579778
C 9.99341875987374 -3.36199433973365 -0.703983
C 11.81416336166938 -3.96812337420975 0.934723
C 12.71004264721983 -3.66721304654704 -0.0441094
C 12.32237137670329 -3.08602487427042 -1.24221
C 10.98036045760010 -2.98764183314601 -1.62019
C 6.87434356668720 -5.23418292552519 -1.40121
C 6.36532758469235 -6.46007676480018 -0.960844
C 6.67744054958338 -6.93716448182443 0.302587
C 7.56983072251893 -6.27264981127102 1.14104
C 9.44767285730536 -0.16701308605638 -1.27571
C 9.74327449207080 1.02481613439049 -1.91453
C 9.05627555110360 1.49113259261776 -3.07672
C 8.08601486636617 0.71124574919747 -3.65801
C 10.03023922330843 -0.56924076073461 -0.0112729
O 10.73886150442422 1.83337414951614 -1.33798
O 9.43298506157691 2.69375469458972 -3.73318
C 5.35305633576127 -2.24426735050344 -1.04077
O 8.09097418893555 -6.78985486552806 2.28966
O 12.29800122782710 -4.48422570276894 2.15577
H 6.62505324377189 -1.80315422365763 -4.2855
H 5.55392077411692 -0.72543639729375 -3.22731
H 6.34390412572280 -3.40801822038055 -2.68584
H 13.82427568542336 -3.62402576385518 0.0481614
H 13.12451202552109 -2.76758917815057 -1.91405
H 10.70181979033649 -2.56444396007647 -2.60315
H 6.80596508958274 -5.00498228598770 -2.53294
H 5.79988137107787 -7.11936481669523 -1.60854
H 6.39244193084716 -7.94414496167980 0.576879
H 7.58238497756242 1.07614872319134 -4.52717
H 9.36505140594982 -1.36879839974241 0.377307
H 11.06132750241359 -0.86814520301128 -0.223147
H 10.20006477810742 0.17941137613233 0.789772
H 4.40240753352060 -2.24517409774874 -1.59825
H 5.37569704531498 -1.33760694215108 -0.479112
H 5.41612181297991 -3.03056737837606 -0.374875
H 11.59171487014613 -0.10469378263543 -7.86814
