# Supplementary material for: A light-fuelled nanoratchet shifts a coupled chemical equilibrium
Source: Nat Nanotechnol. 2021 Dec 16;17(2):159–65. doi: 10.1038/s41565-021-01021-z (PMC8956507; doi:10.1038/s41565-021-01021-z)
Supplement: Supplementary file 3 — Supplementary Data Set 2. Gaussian output and xyz files for computed structures. [file 41565_2021_1021_MOESM3_ESM.zip › +1-protonated-sampled-sturctures/SRR/1-H-opt_243.xyz]

260   0
energy: -42.777200225807 gnorm: -0.488132
C 13.18939494647937 0.47452288499761 -1.55288
C 14.37321171796478 0.30691900561928 -0.606629
C 13.56473629770127 1.04773477429577 -2.90537
O 14.56685868028943 0.17913653117323 -3.51327
C 10.83328645768696 3.75171618004304 -2.31423
C 9.39266432399941 4.37565318316014 -2.53829
O 8.88279161429052 4.35271781097434 -3.8641
C 11.24670846138906 3.83360632820717 -0.799757
C 13.48765076267211 -4.27434368577316 2.2641
C 12.81948181660464 -2.89636722383547 2.44123
C 13.20473408192968 -2.14940345525280 3.66221
C 12.35125290155179 -0.89581915744080 3.79435
C 10.87493201828255 -1.19455516334179 4.12473
C 10.65625215636300 -1.93637223462264 5.49121
C 9.30813961879109 -2.45917956310868 5.59698
C 9.22060869101870 -3.54104657621287 6.81266
C 7.77177447327069 -3.85092589205994 7.20928
C 7.21401384876282 -5.22637775541577 6.77224
C 6.78670950773487 -5.23641821360493 5.26631
C 5.56109719136707 -4.33691197204962 4.99801
O 5.77454801450661 -2.99870657164839 5.29218
C 7.67142920114038 -7.96570559979884 2.81883
C 9.14129792417779 -8.35758687314903 3.31977
C 10.19734477328028 -8.10955652405512 2.16652
C 10.10170031959095 -9.27628311232787 1.17443
C 11.19390830289179 -9.20601989841475 0.154344
C 11.44522939088129 -7.80584910974543 -0.516646
C 10.23479499372547 -7.22276480841171 -1.21592
C 10.48017496108115 -6.56630022605553 -2.51464
C 9.16780556720046 -6.38323050971234 -3.27802
C 9.15343888328321 -5.12492770227717 -4.13249
C 7.78508225480618 -4.81632859012105 -4.72616
C 7.60270484842220 -3.29591941283345 -5.17895
O 8.32234363011102 -3.00309545842195 -6.41538
C 6.30630382238833 -2.08657529242735 4.37236
C 9.25571487493420 -1.85600068417807 -6.325
C 6.84374251174771 -2.46162628936199 3.16377
C 7.37828960296064 -1.56664824779684 2.25096
C 7.29978162062581 -0.19252739805179 2.55175
C 6.63908092950260 0.20160420906061 3.70234
C 6.22605133047772 -0.66503767200013 4.70242
C 10.10626798966406 -1.56934647397393 -7.42449
C 10.92816382935854 -0.49545919407742 -7.50225
C 10.78286870139417 0.55955775326583 -6.53368
C 9.95288804707496 0.27642291255475 -5.36884
C 9.24864860120295 -0.90584522599777 -5.29558
C 7.67228495135097 0.88119333799035 1.66004
N 7.64610408722553 2.10686173016329 1.93579
C 11.35816502588945 1.85931694278016 -6.83553
N 11.49786927779065 2.91854031888705 -5.97534
C 14.10557220556708 -1.01045337888039 -4.16111
C 7.50093026734933 4.06011425816856 -3.94166
C 12.87678288240994 -1.09670623346258 -4.77639
C 12.40042228412352 -2.31208839465038 -5.23549
C 13.23815428730843 -3.41983037484373 -5.06283
C 14.50770121678835 -3.27573224702277 -4.54229
C 14.94837201627797 -2.08837653979320 -4.07883
O 12.90276467302662 -4.69416168889306 -5.63092
C 14.50865321677572 -4.40107125710363 -7.87722
C 14.50964735985710 -2.96839928976243 -8.17702
C 15.87955685515009 -2.34571302361339 -7.77393
C 15.94306942146362 -0.81065226960882 -7.9369
C 14.91300561564820 -0.01230512469262 -7.2627
C 14.99496370721216 1.55530616189269 -7.47483
C 14.30122684165081 2.49502786965835 -6.49542
C 14.16511709160576 3.92094396597113 -7.03732
C 13.11263989958758 4.80909156518388 -6.30405
C 11.70581941339611 4.26908090149449 -6.38665
C 1.79177402631820 1.42639181001094 -5.05989
C 0.56466273640865 2.29615673867799 -4.87487
C 0.45788886713794 2.94887870112206 -3.51061
C 0.22131513381626 1.90489599327149 -2.4263
C 0.76012750761573 2.34702019638351 -1.06881
C 2.31755458288317 2.20003010675955 -0.740381
C 2.63255120626945 2.34754683140331 0.724332
C 3.81408814195418 3.31614774894616 1.06476
C 5.20729069361514 2.76799124034051 0.687477
C 6.33115053154527 3.74540181474651 0.71563
C 7.70812657522055 3.08707190524491 0.943672
C 6.66829725404846 4.35166270073005 -2.94335
C 5.34403753504607 4.02954491669163 -3.11369
C 4.82762037381582 3.32592460824566 -4.26288
C 5.73064091592949 3.10615422603782 -5.32819
C 7.03475458383240 3.50232448988139 -5.12004
O 3.54291228437999 2.82931032856400 -4.19323
C 3.08351729163740 2.05402085590092 -5.28562
C 12.17209476243756 -4.65451452508048 -6.83488
C 13.07328208525271 -5.05264847440858 -8.00302
H 12.91575273927039 -0.53416903974406 -1.69707
H 14.00767428698076 0.28935823895948 0.474321
H 14.83662477528159 -0.62097758072290 -0.85084
H 14.99354372459937 1.23275625902453 -0.711886
H 13.89987657558383 2.06800193648702 -2.95948
H 12.68301948985673 1.10071919394103 -3.47864
H 11.50441213426958 4.43911329263995 -2.90181
H 9.43937693976604 5.34018527019072 -2.20969
H 8.71313836408341 3.74810223810803 -1.92988
H 10.89794699135126 2.95383649224804 -0.253199
H 12.29803332494094 3.90330227713736 -0.621503
H 10.83285354580214 4.64853978674256 -0.23886
H 13.48427532962066 -4.77878762078236 3.23784
H 14.55482750386748 -4.14833113796302 1.85824
H 11.72623056648747 -2.90458722264991 2.35784
H 13.07133105980860 -2.18246683181540 1.62106
H 14.22174480949655 -1.90121976856209 3.74062
H 13.17479630802907 -2.79682978146314 4.5575
H 12.36116394733305 -0.28946114727110 2.82215
H 12.66331380150584 -0.11131374510269 4.56553
H 10.27973727711895 -1.74226619238749 3.34088
H 10.24595611510570 -0.24233683510796 4.24764
H 10.94974500411028 -1.14774440123497 6.23886
H 11.44787394501554 -2.69331120856186 5.65292
H 9.09298742474411 -3.02218695134832 4.65329
H 8.60150503070381 -1.61307969963018 5.77202
H 9.78790235162951 -3.06101452426588 7.64924
H 9.90227765079286 -4.42856355257106 6.68642
H 7.09294871218363 -3.06342928534092 6.77806
H 7.69115602489001 -3.86923659097144 8.27604
H 6.22442237307610 -5.37672507765474 7.20155
H 7.77163217530292 -6.03889015298139 7.11986
H 6.62835479305016 -6.29362854468381 4.95356
H 7.60164634123197 -4.98934540596524 4.65273
H 4.72782685471872 -4.64708890140027 5.59502
H 5.28003265118581 -4.44192085875004 3.95008
H 6.95354310999205 -8.27246661540305 3.61369
H 7.31811328477211 -8.44480907190936 1.87804
H 9.40307477045838 -7.69795981740514 4.1268
H 9.27291377743256 -9.51200235288624 3.60968
H 9.98416366007580 -7.12802771992697 1.76123
H 11.18546430452986 -8.22924159177228 2.59557
H 10.15365164352769 -10.23272044468054 1.69523
H 9.15589139512794 -9.26862589236235 0.614876
H 12.12508184742388 -9.51144848314670 0.748891
H 11.01580089047766 -9.99300315820108 -0.58664
H 11.94922148862812 -7.08940343066865 0.0710548
H 12.17148628914928 -7.89739427266320 -1.30714
H 9.47268644055393 -8.05165156348607 -1.33829
H 9.60410520889113 -6.55618854455986 -0.639302
H 10.91478173752204 -5.55753731640571 -2.34003
H 11.17253414355011 -7.10770540799923 -3.07179
H 8.99464816083945 -7.22421343921274 -4.0067
H 8.29892972474717 -6.29070370085065 -2.59389
H 9.53931263305668 -4.34645163919090 -3.44812
H 9.93162039183154 -5.14829117794091 -4.90018
H 7.59230733260024 -5.41952079744925 -5.61057
H 7.03538041977760 -5.07073519362986 -4.00378
H 6.52969398274276 -3.09187098386473 -5.41061
H 7.84981118099469 -2.63643521532589 -4.37805
H 6.83780748297556 -3.50349847953623 2.97826
H 7.78337449381384 -1.88028657399467 1.27197
H 6.66080263327862 1.26782746010929 3.8806
H 5.81194932103098 -0.39648546349994 5.67833
H 10.18317017479166 -2.32809258214881 -8.24131
H 11.55131439963245 -0.36011785653692 -8.42166
H 9.78294173350972 1.09736929804246 -4.71988
H 8.61027055013469 -1.00341971299029 -4.40719
H 7.79806299416423 0.70360873591829 0.58292
H 11.37279265788707 2.09589936163808 -7.92043
H 12.15634770552947 -0.26960521746102 -4.63881
H 11.31595062845382 -2.43371236357684 -5.5465
H 15.09469667484178 -4.23208415153987 -4.35608
H 15.88888502412376 -1.92103430452517 -3.65585
H 14.83952051193564 -4.50215285835609 -6.85245
H 15.23122648475865 -4.96492377057343 -8.43711
H 14.29237217166345 -2.85544980342693 -9.28263
H 13.73732076211662 -2.47487253789175 -7.67296
H 16.00415783127078 -2.66953510927687 -6.77914
H 16.70799731848515 -2.76939106936094 -8.29905
H 16.87590848370098 -0.44511899562926 -7.47957
H 15.93494308222086 -0.66402647022553 -8.9569
H 13.93176060008210 -0.35869810353380 -7.71448
H 14.92038574082307 -0.28307325529513 -6.25334
H 16.03183699246137 1.81022090669079 -7.43393
H 14.75465518621254 1.74168646118251 -8.57896
H 13.32397966458456 2.05032040123950 -6.28039
H 14.87233211898094 2.38621274633055 -5.52326
H 15.18940322669109 4.34833322300056 -6.82418
H 13.99345587967609 3.82067366405698 -8.13778
H 13.42027087660060 4.87649755495494 -5.26859
H 13.18900450305908 5.85958194152226 -6.62644
H 11.28029886913049 4.33510536639209 -7.4176
H 11.01250194302491 4.90133329071317 -5.72797
H 1.52852063816064 0.81310293066020 -5.96738
H 1.86052637779274 0.69601561246089 -4.21641
H -0.32309241251059 1.69079702239759 -4.9744
H 0.60377487596764 2.95682673184754 -5.75123
H 1.36924870897499 3.56534925670083 -3.26695
H -0.39244495630128 3.63623096271985 -3.55904
H -0.88800836369249 1.83248910619157 -2.31178
H 0.60392918721026 0.91317728862628 -2.69502
H 0.38225293566134 3.33050262890591 -0.801165
H 0.32463967604498 1.72932063360327 -0.274316
H 2.83926920948832 2.84845348262101 -1.41062
H 2.65344272567817 1.16588272762011 -0.919467
H 1.68358870759382 2.71781142406534 1.19126
H 2.79567663049673 1.44304811868212 1.24483
H 3.71026237419495 4.26584550819691 0.522908
H 3.70464403337362 3.69231381454657 2.1563
H 5.43353665756471 1.96249707887160 1.3913
H 5.18085951199769 2.23326911889561 -0.207117
H 6.47154454434152 4.33971278909679 -0.168553
H 6.11816199615350 4.43066548287339 1.46145
H 8.35298131841159 3.86558732107710 1.32881
H 8.16410256943394 2.77865080218758 0.0565929
H 6.87585966539377 5.09962216197609 -2.13555
H 4.72072778164304 4.26280324923083 -2.31666
H 5.28494407737114 2.46828804756611 -6.08909
H 7.72980096653800 3.57111860731668 -5.9351
H 3.72455117786221 1.26406918207476 -5.47272
H 3.00106729803910 2.67153488669148 -6.17441
H 11.74007780182887 -3.67293822082087 -6.94174
H 11.22831109141477 -5.25900199096560 -6.59403
H 13.05484831211019 -6.16893128235652 -8.09522
H 12.58470185590986 -4.72359002245301 -8.93506
C 8.17050789780187 0.07038315531173 -2.19185
C 6.76504475983423 -0.42724221623757 -2.44896
C 6.63877865925554 -1.71824452481380 -1.52351
C 8.09776891386935 -2.00937423391354 -1.05652
C 8.88489989333732 -0.82750263951557 -1.40481
C 8.61751797457002 -3.22639681851875 -0.629579
C 7.74257064918809 -4.32863790702111 -0.249649
C 8.14200030030879 -5.03011383108672 0.918393
S 9.55970242076265 -4.59725820720110 1.78599
C 10.54542548706186 -4.13238145910428 0.426862
C 10.08427600510221 -3.38463344540494 -0.557951
C 11.94902821960769 -4.53926057889010 0.421789
C 12.66780887089761 -4.21168287194261 -0.70824
C 12.16244497017804 -3.54746335533240 -1.80329
C 10.88399210576285 -3.07934283033466 -1.71409
C 6.60018225063706 -4.82635930515049 -0.913316
C 5.89146421735069 -5.95870860161134 -0.498592
C 6.32492379703801 -6.59642152322908 0.654426
C 7.39972843287144 -6.08424901627801 1.37586
C 10.11432908273698 -0.38798964312559 -0.832331
C 10.74502440264625 0.74871594415331 -1.3764
C 10.14288597621634 1.48703239644904 -2.40597
C 8.80147432181697 1.27237041897381 -2.62148
C 10.69092396840336 -0.91021679556751 0.440568
O 12.02171815186893 1.26021729859972 -0.992055
O 11.01318108706078 2.46316220002134 -2.95173
C 5.65366908938919 -1.53968351665301 -0.339775
O 7.61582189550671 -6.57712050853947 2.6822
O 12.58260956823299 -5.16315159086771 1.49427
H 6.72468746668163 -0.59695361964792 -3.57585
H 6.03332080480950 0.38549442514249 -2.19896
H 6.38951637593018 -2.47479880711370 -2.24541
H 13.73109794616179 -4.38719121927753 -0.810504
H 12.71667125573539 -3.29618064135671 -2.71896
H 10.50766919879296 -2.47293881329379 -2.50279
H 6.31526922240253 -4.29977945293269 -1.81696
H 5.21251876748531 -6.64047947867739 -1.05197
H 5.82694917667782 -7.45049581113367 1.10041
H 8.18736996298329 1.97174897330608 -3.28193
H 11.05125927988249 -0.03050963592807 0.970415
H 9.99128068660469 -1.32790319049485 1.08287
H 11.51420403434399 -1.63651520131313 0.354226
H 5.54467716717727 -2.37780322095940 0.317894
H 4.70030303091591 -1.28645147591311 -0.780665
H 5.96088355577463 -0.81044137897310 0.358347
H 11.55896537099559 2.66126426400238 -4.95372
