# Supplementary material for: A light-fuelled nanoratchet shifts a coupled chemical equilibrium
Source: Nat Nanotechnol. 2021 Dec 16;17(2):159–65. doi: 10.1038/s41565-021-01021-z (PMC8956507; doi:10.1038/s41565-021-01021-z)
Supplement: Supplementary file 3 — Supplementary Data Set 2. Gaussian output and xyz files for computed structures. [file 41565_2021_1021_MOESM3_ESM.zip › +1-protonated-sampled-sturctures/SRR/1-H-opt_244.xyz]

260   0
energy: -42.774564497423 gnorm: -0.460466
C 11.81017316543072 1.01239372661717 -1.98122
C 12.36560864964733 1.42006650248565 -0.565066
C 12.64502609193373 1.57270534700515 -3.07196
O 13.92068379359699 0.89170197826447 -3.03
C 8.80666375080011 3.43957169373500 -3.79663
C 7.77549188015601 3.02963701401440 -2.76841
O 6.74921935719175 2.26460805102935 -3.29144
C 9.93128415562895 4.27810149794159 -3.23345
C 12.83421264602070 -2.98836995916304 2.32122
C 12.29833653893268 -2.20980235043345 3.45902
C 11.97767262906692 -3.01096062209639 4.74221
C 10.86903424124149 -2.35644694330436 5.58369
C 9.45655484077164 -2.48554599517920 5.00051
C 8.81173367078657 -3.89980981139464 5.26439
C 7.33281131978353 -3.92445800271868 5.37581
C 6.66839111240130 -4.12450994694406 3.98756
C 5.26123600208403 -4.58516848815545 3.93336
C 4.69107014900353 -5.02009577717334 2.57051
C 4.59493171996167 -3.88803162700019 1.49933
C 3.89506942368956 -2.58849978847104 1.85614
O 4.27594034831659 -2.06655974481227 3.12668
C 8.24534394836087 -7.52800325018704 2.35817
C 9.35647448869088 -7.11610990598824 3.34257
C 10.73540831727846 -7.76336588337496 2.94406
C 11.52941316460650 -7.13660607773163 1.75636
C 12.55583512346986 -7.98388948092245 1.15084
C 13.24058528999886 -7.42612943398214 -0.136705
C 12.26651384708054 -7.40395961644509 -1.29814
C 12.78101317388139 -6.69642660208655 -2.56321
C 12.08156842672421 -7.29513371625678 -3.81074
C 10.54324783862698 -6.97647472755877 -3.90949
C 9.92271196947319 -7.31791067185419 -5.27657
C 10.15753885046889 -6.27696795197267 -6.37714
O 9.69177045640492 -5.04956214229451 -5.79725
C 5.31271264298190 -1.09722013523226 3.03668
C 10.16549807956521 -3.83979958119625 -6.35961
C 6.18682795070727 -0.97951816816084 1.93906
C 7.17913290641375 0.00721161929843 1.95334
C 7.40595244781964 0.78623715015148 3.10982
C 6.51328855120726 0.73524079699616 4.15555
C 5.46695676456615 -0.18684360679527 4.1281
C 10.71099518009720 -3.85400133582622 -7.65768
C 11.04253355534464 -2.68997098262566 -8.30975
C 10.84006892449463 -1.41124042976887 -7.71804
C 10.36253526477858 -1.48928293264777 -6.39505
C 9.93106407006185 -2.60179944843148 -5.76125
C 8.56959297463962 1.58065772957308 3.22548
N 9.52634869068774 1.81441628343320 2.38685
C 11.02249864168534 -0.18124061280859 -8.33901
N 10.47497292907554 1.05206557744513 -7.93796
C 13.98173151550528 -0.34651645862808 -3.72681
C 5.66421561103298 2.05829322744163 -2.39886
C 12.93655213184063 -0.98323429446775 -4.47511
C 13.10330922792919 -2.25492940937594 -5.00753
C 14.33607748294217 -2.87861641222965 -4.81263
C 15.39268889976514 -2.24435719385083 -4.12477
C 15.18308879995439 -1.00847166310311 -3.54886
O 14.59409656105223 -4.15467365196011 -5.21918
C 15.81167927612475 -2.71468463248184 -7.49052
C 14.77614938871095 -1.82161017141589 -8.26583
C 15.15801104670643 -0.31168814102949 -8.29942
C 14.79147486344055 0.45144936567198 -6.97079
C 15.18055411309323 1.92898394098021 -7.10436
C 14.24287767673994 2.78250985420366 -7.9572
C 12.80534260090257 2.78244865790050 -7.3161
C 12.02002104275758 3.72869934563374 -8.21639
C 10.54875854707540 3.42624319150593 -8.37908
C 10.14631184261057 2.05259907324609 -8.93126
C 1.33320704259249 2.57866349699125 1.90948
C 1.15101858802814 3.77149353810566 0.893155
C 2.33635380089862 4.69317916511810 0.576293
C 2.98812793144339 5.18323098510059 1.85876
C 4.40399464895195 5.69023407486877 1.54704
C 5.37159277321591 4.57495010843890 1.46813
C 6.86126013231774 4.95011753371574 1.16389
C 7.96664386497605 4.00129631111596 1.38808
C 9.34454084437305 4.67280070147082 1.17938
C 10.42124500630566 3.62650144692549 1.13495
C 10.53309235108774 2.82810787103549 2.44448
C 5.81141308131140 1.54637039756882 -1.07296
C 4.73518900103372 1.43470892307952 -0.177607
C 3.46873367088281 1.51148907069007 -0.739951
C 3.30614682271459 1.89666126838325 -2.10343
C 4.39746943621266 2.12540601018465 -2.90053
O 2.34357084936258 1.16126937481646 0.14206
C 2.48077669913928 1.60680618540587 1.52629
C 14.17786656427531 -4.41296780892560 -6.61431
C 15.35985033556200 -4.15049746327811 -7.43459
H 11.73753569267146 -0.07699291198641 -2.24754
H 11.71408692878058 0.96072332636666 0.191027
H 13.28942579076300 0.82989532677974 -0.432555
H 12.57024063319462 2.47158932499097 -0.466258
H 12.91791958590838 2.63214159236956 -2.86006
H 12.23511655362300 1.48767238193866 -4.11071
H 8.29620935618916 4.17463817256171 -4.49868
H 7.27528386280096 3.76966075647738 -2.12856
H 8.29828992232748 2.31783646749719 -2.07511
H 10.57323034074988 4.67858462408398 -3.99398
H 9.53160276942469 5.08218226990338 -2.69173
H 10.52684279338928 3.58376001534499 -2.62668
H 13.71623445428902 -3.65571324806784 2.55025
H 13.02202213320756 -2.18506678382660 1.52906
H 11.37668784859420 -1.83345516550972 3.06073
H 12.88992315381325 -1.27857536341225 3.76292
H 12.86815066542300 -3.14687456680391 5.36818
H 11.79902278370519 -4.01078176135042 4.5
H 11.12676945137280 -1.32163313566339 5.72404
H 10.91792758974698 -2.69924708884516 6.6341
H 9.45569913745763 -2.15710620485894 3.88826
H 8.79608202560475 -1.75747461978773 5.58605
H 9.28907123489680 -4.34274203986106 6.17355
H 9.12526176531569 -4.58793685448689 4.38561
H 7.00561505093892 -2.92700063302900 5.74545
H 6.93693701719418 -4.64484390684934 6.14343
H 7.14625665441159 -4.94845259260032 3.53192
H 6.86849716265337 -3.23174279651206 3.44075
H 4.75438557789812 -3.64622718776356 4.28555
H 4.95674759402383 -5.22117937939942 4.82953
H 3.69653321900421 -5.45215328950276 2.79871
H 5.32748764231452 -5.86653876056772 2.22986
H 4.30466102774793 -4.33325792642900 0.538423
H 5.64610103813485 -3.70728140320254 1.28796
H 2.84545587149493 -2.81920476297643 1.97184
H 3.86624028916759 -1.74983991670791 1.08459
H 7.80404223367818 -8.51263293524762 2.63164
H 8.71147297538291 -7.70054810593915 1.46203
H 9.41398749588205 -6.04650869902077 3.29968
H 9.13216026235093 -7.36820747646408 4.38728
H 11.38782512613530 -7.72671096913461 3.91319
H 10.60946449706639 -8.83060495763262 2.62873
H 10.71288571176963 -6.97233058060377 0.949041
H 11.88158211466810 -6.17115795270375 2.0904
H 13.40921675889142 -8.29128353050357 1.83185
H 12.11474695282596 -8.97411155957639 0.752428
H 13.68963064763259 -6.43071291742692 -0.0432616
H 14.03255839087782 -8.08326273398987 -0.409209
H 11.83000215550654 -8.41657938280883 -1.48099
H 11.47486575690682 -6.78564345727834 -0.92446
H 12.44319270253927 -5.63863963341923 -2.41033
H 13.82699651939862 -6.62219761694352 -2.61709
H 12.56295641998706 -6.78532160171402 -4.70047
H 12.40287720369249 -8.32991558908819 -4.02818
H 9.96157413467791 -7.59459077067854 -3.17626
H 10.36024773925839 -5.92375646013373 -3.83698
H 10.20852083161903 -8.27746229983416 -5.68627
H 8.81667317259646 -7.38275055836992 -5.18135
H 11.18606710158074 -6.03481705591052 -6.53153
H 9.73084673966049 -6.43339648276094 -7.40583
H 6.16880079071994 -1.76607143260242 1.14873
H 7.92200423084330 0.03279513193887 1.15576
H 6.63236636449797 1.19669245550329 5.13574
H 4.83486337050251 -0.43255849312569 5.01561
H 10.72986425512368 -4.74138719821710 -8.22536
H 11.52102125494824 -2.86405164505274 -9.34839
H 10.19113279087915 -0.55530457887810 -5.97374
H 9.42835161363571 -2.62741332480600 -4.76833
H 8.71971238799263 2.08334364002089 4.14887
H 11.36873350188570 -0.20162870332760 -9.32651
H 12.04292318231874 -0.40892097881628 -4.4843
H 12.27288116268221 -2.85555418073109 -5.29455
H 16.32355733229109 -2.80112634550217 -3.99435
H 15.96140235402359 -0.52238255673930 -2.94483
H 15.91736934214736 -2.32838389982847 -6.45879
H 16.75304583743147 -2.60449234793506 -7.96949
H 14.73577928871254 -2.17578260419811 -9.32643
H 13.78046793151651 -1.68597595018633 -7.86496
H 16.12832113623178 -0.07038601581577 -8.63573
H 14.61314636439836 0.19573639250647 -9.15068
H 13.72168156788078 0.35956693529819 -6.64361
H 15.35321950145857 -0.03042631473108 -6.12657
H 15.18809973396655 2.43790681192837 -6.1432
H 16.22703600668963 1.94234220027122 -7.46386
H 14.55698507837640 3.84125094043595 -7.97603
H 14.21797389379335 2.49559053501842 -8.97581
H 12.41561726080309 1.71242681019931 -7.49684
H 12.56458241798196 3.15424960408006 -6.35079
H 12.18732739803793 4.75950491109396 -7.80072
H 12.41185047783221 3.77591912835187 -9.27624
H 10.15249624793015 3.55398847570733 -7.3436
H 10.11093389546572 4.27104597206493 -8.92907
H 10.80325912029850 1.69471868930656 -9.71768
H 9.10713625954113 1.87271002453107 -9.33561
H 0.35658573224097 2.11116690472646 1.88031
H 1.37289411549662 2.91975097610277 2.99595
H 0.29972966315977 4.42687245018380 1.18174
H 0.81909461910647 3.19234876296530 0.0093448
H 3.06732789243852 4.05960325799028 -0.0199647
H 2.04851176358956 5.57446376783169 -0.0127909
H 2.47440989720051 6.03651226559884 2.19162
H 3.15745574240743 4.44156260205710 2.66799
H 4.30691697013112 6.25214879142555 0.614753
H 4.69104185331923 6.48645225998902 2.24211
H 5.09204673976820 3.92203704189797 0.561525
H 5.29331865715856 4.02291575119012 2.35426
H 6.88880497550954 5.41132477013986 0.136777
H 7.09413954916890 5.75384336982141 1.75971
H 7.81187151372102 3.52785257905833 2.44129
H 7.70391477572320 3.18128239497553 0.740985
H 9.26579804942711 5.37482589704148 0.369466
H 9.55968584519728 5.22012591668471 2.13391
H 10.42328584213210 2.97777994215219 0.188215
H 11.27869019330141 4.24876970558499 0.867923
H 10.35770155799331 3.45486944941869 3.33384
H 11.51822672407353 2.37763530011994 2.6425
H 6.83762639608166 1.38079176795451 -0.712393
H 4.92089062402405 1.09684737021469 0.832597
H 2.34566203745867 1.91882196502001 -2.54924
H 4.26994313405933 2.29025807968791 -3.97982
H 3.49959640607115 2.11612032100851 1.68323
H 2.37425949563057 0.67235664118711 2.13348
H 13.31007667558365 -3.78849390358028 -6.90286
H 13.86644768292634 -5.50170026030247 -6.73297
H 16.10738836724789 -4.82202672480175 -6.93831
H 15.26823327473009 -4.51679450046959 -8.44388
C 7.78226688133112 -0.98366455826761 -4.14682
C 6.62003688235513 -1.86296133405383 -4.49558
C 6.46002005921815 -2.73529884501366 -3.23092
C 7.76554268401696 -2.53733777424814 -2.48685
C 8.45367286970117 -1.33842042616654 -2.94275
C 8.38497278911623 -3.43229191124654 -1.63859
C 7.61376507780394 -4.62449400728507 -1.15081
C 7.86042135494676 -4.94838364934048 0.176936
S 8.88938700828920 -3.87712763325468 1.17625
C 10.15718338240719 -3.63332261081913 0.0153792
C 9.81068423478573 -3.40194391906018 -1.30006
C 11.50343792508157 -3.74270451245704 0.41634
C 12.52451079001264 -3.55015490180325 -0.516081
C 12.13357100760236 -3.40338451873936 -1.81148
C 10.82078601016284 -3.30091260241953 -2.19927
C 6.91813517494113 -5.56040748390067 -1.99998
C 6.40685791588333 -6.68176167742067 -1.3887
C 6.62196830864697 -7.02872700353412 -0.0931968
C 7.31070227064295 -6.16203973495456 0.689537
C 9.18832603703235 -0.45789220308985 -2.11464
C 9.61117586815441 0.68120821137042 -2.82125
C 9.06627043884076 1.05566374332030 -4.11434
C 8.23811486291816 0.16935404508214 -4.76685
C 9.48157213380605 -0.57167631352334 -0.686761
O 10.49694043590534 1.55176611763597 -2.1389
O 9.29993094517904 2.33204135824805 -4.60817
C 5.15727977800743 -2.42963092772590 -2.51137
O 7.39008155113042 -6.49014998715777 2.06075
O 11.81768837474693 -3.95525838095020 1.80534
H 6.65753542771883 -2.40936436459541 -5.45643
H 5.76009399456973 -1.15130526370139 -4.56305
H 6.51333592871567 -3.78014804892480 -3.55248
H 13.52851180205447 -3.82263659907847 -0.157488
H 12.91685870877842 -3.29094243933991 -2.48983
H 10.65662063173968 -3.25783967592266 -3.27986
H 6.72541433371565 -5.28069295769958 -3.00278
H 5.63676365533918 -7.30302551044822 -1.85024
H 6.11924900260805 -7.85104179360954 0.353659
H 7.70955697911149 0.42804605466663 -5.68539
H 10.37136851936105 -1.14685307725440 -0.440052
H 9.56171113141156 0.42504235514935 -0.241281
H 8.53945033426871 -1.12994368624278 -0.306894
H 5.02699891454908 -3.13170161497824 -1.67429
H 4.26077023020947 -2.49653373133038 -3.05792
H 5.21782897113109 -1.45384913969029 -1.9834
H 9.89297724744676 1.00140040836122 -7.07915
