# Supplementary material for: A light-fuelled nanoratchet shifts a coupled chemical equilibrium
Source: Nat Nanotechnol. 2021 Dec 16;17(2):159–65. doi: 10.1038/s41565-021-01021-z (PMC8956507; doi:10.1038/s41565-021-01021-z)
Supplement: Supplementary file 3 — Supplementary Data Set 2. Gaussian output and xyz files for computed structures. [file 41565_2021_1021_MOESM3_ESM.zip › +1-protonated-sampled-sturctures/SRR/1-H-opt_245.xyz]

260   0
energy: -42.789678666322 gnorm: -0.435545
C 10.74435615793985 2.66329556724654 -3.61949
C 10.88525093936915 3.85898668235870 -4.44539
C 11.18356228947935 1.34602815917869 -4.46682
O 12.61132980794992 1.24729916009800 -4.69433
C 7.26861098337451 3.35902622709727 -6.23039
C 5.90729487145384 3.74532563857469 -5.65768
O 5.06833201384332 2.57073933620721 -5.48569
C 7.96450037553767 4.56874438783816 -6.98115
C 12.21834692056164 -1.26955464697892 2.62325
C 11.52180758355276 -0.90600779337056 4.03217
C 11.16169710839298 -2.12642219603455 4.88397
C 10.30380703970168 -1.71778171303015 6.10933
C 10.28533247206033 -2.90712678354573 7.12619
C 9.13595146624789 -3.87785487847997 6.58946
C 7.76158524460042 -3.65455623518821 7.29879
C 6.58901150632260 -4.49761778453722 6.78149
C 5.19057600653712 -3.98888899009777 7.23594
C 3.98520471170677 -4.52559578123713 6.42439
C 3.96772374996958 -4.26849010900463 4.90065
C 3.35135298905027 -2.92953936189032 4.42004
O 3.79834079866356 -1.79618231826252 5.21072
C 8.03927276960192 -6.24782211308779 2.80545
C 9.46849351708612 -5.66608243521877 2.70892
C 10.62096048680377 -6.28117184392367 3.56136
C 11.99005699809991 -5.98009713224129 3.17172
C 12.21291226529224 -5.95052455541515 1.69004
C 11.69817123230163 -7.21381053035802 0.941515
C 11.38489593247849 -6.84229491939353 -0.519427
C 10.97705303434687 -8.13793091546959 -1.22251
C 10.86797960790058 -8.08921510607994 -2.75612
C 12.20817999521016 -7.71726294295393 -3.44141
C 11.97894420938629 -7.35077378513276 -4.88236
C 11.13906703764641 -6.01623478447954 -4.9493
O 11.01843089174755 -5.67533958071426 -6.40174
C 5.01552379867394 -1.30591928023774 4.79057
C 10.54079016446648 -4.39426311190739 -6.7355
C 5.82702125768877 -1.84777142288727 3.80301
C 6.96113449497607 -1.15404558652954 3.46276
C 7.48165350081210 -0.15271924137891 4.18744
C 6.71846130365929 0.38373148693591 5.24276
C 5.47647450266967 -0.20760325101045 5.51154
C 9.84419729672950 -3.57588451172801 -5.81153
C 9.65551158678023 -2.24206892106074 -6.14992
C 9.91951164786798 -1.72478220968529 -7.48907
C 10.54189382378978 -2.59713322966335 -8.42525
C 10.82280992936326 -3.86920735199827 -8.03396
C 8.69696097007298 0.53160631424827 3.64476
N 9.28391575897503 0.39181055779268 2.47281
C 9.49013647158942 -0.46831622124765 -7.86355
N 9.88452797182537 0.14268814777273 -9.04154
C 13.28734976953593 0.00592885990946 -4.77451
C 4.89502707715592 2.21523263306563 -4.15181
C 14.72273829929821 0.01197508715339 -4.8242
C 15.34062884533219 -1.21913743445408 -4.75718
C 14.72126237026134 -2.47806136829850 -4.86247
C 13.35647152703181 -2.48800028513254 -4.95536
C 12.66141077375983 -1.26003592726417 -4.97319
O 15.57301332756858 -3.61090067227118 -4.88158
C 15.80779890554572 -4.27617146438639 -7.61768
C 15.56097305094823 -4.05806982700404 -9.09494
C 14.49680436243781 -3.01679573134164 -9.38222
C 14.63469470537650 -1.61711777953360 -8.74271
C 13.61653378243918 -0.52901034561149 -9.10386
C 14.12744025362853 0.82030305626626 -8.82757
C 13.00486717150550 1.83757546430995 -8.97682
C 11.96322368637886 1.73097912890037 -7.85761
C 10.58186105040054 2.31707777974566 -8.19103
C 9.81654893510395 1.50085259081030 -9.3548
C 4.79146832217804 0.82284830880264 2.02524
C 4.57175157831024 2.33981898050262 2.18831
C 5.88173231397513 3.10728760824107 2.13858
C 5.70135268190055 4.60343205861720 2.08709
C 6.97765797656323 5.34934415328676 1.93372
C 7.60956363305357 5.12518735711024 0.576653
C 8.97617737040610 5.64224066450505 0.207255
C 10.02173917305611 5.09976352048897 1.17619
C 10.46041961017359 3.59120791037990 0.98469
C 9.46780207199294 2.67017445148315 1.51959
C 10.16087996804819 1.30322657279943 1.84652
C 5.77092029431854 2.52156832641728 -3.07669
C 5.36285017224594 2.22934479831876 -1.779
C 4.26156736149015 1.37172123657860 -1.54108
C 3.40061054623083 1.02574753646739 -2.59312
C 3.73628719035075 1.44660975147531 -3.86673
O 3.87927215742611 0.90887595376019 -0.26074
C 4.95006600050757 0.42032228318276 0.536751
C 14.97754526137502 -4.86254611978560 -5.36428
C 14.54875064937903 -4.81963968609657 -6.84257
H 11.36045183358734 2.79749997015905 -2.75221
H 10.48811638140062 4.68198001069366 -3.92432
H 11.92257241129744 4.02337318956410 -4.64592
H 10.30560152999868 3.63608987392252 -5.31334
H 10.66410111407618 1.38566667475363 -5.43252
H 10.79064916912020 0.40878661402398 -3.91987
H 7.18391949922463 2.44738710491529 -6.9298
H 5.49660020831028 4.53976844970174 -6.34345
H 5.98152007269264 4.30087361651106 -4.74422
H 7.33204737712518 4.91576926371250 -7.7683
H 8.24315920600825 5.47830914724212 -6.42024
H 8.87133806649564 4.30567996120317 -7.53954
H 13.21910127313274 -1.64194636990936 2.69795
H 12.28112291487016 -0.37807800954295 2.02079
H 10.52479146732993 -0.66456522944282 3.67432
H 11.82466057719173 0.06007451198930 4.52815
H 12.06482666664376 -2.67729795701813 5.24925
H 10.76587083156327 -2.94234046105041 4.23869
H 9.24715522786181 -1.42405580275211 5.76036
H 10.80438889690757 -0.81598361715728 6.60263
H 10.15585703926442 -2.50725765988791 8.19936
H 11.30113235882445 -3.32023467418507 7.11246
H 9.48163845127136 -4.93043521368025 6.66735
H 9.03650929467770 -3.80919788583707 5.51702
H 7.44396936808457 -2.60728056126483 7.11005
H 7.86039997921086 -3.69783790056144 8.36041
H 6.82887134932404 -5.49351322439881 7.20063
H 6.75484793529487 -4.58157999100134 5.73175
H 5.11932475527678 -2.88558721476301 7.39915
H 5.05014853102629 -4.38411957663844 8.23942
H 3.10308996432515 -4.00470404940328 6.75038
H 3.78612606464141 -5.52672015363457 6.75731
H 3.39105829173255 -5.00198442262402 4.33237
H 5.01118440787842 -4.52296310091367 4.60073
H 2.26583207994783 -2.98234462883526 4.45309
H 3.56504744794692 -2.88579896811698 3.36244
H 7.61359564083051 -6.29153303994086 3.87104
H 8.07833088659617 -7.13710347954539 2.27653
H 9.77498386407551 -5.60278291307640 1.68131
H 9.35603157153158 -4.53173382480612 2.91092
H 10.49331073558815 -6.16116468671313 4.64846
H 10.46795403016010 -7.38259160791629 3.41057
H 12.29757621909497 -4.99068732847359 3.59294
H 12.69510574071468 -6.65278708921456 3.69547
H 11.67178756230649 -5.08031603576242 1.27117
H 13.27847366396927 -5.68399964632145 1.48344
H 12.34031087890120 -8.03730838542352 1.07355
H 10.76440652837715 -7.64513986661845 1.38705
H 10.57156357307572 -6.10979605693250 -0.592782
H 12.13661375403976 -6.34380392611517 -1.10954
H 11.62161415631978 -8.96491644294984 -1.07559
H 9.99414049753340 -8.33418479430211 -0.735919
H 10.42467564749316 -9.01800654575736 -3.17744
H 10.07112844560398 -7.44328144880053 -2.99974
H 12.81768132035083 -7.00711522986001 -2.95493
H 12.81746385918737 -8.59999558157413 -3.36845
H 12.96027398848589 -7.20244612378190 -5.29208
H 11.49313745484088 -8.14714972015875 -5.45663
H 10.11292942270661 -6.18309258533292 -4.48713
H 11.59042985316724 -5.23896222517072 -4.34461
H 5.53885063630552 -2.70468453005707 3.19275
H 7.57310040460218 -1.47206167715913 2.64049
H 7.22842044449433 1.18069020361667 5.81781
H 4.92244206324831 0.06607527036144 6.41718
H 9.41886545321196 -3.95547277702041 -4.89433
H 9.28193457456038 -1.61978768797223 -5.3358
H 10.88616985643429 -2.35311582680081 -9.36612
H 11.37016616751006 -4.44498400749802 -8.68556
H 9.04729477703753 1.33378640729189 4.30307
H 8.73540858287012 -0.12689199171395 -7.18825
H 15.21315691481514 0.95588347973218 -4.90192
H 16.38984255404028 -1.23976885865118 -4.76663
H 12.72912616171101 -3.33485559339000 -4.94177
H 11.58350547502230 -1.18514996219600 -5.05358
H 16.09926901352496 -3.27331773389653 -7.1395
H 16.61814484141642 -5.03719968489693 -7.50605
H 16.56008170151978 -3.71254968241376 -9.54651
H 15.37484801866819 -4.98120346582897 -9.62622
H 14.46578889658919 -2.88187530510405 -10.472
H 13.51758193879343 -3.46755938334144 -9.23394
H 14.67529135248415 -1.78938835905144 -7.68314
H 15.62822433177190 -1.22070173022244 -9.00499
H 13.42270186952381 -0.69822191333766 -10.2042
H 12.67609030396666 -0.71838516575170 -8.54323
H 14.59216254619831 0.77489411372238 -7.8389
H 14.93423049757255 1.04911861110378 -9.51685
H 13.40269490625555 2.83918838429840 -9.02946
H 12.49634312123642 1.62045743057583 -9.93997
H 11.71221225773712 0.71411251754110 -7.4042
H 12.33642040735839 2.20146819389403 -6.97934
H 9.98176951743617 2.27910347598435 -7.24435
H 10.83204705080819 3.36818249573050 -8.44052
H 10.21574248683180 1.69193646336877 -10.3702
H 8.70654925470717 1.69200114670789 -9.38572
H 3.90142940549563 0.31138438879280 2.4182
H 5.68929709181262 0.63063656527314 2.66809
H 4.05262955926666 2.53501050785853 3.10728
H 3.90791201868577 2.68921435461493 1.36211
H 6.42375927199672 2.83597219822883 3.02151
H 6.50524622032808 2.74560208134836 1.29076
H 4.91357015188044 4.90831338115258 1.31738
H 5.16131441347836 4.95678306907906 3.00289
H 6.85144193426074 6.42252228474066 2.05761
H 7.69990314900700 4.96448859136997 2.69661
H 6.92282100114939 5.45917314189403 -0.232998
H 7.53920591326446 4.03523988429794 0.282907
H 9.30454077185151 5.39625672235247 -0.844722
H 8.98699256334667 6.68973604731459 0.189663
H 10.90730536084527 5.77266219946555 1.04229
H 9.59482577787112 5.35658383139195 2.15565
H 10.50673240014626 3.26400376399863 -0.0602912
H 11.44099431889168 3.44408776572041 1.49201
H 9.04988600577379 3.10319784017628 2.41686
H 8.54280559505355 2.50775065804341 0.9054
H 11.05183253146399 1.41239480696084 2.4479
H 10.56333727933042 0.96775228471019 0.868968
H 6.70028208576791 2.93293572115093 -3.30626
H 5.88637753507579 2.58101000094406 -0.984806
H 2.52681387933781 0.43391491415034 -2.41423
H 3.13029256580034 1.12954738860832 -4.66748
H 5.84780407658490 0.87338908336683 0.0983793
H 4.98215000493873 -0.71227968257886 0.416713
H 14.06809732638743 -5.07010689491553 -4.81547
H 15.72564380241154 -5.66927043798224 -5.16558
H 14.23677754635737 -5.81891971710364 -7.23373
H 13.74382536375933 -4.13071607098512 -7.04443
C 7.15471639161360 -0.57806923759542 -4.53631
C 6.29311309338761 -1.84569206875926 -4.78904
C 6.41958494211771 -2.63138802617002 -3.45791
C 7.70125661656476 -2.08153008782601 -2.79157
C 7.89728254465624 -0.76856234094320 -3.32471
C 8.49036270985122 -2.81943662775276 -1.87402
C 8.02347009815406 -4.12499871927508 -1.26934
C 7.79128448530850 -4.14766496219748 0.104134
S 8.60497832331462 -2.79265566105149 0.986671
C 9.98344775923188 -2.40229906278209 0.0419167
C 9.80786901566943 -2.39375978943012 -1.33009
C 11.20690965867031 -2.12125085650265 0.592129
C 12.23902963746238 -1.87702502668467 -0.244275
C 12.07020107502877 -1.79526313657489 -1.62361
C 10.87629947301142 -2.14585466628299 -2.1535
C 7.68700894595786 -5.25761740332885 -1.93714
C 7.15379382734612 -6.33242967328087 -1.26825
C 6.87126357949854 -6.33957412284571 0.0653646
C 7.25149062876752 -5.26206264298944 0.751808
C 8.65400254005676 0.26320274822416 -2.86699
C 8.65330664450069 1.42996750142230 -3.53516
C 8.02279695683059 1.58680149387866 -4.73103
C 7.18412628439210 0.60220880856522 -5.26581
C 9.22880732803806 0.35256007478787 -1.42648
O 9.41290356666305 2.45469017506941 -3.03069
O 8.26990098511078 2.80792059900731 -5.35262
C 5.16477330251539 -2.49913310518214 -2.51341
O 7.12087496462411 -5.39901621522756 2.16306
O 11.26276330057375 -2.17896502960314 1.94735
H 6.73035257935906 -2.45083365019052 -5.64036
H 5.24141876211803 -1.64261659057478 -5.02879
H 6.56112823461685 -3.66034365665171 -3.73806
H 13.24928130840329 -1.77323268929527 0.201319
H 12.93326137819177 -1.64952877171445 -2.23163
H 10.80908324427778 -2.25596854180207 -3.20572
H 7.91677937192958 -5.22030135321242 -3.01532
H 6.85384450772854 -7.27891271865847 -1.87396
H 6.29634086109409 -7.03447937311431 0.671719
H 6.76137110982972 0.69372140238114 -6.25491
H 8.61647619717972 -0.37418029581879 -0.890526
H 10.32404281434896 0.17164243598972 -1.45807
H 9.02406273086801 1.39070420334327 -0.991995
H 4.26620463426708 -2.66312673207613 -3.07791
H 5.09493656242214 -1.54200185858050 -1.98354
H 5.26706559424872 -3.20456266998932 -1.6932
H 10.79641387602894 -0.17546089520792 -9.4158
