# Supplementary material for: A light-fuelled nanoratchet shifts a coupled chemical equilibrium
Source: Nat Nanotechnol. 2021 Dec 16;17(2):159–65. doi: 10.1038/s41565-021-01021-z (PMC8956507; doi:10.1038/s41565-021-01021-z)
Supplement: Supplementary file 3 — Supplementary Data Set 2. Gaussian output and xyz files for computed structures. [file 41565_2021_1021_MOESM3_ESM.zip › +1-protonated-sampled-sturctures/SRR/1-H-opt_246.xyz]

260   0
energy: -42.772867881032 gnorm: -0.487994
C 12.85384076112962 0.15642816025687 -1.35567
C 13.98122346316180 0.02272392855436 -0.228749
C 13.36613665915211 1.04161277594000 -2.4931
O 14.57521284979692 0.42124000122609 -3.09181
C 10.44649974057383 3.77921667978725 -2.47892
C 9.08631731579914 4.23536366219443 -2.8873
O 8.72214891627325 3.81693844176198 -4.20382
C 10.85701308066719 3.86999473965104 -1.05033
C 13.32581687415781 -5.19695699041914 1.83176
C 13.66274391723962 -4.87338745306054 3.2613
C 14.01419230150529 -3.39810046719918 3.39488
C 12.74355978089601 -2.53796053729871 3.42584
C 11.52295418487579 -3.00352332693870 4.22069
C 11.81373298343643 -3.29421597606617 5.70843
C 10.59772123054347 -3.60468992566579 6.64044
C 9.67230771217637 -4.80367483221244 6.38843
C 8.37493977336199 -4.60229182315392 7.20949
C 7.15174574880782 -5.59972675366938 6.96015
C 6.64128779483428 -5.34361366715835 5.52186
C 5.76016037918951 -4.08615567532852 5.53235
O 6.49847908423347 -2.94144493920976 6.04589
C 7.08917209860970 -7.80813841822246 2.7257
C 8.35284484184767 -8.44665624514636 3.34172
C 9.69044277871530 -8.18117294025829 2.66919
C 9.66302461923213 -8.50000047390766 1.16268
C 11.03652669797380 -8.17212730845106 0.591953
C 10.88227367662280 -7.51554338354829 -0.785944
C 10.45257142062821 -8.49012379797569 -1.89021
C 10.47771391280705 -7.89239050714185 -3.28184
C 9.14248053988990 -7.15213720146216 -3.78516
C 9.38817937669500 -5.63331121401169 -4.00936
C 8.15528861742904 -4.86995687733139 -4.62757
C 8.40942828502989 -3.38495166912846 -5.04847
O 9.35485991754674 -3.23220960023519 -6.03432
C 6.92517300136786 -2.09291714006199 4.9745
C 9.49191328347247 -1.84830273119182 -6.35134
C 7.13955831115572 -2.43570635713311 3.59392
C 7.56722608324468 -1.46130592026649 2.74759
C 7.82087852623974 -0.16299187768737 3.0651
C 7.65266585104184 0.19995062386939 4.41146
C 7.18524727749219 -0.74610476369570 5.29816
C 9.73359211485737 -1.44148258082547 -7.65203
C 10.16212540612025 -0.13909923190764 -7.90148
C 10.20273826831168 0.81097178613639 -6.90012
C 9.98876031866324 0.38085155326287 -5.54712
C 9.57777556812925 -0.87383303408304 -5.32139
C 8.11325198306349 0.82941361879319 2.07377
N 8.06624473034317 2.08885141611902 2.3985
C 10.46821768765023 2.14349769292508 -7.22535
N 10.35592354747462 3.14587141290920 -6.34491
C 14.21267151029313 -0.81922160414465 -3.73571
C 7.35308238180362 3.83448012886409 -4.42112
C 13.10851292091032 -0.88263956084192 -4.53932
C 12.62178968743126 -2.09888384400824 -5.15908
C 13.40781936675786 -3.22200975819681 -5.06738
C 14.60124639696993 -3.16475463661168 -4.33434
C 14.96560894975580 -1.97529681086555 -3.67074
O 12.95107043073959 -4.48859303188136 -5.54547
C 14.28383551382693 -3.80243080185603 -8.19661
C 13.84241553317968 -2.38630579871714 -8.08991
C 15.10021752895807 -1.47933417094121 -8.10107
C 14.89733120855721 0.00079471584857 -8.50378
C 14.22137039229586 0.73882094455272 -7.37112
C 14.03130105920387 2.22074707034347 -7.78646
C 13.25689040790770 3.17191476738768 -6.72999
C 12.89402736781234 4.58527349258822 -7.26463
C 11.78342100502421 5.31212993959871 -6.3323
C 10.43884650122454 4.60445541002852 -6.71379
C 2.60646882901255 1.38609596074068 -5.92284
C 1.99925452361858 1.04202792195698 -4.59125
C 2.48961386620934 1.98024875934267 -3.48803
C 1.95301073181146 1.51909626344818 -2.11438
C 2.23957034400028 2.49625288645259 -0.977161
C 3.70801628595639 2.90038500945347 -0.91344
C 4.14248462969018 3.49271666373882 0.379467
C 5.60116881693965 3.82054304863311 0.463522
C 6.09517720918043 4.16300891097162 1.87948
C 7.59307057420510 4.49773990324062 1.88167
C 8.49514218243207 3.22202933126656 1.71158
C 6.39372198885433 4.62065597236697 -3.78554
C 5.11656572354144 4.53074259205006 -4.19765
C 4.77402083102658 3.72265698540584 -5.27674
C 5.73770326111569 2.98271049670663 -5.98694
C 7.00678476081768 2.95943206988068 -5.43725
O 3.31102229338507 3.81812033700951 -5.50121
C 2.64549910820524 2.82743399317984 -6.40371
C 12.28019467990222 -4.48937004435996 -6.79146
C 13.16248444405762 -4.86579040480383 -8.01045
H 12.42479041570476 -0.84083297808407 -1.72077
H 14.45325879997626 0.96683791533508 -0.0268104
H 13.59383502213442 -0.38908053806653 0.746004
H 14.84010145865203 -0.64006115337898 -0.52543
H 13.65940448525313 1.97877185189316 -2.04266
H 12.57773630423720 1.14708865140569 -3.20765
H 11.17312454670301 4.30365769636370 -3.09271
H 8.90387017568176 5.36825534346359 -3.05088
H 8.37874279664409 3.84661147990645 -2.16645
H 10.32587852505825 3.03847903622811 -0.526155
H 11.94097547939755 3.63411579573327 -0.911943
H 10.50567711569454 4.85037658373936 -0.658098
H 13.61465144313582 -6.17504745562031 1.59132
H 13.72567515135690 -4.58196876555573 1.00528
H 14.55146358712012 -5.46427011462128 3.65776
H 12.80751076769308 -5.16774972327261 3.89891
H 14.73071170686999 -3.07668280729790 2.56059
H 14.58387243652086 -3.21388594448757 4.37109
H 12.49446414086348 -2.41201751620486 2.35236
H 13.02080765257216 -1.37770967970652 3.5652
H 11.06034728649766 -3.87327523279076 3.72267
H 10.70242759772523 -2.25286917727595 4.1631
H 12.38276204170224 -2.46226112705639 6.17424
H 12.55043986833461 -4.08757135631510 5.7471
H 9.90156749080491 -2.74728829553263 6.58005
H 10.87195450381282 -3.60781946897592 7.74237
H 10.11209046393995 -5.71692631188824 6.6865
H 9.46012780012529 -4.81674234039502 5.30233
H 8.04183532374464 -3.57768994674867 7.2342
H 8.68590295189503 -4.66283152305901 8.24568
H 6.31243078947968 -5.61159732373501 7.72027
H 7.52630354283109 -6.61359493064433 7.06189
H 6.19675823291251 -6.24873761824571 5.1385
H 7.56226933944432 -5.18714258233226 4.95049
H 4.91139911682299 -4.29434557110043 6.20169
H 5.34788361776022 -3.82479772688734 4.44484
H 6.16713846278153 -8.26469406879160 3.26314
H 7.01448208976891 -7.98868119923168 1.66942
H 8.35942587416560 -8.03592948681494 4.36368
H 8.13464757382615 -9.51419426995672 3.44287
H 10.00402866820404 -7.07663931783864 2.84283
H 10.47528085146464 -8.74120460487411 3.1601
H 9.36440405278673 -9.52156152179143 0.958946
H 8.90726324536297 -7.88109105652486 0.627365
H 11.61624855467771 -7.44851045096659 1.28369
H 11.66133034373688 -9.04707950495622 0.45385
H 10.14576082547526 -6.70652005522520 -0.555067
H 11.91442355062974 -7.21025898340499 -0.990096
H 10.99522274164227 -9.44451163826534 -1.83553
H 9.40893489947290 -8.77101616954078 -1.64076
H 11.20056002250670 -7.05294814853458 -3.17654
H 10.89663465187061 -8.52927335201572 -3.93685
H 8.79718950134293 -7.53434114837908 -4.71955
H 8.27419909209239 -7.32139180014074 -3.17899
H 9.58600420274943 -5.11432656542127 -3.09891
H 10.29065878711071 -5.44542087310659 -4.60987
H 7.92459704778539 -5.38582613896406 -5.579
H 7.20764882398705 -4.82627912338389 -3.99449
H 7.42039488886561 -2.98542181124212 -5.41195
H 8.75374433189458 -2.81684346518473 -4.18378
H 7.15681036267395 -3.47009181757176 3.17097
H 7.66599243832398 -1.67441973541446 1.73694
H 7.76749758547170 1.27269104119059 4.65291
H 6.85654420522283 -0.37582692293294 6.27502
H 9.55983368946239 -2.13923449964718 -8.4069
H 10.38825532893386 0.19555458043213 -8.86344
H 10.00135782957246 0.96380091244257 -4.69733
H 9.52034335671714 -1.15510125295544 -4.25209
H 8.37471093629214 0.54638388573048 1.09216
H 10.48275619035462 2.40116863728991 -8.24408
H 12.53240148469161 -0.01668851195564 -4.77297
H 11.78641921116822 -2.07138838210602 -5.67761
H 15.20221605546331 -4.07287223204012 -4.39722
H 15.90839899506885 -1.84145550159508 -3.17857
H 15.16758103838095 -3.95695085002263 -7.49624
H 14.69612303197233 -3.93927867048317 -9.15709
H 13.15367141375855 -2.12062657611884 -8.891
H 13.39256602836258 -2.34916862239512 -7.0873
H 15.47502177611918 -1.47306718516998 -7.06587
H 15.95290961539141 -1.89568340729169 -8.64164
H 15.80802731831234 0.70669608446850 -8.77988
H 14.29564551295561 -0.00947757021334 -9.37797
H 13.15975839424634 0.39597482594470 -7.27366
H 14.69554907852452 0.57876508633045 -6.38549
H 14.96483138498637 2.77002657491713 -8.00058
H 13.50998746621252 2.32387547866735 -8.77321
H 12.40626678807406 2.71123928753005 -6.23199
H 13.94232648004148 3.29384783395533 -5.77014
H 13.80246638143564 5.20716966702803 -7.39711
H 12.57612775730133 4.40976041609802 -8.31531
H 12.00317928126664 5.26456515894894 -5.25235
H 11.85276784204534 6.38007744254201 -6.53221
H 10.27923332151107 4.71753981378809 -7.79502
H 9.57778911601926 5.15532343168946 -6.28949
H 2.24920784499227 0.78400399172538 -6.80607
H 3.65272074051590 1.02916476118926 -5.77209
H 2.05244143179155 0.00809855559014 -4.28754
H 0.96770311506456 1.19779363834352 -4.66343
H 3.58671645019240 1.84914712437797 -3.38
H 2.37119756674461 2.98951814172211 -3.78263
H 0.89939829612128 1.35086563025985 -2.14139
H 2.37562004372571 0.54056049918097 -1.95872
H 1.57965403617855 3.35070039608214 -0.998612
H 1.95902394434577 2.00752844101334 -0.0133827
H 3.96554570641790 3.62549977261176 -1.6327
H 4.24493714605402 1.97425309393995 -1.12951
H 3.62689169410768 4.40807796004892 0.545333
H 3.74049318209006 2.85707325064179 1.29411
H 6.21869392869707 3.06856980646193 0.0121115
H 5.82955840043250 4.61077169636564 -0.262411
H 5.42950067278533 4.88547960660360 2.39995
H 6.01050375255302 3.29952430601125 2.5509
H 7.72766644349533 5.25025097303673 1.1353
H 7.85462570603905 5.02837888943298 2.76119
H 9.43482843473141 3.46973948136396 2.10516
H 8.63921711305756 2.90388831685265 0.643369
H 6.72917999769757 5.38780165098747 -3.00901
H 4.17022242070584 4.93261980566307 -3.69655
H 5.50259419635962 2.26601803094964 -6.70976
H 7.73804149870159 2.39202636625102 -5.95332
H 3.12645662911663 2.94673412304008 -7.40994
H 1.61167514086799 3.18706952863766 -6.74962
H 11.66048619437016 -3.54394619013986 -6.98378
H 11.46738266574800 -5.15522166406828 -6.64715
H 13.54342583203369 -5.88846870822651 -7.81419
H 12.64937351301860 -4.97862457059991 -8.95123
C 7.93856331575115 0.04324368600449 -2.39134
C 6.45116746086427 -0.28294615024962 -2.5162
C 6.16049653583122 -1.44207382591109 -1.50987
C 7.56562556239282 -1.77674157408421 -1.02332
C 8.53340907711020 -0.70445564062328 -1.32741
C 8.06862207971320 -3.02244160330954 -0.620711
C 7.17183615941971 -4.16449199526742 -0.0542164
C 7.54293197481288 -4.82709533292342 1.10095
S 9.06538016334366 -4.37213509124020 1.91776
C 10.05925102041645 -4.00834908001018 0.451955
C 9.48091394843128 -3.34080066241910 -0.614677
C 11.42591569675869 -4.45230591730293 0.558844
C 12.17938702859591 -4.23917478708869 -0.596167
C 11.57776410891381 -3.60210504513825 -1.68111
C 10.25602026554350 -3.16325181317826 -1.71381
C 6.04141327242222 -4.58184114369045 -0.685625
C 5.30587810886781 -5.66132647471291 -0.259917
C 5.57958797374019 -6.30549534005242 0.901739
C 6.76941281563802 -5.84386735338264 1.59552
C 9.78830354819757 -0.28268470920829 -0.718444
C 10.49464694716499 0.73513263064713 -1.42189
C 9.91867008990312 1.46502536535061 -2.49817
C 8.58091409235032 1.15934286748228 -2.87007
C 10.36969157643265 -0.83185301482342 0.497402
O 11.79220756316317 0.90502230223207 -0.761987
O 10.71494455237812 2.45722374060353 -3.04977
C 5.32443976102962 -1.09148843686775 -0.233215
O 7.05939469399685 -6.44457490355760 2.86766
O 11.90202703537651 -5.19697413204295 1.71087
H 6.24731639017955 -0.51816552573679 -3.60226
H 5.90374968458979 0.69660172893662 -2.31613
H 5.72747718243817 -2.29474451964698 -2.07616
H 13.19107814670088 -4.57060146157192 -0.562863
H 12.20269851291426 -3.43267558591016 -2.48475
H 9.82947342485268 -2.64404116163142 -2.59189
H 5.73843474271304 -4.08069855850229 -1.55302
H 4.48661214005218 -5.97473807877626 -0.846785
H 5.06658993272026 -7.18540661841222 1.31449
H 8.03120878494236 1.70742055038793 -3.62597
H 11.27903307719088 -1.37789811937892 0.371039
H 10.62258063207161 -0.04833660290513 1.18159
H 9.67663999434354 -1.49963992981631 1.02642
H 5.24938939147505 -1.80514310783877 0.515985
H 4.26229012186362 -0.86232088720888 -0.596986
H 5.51100410674574 -0.14460366308996 0.184218
H 10.00785122694953 2.96401446005282 -5.37172
