# Supplementary material for: A light-fuelled nanoratchet shifts a coupled chemical equilibrium
Source: Nat Nanotechnol. 2021 Dec 16;17(2):159–65. doi: 10.1038/s41565-021-01021-z (PMC8956507; doi:10.1038/s41565-021-01021-z)
Supplement: Supplementary file 3 — Supplementary Data Set 2. Gaussian output and xyz files for computed structures. [file 41565_2021_1021_MOESM3_ESM.zip › +1-protonated-sampled-sturctures/SRR/1-H-opt_247.xyz]

260   0
energy: -42.761843630229 gnorm: -0.494497
C 11.93457456434095 -1.64425464435719 -4.0157
C 13.09054203640249 -1.48527464253964 -3.09832
C 12.43486128262458 -1.17618434769377 -5.46323
O 13.05287113978142 0.06799352888410 -5.47301
C 8.24483115890958 -1.61831976227435 -6.77409
C 7.10791242547923 -0.70595607803914 -6.06845
O 7.52140194649946 0.64259319818551 -5.75033
C 8.63070277266966 -0.94330063204243 -8.07406
C 12.90157488594845 -2.84329713777491 2.25916
C 12.64791729280575 -1.64619454110901 3.14533
C 12.91274549671148 -1.86386249399683 4.61864
C 12.00129103751240 -1.18275746411124 5.65083
C 10.41895248535829 -1.64684893431382 5.5723
C 9.43901429705978 -0.64018567862950 6.21005
C 7.94129813271540 -1.12219016969289 6.19143
C 6.94431232350764 -0.16813488284601 6.80205
C 5.54607970097082 -0.67594946190683 6.62527
C 4.83645971617460 -0.24031158941405 5.25632
C 5.30906527283187 -1.08489430579017 4.0922
C 4.63736455665172 -0.75651919772580 2.76057
O 5.57787641498247 -0.61153803804499 1.65364
C 7.44327518805393 -5.06373238453395 6.16871
C 8.84552566667889 -5.36985253828053 6.71935
C 9.69374605946060 -5.84630806611225 5.58248
C 9.44204074667742 -7.24257308935271 5.00996
C 10.34162035400675 -7.56510572077449 3.8355
C 9.64500959794743 -7.42020888844813 2.43841
C 8.94563090941930 -8.59080841513421 1.78868
C 8.13025990721137 -8.16938658716165 0.564924
C 7.89115360438971 -9.33392166371293 -0.430645
C 6.64307614502776 -9.19292403647520 -1.31236
C 6.74450147951275 -8.08147055999584 -2.33467
C 7.80228940507555 -8.28957163905378 -3.31683
O 9.02772614869929 -7.57912337426088 -2.88916
C 6.64907014037165 0.18317886062199 1.94401
C 9.84699297393962 -6.94828876640182 -3.83822
C 7.95165881502378 -0.27611221414998 1.70226
C 9.03027917582508 0.52896450733183 2.01559
C 8.93821096790494 1.85575367693596 2.46931
C 7.66056605304049 2.32044001017601 2.55677
C 6.54177780914630 1.59701748089105 2.20165
C 11.26805002684083 -7.12324862189306 -3.82878
C 12.05332829925797 -6.26706693880429 -4.53732
C 11.50792576972082 -5.35380178409135 -5.45821
C 10.14094449142982 -5.23653487099520 -5.56298
C 9.32297508861296 -5.97652052503412 -4.79629
C 10.18401038676454 2.58392981081453 2.79476
N 11.27943908791269 1.96862310397181 2.79451
C 12.31442962137049 -4.74912619373384 -6.43811
N 11.93348953041955 -3.74745024720430 -7.24986
C 12.17962517882676 1.19606434138734 -5.65773
C 7.01202900786525 1.28188907605443 -4.57465
C 10.76319557269799 1.13061516292420 -5.71352
C 9.96825660545247 2.26907840670706 -5.83853
C 10.51277780793871 3.52392884740070 -5.95802
C 11.87593405792239 3.55299200492232 -6.10979
C 12.73703822433032 2.40199979521106 -5.97212
O 9.68176771737228 4.62092300389065 -5.66888
C 9.90506012463417 4.58475420103316 -8.9007
C 9.46901902439292 4.66732520841212 -10.3744
C 10.48068557673430 4.08515566582672 -11.324
C 10.87804811982863 2.65669190442524 -10.9605
C 12.13884269699819 2.59284091668473 -10.0986
C 12.52749821825788 1.27119787026447 -9.45815
C 12.59381298147753 0.04814830145813 -10.4351
C 13.11204303488379 -1.24585548232702 -9.91306
C 12.16042472923193 -1.81311648768664 -8.82581
C 12.65290473658403 -3.08736950438733 -8.26374
C 5.88836754780169 5.53559127000208 -0.490335
C 7.16038760937088 5.83330550754987 -1.41491
C 8.31644407263442 4.85380959638483 -1.37228
C 9.06386990242318 4.75531807755313 -2.7426
C 10.47248937605978 4.02266399978378 -2.57681
C 10.45096224487533 2.55121866836465 -2.26422
C 11.87794965081271 1.91868110799291 -2.37655
C 12.86532629985549 2.42476263813776 -1.35295
C 12.45627668103957 1.98591688647154 0.0661179
C 12.67554015166009 3.06063717538499 1.21732
C 12.58663236468356 2.52816368550148 2.59099
C 6.68811279394326 2.63138103533921 -4.5833
C 6.23326837344048 3.18958206444153 -3.43872
C 6.28812143991583 2.43272543049672 -2.27127
C 6.61251086720578 1.08022071768505 -2.23057
C 6.95664589638206 0.53585372287645 -3.4143
O 6.10383884363322 3.12477309187898 -1.0307
C 5.19269270335923 4.29073820191401 -1.03764
C 9.66531902992992 5.71191227282881 -6.61855
C 8.99644094163999 5.31029167110083 -7.91948
H 11.74732139013034 -2.67035211903990 -4.08317
H 13.45401694577557 -0.42388557513670 -3.01001
H 12.90932217137718 -1.86158289847739 -2.08563
H 13.99660483566013 -2.04932515894061 -3.43362
H 11.63990188659423 -1.23936297885535 -6.19022
H 13.21767260372751 -1.91651121190357 -5.59526
H 7.84343250860069 -2.61415843068822 -6.99426
H 6.71676283418287 -1.18122870906018 -5.24472
H 6.16740662283065 -0.74523326269484 -6.72996
H 9.40862873411765 -0.17930976956322 -8.03657
H 8.99326316735580 -1.68479774700217 -8.79534
H 7.76829487226237 -0.56355775202738 -8.63509
H 14.00677753612902 -3.14138280063670 2.40242
H 12.84269200006843 -2.57365712650896 1.22852
H 11.61378912840082 -1.42279920231411 3.02524
H 13.10043305858639 -0.69713721603788 2.75874
H 13.99344900243551 -1.48578188243250 4.94204
H 12.92681077780557 -2.90497563208449 4.91665
H 12.12006064558539 -0.12092693078652 5.26069
H 12.39610386207976 -1.29303037948783 6.6206
H 10.27377557465113 -2.64726882526427 6.15751
H 10.19687241419674 -1.89801382459330 4.51812
H 9.48863234627248 0.36819766463202 5.89952
H 9.74622416303175 -0.61212282238923 7.28603
H 7.69355392780950 -2.09686334511555 6.70597
H 7.66841843022468 -1.23804336794766 5.148
H 6.97078947360639 0.83729479373774 6.34377
H 7.20379609326919 -0.04835917529787 7.94242
H 4.96413875482779 -0.21402194809236 7.48326
H 5.47870675124487 -1.75597600000853 6.71435
H 5.08169641963679 0.79202673643679 5.02246
H 3.74500016114737 -0.33191039410776 5.33039
H 5.28516534485083 -2.16940407045389 4.4433
H 6.35468881233555 -0.96181346161853 3.97628
H 4.17814005793369 0.21156024728782 2.87826
H 3.79863654351333 -1.38266377749961 2.58247
H 6.72921589571653 -4.63814478798243 6.91089
H 7.07018697583788 -6.00804720042895 5.69161
H 9.25482526746513 -4.40488083392119 7.09054
H 8.85120363146797 -6.02980814218129 7.58861
H 9.45563354556973 -5.19144731620923 4.70678
H 10.68316661686691 -5.85253463710476 5.8917
H 9.55143306388566 -7.83571192109921 5.92917
H 8.39430417545242 -7.33067375340079 4.58853
H 11.12949974440040 -6.77610495548227 3.76045
H 10.85283795397246 -8.47852088403888 3.86955
H 8.94479999173378 -6.59607582226876 2.35979
H 10.36435193151720 -7.11514528224767 1.73897
H 9.71848774186360 -9.35266053604762 1.54502
H 8.21829951155274 -9.02243160716137 2.50009
H 7.17052650033232 -7.75127179793255 0.941976
H 8.57563071779989 -7.37869450110153 -0.0420356
H 8.76847282020843 -9.54941562944310 -0.987492
H 7.63941499898473 -10.29160119917548 0.0688985
H 6.47488816509096 -10.14410566843627 -1.80428
H 5.75561610758034 -8.92707097577516 -0.598402
H 5.79645628971635 -7.90929191597100 -2.89779
H 6.88369506875639 -7.07607670619997 -1.84011
H 7.98647059225600 -9.34402015967489 -3.58793
H 7.53722979252378 -7.80013089806687 -4.22815
H 8.11250359332403 -1.31662753759862 1.37495
H 10.04343548825367 0.25421239441982 1.81053
H 7.63174518737071 3.34670365469071 2.88707
H 5.48354419802762 1.96895891392656 2.15849
H 11.68430103331127 -7.86939173724940 -3.18424
H 13.16987031119370 -6.38770087906509 -4.51258
H 9.70777656018280 -4.78667726912997 -6.43967
H 8.25045492739250 -6.15378848465529 -5.00445
H 10.16307614582948 3.63037188852489 2.64429
H 13.37108266351149 -5.07293504747985 -6.51708
H 10.21484585464716 0.24154168653882 -5.44317
H 8.90829785970443 2.21014826281343 -5.91717
H 12.29122259252668 4.54014089439992 -6.20465
H 13.79419948598267 2.51051890024533 -6.11939
H 10.92923176596711 4.98722682280156 -8.74808
H 10.02256535560888 3.56393492812422 -8.53617
H 8.51422971703865 4.05127900999774 -10.5717
H 9.25999420343940 5.67681702447798 -10.6908
H 10.07099565403237 4.15297655979688 -12.3483
H 11.33731578386677 4.81227611911406 -11.3527
H 10.02836881983830 2.20537016650042 -10.3262
H 10.96576030626664 2.05040546306694 -11.8473
H 12.93436902109442 2.87268444599565 -10.8112
H 12.17728673803569 3.36216077973478 -9.38567
H 13.54495153007275 1.50643583408303 -9.0323
H 11.90944588976095 1.03804873774864 -8.54189
H 11.56111370594272 -0.10177380435382 -10.7442
H 13.18153028762699 0.30835122979045 -11.364
H 13.19386697564273 -1.96592178014672 -10.7205
H 14.13663497057978 -1.13543312672273 -9.50402
H 12.08758749257735 -1.09673900099549 -7.9863
H 11.16613312589252 -1.98486894344400 -9.31569
H 13.68993571803091 -2.92303935910325 -7.901
H 12.64816505519111 -3.88471533198623 -9.09801
H 5.14683504007619 6.35841502985193 -0.48401
H 6.26140058644978 5.24041449968605 0.482583
H 7.38184753052160 6.87687296896571 -1.19548
H 6.81063669276419 5.87082366095600 -2.45169
H 9.05334203065384 5.13730545965718 -0.578369
H 7.95086675882468 3.86732231811495 -1.09637
H 8.46044302760020 4.23939320638613 -3.52448
H 9.18118880343209 5.79753033175908 -3.07417
H 11.05641972366811 4.14395265248576 -3.48921
H 11.12967083593479 4.54567136299473 -1.91227
H 9.77025301455530 2.21504461035491 -3.06073
H 9.99412770618092 2.42634265777695 -1.31521
H 11.79938972320177 0.82808008554858 -2.23793
H 12.16710565574108 2.18990588807719 -3.44184
H 13.73806036159711 1.92223506654212 -1.60508
H 12.97743866324971 3.56531842776973 -1.4985
H 11.42809778940549 1.81915385655600 0.066689
H 12.92552610203201 0.97564279032453 0.420095
H 13.66934538185260 3.49140670349751 1.04192
H 12.03560791993406 3.95752556327346 1.19503
H 12.70615499100707 3.34961281335019 3.3188
H 13.24331276144183 1.71818827733754 2.83574
H 6.67259475926999 3.21855534306134 -5.55028
H 5.95041149207056 4.22987289467337 -3.47769
H 6.71265080147434 0.52634347301628 -1.27828
H 7.35668538861092 -0.42326607143622 -3.50637
H 4.32980875078825 4.13212979662360 -0.465703
H 4.89652064417602 4.46745077988538 -2.03319
H 10.77164660298651 5.98811378693894 -6.63138
H 9.02362429401267 6.54104080862776 -6.23307
H 8.01083279504000 4.84671761474114 -7.64574
H 8.71880657909588 6.30094261911331 -8.35887
C 7.42707548511518 -3.52697702478464 -3.36773
C 6.05824205382260 -4.02002561885786 -3.13574
C 5.96683682170171 -4.13624593105202 -1.51283
C 7.43080987719648 -3.99981782146352 -1.00507
C 8.14287421259229 -3.38149619326898 -2.1589
C 8.03419980210661 -4.56871321846230 0.144155
C 7.25951770267197 -4.88553456328964 1.46945
C 7.72513183205780 -4.42076076564804 2.68369
S 9.32276122678005 -3.65827480514147 2.69789
C 10.12195742837358 -4.42905188464436 1.24981
C 9.41008767882365 -4.86326862713622 0.166569
C 11.52286470528220 -4.60541710256359 1.35176
C 12.24255599484177 -5.23621260279157 0.318616
C 11.51304882836300 -5.59332038130182 -0.78001
C 10.10525396629530 -5.51957618213068 -0.815372
C 6.04282795179852 -5.59660391698446 1.36059
C 5.36674916910628 -5.79708834978859 2.58556
C 5.77379315558637 -5.27653461946902 3.81863
C 7.01281453932466 -4.59114028771926 3.8948
C 9.29384051548772 -2.57370737782185 -2.24337
C 9.72287078978655 -1.93840234551689 -3.47971
C 9.00177789102744 -2.25589523233094 -4.66889
C 7.84599872573307 -3.04077441374752 -4.62539
C 10.08291751468469 -2.15054533607457 -1.00726
O 10.80515923438048 -1.00147759459412 -3.47261
O 9.36520635430100 -1.72523188832157 -5.84235
C 5.08539379128163 -3.01710917685416 -0.807885
O 7.54549812061015 -4.14029496203579 5.14205
O 12.21443735324195 -4.05870265325286 2.44908
H 6.03577396124273 -5.00651753979040 -3.61901
H 5.23084171487092 -3.51595626837372 -3.55712
H 5.64463432225610 -5.16343380597713 -1.2172
H 13.36138011329107 -5.18259532891251 0.308005
H 12.04951242221746 -6.18446695939180 -1.50724
H 9.58593948651861 -6.02469307538356 -1.59711
H 5.68282089131472 -5.99287049217230 0.414383
H 4.41969851290389 -6.28556745960383 2.54413
H 5.15928071402981 -5.21593424067043 4.5848
H 7.12527073788624 -3.11246424217770 -5.45304
H 10.93517075139816 -2.86615244478848 -0.671529
H 10.58021315972747 -1.26639086883793 -1.38265
H 9.49226351607373 -1.93663479117397 -0.152917
H 4.74218135664467 -3.32385428765386 0.188414
H 4.21929446185300 -2.87933187858649 -1.44781
H 5.73463548718182 -2.11755480830014 -0.861873
H 10.98238199964772 -3.29654799637355 -7.24506
