# Supplementary material for: A light-fuelled nanoratchet shifts a coupled chemical equilibrium
Source: Nat Nanotechnol. 2021 Dec 16;17(2):159–65. doi: 10.1038/s41565-021-01021-z (PMC8956507; doi:10.1038/s41565-021-01021-z)
Supplement: Supplementary file 3 — Supplementary Data Set 2. Gaussian output and xyz files for computed structures. [file 41565_2021_1021_MOESM3_ESM.zip › +1-protonated-sampled-sturctures/SRR/1-H-opt_248.xyz]

260   0
energy: -42.798865481263 gnorm: -0.470448
C 12.10040508937186 0.62231620198717 -2.15716
C 13.02086905703549 0.45186394056599 -0.89359
C 13.02333031082424 1.34150966449227 -3.20575
O 14.23873057059048 0.69615790469076 -3.63365
C 9.05949990992323 3.83838650193465 -3.69054
C 7.89373543736763 3.87988683018724 -2.73191
O 6.71744129263246 3.51581623624062 -3.46399
C 10.24777589459902 4.36252920185189 -3.03272
C 13.31158171768920 -4.17555557415727 1.72245
C 13.17151267516271 -2.62872702127520 2.02227
C 11.97628368483598 -2.35024597361835 2.92695
C 11.43639953964278 -0.95234744292175 2.75441
C 10.02458787107162 -0.69141798468137 3.34542
C 9.71455306676867 -1.19346842197527 4.78871
C 8.32542976464381 -1.74001157439390 5.07361
C 7.85186257655213 -2.77715274478019 4.08203
C 6.52622586461144 -3.48603546026453 4.41264
C 6.13904318266494 -4.56663989245524 3.36473
C 5.84667324061444 -3.97755108536415 1.95725
C 4.88243364558006 -2.76948537820763 1.83428
O 4.99205256706803 -1.82999430811151 2.91434
C 7.56321002834949 -8.41345330317345 1.96379
C 8.58995558246360 -8.94529199512744 2.956
C 10.00413288295618 -9.45282229505924 2.38397
C 10.60994651285574 -8.35600147607592 1.49935
C 12.07038735737854 -8.70048220557915 1.08394
C 12.67337611121227 -7.62936994731265 0.157595
C 12.26816491276716 -7.78941732143418 -1.32339
C 12.43385969739383 -6.54286091763857 -2.21227
C 11.72128275880272 -6.68499190848888 -3.55745
C 10.22739921816180 -6.75090522835752 -3.3706
C 9.50630113038291 -6.74859991685847 -4.67713
C 9.76306552789104 -5.51456896050620 -5.55251
O 9.34262988638501 -4.26727063555128 -4.98915
C 5.79123975741912 -0.66457503388105 2.68678
C 9.58975479454060 -3.14847966156433 -5.79333
C 6.75981642528154 -0.53053792059255 1.63547
C 7.57400119787329 0.56269659870223 1.46912
C 7.42089435172498 1.59141233354563 2.43067
C 6.58952530401108 1.39626342850875 3.57801
C 5.72568750779143 0.34151808818529 3.60115
C 10.41230456754203 -3.08334303665780 -6.92187
C 10.71567636472273 -1.86797323915770 -7.49432
C 10.26028501536106 -0.62801627672288 -6.92521
C 9.44618322634367 -0.70895079853138 -5.74745
C 9.13381609310441 -1.94697293981924 -5.28553
C 8.24827852593643 2.76887835630318 2.4289
N 8.68369645415226 3.28400250013865 1.33576
C 10.71970998156515 0.61553515533107 -7.40644
N 10.47045581829767 1.86653063069164 -6.87846
C 14.14471269082128 -0.72293388969640 -3.90938
C 5.72760127215203 2.85881872302721 -2.69231
C 13.06493044163311 -1.31556886588346 -4.6385
C 13.20710483896467 -2.63505375404055 -5.02479
C 14.21327530529072 -3.54447524587482 -4.59671
C 15.15454428729012 -2.98330968382039 -3.78185
C 15.12482530143303 -1.61239911043993 -3.43857
O 14.19929654994508 -4.88518394693004 -5.0229
C 16.07716294050180 -3.38911428770688 -7.283
C 15.03574271543045 -2.40238053083342 -7.94387
C 15.58854472021216 -1.04769249275533 -8.35578
C 15.75853015960331 -0.19748068348953 -7.10455
C 16.13578893403340 1.21800423118890 -7.47081
C 15.01902127626501 1.95845694738663 -8.27222
C 13.86602578383344 2.40982143059590 -7.3482
C 13.00096318107510 3.42291550668054 -8.09547
C 11.82130644658443 3.92788097957880 -7.28439
C 10.46990160866531 3.13099566377100 -7.53358
C 1.78181760548413 -0.25475699893848 1.27404
C 0.67673929450120 0.79887623137489 1.49065
C 1.26437355917557 2.19463735927879 1.59237
C 2.12479261782282 2.50932644226152 2.86564
C 2.83798998679818 3.91054167552602 3.01275
C 4.00344980481839 4.04933721439252 1.99089
C 5.16037016180926 4.89822410024545 2.5018
C 6.34879471072606 4.99333968881698 1.49116
C 7.56720090436235 5.74287648146742 1.88836
C 8.82552615135062 5.60129978673157 0.952939
C 9.52994205086940 4.31959610759551 1.13838
C 5.90897889336664 2.29507885059957 -1.43817
C 4.89346642533133 1.50878360625784 -0.953107
C 3.63775426628041 1.45921443402528 -1.47412
C 3.41672689863405 2.17344012457704 -2.63487
C 4.44215789075202 2.93083783847970 -3.21994
O 2.57210264075480 0.73048646362700 -0.929176
C 2.90339012276802 0.22500993581769 0.383248
C 14.07278213868985 -5.02085227242774 -6.4566
C 15.49401197918852 -4.91477462661052 -7.15106
H 11.86735132383895 -0.32974947391477 -2.60714
H 12.62149030454108 -0.12659839598462 -0.0513329
H 13.83962100586900 -0.13173597109421 -1.23138
H 13.44965605256430 1.41754647330615 -0.542349
H 13.31970870790905 2.28629955715350 -2.83691
H 12.37759846834794 1.40029654218500 -4.0967
H 8.76116279991755 4.48929163588025 -4.61658
H 7.69595089024442 4.91302452969506 -2.40224
H 8.06457724118222 3.26722455966747 -1.82994
H 11.14980772727300 3.96517507995377 -3.5232
H 10.24397066091102 5.47871532200378 -2.92842
H 10.35132867535363 3.97803361142116 -2.03902
H 13.59489298447141 -4.69021664680431 2.67953
H 14.17804600673601 -4.38749962348199 1.03486
H 13.13868476359778 -2.08875643774893 1.17043
H 14.04153393676697 -2.33502616941905 2.59568
H 12.25715473551466 -2.70243137978534 3.92393
H 11.14201537402164 -3.06350980080727 2.62995
H 11.39095313092864 -0.61871217879436 1.72451
H 12.12098952395607 -0.26558509976224 3.14738
H 9.20311679360428 -1.22660066890777 2.79472
H 9.83471508388699 0.38981922430418 3.29399
H 10.07998187330020 -0.53607469801215 5.58281
H 10.36148710740651 -2.02138721039212 5.08351
H 7.55583712501862 -0.96350021358885 5.02319
H 8.26711910955941 -2.19998750267747 6.08466
H 8.78237092563784 -3.42084115373133 3.9428
H 7.70092732824786 -2.23734917852472 3.06659
H 5.72594414183664 -2.76234046754646 4.43043
H 6.72449332055229 -3.90768807624973 5.37685
H 5.23243186281708 -5.12883078980509 3.65903
H 6.91593317154161 -5.31488109565509 3.31809
H 5.52914365627003 -4.77712508377793 1.33362
H 6.81656503884932 -3.73616992765538 1.46429
H 3.80810760569112 -3.06808927000919 1.82713
H 4.96841459434225 -2.27009861477890 0.918499
H 6.64222707796617 -8.33322672329928 2.52718
H 7.50735176759363 -9.11393186535868 1.12438
H 8.93279174343941 -8.22197312667358 3.73381
H 8.08151532643476 -9.73841769974021 3.47105
H 10.59604066255817 -9.82639863658922 3.2243
H 9.73686033971892 -10.28087239709229 1.71708
H 9.94334407105328 -8.13825437852449 0.610285
H 10.65313662017548 -7.44873571439980 2.01015
H 12.60501888727560 -8.70621430521247 2.0151
H 12.15529846038147 -9.75319024905929 0.772925
H 12.42075210706721 -6.57841567750374 0.496573
H 13.72451998471002 -7.75815428051398 0.298915
H 12.75592988809279 -8.72422802862959 -1.69923
H 11.26313511140490 -8.11307748212875 -1.24043
H 12.18412054236626 -5.66942980129217 -1.65549
H 13.52640435144297 -6.25580075804786 -2.48726
H 12.18410147754740 -5.94512116827323 -4.18435
H 12.10533152105795 -7.65903440647800 -3.92739
H 9.87621131173979 -7.59470361013928 -2.87248
H 9.90302826119101 -5.90515834565952 -2.74768
H 9.67767000782520 -7.69081317903898 -5.19001
H 8.46702862921611 -6.82553409965008 -4.53748
H 10.85312843611471 -5.50418673768044 -5.82107
H 9.20964759561017 -5.50533901342538 -6.49016
H 6.82207810523454 -1.31112356122767 0.824683
H 8.21487861290811 0.73759668807786 0.607784
H 6.51853442797855 2.24491173929917 4.34881
H 4.90190761598709 0.28016445215139 4.34804
H 10.88050822079156 -3.93951398473005 -7.42296
H 11.21864153653690 -1.75763509838167 -8.43125
H 9.00723873179455 0.13521102866712 -5.2611
H 8.39861337740212 -2.04080822268561 -4.48181
H 8.38378739341369 3.32559457590768 3.32479
H 11.20909761467154 0.51653161361741 -8.30591
H 12.28034784143420 -0.76336766993127 -5.07983
H 12.46295309654103 -3.07395942179543 -5.64046
H 15.97114636419971 -3.55273686165369 -3.58707
H 15.89213917267625 -1.23029783029598 -2.75471
H 16.45076079683827 -3.00920062195321 -6.3162
H 16.97467700027838 -3.38525706866435 -7.87995
H 14.68890980144302 -2.88906178551805 -8.85335
H 14.17997998236684 -2.51429500717498 -7.31146
H 16.55309781392361 -1.21450716558283 -8.91305
H 14.84692074364814 -0.55546769961269 -9.06314
H 14.88501502497175 -0.21397115905741 -6.4747
H 16.48832374670074 -0.73728043173086 -6.47563
H 16.35015361524829 1.79834138185868 -6.56255
H 17.07770030901702 1.27055098157454 -8.06532
H 15.39567770259333 2.87348282158032 -8.72875
H 14.70442378225651 1.30345089916693 -9.01753
H 13.18843952382213 1.59858171493819 -7.09991
H 14.21308093729091 2.78931873825374 -6.41358
H 13.64963452367245 4.33532916920887 -8.30715
H 12.72973924775116 2.99541445363246 -9.06543
H 11.97475230898341 3.75013931252798 -6.25288
H 11.66785010808912 4.99481844408185 -7.44799
H 10.24241615390055 2.97607498152353 -8.60308
H 9.57245724921323 3.67705962814862 -7.22078
H 1.35531731672455 -1.21179132289457 0.870178
H 2.17589409927024 -0.58805132711046 2.28789
H -0.06072558327474 0.57032924708037 2.28904
H 0.03554465803534 0.77975917497776 0.612782
H 1.88298285295956 2.48296906193196 0.750931
H 0.51547800390434 2.94153655694972 1.6443
H 1.59719871193365 2.33281545253523 3.77697
H 2.96364146307293 1.81810244080182 2.88168
H 2.09078353096445 4.66040409680298 2.7466
H 2.92996584997293 4.23499216791347 4.01928
H 3.56787838508809 4.22148398678377 0.970963
H 4.46750012214084 3.07311567756022 2.04282
H 4.77290559358590 5.87527799747361 2.73875
H 5.44203956102704 4.59603287012223 3.58167
H 6.59644196570975 3.92283211162023 1.25119
H 6.10997885617011 5.39296342348606 0.470104
H 7.34325291390575 6.78085348829442 2.14528
H 7.82307395192510 5.35076868847820 2.85853
H 8.45134499411250 5.89992684966445 -0.0693841
H 9.50055012379749 6.44666122151035 1.0932
H 10.14263363645688 4.45492414963005 2.06387
H 10.28779096663112 3.97094660065912 0.47397
H 6.86772691420514 2.07287019752195 -0.917369
H 5.03002384387269 0.81594196138184 -0.126816
H 2.48333603949886 2.20794212393427 -3.13302
H 4.30912936926184 3.40306242404270 -4.20258
H 3.29015124871293 1.19256343338164 0.799311
H 3.70635020954499 -0.55544113852860 0.263447
H 13.34752017855845 -4.18915234687072 -6.80358
H 13.62930701417941 -5.99481341597327 -6.72736
H 16.18702116123722 -5.63663510161280 -6.68646
H 15.36224620337617 -5.28759283543343 -8.21385
C 7.30546013605544 -0.31927867437357 -3.23808
C 6.07388319718684 -1.11548445855048 -3.61634
C 6.20823274714119 -2.38013547429083 -2.78808
C 7.61042426346360 -2.37357472754687 -2.07635
C 8.04616802006307 -1.04567138306535 -2.29711
C 8.29672694410713 -3.44412513170161 -1.58011
C 7.60221671375849 -4.76800319343305 -1.28552
C 7.89562874567441 -5.37594426487218 -0.0338741
S 9.16890298680291 -4.70594757810522 0.975017
C 10.23194725114536 -3.98335835435129 -0.323398
C 9.74406016983438 -3.43207939197503 -1.46221
C 11.61812385672494 -3.94595979851487 0.00870544
C 12.40574270902917 -3.32587368399583 -0.946257
C 11.92779750386441 -2.83262007359710 -2.12687
C 10.61276472269096 -2.91875637446124 -2.39484
C 6.84011603112902 -5.50954233966481 -2.14418
C 6.25535552159992 -6.71968712133643 -1.85114
C 6.50246030329507 -7.23833228870181 -0.601586
C 7.39529300148790 -6.66201230802708 0.247733
C 9.22955321969857 -0.38447715677619 -1.75204
C 9.77793263776733 0.74052555513265 -2.43097
C 9.00287568481517 1.40256117808554 -3.43465
C 7.76564446449553 0.83918217657629 -3.78101
C 9.77601578087023 -0.68903220424802 -0.463731
O 10.90185994560287 1.33770340363627 -1.82873
O 9.35280961242939 2.55593237632664 -4.23646
C 5.08275384861822 -2.45901622474640 -1.7268
O 8.01363470656472 -7.14776871595278 1.44576
O 12.06592562600111 -4.56517310777138 1.21577
H 6.07871504830120 -1.42914432178171 -4.69467
H 5.18360521675871 -0.61117301860164 -3.37662
H 6.20171119009299 -3.30802614434904 -3.39279
H 13.44906605533545 -3.32827795513883 -0.755895
H 12.67377007091075 -2.45918349019850 -2.75795
H 10.31557100164583 -2.63189058998232 -3.37305
H 6.51642342624258 -5.00737940083711 -3.0686
H 5.54689938612717 -7.25856680386770 -2.47229
H 6.31816743063746 -8.28119093188270 -0.523544
H 7.24171893146744 1.49168876389729 -4.44732
H 10.80329343040470 -1.10680711656104 -0.507504
H 9.85617093641278 0.15390354941936 0.146954
H 9.19708492346689 -1.55549458087864 -0.0191222
H 5.12240222626087 -3.42122315593699 -1.17724
H 3.99245505696962 -2.43350333576193 -2.1458
H 4.97702727535791 -1.55096997900051 -1.09771
H 9.99781766836686 1.98079805640403 -5.95952
