# Supplementary material for: A light-fuelled nanoratchet shifts a coupled chemical equilibrium
Source: Nat Nanotechnol. 2021 Dec 16;17(2):159–65. doi: 10.1038/s41565-021-01021-z (PMC8956507; doi:10.1038/s41565-021-01021-z)
Supplement: Supplementary file 3 — Supplementary Data Set 2. Gaussian output and xyz files for computed structures. [file 41565_2021_1021_MOESM3_ESM.zip › +1-protonated-sampled-sturctures/SRR/1-H-opt_249.xyz]

260   0
energy: -42.782056131205 gnorm: -0.49196
C 12.75894805061385 0.59133050914829 -2.0165
C 13.81272442153320 0.63187397395329 -0.903601
C 13.28743047376748 0.96597465211469 -3.42016
O 14.32566275689746 0.06708948077276 -3.82626
C 10.10522234900243 3.73164890339601 -3.37981
C 8.80058758786307 3.84178753440583 -2.45957
O 7.55383290069945 3.83162210033924 -3.17005
C 11.37006410631176 4.12145354244027 -2.7307
C 13.55925139258663 -3.33466679482407 2.36988
C 12.81400662498729 -2.14956714975663 3.05628
C 11.32427335761247 -2.40524476966775 3.06853
C 10.54752598082450 -1.46606485476022 3.89184
C 9.14084823733642 -1.91323762363285 4.11648
C 9.07698036150384 -3.01729583264527 5.23404
C 7.77007612077972 -3.75169326336261 5.4618
C 7.06296705372649 -4.35480542768986 4.16742
C 5.60157290408332 -4.72413106111864 4.38954
C 5.05303594886095 -5.23737779383072 2.99995
C 4.99678592273950 -4.38614982454406 1.82708
C 4.20302273918062 -3.06199132791380 2.17668
O 4.79061592146909 -2.22505252911685 3.2075
C 8.67942354219268 -8.00095510934782 2.65405
C 10.05938352650406 -7.79301105798729 3.31164
C 11.18673252247314 -8.03620155956555 2.34116
C 11.25135011626405 -7.21188784288866 1.04066
C 12.35328661237955 -7.65079370722223 0.0655365
C 12.72327479208933 -6.67521077523744 -1.0474
C 11.48947538485735 -6.41682925678799 -1.94335
C 11.07700032078551 -7.57224858765107 -2.89886
C 9.71562289601454 -7.18066456941438 -3.51541
C 9.72787723716246 -5.83779629248738 -4.22894
C 8.49024063170717 -5.59389067352016 -5.07021
C 8.49907846108657 -4.16533548724962 -5.54788
O 9.28646296789377 -3.93027938431223 -6.71011
C 5.60153256883792 -1.23668708699267 2.71368
C 9.45745222776421 -2.66693034406994 -7.08438
C 6.16881936302150 -1.27562285244097 1.41506
C 7.01194573366365 -0.32504698212284 0.90828
C 7.38291272001946 0.76583487085995 1.7234
C 6.88938894137117 0.73800102340727 3.08155
C 6.01415771570320 -0.19832121977529 3.5435
C 9.83170965244858 -2.26271264741086 -8.34461
C 10.50245734597681 -1.10520451837717 -8.51452
C 10.59712723040731 -0.14321986181010 -7.49689
C 9.96905349151621 -0.42600844798696 -6.19885
C 9.36683512724070 -1.65254026811278 -6.0692
C 8.22273215619116 1.87457236352455 1.29526
N 8.50642485127907 2.85645686368357 2.11804
C 11.25649691675502 1.04503263888918 -7.74957
N 11.35980282545280 2.10559743362078 -6.91894
C 13.95109576242411 -1.17056358934502 -4.376
C 6.44035451633505 3.37827485954693 -2.44727
C 12.72753044451165 -1.49789557479413 -4.86081
C 12.38578797621466 -2.72751375121243 -5.42015
C 13.35915213014860 -3.73762419455935 -5.3284
C 14.59426884343176 -3.47905249143088 -4.772
C 14.90137497778179 -2.18408521779661 -4.34967
O 13.16044127690431 -5.02402159573554 -5.9325
C 13.97574905892477 -4.32005512321250 -8.6322
C 13.51207524617015 -2.91456349213006 -8.85759
C 14.67653222294018 -1.98074638141112 -9.03323
C 15.54152340667126 -1.59856124916652 -7.84395
C 16.79790828375139 -0.77354958930189 -8.00287
C 16.50819762711894 0.64819286571927 -8.49733
C 15.76754789506703 1.62579266624688 -7.55145
C 14.28068787384446 1.90518079133902 -7.92335
C 13.59430133474369 2.94471374941675 -6.93614
C 12.12476054655446 3.35926883344243 -7.15494
C 2.43107898410899 0.92087684788357 1.64868
C 0.98143068048810 1.47194317074163 1.83929
C 1.02934171898131 3.00150640623393 1.95033
C 1.81670649746526 3.42862099668699 3.19274
C 1.73944474880355 4.99343427412897 3.41052
C 2.64537863972716 5.73892185469347 2.48278
C 4.02994346384368 5.39734067661039 2.87763
C 5.12761651023443 5.37928354827850 1.80672
C 6.51942983440861 4.86926840346674 2.28786
C 7.62500275831866 4.79043137057725 1.23865
C 8.82800243088798 4.12255858652508 1.71125
C 6.44413608544256 2.22704448947166 -1.6374
C 5.29292122801597 1.84910013310235 -0.974386
C 4.11786181478139 2.56630315043859 -1.14149
C 4.08656858600034 3.72560567606958 -1.93854
C 5.22872108535329 4.08258540251525 -2.65597
O 2.94827472965531 2.34137917284194 -0.364292
C 2.73732825319765 0.98230413590417 0.16255
C 12.20235437042131 -5.06920304832430 -7.0855
C 12.82649221484692 -5.42288470910317 -8.43005
H 12.37446666506805 -0.42152959716561 -2.09744
H 13.44521837505456 -0.01787563657389 -0.0551603
H 14.71284804221320 0.21482555529821 -1.28534
H 14.07257201559784 1.63659712708303 -0.67429
H 13.72811530191133 1.95675023726411 -3.41742
H 12.45841765494867 1.06643646398033 -4.12746
H 9.94081527334592 4.32446901804667 -4.32479
H 8.74414351869241 4.80660586028446 -1.89618
H 8.80559219193947 3.09775980081163 -1.64673
H 11.24716321922988 5.13727981076444 -2.52156
H 11.63601609834855 3.54876589444380 -1.90879
H 12.20202297545757 3.91759450861325 -3.42193
H 14.06242667370091 -3.92152226928224 3.15178
H 14.29300588660524 -2.93795801814648 1.59931
H 12.97056243097079 -1.18565123896207 2.45612
H 13.19642662382684 -2.12381678531274 4.08699
H 11.19673928738152 -3.43226002381524 3.48945
H 10.98005688884630 -2.49643043544760 2.11942
H 10.56781459314823 -0.43684372945920 3.51318
H 11.01399811770785 -1.27070150727431 4.8678
H 8.61725435510264 -2.21138147325584 3.21001
H 8.50875981791210 -1.08138692344338 4.54425
H 9.49302220335784 -2.71064461054394 6.15363
H 9.69685468759601 -3.80034004117804 4.81241
H 7.03291385597578 -2.96227630391753 5.79382
H 7.89656803796876 -4.51639484206423 6.17107
H 7.47510491668915 -5.32964231234453 3.89754
H 7.10246295340042 -3.75742900302058 3.22501
H 5.05228675745380 -3.88921067124277 4.72592
H 5.48501566710028 -5.47670215289332 5.1768
H 4.03301801479663 -5.51740965951543 3.23367
H 5.57108217203043 -6.16519002200377 2.639
H 4.40897788489194 -4.95861707528279 0.919862
H 6.03163807042232 -4.17222287284723 1.51896
H 3.31552776721780 -3.47454083100130 2.58773
H 3.89285994624656 -2.44888607201473 1.34467
H 7.88934311504444 -8.43336578565571 3.28626
H 8.64339438333012 -8.67141137243072 1.74699
H 10.22183774083013 -6.74409391577224 3.43837
H 10.21780129921223 -8.37303116911259 4.25143
H 12.12785334817036 -7.88630544897085 2.79879
H 11.14302375063996 -9.08491851369396 2.04883
H 10.22507212158576 -7.33259675999728 0.536705
H 11.37539765244462 -6.14745750300640 1.24279
H 13.18280088563228 -7.88170893666013 0.712957
H 12.06596676618732 -8.64476350058699 -0.300414
H 13.19586237632425 -5.81166560967650 -0.592889
H 13.51660232012631 -7.07551366837450 -1.6582
H 10.60998159439716 -6.08089309082381 -1.42247
H 11.60964652626242 -5.51520969889058 -2.49409
H 11.74721410490175 -7.74543507756895 -3.8048
H 11.01573970548912 -8.51475497450729 -2.3464
H 9.59435055539290 -7.90787083954145 -4.27787
H 8.84769984431929 -7.39455641673337 -2.78592
H 9.80678319174701 -5.16307793439601 -3.41068
H 10.64536059372275 -5.74603596133815 -4.79848
H 8.45239301571224 -6.30522544962844 -5.85689
H 7.58843568404438 -5.85814960545197 -4.49165
H 7.48174411476698 -3.77671002578803 -5.68369
H 9.05279993409342 -3.56797845497122 -4.81288
H 5.93183870062006 -2.14535398787734 0.843744
H 7.23168981401178 -0.37075988417770 -0.15787
H 7.08045708179354 1.56286541030830 3.69596
H 5.45944186678326 0.02333955995188 4.43151
H 9.72392616561627 -2.94050837614134 -9.15908
H 11.08354116059104 -0.81947462518412 -9.41334
H 9.78866688103551 0.39906608420781 -5.48124
H 8.69396379722443 -1.69525306224803 -5.23792
H 8.61567574483263 1.79513252889509 0.307165
H 11.87181123776723 1.15952776105367 -8.59367
H 12.00833114668517 -0.71735860619101 -5.01957
H 11.47854933353904 -2.94456694044396 -5.97957
H 15.37121455354724 -4.23332318897209 -5.06789
H 15.83694563764998 -1.98166955585202 -3.81824
H 14.62723489829058 -4.42743063812136 -7.7737
H 14.53608522455357 -4.64048220434520 -9.57251
H 12.80831439661863 -2.93428957581040 -9.66008
H 12.90480667258578 -2.62071494248016 -8.0016
H 15.24195466314467 -2.51300722871755 -9.82538
H 14.31438325172556 -0.99092392171614 -9.35976
H 14.82981405675791 -1.09217178661371 -7.13874
H 15.81309504501459 -2.43777109149888 -7.16603
H 17.41505984715386 -0.64743080396177 -7.08152
H 17.43581486782447 -1.28875584537662 -8.74285
H 17.46226636525650 1.10586275522170 -8.72787
H 15.90596651911132 0.72322653052458 -9.37826
H 15.69629990553324 1.16235037305725 -6.56579
H 16.30271848116983 2.56393879976428 -7.32281
H 14.15280844467945 2.38485043491123 -8.88708
H 13.64830478150651 0.97732171431788 -7.94862
H 13.68653253263675 2.60313165132347 -5.94566
H 14.12792071394222 3.93748844362974 -7.0592
H 11.94474015098414 3.68643888181151 -8.20639
H 11.86136285613693 4.06329124223819 -6.48742
H 2.53619589545183 -0.08217908519265 2.07471
H 3.12966827273761 1.52849755738033 2.24565
H 0.47192436638370 0.96715323016644 2.74175
H 0.29247516539735 1.19662127034317 1.03678
H 1.51369556424074 3.41961149584301 1.1124
H 0.02023264423087 3.49033193943119 2.07113
H 1.46203098457040 2.95211636611585 4.07945
H 2.80379140025162 3.04746929468376 2.96513
H 0.75660543943323 5.37701892578957 3.40617
H 2.10527313510392 5.15096364104984 4.40014
H 2.52068793950383 6.86289268323083 2.38457
H 2.45022487626839 5.38432635300914 1.41605
H 4.38771834256605 6.08880195736751 3.71958
H 3.98555790418637 4.44015481599522 3.36515
H 4.75312604646281 4.78829880253662 0.969847
H 5.24172769187715 6.38877954534596 1.39705
H 6.87583005310836 5.58405582834637 3.05392
H 6.30437878940786 4.03298704764732 2.89973
H 7.16156677545599 4.09665831183715 0.508454
H 7.80233094360794 5.77278614625857 0.756281
H 9.29697879779816 4.57925476734766 2.66569
H 9.66255499057571 4.09199510373048 1.03557
H 7.36871040315214 1.63647583691022 -1.5096
H 5.34817265310687 1.34651925546464 -0.0362974
H 3.14817674549670 4.21116499758582 -2.07933
H 5.26275215660175 5.02205499725735 -3.13367
H 3.61569798323515 0.31093359351537 -0.0164095
H 1.84384366166105 0.59173634624545 -0.460021
H 11.60109241249148 -4.16949504472647 -6.98544
H 11.43652368079652 -5.83354688800921 -6.83734
H 13.22078746014214 -6.37458761380858 -8.23934
H 12.01217381128804 -5.50708773437098 -9.15952
C 7.96571092524299 -0.31686435053370 -2.96137
C 6.62022854994569 -0.96545304349416 -3.20416
C 6.76835587602994 -2.35290239215029 -2.52226
C 8.12727386745737 -2.30904149174206 -1.77593
C 8.74918109179333 -0.95936729242467 -1.99486
C 8.82759207699874 -3.34481636811824 -1.21759
C 8.16602105605743 -4.65563182243339 -0.716632
C 8.57684434461754 -5.16838278949402 0.487488
S 9.80295655625809 -4.49002900349522 1.55133
C 10.80719509559085 -3.66702887709408 0.22854
C 10.29338456348633 -3.33782629404322 -1.09291
C 12.19459465057839 -3.75639319084914 0.423917
C 12.96998086051024 -3.31302003838595 -0.629917
C 12.52067475702922 -2.89385334489406 -1.83638
C 11.16567357787047 -2.88962575379382 -2.08404
C 7.14578187395236 -5.31652874256034 -1.43942
C 6.73202995458708 -6.54531146436956 -1.03896
C 7.09719026020264 -6.97574733316042 0.217149
C 7.96808782553912 -6.31222867188538 1.00463
C 9.83986589442162 -0.29807824356334 -1.42154
C 10.37661595100245 0.84326858387246 -2.00695
C 9.68670348871759 1.35121174797755 -3.17819
C 8.42230272029322 0.78823062472484 -3.59659
C 10.43122407992962 -0.69291953413133 -0.066497
O 11.62756212320879 1.37384497697201 -1.64085
O 10.23626377414081 2.41211639955609 -3.92486
C 5.58915121340914 -2.49751378945218 -1.63717
O 8.20883535478539 -6.65039166913095 2.4355
O 12.71361422186276 -4.23813643310884 1.68261
H 6.33423834157197 -0.92782313749463 -4.29736
H 5.83519627087255 -0.31916340466459 -2.73648
H 6.81403605026697 -3.21696920040425 -3.22012
H 14.08384871920827 -3.21291085174453 -0.526036
H 13.16144008780348 -2.61030071250319 -2.5499
H 10.73778109551879 -2.71586949279125 -3.10766
H 6.94185518139528 -5.01972369943841 -2.48092
H 6.19610667313893 -7.09611444069270 -1.75467
H 6.63806487143890 -7.88444851988288 0.554482
H 7.88746949435518 1.34915896520409 -4.35699
H 9.95926143776920 -1.59799506454389 0.250162
H 11.47849879170505 -0.96017019570912 -0.201792
H 10.33128104681063 0.14615203077228 0.634422
H 5.40614195801863 -1.59140726788482 -0.987005
H 5.63276918811146 -3.27149967368879 -0.909787
H 4.63028702124880 -2.56756549998643 -2.28531
H 11.05097591168148 2.07274445491912 -5.92407
