# Supplementary material for: A light-fuelled nanoratchet shifts a coupled chemical equilibrium
Source: Nat Nanotechnol. 2021 Dec 16;17(2):159–65. doi: 10.1038/s41565-021-01021-z (PMC8956507; doi:10.1038/s41565-021-01021-z)
Supplement: Supplementary file 3 — Supplementary Data Set 2. Gaussian output and xyz files for computed structures. [file 41565_2021_1021_MOESM3_ESM.zip › +1-protonated-sampled-sturctures/SRR/1-H-opt_25.xyz]

260   0
energy: -42.785420809159 gnorm: -0.478792
C 11.95510636697399 1.51478529856063 -3.23435
C 13.07828225424329 2.35452534162437 -2.66172
C 11.96835300839259 1.41527530608062 -4.77516
O 13.25619915520678 0.96024858966221 -5.2578
C 7.97670073989122 3.88929210241820 -4.65225
C 7.91524740272889 4.39448107611648 -3.09378
O 6.67267345685746 4.80220451856072 -2.62454
C 8.46391450774326 5.09617238626202 -5.35438
C 12.83105725613767 -3.54056136052051 1.89845
C 12.15300760139947 -2.14222699839232 2.13626
C 12.50411612143903 -1.64406096379511 3.46036
C 11.65950792637262 -0.48713089593303 4.03623
C 10.27928195236581 -0.71838153918460 4.53932
C 10.19187792484768 -1.66989135209583 5.71525
C 8.75472749126807 -2.26176259977198 5.96551
C 8.19154294669483 -3.10336429431022 4.82046
C 6.74742025643479 -3.50487746284899 5.08871
C 6.06249240021853 -4.19338412219982 3.9391
C 6.05368275570468 -3.38229991802175 2.59172
C 5.25622971407311 -2.09326709408823 2.58969
O 5.97275833954351 -1.18665859527027 3.46546
C 7.23267871906088 -7.42917048273061 2.70844
C 8.13286532136205 -8.05393292464275 3.88714
C 9.56740656768284 -8.39913694965208 3.47138
C 10.41818662730625 -7.13158592610591 3.42229
C 10.94037262595720 -6.85308064189268 2.02562
C 12.08432358387416 -7.78871162587316 1.59563
C 12.59019467475712 -7.35283684108947 0.158977
C 11.68879120579933 -7.69111641207021 -0.958611
C 12.19946491951137 -7.12972063064433 -2.33647
C 11.22365992274737 -7.27259658207615 -3.43167
C 10.16298841263280 -6.27017689150367 -3.41968
C 9.09031604002309 -6.42461512600480 -4.51441
O 9.54139828065975 -6.03874913946328 -5.80107
C 6.68178640977698 -0.12869845261321 2.88989
C 9.55329767656131 -4.62355812355331 -6.03888
C 7.15305571091390 -0.13480757024051 1.50389
C 7.96415652990669 0.81046588803687 0.997766
C 8.24697946616709 1.93062474810089 1.74864
C 7.67951663827736 2.00376074024943 3.02003
C 6.93262688891615 1.05658761368979 3.66206
C 8.97522289382879 -3.63144430909285 -5.21054
C 8.96474219258146 -2.34045394835158 -5.6139
C 9.53511213408454 -1.92574461986316 -6.86224
C 10.09262753093636 -2.89611127160604 -7.68568
C 10.12599626053070 -4.23751756880303 -7.28696
C 8.88963138949012 3.07032324461487 1.20388
N 8.49946144808201 4.27203707911005 1.44203
C 9.55299730961696 -0.45731317750224 -7.07401
N 9.98990281844348 0.20444369633966 -8.16403
C 13.60451163755824 -0.44810583830916 -5.04225
C 5.87713625023923 3.71225889077635 -2.19184
C 14.81830932237188 -0.90914221281568 -4.56579
C 15.00290794898285 -2.28940461240549 -4.32596
C 14.07756656723812 -3.17667003037759 -4.86684
C 12.95914244876318 -2.71090803754604 -5.55473
C 12.69036363741816 -1.32816931102379 -5.59336
O 14.21728031965085 -4.54881754722347 -4.77988
C 16.26344443035766 -4.62449502912920 -6.73805
C 17.09338461226289 -3.77188298415186 -7.63713
C 16.47418714558449 -2.34533244169626 -7.77364
C 15.85720949240648 -1.93354518106866 -9.10176
C 14.80147508651475 -0.85305632173893 -9.10893
C 15.18395705705448 0.42433446591001 -8.39584
C 14.07149499576172 1.51206900637723 -8.45303
C 12.57056941677473 1.01649810243145 -8.16492
C 11.57396686764559 2.00953040352237 -8.81421
C 10.22911274147936 1.62597246775524 -8.22996
C 1.37357742342907 0.01984456561714 0.104273
C 1.71923269654709 0.83093869484589 1.39393
C 2.96968239084220 0.34840995703495 2.12835
C 3.55491277132506 1.38204097742177 3.04185
C 3.81024153697690 2.69577202884900 2.40322
C 4.81629054864739 3.60890558476106 3.10917
C 5.45172656654383 4.52036811389733 2.00636
C 6.34129523124977 5.65925749575895 2.5451
C 6.90343370297397 6.68233378004940 1.53905
C 7.91840278856714 6.29576555665407 0.32333
C 9.02864884623904 5.34796372721552 0.696897
C 4.78099405044437 3.22719045108790 -2.93091
C 4.01967681889117 2.14499002515318 -2.43248
C 4.34639987393407 1.48468506066931 -1.27115
C 5.41572604742429 1.92330258580301 -0.568035
C 6.11230912687390 3.10623746964169 -0.96721
O 3.54975700720285 0.42511973544721 -0.68
C 2.26214910562019 0.37708244471377 -1.11466
C 14.05701645336202 -5.30155491328215 -5.99112
C 14.89452414885647 -4.90626419015887 -7.20119
H 11.85102320375876 0.46269610990143 -2.87324
H 14.01355973166316 1.81234446273790 -2.82523
H 13.12771419062737 3.29122418764458 -3.28361
H 12.93678256135891 2.52684253518294 -1.58225
H 11.80215258200980 2.41312093514841 -5.19093
H 11.08385144822146 0.84723279587131 -5.19452
H 7.09635114544281 3.44869628772606 -5.0744
H 8.63360437481819 5.17273335460500 -2.86339
H 8.29070028860568 3.53938152271810 -2.58035
H 9.36307924362866 5.52930649638718 -4.95383
H 8.63695863320609 4.97415955484048 -6.47284
H 7.77493853577092 5.88174859620324 -5.10208
H 12.73519660410232 -3.97983989271195 2.93414
H 13.93213117616704 -3.41378956977313 1.69192
H 11.05180262764053 -2.29642413431570 1.91257
H 12.44097748076833 -1.35935277817326 1.3969
H 13.53892784024625 -1.52052120012900 3.55079
H 12.30961291899654 -2.50562757762213 4.13867
H 11.56589606929946 0.18505669712505 3.13887
H 12.24489758868307 0.05111634136337 4.70249
H 9.61439021742760 -1.11754921531520 3.7397
H 9.83645412074993 0.22183631633927 4.75038
H 10.57063297015320 -1.17319354736616 6.61455
H 10.86289006641144 -2.45809907215141 5.51101
H 8.02642619872442 -1.48400131415654 6.24423
H 8.80751339615795 -2.82555247123284 6.89948
H 8.79079675071090 -4.00793924844765 4.60107
H 8.18457910334967 -2.47786580439822 3.96375
H 6.13762493357208 -2.60524793853238 5.18827
H 6.67179262552495 -3.98032763591682 6.04372
H 5.07355800398161 -4.53025045067723 4.27494
H 6.48478058766778 -5.17393220142228 3.90042
H 5.63924786544176 -4.03639434118388 1.8117
H 7.01215911401043 -3.06151472897050 2.32245
H 4.28120537386382 -2.25815687078848 3.0114
H 5.09591781804641 -1.65749624791710 1.61021
H 6.17216252077641 -7.41978150719442 3.00594
H 7.36874749467384 -8.15361391032293 1.85633
H 8.11887842932011 -7.20382868530474 4.60953
H 7.60015745986525 -8.87714830228235 4.42391
H 10.07097925626840 -9.09472197696891 4.13199
H 9.45508616462339 -8.93542111259622 2.47814
H 9.74489725874314 -6.29016713620817 3.80784
H 11.36017660021418 -7.22998392191517 4.03152
H 10.08315937524684 -6.89507910475891 1.30077
H 11.21296815958470 -5.75241106969713 1.88389
H 12.90303686034930 -7.76737730705947 2.32076
H 11.80102192540238 -8.84779750870497 1.48097
H 12.84816212100878 -6.31940155214771 0.202208
H 13.55145507271396 -7.84693687592674 -0.0253765
H 11.59456450621852 -8.80325393477002 -0.909353
H 10.65486585313701 -7.47760382502254 -0.613145
H 12.45099061316067 -6.05679928070742 -2.22289
H 13.12755631737347 -7.64938889997099 -2.50273
H 11.73822997566569 -7.37620682029951 -4.40242
H 10.75750567036794 -8.29238921456743 -3.2031
H 9.56740033288778 -6.37466044869260 -2.46493
H 10.55080592235022 -5.24687866052535 -3.40057
H 8.85031528994707 -7.49942340431231 -4.52359
H 8.08564125809172 -5.96916728140814 -4.29571
H 7.05399335971948 -1.01468968050527 0.920719
H 8.24068038733007 0.76663348367922 -0.0092313
H 7.84420702200496 2.86376142292824 3.577
H 6.66068188445100 1.09387262871540 4.68324
H 8.55635563109246 -3.92934250955007 -4.20465
H 8.60764522553197 -1.54822433656376 -5.00728
H 10.36409211636972 -2.58931366838080 -8.7171
H 10.49603316560698 -5.13339067890541 -7.81264
H 9.50882157167277 2.88671272233670 0.367844
H 8.97200424012420 0.15953496507585 -6.30818
H 15.57407881377840 -0.31262493060345 -4.12539
H 15.79477883171863 -2.66943315598616 -3.82157
H 12.18339550743928 -3.30098035988704 -6.01664
H 11.75496550631961 -1.06577693689262 -6.0237
H 16.28324288594369 -4.01392974536633 -5.77769
H 16.71949850276837 -5.62294844262197 -6.51753
H 18.15843015131844 -3.84324138819828 -7.39421
H 17.08228571335932 -4.29642200992692 -8.62238
H 15.54785071328365 -2.32443824330891 -7.09348
H 17.07083845148594 -1.51319786039143 -7.41062
H 16.70811513854476 -1.63048478785048 -9.77714
H 15.37919143226718 -2.88785700550606 -9.49459
H 14.49130880023223 -0.59853865499734 -10.1284
H 13.91294485472617 -1.23898083223773 -8.58255
H 15.28813590610890 0.18590929933165 -7.32334
H 16.21381811073985 0.76694298224917 -8.69575
H 14.27683202845126 2.46520061967270 -7.82905
H 14.02659917059506 2.02729931770677 -9.46531
H 12.50504691690226 0.04535993216458 -8.61028
H 12.38011593416975 0.83355722665740 -7.07838
H 11.90014948406086 3.01535848988090 -8.51941
H 11.63900104008821 1.76175492906864 -9.91419
H 9.45469115927123 2.19750301709264 -8.71784
H 10.20758558585657 1.92169076543995 -7.16072
H 0.29551449352687 0.28073580544282 -0.171686
H 1.42266990675428 -1.04589974141443 0.32472
H 0.82121838110289 0.82983632870673 2.09784
H 1.89530851821585 1.86767348567277 1.03693
H 2.74977236466834 -0.61786232441957 2.63656
H 3.66479828990463 0.18746182292742 1.27811
H 2.92406764745443 1.55836788077093 3.95892
H 4.55367416737053 1.02566567401977 3.31684
H 4.10976979592042 2.52334397240514 1.39164
H 2.91520143485758 3.22660087215080 2.23609
H 5.60968155533021 3.02021275351172 3.54985
H 4.29397709563715 4.19631070169551 3.8315
H 6.00305280409685 3.83059212761781 1.37023
H 4.68101608576559 4.97196434448179 1.26804
H 5.73175257718382 6.14397551655049 3.25312
H 7.16296228825695 5.20017288378239 3.06367
H 6.07834641439983 7.14597338265877 1.03875
H 7.25403578915494 7.63674178640061 2.0007
H 7.37923255155850 5.85213547389965 -0.495218
H 8.42113283081925 7.14132565330561 -0.0103324
H 9.78898512270261 5.80057848204337 1.29055
H 9.49776982786755 5.01163872098793 -0.278933
H 4.55384564923464 3.67441507526341 -3.92725
H 3.23271807708387 1.84293009320514 -3.07912
H 5.56776043822326 1.55742971812318 0.399767
H 6.90403744219568 3.51601513212480 -0.429647
H 2.06238306804758 -0.28272698127366 -2.02769
H 2.04910720665310 1.45218675417819 -1.44427
H 12.95830000486319 -5.32494244599043 -6.29915
H 14.17582054929405 -6.39280951640294 -5.65935
H 14.92871835424346 -5.70285173229042 -8.0309
H 14.35166064442581 -4.07300614694492 -7.68511
C 7.38568004747876 -0.26772695216753 -3.51693
C 6.11329851662363 -1.04052322074910 -3.56015
C 6.35899169956852 -2.13979204798644 -2.5208
C 7.79783669114888 -2.12024708175278 -2.05216
C 8.24027831878837 -0.75140313118848 -2.49898
C 8.40463667375404 -3.19868246668413 -1.49758
C 7.66253955353401 -4.39705780944381 -0.977697
C 8.01258346005693 -4.86472390323361 0.323031
S 9.25199598322063 -4.08190904603298 1.21946
C 10.30970375909901 -3.73173071302771 -0.261836
C 9.83830109901271 -3.18237614750155 -1.41124
C 11.66531303067050 -3.87153980829826 -0.102205
C 12.46981408956786 -3.50397160601359 -1.16536
C 12.03029221135914 -3.08224671587025 -2.40327
C 10.70446806052892 -2.91220628376669 -2.57362
C 6.57617545047127 -4.99434994164446 -1.64766
C 5.72062163238788 -5.89683911303605 -0.946975
C 6.07873273926025 -6.19211729649803 0.362265
C 7.21423417150755 -5.77675899869556 1.00285
C 9.28645959707405 0.16818164666899 -2.24923
C 9.59062533912629 1.26228100834741 -3.01857
C 8.70521798370539 1.66654440541985 -4.03979
C 7.54589556142344 0.94210494022517 -4.15625
C 10.18427740848640 -0.14261677557515 -1.11076
O 10.72862687697090 2.09620723706873 -2.79034
O 8.85560084623384 2.77610428827131 -4.88736
C 5.39794733055306 -2.02230773197012 -1.32108
O 7.61260070719470 -6.07698653592959 2.35138
O 12.22024440602473 -4.46082258777881 1.07138
H 5.91196366074853 -1.54360061872100 -4.53272
H 5.22740858838553 -0.36552981541191 -3.25465
H 6.15121169372701 -3.11028753794128 -3.02216
H 13.52278979481445 -3.61551510958730 -1.04156
H 12.65040873055869 -2.80744990843008 -3.28033
H 10.23351403893137 -2.46878525742566 -3.47327
H 6.37590971977733 -4.75069863555305 -2.62358
H 4.94995248640186 -6.52889006757052 -1.43413
H 5.49852005513686 -6.92014520015264 0.958264
H 6.76471858902588 1.17454364238340 -4.85889
H 9.74685049811982 -0.87391744610538 -0.3739
H 11.13143191306261 -0.55731450014242 -1.31411
H 10.35177049367910 0.69858018986719 -0.465172
H 4.39605485868798 -2.30762401685939 -1.62721
H 5.38588253171844 -1.06552777882012 -0.941795
H 5.66146815313101 -2.76318374887436 -0.559581
H 10.29124073175607 -0.20357805076220 -9.06346
