# Supplementary material for: A light-fuelled nanoratchet shifts a coupled chemical equilibrium
Source: Nat Nanotechnol. 2021 Dec 16;17(2):159–65. doi: 10.1038/s41565-021-01021-z (PMC8956507; doi:10.1038/s41565-021-01021-z)
Supplement: Supplementary file 3 — Supplementary Data Set 2. Gaussian output and xyz files for computed structures. [file 41565_2021_1021_MOESM3_ESM.zip › +1-protonated-sampled-sturctures/SRR/1-H-opt_250.xyz]

260   0
energy: -42.774466254749 gnorm: -0.490065
C 12.81784067077139 0.63423489415102 -1.76568
C 13.94536957930168 0.16967000330510 -0.858962
C 13.31454302725347 1.50923137803359 -2.90812
O 14.25073980269479 0.81222236439916 -3.72897
C 9.99840337627239 3.98251238237023 -2.70521
C 8.48628242764621 4.31129230863175 -3.0309
O 8.15154615118724 4.00278885589992 -4.38801
C 10.17943545504339 4.24776495176160 -1.28217
C 14.03649856048610 -4.56223020145185 1.4248
C 14.63267538477782 -4.30614225843097 2.77122
C 14.76705444883794 -2.86038538221628 3.21318
C 13.42657729433079 -2.06942746556717 3.24016
C 12.58961568948957 -2.28458084766263 4.56146
C 11.24108855978476 -1.54057906101652 4.45437
C 10.50279376862230 -1.62623511515548 5.7762
C 10.29223562826864 -3.10911793351159 6.16693
C 9.40046244678407 -3.27369802021206 7.32358
C 8.96653515574945 -4.70602673421829 7.42096
C 8.22462389332913 -5.29873967713635 6.207
C 6.93487336227391 -4.49037967652275 6.08648
O 6.99898455346980 -3.03162359721826 6.38806
C 7.96022502292649 -7.46848317387269 3.58137
C 9.29487874085642 -8.05370976251060 4.04699
C 10.20034741359514 -7.89151838972125 2.79504
C 10.17501820517443 -9.02783722569570 1.62431
C 11.29482853250705 -8.95957695257026 0.551157
C 11.15477835413558 -7.66478369612039 -0.27429
C 9.94836692147003 -7.80992940030684 -1.36419
C 9.63538064275938 -6.43767728468258 -2.08528
C 8.64092693086979 -6.61288314625485 -3.27577
C 8.91764585637048 -5.81351668723761 -4.54474
C 7.80127040211505 -5.81312444326795 -5.55177
C 7.93003498928993 -4.64905018122995 -6.4458
O 7.81620366028667 -3.50155073967737 -5.61901
C 7.18182915305292 -2.11533235731061 5.37097
C 8.43080672214803 -2.32662764892898 -6.08459
C 7.31877418760625 -2.46623099741714 4.05799
C 7.51021120316270 -1.49754704810078 3.02739
C 7.60580164073110 -0.17392609259764 3.3598
C 7.42585125562758 0.18907366143255 4.68985
C 7.37000270951240 -0.75747085613797 5.68249
C 8.72631151467413 -2.17765277932611 -7.40885
C 9.37157919147688 -1.01022247642215 -7.87037
C 9.70578961121388 0.00217169648418 -6.87599
C 9.36165340988065 -0.19453544579268 -5.53558
C 8.71603053236728 -1.36157349613017 -5.1338
C 7.75377250347886 0.83008198797542 2.32762
N 7.78927464166677 2.08614704872571 2.52794
C 10.29877916036364 1.21679067005314 -7.30908
N 10.43849928979993 2.18145097303593 -6.31536
C 13.82161412466436 -0.39229669499099 -4.22251
C 6.75750813350811 3.83111301551758 -4.57849
C 12.66530481811706 -0.45095896828553 -5.01057
C 12.23193982829095 -1.62205050080611 -5.53369
C 12.90182078513483 -2.80955776986713 -5.42808
C 14.11620541461603 -2.70185624891905 -4.78296
C 14.61493394608386 -1.56389365430357 -4.28131
O 12.36922191491545 -4.02418710170110 -5.91902
C 14.43656221877974 -4.00871530087956 -8.06593
C 14.44855664475426 -2.52062674194840 -8.26431
C 15.89779469609058 -1.94883989182345 -8.21621
C 16.05907888436423 -0.43137345100192 -8.42354
C 15.35189964727565 0.37644799448478 -7.27472
C 15.43027103838477 1.85685994371654 -7.61576
C 14.63666536312261 2.70620096374169 -6.57881
C 13.17006217231921 2.58378566502874 -6.83728
C 12.31552875127546 3.55715896768160 -6.04433
C 10.98453334358191 3.47642297837437 -6.65263
C 0.23776103680959 3.23785952902652 -5.23934
C 0.02086844854294 2.30505696888773 -4.07379
C 0.84342421208385 1.07679776446746 -3.87873
C 0.98126100094833 0.48764623311454 -2.42307
C 1.50074271641151 1.53361221963197 -1.43936
C 3.04414491974839 1.85116315132064 -1.50282
C 3.51095934187351 2.55718679069835 -0.177364
C 4.99230148320922 2.92602227371079 -0.107984
C 5.30024584352254 3.51791552090191 1.31878
C 6.70708540486904 4.12486144274641 1.58315
C 7.83181075479229 3.10037630018422 1.51644
C 5.68737764080163 4.53409104963076 -3.99956
C 4.40736463564290 4.15430918547730 -4.30184
C 4.11735609431527 3.17272916941298 -5.141
C 5.12386541217655 2.44436494526164 -5.75065
C 6.45583804288884 2.80664338802940 -5.49869
O 2.70407747540433 2.73695285568379 -5.20661
C 1.70017584502910 3.74779909744132 -5.50074
C 12.00697599306403 -3.92265942072203 -7.31681
C 13.00564745862842 -4.61016174788670 -8.26265
H 12.40309240583935 -0.30215492163289 -2.15008
H 14.28718074732205 1.04688199493314 -0.283625
H 13.80120178251677 -0.68650073317585 -0.18713
H 14.71136356128277 -0.17249300708216 -1.56466
H 13.65133641808431 2.49859713268300 -2.55587
H 12.39429739326061 1.84398294853400 -3.50721
H 10.56803307094772 4.65616245004143 -3.33808
H 8.11905404649744 5.24626975874948 -2.70267
H 7.77887740507851 3.67774374400541 -2.4393
H 10.04293516232196 5.34074556422530 -1.23375
H 9.43946725695732 3.70877632858733 -0.689749
H 11.07378090974002 3.99067048708380 -0.800705
H 14.44454921383969 -5.55072832995933 1.06832
H 14.37323781728336 -3.88763871605741 0.681284
H 15.55921646143197 -4.83495359983107 2.92785
H 14.01730226691469 -4.88492572898458 3.55167
H 15.55259676534532 -2.31283707668001 2.6015
H 15.31744334408644 -2.72704606509641 4.18346
H 12.82049208664727 -2.31431283062006 2.41434
H 13.76563638259161 -1.03488613227822 3.06678
H 13.11726148204737 -1.87630806966939 5.39217
H 12.40490754222509 -3.29728556179702 4.77336
H 10.56612841298637 -1.92498650545202 3.65311
H 11.47727922064810 -0.48483927178009 4.26912
H 9.50422694787372 -1.13084195007542 5.8359
H 11.09030425158584 -1.08780548479708 6.44766
H 11.20843365525877 -3.70317562677172 6.47326
H 10.01993816350254 -3.68075986973088 5.28518
H 8.58288795301001 -2.62652802598341 7.11958
H 9.68708599433084 -2.88124178005275 8.27335
H 8.32264929216133 -4.85327279352737 8.33649
H 9.89549210132929 -5.28843070856395 7.54215
H 8.03569867699195 -6.35143868451138 6.45527
H 8.84568021797057 -5.30242505867658 5.24518
H 6.26589853080718 -4.75712545443757 6.85404
H 6.38200281897014 -4.63179041785025 5.09594
H 7.18883727879317 -7.63810503939477 4.30659
H 7.66515102862164 -8.05987665237971 2.70632
H 9.70656504747054 -7.49781867175515 4.93603
H 9.16976782280159 -9.11180822170301 4.32982
H 10.05117108242553 -6.96604935842590 2.30893
H 11.19350233993265 -8.02880613354957 3.0857
H 10.26511570078931 -10.01691510082654 1.98936
H 9.21832195883000 -8.96590341613315 1.17702
H 12.29940867944283 -8.96666706474866 1.02128
H 11.39973697258115 -9.92145779004500 -0.0325765
H 11.08659868899650 -6.78587572972113 0.352668
H 12.00289526488723 -7.54755480709189 -0.899542
H 10.24760639874801 -8.55374892077645 -2.07425
H 9.14535969786048 -8.14147134388149 -0.693049
H 9.12805189205523 -5.80556191174314 -1.34518
H 10.60882862388515 -6.06054681875442 -2.57453
H 8.60553192260120 -7.66755945769367 -3.68252
H 7.54429681634158 -6.56952648669897 -2.95685
H 9.02687632202621 -4.77130421624949 -4.39705
H 9.87511751620040 -5.87609574268965 -5.04143
H 8.03860699871325 -6.75000928245743 -6.06895
H 6.83116579237844 -5.90529694980086 -5.06291
H 8.90482817365526 -4.54936425924715 -6.81618
H 7.28416432185966 -4.49789006741423 -7.3224
H 7.18640764425369 -3.47147956898019 3.73326
H 7.72681780844164 -1.85962645977995 1.98445
H 7.37272666579421 1.28614489060056 4.90746
H 7.29727582830195 -0.49572052716953 6.73989
H 8.46297652537758 -3.01342271966031 -8.07764
H 9.60371786263615 -0.72565639730559 -8.85456
H 9.47873473766957 0.47235397939282 -4.68577
H 8.28562391179036 -1.48579704074028 -4.14288
H 7.83770823641482 0.51442216743218 1.25611
H 10.47111569927648 1.47080367322325 -8.36118
H 11.89107739989424 0.32207049471379 -5.2038
H 11.35019076590551 -1.62670815282510 -6.15288
H 14.81181712618553 -3.44864830108153 -4.93662
H 15.63929175611689 -1.56587787709437 -3.87658
H 14.86712563092212 -4.23365688987123 -7.07054
H 15.14396422835517 -4.47751684570430 -8.77094
H 14.02053404912290 -2.14281505233318 -9.241
H 13.90878916498633 -2.08174756045479 -7.49817
H 16.33538845263368 -2.20261303158430 -7.24723
H 16.46785761201670 -2.48185263611597 -8.89769
H 17.11057457120215 -0.18266153645807 -8.67306
H 15.53580748036174 -0.21160477139019 -9.4045
H 14.32467717018701 -0.00319865824864 -7.1428
H 15.80571717790223 0.26109016542134 -6.25652
H 16.47293425335189 2.01442865701679 -7.744
H 14.88167725536813 2.01380263751000 -8.50574
H 14.93314552368899 2.45345398231844 -5.53349
H 15.03037252045814 3.72026896244546 -6.57284
H 13.01494276743968 2.76778553978079 -7.93136
H 12.91188343750422 1.51299834604965 -6.71943
H 12.45549396047393 3.42750021319383 -4.95267
H 12.75840179834427 4.49899824128474 -6.27038
H 11.01091726049396 3.62705250859717 -7.75699
H 10.37208610285950 4.26958965377566 -6.24616
H -0.54576893000573 4.04179308292347 -5.35648
H 0.06240846511795 2.67676237729307 -6.11496
H -1.04511789421072 1.99192015140747 -4.06357
H 0.12718708173764 2.91854903213352 -3.18329
H 0.44107176403533 0.27749709629708 -4.50395
H 1.85115326626260 1.21508739883602 -4.39684
H 0.01253782784906 0.09657343543620 -2.04083
H 1.71028026398490 -0.34348259119611 -2.49712
H 0.96113773964312 2.53227163163779 -1.428
H 1.26092251527822 1.15559312897061 -0.456603
H 3.38726319330908 2.44875367949082 -2.28085
H 3.58162729139760 0.90317689886336 -1.70121
H 2.83846189859117 3.40860307243700 0.0421186
H 3.25645086849848 1.98162145215634 0.714925
H 5.63978149428784 2.01833689855689 -0.185441
H 5.22212100720438 3.50876844633032 -0.951945
H 4.45842268327618 4.27228468927859 1.54682
H 5.02032196003732 2.73047974028988 2.01078
H 6.95845095055414 4.92491750335314 0.854801
H 6.79845155573957 4.63319895161333 2.52856
H 8.84732563282970 3.53463302434425 1.5492
H 7.88522237843868 2.53199395386674 0.544821
H 5.90320020630677 5.23757353307244 -3.23778
H 3.66370484285785 4.71487425944852 -3.68574
H 4.86885317648231 1.55917406631738 -6.35161
H 7.25309940999244 2.28160128706440 -5.98271
H 1.87791479666939 4.23785554932521 -6.4359
H 1.83631742009984 4.48207588223541 -4.71488
H 11.97931996479841 -2.85332234076523 -7.58608
H 11.03856983228741 -4.32980535033462 -7.46141
H 13.14275833400110 -5.73663414858775 -8.09608
H 12.62178164439202 -4.53032299291298 -9.22232
C 7.97682507455118 0.16925230644726 -2.11606
C 6.55769785379453 -0.39385495888847 -2.27864
C 6.50783309440265 -1.64752537963542 -1.28863
C 7.91860237327877 -1.75543101772286 -0.823896
C 8.73253268868126 -0.60119557570374 -1.18201
C 8.49957664791602 -2.92467505849710 -0.343096
C 7.71042834446228 -4.12311711428037 0.26238
C 8.21576192643772 -4.67445538215186 1.43766
S 9.79821138923267 -4.25742406387632 2.14137
C 10.58779500195498 -3.88726919866990 0.512898
C 9.89791328463543 -3.24687589516503 -0.512898
C 11.93297265795520 -4.32883994921287 0.331337
C 12.51570313212353 -4.22475939722149 -0.915148
C 11.84973678560413 -3.55423921414632 -1.9268
C 10.59854565671210 -3.08796005603342 -1.78167
C 6.52961235364068 -4.66813194840054 -0.289501
C 5.78145594083323 -5.59995096685953 0.446985
C 6.28872152125454 -6.17256952450517 1.55414
C 7.51765480879547 -5.70461988014433 2.11517
C 10.00493360225530 -0.13451449918840 -0.715927
C 10.53649469575568 0.95477664815382 -1.40232
C 9.82581302147721 1.60572154652496 -2.40693
C 8.57151282719011 1.22887104611994 -2.78189
C 10.56920653839164 -0.68250463327368 0.499733
O 11.84679656238485 1.36195948296352 -0.960197
O 10.40905864153958 2.60841523978520 -3.19679
C 5.60045089552885 -1.37780165496122 -0.0460661
O 8.11445142941608 -6.09951256003631 3.3521
O 12.61169979515709 -4.67687710158696 1.49767
H 6.61090793374546 -0.65910861101326 -3.33811
H 5.84416933095513 0.43342085008124 -2.10222
H 6.20269763198024 -2.50199055126848 -1.85681
H 13.51976550991853 -4.36416378132034 -0.942507
H 12.42533866717538 -3.12981244515184 -2.71956
H 10.08469855398303 -2.51311170392314 -2.53844
H 6.18200974383908 -4.32075446523354 -1.25279
H 4.75704764940751 -5.75795137564444 0.157381
H 5.62706010880650 -6.75996104971582 2.15812
H 8.03103379130586 1.84256107389581 -3.51633
H 11.10806524676304 -1.55275721518825 0.289272
H 11.37367271085506 -0.00059404343445 0.879126
H 9.82746078662118 -0.76772323971507 1.31367
H 5.67774977854364 -0.35965526728719 0.279807
H 5.76919057157258 -2.13383699936773 0.74699
H 4.59011753411372 -1.58781178073232 -0.441813
H 10.18710097580527 2.13966037260880 -5.28862
