# Supplementary material for: A light-fuelled nanoratchet shifts a coupled chemical equilibrium
Source: Nat Nanotechnol. 2021 Dec 16;17(2):159–65. doi: 10.1038/s41565-021-01021-z (PMC8956507; doi:10.1038/s41565-021-01021-z)
Supplement: Supplementary file 3 — Supplementary Data Set 2. Gaussian output and xyz files for computed structures. [file 41565_2021_1021_MOESM3_ESM.zip › +1-protonated-sampled-sturctures/SRR/1-H-opt_251.xyz]

260   0
energy: -42.778790466876 gnorm: -0.455487
C 13.15676160396171 -1.30435923494178 -2.8272
C 13.99224092505393 -1.65451021269753 -1.57427
C 13.74418391357722 -0.18808451735662 -3.63514
O 13.65182405411717 1.00622292938966 -2.97883
C 10.94848530355582 -1.20773794532819 -6.49574
C 9.76883136092043 -0.23948414704863 -6.41955
O 8.58096639256532 -0.89429842548419 -6.07022
C 11.97515471602207 -0.82764091577522 -7.53003
C 13.01717721082798 -2.62407357777476 2.92963
C 12.86567583375273 -1.85165582444957 4.23364
C 11.44163720176730 -1.38281492574420 4.37495
C 11.16592136365608 -0.32785440746283 5.55872
C 9.79260369576020 0.27521718983314 5.50882
C 8.67513437883911 -0.75577997062438 5.54443
C 7.25897634919002 -0.12991191608332 5.84935
C 6.27732081773101 -1.25285569965011 5.57385
C 4.77713690870429 -0.90486955356784 5.52899
C 3.86231111510195 -2.02827667118106 4.91037
C 4.18286621913628 -2.38054510556582 3.4724
C 3.96049375289742 -1.18327321143460 2.60743
O 4.34936181660982 0.11181220770504 3.09307
C 7.72620975332966 -5.52397897876724 5.59403
C 9.00947073274397 -5.48828287223617 6.32533
C 10.15651592406619 -5.53279072413188 5.34207
C 10.51055246149702 -6.98585985533723 5.01294
C 11.68055794482159 -7.08870644137755 4.02828
C 11.59875023538183 -8.49052104813870 3.36686
C 10.36033130367520 -8.71115493267732 2.47145
C 10.38290769956959 -8.09498350250522 1.07571
C 9.29995301550418 -8.71775677146136 0.171921
C 9.48328749594575 -8.04851764633527 -1.21245
C 10.93118691217395 -8.31633153854631 -1.8202
C 10.95556413637717 -7.93067846510446 -3.28263
O 10.59374517602498 -6.57816253230341 -3.57926
C 5.70626504761128 0.42458752596749 2.9826
C 10.62723171686011 -6.29319632131029 -4.97111
C 6.76779974208395 -0.36635415117721 2.5785
C 8.02157591518922 0.19495865338278 2.40627
C 8.30906014911931 1.53413337208768 2.71539
C 7.25686852944970 2.38794384992202 3.22854
C 5.96188801165530 1.84271656135066 3.28187
C 11.85199947163063 -5.77979006057924 -5.43258
C 11.89204735137103 -5.36399863403161 -6.74351
C 10.87138764550633 -5.46243610212916 -7.6172
C 9.71253629306923 -6.17640432565342 -7.20328
C 9.60989896529451 -6.47628755059193 -5.87896
C 9.65287314692782 2.04601201071021 2.64541
N 10.59049711018827 1.24650563745116 2.29774
C 10.83393099417384 -4.67742140345583 -8.74509
N 9.71971032586483 -4.59061671008407 -9.55368
C 12.60011651539463 1.88878547728458 -3.49882
C 7.72970137662870 -0.04775345580082 -5.2906
C 11.28286233449993 1.51439114580973 -3.8005
C 10.39207467125319 2.37347082092565 -4.32269
C 10.77632007658079 3.72992000549689 -4.59359
C 12.09056691709378 4.05488473262222 -4.30565
C 12.97671628035719 3.22583219953601 -3.65707
O 9.85300913777771 4.58919722337391 -5.17236
C 10.14381911005598 3.53091071177903 -8.07291
C 9.13987751942092 4.19376915295886 -9.02505
C 8.02989194022113 3.20974797061207 -9.56305
C 8.44259194270877 2.58963481770778 -10.8524
C 9.13803557555947 1.26540868078814 -10.6629
C 8.21485137375251 0.04627288757267 -10.3948
C 8.81819205033741 -1.27737030362398 -10.73
C 7.78452039188565 -2.42109945010213 -10.8689
C 8.34062488645836 -3.65859578384988 -11.5696
C 9.66987760887786 -4.14448334481110 -10.929
C 6.46774711323898 3.51072806485178 -1.17273
C 5.78928691978842 4.81502526538957 -1.6715
C 6.64167590582998 6.10770930631674 -1.51646
C 7.81051229117585 6.09930576229945 -2.53559
C 9.05258334615881 7.08110707640251 -2.23985
C 9.80005721833415 6.79206133731555 -0.918818
C 10.21785957472637 5.34576303670741 -0.90012
C 10.96806711770052 4.91361778023065 0.311831
C 11.30412121580132 3.38202253220028 0.284748
C 12.13047167107081 2.81230504096621 1.44879
C 11.84389466287839 1.41787392684348 1.80016
C 7.05170193691583 0.95591730019353 -5.88393
C 6.20768355671205 1.74317619079521 -5.06452
C 6.13080274768829 1.51892416206183 -3.64332
C 6.86175445167880 0.49278492732568 -3.06779
C 7.68657293855176 -0.27242270738779 -3.90406
O 5.36050005748123 2.33285176090593 -2.89877
C 5.56723566695633 2.34581359550802 -1.43128
C 10.47009499863889 5.27980950770991 -6.21356
C 11.21892620741349 4.37044651899552 -7.30194
H 12.93843523646919 -2.27644307478125 -3.39929
H 13.91791901071845 -2.74089550150211 -1.24366
H 15.07415805622473 -1.29802884856254 -1.54281
H 13.50259850020647 -1.21703294980119 -0.677049
H 13.20571650102233 -0.11904573359360 -4.57637
H 14.79620141522200 -0.41737321830843 -3.85266
H 10.58420761936054 -2.20781829966764 -6.81041
H 9.56838202360034 0.28624639560599 -7.4022
H 9.99125724052520 0.51523979159298 -5.68926
H 12.49602269210397 0.09493647593811 -7.197
H 12.75951329957397 -1.61297765377443 -7.58353
H 11.60699597239757 -0.71148639181677 -8.53501
H 14.00886772802051 -2.89233288558560 2.61809
H 12.69425573887587 -2.05721957383824 2.04636
H 13.56679833322825 -0.98897446545112 4.21275
H 13.12088225119019 -2.64810976351817 5.02567
H 10.76688251664767 -2.31183819486817 4.45874
H 11.19411603231247 -0.85437392877235 3.49797
H 11.83348127043288 0.58269369616118 5.44158
H 11.40736757784094 -0.84118038831374 6.58348
H 9.69231625123911 0.90005088027054 4.60673
H 9.50035215112363 1.00657690819457 6.35432
H 8.81763472326508 -1.61261873073448 6.21577
H 8.71530551211285 -1.21072167448077 4.57487
H 7.12011267981317 0.78700993798946 5.24614
H 7.21076939529104 0.25703597476606 6.95446
H 6.27934456421462 -1.96181139536660 6.41419
H 6.59042201432583 -1.80636046324704 4.67827
H 4.61284327250481 0.00199909222294 4.98187
H 4.45762891660830 -0.63911243478827 6.50736
H 2.77112291349010 -1.70756570615105 4.98184
H 4.06440555955375 -2.93858427298404 5.56209
H 3.61396373565928 -3.25742546346263 3.16034
H 5.18426603606737 -2.76679228363394 3.48576
H 2.88770512303758 -1.14459597342131 2.42347
H 4.30216125102121 -1.27205796249646 1.6076
H 6.91818755300432 -5.43204849594881 6.26733
H 7.60848635393413 -6.47934677480944 5.06955
H 9.12882756522946 -4.53580936356808 6.92414
H 9.09278061970551 -6.21558301837892 7.10871
H 10.06615357231201 -4.97163439026854 4.4354
H 11.06878389833190 -5.13077615087110 5.78527
H 10.62081805812577 -7.54212744885448 6.00658
H 9.58971150918991 -7.34852897333569 4.65356
H 11.51837224984161 -6.26748029568559 3.27504
H 12.63844902171974 -6.94772069948348 4.49799
H 12.51333043569232 -8.59650123695287 2.748
H 11.57832596986781 -9.25030874602101 4.1813
H 10.06545510584900 -9.77775617115573 2.43118
H 9.45842713108006 -8.30770495792564 2.96758
H 10.32580337202164 -6.98494912106308 1.11707
H 11.36538060971628 -8.26688960423843 0.69499
H 9.36778000936804 -9.79571960299972 0.256829
H 8.31141025427440 -8.42149702140179 0.569251
H 8.68428608807666 -8.40426711113195 -1.86328
H 9.29414018468802 -6.98925651896387 -1.28697
H 11.55615530235370 -7.63700028458595 -1.25279
H 11.45377182258236 -9.25938514359022 -1.77189
H 11.86442562184366 -8.19939172914479 -3.83681
H 10.19620088817037 -8.52374605209068 -3.83159
H 6.66841180378568 -1.33747214882004 2.1217
H 8.76787714512428 -0.37872839941709 1.88193
H 7.41280191657033 3.43522628577067 3.41164
H 5.04784966092721 2.33569711639816 3.60441
H 12.70788398407817 -5.67774307666835 -4.81523
H 12.79299631095831 -4.78185380262379 -7.05102
H 8.98072623356090 -6.56363577464827 -7.94702
H 8.73822722500353 -6.90612772997774 -5.39882
H 9.85078556700395 3.05669009669363 2.67191
H 11.74799847913806 -4.15183043475758 -9.02604
H 10.95528942269323 0.48454960984739 -3.58086
H 9.41721910810647 2.06166541398719 -4.48138
H 12.37153121992372 5.10659941334927 -4.39736
H 13.96111778489416 3.59703169814881 -3.35157
H 10.58584521226400 2.63066363398884 -8.45506
H 9.62492206748302 3.13939156142381 -7.18322
H 8.74902380617579 4.99587532003186 -8.37497
H 9.67646922106662 4.64693481952181 -9.94554
H 7.76995332385417 2.39433228487489 -8.79659
H 7.06600326079032 3.72250168403208 -9.73934
H 7.58104873459836 2.35311321573345 -11.5064
H 9.10460895830451 3.39642112319829 -11.2885
H 9.87256642163721 1.03948844775561 -11.4884
H 9.70280034091858 1.34722135874380 -9.68399
H 7.83069519154265 0.07755940836151 -9.38267
H 7.31847220756561 0.19929018368708 -11.0042
H 9.40641016290840 -1.32210368371438 -11.7038
H 9.51850908716067 -1.55727234440655 -9.982
H 7.40383523387304 -2.73526200013227 -9.90745
H 6.94957978760698 -2.07988487075399 -11.5149
H 7.67347006941062 -4.52523041034105 -11.6271
H 8.71913777474115 -3.44230454902523 -12.5766
H 10.34540563509493 -3.26887068116301 -10.9436
H 10.16645261147286 -4.99371997903153 -11.4652
H 6.73242049944128 3.62559722044477 -0.107526
H 7.45008054735498 3.38974966765590 -1.65181
H 4.90156827584585 5.08898173423042 -1.16522
H 5.62776350575871 4.71335070840277 -2.71892
H 5.84389665221826 6.88670310661360 -1.89067
H 6.83146674322712 6.40602647572782 -0.515171
H 8.20104121136574 5.04517827271094 -2.61165
H 7.41265277383973 6.39296045252583 -3.49587
H 9.86739413843180 6.99098717675734 -2.95315
H 8.86949844015253 8.13920020101351 -2.46373
H 9.09621275244030 6.98977458143114 -0.0809647
H 10.62075131027184 7.47022829794981 -0.72296
H 9.32267849481465 4.69843407970208 -1.01145
H 10.83601109434141 5.09866096864735 -1.83156
H 11.86049246156582 5.49611021137765 0.427741
H 10.36844347832305 5.13669794819020 1.18571
H 10.29541686774987 2.90120299343307 0.328342
H 11.76394145948185 3.01675128758566 -0.661657
H 13.19426195953104 2.80876485789908 1.17868
H 11.93312476791210 3.35599088736683 2.37618
H 12.63428045823712 1.09764045340999 2.58433
H 12.00177956937075 0.78108541198644 0.949601
H 7.02382812750860 1.10139690145613 -6.98217
H 5.51450036506205 2.42371553600629 -5.52443
H 6.58828697278179 0.10218760871791 -2.05131
H 8.17591389120857 -1.09855021786628 -3.43115
H 5.92540383378958 1.47012594909823 -1.12892
H 4.52230114706088 2.36570512754982 -1.10065
H 11.15598479540245 5.99853952619609 -5.72871
H 9.74121910939220 6.00049311360382 -6.74669
H 11.65614534727658 5.12375202055049 -7.97901
H 12.05456432343166 3.72580740172008 -7.00836
C 8.73546564487723 -3.46197223328579 -3.55226
C 7.52595884747340 -4.34322839642246 -3.52091
C 6.97748324015073 -4.32580892508649 -2.05735
C 8.11107635969534 -3.76713488938019 -1.26516
C 9.02331351571999 -3.12853943330135 -2.22935
C 8.51746877757187 -4.24094544468933 -0.00563913
C 7.58182253867657 -4.76905171140826 1.03728
C 7.92660358806970 -4.41196038579349 2.32673
S 9.31739694247485 -3.40754240603862 2.6138
C 10.42127662679855 -4.09852031806918 1.49095
C 9.92958039873828 -4.48591417336563 0.279718
C 11.83589839991448 -4.25039503860874 1.74418
C 12.69513401200508 -4.63267573915644 0.711797
C 12.18613529314416 -4.87346922256167 -0.54177
C 10.80343979489683 -5.04075877625846 -0.717947
C 6.49970814514505 -5.60480349367183 0.909122
C 5.76100771506888 -6.14304103626540 1.92246
C 6.12073975400392 -5.78197024731568 3.21258
C 7.16619202848911 -4.85738182271696 3.41066
C 9.95239518366909 -2.10944501339510 -1.87372
C 10.78186663137435 -1.67461162126670 -2.91541
C 10.54692794607283 -2.11781586576765 -4.24005
C 9.59058848566006 -3.06944977139488 -4.54497
C 10.16066512027397 -1.53052590086562 -0.520035
O 11.81338149853038 -0.79030463278121 -2.56406
O 11.46188770806784 -1.48080479155040 -5.14877
C 5.66227136426573 -3.54040939365932 -1.83098
O 7.52679211754840 -4.39143487930093 4.63156
O 12.39666605333410 -3.96942771638609 3.02261
H 7.80032098528782 -5.41139706276148 -3.77053
H 6.72405999992484 -4.01835533130486 -4.25927
H 6.79573075500785 -5.39158342989390 -1.72768
H 13.69229534790854 -4.75639574874562 1.01937
H 12.83946522051610 -5.07572044180589 -1.41422
H 10.35767972356046 -5.26636768618715 -1.67645
H 6.23390051649310 -6.07160240855647 -0.00859397
H 4.82110904014172 -6.72906438995880 1.78863
H 5.52596209919095 -6.13086044759169 4.06972
H 9.26046097067532 -3.23186926937080 -5.52072
H 9.64774175052432 -2.10960573777864 0.245538
H 11.24172869504456 -1.54540744931507 -0.335813
H 9.91065410924821 -0.51746151189182 -0.475493
H 5.89409976843888 -2.47730625918116 -1.80366
H 5.06726337246953 -3.78666217096533 -0.886668
H 4.94834251649418 -3.65720745810023 -2.6639
H 8.99009540496692 -5.29753590747739 -9.42731
