# Supplementary material for: A light-fuelled nanoratchet shifts a coupled chemical equilibrium
Source: Nat Nanotechnol. 2021 Dec 16;17(2):159–65. doi: 10.1038/s41565-021-01021-z (PMC8956507; doi:10.1038/s41565-021-01021-z)
Supplement: Supplementary file 3 — Supplementary Data Set 2. Gaussian output and xyz files for computed structures. [file 41565_2021_1021_MOESM3_ESM.zip › +1-protonated-sampled-sturctures/SRR/1-H-opt_252.xyz]

260   0
energy: -42.789387189254 gnorm: -0.462697
C 11.53323871663147 -2.18062453823756 -4.46018
C 12.73104103861981 -2.40026376334259 -3.49464
C 12.10798406679892 -1.82883152593294 -5.87131
O 12.95941713573076 -0.70544178924490 -5.82323
C 7.95227542721783 -1.26954469504136 -6.80739
C 6.90438009162580 -0.27466208959863 -6.20662
O 7.48837242594394 0.92212316949213 -5.9902
C 8.47000637514098 -0.79216934335691 -8.15636
C 13.05095496593473 -2.43873360281517 2.54489
C 13.36590516867751 -1.40173660643845 3.67545
C 13.26026156228377 -2.08581525304769 5.02076
C 12.37514247597371 -1.44583964216952 6.08972
C 10.92565797226436 -1.46146008709534 5.66302
C 10.06846836350968 -1.10694407401164 6.81101
C 8.51684854718212 -1.22472122299611 6.53557
C 7.74305945134650 -0.23607768060858 7.38103
C 6.23893970260983 -0.28208221084285 7.25927
C 5.82299685123156 0.48202168482167 6.00349
C 4.46977528123199 0.26246964698604 5.49366
C 4.34208179685659 0.62047659873969 4.008
O 5.18533008957445 -0.13158022927535 3.14423
C 8.05751311072304 -5.10828879150389 5.82634
C 9.32731787975268 -5.66749347367241 5.17354
C 9.44246228997870 -7.15926334269268 5.613
C 10.78547113524192 -7.70591339402586 5.1762
C 10.93705300623441 -7.59942238418749 3.62109
C 9.93339756646887 -8.49955295121066 2.80213
C 9.84060329331982 -8.27560414928930 1.32465
C 8.63299696182547 -8.78560525192425 0.544787
C 8.88087684538958 -8.73425144322136 -0.939925
C 7.54581758214644 -8.81323811072928 -1.73992
C 6.95965704833234 -7.33811822500249 -1.91003
C 7.72231774735353 -6.57453405232487 -3.00834
O 9.04717165015494 -6.34843106273008 -2.61622
C 6.33572190637619 0.48968752614675 2.62541
C 9.90888435649295 -5.88271384981694 -3.62098
C 7.09915729760112 -0.29773721353294 1.75769
C 8.32665712620643 0.09661426952895 1.27384
C 8.80557501354203 1.36936841146311 1.59194
C 8.01966499035567 2.20177504303744 2.38285
C 6.86074726994101 1.75195341803498 2.94331
C 11.30165704354916 -6.19511105586171 -3.59188
C 12.10519525138823 -5.77332729071614 -4.67558
C 11.54140461328037 -5.26745074611625 -5.85608
C 10.14133262038391 -4.98256431346026 -5.89383
C 9.32951745755850 -5.26383176932158 -4.83467
C 10.15609596978160 1.64360963717089 1.18969
N 10.76501282405934 1.05558415518298 0.238324
C 12.43441974609080 -5.02382642927826 -6.93044
N 12.03594635849583 -4.63344011394769 -8.19016
C 12.33213710043431 0.58155074100126 -5.94922
C 7.09002720229565 1.43650104556380 -4.68319
C 10.97852787570725 0.69448784487008 -6.05123
C 10.29290752166308 1.91408889646053 -6.22428
C 11.09995898556477 3.05277682995810 -5.99232
C 12.47353431013078 3.01286859963071 -5.85755
C 13.14535377209964 1.77106222767286 -5.88667
O 10.42516500650814 4.30316766162436 -5.68661
C 10.72014735819549 4.22650185791177 -9.05664
C 10.16594846744081 3.60474556210242 -10.4098
C 11.10385797180237 2.60175639803908 -11.155
C 11.11424711721750 1.19544237401810 -10.5437
C 12.27505955988884 0.26166093338656 -10.9743
C 13.53152519210128 0.23200522146078 -10.0599
C 14.48459661297501 -0.98681065040667 -10.3046
C 13.66649528072743 -2.21885149603437 -10.7181
C 12.57664855672467 -2.82209800425209 -9.68568
C 12.91197706709265 -4.24756677083335 -9.22249
C 4.63510743241887 4.13700794954889 0.781355
C 5.38600384279540 5.46808513878013 0.598118
C 6.93567591329444 5.29254531854097 0.358149
C 7.46177610876482 5.26259818086083 -1.10936
C 8.91634994430410 4.90948517197844 -1.1601
C 9.51488919551477 4.86375052554527 -2.56904
C 11.03155405599915 4.81747486275728 -2.69403
C 11.76580168197312 3.70980273453879 -1.91064
C 11.44984615168027 2.29301156873920 -2.43901
C 12.27546885549190 1.28671024012771 -1.62124
C 12.06428251374134 1.33252197306923 -0.119198
C 5.87375401723307 2.16155587128008 -4.47665
C 5.51298912391292 2.51160346272032 -3.24411
C 6.33579406212987 2.25476775068545 -2.13306
C 7.51905117554190 1.57507326842469 -2.37986
C 7.88698402097578 1.12650151776920 -3.63343
O 5.93585202523288 2.62421934056625 -0.822247
C 4.69630102501594 3.39082118020254 -0.626641
C 10.38808849860792 5.20194551744803 -6.74075
C 9.72560104792236 4.64776365851917 -8.01873
H 10.83912225437630 -3.00210320709353 -4.55561
H 13.25399978127157 -1.41369314708256 -3.47165
H 12.44832911576694 -2.68948942768396 -2.49713
H 13.32987128813030 -3.20085069013869 -3.97272
H 11.28206099115335 -1.65274944216556 -6.58563
H 12.71468285118118 -2.56154661709667 -6.32362
H 7.51276776731101 -2.28464102491662 -6.90402
H 6.56706006182255 -0.69735344159515 -5.2127
H 5.97271698785992 -0.17637657627005 -6.8035
H 8.89022037036083 0.19375499498931 -7.8945
H 9.25921155535174 -1.33827612147409 -8.67005
H 7.64326904292538 -0.55983398344399 -8.84591
H 13.90540254536268 -3.11093353204613 2.44301
H 12.94955446622088 -2.05851266520132 1.50608
H 12.64743369254603 -0.53161894771237 3.59756
H 14.29355977302180 -0.82597835464959 3.49616
H 14.28653807067595 -2.05751276622236 5.42692
H 13.01349005403274 -3.14382901929053 4.92112
H 12.83112711690937 -0.43863807879194 6.20782
H 12.57674996287608 -1.96507145070385 7.01685
H 10.57595144960035 -2.45174533302442 5.19883
H 10.71127887475999 -0.73391850909468 4.90482
H 10.30071861643781 -0.07174371192502 7.15038
H 10.41035227830302 -1.65263052291764 7.67834
H 8.11947506773791 -2.31681176827454 6.78032
H 8.36320993214748 -0.98833329475288 5.51154
H 8.17504176749591 0.75260288261960 7.46247
H 7.88993806886624 -0.65738343219078 8.41252
H 5.74316792782360 0.16290926689721 8.15562
H 5.87644685875971 -1.34066984622462 7.37933
H 6.48036382204218 0.08868993925453 5.16747
H 6.15273962322672 1.54483062971521 6.13313
H 3.84379659727484 0.94641108811161 6.10988
H 4.18176734653713 -0.81653762249940 5.70915
H 4.54315614048745 1.64532069641392 3.78327
H 3.28431655433667 0.45821338839452 3.69925
H 8.15340091785355 -4.68776932005734 6.86862
H 7.28752443969192 -5.94335587038312 5.72909
H 9.31478987613686 -5.52134418780427 4.05357
H 10.21408953764875 -5.00319752680956 5.51037
H 9.42917144190325 -7.17065436900916 6.75231
H 8.62721439439570 -7.70240229645481 5.2079
H 11.61021689913268 -7.19340647347092 5.72127
H 10.96662170364691 -8.75053601209642 5.54679
H 10.84323908959187 -6.59843088847171 3.22254
H 11.97528048097314 -7.78427523349745 3.21679
H 10.07996103068347 -9.55490155647032 3.01967
H 8.93852668542569 -8.13505640428961 3.29638
H 10.08777747056166 -7.25148070585826 1.06537
H 10.60014386672407 -8.98463215659588 0.936152
H 8.35844298172113 -9.77608559311700 0.852388
H 7.82228734062937 -8.04054608872138 0.766231
H 9.33802477445715 -7.76330396513516 -1.19975
H 9.65330402969273 -9.42723517820612 -1.2107
H 7.63337583331341 -9.23223981236204 -2.7105
H 6.81253924873664 -9.46441057059158 -1.12895
H 5.87661803742685 -7.28387680763170 -2.03858
H 7.12759191025166 -6.79592411302994 -0.956158
H 7.65019886232537 -6.95569168410283 -4.04744
H 7.33342381154508 -5.54465254439796 -3.0103
H 6.74157056719442 -1.29114079652935 1.50409
H 8.91833957276691 -0.56478574762747 0.630944
H 8.40947783343848 3.15090670405073 2.6292
H 6.51626816986863 2.28416125401670 3.78219
H 11.72667811486706 -6.46607837364531 -2.62337
H 13.16933606942805 -5.95415680187928 -4.66534
H 9.72431581653781 -4.47895776880095 -6.70604
H 8.34417702374651 -4.82066383651145 -4.76367
H 10.42468516294000 2.54623946468127 1.60761
H 13.42504820337860 -5.27407851843350 -6.79255
H 10.33085664223943 -0.07711501261067 -6.17833
H 9.21072048427120 2.01352426118950 -6.01388
H 12.99988786229416 3.95868828915870 -5.69052
H 14.21860543601596 1.68399035482168 -5.80027
H 11.53229010750072 5.00409325367636 -9.36044
H 11.27901938646900 3.32281272978099 -8.54345
H 9.26400800571681 3.11901323912095 -10.1272
H 9.94745127124739 4.36995097044876 -11.151
H 10.92192733009563 2.52968465189292 -12.2288
H 12.11886502372968 2.96572714766364 -11.0176
H 10.96719517075563 1.34262709859246 -9.43605
H 10.15558654072982 0.78928999319255 -10.8489
H 11.80445057687181 -0.71193138482230 -11.0683
H 12.53120712080114 0.65811185851747 -11.9845
H 14.10900714022435 1.13788144331760 -10.1319
H 13.17914986229239 0.14309705243203 -9.04213
H 15.17491723112659 -0.65421887352407 -11.0937
H 15.03331029248938 -1.16967975836537 -9.40496
H 13.34418093222205 -2.09969234087880 -11.7859
H 14.32606135781733 -3.05434805247593 -10.7847
H 12.66676857550233 -2.11146137500852 -8.81419
H 11.62765233523446 -2.73009037788329 -10.2292
H 13.91281163180060 -4.28114102213553 -8.78462
H 12.91808964860316 -4.98739786970118 -10.0948
H 3.56442736052628 4.43159887825011 1.02844
H 5.06772433572153 3.51907651197385 1.57749
H 5.31455053561899 6.01453428582229 1.54658
H 4.87346555476289 6.13017795876199 -0.112614
H 7.53652209055921 5.96360437211485 0.881696
H 7.07566427392150 4.30402236141770 0.857226
H 6.83013703295146 4.60652719329271 -1.71498
H 7.20792550833623 6.23205615186100 -1.6165
H 9.49953365029566 5.68787411006937 -0.651502
H 9.04588035599492 4.05416848111295 -0.485491
H 9.08848057854393 5.72912173362484 -3.15353
H 9.09679010402885 3.90806552195737 -3.05813
H 11.32629149104728 4.69915533652660 -3.76253
H 11.50142675719128 5.78824959637574 -2.40335
H 12.90119702742050 3.86245669053596 -1.84565
H 11.46355566363812 3.83030733175882 -0.876398
H 10.36371235353523 2.20667952318814 -2.22178
H 11.79272645163917 2.38467683404641 -3.49266
H 12.03150947084913 0.26113511686065 -2.05416
H 13.33476441520893 1.41966330841878 -1.82953
H 12.29419924245163 2.32792433322962 0.334171
H 12.64039059492720 0.55896597385087 0.388762
H 5.14616595078738 2.45772449954491 -5.30731
H 4.57547663954000 2.96494477256646 -3.11761
H 8.07417957633238 1.37844568508708 -1.48833
H 8.66250874258831 0.41741182091869 -3.8252
H 3.86320215162078 2.60866867353148 -0.56295
H 4.43635418583054 4.02020624769859 -1.47837
H 11.41634159964922 5.59181281470614 -6.98741
H 9.72841102390900 6.07213788014181 -6.44638
H 9.07287924783197 3.84565888915479 -7.80176
H 9.01105283750505 5.31338453936173 -8.57152
C 6.95683892675268 -2.91121979847094 -3.10181
C 5.57868963833601 -3.28882358059102 -2.71361
C 5.68396295079817 -3.45556849325091 -1.14883
C 7.19627024238813 -3.48906351325528 -0.861926
C 7.88288433721742 -2.88729233802132 -2.01422
C 7.76259993076319 -4.04845302112066 0.288106
C 6.95497500312509 -4.39618175465967 1.46944
C 7.42359460728358 -4.01439178239874 2.77397
S 8.87879606331393 -2.97605223450381 2.85595
C 9.85797613369500 -3.70256968700741 1.57612
C 9.24062731410840 -4.19737935439719 0.427799
C 11.21174874115281 -3.80956459473410 1.73528
C 11.95590498908615 -4.60943113250700 0.948171
C 11.35115692221585 -5.20513359764141 -0.154181
C 10.05971541739271 -4.98107468305409 -0.41959
C 5.91313288605885 -5.36964380306893 1.52243
C 5.20901060276028 -5.64561175765550 2.68198
C 5.65470449951611 -5.15680873101704 3.96007
C 6.80925238113318 -4.39500095798643 4.00377
C 9.12460727026729 -2.25995195069923 -2.23091
C 9.43586329682532 -1.80565395238199 -3.49734
C 8.50743002714987 -1.91300630397206 -4.5707
C 7.29721332310886 -2.54982120790646 -4.37631
C 9.94827784559960 -1.85059048824596 -1.06134
O 10.68317204014061 -1.17363671268929 -3.78521
O 9.00971443784795 -1.52134378348071 -5.82281
C 4.97268006275266 -2.31425444308250 -0.368761
O 7.54332085236334 -4.00490810766394 5.16549
O 11.78690339750959 -3.10690100135132 2.7987
H 5.25937184808693 -4.17794651377872 -3.3016
H 4.96199298844030 -2.43183798904906 -2.92235
H 5.22389909843340 -4.39597461029889 -0.842524
H 12.93478119217087 -4.80845214735488 1.15665
H 11.83976211921646 -5.79712455569374 -0.885557
H 9.56629983851608 -5.61225815573926 -1.22965
H 5.61146808501319 -5.90917665257885 0.64566
H 4.38950277548389 -6.34957442884814 2.69681
H 5.34537421023520 -5.48689298534197 4.8786
H 6.67855359676392 -2.83863708581846 -5.23283
H 10.93001387446843 -2.38642170087811 -1.1163
H 10.15678021426672 -0.82688943860033 -1.14938
H 9.57244107589867 -1.97603560742610 -0.118629
H 3.93868117235270 -2.57211507079327 -0.388247
H 5.25616889957883 -1.28030827349255 -0.818965
H 5.23113170605999 -2.36643778615092 0.721206
H 11.08356671695495 -4.40792697920452 -8.51178
