# Supplementary material for: A light-fuelled nanoratchet shifts a coupled chemical equilibrium
Source: Nat Nanotechnol. 2021 Dec 16;17(2):159–65. doi: 10.1038/s41565-021-01021-z (PMC8956507; doi:10.1038/s41565-021-01021-z)
Supplement: Supplementary file 3 — Supplementary Data Set 2. Gaussian output and xyz files for computed structures. [file 41565_2021_1021_MOESM3_ESM.zip › +1-protonated-sampled-sturctures/SRR/1-H-opt_253.xyz]

260   0
energy: -42.777801142353 gnorm: -0.485696
C 10.86410037405703 1.07195578452456 -3.13429
C 11.65366591958177 1.88720751965604 -2.13341
C 11.22811166834125 1.59377844612694 -4.57986
O 12.67039303530762 1.47028205562753 -4.69702
C 7.11932169188279 2.39754323463844 -4.97503
C 7.77116437661234 3.33372438961942 -3.91246
O 6.66897134934981 3.90319813954220 -3.22839
C 6.84321985791019 3.19071634159610 -6.26616
C 13.35344975985564 -2.98426833004190 1.30403
C 12.78431629689183 -1.55793719831729 1.48136
C 11.74824602552163 -1.60067195852872 2.54205
C 12.23090370266432 -1.98951347259368 3.95579
C 11.05269902200460 -2.23304914731053 4.76101
C 10.20961315517566 -1.02425858051047 5.09176
C 8.94315474326800 -1.40228814109004 5.98669
C 8.10405117377078 -2.60951314846430 5.5695
C 6.65163764507859 -2.61860840903096 6.00818
C 5.84043301324832 -3.60716575839603 5.30789
C 5.75591356691973 -3.52869525920728 3.79844
C 4.85188556371736 -2.50738883104859 3.24638
O 5.02319095288208 -1.26687264849515 3.86506
C 7.96257057276971 -6.43636027561845 4.39532
C 9.35915885719591 -7.09436216450485 4.58804
C 9.87441952813223 -7.59765189207497 3.22726
C 10.80652928740896 -6.64700819297887 2.55016
C 11.48340561504857 -7.12781149998699 1.23336
C 10.56654617599780 -7.57239642219041 0.0256605
C 11.38671177031445 -7.42784666148850 -1.26573
C 10.52505884533335 -7.79866612058842 -2.47046
C 11.06777142048791 -7.48788458741001 -3.90386
C 10.10954298980038 -8.01872489187102 -4.93056
C 10.54585387973814 -7.92014290619635 -6.39117
C 10.57955263720506 -6.47056039534098 -6.88447
O 9.49413233878760 -5.71325010764629 -6.47718
C 6.11269103495029 -0.46558034944718 3.51426
C 9.54929159500293 -4.33638898166641 -6.84956
C 7.22550801729725 -0.73784216019569 2.67473
C 8.16911320049300 0.32183724079106 2.40688
C 8.02384428840009 1.55712109604203 2.97933
C 7.03850334627597 1.77253156364115 3.87286
C 6.12090067509520 0.79443271709224 4.13514
C 8.58097204365404 -3.51706077003264 -6.26963
C 8.55098561141545 -2.18522244721194 -6.49989
C 9.57454839485047 -1.55404118709791 -7.28866
C 10.49893750415402 -2.41584228389520 -7.93241
C 10.44990108620648 -3.77795059691157 -7.79154
C 8.89576304661914 2.68563367036016 2.60462
N 9.77216168088739 2.54653293762625 1.70552
C 9.62780035795028 -0.14420556415564 -7.40033
N 10.54539196641319 0.57532649522342 -8.0746
C 13.13403166624600 0.09260458008252 -4.67484
C 6.10097457634229 2.92911738538352 -2.30603
C 14.32135647036116 -0.30210428288460 -4.00197
C 14.65170325376520 -1.62416730875236 -3.96836
C 13.84031065715220 -2.54022824193086 -4.53031
C 12.70225369103672 -2.14427177572771 -5.20416
C 12.32254339945244 -0.82793475464384 -5.32521
O 14.28350414109062 -3.88438454726930 -4.44415
C 15.82045390013766 -3.93904707261958 -6.98953
C 14.95553380085546 -3.20335450370699 -7.99649
C 15.78406601598674 -2.01327647524604 -8.46988
C 15.03103195891252 -1.19038569246404 -9.53266
C 14.28262915617579 0.01914741250185 -8.8103
C 15.12435200441625 1.10866808769957 -8.11841
C 14.35998181707710 2.49433499368603 -7.90674
C 12.89470460394320 2.42772486670190 -7.42729
C 11.89199138002319 2.61373090467763 -8.49772
C 10.52528034224149 2.04193789440910 -8.11839
C 3.39550352412679 1.21567883067057 2.3711
C 4.06459235406533 2.53889336398732 2.40734
C 3.24086318519014 3.68378835251823 1.8553
C 4.18692621162371 4.87567603283325 1.81914
C 5.18440195196903 5.04259027291766 0.690869
C 5.80405149916497 6.38225146977565 0.750982
C 6.92384579325306 6.58425000900509 -0.377709
C 8.27229252844620 6.48653602606394 0.299866
C 8.77936496328759 5.06815610891011 0.569924
C 10.20530299590182 4.92499245577109 1.07994
C 10.64305447617202 3.48509680303951 1.1015
C 6.79635368785345 2.24255180971171 -1.31373
C 6.20032708616317 1.28695322532516 -0.56597
C 4.83398258051206 1.23007641496431 -0.536019
C 4.12025107180115 2.05238047255545 -1.35061
C 4.69923130396385 2.88219947686813 -2.27542
O 4.32321130459332 0.23370182978074 0.345
C 3.06117851120557 0.62338594781974 1.02662
C 13.92743742635456 -4.68980086590679 -5.53595
C 15.18726461020900 -5.17964477859867 -6.30169
H 11.13693306742032 -0.06204916023706 -3.13216
H 11.62354802206524 1.32558425379799 -1.19375
H 12.68560059092236 2.05096790584505 -2.42477
H 11.09169700667771 2.82711028694029 -1.91933
H 11.01043638205252 2.73851687615176 -4.63199
H 10.62991648434002 0.99824366766574 -5.27987
H 6.14794530032920 1.99054940991781 -4.55567
H 8.37337238877129 4.08093688646500 -4.415
H 8.38250742447469 2.71536667832533 -3.24134
H 7.63911767700862 3.87029950631944 -6.61919
H 6.67621182682366 2.43662703214848 -7.13663
H 5.94983308850692 3.79220161000743 -6.19645
H 13.83287326595679 -3.36886255515541 2.23561
H 14.11491011542313 -3.14162962360938 0.551389
H 12.35879933584831 -1.24477967856863 0.579714
H 13.71972907445237 -0.94069969960245 1.62998
H 10.97094438897953 -2.28098343083188 2.23353
H 11.26384632743681 -0.56405988980851 2.53493
H 12.80888884115002 -1.16515673294877 4.34042
H 12.87722032043677 -2.85823705262804 3.94294
H 11.30291664585434 -2.59816521117875 5.76187
H 10.37970524569275 -3.04207504003175 4.4309
H 9.98991999503754 -0.44471182737053 4.12176
H 10.76292418028143 -0.15728954540681 5.56361
H 8.24255597694315 -0.62095576002307 6.1143
H 9.34902952512507 -1.47208455354507 7.03703
H 8.55467705408796 -3.46249705164009 6.07109
H 8.14655822771663 -2.69201414252272 4.49472
H 6.20162868817508 -1.65388726967408 6.1523
H 6.51214709525238 -2.91286990709252 7.12304
H 4.75171362158081 -3.59821885251789 5.65642
H 6.16551436276874 -4.61971015966840 5.61031
H 5.41564226809351 -4.49977552294964 3.37083
H 6.77240261979478 -3.32635228505503 3.384
H 3.78833619200712 -2.87267999763075 3.48181
H 4.75181203990896 -2.37070188865861 2.14652
H 7.60178205040217 -6.11622265709577 5.47402
H 7.34183521419461 -7.12413396608893 3.90031
H 10.08426285204260 -6.28858816134198 4.91849
H 9.31060124189664 -7.92762187287274 5.3004
H 10.53448596203735 -8.55631624314572 3.33657
H 9.06254745954543 -7.90301577231959 2.49264
H 10.24573108959017 -5.68656540390588 2.35903
H 11.60877355898030 -6.43882387629552 3.28408
H 12.07480108256806 -6.24528760313277 0.87896
H 12.22367874721351 -7.78404140414530 1.48203
H 10.15382823407206 -8.52903521263753 0.230238
H 9.66407627505860 -6.89022366395547 0.0628448
H 11.68857086599075 -6.42864799831027 -1.35258
H 12.28385604389862 -8.10433749242258 -1.21541
H 10.21590761116686 -8.85901350406175 -2.37436
H 9.56587537435083 -7.19099979765043 -2.52027
H 11.28492970125879 -6.42769961082756 -4.03384
H 12.04463148974167 -7.88000655208670 -3.91541
H 9.87629290649427 -9.14436849818938 -4.72237
H 9.15945892043263 -7.48947395120177 -4.7207
H 11.53777826090216 -8.39780718044426 -6.45328
H 9.97855981690899 -8.59984876572173 -7.09498
H 11.50214425696027 -6.02257696192172 -6.41903
H 10.69188565663103 -6.51697728678383 -7.93711
H 7.40250067443862 -1.66766074021391 2.17064
H 8.81581890079753 0.16277368387062 1.58269
H 6.93240956991640 2.81226032599143 4.16072
H 5.30394921094192 1.12337680890805 4.83225
H 7.94031590478813 -3.93040942739984 -5.51932
H 7.75008948893621 -1.52547715415654 -6.13566
H 11.21392944296069 -2.01129155831422 -8.58524
H 10.97912299974569 -4.46512334692201 -8.44847
H 8.61089966137842 3.68992976626023 2.94105
H 8.88035842045749 0.36975219391339 -6.8754
H 14.92260074124856 0.47147974819578 -3.55858
H 15.62578049576782 -1.87938712049611 -3.47445
H 12.02738560717271 -2.91496602330793 -5.59545
H 11.56137092563329 -0.47584596399931 -5.98069
H 16.34291109469346 -3.17621673023377 -6.31518
H 16.67059323517798 -4.32477964704227 -7.57312
H 14.53728923820965 -3.84519806593192 -8.84728
H 14.04463920714940 -2.89542001357683 -7.57158
H 16.03838673987912 -1.42717046959834 -7.58805
H 16.76195449826410 -2.35107002476040 -8.91282
H 15.64245896368493 -0.88422003552935 -10.3768
H 14.30221033743383 -1.81578239472985 -10.0335
H 13.72581569594744 0.57301845295750 -9.59509
H 13.53686998784046 -0.37264444639268 -8.11124
H 15.42993950300397 0.63493357645483 -7.15092
H 16.00935954463686 1.41541028305014 -8.72622
H 14.93513309019619 3.00408325147599 -7.13869
H 14.24899549795631 3.05058490216250 -8.77205
H 12.68453865865546 1.51633836768323 -6.88582
H 12.62205938447021 3.24499929894536 -6.6795
H 11.88571879609167 3.70404174859755 -8.75404
H 12.42589617965537 2.03740889196676 -9.30173
H 9.79327759708518 2.34882070009999 -8.88786
H 10.07876792799067 2.45486324440922 -7.21622
H 2.52925038377642 1.25296062137411 3.09955
H 3.92608276510080 0.45555943866019 2.87089
H 5.01259352436352 2.47002365302060 1.84264
H 4.29853106255304 2.75632924941050 3.44157
H 2.95775419546198 3.42714342900037 0.808552
H 2.34741002587883 3.77339219519972 2.47046
H 3.58882817650206 5.75472226140440 2.00848
H 4.77260160820012 4.74394413157643 2.75614
H 6.01533028529141 4.31593351136848 0.752026
H 4.68929818743607 4.93635622416940 -0.280799
H 6.22499401249912 6.61487183399077 1.67289
H 5.10964354801539 7.14093729142487 0.526687
H 6.93805583201073 5.75251196446574 -1.02052
H 6.78219339546688 7.48867878984865 -1.01935
H 8.98266153034637 6.99944818967796 -0.394319
H 8.21303743220330 7.05976450975257 1.18356
H 8.14535576699053 4.52580271060493 1.36825
H 8.66001780910858 4.43955406598506 -0.292283
H 10.84281768078410 5.60924046850796 0.523114
H 10.27584452393086 5.36165539394000 2.07261
H 11.63841805825020 3.26696826315891 1.6016
H 10.97932199100239 3.12043194233238 0.114059
H 7.85008302251262 2.33282272903164 -1.22464
H 6.65394781963760 0.66320556499222 0.207613
H 3.05998177314614 1.97889208859142 -1.47052
H 4.02675393762047 3.37405709341783 -2.94389
H 2.42569501997247 -0.32692047017283 1.05161
H 2.51689892533051 1.30543290139077 0.411961
H 13.26210825578524 -4.26947768867910 -6.29666
H 13.44056007153453 -5.54275192751225 -5.01377
H 15.86585536130770 -5.59856249368418 -5.6747
H 14.96501757429697 -6.05289356623587 -6.9836
C 6.64879958963553 -1.76138498440501 -3.54632
C 5.41358769721649 -2.43300142057075 -3.21872
C 5.73758520974205 -3.36502089344076 -1.96847
C 7.26949122305310 -3.33857770528011 -1.97475
C 7.69210882886102 -2.08757767463020 -2.59314
C 8.02995182538009 -4.24052567679833 -1.20866
C 7.46138227843997 -5.10097936260284 -0.141529
C 7.90994801306154 -4.81427316779005 1.15052
S 9.21761785403232 -3.66718261845546 1.30687
C 10.16840381569088 -3.96199396088854 -0.0535056
C 9.47786293455404 -4.16566735310092 -1.22822
C 11.56135991193117 -3.94657408969482 -0.0526854
C 12.27207763627862 -3.93677944826622 -1.21537
C 11.59620597671313 -3.93762114047541 -2.4397
C 10.23082751804455 -4.05492456737627 -2.39958
C 6.30738788059998 -5.89986034284994 -0.333422
C 5.66792276086416 -6.54430603185560 0.660311
C 6.29288206683384 -6.42599558004105 1.92551
C 7.31866196331181 -5.53651838511892 2.22294
C 8.78248198223171 -1.15725727119760 -2.42051
C 8.80956638671281 -0.02581189630289 -3.24881
C 7.87400771087932 0.15370748001027 -4.3675
C 6.72704207655702 -0.66195956627253 -4.36534
C 9.83807858470598 -1.14087284438252 -1.31225
O 9.52720179260167 1.12412244062420 -2.8733
O 8.06363653945101 1.25700691886076 -5.23955
C 5.15522004400452 -2.88065294259006 -0.657018
O 7.88771943573268 -5.32069753007046 3.50621
O 12.28769996201116 -4.02619043421531 1.14893
H 5.08068066075536 -3.02921696278375 -4.10251
H 4.52724050595516 -1.79049000509960 -2.94979
H 5.48529061414334 -4.38755128252395 -2.25403
H 13.32212348092354 -3.91750824063894 -1.26449
H 12.08089252004211 -3.85710658603509 -3.38639
H 9.67028731171327 -3.89392873414578 -3.37487
H 5.95309069815993 -5.82743839107820 -1.35387
H 5.02462415465899 -7.34305730996376 0.416564
H 5.82355945632882 -7.03355173603861 2.68118
H 5.94930138760268 -0.61670546078128 -5.0891
H 10.81724131009248 -1.49468774636812 -1.52921
H 9.92488031224470 -0.11173145045029 -0.914831
H 9.51206786876593 -1.74529221760304 -0.451558
H 5.56606423853530 -1.98035529955854 -0.223571
H 5.12721552000295 -3.77505557609977 -0.0064766
H 4.11029222735185 -2.63518219235952 -0.608563
H 11.24243824835791 0.14332430979191 -8.64098
