# Supplementary material for: A light-fuelled nanoratchet shifts a coupled chemical equilibrium
Source: Nat Nanotechnol. 2021 Dec 16;17(2):159–65. doi: 10.1038/s41565-021-01021-z (PMC8956507; doi:10.1038/s41565-021-01021-z)
Supplement: Supplementary file 3 — Supplementary Data Set 2. Gaussian output and xyz files for computed structures. [file 41565_2021_1021_MOESM3_ESM.zip › +1-protonated-sampled-sturctures/SRR/1-H-opt_254.xyz]

260   0
energy: -42.776094275750 gnorm: -0.495584
C 11.15728957570098 1.27048247578829 -3.24732
C 12.19398281147640 2.00430024916819 -2.42355
C 11.47915255134921 1.49650250225496 -4.7278
O 12.83441662434979 1.19416267415713 -5.18172
C 7.31458548936372 2.96110201718545 -5.17132
C 7.55721329733686 3.65511530956876 -3.75337
O 6.31393060808146 3.99417687337404 -3.12963
C 7.56211231584183 3.87561228315817 -6.27144
C 12.40984411773988 -1.39780684723678 2.56892
C 11.09067082874459 -1.05157126881122 3.23606
C 10.76459783566179 -1.93929110125674 4.45669
C 9.27606744706328 -1.62152195789726 4.7741
C 8.83554601136175 -2.25425246037860 6.06411
C 8.09267512471428 -3.54875228825498 5.97486
C 6.61970776779394 -3.27734954338802 5.53772
C 5.89235221943348 -4.61059251444751 5.19643
C 4.38516795723362 -4.38064164887081 4.94697
C 3.96934635945699 -4.50909069031108 3.45158
C 4.53796920336458 -3.42477778280279 2.49322
C 3.70944479099678 -2.11962405543825 2.72134
O 4.23032392401358 -1.24866614790240 3.75941
C 9.34809817240768 -6.30857538568552 3.82644
C 10.61311284232625 -5.61515699676494 3.24703
C 11.87582587354863 -6.52385594821582 3.04862
C 13.05843915048203 -5.88852648369168 2.21534
C 12.81432885409966 -5.82420044363673 0.692409
C 12.76981721743103 -7.22679111208006 0.0541951
C 12.10696835711575 -7.10986856751203 -1.36341
C 10.62614593339470 -6.77394333357580 -1.56182
C 10.31453215158425 -6.33323725004056 -2.96162
C 10.41213876326580 -7.44336403037180 -4.03283
C 9.79483296928942 -7.20029960555972 -5.35938
C 10.40028061603962 -5.97856228383501 -5.97213
O 10.12731568391766 -4.77853041803184 -5.24999
C 5.42729043656894 -0.63238273313917 3.53976
C 10.08943437140191 -3.55453488141988 -6.00438
C 6.19024298274534 -0.51431251244382 2.38565
C 7.25404451606065 0.40781641073593 2.37299
C 7.69152910229335 1.03053243527106 3.50596
C 6.92520867363227 0.85126169497718 4.64412
C 5.80788863219227 0.12045409114744 4.70277
C 9.18582611109196 -2.51236901153564 -5.65438
C 9.11811118392586 -1.42809741560314 -6.51167
C 9.85936529902636 -1.33032643207621 -7.68357
C 10.81703755783016 -2.28962915720285 -7.97063
C 10.96121833751361 -3.38377379237296 -7.13674
C 8.79388770584208 1.81864019996935 3.46914
N 9.23648240618398 2.13477079543499 2.32649
C 9.85304957668886 -0.09130505174388 -8.3422
N 10.64187298746057 0.20270845122333 -9.5087
C 13.38247148365990 -0.10278406927675 -4.84397
C 5.49783610829587 3.01296424125540 -2.51895
C 14.70760338691145 -0.22790705726142 -4.46259
C 15.34178535408898 -1.44146796730110 -4.50806
C 14.65483677492287 -2.57093762792417 -4.75411
C 13.33578261561781 -2.50361990093030 -5.05869
C 12.71562417169672 -1.27511045993145 -5.13901
O 15.31786286649629 -3.81920925500869 -4.8008
C 16.20768857657098 -4.46992749482288 -7.58279
C 16.24945250222853 -4.07541428605510 -9.04301
C 15.68910346374558 -2.61526285612893 -9.36457
C 16.74316736327195 -1.49106180007117 -9.12563
C 16.20241831482348 -0.20675316291534 -9.54141
C 15.13873757136985 0.37141717558364 -8.54775
C 13.94774381315325 1.23098813314717 -9.2169
C 12.88037035008247 1.66450353990406 -8.21791
C 11.59141196020254 2.37005567471586 -8.73296
C 10.98104279064660 1.58574993349875 -9.87447
C 1.75158848410973 0.99855181680973 1.70524
C 2.23494228520673 2.40561522565491 1.76693
C 3.79057663231689 2.53225634012024 2.04357
C 4.19518435924012 4.04375000278844 2.20209
C 5.73209161296573 4.13026295281945 2.18509
C 6.22338163232796 4.84737972250873 0.92097
C 7.69108535483609 4.50513006255281 0.39173
C 8.74549369454483 5.05325382843475 1.31359
C 10.13189205209902 4.84681439062062 0.698816
C 10.52445461519116 3.30316899031232 0.682998
C 10.48616946784755 2.65296944763497 2.12189
C 4.14257332290764 3.10917050283232 -2.44302
C 3.38399728587410 2.22553904250188 -1.69176
C 4.03508017765266 1.18235334027037 -0.942053
C 5.38984580916204 1.06952157020305 -1.09805
C 6.04533174355991 1.94328541579584 -1.89217
O 3.42927246656708 0.28506556012008 0.0297571
C 2.04524765799187 0.40832101608011 0.271371
C 14.76921304045947 -4.91159653230921 -5.46875
C 14.69888656568701 -4.62413079633063 -6.98203
H 11.18666434243703 0.25161794855514 -3.04111
H 12.31572551533255 1.58916210320883 -1.40024
H 13.20409500801468 1.86092225756466 -2.8125
H 11.88214398944508 3.05992453064904 -2.3434
H 11.37626455137577 2.52008777033667 -5.03443
H 10.80618106042769 0.95559472691389 -5.35863
H 6.27238782667273 2.61939404575554 -5.1514
H 8.18043308449745 4.61146291832100 -3.93339
H 8.11771188946189 3.04792089387627 -3.09413
H 7.19250459440870 4.85517627187079 -6.03687
H 8.65668336106095 3.95427559747725 -6.22002
H 7.31465688630965 3.53283822384887 -7.26311
H 13.20807141385879 -1.44767363665178 3.32751
H 12.66555280442574 -0.76995193328632 1.70804
H 10.35937271662819 -0.95254571694786 2.47533
H 11.12957627224359 0.00585396981277 3.58706
H 11.38416877794061 -1.64953730000633 5.34163
H 10.74009825388456 -3.05143374322760 4.14291
H 8.55069786997824 -1.79902502346880 4.02112
H 9.11117783272192 -0.55650486549868 4.90509
H 8.15198488550507 -1.57281919814298 6.66681
H 9.67430118285862 -2.42099622356961 6.6945
H 8.09019883432837 -4.07610249132220 6.99227
H 8.60678099191415 -4.24509628806868 5.23781
H 6.62988432902133 -2.57869590191922 4.68631
H 6.21666803506088 -2.80490341701796 6.43518
H 5.98761744755088 -5.09491657569618 6.19655
H 6.38674587985669 -5.18844438371969 4.48105
H 4.27289687887806 -3.32139974858817 5.16416
H 3.83924342076606 -5.09429314962789 5.52646
H 2.91618126797684 -4.70520711927243 3.32802
H 4.32582808602535 -5.54078770509770 3.26506
H 4.54618900783922 -3.87220298580656 1.52802
H 5.61197565997256 -3.24525971767511 2.74651
H 2.73159264730045 -2.37446818613829 3.13358
H 3.58349576658537 -1.61157568396274 1.76635
H 9.44047893920251 -6.57057807026044 4.87031
H 9.22899545380909 -7.29188373396479 3.42851
H 10.38782137695338 -5.29490886121987 2.22603
H 10.79149728147311 -4.66061986639652 3.72829
H 12.14255006064130 -6.91905634553596 4.04689
H 11.54251045076678 -7.46937100641537 2.61061
H 13.24426293671490 -4.97082699834244 2.73956
H 13.97178020162960 -6.47698704598893 2.40085
H 11.90525278837485 -5.32389488885849 0.490578
H 13.59207970021390 -5.29381371118579 0.169656
H 13.66376038643632 -7.91181124526219 0.00317734
H 12.03816243388559 -7.82560650536921 0.628579
H 12.66779868615513 -6.37702157725459 -1.91293
H 12.10067260253521 -8.06518152842531 -1.86271
H 10.06269741036956 -7.64912306677612 -1.38498
H 10.21348402743960 -6.03043864705335 -0.899058
H 9.32173028603633 -5.94086773677444 -2.97459
H 10.95951344183804 -5.47636877006651 -3.23939
H 11.53481812133678 -7.56777322783008 -4.21966
H 10.06098987455981 -8.39359113150013 -3.54215
H 9.77668255922931 -8.08298978984473 -6.03277
H 8.70273862128485 -7.06662843912169 -5.24392
H 11.48886376463221 -6.08153635135240 -6.13834
H 9.92385308543551 -5.78276349238502 -6.9591
H 6.10151002093594 -1.18441923878140 1.58997
H 7.70716334419691 0.72583681004640 1.42267
H 7.18625048299268 1.40936443329135 5.44941
H 5.12799231255273 0.26313602406192 5.49933
H 8.64393166019932 -2.74701965872046 -4.72508
H 8.52586372014238 -0.66464282992531 -6.17641
H 11.26578672685396 -2.14546999277385 -8.92419
H 11.67304275127551 -4.10307929560216 -7.3656
H 9.34415888899839 1.98379387306625 4.3368
H 9.28615256719617 0.69143999645015 -7.8492
H 15.22801781472775 0.69482421392365 -4.17855
H 16.31397664230153 -1.59418252738639 -4.14772
H 12.74861278739779 -3.36730345234814 -5.22051
H 11.63908561932210 -1.31375088125073 -5.26314
H 16.77923835073188 -3.81496703167988 -6.91273
H 16.69631894910059 -5.39102264869151 -7.52368
H 17.31651653755519 -4.12401476678875 -9.40521
H 15.67686579154591 -4.81275918279434 -9.67877
H 15.38621713175989 -2.62596047674261 -10.3644
H 14.69449650526357 -2.65697264028951 -8.95202
H 17.06116814991511 -1.49318877013171 -8.12573
H 17.66453988540142 -1.59503534221883 -9.65538
H 17.03688184821690 0.59361002244544 -9.66658
H 15.72369022051805 -0.32378987491957 -10.5242
H 14.61886683655527 -0.51644552543673 -8.22919
H 15.61047594247665 0.93665887601080 -7.70296
H 14.43285614893785 2.04824522246765 -9.69564
H 13.59952282687154 0.72771860883945 -10.1183
H 12.63839580355305 0.77395852960765 -7.61435
H 13.27953685825926 2.38959308641464 -7.48651
H 10.87185699854172 2.40550438444044 -7.93519
H 11.85318977934299 3.36049475543562 -8.96272
H 11.66791964051710 1.57921527174548 -10.7462
H 10.08572452081305 2.08591991411007 -10.1152
H 0.69285692232617 1.02479731849044 1.85241
H 2.30230823373368 0.42278827893332 2.45076
H 1.73121301360232 2.91422926835910 2.596
H 1.87739624665378 3.00723124164273 0.981671
H 4.12018051804387 1.93746915893934 2.95602
H 4.27610208926401 2.09204657855361 1.23639
H 3.76023354477026 4.72498586829641 1.49668
H 3.79822483353121 4.36114164169562 3.23401
H 6.07919071751318 4.75744034042741 3.04055
H 6.11411427411657 3.11754216640107 2.2743
H 6.27141930620141 5.85344751907552 1.16663
H 5.48195528731699 4.66523991514370 0.0715499
H 7.84250312449603 3.45779434843138 0.136029
H 7.68442957407932 5.07233679973050 -0.557382
H 8.65606105258643 6.16299658948931 1.49995
H 8.68637644416883 4.59028050271749 2.36944
H 10.12691686403051 5.41920545206364 -0.25337
H 10.85414753938343 5.39029717162413 1.23192
H 9.95330159976870 2.72212853349423 -0.0104631
H 11.52614005302366 3.21651827542947 0.290078
H 10.67422941377649 3.40757494352247 2.89671
H 11.21143627263809 1.91999993637321 2.23142
H 3.57989251447305 3.89802437801906 -2.92386
H 2.34392317069232 2.43751479418691 -1.62618
H 5.93230362051156 0.24681061788978 -0.701158
H 7.10881325663425 1.89853255409910 -1.80737
H 1.57155229270424 -0.53429560386730 0.238177
H 1.64581180837691 1.12310061894098 -0.439029
H 13.78121489022149 -5.12394072461457 -5.13949
H 15.40866614974074 -5.76424951700738 -5.24654
H 14.11165368260004 -5.36337882152153 -7.48304
H 14.17578198093394 -3.71227028520422 -7.21737
C 7.05909202996419 -1.24661497743957 -3.52598
C 6.13324551584740 -2.40704712395859 -3.74495
C 6.34684023788915 -3.25020558790587 -2.5026
C 7.64145092025860 -2.74392940518975 -1.87648
C 7.89895828017241 -1.43729268814738 -2.38988
C 8.48080265426076 -3.50029302644762 -1.02874
C 7.91804829689782 -4.63980378752568 -0.152356
C 8.24083066640094 -4.58863242059617 1.20692
S 9.19542228401340 -3.28356072323919 1.82064
C 10.38313549208632 -3.10212651065835 0.500675
C 9.90258282184163 -3.13089805313898 -0.7397
C 11.76277508757675 -2.86711475522902 0.740599
C 12.50312798234227 -2.51201054022752 -0.325034
C 12.01966190263059 -2.47509904167281 -1.56722
C 10.72257316735321 -2.83647594452568 -1.7769
C 7.08287038815523 -5.61712492904988 -0.585999
C 6.62748263176585 -6.56775797989211 0.265468
C 6.95625482828379 -6.58159064378902 1.57772
C 7.77638182115092 -5.58397502012692 2.10302
C 8.71447635381810 -0.26451813878652 -2.0852
C 8.81400318622316 0.75101647587607 -3.08069
C 8.03365193664657 0.79238108729277 -4.20365
C 7.13182138780251 -0.24536505127539 -4.42524
C 9.31107986969048 0.03354593536237 -0.784813
O 9.86486312537472 1.72958503794164 -2.91292
O 8.19354325491887 1.78302797975777 -5.21812
C 5.12367237170873 -3.06670069109037 -1.61417
O 8.18929599187924 -5.51366858492854 3.46612
O 12.34621930098366 -2.74048170013473 2.07747
H 6.43926432137464 -2.97929521750450 -4.65997
H 5.14667918889903 -2.10351365376094 -3.72255
H 6.45567547834136 -4.28784134680985 -2.79492
H 13.51019913397427 -2.18748794608637 -0.12513
H 12.66717454284833 -2.14351864566867 -2.3585
H 10.27124479936877 -2.91609783639996 -2.73682
H 6.78385421529303 -5.68032271344131 -1.60966
H 5.86331836947063 -7.31101227463561 -0.10702
H 6.52036093005194 -7.41978599874481 2.1632
H 6.40385396830848 -0.12497633072867 -5.23424
H 9.04479637909146 -0.79528642502953 -0.155067
H 10.38791983168991 -0.03722417717905 -0.83483
H 8.94252430899388 0.90996758040526 -0.358746
H 4.17296165311862 -3.41784614014403 -2.11625
H 5.03378383358561 -1.99278592464439 -1.42613
H 5.09879638060628 -3.76890186901838 -0.679872
H 10.79659761165410 -0.60352729416495 -10.1053
