# Supplementary material for: A light-fuelled nanoratchet shifts a coupled chemical equilibrium
Source: Nat Nanotechnol. 2021 Dec 16;17(2):159–65. doi: 10.1038/s41565-021-01021-z (PMC8956507; doi:10.1038/s41565-021-01021-z)
Supplement: Supplementary file 3 — Supplementary Data Set 2. Gaussian output and xyz files for computed structures. [file 41565_2021_1021_MOESM3_ESM.zip › +1-protonated-sampled-sturctures/SRR/1-H-opt_255.xyz]

260   0
energy: -42.771624216634 gnorm: -0.467847
C 12.95692591488140 -1.03499764206458 -3.40399
C 13.70868906120397 -1.39881864941212 -2.19462
C 13.69745275917258 0.13474971438961 -4.19345
O 13.67902475106452 1.32411295961769 -3.39956
C 10.43121183955084 -0.49792686969188 -7.08077
C 9.25493350761134 0.28492803986589 -6.5764
O 8.25030454035394 -0.44207433333843 -5.91358
C 11.25858262692526 0.21018361083339 -8.17746
C 11.73298349515914 -2.72569177867558 3.91332
C 11.28247578361777 -2.23761546888716 5.36095
C 9.90931869051310 -1.47550938534987 5.40818
C 9.53326292256140 -0.94411936398397 6.71936
C 8.26502619322097 -0.16683890150678 6.60509
C 7.05276267620870 -1.07196013631307 6.14824
C 5.69899797917730 -0.49624260546723 6.17319
C 4.53394130543496 -1.47529588595802 5.67828
C 3.51504632431527 -0.76096365912008 4.73722
C 3.28565520257472 -1.62132410613991 3.52077
C 4.40576044466421 -1.61626301037287 2.53298
C 4.60381320340620 -0.25316816949703 1.9143
O 5.33618125058144 0.66748347222621 2.74245
C 6.52427475333335 -6.67641805335937 4.19901
C 7.04943156846492 -6.27148175377312 5.60918
C 8.39378990179703 -5.62868000171614 5.46916
C 9.57441241224203 -6.60349438312517 5.05574
C 10.79425838887589 -5.82131284503924 4.76494
C 12.09316307373450 -6.57992941738108 4.7678
C 12.13285186046973 -7.76222509833761 3.79835
C 11.55851612401619 -7.21673537638597 2.46456
C 11.28632088504301 -8.24217122164938 1.39769
C 10.81594435280352 -7.58146452231779 0.114218
C 10.82317305493664 -8.52319297745378 -1.14008
C 10.50110334513717 -7.87710896943417 -2.45873
O 11.56505762185509 -7.01975880667124 -2.89326
C 6.69845488331361 0.64257866352933 2.52104
C 11.28356701756850 -6.51851020700273 -4.18365
C 7.37209649675144 -0.47993103253090 1.9242
C 8.75394338928953 -0.50142899844794 1.77616
C 9.46465865777513 0.56660104853034 2.31691
C 8.78478969577127 1.68960510091096 2.74741
C 7.42906315899879 1.65999892500916 3.06307
C 12.11126992213655 -5.49621833685181 -4.58979
C 12.03613449637200 -4.79129745920804 -5.76345
C 11.00451729547631 -5.04979973753518 -6.6758
C 10.11614725951100 -6.09726755072199 -6.31593
C 10.25750280558107 -6.80315708888888 -5.1134
C 10.88875682257993 0.55589919619913 2.32919
N 11.59462909243078 -0.04502686757068 1.48088
C 10.97678324888932 -4.51285343008349 -7.97705
N 9.85910673120953 -4.41053004072559 -8.72503
C 12.81793812777441 2.25622245785938 -4.06273
C 7.57787848246058 0.31773016667907 -4.90626
C 11.42090961465996 1.97658337594571 -4.06052
C 10.54656709379561 2.82953213020387 -4.54652
C 10.97295574129305 3.94309787828799 -5.24485
C 12.28380603845243 4.26927443535398 -5.21271
C 13.28117043806382 3.41002320051552 -4.68206
O 10.13930595062653 4.95092330408543 -5.72741
C 8.42489017114665 5.42273191547766 -8.59767
C 9.13395899830895 4.44731841129763 -9.52358
C 8.15632857052931 3.42495571698369 -10.1351
C 7.45818798979446 2.51618294387954 -9.09301
C 6.77825805561457 1.23687170725795 -9.64514
C 7.70871419397376 0.04551250785317 -9.44462
C 7.21768196323857 -1.23142163815491 -10.1639
C 8.08300181276107 -2.42698947466128 -9.7747
C 9.37073843800412 -2.61966051752539 -10.3914
C 9.90863570002384 -3.98043642114879 -10.1699
C 7.51711581551705 3.14496389379494 -0.104741
C 7.31408511173338 4.63918832681876 -0.419593
C 8.57627200412488 5.47397500986110 -0.590838
C 9.24814894150912 5.32883001010509 -2.0089
C 10.62828436610521 5.95565890580872 -2.09553
C 11.55886311425077 5.41625106842976 -1.02224
C 11.71982078464772 3.84340793583587 -1.06833
C 12.76995805936741 3.35911184470260 -0.102592
C 12.99367801051702 1.83403754982285 -0.199878
C 13.72991926605154 1.25139848084965 1.04508
C 13.02340689993960 0.02054532001504 1.58437
C 7.37604269170991 1.67934953681593 -5.06391
C 6.90746711964969 2.31143953474224 -3.94337
C 6.46766501207707 1.72545421164337 -2.78378
C 6.66035749807004 0.36090044677191 -2.64796
C 7.30583418373718 -0.28323036936067 -3.70645
O 5.84540645715365 2.43237213386635 -1.73318
C 6.33630536722828 2.23130475233310 -0.432315
C 10.47107769793271 5.57235518867167 -6.90879
C 9.50596038469651 6.29329655934222 -7.80832
H 12.84443398112672 -1.96002135887055 -4.01955
H 13.24512335648207 -2.30252247095425 -1.76282
H 14.70731386744699 -1.69280706697491 -2.37611
H 13.60068065968190 -0.68962383031175 -1.40771
H 13.15518852359130 0.42260846943822 -5.11282
H 14.74172899418499 0.02439304907290 -4.44619
H 10.06454448999030 -1.41114032381356 -7.59198
H 8.71461051966721 0.73468531695778 -7.45952
H 9.66969106536582 1.18867794796405 -6.04513
H 11.54196376498689 1.19341144816015 -7.83048
H 12.19452610674458 -0.32068412110191 -8.42202
H 10.63654119263552 0.26693554608143 -9.05387
H 12.50557123395095 -3.43212072355676 4.00106
H 12.02687766618747 -1.82912797664947 3.41803
H 12.13213529108274 -1.70149135304348 5.86294
H 11.18773652534862 -3.06248868483331 6.00776
H 9.07583904763064 -2.14607526611055 5.08461
H 9.95923961963954 -0.69986686189248 4.62834
H 10.30619582142284 -0.21891166105669 7.06362
H 9.43065568867853 -1.66180528442543 7.63684
H 8.39989985767683 0.58213288515131 5.85492
H 7.97901236952244 0.37454190960549 7.54699
H 7.14289153948630 -1.98960429037895 6.83085
H 7.36534630523807 -1.47117121517302 5.18465
H 5.54887733545192 0.53594870918184 5.79902
H 5.49388908088736 -0.32515758526925 7.20929
H 4.12387939127456 -1.86770129575969 6.60374
H 4.80917027134046 -2.39008974290787 5.15836
H 3.84663934207611 0.16688445338422 4.35729
H 2.55333691185480 -0.72106276243647 5.27197
H 2.43333426945384 -1.28390176552580 2.98035
H 2.93093210757283 -2.56946926219729 3.85318
H 4.14695272486260 -2.36221247008558 1.7557
H 5.26088436117049 -1.91537614099143 3.0227
H 3.62946916714775 0.38028586732832 1.67122
H 5.05555123321508 -0.35173948513201 0.957797
H 5.50151192506101 -7.23301469944522 4.22719
H 7.16529339655363 -7.42597444144606 3.58989
H 6.38005057860741 -5.56771952541287 6.13703
H 7.24694016287978 -7.12543898899032 6.20372
H 8.23744716200665 -4.82466302959305 4.71921
H 8.65151131170543 -5.03481904974108 6.42607
H 9.73707121438834 -7.34644687789448 5.85826
H 9.24284570103878 -7.06277971863326 4.12937
H 10.64507057216497 -5.30466934836646 3.78743
H 10.82651523067812 -5.00254025028004 5.47935
H 12.83701589683972 -5.88534894479428 4.4495
H 12.24579915584564 -6.97694919710166 5.77419
H 13.05210839235345 -8.34630321802436 3.64523
H 11.36969323673439 -8.51436680044789 4.03807
H 10.69114715520184 -6.61099191692062 2.57032
H 12.25313684673344 -6.45674138473191 2.04141
H 12.14091115099475 -8.83706374663189 1.12837
H 10.46970981675736 -8.90448775542948 1.61264
H 9.80397057452772 -7.18321028882652 0.356283
H 11.44667035797372 -6.68590571984793 -0.0692475
H 11.75842378411114 -9.10523628552067 -1.27889
H 10.11394772669531 -9.28344104295152 -0.858929
H 10.25048318646859 -8.71361415145843 -3.10929
H 9.57255157197852 -7.28805728561693 -2.39145
H 6.90280875211180 -1.40597865322614 1.72238
H 9.35821010929433 -1.36293220616384 1.44747
H 9.32004189931506 2.63951630130588 2.92198
H 7.08570305109910 2.50546477142537 3.70598
H 12.80459827242036 -5.18371843550389 -3.85311
H 12.73286435534928 -4.00562924156135 -5.96197
H 9.28196453213597 -6.47454849656661 -6.90544
H 9.64857767861927 -7.68353275906218 -4.97389
H 11.40937618795591 1.05785052847069 3.09324
H 11.82107466205169 -3.95190114014089 -8.3724
H 11.15815373926803 1.10071434553077 -3.54096
H 9.55161969273043 2.64535438685098 -4.38557
H 12.63190405990415 5.21263845964855 -5.65772
H 14.31317127143083 3.66909892045723 -4.67336
H 7.82802895316449 4.86219606303352 -7.87392
H 7.72372572562091 6.04650473901289 -9.15301
H 9.71339399260240 4.91004313618535 -10.305
H 9.96665595470821 3.98725557722477 -8.91009
H 7.28481009305334 3.95823247401385 -10.5999
H 8.63518869877585 2.70059022013145 -10.7725
H 8.19542044348491 2.17309113023210 -8.34382
H 6.75512575146758 3.05533445191820 -8.4263
H 5.75118915963135 1.04106416155686 -9.23082
H 6.72059076282591 1.34401881879683 -10.7764
H 8.79214967361351 0.31822279103167 -9.58328
H 7.58508336574985 -0.19449124420493 -8.35545
H 6.14919257430765 -1.36975263363961 -9.84773
H 7.02933744254559 -1.11270598340248 -11.2436
H 8.26506744848594 -2.27490206207692 -8.68019
H 7.40518516424924 -3.27285415040172 -9.8596
H 9.29149312727325 -2.45259114715003 -11.4508
H 10.07739210813403 -1.83608457032893 -10.029
H 10.98793989598703 -4.01780325522187 -10.4215
H 9.32894023932614 -4.68301674115395 -10.7677
H 7.87304490262474 2.88834845528938 0.934111
H 8.24601397285730 2.81520099987924 -0.797401
H 6.63152097632761 5.06088673743519 0.355114
H 6.64259504801469 4.76259192959750 -1.39344
H 8.50708440789317 6.53612897422385 -0.423675
H 9.30385006267377 5.23617609317039 0.26803
H 9.16754728240790 4.31847469301545 -2.32618
H 8.57950700991879 5.83104006912212 -2.74947
H 11.12493404074606 5.85071563195218 -3.07745
H 10.52764815001259 6.99722417753058 -1.89955
H 11.21799376399727 5.60828731067721 -0.0644791
H 12.58965497114812 5.76928202927919 -1.06618
H 10.78306969099803 3.33983356862083 -0.796006
H 12.08592513811554 3.58779125454923 -2.06542
H 13.74686769662708 3.74127755331964 -0.352804
H 12.48286856886515 3.66230274139638 0.952457
H 12.06374135878087 1.31278201405386 -0.197755
H 13.45011414201241 1.65015788456339 -1.23528
H 14.83053967743282 0.99849536663713 0.814499
H 13.79964939136080 2.04894534215926 1.76624
H 13.47156523901925 -0.00045386609726 2.65546
H 13.49179731156697 -0.84248288056489 1.11046
H 7.60713612169947 2.28903504912622 -5.96638
H 7.00046730327047 3.34807234076069 -3.87613
H 6.34820056620773 -0.25641445920709 -1.86187
H 7.63241683558641 -1.27301057857933 -3.34467
H 6.43084565096834 1.15883993162931 -0.430552
H 5.54056263134079 2.50956144689707 0.293566
H 11.11893343338770 4.92524814553631 -7.54345
H 11.22688430063515 6.30565346331646 -6.53386
H 9.04112388374851 7.14443738899778 -7.31548
H 10.05336755495067 6.88463131531034 -8.54849
C 8.76133157355441 -3.30037116884243 -4.42749
C 7.63592371689562 -4.23749505234916 -4.65162
C 7.12876566146977 -4.57020421282272 -3.18985
C 8.31178120161767 -4.19831491486023 -2.25898
C 9.03188344473997 -3.23835471734885 -3.07234
C 8.57201782579691 -4.64989787054242 -0.995756
C 7.60397519709984 -5.44720013677395 -0.234495
C 7.28272042788891 -4.99752966164875 1.0747
S 7.99141041289938 -3.51362815601750 1.52034
C 9.68353444696730 -3.73875309044118 1.06344
C 9.80640970195774 -4.26523824144430 -0.237736
C 10.80816487947428 -3.44560128090037 1.91359
C 12.06559848661990 -3.58702197074431 1.4038
C 12.22187075494013 -4.18163609531672 0.181201
C 11.14281862352327 -4.46740227265243 -0.634959
C 7.11979978962502 -6.70124707493937 -0.673448
C 6.14696466366103 -7.37947449628318 0.0670283
C 5.94733698114123 -6.94651172076760 1.40071
C 6.51991350789225 -5.76862686269856 1.9212
C 9.95110361372948 -2.19633779004963 -2.5675
C 10.67024899008207 -1.46174330895740 -3.55346
C 10.43498458390246 -1.66092144318591 -4.96549
C 9.46309836920461 -2.62599927531912 -5.39065
C 9.88883780001793 -1.64807947837775 -1.18524
O 11.62139117892545 -0.56093976518359 -3.03006
O 11.18599046186030 -0.91348911900055 -5.9439
C 5.82818753498362 -3.80518348806127 -2.84287
O 6.48732687163673 -5.43413520519637 3.3333
O 10.57427986944785 -3.22282433053298 3.25134
H 7.88251579584074 -5.11973538166165 -5.2201
H 6.82998619588344 -3.76293610487355 -5.19587
H 7.01172860629747 -5.62333395526216 -3.10552
H 12.91367930730241 -3.29947260102955 1.93053
H 13.23559589874827 -4.43457584829470 -0.0866647
H 11.26747734328315 -5.01299093278218 -1.58461
H 7.51845636602299 -7.17517312700858 -1.53649
H 5.69781033729881 -8.35234974965292 -0.285165
H 5.21567691662786 -7.47305456045507 1.93663
H 9.22333268095147 -2.83407170522023 -6.44637
H 10.82232407389868 -1.91243630330658 -0.694132
H 9.80497370923628 -0.59563378535624 -1.2469
H 8.99418858195510 -1.97688475677142 -0.565649
H 5.97753354953117 -2.79805101328074 -2.97092
H 5.68677449846356 -4.02751804617592 -1.77622
H 4.99903068941372 -4.11717843567666 -3.44472
H 8.94731978044982 -4.69345479291007 -8.3134
