# Supplementary material for: A light-fuelled nanoratchet shifts a coupled chemical equilibrium
Source: Nat Nanotechnol. 2021 Dec 16;17(2):159–65. doi: 10.1038/s41565-021-01021-z (PMC8956507; doi:10.1038/s41565-021-01021-z)
Supplement: Supplementary file 3 — Supplementary Data Set 2. Gaussian output and xyz files for computed structures. [file 41565_2021_1021_MOESM3_ESM.zip › +1-protonated-sampled-sturctures/SRR/1-H-opt_256.xyz]

260   0
energy: -42.775715424739 gnorm: -0.49324
C 12.02959685542321 1.98496859671578 -3.16309
C 11.87760224841021 3.25632720497853 -3.92341
C 12.47713897547449 0.73209376832457 -3.9311
O 13.22546848772301 -0.05766113154039 -3.05087
C 7.82599210930263 2.94538945238033 -4.47788
C 6.79423030295570 2.45467089988934 -3.42379
O 5.49913142032082 3.16009739936922 -3.4868
C 7.94883238513244 4.47003140153130 -4.41091
C 13.05878954677630 -2.60224101843571 3.03437
C 12.48327796314349 -1.16028188416598 2.79869
C 10.99712539029477 -1.01524272041220 3.0366
C 10.52736100380196 -1.48586576929279 4.43859
C 8.98071325248373 -1.43896423211083 4.62432
C 8.26107992793074 -2.61521708517068 3.82829
C 6.78903073072523 -2.83005929915716 4.06083
C 5.97791968860363 -3.42763308469919 2.85771
C 4.50791078235703 -3.62470050203411 3.07902
C 3.96270196722388 -4.22043649621979 1.79891
C 4.11692728996534 -3.30110409800091 0.527786
C 3.22920952202262 -2.05464507265882 0.861911
O 3.59086764025022 -1.39948458819489 1.97167
C 7.25758715107920 -7.34380946843902 2.9737
C 7.90000495382922 -7.52573520660759 4.42813
C 9.34797377803015 -8.00099114130068 4.36969
C 10.25227672113643 -7.18979015551356 3.40409
C 11.64358867068752 -7.78170399676677 3.28374
C 12.59848667344869 -7.16544185522081 2.20925
C 12.13978443838833 -7.55853929894600 0.739758
C 13.07004635956261 -6.87147876584711 -0.217989
C 12.83241979951358 -7.49372513430551 -1.64417
C 11.71218633909510 -6.93609072098919 -2.45072
C 11.72354596900695 -7.49718794974901 -3.8451
C 12.76610008783045 -6.95717231785013 -4.77578
O 12.20878551634793 -6.66702633254480 -6.0979
C 4.76106098857000 -0.73749804601211 1.78002
C 11.61154437683756 -5.36683795545490 -6.23237
C 5.67085151857788 -0.80969856520705 0.664
C 6.91260723908651 -0.24978002716810 0.714302
C 7.27050193266439 0.50405381771369 1.8123
C 6.40126076737095 0.59671388255269 2.88682
C 5.18222078754773 0.02159546877596 2.90485
C 11.11621067037125 -4.64650704796353 -5.17086
C 10.45202847725025 -3.51052575281914 -5.3226
C 10.25268422848109 -2.91832257821342 -6.56605
C 10.65537143548871 -3.72333089642316 -7.76159
C 11.34865273536560 -4.90007585595879 -7.56927
C 8.52161494772068 1.27323656534631 1.88117
N 9.35524688566631 1.39262750863143 0.929569
C 9.57270772685237 -1.72643929401322 -6.74287
N 9.34160192486097 -1.13161153693137 -7.94977
C 14.00847403005267 -1.02092322240702 -3.78025
C 4.63572149007569 3.10620837573668 -2.35029
C 15.28095375909154 -1.34071937002994 -3.59571
C 15.99214891916700 -2.33939628897633 -4.29708
C 15.33741928038919 -3.07505606114643 -5.26582
C 13.98194152122871 -2.80572530690149 -5.38861
C 13.38829321109860 -1.79530091529738 -4.73622
O 16.04765650578047 -4.03358579525039 -5.95174
C 16.06681935914999 -2.29914208452863 -8.30874
C 15.55350065186659 -0.95911648072570 -8.73523
C 14.57883431651469 -0.25247729124554 -7.771
C 13.97206701700637 1.08149135406614 -8.24102
C 13.09182319270072 0.78199274073822 -9.40195
C 11.70120142192768 1.48214158343175 -9.45491
C 10.82110298263419 1.53542039003046 -8.16017
C 9.40505162460554 2.02308870328430 -8.406
C 8.54478419635534 0.93728224552230 -9.15766
C 8.18669250592702 -0.26030431225230 -8.29523
C 2.32225808141641 3.09319201640758 3.63641
C 3.63523721808281 3.73573846538521 4.09401
C 4.34555518766305 4.60258208687419 2.9544
C 5.83157112032760 4.97459418114895 3.3425
C 6.43643257399159 5.83406043107219 2.36459
C 6.18484851142732 5.40083737028203 0.906783
C 6.99512445240566 6.01169852140833 -0.209847
C 8.48980028254467 5.83409572199872 -0.0311573
C 8.86203939673513 4.36166882817106 -0.043026
C 9.75359153083781 3.88240718708665 1.16608
C 10.34053145953142 2.40236929110590 0.882939
C 4.73151691722464 2.07292102661246 -1.36121
C 3.93955929177615 2.06624080659402 -0.250446
C 3.18740821368160 3.18490882713937 -0.00964864
C 3.20472782952460 4.24572566908708 -0.858638
C 3.81663409754418 4.15221734126924 -2.03369
O 2.57807835154682 3.48100633403874 1.24542
C 2.57351938457447 2.44672000354510 2.24123
C 15.36546380358556 -4.42575803704023 -7.20451
C 15.00531999969833 -3.27756950809242 -8.14561
H 12.84485206011554 2.30738209724541 -2.41097
H 11.22843097088220 3.99356771913166 -3.31947
H 12.80544018795424 3.70882834220873 -4.24967
H 11.33559342070902 3.17623575048586 -4.85845
H 13.11357345930004 1.07898115969359 -4.77344
H 11.75592585845206 0.10256153307707 -4.37022
H 7.35502283808256 2.64241139200646 -5.46576
H 7.18701608123330 2.41489610928059 -2.44227
H 6.68409776944923 1.40031657337940 -3.70789
H 8.41757940204686 4.63237957394197 -3.46579
H 8.55761631923723 4.86035248079922 -5.20207
H 7.01531570340136 4.97280030588549 -4.322
H 13.11113550675529 -2.65614972272537 4.10251
H 14.02686614940349 -2.68554481304071 2.54834
H 12.72297034535525 -0.77817746383015 1.78914
H 13.05142831493862 -0.45303553827744 3.44954
H 10.39319185551019 -1.53693698329516 2.3055
H 10.66302384986761 0.05109670098710 2.99372
H 11.02395460460191 -0.81633437001956 5.08509
H 10.98097695294643 -2.43959897027625 4.81386
H 8.39498882906444 -0.51279643015767 4.31053
H 8.73620108352454 -1.51328359499921 5.64467
H 8.81124780159984 -3.52083292666647 3.81565
H 8.34215580910845 -2.16837270449862 2.79661
H 6.31148491776928 -1.98661830479316 4.45291
H 6.68642247606965 -3.48047037843114 4.9161
H 6.40243508438505 -4.39831099673724 2.50419
H 6.20931052520877 -2.79025287828775 2.01026
H 3.94473396053936 -2.69169653812933 3.35733
H 4.21429195110047 -4.37181749064088 3.88567
H 2.91091220603804 -4.37618674021954 2.06751
H 4.55291916946891 -5.13576851997392 1.65853
H 3.80711038510274 -3.81050766126124 -0.37885
H 5.19216496945006 -3.19371016443318 0.327929
H 2.14037028096989 -2.37687661168447 0.978145
H 3.09486862964979 -1.34671704041961 0.00302743
H 6.13019225324960 -7.14989150407561 3.00735
H 7.35535568995507 -8.20769423442530 2.37364
H 7.98224508823718 -6.56455116950559 4.90879
H 7.26395622868499 -8.18666072751889 5.02716
H 9.69824510324638 -7.97909744141701 5.45103
H 9.37734747987146 -9.06186566445018 4.06877
H 9.82966304906588 -7.20637958549813 2.40108
H 10.36980639903345 -6.21484083867406 3.70764
H 12.03511077383619 -7.67834826868982 4.35089
H 11.50136983811996 -8.83364268775516 3.05984
H 12.71226312517450 -6.07931653464276 2.34105
H 13.60789543547550 -7.47778328926328 2.40446
H 12.13001503748503 -8.60285269623789 0.610708
H 11.09299777999142 -7.29878463381168 0.614406
H 12.91894746794330 -5.81164675262168 -0.286392
H 14.06048149245322 -7.14110755272091 0.151251
H 13.77005455002723 -7.26852240388926 -2.17862
H 12.75959832782291 -8.58052099134309 -1.63781
H 10.71604171709239 -7.19186529794313 -1.95455
H 11.82156371665420 -5.86330994038047 -2.52668
H 11.78667633846212 -8.58776628135569 -3.7056
H 10.72815852074234 -7.43948894715755 -4.3766
H 13.17509820673936 -5.97067354792892 -4.40535
H 13.65544371424319 -7.56824645118858 -4.92181
H 5.28520128791609 -1.34092069581487 -0.25622
H 7.51067565971657 -0.25862966925424 -0.20331
H 6.63633678566429 1.26119142934410 3.67851
H 4.39901869078816 0.11666365720931 3.65456
H 11.19962340455180 -5.08219301622285 -4.16479
H 10.17534885557897 -2.91325723603993 -4.44399
H 10.37891158838040 -3.38844281080846 -8.72911
H 11.77260871897300 -5.40397049816534 -8.44901
H 8.49555287489689 2.03264310924695 2.59759
H 9.17868896212879 -1.18405633452017 -5.898
H 15.76802576729008 -0.91777915052508 -2.70269
H 17.04898074528201 -2.38553489748503 -4.14745
H 13.29079079445933 -3.47212506907519 -6.00794
H 12.29891503967515 -1.77529377471111 -4.92008
H 16.57224798211026 -2.33152476279610 -7.35059
H 16.82593978708356 -2.64404855052637 -8.99959
H 16.34072076716016 -0.22627727146720 -8.94566
H 15.03830882484466 -1.16969668948039 -9.68687
H 13.77030242891984 -0.94718180303830 -7.55692
H 15.15753778194200 0.04595128622080 -6.87059
H 13.52026223179946 1.53631470453623 -7.39484
H 14.75811891925658 1.80311259260771 -8.52001
H 13.60590657208779 0.99614415505246 -10.3716
H 12.79504642708880 -0.28197669378126 -9.41186
H 11.86366574799708 2.44571831508679 -9.87157
H 11.12089369983511 1.01331094478022 -10.3009
H 10.71173384768636 0.58034635651520 -7.58574
H 11.36584925992104 2.29376276415413 -7.44547
H 8.80841058845170 2.36978801020322 -7.56298
H 9.50078518507667 2.85861714818954 -9.08709
H 7.59121747659414 1.48725875252959 -9.41742
H 9.01032983341746 0.76055535556428 -10.0909
H 7.45093575746692 -0.84438465580267 -8.84832
H 7.67786034774417 0.06056801123188 -7.36659
H 1.54605330384340 3.83236294925456 3.61297
H 2.05262764869613 2.42515772889313 4.50621
H 4.35515742740203 3.04258380175553 4.42261
H 3.40399829595693 4.47879351559754 4.95248
H 4.39202629031432 4.04002500933212 2.0678
H 3.74965381369241 5.48183679225037 2.79979
H 5.83270124342929 5.34143334778644 4.33552
H 6.40867517107821 4.00876189130827 3.3768
H 6.07116836535063 6.84325969384136 2.45579
H 7.48599079611608 5.83064786772264 2.47816
H 5.09922896653054 5.52975393805665 0.696523
H 6.32109406912960 4.30348154334466 0.913384
H 6.62636047218207 5.62901057134987 -1.154
H 6.78425228402010 7.11682635942755 -0.179212
H 9.03737885646557 6.39667003512172 -0.860504
H 8.78776224004467 6.43806990447126 0.892858
H 8.07570948482642 3.62193602009624 -0.207193
H 9.52399412297585 4.21930719912125 -0.901918
H 10.56059224479182 4.66017466577412 1.15163
H 9.31808327582904 4.07752776440693 2.12841
H 11.15325626715476 2.26658266520638 1.58453
H 10.85889237788350 2.50010897524232 -0.0936529
H 5.26919738735911 1.16287620711120 -1.49063
H 4.17808793570533 1.22725839907142 0.390522
H 2.71257277481862 5.17228918865844 -0.594227
H 3.58601533787993 4.82727458807113 -2.85198
H 3.45801617067064 1.75844297174981 2.35567
H 1.80614276167918 1.72952701773416 1.82005
H 14.46688783363139 -5.04636430266648 -7.00676
H 16.04830919517696 -5.13258129187877 -7.72837
H 14.61832844756151 -3.66931552738975 -9.08937
H 14.05927818243718 -2.81509242688797 -7.80699
C 8.18108132880099 -1.10019747779066 -3.72703
C 7.15991946172881 -2.15912174265706 -4.06984
C 7.38275424881582 -3.27366141079592 -2.98986
C 8.65130729300077 -2.84087843804678 -2.21532
C 8.90248297380028 -1.49718196916009 -2.62782
C 9.36645000493167 -3.75813556296331 -1.42442
C 8.74049975166436 -5.00370570579701 -0.97324
C 8.63734201154022 -5.23960334108268 0.392805
S 9.55274420422741 -4.36622794892989 1.56864
C 10.80193415828362 -3.66211098495424 0.557588
C 10.68019364393626 -3.44635052595766 -0.853267
C 12.06298008798124 -3.53143339201736 1.088
C 13.12124789301718 -3.17817978547933 0.268381
C 12.96400111014012 -3.01224889491808 -1.08813
C 11.73237191756944 -3.14905529267673 -1.69736
C 8.07764727833571 -5.87978092229153 -1.73937
C 7.25570583135918 -6.85798246114550 -1.25527
C 7.10375048192624 -7.09044343246052 0.078961
C 7.81012730153963 -6.22967060607671 0.944297
C 9.81884544324566 -0.51201091262802 -2.12852
C 9.96004522306026 0.75498455874977 -2.79604
C 9.12814206721391 1.04758558702152 -3.90086
C 8.28788069093894 0.10935523701240 -4.37642
C 10.48093528158295 -0.68926080230399 -0.81855
O 10.87677212358549 1.74793333224373 -2.34924
O 9.09537623421317 2.34659220430518 -4.43036
C 6.14629562030791 -3.41045630132548 -2.10548
O 7.92567013644296 -6.31484305318020 2.4043
O 12.29959959830545 -3.70635900457976 2.54665
H 7.10030015970820 -2.67208015748579 -5.05505
H 6.14350309558541 -1.78016537403991 -3.84516
H 7.54480346353729 -4.21018755144744 -3.62447
H 14.11921999620036 -3.28368384647977 0.616
H 13.66120878770956 -2.51236078610951 -1.71868
H 11.60323854697319 -3.08305421664878 -2.83546
H 8.19251632778400 -5.95806272376862 -2.82255
H 6.73438262377534 -7.44892180113403 -1.99439
H 6.49779146382494 -7.88592301046687 0.444182
H 7.56014471457579 0.36259729356520 -5.11971
H 11.54550761772146 -1.01199141759456 -0.927357
H 10.52773162977815 0.25999295697123 -0.323315
H 10.00452409110006 -1.33991781259897 -0.0994693
H 5.37022893207855 -3.78711866078134 -2.77811
H 5.96337058633514 -2.52363759122928 -1.66734
H 6.42395363159591 -4.04599916061228 -1.23732
H 9.54006810042289 -1.67233644138405 -8.79286
