# Supplementary material for: A light-fuelled nanoratchet shifts a coupled chemical equilibrium
Source: Nat Nanotechnol. 2021 Dec 16;17(2):159–65. doi: 10.1038/s41565-021-01021-z (PMC8956507; doi:10.1038/s41565-021-01021-z)
Supplement: Supplementary file 3 — Supplementary Data Set 2. Gaussian output and xyz files for computed structures. [file 41565_2021_1021_MOESM3_ESM.zip › +1-protonated-sampled-sturctures/SRR/1-H-opt_257.xyz]

260   0
energy: -42.772834493118 gnorm: -0.493506
C 10.69241245971153 1.98733173027014 -2.41251
C 10.92287693792556 3.45162467958332 -2.91742
C 10.94218927582446 1.04139504758530 -3.57178
O 12.28247390644118 1.15618221425515 -4
C 7.55644437677015 2.50915697522952 -5.49678
C 6.21473187983497 3.26950179447264 -5.08082
O 5.07641578829636 2.48786046169395 -4.6695
C 8.41105663409861 3.35000893061857 -6.34078
C 13.34574535800747 -2.80025628396226 2.16897
C 13.17372330278524 -1.32156214396082 2.51143
C 12.38037354092276 -1.15514214377675 3.75159
C 10.90860391136723 -1.47104795197590 3.52273
C 10.05607762914238 -1.68536309211769 4.85177
C 10.33853252611054 -3.12326854461025 5.3836
C 9.03306610043785 -3.82518704150788 5.81481
C 8.13071835500064 -4.23840595962538 4.56137
C 6.78268362994891 -4.64371623142956 4.95313
C 6.05294958310059 -5.39172032374909 3.83607
C 5.71013355218208 -4.51052455114874 2.58537
C 4.52208626571454 -3.56056267640593 2.73183
O 4.84284551614953 -2.61313646735162 3.67568
C 8.12020621585821 -8.21248154206137 2.83944
C 8.57496464762983 -8.50314527720350 4.29871
C 10.05744071564322 -8.66214710654278 4.47055
C 11.03625225409651 -7.57125216027848 3.83186
C 11.18818536297115 -7.64866770321359 2.32104
C 12.30693897534153 -6.78708591369099 1.74378
C 12.18366604104858 -6.46947273685161 0.282309
C 12.32405594448523 -7.77016775691365 -0.559375
C 11.62432902596501 -7.56490983271790 -1.92083
C 12.09478554269044 -6.42475444310411 -2.88015
C 11.29371611513260 -6.56034781735135 -4.21086
C 9.80009969530739 -6.13898584988091 -4.00864
O 9.16971403301921 -6.01790404795651 -5.29022
C 5.40422634136656 -1.41109661401508 3.24744
C 9.35505719572939 -4.78194346605518 -5.78514
C 5.77740325993605 -1.14743472501414 1.90218
C 6.53429759569327 -0.02068062665094 1.64294
C 6.99819488242323 0.81758324811606 2.66783
C 6.56543759917622 0.52494262205788 3.9602
C 5.77994893490918 -0.51534112185323 4.2983
C 8.81745841626562 -3.63561377588840 -5.11077
C 8.64162770038091 -2.44868574583011 -5.76249
C 9.21025685399221 -2.17526108280765 -7.07123
C 9.82360126057352 -3.33354704828414 -7.67044
C 9.78975409305811 -4.54977118052028 -7.05927
C 8.02379874036715 1.77537227430590 2.47634
N 8.43574599590729 2.17490330854148 1.34498
C 9.32433376701287 -0.90709629556418 -7.65845
N 9.78481244829690 -0.84082229915863 -8.96796
C 12.72575982298681 -0.09788812194197 -4.39052
C 4.86203563989793 2.40937053004516 -3.25581
C 14.05013072526022 -0.48090662592112 -4.09717
C 14.49784405803686 -1.76843928488052 -4.42257
C 13.64389366883506 -2.71689226579068 -5.05614
C 12.32631774940259 -2.28587923631295 -5.33091
C 11.87599321921334 -1.00777137844008 -5.0969
O 14.23573570106231 -3.89499635136804 -5.31092
C 15.85318930838526 -3.55966409585193 -7.82338
C 16.75928337596017 -2.44261177645880 -8.38955
C 16.81929122074720 -1.14875283860983 -7.50788
C 16.92426150050595 0.26103100670956 -8.30613
C 15.50408656249686 0.70010665646644 -8.73515
C 14.62570026776965 0.90169489136177 -7.52409
C 13.20338339820387 1.45809655314754 -7.79784
C 12.36025635821452 0.58667537649596 -8.67155
C 11.05253849536557 1.34750950706312 -8.92196
C 9.98271293114743 0.50572493328614 -9.61934
C 3.75420948450560 3.72569938043001 1.87422
C 4.10462329237438 4.60180610835335 0.701089
C 3.49008209938721 5.98375150161623 0.548329
C 4.15477236379717 6.61013961637713 -0.684254
C 5.56510170648109 7.10325715202783 -0.25359
C 6.73157093531368 6.72417223293663 -1.19509
C 8.07605099046029 7.25237733964479 -0.613253
C 8.66447945301337 6.62746149851436 0.694407
C 8.70541240479272 5.07641246309544 0.552169
C 9.56703668293930 4.27535122483145 1.51506
C 9.66792319243973 2.78783305048371 1.20292
C 5.72743965416299 2.76217622122467 -2.19607
C 5.49860707609405 2.40597737685177 -0.897715
C 4.38874706633990 1.68431931489641 -0.506725
C 3.48058133101284 1.23598902176609 -1.48857
C 3.71171119542872 1.64389214644713 -2.81915
O 4.07841786425366 1.37440732421670 0.904037
C 4.45961663645634 2.36721434187428 1.80327
C 13.86127303989379 -4.26709698722362 -6.66026
C 14.30433504257300 -3.36074073778405 -7.78947
H 11.37325849194760 1.76374530481954 -1.56883
H 10.36127030997619 4.21388437259492 -2.38064
H 11.97705957178552 3.71225644138628 -2.81319
H 10.73660060093671 3.53903796267301 -4.0358
H 10.18683703611686 1.18241264697504 -4.41508
H 10.70967290286628 0.01525556166544 -3.14078
H 7.37282035007821 1.59699341066325 -6.0607
H 5.90294091286740 3.83036466198583 -5.96124
H 6.41350926713143 4.12263818079115 -4.26464
H 7.90736875875334 3.36594332837669 -7.40598
H 8.35066118482069 4.38994798067022 -5.92564
H 9.49391579503551 3.05399327143670 -6.51161
H 13.64115907245706 -3.23579799685416 3.04512
H 14.05436302709450 -3.01285080109511 1.32643
H 12.66433456956366 -0.80727024282432 1.79804
H 14.06552804755784 -0.77470526959578 2.62871
H 12.46203884138107 -0.17892805682018 4.19896
H 12.82060586675003 -1.77461299099509 4.48448
H 10.81520821246430 -2.24149525217656 2.85369
H 10.46502067535867 -0.64071610939761 2.9433
H 9.01476807759775 -1.71184148959650 4.65108
H 10.23429116716362 -0.92631279974215 5.5533
H 11.20050910899032 -3.10584599805070 6.19806
H 10.79351257544272 -3.68200520054979 4.5352
H 8.44235199622719 -3.17454176846172 6.45854
H 9.24183991675632 -4.67884716506086 6.51303
H 8.61277058535617 -4.99334508748063 4.02701
H 8.05013633792174 -3.40684407974611 3.88015
H 6.23822749985524 -3.76305687800575 5.17561
H 6.78936852173459 -5.22241847450634 5.83751
H 4.98277152199998 -5.66815517672061 4.0214
H 6.56844998288205 -6.27755341548137 3.52598
H 5.53359885114771 -5.20816252687600 1.77361
H 6.54036209590027 -3.83550383082320 2.33482
H 3.60276009549534 -4.07806184231076 3.02205
H 4.23500282181722 -3.07904999416389 1.78225
H 7.09611388821819 -8.35302910749130 2.77402
H 8.58435511828834 -8.95517837082695 2.07543
H 8.20954602073675 -7.67040243444951 4.94084
H 8.11722848573508 -9.49270390367265 4.73625
H 10.34781640061179 -8.80650459680130 5.54987
H 10.44456645281365 -9.56237501628109 3.92154
H 10.71667869397709 -6.61175813499534 4.2124
H 12.04943856406697 -7.67325537883154 4.26769
H 11.35463182545842 -8.65787405335780 2.09534
H 10.21412383826130 -7.35259604369782 1.89949
H 12.32706035488551 -5.83065448417059 2.27915
H 13.25203595611611 -7.14468026345199 1.97379
H 11.22244554612910 -5.91934421925928 0.153578
H 12.95250883706802 -5.69264398138519 0.0915543
H 13.39728942473677 -8.10587141376078 -0.601153
H 11.69136057248799 -8.53679205901134 -0.117563
H 11.58706256947661 -8.49949391299401 -2.51163
H 10.58743420435523 -7.50706956476984 -1.69698
H 11.82457226577574 -5.44715096368597 -2.40376
H 13.10214264924253 -6.40301674854436 -3.03872
H 11.70427690073562 -5.88923783984628 -4.99466
H 11.40907835796975 -7.59149141445876 -4.63805
H 9.21273782498479 -6.84037359784697 -3.39278
H 9.64998552718726 -5.20439336511620 -3.462
H 5.53088296032954 -1.83356389156403 1.08827
H 6.88671369445540 0.09771371356432 0.62044
H 7.08184643533106 1.10334235033634 4.78796
H 5.71998005133593 -0.85686652032902 5.28051
H 8.59487322532855 -3.72688811414661 -4.08752
H 8.25074039174264 -1.56489541091880 -5.22495
H 10.27362272729100 -3.15329594308728 -8.66824
H 10.14791933374306 -5.36364875054041 -7.63325
H 8.57824312937578 2.14093323072537 3.38848
H 9.15626054970053 -0.04979234849901 -7.1403
H 14.74021484764737 0.31318016184612 -3.82663
H 15.55405119371822 -2.09545387822696 -4.35174
H 11.66088137763830 -3.00871666674335 -5.80017
H 10.81531634228150 -0.78912079244109 -5.22061
H 16.20531131909351 -3.83857659993745 -6.8099
H 16.04009281109827 -4.46764686257001 -8.42442
H 17.78149681689208 -2.73180836046298 -8.66492
H 16.36852180589639 -2.25418603749758 -9.33575
H 15.90303360595226 -1.10226117994214 -6.91112
H 17.59976988497679 -1.27707022936003 -6.7955
H 17.44601536874477 1.08489183209896 -7.77266
H 17.58524172615801 0.08135087947201 -9.19002
H 15.50247565578074 1.65493248997330 -9.277
H 14.88082053406658 -0.03017269021899 -9.33958
H 14.56835479564033 0.01057072739844 -6.9291
H 15.07356499586356 1.57941113770119 -6.73177
H 12.61864978234989 1.70372696764840 -6.89236
H 13.31572392182380 2.44661529134331 -8.33268
H 12.84836454656117 0.43871366832135 -9.60114
H 12.28155351212330 -0.40872416598878 -8.17482
H 10.69577298084643 1.58400930358372 -7.91146
H 11.12349742633329 2.31546220209773 -9.42285
H 10.24866876371647 0.32117672516010 -10.6841
H 8.97999231917323 1.07198622897570 -9.58902
H 2.65904326023577 3.62685104849182 1.8122
H 3.92893430852289 4.18810833211338 2.8998
H 3.97347839746088 3.97139233985232 -0.167598
H 5.22014496090821 4.83839828295965 0.823685
H 2.41898794340634 5.84660739577795 0.332353
H 3.39889438590138 6.52492923737259 1.47391
H 4.35664356821904 5.78924712273870 -1.40365
H 3.50680671183435 7.38699720947711 -1.12866
H 5.62311124407950 8.20915317821357 -0.18323
H 5.89304374542984 6.73087278409377 0.71185
H 6.58101426834587 7.17061218107857 -2.18199
H 6.83349047704266 5.68047799338466 -1.34423
H 8.85002387284153 7.33391513637191 -1.3883
H 7.92279774084704 8.32009693639570 -0.335053
H 9.74796879656869 6.93278268309926 0.860337
H 8.25046563549065 6.98479438759440 1.62122
H 7.65531483115831 4.66889204852356 0.65687
H 9.13451926710156 4.79301644429036 -0.457184
H 10.58443357472397 4.78061127078618 1.68128
H 9.10347310327587 4.44342789545342 2.50414
H 10.30579815421453 2.19772535172349 1.8401
H 10.05710783422847 2.58409077645333 0.179121
H 6.68129527857701 3.13525950404486 -2.52238
H 6.32303786207336 2.44853563943909 -0.16185
H 2.66780849869304 0.66626015254664 -1.09355
H 2.90079106521668 1.59035006961841 -3.49771
H 5.54037575807985 2.51137560842333 1.8409
H 4.26756404985185 2.01282037362696 2.78737
H 12.76124322859394 -4.54141923837147 -6.66812
H 14.46020975401128 -5.19226904802015 -6.81095
H 13.75939602750312 -3.59697002188353 -8.71282
H 14.16694301298919 -2.30018829812984 -7.55422
C 6.92149814645811 -1.03345541743691 -3.34473
C 5.85537213074937 -2.11013545527168 -3.39678
C 6.03133771747165 -3.03865864569320 -2.16722
C 7.43119202142425 -2.65275843561198 -1.71049
C 7.70969880881392 -1.31935592098616 -2.22252
C 8.26418890412585 -3.57981820030040 -1.16737
C 7.86449027123435 -4.99033134615795 -0.839223
C 8.21962118912829 -5.34883087174742 0.433264
S 9.06780858808951 -4.14152743410927 1.51706
C 10.26446972580905 -3.60074367441101 0.308592
C 9.72206064422484 -3.34893059041755 -0.934672
C 11.66978801137419 -3.34081499686807 0.541961
C 12.37180640882683 -2.73552344015704 -0.49157
C 11.85785064446077 -2.44039223721112 -1.70479
C 10.59518978825111 -2.85752290023341 -1.96211
C 7.35473543810422 -6.00716494107761 -1.6426
C 7.02208299199753 -7.22772379392597 -1.06384
C 7.31340437654385 -7.56882437489427 0.227656
C 7.93268534279171 -6.63370091346359 1.03617
C 8.60512398503495 -0.35910830454721 -1.63583
C 8.67794138872183 0.89291072683651 -2.35915
C 8.00193908045886 1.08384284413725 -3.54139
C 7.05670048165604 0.17689593368729 -3.99349
C 9.26760655908982 -0.49490583662455 -0.305734
O 9.47361141069773 1.85892169180913 -1.73445
O 8.26286318694607 2.34674151894320 -4.28019
C 5.05862784817599 -2.71248299601478 -1.12144
O 8.35306811331021 -6.76864693110644 2.32572
O 12.09448556125757 -3.53315710140368 1.91514
H 6.06907375082688 -2.66601830640529 -4.36506
H 4.89061195735055 -1.61385610940539 -3.49786
H 5.98546430081865 -4.13111076867669 -2.42751
H 13.40642085720767 -2.40426480103589 -0.355788
H 12.40863120584129 -2.06998014488413 -2.53972
H 10.26155532051029 -2.77435739592751 -2.95517
H 7.17796499888857 -5.83925381576944 -2.68604
H 6.39468128735814 -7.88754910307148 -1.69841
H 7.27724756966532 -8.60686687804584 0.490048
H 6.45938930134230 0.37440073318895 -4.86781
H 8.75278521391918 -1.16970907445826 0.424292
H 10.28740127779440 -0.83166792416974 -0.323737
H 9.36667101504688 0.50388971446572 0.143677
H 5.20585783612917 -3.24030646902605 -0.145574
H 4.03325739054084 -3.04479228347927 -1.41912
H 5.07899067244870 -1.65746342022726 -0.85412
H 10.42933383105529 -1.63750190980457 -9.25696
