# Supplementary material for: A light-fuelled nanoratchet shifts a coupled chemical equilibrium
Source: Nat Nanotechnol. 2021 Dec 16;17(2):159–65. doi: 10.1038/s41565-021-01021-z (PMC8956507; doi:10.1038/s41565-021-01021-z)
Supplement: Supplementary file 3 — Supplementary Data Set 2. Gaussian output and xyz files for computed structures. [file 41565_2021_1021_MOESM3_ESM.zip › +1-protonated-sampled-sturctures/SRR/1-H-opt_258.xyz]

260   0
energy: -42.791158835259 gnorm: -0.477399
C 11.90043167116972 1.48184976694741 -2.90097
C 12.67718048945703 1.54550819866831 -1.57919
C 12.73828128967937 2.13425416438543 -3.97361
O 13.96740267125792 1.47164996851285 -4.11539
C 8.98013203933845 3.96099583546241 -4.9354
C 7.99045350450719 3.92373136430277 -3.76047
O 6.79491891971495 3.30742553458704 -4.03854
C 10.32216291393825 4.71925521719995 -4.63645
C 12.64618898756551 -3.16913862945510 2.58147
C 11.93107580292539 -2.10950866039270 3.47993
C 10.86641910935783 -2.53909087283569 4.40308
C 10.04002962764993 -1.49416958692240 5.2152
C 8.56282063675375 -1.86926448982874 5.37209
C 8.34509692260383 -2.85315957397281 6.46975
C 6.83749067976732 -3.03790552802225 6.76734
C 6.22971961036240 -3.93068970603400 5.70574
C 4.79765794147443 -4.01146761468366 5.74701
C 4.39272452124902 -5.07942207598088 4.80262
C 4.66095706683220 -4.82518746290414 3.30549
C 3.92741922516128 -3.67329197959039 2.74167
O 4.07317199684927 -2.45307555566903 3.49464
C 7.75748948731728 -7.47338933815904 2.47826
C 8.91042647023931 -7.95317726802926 3.39183
C 10.28436920028295 -8.18191103398819 2.64257
C 10.82157203674011 -6.97706215487059 1.96588
C 12.14982865744908 -7.34230723488634 1.10189
C 12.43494246407295 -6.38815442118923 -0.0441512
C 11.81086862537864 -6.94178297428765 -1.36269
C 12.16837700221440 -6.16314869861329 -2.57478
C 11.44710634737663 -6.72394430680002 -3.76253
C 9.99653380141421 -6.44702683852442 -3.84681
C 9.39460856804321 -6.74975606116498 -5.28717
C 9.69082975562211 -5.74325635830084 -6.35597
O 9.14811165252340 -4.51472600355778 -5.96954
C 5.16738931191391 -1.60735025893039 3.32511
C 9.88812550754664 -3.42841757183235 -6.50786
C 6.06172269191165 -1.55229827569118 2.29095
C 7.02367710443116 -0.54119568966969 2.2671
C 7.12512567022560 0.45969405326857 3.22654
C 6.23895020280072 0.36286391881459 4.34306
C 5.33029913172785 -0.66781032241394 4.38462
C 10.61247176530490 -3.38276394607087 -7.69132
C 11.14650998856018 -2.21355420178288 -8.22642
C 10.76044663384038 -0.96076330777231 -7.55513
C 9.93907358313161 -1.01911301786587 -6.43134
C 9.58627608312022 -2.20024165747976 -5.89839
C 8.18730431434398 1.46705441437876 3.1353
N 8.98220962529921 1.45372604901059 2.16366
C 11.08400116064191 0.26708085316203 -8.15035
N 10.71028717535670 1.45144661166078 -7.57265
C 13.97308393208104 0.06685299145292 -4.46758
C 5.90691652947917 2.81624918006817 -3.10364
C 12.87729203899272 -0.60443534335306 -5.05153
C 12.99269333839502 -1.88449598242062 -5.29094
C 14.08577781169574 -2.64163370689177 -5.03755
C 15.20780227765215 -1.95373243754680 -4.53805
C 15.16991918061381 -0.60784162458622 -4.27546
O 14.32266777081261 -4.02976781959537 -5.15526
C 15.87520942730408 -3.75730411324182 -7.83802
C 15.16336617984768 -2.52377654976129 -8.46052
C 16.02532964898203 -1.32048532447825 -8.8304
C 16.36002906394390 -0.49344245975224 -7.53704
C 16.70898430852061 0.86689644768653 -8.02348
C 15.67996402519344 1.72967288249543 -8.83234
C 14.42299071952334 2.07874480926535 -8.01948
C 13.37175358471965 2.77857117067513 -8.97691
C 12.20622541622310 3.40301025219264 -8.25342
C 10.87820970079622 2.68243499252671 -8.46062
C 2.05547907189429 -0.07266422097913 1.4287
C 1.31120960706585 1.17508607911107 1.94839
C 2.16018719312413 2.31588843438862 2.29394
C 3.09164670982057 2.20035506653701 3.45495
C 4.06919747691415 3.34753026161654 3.68642
C 5.17597223832308 3.35209982085967 2.57081
C 6.26769693775038 4.39603354006656 2.73529
C 7.27997987665786 4.23898692824950 1.65522
C 8.76334081824967 4.54875349109547 2.03505
C 9.77395827630739 3.65959738897662 1.28594
C 10.03544506839171 2.35940247473772 2.01835
C 6.30803141281638 2.11682962021039 -1.95003
C 5.32273271104758 1.57829015076610 -1.1604
C 3.94550373592189 1.80774672714025 -1.32193
C 3.56720716543727 2.44436115314013 -2.56186
C 4.52917802249782 2.92113232019352 -3.42943
O 2.87253993466307 1.34202388710837 -0.48584
C 3.24948665777909 0.32241816595134 0.4577
C 13.83596752759103 -4.56681588736574 -6.38271
C 14.92449262664560 -4.90558960005229 -7.43054
H 11.85066779529592 0.40315848624543 -3.10652
H 12.19036304786658 0.94273917438697 -0.777821
H 13.68173777386731 1.15775404475815 -1.76741
H 12.82450691226496 2.57224720219452 -1.2402
H 12.84117256077232 3.15368169681609 -3.77063
H 12.24370101090335 2.13434053738423 -4.95001
H 8.43285503439124 4.39430543711221 -5.84524
H 7.80966594670338 4.94129934914554 -3.47019
H 8.47580774582236 3.51904083841613 -2.87132
H 10.85035018172991 4.95761123212016 -5.57616
H 10.18525956831243 5.65957032601790 -4.05525
H 10.94186803145733 4.15587523653046 -3.98309
H 13.13309498502172 -3.96126646316010 3.17357
H 13.38791342911652 -2.62078044728016 2.11281
H 11.52680095284964 -1.38003170911356 2.74465
H 12.56738338700048 -1.43976508520646 4.05613
H 11.30426057538325 -3.28745526538959 5.07321
H 10.19015880777330 -3.14357483834545 3.84581
H 10.05850345929546 -0.48614669992996 4.65191
H 10.58428131065631 -1.32115438171770 6.15344
H 8.22503176305011 -2.23812946631131 4.43606
H 7.90994296777294 -0.96476145240514 5.54566
H 8.77411815761557 -2.42301501623071 7.41435
H 8.84833012827650 -3.79184172739114 6.16802
H 6.32239527012926 -2.08281855685180 6.85617
H 6.63232792458464 -3.51727019660724 7.73593
H 6.63631394029482 -4.94063779039735 5.76317
H 6.45431646571288 -3.57658696786021 4.69539
H 4.36355047101530 -2.99235369180976 5.58633
H 4.50799210612758 -4.33029794411344 6.74697
H 3.31220299035356 -5.30272524585883 4.97826
H 5.00513518499408 -5.98797753693053 5.02854
H 4.42613268686082 -5.75829760627885 2.72494
H 5.68905091150991 -4.55818779624436 3.12234
H 2.78844901631116 -3.83134408797062 2.82739
H 4.17156974530226 -3.39068985332186 1.72088
H 6.78663126879406 -7.39144513080602 3.05608
H 7.61388657248050 -8.18028950831913 1.69265
H 9.29905919970066 -7.18781420213750 4.10346
H 8.56489733633978 -8.76496894746803 4.03183
H 10.94558817170054 -8.73079074843794 3.30565
H 9.94216397992619 -8.88540532244098 1.93366
H 9.99223370880787 -6.60572818838316 1.39381
H 11.08494876159834 -6.13418901320849 2.60723
H 12.97678986360832 -7.41521130729124 1.76608
H 12.17614558911084 -8.31336421280773 0.781726
H 12.12567621622618 -5.29725096031525 0.0173929
H 13.51380236210864 -6.29248190303852 -0.0930829
H 12.07296047305410 -7.95543083614090 -1.48572
H 10.72643966946205 -6.87497475653199 -1.16596
H 11.98723312366417 -5.07586228810026 -2.54117
H 13.32512056314999 -6.17365924975099 -2.54539
H 11.84498951206120 -6.37708704196230 -4.70612
H 11.72087391260256 -7.75337611033262 -3.88488
H 9.48127734353747 -7.14851460661419 -3.22406
H 9.86202999948056 -5.43184841245137 -3.43518
H 9.55574448298749 -7.81012648002843 -5.53245
H 8.31238709244066 -6.72337154847329 -5.06377
H 10.78224367861776 -5.58583787814942 -6.48623
H 9.27673573573908 -6.06614699813638 -7.36267
H 5.87465493624520 -2.15072568625785 1.46736
H 7.67030188121503 -0.53620872470988 1.46438
H 6.34559244887235 1.06017907356559 5.13354
H 4.65006239237621 -0.77149764941190 5.20059
H 10.64698749182643 -4.33393932868620 -8.24413
H 11.79346408013882 -2.24555641006115 -9.03333
H 9.70453860148034 -0.09536073159709 -5.9487
H 9.04958598188793 -2.24273772000124 -4.97972
H 8.08634532094031 2.31529633733713 3.77139
H 11.84485125841320 0.30886639625812 -8.91343
H 11.90643873608103 -0.12484021839422 -5.1741
H 12.14394563256344 -2.48158835161566 -5.74005
H 16.11878247431284 -2.47447436023638 -4.47602
H 16.04313386373903 -0.10021679688457 -3.86705
H 16.46783260222652 -3.42668034467681 -6.96522
H 16.69358902693072 -4.06857953593478 -8.53167
H 14.55616069155786 -2.91740444207117 -9.28194
H 14.36177844350362 -2.15538677186789 -7.72196
H 16.94337522332436 -1.61352488982637 -9.38819
H 15.47625769500006 -0.60644719097059 -9.53445
H 15.37107351120824 -0.45913986292462 -6.93131
H 17.08184618275910 -0.97600294129898 -6.85142
H 17.10699041456945 1.46162217616215 -7.16045
H 17.60206874729189 0.76202152327512 -8.62583
H 16.07860223447274 2.66735297436595 -9.06599
H 15.40379847205691 1.28206829985258 -9.82818
H 13.99174322497876 1.23709783867450 -7.45711
H 14.77662020373577 2.83118391615874 -7.21156
H 13.85141645168083 3.59309601687986 -9.46575
H 13.01761735165829 2.15298089641761 -9.8598
H 12.42291203350390 3.35352731331616 -7.16514
H 12.15602601765125 4.48037066797710 -8.38075
H 10.71973825642866 2.24855811028761 -9.49228
H 10.04949752989611 3.31851527339491 -8.17195
H 1.44467734427622 -0.82108411780643 0.907161
H 2.58884438180860 -0.59004375471104 2.27675
H 0.61429145845480 0.89069170896993 2.77001
H 0.51136366049994 1.41567074404942 1.22815
H 2.56207799888811 2.55421725020433 1.29532
H 1.51110577974108 3.23242882101158 2.48764
H 2.43465574967191 2.11518772272405 4.39282
H 3.57465620201792 1.19979397323634 3.32217
H 3.60151523056904 4.30963612700740 3.86809
H 4.61871593128291 3.09420941869532 4.63372
H 4.84069947543982 3.61109038209300 1.57313
H 5.64863150470130 2.34358776057466 2.50376
H 5.81315844105406 5.41639132767289 2.85129
H 6.79291137403506 4.23699475961457 3.72393
H 7.18425028106882 3.30424087225015 1.08475
H 7.17800644850124 4.97984114849957 0.835995
H 8.94183170321016 5.60899247552209 1.69317
H 8.96403425710705 4.39764566569290 3.0513
H 9.27873600151482 3.54481142156994 0.288935
H 10.63096828993134 4.22608323731649 1.1151
H 10.29797559369428 2.62468098037701 3.06376
H 10.98482279643496 1.92107559840835 1.74902
H 7.39571173568456 2.01578003364602 -1.8403
H 5.56089214534100 1.19720960996646 -0.198474
H 2.52690069554233 2.47454155750190 -2.81612
H 4.23772893117253 3.40764333324431 -4.34554
H 4.23509393471197 0.55363122854715 0.959805
H 3.47056520213890 -0.55094643308608 -0.184276
H 13.14356691836990 -3.82430359369105 -6.79507
H 13.23408524490184 -5.46733868689004 -6.18917
H 15.52768398684853 -5.76141401334853 -6.96443
H 14.42180329099718 -5.41493400141953 -8.27388
C 7.51725902264053 -0.47403920728190 -4.20891
C 6.56269650423716 -1.48061476824549 -4.56263
C 6.57698863414366 -2.53983339203838 -3.46542
C 7.78693331941247 -2.13291600193446 -2.62324
C 8.24051512928363 -0.80860921101175 -3.0279
C 8.53323954282645 -3.00850738837077 -1.76514
C 7.99468642549324 -4.31650356899775 -1.34322
C 8.13929657447368 -4.68612523951638 0.034
S 8.90217680322168 -3.49417630869775 1.14591
C 10.19066786442821 -2.94663557000960 0.0147836
C 9.92021738921962 -2.72196144844314 -1.30805
C 11.54317143947903 -3.13952042355530 0.441058
C 12.58742913214100 -2.57842862263017 -0.349889
C 12.39117002943183 -2.39621925147937 -1.67723
C 11.07828378011177 -2.47797570974355 -2.13436
C 7.53173306777806 -5.36447923651935 -2.15804
C 7.15037956278329 -6.60948529778990 -1.64286
C 7.29151087717514 -6.90809874649958 -0.286935
C 7.75946939570598 -5.91139981867408 0.600481
C 9.14430720945839 0.07937940881791 -2.49717
C 9.55408466611770 1.16855109869404 -3.25423
C 8.92705330608814 1.47610170087509 -4.51503
C 7.85116142956202 0.67979985293634 -4.93584
C 9.55453080389313 -0.01807081984507 -0.97011
O 10.53692094131792 1.98868419891185 -2.70091
O 9.27698406743118 2.54431359606976 -5.31509
C 5.34698901115165 -2.48439432960803 -2.585
O 8.07810978819790 -6.19214984260863 1.95168
O 11.73599183174988 -3.76935355193362 1.65241
H 6.75744904110480 -1.91166534653793 -5.53796
H 5.56899300618666 -1.00186719280472 -4.48785
H 6.83467872935896 -3.48233074096760 -4.00368
H 13.57151069724843 -2.50915299026900 0.109429
H 13.26469011492957 -2.10612955207361 -2.34367
H 10.90504875101968 -2.58782826826541 -3.16651
H 7.14318760675896 -5.04845374215599 -3.13261
H 6.72167506501199 -7.26121959867982 -2.35014
H 6.90690946359873 -7.85313564282173 0.0302486
H 7.29869289602937 0.84525602938613 -5.91327
H 10.53410453566381 -0.43547155062977 -0.761971
H 9.47435389448390 1.00583571734759 -0.592375
H 8.98924327216717 -0.67878980105218 -0.326775
H 5.40911261047462 -3.33903717073477 -1.90551
H 4.48221178423811 -2.31358126078494 -3.15188
H 5.33212424472949 -1.59726805269067 -1.97909
H 10.10504149138166 1.55910671605043 -6.81371
