# Supplementary material for: A light-fuelled nanoratchet shifts a coupled chemical equilibrium
Source: Nat Nanotechnol. 2021 Dec 16;17(2):159–65. doi: 10.1038/s41565-021-01021-z (PMC8956507; doi:10.1038/s41565-021-01021-z)
Supplement: Supplementary file 3 — Supplementary Data Set 2. Gaussian output and xyz files for computed structures. [file 41565_2021_1021_MOESM3_ESM.zip › +1-protonated-sampled-sturctures/SRR/1-H-opt_259.xyz]

260   0
energy: -42.767452632336 gnorm: -0.453705
C 11.45630891448680 1.56443028233758 -2.68768
C 12.23109767582515 2.25794289069118 -1.57446
C 12.42048649217376 1.49797322828908 -4.01192
O 13.71221536445404 0.96016927040751 -3.78776
C 8.60187848225457 3.89886272472383 -4.5352
C 7.60544119831829 3.79058220489178 -3.33728
O 6.29620470881964 3.53628583028278 -3.81571
C 9.97194990694076 4.47741509158456 -4.14809
C 11.72817525150619 -2.20968631014245 3.00266
C 10.87399385395726 -2.14336377883626 4.34579
C 10.82894218480298 -3.44124431543206 5.15996
C 9.97928405483277 -3.40850269636187 6.41214
C 8.48277939558001 -3.35404694208578 6.1458
C 7.87119738952981 -4.64158012942528 5.47155
C 6.38679623908894 -4.38626448002359 5.11517
C 5.98569078578285 -4.95531772693195 3.75653
C 4.51732256206524 -4.77388940621375 3.48788
C 4.15177798510353 -4.99706190473380 2.02569
C 4.99161222002998 -4.04409581207217 1.11252
C 4.41682954965150 -2.58571630895988 1.17483
O 4.47796116343995 -1.94906534208020 2.45024
C 7.34847454682009 -7.81406046399097 2.00326
C 8.15458187371103 -8.21372993471032 3.29784
C 9.66970348702312 -8.16270695658225 3.16257
C 10.16830359236709 -7.42589867282949 1.94312
C 11.70652408661935 -7.28922334518623 1.97452
C 12.08280763447715 -6.23059426285998 0.91274
C 11.63955651307587 -6.73461372360815 -0.524264
C 11.70990836674832 -5.65871417982641 -1.59746
C 11.87606293079024 -6.32380335916093 -3.02059
C 10.44916445127747 -6.60115376426927 -3.49931
C 10.44450392164652 -7.14394597507125 -5.00415
C 10.71650718396007 -6.02359058626344 -5.98551
O 9.91036048405491 -4.78721870525852 -5.75419
C 5.65932958404111 -1.21311433832850 2.69082
C 10.37447004378421 -3.64549613315983 -6.27861
C 6.77795945283338 -1.03875072669431 1.84294
C 7.84138552441977 -0.29912165967179 2.28288
C 7.78446185364205 0.19125976455528 3.55515
C 6.64979004138298 0.14022080153692 4.35601
C 5.55499225850193 -0.52125195396743 3.88084
C 11.16566617371639 -3.55812754478484 -7.43247
C 11.43641925479607 -2.35600625273298 -8.00072
C 10.96666453053334 -1.13161441126451 -7.40271
C 10.26524257554955 -1.25249897197687 -6.15408
C 9.96503098345791 -2.46626932058488 -5.59069
C 9.05827069711009 0.80972495577846 3.97036
N 10.00973635611200 1.14376998758711 3.15141
C 11.03091968002569 0.03822581939507 -8.15537
N 10.32466847232297 1.15865638897484 -7.84688
C 13.90530030966485 -0.45287167823984 -3.98524
C 5.42030756705156 2.80255489254422 -2.93238
C 13.10539954617537 -1.28977167321910 -4.73372
C 13.46920765494224 -2.59251029230355 -5.01102
C 14.70905751815397 -3.16216696481925 -4.69266
C 15.44328977730230 -2.49813947460976 -3.76179
C 14.99265129544346 -1.19198656811060 -3.38663
O 15.31842032215914 -4.32721114158107 -5.21915
C 16.32892846250451 -2.85321114364583 -7.7486
C 15.23422406166793 -1.96196258114262 -8.31226
C 15.58267805187471 -0.41438746391598 -8.18235
C 14.79462469021812 0.23138705080660 -7.10332
C 15.04228455217072 1.71920426683724 -6.93886
C 14.37471515510202 2.53571761571011 -7.98043
C 12.84937444216533 2.83960862690517 -7.73648
C 12.08767336071004 3.67492968649387 -8.79264
C 10.47983817267074 3.55369817209844 -8.72161
C 10.04246167510791 2.16226179794954 -8.97024
C 2.13913139764545 1.73292641780227 1.7951
C 2.20354234272550 3.18020363634866 1.33709
C 3.55513500226825 3.82020483077327 1.14996
C 4.28426322550440 4.00719907823316 2.43649
C 5.62170195886424 4.81427917691498 2.1515
C 6.70451745628153 3.84706896286203 1.65984
C 8.17601875131717 4.36613083005509 1.52516
C 9.17106687370351 3.33628385245553 2.13997
C 10.61073421729356 3.74555243055228 2.38222
C 11.64687509050818 2.61948459855623 2.42511
C 11.18628633633330 1.75335314988746 3.51919
C 5.75219557855020 1.63926646594721 -2.26056
C 4.83025413922302 1.03754693881876 -1.46075
C 3.52124652610721 1.62665205920978 -1.31698
C 3.21145004704755 2.79568192246267 -2.09513
C 4.15366584858845 3.41017330788755 -2.76702
O 2.52399866340591 0.95709026654298 -0.530152
C 2.89591970847441 0.78120714567324 0.865395
C 14.87926679033193 -4.59511881778652 -6.54104
C 15.88927439327497 -4.31226827306639 -7.62645
H 11.47742787102853 0.49976930637124 -2.39422
H 11.74560997391404 2.27593288536049 -0.546573
H 13.31882656281720 1.84936083379489 -1.55029
H 12.43916346512050 3.25950470821867 -1.93459
H 12.57140673552467 2.57870449463738 -4.28129
H 11.85816266137113 0.94374558199885 -4.71422
H 8.04657737324671 4.62144545855782 -5.19156
H 7.62436722258124 4.64302329836409 -2.70911
H 7.86797822715763 3.02408200351875 -2.65212
H 10.72301405213645 4.30076868707003 -4.89478
H 9.92511803320555 5.60100481712876 -4.10724
H 10.28119179491058 4.14734166743057 -3.19567
H 12.80683978662866 -2.27941400746217 3.30445
H 11.73641058179978 -1.31821960643124 2.42324
H 9.84134344612047 -1.80399393870306 4.19481
H 11.21768979806155 -1.31387984022972 4.92247
H 11.87040571675607 -3.61335948203705 5.47767
H 10.42196135573787 -4.19423277323051 4.55786
H 10.18170349194419 -2.42607551118971 6.91887
H 10.24535616847334 -4.09784861131192 7.19885
H 8.21539209600884 -2.46106380647237 5.56184
H 8.00199769127578 -3.04523293519573 7.10789
H 8.06790374411309 -5.42746945218495 6.23916
H 8.50312702776727 -4.82496341270488 4.55636
H 6.16495438674426 -3.29106158906905 5.04389
H 5.83377279574459 -4.83122159968217 5.98963
H 6.27698528632928 -5.94445666268898 3.62691
H 6.57618463729952 -4.37012728972878 3.05839
H 4.29510712302320 -3.74065894355124 3.61181
H 3.75802964586600 -5.30852984492688 4.1192
H 3.07759543038351 -4.78076268198223 1.81527
H 4.26105444007649 -6.03489160268591 1.74672
H 4.99397473986135 -4.43957463536983 0.123428
H 5.99413855621263 -3.96626568433697 1.57878
H 3.42379169819361 -2.55751194881662 0.891831
H 5.11614151676554 -1.91441510693333 0.551396
H 6.29896529388710 -7.85518318930743 2.11656
H 7.67442634460733 -8.43304757293834 1.1997
H 7.73099192282863 -7.63600999062409 4.07459
H 7.81083397232954 -9.23351423664479 3.57818
H 10.04156505486461 -7.66827844521192 4.08438
H 10.17681287132915 -9.23076532060810 3.13166
H 9.73106212987985 -7.85799891858234 1.00268
H 9.77261788548279 -6.37875895815949 1.93125
H 12.09452280268749 -6.90363107515197 2.95283
H 12.21583633071739 -8.24340093895610 1.72194
H 11.50319205477401 -5.35166360653135 1.20815
H 13.14147996574788 -5.94518095388035 1.09538
H 12.18333410365010 -7.54278160686768 -0.861903
H 10.69127346335562 -7.24280534166647 -0.586686
H 10.90332097202774 -4.87530769118938 -1.40735
H 12.58992576873095 -5.02325667719106 -1.48993
H 12.47065089666460 -5.67709369471925 -3.68327
H 12.52608249424895 -7.23224264079420 -3.05109
H 10.12075715437566 -7.36846648721879 -2.86993
H 9.68640558696208 -5.72650277461478 -3.44872
H 11.22814352868797 -7.94489406091653 -5.12247
H 9.49281364228136 -7.62281155978393 -5.14431
H 11.70207499927871 -5.60974970257260 -5.91495
H 10.73897813864126 -6.37708546142450 -7.05169
H 6.72604774015011 -1.44952193663986 0.826056
H 8.73649475205326 -0.26844551740446 1.74097
H 6.65165806847967 0.35616212710952 5.41343
H 4.63641361502448 -0.57472064380581 4.47261
H 11.34148027818059 -4.50978199816050 -7.96537
H 11.97628073549568 -2.24586509745720 -8.95299
H 9.83785672184358 -0.40789210123709 -5.70214
H 9.32694054634758 -2.61157350465788 -4.78778
H 9.01618390946379 1.35604055249522 4.86951
H 11.55987035534614 0.07205960431429 -9.06956
H 12.23137157128875 -0.82256720717294 -5.07704
H 12.68649328533902 -3.19896253446118 -5.50373
H 16.18054611980663 -3.08880048752791 -3.27088
H 15.55295902091502 -0.69098324379786 -2.63717
H 16.63887174560835 -2.55347876303519 -6.72732
H 17.23638157730366 -2.81341063611795 -8.40432
H 15.07853578289622 -2.12394529440932 -9.35896
H 14.27714851686934 -2.04366483872425 -7.83611
H 16.60345273330337 -0.28266444463198 -7.93874
H 15.37360496618650 0.06628701530113 -9.11556
H 13.72968518321390 0.11932975219054 -7.20989
H 14.91674141917362 -0.40299852545853 -6.23162
H 14.76759424881470 2.04768755371061 -5.90697
H 16.14968728657961 1.81289124888664 -6.9493
H 14.74563520884847 3.54213823460523 -7.86726
H 14.60683763962950 2.18210053072935 -9.03511
H 12.38233312851646 1.83546005453655 -7.54477
H 12.61405432012259 3.41738400741956 -6.80315
H 12.45815103414889 4.77662870374057 -8.74634
H 12.38269831661293 3.23165484310307 -9.7855
H 10.04866418787799 3.78593515271186 -7.74717
H 10.06588605474416 4.22892250749256 -9.51148
H 10.46053071380591 1.84993995116462 -9.96523
H 9.00997122681640 1.99438914218942 -9.0698
H 1.09146156804989 1.31286124654834 1.78976
H 2.43342441391413 1.60610127663802 2.8503
H 1.60396340047939 3.76530875890657 2.04927
H 1.72491325492934 3.30847471054163 0.359185
H 4.17359349621739 3.28058310172820 0.499408
H 3.35150620218444 4.81084406522224 0.678832
H 3.56617449961556 4.57452489410764 3.02841
H 4.45594257528084 3.11709201245212 3.04516
H 5.57276578445213 5.80948006730497 1.80022
H 6.06402334080618 5.08544629288786 3.10823
H 6.43976922217806 3.25232785630797 0.733081
H 6.73550042766708 2.95649592036383 2.39431
H 8.30355094669994 4.56749764543714 0.455897
H 8.29169583191840 5.33161481560510 1.95365
H 8.73567496826537 2.88447657050716 3.06686
H 9.31359888954815 2.48985055722714 1.50573
H 10.95918520204628 4.36715159867581 1.5455
H 10.72434959449108 4.32286782244542 3.30973
H 11.82608105983743 2.07748095788756 1.43544
H 12.57124040823237 3.07639008519408 2.64759
H 10.99950992124735 2.35010352777193 4.48203
H 11.93433453969075 1.04699639970004 3.7709
H 6.69116030735099 1.12106435068518 -2.4878
H 5.23904940931836 0.23808693132223 -0.870644
H 2.20346142622331 3.11825783489932 -2.07219
H 3.89122790812409 4.28978128592518 -3.33638
H 3.96044276743529 0.89321948081415 0.998625
H 2.74784013073531 -0.30334622215453 1.03736
H 13.96500843503585 -4.06160175363281 -6.75944
H 14.55102888197534 -5.68598614891706 -6.61219
H 16.77977366583382 -4.98627956878019 -7.42282
H 15.47460935740900 -4.61202447282052 -8.61294
C 7.29707299913443 -0.50544813467765 -4.27053
C 6.39950497960435 -1.66531903645120 -4.73163
C 6.55158293421857 -2.70631891882633 -3.63528
C 7.70690270954006 -2.31275736881809 -2.79758
C 8.05129518848712 -0.93450847009300 -3.17309
C 8.40123247103429 -3.15689874153783 -1.925
C 7.83998297112649 -4.49362936748791 -1.52621
C 7.93868075126842 -4.84471941937695 -0.203012
S 8.50889762808339 -3.68051225521533 0.948806
C 9.91160630587998 -3.07886424870086 0.0475322
C 9.73567135429169 -2.83921278680339 -1.33341
C 11.11538145385963 -2.89835136034414 0.766571
C 12.10413290031441 -2.30442346783966 -0.0627112
C 11.96211734774844 -1.95765825701879 -1.37961
C 10.81803230815829 -2.26522433000354 -2.02296
C 7.38783773628548 -5.50012049081204 -2.4065
C 7.18893973616339 -6.81332121490087 -1.97251
C 7.21988863062254 -7.08068346940713 -0.603017
C 7.56900763167529 -6.07694407695799 0.332824
C 8.87563516454308 0.03677147617331 -2.56811
C 9.23516544893430 1.14749194864027 -3.299
C 8.49468059182879 1.44551742969140 -4.5328
C 7.50705472301357 0.61546428236230 -4.97784
C 9.19219203672071 0.07767653079047 -1.03773
O 10.11901542248410 2.09903044045527 -2.83353
O 8.77072931620083 2.63616001595336 -5.18638
C 5.27992509595845 -2.82167220019264 -2.86175
O 7.57205472840524 -6.45108787239880 1.67826
O 11.43275487973735 -3.29902874030911 2.13678
H 6.55377950057808 -2.05108499527150 -5.77348
H 5.38980900751154 -1.19305093922640 -4.77995
H 6.69986266590746 -3.67945507398542 -4.10597
H 13.08095767972712 -2.10971435334813 0.368109
H 12.83070278915022 -1.62259971405952 -1.96587
H 10.80140158192336 -1.99476427883256 -3.06969
H 7.32621497502947 -5.46076681571037 -3.48085
H 7.22245264133248 -7.59460172648968 -2.71624
H 7.04358145191766 -8.08102564492616 -0.231285
H 6.98526640205478 0.84886131032303 -5.89974
H 10.24582897195008 -0.05462855844894 -0.75665
H 8.90857616716507 0.99904293980836 -0.553523
H 8.63527271210545 -0.66249274545528 -0.594007
H 5.39888302587172 -3.75955905721571 -2.18321
H 4.42083795967058 -2.71319267548167 -3.57222
H 5.36098444928454 -1.96995966976191 -2.14841
H 9.82025212502361 1.37666192039800 -6.95951
