# Supplementary material for: A light-fuelled nanoratchet shifts a coupled chemical equilibrium
Source: Nat Nanotechnol. 2021 Dec 16;17(2):159–65. doi: 10.1038/s41565-021-01021-z (PMC8956507; doi:10.1038/s41565-021-01021-z)
Supplement: Supplementary file 3 — Supplementary Data Set 2. Gaussian output and xyz files for computed structures. [file 41565_2021_1021_MOESM3_ESM.zip › +1-protonated-sampled-sturctures/SRR/1-H-opt_26.xyz]

260   0
energy: -42.787678005585 gnorm: -0.464083
C 11.82521200844348 1.50302019457035 -1.78384
C 12.69537446777830 1.99640348601816 -0.65677
C 12.20477033775773 2.22969716800641 -3.14939
O 13.49002353453361 1.95997210160002 -3.5552
C 8.53455278281400 3.56147083425175 -4.45181
C 7.08760957049585 3.89517509501470 -3.92498
O 6.44851179341273 2.67828631379129 -3.62869
C 9.35107165933001 4.75995433857603 -4.62771
C 13.65913347328587 -3.12266250139023 1.97844
C 12.92162785296569 -1.84320695795766 2.42615
C 11.63376968016838 -2.12978853674457 3.18968
C 10.63855480623842 -0.85294316677867 3.35774
C 9.19687482476236 -1.53064952893481 3.41113
C 9.00258914346797 -2.37041012013373 4.71697
C 7.55384416439992 -2.78902039416210 5.1605
C 6.76374730120381 -3.59690253499291 4.06176
C 5.37747309445758 -4.11171594541963 4.38521
C 4.69476593351228 -4.95683892849135 3.35872
C 4.45252875802652 -4.15479275104714 2.01468
C 3.68558087729410 -2.88786759518045 2.14668
O 4.25865968783515 -1.85909500678681 3.00239
C 7.93843208236572 -7.39219725751248 2.80972
C 8.92838889363790 -7.58987151090290 3.90223
C 10.38354516372988 -7.77808425784950 3.61292
C 11.03077088290243 -6.53265801680613 2.9742
C 11.34280811976357 -6.65928841661504 1.47173
C 12.57495805172812 -7.40781075044829 0.946567
C 12.95491700707039 -6.94133204440964 -0.459193
C 11.80885909408081 -7.01579651868441 -1.40537
C 12.29989138396448 -6.70690501064450 -2.80345
C 11.30925253021902 -6.84214954160984 -4.01941
C 10.05737173817864 -5.99832222246202 -3.88036
C 9.13721347940102 -6.24082501511463 -5.08298
O 9.57874414860243 -5.81462494548208 -6.36917
C 5.20720183122942 -1.06273560192544 2.43839
C 9.74287515732274 -4.42465003119849 -6.39812
C 5.86481994270929 -1.18433945422597 1.18072
C 6.75150784193327 -0.26374403396511 0.710269
C 7.22482355639399 0.76550546056194 1.59169
C 6.58193487083165 0.90245659149547 2.80281
C 5.56844633942972 0.05656456109495 3.16919
C 9.27253670468859 -3.51417719693729 -5.42521
C 9.47453580318058 -2.15197224058411 -5.54842
C 10.10682197176360 -1.64882191247799 -6.66492
C 10.49271066671415 -2.50495265605261 -7.70684
C 10.34386609643057 -3.89752082975064 -7.51128
C 8.32860520514187 1.65512774701671 1.1801
N 8.71373319401630 2.65040988564239 1.8584
C 10.26906473945463 -0.28886560151151 -6.70059
N 11.00710306317985 0.38473543759288 -7.60892
C 13.75415261051833 0.63159717197136 -3.87015
C 5.33856672689832 2.76475830155319 -2.80941
C 15.07358716945987 0.09994514297392 -4.03214
C 15.31321331754961 -1.07916876488056 -4.65804
C 14.26033279715650 -1.88316258606554 -4.98908
C 12.91954908277629 -1.46719143378131 -4.81975
C 12.68055859978712 -0.16950075365381 -4.25253
O 14.52446828988373 -3.19435496109638 -5.46675
C 15.00607413663544 -4.25120493695942 -8.41588
C 16.30481017235673 -3.69324938687523 -7.83407
C 17.33997525854813 -2.88265990783331 -8.73342
C 17.49181736690545 -1.41449516665298 -8.3667
C 16.23556248718480 -0.64025290850172 -8.53701
C 16.40875491804903 0.72561012247493 -7.8901
C 15.16873826538150 1.71575264107900 -8.19136
C 13.84997718129034 1.39875334513199 -7.45762
C 12.70469270054579 2.24065234734930 -8.0674
C 11.37178426742143 1.74767992448907 -7.51076
C 1.49365518690859 0.83983616179104 1.17562
C 1.05800100007501 1.72502921385306 2.32915
C 1.82116114224371 2.97189017905961 2.45603
C 3.30501036070435 2.68009607127725 2.80774
C 4.30552302335834 3.78245021595008 2.86147
C 4.45407765818781 4.49681170853656 1.50382
C 5.70222042841112 5.26768234816827 1.24084
C 6.86250242288445 4.42563614725880 0.655625
C 8.03944569386916 5.22034474281654 0.208351
C 9.33520222389899 4.26814523359542 0.103402
C 9.76526360248722 3.56119470195646 1.38275
C 4.96126721499363 1.58267999559957 -2.17001
C 3.94731846713600 1.58204023349848 -1.21562
C 3.12324169716826 2.73570661284468 -1.1895
C 3.52894775823833 3.96827518095254 -1.7481
C 4.65172007595128 3.96377050336088 -2.57295
O 1.97005450379072 2.73770184674539 -0.299331
C 1.40330054392543 1.43549181862039 -0.183471
C 13.60506563497011 -3.58077067678393 -6.51782
C 14.05695423732020 -4.80625133705130 -7.37838
H 12.04420421620555 0.49518405803440 -1.99333
H 13.74745576292571 1.75309646261051 -0.756895
H 12.56031184989317 3.12432999892929 -0.514537
H 12.39812652472109 1.58796238104811 0.303761
H 12.07348007257687 3.35446644646845 -2.98083
H 11.50865789246626 1.89535527460316 -3.95155
H 8.41816685284567 2.86694154793474 -5.27097
H 6.42186190812666 4.40225882429493 -4.68866
H 7.12997446464029 4.38718752929831 -2.97315
H 9.53887261418950 5.21068722746791 -3.66462
H 10.38626171694482 4.46156042019346 -4.87936
H 9.03096095741084 5.49780501727544 -5.41032
H 14.17172006556465 -3.72248284006160 2.80347
H 14.49717851206912 -2.93939152292373 1.30021
H 12.65019966359240 -1.32713598364139 1.53352
H 13.50676963894727 -1.15013718988776 3.01634
H 11.93817615096518 -2.62765909750011 4.1088
H 11.13621457498386 -2.86535447855467 2.61817
H 10.67594727172395 -0.07811427454884 2.65785
H 10.78930267102930 -0.38523618123149 4.3055
H 9.05351167782430 -2.23953085540318 2.57143
H 8.31684614058544 -0.89696737463341 3.30399
H 9.35400729929421 -1.74173287440291 5.56971
H 9.63246990006511 -3.24833548741962 4.63004
H 7.02505219326476 -1.83738902485277 5.36886
H 7.56763617230170 -3.30543653632296 6.07425
H 7.37960846140923 -4.45957488851782 3.67406
H 6.65154469000253 -3.02910177579864 3.08923
H 4.76481190220990 -3.26460896910907 4.64304
H 5.60081198439307 -4.71612393963303 5.32603
H 3.75246975312256 -5.17429619838246 3.82865
H 5.16534291345587 -5.98918063558953 3.09938
H 3.93939808292333 -4.69836303232115 1.21408
H 5.45212452511533 -4.01249025388589 1.59028
H 2.61888526246924 -3.08355069092359 2.44995
H 3.63748980904906 -2.50299801122320 1.11709
H 6.97824512030948 -7.84638363844135 3.02578
H 8.29410320711568 -7.83480406639874 1.86516
H 8.79092584947278 -6.87841382796263 4.6923
H 8.54528641546932 -8.48776725415228 4.45842
H 10.96173856326997 -8.05142502686219 4.52705
H 10.47253165837351 -8.74542070464890 3.00949
H 10.38040421042091 -5.68166463141957 3.14573
H 11.95921904657831 -6.37244904385086 3.51588
H 10.50719716599813 -7.08430326390400 0.938156
H 11.33095443998652 -5.63275626817382 1.02186
H 13.34563543675023 -7.53451962282078 1.71146
H 12.31023121290099 -8.51229636136921 0.755194
H 13.25673462991483 -5.84311153777741 -0.235223
H 13.77847564762042 -7.59123578599767 -0.7801
H 11.53810027486535 -8.06208082937921 -1.27674
H 10.88512336729469 -6.53351818001622 -1.06756
H 12.64756211596747 -5.67088923120805 -2.77067
H 13.22061379085236 -7.30309479515708 -2.9482
H 11.81489788080724 -6.55183357095012 -4.92348
H 11.02619791349724 -7.85635017286726 -4.04387
H 9.59771289330863 -6.13392894345843 -2.91134
H 10.47119895106005 -4.92155694932777 -3.89547
H 8.96492848383249 -7.29497887019533 -5.09356
H 8.06191854237682 -5.99799720535529 -5.06043
H 5.60971103085041 -1.95949246782617 0.49942
H 7.25189643597905 -0.48846266341072 -0.20665
H 6.86464883915390 1.75592864806971 3.42756
H 5.22402192372794 0.22829635801031 4.1692
H 8.80125280568754 -3.91614604054148 -4.59908
H 9.27500396154423 -1.37455296353377 -4.78719
H 10.72329732812697 -2.04643642863232 -8.6436
H 10.72797044969047 -4.54163828856643 -8.30619
H 8.87048211844804 1.34571732404996 0.283332
H 9.79463909449678 0.35126003539023 -5.98852
H 15.90350074901920 0.74079177745362 -3.65971
H 16.29185290630934 -1.56957946765602 -4.47998
H 12.21489021032483 -2.14611875572927 -5.20726
H 11.63164369251785 0.15273940004345 -4.19652
H 15.26958648036867 -5.08839275931108 -9.12799
H 14.55104421155536 -3.50569952670395 -9.06932
H 16.17237321054891 -3.04906993413533 -6.92921
H 16.82648515861509 -4.53683934797598 -7.35221
H 18.33724613551408 -3.29566876916787 -8.80364
H 16.91747716778117 -2.92556331200176 -9.71123
H 17.76764593401549 -1.36180248086418 -7.31634
H 18.30320897184700 -0.90198300029462 -8.95687
H 16.05093951980123 -0.55986414375361 -9.58609
H 15.29954683898366 -1.05930698419738 -8.24495
H 16.59983743575805 0.77458599638499 -6.78506
H 17.43378921090835 1.14530307111620 -8.16137
H 15.50505409900026 2.72681194797366 -7.87248
H 14.90248662043589 1.65012035319977 -9.27937
H 13.74623372423557 0.27639101031130 -7.49793
H 13.98426213645768 1.62828106675532 -6.40334
H 12.81918746770634 3.30142963636077 -7.92769
H 12.62900007556852 2.22999686547775 -9.16139
H 10.62743802034021 2.36277050943657 -8.08832
H 11.38607427996663 2.07313469740627 -6.4585
H 1.02325194824860 -0.12401211955161 1.26138
H 2.55628396507215 0.41335386695893 1.366
H 1.24045809118869 1.13026366643408 3.19268
H -0.03786486007607 1.86690803926920 2.32731
H 1.67350641433921 3.55757762473026 1.54031
H 1.31530416372986 3.47879624224019 3.28178
H 3.25779003837431 2.16226864709628 3.76917
H 3.70826584489217 1.90346757881897 2.12397
H 4.09053985426539 4.50126205450094 3.63487
H 5.34674393857642 3.50768669229771 3.25174
H 3.59814217205809 5.13893136048091 1.45009
H 4.28949609123225 3.85510866290412 0.606025
H 5.52242815913453 6.15641968415585 0.523018
H 6.04894157412265 5.77026271441945 2.18641
H 7.32271559552307 3.74605879309249 1.42673
H 6.52763358544922 3.76863084292536 -0.134943
H 7.82250517879396 5.90567365569262 -0.62718
H 8.31570085960557 5.98670719361615 0.971552
H 9.25721518480769 3.45288482791421 -0.615955
H 10.26338553310330 4.80705283053225 -0.160953
H 9.94911365918563 4.38301445142556 2.09489
H 10.69052139026174 2.98160491291623 1.32191
H 5.62913015917454 0.69818742027829 -2.39545
H 3.80446849300324 0.71769728383538 -0.555054
H 2.74019392088789 4.72810653584357 -1.95239
H 5.03986252973632 4.81489391349738 -3.06955
H 1.69574293173671 0.72747564827365 -0.982958
H 0.35442937540749 1.71604250553703 -0.333406
H 13.52074606168889 -2.68292502535367 -7.15464
H 12.65628810606450 -3.91148986949321 -6.08461
H 14.55940635287764 -5.60400105277902 -6.79959
H 13.14129933043806 -5.14763224893688 -7.79711
C 7.52288322029813 -0.53998052210321 -3.35053
C 6.48356435756670 -1.50723131887905 -3.67181
C 6.60675875509931 -2.83928899956973 -2.79376
C 7.90272208013625 -2.59817602203113 -2.03514
C 8.33770850046479 -1.11068288628535 -2.2783
C 8.71634302452074 -3.58707403867254 -1.45574
C 8.09382158987556 -4.73972357616143 -0.865128
C 8.29081227393942 -4.94705011442954 0.477058
S 9.49394879457143 -4.06934135070294 1.36286
C 10.70727967048665 -3.71352346059046 0.0298355
C 10.16500395535234 -3.41254460687446 -1.2014
C 12.12061390476988 -3.71677009029309 0.239018
C 12.91292912835845 -3.41483069684872 -0.858505
C 12.37808763036387 -3.02036517789110 -2.06803
C 11.01608903022367 -3.14904190966809 -2.30947
C 7.18663549490125 -5.57730682712298 -1.57515
C 6.47313679668353 -6.48821653788255 -0.919442
C 6.63879292098055 -6.67746373874644 0.478896
C 7.46972907057464 -5.81850852654611 1.22019
C 9.32860729361990 -0.42860045799650 -1.6113
C 9.55867303731018 0.85852347759085 -2.10367
C 8.85842346518517 1.44764569602328 -3.19916
C 7.79325938654889 0.73002901175112 -3.81282
C 10.00703356567802 -0.90715499885020 -0.404282
O 10.45017073646471 1.65759302512245 -1.42092
O 9.22213195592389 2.78559743921177 -3.40939
C 5.37660219600994 -3.13972060492494 -1.90606
O 7.61758354791352 -5.96814282198742 2.58838
O 12.71732445967645 -4.07415907743023 1.50236
H 6.30235134242380 -1.68568764705887 -4.81464
H 5.53230384658298 -1.13285594682649 -3.34032
H 6.78203887410694 -3.81069199059306 -3.32094
H 13.89812281428417 -3.34579025717787 -0.677756
H 13.01866423507688 -2.66035724016187 -2.81989
H 10.61271044935098 -3.08247719814157 -3.35202
H 7.20660660092980 -5.57386054941263 -2.62495
H 5.88116027448937 -7.21158827116896 -1.4033
H 5.90473827896560 -7.24639157782847 1.04127
H 7.25729554075452 1.15794756630767 -4.68728
H 10.20722886692326 -0.08469421928636 0.262867
H 9.63653244083666 -1.79680668468721 0.0385771
H 11.01975514843295 -1.16176886548665 -0.649352
H 5.12691148557622 -2.17857184693915 -1.39705
H 5.60270162404630 -3.86810700725242 -1.18499
H 4.56366554611947 -3.50935686738199 -2.50744
H 11.25142006062853 -0.09261808658570 -8.46812
