# Supplementary material for: A light-fuelled nanoratchet shifts a coupled chemical equilibrium
Source: Nat Nanotechnol. 2021 Dec 16;17(2):159–65. doi: 10.1038/s41565-021-01021-z (PMC8956507; doi:10.1038/s41565-021-01021-z)
Supplement: Supplementary file 3 — Supplementary Data Set 2. Gaussian output and xyz files for computed structures. [file 41565_2021_1021_MOESM3_ESM.zip › +1-protonated-sampled-sturctures/SRR/1-H-opt_260.xyz]

260   0
energy: -42.763809845773 gnorm: -0.472969
C 11.64901619801651 -2.02562419799872 -3.55795
C 12.66227559968145 -1.71457137147785 -2.51005
C 12.23998289547970 -1.89779280677050 -5.02448
O 13.26491049955445 -0.90779414721110 -5.2146
C 7.79390817217029 -0.83499098657129 -6.42059
C 7.19881187635904 0.39918312452552 -5.81225
O 8.14730132062847 1.54897652037684 -5.82372
C 8.34892639983412 -0.54853383774303 -7.77843
C 12.91295405585937 -2.57021909440412 2.08214
C 12.47152559831372 -1.27659763490481 2.82136
C 12.67142909495952 -1.31433038962020 4.37108
C 11.65183683385635 -0.50989446497208 5.20207
C 10.16102411988114 -0.93918335380748 4.73604
C 8.99704666206012 -0.46195321080592 5.66238
C 7.61668732047178 -0.75438178252228 5.10228
C 6.65747980316296 -0.93859254335838 6.20407
C 5.32317018681727 -1.57750552612395 5.70957
C 4.71227097608950 -0.83815932168889 4.4775
C 3.26515593925186 -1.24047637790336 4.09072
C 2.95661394298450 -0.76964169312013 2.6956
O 3.63083014730020 -1.55931036239164 1.72642
C 8.12984007705244 -4.45582646915727 6.25644
C 9.71718851526287 -4.33554171353176 6.41304
C 10.53098932218695 -5.17449838211838 5.41544
C 10.42095298572760 -6.69977077698326 5.53754
C 11.04208273404115 -7.43137186818417 4.30019
C 10.25106038940434 -7.44973378798205 3.0162
C 10.83899535771024 -8.18076442796806 1.83598
C 9.85430907791911 -8.27895251853816 0.669538
C 10.42058346779882 -9.14598048723711 -0.472802
C 9.32454091522279 -10.07167305792997 -1.1478
C 8.16783182296191 -9.38758581611751 -1.88821
C 8.62115043877347 -8.54156526993616 -3.14112
O 9.42576396249319 -7.49497315845112 -2.67368
C 4.84987450170163 -0.90124042782333 1.36984
C 10.01471445400247 -6.81642135795888 -3.80355
C 6.09225046091961 -1.54539679460020 1.65894
C 7.25842717263811 -0.83684899147147 1.56963
C 7.20557045580393 0.51096997550850 1.07069
C 5.98336324324316 1.09558280006774 0.668503
C 4.82137446742507 0.38744986567923 0.913182
C 10.99990020727111 -7.45082665879965 -4.60681
C 11.59805106157819 -6.71252305850624 -5.61811
C 11.08922560923712 -5.45284363416983 -6.02942
C 10.06812079855589 -4.92510408520108 -5.26011
C 9.53888647107475 -5.52359292498760 -4.18624
C 8.33500013494083 1.39514289923312 1.23489
N 9.40595010466454 1.09848429073615 1.85559
C 11.74421174296402 -4.81069114831706 -7.12027
N 11.22687093338179 -3.71618838153727 -7.66664
C 12.78399012354342 0.41576127412462 -5.23653
C 8.09305159856466 2.10841009921846 -4.59794
C 11.53032847616192 0.93005669834071 -5.22282
C 11.23613482434078 2.29561718398708 -5.07466
C 12.28946962060736 3.12545482737593 -5.15422
C 13.58298646006963 2.65898982941189 -5.16193
C 13.86232763594077 1.33707396920465 -5.1492
O 12.01794725054915 4.57925353488868 -5.16301
C 11.29914116711532 4.80589202913960 -8.69734
C 9.78881267883733 4.57316211919446 -9.18072
C 9.82988860331482 3.77849929696115 -10.554
C 10.17384877279858 2.29684025503794 -10.4351
C 10.58186058309490 1.54431743054397 -11.737
C 11.02312646453709 0.11725798560137 -11.5233
C 9.93314208033684 -0.61532701191640 -10.7531
C 10.49572490259187 -1.93601950773068 -10.1509
C 11.42136788100512 -1.76889765271738 -8.97047
C 12.12581575334945 -2.93862379326426 -8.44957
C 6.46225584677281 5.95198741397837 -0.275005
C 7.65641974933081 6.46954743321551 -1.05421
C 8.97883033689532 5.82573432899063 -0.812491
C 10.01911088093404 5.92939613281362 -1.95164
C 11.07508414201784 4.84726228234999 -1.94615
C 10.50640719345919 3.38813686800034 -2.03726
C 11.53528744245719 2.23615283535128 -2.02832
C 12.51995016587102 2.18945260996438 -0.847406
C 11.99747830660543 1.68737846725075 0.481599
C 11.16821025605118 2.73768675889038 1.18726
C 10.39117554302480 2.00380183314365 2.29373
C 7.76820424523197 3.46305942162830 -4.43657
C 7.41621009213552 3.95346377520737 -3.18547
C 7.47803538094121 3.14579242088780 -2.0341
C 8.02204206084605 1.86424399370388 -2.16121
C 8.39460934115190 1.41112860317279 -3.44053
O 7.00068674148323 3.57748999870448 -0.78092
C 5.94388375491101 4.58470373481911 -0.758677
C 12.35292539763081 5.19094840173531 -6.36232
C 11.22535964800574 5.48859517311259 -7.34942
H 11.22116153942913 -3.03237734207276 -3.46741
H 13.29471944634683 -0.93340975005745 -2.87746
H 12.13085137101939 -1.37517972660658 -1.59202
H 13.28457758224654 -2.58607489114851 -2.31307
H 11.46881660804900 -1.71219398120599 -5.74524
H 12.67071601168562 -2.81193868811333 -5.37197
H 7.12376789327995 -1.61358589423803 -6.53684
H 6.59530092091735 0.00112480372334 -4.89745
H 6.47550356905240 0.74899666235904 -6.52194
H 9.20467543885512 0.11191944691750 -7.78449
H 8.62902039278136 -1.60721518297732 -8.1351
H 7.58010379347187 -0.01420433299203 -8.35999
H 13.96793433170733 -2.84572491575097 2.28158
H 12.87950000820585 -2.50409874418922 0.990666
H 11.36367369882501 -1.24898610695530 2.62559
H 12.96400963727484 -0.23190969586997 2.60003
H 13.68484009569069 -0.91346279930497 4.65845
H 12.57644532422518 -2.39232173922365 4.69205
H 11.68738209458095 0.58959630467966 4.98846
H 11.73588377848669 -0.65284219653040 6.32732
H 10.16864323001292 -2.00179770146197 4.60261
H 9.93701167400962 -0.44481690504019 3.7326
H 9.12319333209370 0.58445213892736 5.8633
H 9.13215845197210 -0.94228989615259 6.66799
H 7.62840712768950 -1.76977088938144 4.53551
H 7.23624378689054 -0.07272953344685 4.33347
H 6.45665581380315 0.08448498290200 6.71713
H 7.02653576543202 -1.61236957850102 7.01967
H 4.51293115875181 -1.57969314677670 6.48935
H 5.54214971843917 -2.65374910354068 5.61531
H 5.35653632692855 -1.17945581122595 3.65192
H 4.71734893146608 0.23213195004101 4.49086
H 2.59678373853237 -0.91682723472826 4.92982
H 3.28900599602710 -2.38491451328169 4.08043
H 3.18517654391478 0.25217339465336 2.45801
H 1.87132703516932 -0.92091984815159 2.3824
H 7.57461108348747 -4.09961108432332 7.16635
H 7.90570762694021 -5.53559313691890 6.06082
H 9.96254139586055 -3.27964578989712 6.25522
H 10.03464572270823 -4.61530487677954 7.37622
H 10.40071307775642 -4.96960748048343 4.38915
H 11.65907886657243 -5.01890490602621 5.59563
H 10.83925688111820 -7.11709273985529 6.47797
H 9.33102545761052 -7.04830842010626 5.55714
H 11.96422336506480 -6.89000929359900 4.08778
H 11.40360457218023 -8.44026410507245 4.50911
H 9.30309197365628 -7.91260541020073 3.29188
H 9.82246715591174 -6.51286671672750 2.64656
H 11.75944536022635 -7.75806471192948 1.48307
H 10.96043722754052 -9.26487059582561 2.20024
H 8.87468763662118 -8.67026938013745 0.999158
H 9.58496063011784 -7.27397424232367 0.386985
H 10.76606917646914 -8.43706469896281 -1.21015
H 11.32488414088576 -9.71665968883207 -0.320223
H 9.81213415370105 -10.67298293470257 -1.83724
H 8.85077918894820 -10.64039655018252 -0.359933
H 7.41358796650161 -10.14387478050793 -2.15623
H 7.46450562810939 -8.78988881945580 -1.32646
H 9.21339831885141 -9.11990476524521 -3.78835
H 7.78425560347461 -8.09242812362334 -3.7601
H 6.02453740964824 -2.52743808895366 2.07625
H 8.15066436400471 -0.98570263919150 2.14564
H 5.86948139651081 2.11719057881653 0.283012
H 3.88974096671021 0.83131228220843 0.604501
H 11.53603539820748 -8.37934334834051 -4.27155
H 12.30735685714631 -7.23267426393735 -6.23016
H 9.57639570048890 -4.01894731943214 -5.56114
H 8.68810969725170 -5.11660868802713 -3.65093
H 8.29519028051481 2.37587763826393 0.892348
H 12.68103599193829 -5.23722688636695 -7.45228
H 10.62248094260100 0.26912077090986 -5.4012
H 10.31664927947518 2.83651013319434 -5.05115
H 14.38751957942261 3.35652865270027 -5.34646
H 14.90169256731672 0.96815175948628 -5.26692
H 11.86667444358334 5.34152739727217 -9.4774
H 11.81482899409511 3.86140374246355 -8.57318
H 9.29563051517355 3.92969302899890 -8.40554
H 9.40312022192834 5.59324440633242 -9.25475
H 8.77662860579381 3.69547871859715 -10.8895
H 10.48841760154196 4.25661200340134 -11.2905
H 11.04462444576320 2.17985166147298 -9.6806
H 9.34426146567268 1.86624813539513 -9.82196
H 9.82596213306158 1.73126212655509 -12.4593
H 11.41896334906110 2.05797687789323 -12.2942
H 11.18366010947088 -0.27938712646478 -12.5589
H 12.07251543414068 -0.07197646131481 -11.0963
H 9.61198356819623 -0.08897903259024 -9.94138
H 9.00142288092062 -0.81687415002782 -11.271
H 9.73500924126956 -2.62640515420514 -9.83059
H 10.92761203630370 -2.47823854353290 -10.9877
H 12.19321968874385 -1.11033585899567 -9.35791
H 10.80556340420442 -1.37108845411413 -8.14039
H 12.99623060969147 -2.65016483347537 -7.73974
H 12.43476104060754 -3.67505144902008 -9.31636
H 5.61469562723976 6.61386035280671 -0.499861
H 6.73519080412096 5.84299167248705 0.781492
H 7.78246335816911 7.56440880789701 -0.922054
H 7.45894852635185 6.36821289684756 -2.11032
H 9.40082995776916 6.08838149025699 0.169585
H 8.80162063498554 4.78136470585191 -0.633494
H 9.49667046237835 5.94120428080846 -2.93
H 10.46908580397730 6.91012379784181 -1.86071
H 11.70848976708871 5.09685949827687 -2.81687
H 11.73907211406109 4.90756162555935 -1.04664
H 10.01817364404352 3.42151967512020 -3.02658
H 9.69992641268393 3.22025295142876 -1.33504
H 11.03181039808113 1.24670126809210 -2.14197
H 12.20329191955249 2.44535665829269 -2.92147
H 13.40685786966203 1.54218690645484 -1.18328
H 12.97290562747286 3.20351931554590 -0.743813
H 11.56845108240025 0.63898509452852 0.405812
H 12.92602949505512 1.48358146607989 1.02675
H 11.62345378873312 3.63430231694960 1.68794
H 10.46356674180828 3.18269489255255 0.459449
H 10.09921694586191 2.66812604567794 3.24387
H 11.14738477378045 1.40350460671984 2.80647
H 7.85990604252467 4.17425187259840 -5.21625
H 7.04516881988639 4.96330880924786 -3.06456
H 8.21468247780473 1.35400721314062 -1.2043
H 8.73085287064926 0.38695364516649 -3.5066
H 5.12114503938826 4.34287867073266 -0.0211889
H 5.51791547230858 4.52929261012575 -1.80653
H 13.10154482203326 4.65599622172522 -6.99129
H 12.87163434340331 6.08118720683974 -6.05229
H 10.38891072476301 5.12510196190252 -6.65999
H 11.06683312528592 6.55360720473009 -7.56638
C 6.93450360823495 -3.29594749778041 -3.19865
C 5.73560706869627 -4.13774067297095 -2.96787
C 5.74129019991860 -4.40997588003057 -1.47357
C 7.20014317773305 -4.00818291276459 -1.01034
C 7.77794060498890 -3.24506799945841 -2.10376
C 7.87122009398903 -4.42782431601197 0.186881
C 7.20191548620787 -4.48826992261768 1.44683
C 7.79607315268849 -4.03858237799348 2.59846
S 9.36315189025352 -3.14035899158891 2.591
C 10.07682287443080 -4.11634746610645 1.32461
C 9.35934210920222 -4.56134077705096 0.212346
C 11.49753242631862 -4.24842777284076 1.30236
C 12.12952030048177 -4.86289172788522 0.249797
C 11.42113424272438 -5.34998987431998 -0.768125
C 10.04104644330030 -5.16136765642508 -0.831436
C 6.00876733727327 -5.27764903994803 1.6562
C 5.52009583959863 -5.59528989885476 2.90936
C 6.14965185402330 -5.03565699618299 4.00819
C 7.30226866939289 -4.28854668617560 3.88555
C 8.84381762552910 -2.35456902189286 -2.08275
C 9.27600540321961 -1.83272125089740 -3.33609
C 8.51774446075564 -2.07468527039773 -4.50884
C 7.30926847713711 -2.79732395323621 -4.42428
C 9.55636804231766 -1.99312981085030 -0.81933
O 10.49341391100351 -1.13852073533857 -3.42585
O 8.92721479570677 -1.43078185750964 -5.71918
C 4.75407040594709 -3.41405302818798 -0.793945
O 7.83977663974254 -3.73446104858852 5.05497
O 12.16125795508642 -3.72475676147567 2.40301
H 5.83738178923564 -5.07785485783740 -3.46795
H 4.77986981272805 -3.65985977872344 -3.37722
H 5.53840438593592 -5.44555520224706 -1.17987
H 13.19701880036573 -4.91196054735177 0.31866
H 12.05096470736374 -5.88472544707049 -1.52369
H 9.44495906328940 -5.68361139102362 -1.58817
H 5.47863189380717 -5.73003605867106 0.777699
H 4.67819042220056 -6.19977074226941 2.99035
H 5.81822575659054 -5.24275252685128 5.04494
H 6.75651545209106 -3.14819548707400 -5.25623
H 10.42784690974447 -2.51310997382718 -0.767513
H 9.78694593133884 -0.92400379071480 -0.633077
H 8.96482594063402 -2.18464807065505 0.103135
H 4.56852494211321 -3.75075685326586 0.197028
H 3.84602343609234 -3.34490083326811 -1.35096
H 5.29979832998331 -2.47209027592283 -0.711643
H 10.48214985741443 -3.22602557826102 -7.23003
