# Supplementary material for: A light-fuelled nanoratchet shifts a coupled chemical equilibrium
Source: Nat Nanotechnol. 2021 Dec 16;17(2):159–65. doi: 10.1038/s41565-021-01021-z (PMC8956507; doi:10.1038/s41565-021-01021-z)
Supplement: Supplementary file 3 — Supplementary Data Set 2. Gaussian output and xyz files for computed structures. [file 41565_2021_1021_MOESM3_ESM.zip › +1-protonated-sampled-sturctures/SRR/1-H-opt_261.xyz]

260   0
energy: -42.773281783401 gnorm: -0.478988
C 12.87823169128285 0.75618383922460 -1.74871
C 14.21248002879127 0.59069369921403 -0.966411
C 13.12260013995913 1.46589934357575 -3.07852
O 13.90006704139237 0.63623135349953 -3.92555
C 10.56719154103107 4.06051241236871 -2.22713
C 9.66587997400944 5.24961803170600 -2.66304
O 9.27554389233556 5.32093995535027 -3.9892
C 10.52113604845456 3.85472448188457 -0.686268
C 13.17034283836320 -4.30177414025442 2.45487
C 12.22198871819006 -3.31908468459188 3.10973
C 13.03257866020281 -2.33395661924023 3.90701
C 12.24717242865198 -1.09467251259452 4.31613
C 11.02250060944867 -1.33955336512642 5.15847
C 11.35106180998543 -1.85635607494097 6.57936
C 10.12826125240808 -2.46481778628200 7.23487
C 9.80379582833275 -3.83920727224107 6.56754
C 9.13037112695329 -4.70881721116828 7.54227
C 8.55979248899655 -6.03803156338333 7.09009
C 7.55922890258758 -5.82424043722197 5.99225
C 6.40834926182168 -4.86029707378291 6.41742
O 6.82262528292536 -3.52727039783319 6.74556
C 8.05786917701395 -8.10226842596153 3.25981
C 9.49239727349317 -8.47002495556673 3.39796
C 10.11025595047620 -8.28389322176752 2.0101
C 9.36775669336040 -9.06955522395671 0.913697
C 10.11270297247441 -9.49483483469031 -0.374129
C 10.42108623446959 -8.30084109147673 -1.31348
C 9.18327264354014 -7.58651529038852 -1.92781
C 9.39207028434246 -6.68504835021398 -3.09636
C 8.19180527458116 -5.83249587709232 -3.44173
C 8.42016698611784 -4.85984602419938 -4.54079
C 7.08394843879854 -4.06895860303035 -4.88374
C 7.34357316610420 -2.51404398670487 -4.9679
O 8.27918900411638 -2.42204365508565 -6.07049
C 6.92864972442641 -2.67416200936587 5.68151
C 8.70512159991213 -1.06643533428798 -6.3046
C 7.30350349675119 -3.11159166347285 4.35695
C 7.47165306902559 -2.15629373493712 3.31401
C 7.14424034424481 -0.83977517015341 3.64373
C 6.73468908727625 -0.48414690010431 4.88602
C 6.56432450252432 -1.32814173966756 5.91711
C 9.44959154424340 -0.74743364977401 -7.42282
C 10.12460612764252 0.36739514091008 -7.63849
C 10.16342752127446 1.38693728246638 -6.67893
C 9.43814919064550 1.13188355817570 -5.49945
C 8.59796985626526 -0.04323446239986 -5.36416
C 7.39970050367426 0.17688910713396 2.70748
N 7.15892356166699 1.37854190812003 2.84904
C 10.90392580583356 2.56498949845347 -6.78877
N 11.09233188831602 3.54978476442540 -5.84407
C 13.30110944600344 -0.61454234615419 -4.31227
C 8.07583728250188 4.68021005150452 -4.46383
C 11.92050124121094 -0.76286464257551 -4.46109
C 11.47265901946545 -2.02090710177530 -4.94693
C 12.36012237711044 -3.04896387389723 -5.21525
C 13.75293414191559 -2.90164860175587 -5.06256
C 14.19062071749773 -1.62802601715345 -4.61385
O 11.89193384523017 -4.35093100812344 -5.57401
C 13.66500962555568 -4.13827002703543 -7.98724
C 13.42123625831400 -2.67243062664078 -8.28912
C 14.76024934132717 -1.87102376539501 -8.44615
C 14.74254507657623 -0.31197749625663 -8.55675
C 14.60690361424238 0.45157119178839 -7.2601
C 14.58655828634137 1.92489585620792 -7.45987
C 14.17425958570450 2.71553336785073 -6.16597
C 13.97525838370011 4.24766506714591 -6.44594
C 13.03800874796181 5.04734060823618 -5.56981
C 11.57300114204153 4.94037875993887 -6.06008
C 4.76124000785391 0.52830642290910 -6.86152
C 3.42071654936068 0.02568334503225 -6.46175
C 2.82017942650934 1.08942771451775 -5.34562
C 3.42746602589340 1.04791629068845 -3.89784
C 2.72220849995887 1.90399022769421 -2.83403
C 2.92383975856970 1.38246993605347 -1.40564
C 2.69800935678635 2.43761498921903 -0.290735
C 4.12886996957757 3.07440569067362 -0.0075318
C 5.16639387188669 2.14490248417760 0.654552
C 6.26727075217070 3.09612267121649 1.16408
C 7.47577804548091 2.34948312671283 1.84649
C 6.93722643095499 4.14186059492633 -3.79916
C 5.79543722943733 3.72093149009328 -4.46151
C 5.84591696604922 3.70307795837522 -5.89912
C 6.92692493222944 4.33408197481232 -6.53212
C 8.03294173037193 4.83208020857704 -5.85246
O 4.75076350440741 3.13601533511168 -6.61129
C 5.04425904553390 1.97136752885815 -7.45894
C 11.33018879320846 -4.39420510730721 -6.92937
C 12.30794330739822 -4.95662634162320 -7.96883
H 12.55262038257800 -0.29948876838204 -1.98515
H 14.19646743321176 0.23256653262639 0.0745252
H 14.92156664485520 -0.01053465026388 -1.50664
H 14.62666333195372 1.64376456552467 -0.901049
H 13.64095983421269 2.36625326217779 -2.90641
H 12.18604675829767 1.63995702369529 -3.68156
H 11.65092085791816 4.22971602817448 -2.51183
H 10.11128884362368 6.21500365122831 -2.37731
H 8.80521480351198 5.23566920837682 -2.03001
H 9.46992872101816 3.47755454772050 -0.397109
H 11.23606137295955 3.07534752763221 -0.522176
H 10.80309999061066 4.72633292711052 -0.0468372
H 13.70189600576931 -4.68972998992527 3.2992
H 13.83667737862114 -3.69729749589027 1.82955
H 11.28310905172708 -3.65567117535767 3.62705
H 11.73020424026941 -2.68798403985470 2.35026
H 13.87824135955371 -2.06652785939432 3.31608
H 13.44261599048210 -2.86479274544478 4.83369
H 12.10063964483264 -0.44446213293297 3.42623
H 12.99658188993698 -0.59496539966021 4.93928
H 10.41469527041381 -2.16032998143857 4.75507
H 10.28406362012251 -0.49872441745028 5.15143
H 11.90265636309388 -1.02034831942428 7.05056
H 12.08065235125535 -2.70933722628505 6.54317
H 9.33087190391862 -1.78100932577478 7.34268
H 10.43586035791422 -2.67090316477502 8.30663
H 10.69943852047506 -4.33042094238819 6.21193
H 9.15812321035444 -3.74871704680901 5.69478
H 8.32903890120158 -4.11494091514220 7.9804
H 9.89782452839172 -4.86334801523213 8.31972
H 8.05185809430108 -6.50751045270929 7.9336
H 9.26678212496805 -6.85720124690812 6.77016
H 7.04163085635622 -6.73527540604266 5.83293
H 8.01377915278744 -5.47689795585832 5.02732
H 5.80947691097066 -5.14964301370763 7.33304
H 5.62385881678698 -4.78011717755941 5.64477
H 7.45274702374327 -8.37442580096203 4.15687
H 7.58498363418840 -8.75369149134880 2.52929
H 9.98338456107585 -7.85852898420355 4.12859
H 9.59919072277498 -9.52265752937833 3.75236
H 10.01277693404026 -7.18162137609633 1.79414
H 11.16502100358084 -8.44128863574841 1.91218
H 8.94465888787270 -9.96539746030409 1.42225
H 8.49103906260126 -8.52698110719643 0.6089
H 11.07337558314773 -9.93415681514223 -0.0997616
H 9.46344586996233 -10.24313754928049 -0.814216
H 11.05408094934383 -7.52266415387311 -0.795892
H 11.12032325973042 -8.50402645946740 -2.10148
H 8.56631883182738 -8.44756154014630 -2.24637
H 8.62530097750993 -7.07244879503860 -1.06586
H 10.17718026416021 -6.04263388985824 -2.9141
H 9.67256697193016 -7.23194820100239 -4.02542
H 7.41188902833234 -6.53610986520604 -3.76751
H 7.77989442792378 -5.37461971693690 -2.50732
H 9.15309160915694 -4.11890587724293 -4.10696
H 8.89249629019464 -5.31221994237021 -5.41944
H 6.68233820661972 -4.38528404851928 -5.85657
H 6.36266073037874 -4.16529425163196 -4.039
H 6.37794028407491 -2.08283954330126 -5.13779
H 7.85108689118727 -2.16084025978232 -4.0673
H 7.51936176416332 -4.10695846181488 4.07755
H 7.78876917042156 -2.40680226200919 2.30764
H 6.51002947161066 0.55474618326798 5.13338
H 6.52088305182645 -1.01565745464879 6.93925
H 9.44753876578786 -1.36643141559823 -8.30441
H 10.75469735316281 0.39179436120693 -8.49526
H 9.27436186427159 1.84006105536642 -4.74204
H 7.89103941855482 -0.07354176437026 -4.5618
H 7.83878669851112 -0.17911751089234 1.76783
H 11.40303891261246 2.77669880672475 -7.74202
H 11.16858618367018 0.02862433099269 -4.4279
H 10.42477841134542 -2.17905862698267 -5.0901
H 14.46338946602924 -3.70421805535839 -4.86376
H 15.22780462988693 -1.39931059631868 -4.65359
H 14.07467682073884 -4.20140551763753 -6.97792
H 14.28395845983028 -4.56067796494847 -8.80161
H 12.86504144492974 -2.58397560042668 -9.20225
H 12.84344723094192 -2.17539883241302 -7.51755
H 15.41827343034968 -2.05071144645650 -7.59319
H 15.27394508675041 -2.23162285410511 -9.36334
H 15.67681079978233 -0.10941986032070 -9.03092
H 13.91015529460105 -0.07369813639776 -9.2026
H 13.73191068165238 0.05873119649875 -6.6789
H 15.38999106728328 0.27832860468197 -6.54081
H 15.54394971171837 2.37384756935132 -7.77865
H 13.88354661671166 2.22689818869882 -8.28569
H 13.18033706979068 2.43134203339747 -5.81702
H 14.85086701225366 2.59944859791017 -5.31315
H 15.01872214833931 4.71271532542374 -6.44894
H 13.57730451856744 4.25050856200694 -7.48349
H 12.97230878364441 4.69414921458362 -4.52971
H 13.31254158549911 6.10081783637785 -5.50145
H 11.53724368926311 5.23161766061352 -7.08373
H 10.84449889841515 5.67331580230405 -5.63249
H 5.03909896432539 -0.21941831201359 -7.5968
H 5.38861811014031 0.29278884951670 -5.95681
H 3.27937694666967 -0.99285442673979 -6.03849
H 2.82149623200668 -0.00168564853664 -7.39516
H 3.05931611079253 2.06290590911932 -5.68564
H 1.71028683468399 1.04620103591154 -5.33027
H 3.36998967389764 0.05134860905335 -3.56808
H 4.50277776559190 1.16101671558511 -3.8857
H 3.11388625033209 2.94819735527255 -2.96723
H 1.66647548876327 2.06827264087183 -2.93525
H 3.87841171397559 0.89562799036878 -1.22707
H 2.17034346076510 0.62023783479692 -1.37092
H 2.04102704420363 3.26882358001085 -0.558432
H 2.50290133317609 1.93623169044187 0.635349
H 4.71280228063855 3.36480396770969 -0.969277
H 3.90630776676233 3.90554865996557 0.626268
H 4.67327429158071 1.66887497952729 1.50246
H 5.54538066617156 1.37643418689520 0.00503077
H 6.69578473807693 3.72637572841868 0.418426
H 5.72270722159918 3.75166212996547 1.87651
H 8.16167252994705 3.18993706790719 2.21412
H 8.09196523818758 1.80201878821097 1.03631
H 6.95980808434930 4.07173519885299 -2.74399
H 5.00006327790464 3.30280933454214 -3.96496
H 6.77651475585136 4.34040883227032 -7.64993
H 8.88688827877007 5.30551804536710 -6.39781
H 6.08567324744824 2.14873441874895 -7.7658
H 4.45362299717373 2.16153852370157 -8.28253
H 11.01831304116442 -3.38858031625818 -7.18237
H 10.38226730914303 -4.95854682138082 -6.80377
H 12.42848077879012 -6.05035354785169 -7.75828
H 11.86394826479208 -5.04736451936328 -9.01429
C 8.05500492125153 -0.00559723471149 -2.02727
C 6.64322494718005 -0.40409587446135 -2.07084
C 6.56896143382096 -1.72326631065956 -1.18727
C 8.00835627132610 -1.97975120816413 -0.698047
C 8.79325767960881 -0.78049416522622 -1.13242
C 8.42490414930376 -3.23288965686482 -0.236262
C 7.54982070247027 -4.26702299891041 0.472866
C 8.09613038485140 -4.91693785626761 1.56802
S 9.65602117314991 -4.43932151816628 2.22811
C 10.50599386184180 -4.29312253395610 0.647821
C 9.81262794243576 -3.69103632816570 -0.390229
C 11.77867649690082 -4.71455807458093 0.47618
C 12.39251650268009 -4.52720627554779 -0.773989
C 11.66137523602525 -4.00498417378578 -1.79672
C 10.36288982541629 -3.61973433346561 -1.61568
C 6.38249656731851 -4.73433730276966 -0.0409742
C 5.70327223753166 -5.79538718105672 0.460482
C 6.20157384132295 -6.37919635259924 1.6299
C 7.42840157032839 -6.01713000538430 2.12058
C 10.07769670363749 -0.25584711364398 -0.756534
C 10.59790579430654 0.90313703159706 -1.30648
C 9.79971913832798 1.64715540112225 -2.26914
C 8.48475816427993 1.18315026907236 -2.52142
C 10.76600821053200 -0.94921390514000 0.40865
O 11.87045276599343 1.40011847820079 -0.95342
O 10.20718201192137 2.78895066205060 -2.91996
C 5.58672839337414 -1.48842065572421 -0.0264932
O 8.09992524498991 -6.68314231955676 3.17229
O 12.46247051535500 -5.27540023819356 1.58077
H 6.18446074238923 -0.49585960539568 -3.08122
H 6.11135816587377 0.41771882634099 -1.5384
H 6.23255269045744 -2.50729073957128 -1.84807
H 13.27901564505436 -5.00987911945689 -0.899497
H 12.19837863898459 -3.85388878083867 -2.76042
H 9.98527302272711 -3.02919005365804 -2.49237
H 6.10046954782201 -4.29837284699704 -0.91662
H 4.75796330904052 -6.14661206744768 0.24015
H 5.66689652651428 -7.12648737531727 2.09685
H 7.76643250929610 1.82639985438055 -3.07535
H 11.41584543900958 -0.36525940607102 1.06213
H 10.06234282814506 -1.45471109926084 1.10691
H 11.35424657128423 -1.76007472196662 0.0531326
H 5.67493201789188 -2.43824038623220 0.446363
H 4.56887176934757 -1.39517821370517 -0.385607
H 5.75381662849294 -0.60044331079517 0.535881
H 10.45036091079586 3.49730648478875 -4.92411
