# Supplementary material for: A light-fuelled nanoratchet shifts a coupled chemical equilibrium
Source: Nat Nanotechnol. 2021 Dec 16;17(2):159–65. doi: 10.1038/s41565-021-01021-z (PMC8956507; doi:10.1038/s41565-021-01021-z)
Supplement: Supplementary file 3 — Supplementary Data Set 2. Gaussian output and xyz files for computed structures. [file 41565_2021_1021_MOESM3_ESM.zip › +1-protonated-sampled-sturctures/SRR/1-H-opt_262.xyz]

260   0
energy: -42.807286854501 gnorm: -0.451958
C 13.17757168391146 1.03876664966831 -2.08244
C 14.61793090521917 1.02457929010218 -1.67692
C 13.00107482889747 1.66141164189265 -3.44484
O 13.75972614687820 0.99109536118750 -4.48963
C 10.32920408120597 4.60234461598357 -2.77355
C 8.83859527005066 4.61750565728516 -3.04402
O 8.55836103023014 3.94072090380577 -4.26624
C 10.57210849051592 5.29794777272646 -1.51066
C 14.31594357031933 -4.12745488989173 2.32106
C 14.76575218628821 -4.17506240486186 3.75193
C 14.02883557791202 -3.25427621669690 4.64344
C 12.55921627596412 -3.69982948326231 4.81292
C 11.54108525647511 -2.87856263298948 5.69209
C 10.12575260225303 -3.34210243914073 5.45809
C 9.77615436269433 -4.60059976812968 6.25658
C 8.33130284827668 -4.97521982500418 6.14242
C 7.33743466804518 -4.03068384442337 6.82036
C 5.90301043477384 -4.43532593727510 6.67148
C 5.33899627409628 -4.40498072389447 5.26031
C 5.39300079167328 -3.04929534818409 4.56278
O 6.74811791766487 -2.48083211299033 4.36921
C 8.76126798612170 -7.55016216768135 3.09536
C 10.25638852155112 -7.78255635598050 3.18418
C 11.00459833942366 -7.37194481601614 1.88378
C 10.46350719317933 -8.09603906967466 0.686333
C 11.32832859535203 -7.88838399348933 -0.540313
C 11.02353536161734 -8.88863008165585 -1.70048
C 11.62944240725313 -8.57796149457053 -3.13397
C 11.04623177123205 -7.29900235534463 -3.7536
C 9.50287201315341 -7.22652982794786 -3.8175
C 8.99864849623360 -5.99821231354121 -4.57719
C 7.42491495783611 -5.93239383551267 -4.46897
C 6.83935594027769 -4.63319792971959 -5.08794
O 7.39889174886677 -3.57387101582289 -4.34971
C 6.79735663057625 -1.33805312005250 3.59263
C 7.94082105322859 -2.39153010195605 -4.95383
C 8.02720170350861 -1.05561505756037 2.90867
C 8.33713905635828 0.09920764041062 2.23841
C 7.37601330983753 1.13402684803542 2.32967
C 6.17004744568671 0.89847740800508 2.95422
C 5.75024146295315 -0.34931086700639 3.40922
C 7.97061022614071 -2.12554686273269 -6.32672
C 8.42453229015188 -0.92388271745410 -6.80957
C 9.03661572907587 -0.00182115394799 -5.97881
C 9.05976458977726 -0.35338556613065 -4.57741
C 8.52039707373051 -1.49031032007949 -4.08296
C 7.52907150626316 2.41501214710224 1.71241
N 6.89683509264178 3.41402109986088 2.12216
C 9.59033615251056 1.16654533119116 -6.51565
N 10.13977907405189 2.13534458576502 -5.65298
C 13.42499792924346 -0.34538639479832 -4.71974
C 7.18406686865379 3.52176642334335 -4.47527
C 12.10559610839763 -0.62445361184465 -5.07757
C 11.70711283669093 -1.90944086502389 -5.41238
C 12.57419761773230 -3.04960239545465 -5.36066
C 13.90938930246368 -2.72867256963316 -5.10257
C 14.28968388018574 -1.47730937378231 -4.61399
O 12.33885281880143 -4.31375585676133 -5.95842
C 13.46256203159486 -4.45955016188456 -8.50505
C 13.59622635273489 -2.98971173055002 -8.49892
C 14.97027656363988 -2.45684604754589 -8.82742
C 15.11818611921239 -0.95543426081668 -9.20093
C 14.92453098030158 0.04874240470197 -8.04611
C 14.95889886465054 1.54016069421136 -8.53114
C 14.39352807498950 2.55472384038237 -7.53681
C 12.79848111111474 2.45546536333702 -7.394
C 12.21522428690636 3.44332304094322 -6.37325
C 10.69897767166846 3.40375947021911 -6.11786
C 3.72537443525843 -0.53506773325747 -3.78394
C 2.65033171540556 0.07354582173173 -2.84488
C 2.87028357783555 -0.30745968029094 -1.33525
C 1.95263840126601 0.61409740993153 -0.465192
C 1.83000819982174 2.12435796209534 -0.76926
C 3.10117906462258 2.88864930774804 -0.305259
C 3.05442827805131 4.45633236944601 -0.372586
C 4.34225001586175 5.08865853353312 0.0846327
C 4.61416307946939 5.26589368943462 1.60824
C 6.03856344304594 5.74688609042598 1.90083
C 7.11214573740272 4.71761565200093 1.60576
C 6.12982457705962 3.79666832921982 -3.68109
C 4.96857252030799 3.10662758915268 -3.88433
C 4.74873900099503 2.17002966330361 -4.94818
C 5.89081806281717 1.88108815052463 -5.7404
C 7.01077971864606 2.56235381482056 -5.45348
O 3.51550144966713 1.50682847843854 -5.08569
C 3.52141589281224 0.03686684112039 -5.1699
C 11.52068926948287 -4.19685512166726 -7.13492
C 12.07776092483057 -4.97057048408055 -8.31591
H 12.86417104003583 -0.00452315616480 -2.15222
H 14.98566730233806 2.00482021624198 -1.71335
H 14.90998937881365 0.67425510878678 -0.723566
H 15.14203443409858 0.42816655858227 -2.46072
H 13.35549984283724 2.66912930420191 -3.41919
H 11.89378238786852 1.59467894357985 -3.73258
H 10.89474439970001 5.11984611156343 -3.62218
H 8.34394189004677 5.58186736086219 -3.10741
H 8.41786831739003 4.10873441395584 -2.17778
H 10.15106557182798 6.32695849377037 -1.47531
H 10.04733698720739 4.86069304501968 -0.678853
H 11.62651194545532 5.22772171442498 -1.23121
H 14.82319079769644 -4.76901789570553 1.59176
H 14.58093139837050 -3.07212373694641 2.00284
H 15.82802554941544 -4.09164731103504 3.63529
H 14.73259689623314 -5.22048605563715 4.08023
H 14.16103810391019 -2.19828125027757 4.25007
H 14.55934613561679 -3.25407539003151 5.66121
H 12.45894318696582 -4.79792835365639 5.24305
H 12.10042888016601 -3.84701296758462 3.73304
H 11.60123502781756 -1.80586293793656 5.43382
H 11.81589854879039 -2.90737086650302 6.78242
H 9.86905750726042 -3.46342554075033 4.41284
H 9.47656288602797 -2.44228254193174 5.77614
H 10.04295706943580 -4.35734126885380 7.30171
H 10.45959375200314 -5.41510740058443 6.01966
H 8.09680418810190 -5.95037981002142 6.61553
H 8.08725789768890 -5.24471626083682 5.14049
H 7.34413767892153 -2.99393708302734 6.47681
H 7.54669086784608 -3.90950130919992 7.86489
H 5.33514477874972 -3.87127190889254 7.36831
H 5.85505661202684 -5.50036396026365 7.11184
H 4.27844585279160 -4.60772984478692 5.23477
H 5.87458348033824 -5.05696172913804 4.65084
H 4.83629523804690 -2.30233520494543 5.12516
H 4.98382546479498 -3.13932769997446 3.56113
H 8.34374154652093 -8.04350354069418 3.97838
H 8.26221580942454 -8.00577354262385 2.14637
H 10.75831225016629 -7.06934815009584 3.86969
H 10.44089110080853 -8.78891482542791 3.58972
H 10.90121610335397 -6.26635498763710 1.77964
H 12.03643397211410 -7.47026750119558 2.08795
H 10.48831330425516 -9.19376997240907 0.865395
H 9.32758784417233 -7.98116695946593 0.5502
H 11.37282040184665 -6.86173961213987 -0.828146
H 12.36398613728917 -8.11009500402714 -0.23514
H 11.28099321550778 -9.89479689127218 -1.46073
H 9.92046669936745 -8.96750156005319 -1.76449
H 12.75083899195769 -8.55818396909319 -3.05986
H 11.33910566674052 -9.35813258032675 -3.81755
H 11.34440188898201 -6.37239491346644 -3.24907
H 11.37201992301156 -7.23148154668301 -4.81046
H 9.00194851889569 -8.18538797125457 -4.05065
H 9.24189481971385 -7.17883950048761 -2.81366
H 9.41479129408193 -5.00975265352115 -4.17686
H 9.25295169084203 -6.00212539899972 -5.64792
H 7.01789884330268 -6.80029124677346 -4.89472
H 7.30878519161744 -5.97746080477005 -3.32851
H 6.98190118674557 -4.54493748904820 -6.15288
H 5.77701343249798 -4.67178241106510 -4.90884
H 8.89425923307278 -1.72838570983023 3.10988
H 9.27384101748262 0.25127257043670 1.80036
H 5.37128788282515 1.64010228084713 2.94388
H 4.83271481071239 -0.41998107840754 3.90702
H 7.68926255544049 -2.95325874797940 -7.00661
H 8.35264184935259 -0.76320866196612 -7.8586
H 9.62660036953424 0.23073405848121 -3.86791
H 8.55233189934060 -1.78918449333192 -3.00044
H 8.39751460128073 2.56747839662366 1.00711
H 9.57757072100148 1.29048082435395 -7.59984
H 11.47854014011271 0.21166407917589 -5.2566
H 10.68223061913881 -2.09381221957521 -5.69991
H 14.61664259448743 -3.55065127722636 -5.0788
H 15.29777864678898 -1.41220639272802 -4.20318
H 14.10045030139363 -4.77626051492699 -7.68818
H 13.85823615027473 -4.87068802933193 -9.37809
H 12.74849005071644 -2.48270600785001 -9.03079
H 13.43438563187410 -2.57387089339382 -7.48245
H 15.61501721678565 -2.73966619727113 -8.01735
H 15.31561785348025 -2.99927347917525 -9.7137
H 16.01310170208525 -0.80820995791698 -9.85489
H 14.33036746760520 -0.73114913239916 -9.92496
H 14.06574308603589 -0.20509946893479 -7.4343
H 15.72830863339088 -0.05922153230556 -7.37189
H 16.01372743307538 1.75280855728483 -8.62512
H 14.35766241252227 1.61116182534941 -9.45502
H 14.84534054689066 2.27996023607305 -6.57429
H 14.69391573831892 3.55804083370640 -7.78163
H 12.31892176193487 2.65021073829313 -8.41902
H 12.40618421037827 1.46831144702729 -7.13128
H 12.61436325232799 3.21450355829602 -5.38672
H 12.47187215606157 4.46440666481859 -6.66192
H 10.05075470295849 3.73918001782649 -6.95968
H 10.42039424536268 4.09484151657724 -5.30926
H 3.91572546616455 -1.59278444356259 -3.59188
H 4.65108911208834 -0.07732360117404 -3.40851
H 1.70201003746489 -0.38724093006009 -3.06008
H 2.53759289169708 1.15944979248152 -3.1153
H 2.66225969318257 -1.42979255972413 -1.16605
H 3.96720924368142 -0.23036486271364 -1.25638
H 0.96826900946412 0.21784939255176 -0.275926
H 2.23452952204624 0.47863955831657 0.617104
H 1.60989386346589 2.25624615793256 -1.82338
H 0.95109289481806 2.48749251005081 -0.278796
H 3.89183317141187 2.42876414999960 -0.850908
H 3.36824140655547 2.60063487100261 0.726289
H 2.78156974501183 4.85514693729869 -1.39304
H 2.14577965596087 4.71862446651802 0.0595869
H 5.19157436475717 4.47371398044345 -0.285979
H 4.53261382833596 6.03396717363867 -0.512601
H 3.97929569667578 6.04614835726054 2.05004
H 4.51249483111711 4.30808350150212 2.10603
H 6.27285828000366 6.67859720361235 1.32215
H 6.18533064607155 6.18388746943698 2.87283
H 8.08327303704945 5.06433868763448 2.01703
H 7.25333380498989 4.59017515574283 0.555244
H 6.27511840323146 4.31263879979702 -2.80709
H 4.07908954502665 3.31419384351369 -3.24586
H 5.81276098638347 1.29461869917366 -6.63346
H 7.87588957138929 2.41428730102188 -6.09718
H 4.45803364614691 -0.27364575324865 -5.78213
H 2.62993312025161 -0.25462342494101 -5.73011
H 11.36777122203712 -3.17370754204528 -7.40949
H 10.49092853731815 -4.53651980928196 -6.83457
H 12.14090970275050 -6.06389754351309 -8.15041
H 11.53128581423219 -4.79367625615093 -9.26107
C 8.43160169070442 0.63948738958575 -1.56644
C 7.03871860288345 0.20744595683874 -1.61162
C 7.07619779095595 -1.21940985503187 -1.04793
C 8.53240205516515 -1.56804381533852 -0.656089
C 9.25996009187798 -0.30921520797818 -0.94395
C 9.02822752123820 -2.82509183416428 -0.442546
C 8.20019834232844 -3.91731236804460 0.141461
C 8.58520170916580 -4.46848608726686 1.32662
S 10.00492631563431 -3.67674085240973 2.10252
C 11.04033806963310 -3.62181088938729 0.66007
C 10.44681286042612 -3.15340298675969 -0.488775
C 12.46411550806369 -3.89529103047826 0.778727
C 13.18559564691795 -3.77868916534774 -0.426521
C 12.52174417192862 -3.36661036509005 -1.58118
C 11.22503220235702 -3.00466869297623 -1.60507
C 7.27171181057862 -4.59698451862254 -0.61199
C 6.78531212703205 -5.81556164126063 -0.133488
C 7.00118375462308 -6.21168623809225 1.1661
C 7.99248806132614 -5.57998382707034 1.93158
C 10.57276121981234 0.12541890259952 -0.614678
C 11.04729798218085 1.30462293390941 -1.2253
C 10.22786760012284 2.18546445344756 -2.01666
C 8.88366685224424 1.77568120339276 -2.18354
C 11.44477508760668 -0.43268885679215 0.393176
O 12.43034625775237 1.64556498891580 -1.06827
O 10.86040219441300 3.24868548533923 -2.72103
C 6.03280233573595 -1.44903400215802 0.0521579
O 8.32843345864582 -6.11673566824503 3.14563
O 12.96935445292856 -4.31295094683993 2.02935
H 6.70516921675914 0.38223990474706 -2.68811
H 6.36557772027561 0.81740208123820 -1.01846
H 6.80395824760162 -1.83216603273117 -1.91838
H 14.19831225540898 -4.04586844806787 -0.545601
H 13.16781423609146 -3.26174939397082 -2.49681
H 10.72495882191417 -2.65697536396043 -2.55388
H 6.98541086469452 -4.34209581110961 -1.63053
H 6.15256874536058 -6.34184745160359 -0.784471
H 6.50159879559457 -7.07588474378993 1.55927
H 8.31577078193517 2.28801633226516 -2.90794
H 12.33504568872905 0.12928996907369 0.68149
H 11.04032469559758 -0.51449403171725 1.38168
H 11.90358274002725 -1.34587263528480 -0.0160933
H 6.15725365619647 -2.45638264072342 0.478383
H 4.91898613252814 -1.45694639572412 -0.277853
H 6.21037816720052 -0.74921510738855 0.890022
H 10.16550397451203 1.98187811385316 -4.66947
