# Supplementary material for: A light-fuelled nanoratchet shifts a coupled chemical equilibrium
Source: Nat Nanotechnol. 2021 Dec 16;17(2):159–65. doi: 10.1038/s41565-021-01021-z (PMC8956507; doi:10.1038/s41565-021-01021-z)
Supplement: Supplementary file 3 — Supplementary Data Set 2. Gaussian output and xyz files for computed structures. [file 41565_2021_1021_MOESM3_ESM.zip › +1-protonated-sampled-sturctures/SRR/1-H-opt_263.xyz]

260   0
energy: -42.776312515760 gnorm: -0.463255
C 13.05293683898246 -0.76087502870207 -2.95767
C 14.14225108766860 -0.57798571527332 -1.91083
C 13.43480160772537 0.14576692619836 -4.15119
O 13.90633224763968 1.50037411489656 -3.88207
C 10.36093276299720 -1.16328107174280 -6.50693
C 9.01885971203744 -0.38853680615199 -6.58876
O 8.09614154259546 -0.93401335733097 -5.70149
C 11.26379482893939 -0.82026368749309 -7.60302
C 12.55232396667968 -1.84968683281295 3.14575
C 12.31099339542724 -0.82954694000949 4.37555
C 10.87406931234278 -0.32881985469569 4.29932
C 9.96710471056717 -0.70413405443213 5.4493
C 8.42789043763387 -0.56068722591424 5.09064
C 7.40651602780875 -1.28803464932158 5.92806
C 6.00831891669485 -1.05732791392587 5.4238
C 5.58824168169120 -1.81779264441570 4.12565
C 4.18258050890112 -1.61668063532728 3.80617
C 3.68722037587266 -2.42758350698936 2.55551
C 4.39056440603672 -2.07260007951566 1.24885
C 4.03106397769611 -0.68812191196416 0.744524
O 4.56040681392202 0.28691232931664 1.59305
C 6.69259033070147 -5.88683389423180 5.34837
C 7.56119483860608 -6.08855762387955 6.5705
C 9.04820881053730 -5.77485294081876 6.26602
C 9.59750778465817 -6.78720952883581 5.29254
C 10.96047552830804 -6.40371423447500 4.82297
C 11.83328695580258 -7.38203177999324 3.92902
C 11.21316214254145 -7.84093148126812 2.59002
C 12.30040575736690 -8.67115993793096 1.80487
C 11.80148469060963 -9.25077459161568 0.457684
C 11.29711932956195 -8.18571060317297 -0.559472
C 10.90312455189750 -8.90626542391461 -1.91976
C 10.27966135080287 -7.92187544790779 -2.90318
O 11.09401332747550 -6.73709849970052 -2.95458
C 5.88977645208167 0.52213104828728 1.50881
C 11.22806424494120 -6.13429371125635 -4.22908
C 6.83944108207929 0.01330627018828 0.627726
C 8.15425863139787 0.36072394395116 0.728269
C 8.57319115473002 1.32380844502800 1.62274
C 7.63650455636316 1.80551955522981 2.53556
C 6.31053887187059 1.42785209932074 2.50187
C 11.99001216437839 -4.97516334861885 -4.39017
C 12.12843458331092 -4.39976359305077 -5.61121
C 11.33457196016740 -4.84348588502164 -6.71381
C 10.32270078188346 -5.86473935566865 -6.50316
C 10.33698914026900 -6.53039478355203 -5.29194
C 9.96988095288445 1.60758316987270 1.54733
N 10.66455469130944 1.32486546101696 0.529184
C 11.49495331085098 -4.39127775756532 -8.02149
N 10.53636501014475 -4.57933110645545 -9.05704
C 12.87582020571848 2.42881874193410 -3.827
C 7.38877690792876 0.01331369174229 -4.99332
C 11.53039056683087 2.03740106107916 -3.87105
C 10.48364217942929 2.93012914630924 -3.73704
C 10.78851750550441 4.33569324971629 -3.82206
C 12.15447386464722 4.71754592354037 -3.63677
C 13.17470671369052 3.78827545738376 -3.71734
O 9.78977372513337 5.24145881660311 -4.1938
C 8.64411067793712 3.58123560009498 -7.53994
C 9.23224436194989 3.13004142577680 -8.85925
C 8.46694285428395 2.01455064919379 -9.58616
C 9.03597221296222 1.68562438482636 -10.9604
C 8.27880095611719 0.42516521582121 -11.5793
C 8.34424516455615 -0.90532671411665 -10.9692
C 8.02816588506385 -2.00519013320434 -11.9624
C 8.61350838715886 -3.39743199125726 -11.4615
C 10.13063941795530 -3.35464482119253 -11.2054
C 10.83349248502242 -4.44357473703439 -10.5417
C 4.91749946054379 3.84296425354217 -0.937686
C 6.44584974727112 3.98604771023009 -0.917433
C 6.88842526329289 5.18003088203620 -0.0736887
C 8.36955161037665 5.37186293877296 -0.233334
C 9.02965883845478 6.33215702586005 0.800479
C 10.51862672360660 6.13664336461303 0.972758
C 11.46760626418860 6.03144206286697 -0.266085
C 12.94100231362361 5.51377741236571 0.0151171
C 13.08346493212479 4.16735822896808 0.660853
C 12.23788187551025 3.10153329731652 -0.120747
C 11.98277257440484 1.76452791702119 0.558668
C 6.30991862619424 0.58775562005636 -5.6451
C 5.55706977781646 1.54564681529187 -4.96954
C 5.94741006523086 1.96664075485075 -3.6873
C 7.05278244591179 1.37867053333353 -3.04964
C 7.75983532760011 0.44167124199695 -3.72604
O 5.08357436830440 2.99387218522986 -3.18985
C 4.56527744548398 2.71474683497185 -1.89501
C 8.91792813196899 4.80711808828919 -5.21278
C 9.56973097264461 4.18864048241630 -6.52735
H 13.06319708698032 -1.85050117405932 -3.26594
H 13.83225601502073 -1.17876266104609 -1.07301
H 15.08248213401017 -0.86466857161437 -2.28816
H 14.31921642384075 0.44155383624642 -1.50683
H 12.61500847749802 0.30093018874240 -4.88447
H 14.23270126245204 -0.31253230919493 -4.68652
H 10.21846944757575 -2.23256352715383 -6.48127
H 8.56063915836914 -0.47894861717140 -7.57294
H 9.33577428287281 0.64438511567985 -6.35985
H 12.19195649402981 -1.39114322713147 -7.50521
H 10.68285347211186 -1.03103043237484 -8.49227
H 11.44119926906977 0.25134606734462 -7.74192
H 13.63542978368823 -1.93982548015586 3.0034
H 12.09063588320632 -1.38112875737569 2.24394
H 13.05768193125718 0.00204546411849 4.53489
H 12.32017991538690 -1.49540245355712 5.32671
H 10.35021039052966 -0.63681646887820 3.3217
H 10.92204942724553 0.77319999904282 4.20067
H 10.32380072889960 -0.10127741097214 6.40451
H 10.09208135902222 -1.77745805780592 5.74527
H 8.41561898322862 -0.81842996521302 4.0451
H 8.18295082966591 0.49062417774426 4.98915
H 7.38856039694919 -0.87076400046618 6.95737
H 7.51527313359160 -2.42912475971775 6.02437
H 5.83803228235623 0.07328386062371 5.45704
H 5.40547713151473 -1.42613897834597 6.32971
H 5.79964816931509 -2.86177454843685 4.26495
H 6.34108700560450 -1.63954454920977 3.34327
H 3.97847733825782 -0.59645978420837 3.58478
H 3.61522257693685 -1.88534934747140 4.69303
H 2.59480798271653 -2.27467971635582 2.49494
H 4.00232036692913 -3.44070872320445 2.84619
H 4.22390692618130 -2.96453640420486 0.579425
H 5.47664369145751 -2.12682391506141 1.42178
H 2.95086867175986 -0.50929744142353 0.731247
H 4.42991981606288 -0.58370372775590 -0.281769
H 5.56552909713339 -5.97779563742056 5.48966
H 7.00569860693959 -6.67944163011936 4.65434
H 7.16303001466716 -5.43466108316825 7.34236
H 7.50073144077168 -7.01741566940444 7.02536
H 9.11862662745440 -4.89051202639781 5.62574
H 9.66086778113027 -5.63276995691700 7.14988
H 9.59520748589321 -7.69996550871278 5.87056
H 9.01528899732319 -6.99576911531639 4.38296
H 10.85246964487076 -5.37369536382418 4.35416
H 11.58138231435503 -6.15174130677150 5.73998
H 12.79634527462292 -7.01063522856316 3.79938
H 11.84933079794047 -8.29054620206353 4.52965
H 10.14763880560137 -8.33153711564169 2.70519
H 10.95429657784069 -7.03502305828190 1.93416
H 13.18592008111162 -8.01299028034443 1.55152
H 12.67148499165204 -9.45260514319907 2.49103
H 12.67102738762262 -9.63779183237205 -0.111262
H 11.13046035368978 -10.12223920097844 0.637312
H 10.34109533730852 -7.72458866654493 -0.21825
H 12.08213241548065 -7.44534325068974 -0.750169
H 11.89047682881682 -9.30523835300331 -2.26211
H 10.18561093723101 -9.69299673341654 -1.62324
H 10.18342834057701 -8.39872479239780 -3.88424
H 9.25402084132237 -7.60318744838189 -2.69851
H 6.39605232769604 -0.65083958913606 -0.150218
H 8.84902626181657 0.03042196405790 -0.00603859
H 7.97351461306251 2.47973949600109 3.30515
H 5.60562122151504 1.94057779454823 3.13458
H 12.64833736732163 -4.57008417980081 -3.65493
H 12.92577719641582 -3.67775934080420 -5.82933
H 9.90014554222001 -6.37975910254599 -7.33968
H 9.48042181087846 -7.22402968052591 -5.12914
H 10.40671383429435 2.27085568049950 2.3221
H 12.33204326087556 -3.79019628214749 -8.31203
H 11.20049510117778 0.96857529097408 -3.79412
H 9.45541411907840 2.70361722983962 -3.56078
H 12.34694811908970 5.78536608435121 -3.62128
H 14.22008891912105 3.99319622622866 -3.76733
H 8.15414626730241 2.64866983920202 -7.13684
H 7.90466422609918 4.31588968944708 -7.65727
H 9.35688925034806 4.07876409761477 -9.36277
H 10.26096820355028 2.86313926095125 -8.67397
H 8.47789815509348 1.11543422764074 -8.98772
H 7.37963004015906 2.25829234645349 -9.60308
H 8.89250703841127 2.56484670191922 -11.6248
H 10.15054749182920 1.63301672467242 -10.9373
H 7.19038422638876 0.76124464635444 -11.7934
H 8.70896826095371 0.19768328196780 -12.6083
H 9.38639599127428 -0.98338668201744 -10.6434
H 7.71266211745132 -1.04853925897845 -10.0515
H 6.95025867715056 -2.03315386031988 -11.9943
H 8.25907914737022 -1.79628202912136 -13.0436
H 8.14238888732892 -3.70211889955415 -10.4928
H 8.47087439663920 -4.21052530984370 -12.1087
H 10.65065841059838 -3.12914823174809 -12.2164
H 10.31916971487539 -2.48360309870853 -10.5377
H 11.85557321723049 -4.29684167175076 -10.7041
H 10.54442579118549 -5.39797974683453 -10.9619
H 4.40134522889425 4.73397619706703 -1.11987
H 4.60194957469794 3.56798142274255 0.106866
H 6.86498406602288 4.14084541257151 -1.95506
H 6.89790681713784 3.05426605261112 -0.657777
H 6.39067406948052 6.07211869180471 -0.351261
H 6.65461436475918 5.01028236268929 0.999461
H 8.90044052386249 4.40003627204952 -0.101962
H 8.65191401179251 5.61661176583669 -1.32456
H 8.78611744723524 7.37592065720397 0.446514
H 8.48797602422366 6.16676414462122 1.85823
H 10.55224621686302 5.17109011634980 1.52552
H 10.93607308950077 6.94180530562622 1.63927
H 10.99160719558517 5.46779934193659 -1.01974
H 11.52246826415409 7.04700584595171 -0.718789
H 13.36853751138232 5.45892898459880 -0.945788
H 13.47267851116335 6.23503319926622 0.499479
H 14.10022841275146 3.79432470126721 0.758615
H 12.67963854569004 4.31439737930642 1.71968
H 11.34928471045168 3.73970826066401 -0.149739
H 12.58597559840854 3.04807331738557 -1.20013
H 12.30180330422915 1.91090137546406 1.59905
H 12.56878437239694 1.00659440940247 0.0670048
H 5.91772808134623 0.25222211897769 -6.56939
H 4.77098071844919 2.06758709664154 -5.49972
H 7.24830749421117 1.66688135427888 -2.01157
H 8.56447375389132 -0.02760315265087 -3.24474
H 4.94245189100640 1.80638292820720 -1.45893
H 3.47559828980178 2.62944389526658 -1.8677
H 8.28098713353896 5.71774508028236 -5.45419
H 8.27184878718039 4.06397923455315 -4.74762
H 10.17867514771309 5.01135067333074 -6.96467
H 10.25106225441480 3.34793115431976 -6.30168
C 8.88747313399885 -3.43375457816054 -3.45753
C 7.66487512186619 -4.28275052958485 -3.57733
C 7.37784384287888 -4.71346765764080 -2.08785
C 8.57934407694048 -4.24080414396427 -1.33425
C 9.37837069542176 -3.31747371679171 -2.12836
C 8.82565277386957 -4.60611578484872 -0.0362085
C 7.70165959981821 -5.03986771136035 0.874127
C 7.72393140731108 -4.54057346983905 2.21554
S 8.97466811762948 -3.47703350853424 2.73977
C 10.34930448071301 -3.94400544620613 1.7158
C 10.19544795343780 -4.48449530681843 0.465636
C 11.63773137227890 -3.73133861261495 2.21652
C 12.76558362725449 -4.02286953948819 1.39702
C 12.60367286549541 -4.63250827909250 0.164426
C 11.30354505492289 -4.85929838231536 -0.224903
C 6.93863493791793 -6.10038246858480 0.442516
C 6.02906638149461 -6.57384363298091 1.37337
C 5.96034935772871 -6.11113122151415 2.63136
C 6.73245286694005 -5.05360944620389 3.09385
C 10.28395869702473 -2.20580253828956 -1.81885
C 10.78955573310919 -1.45828975066932 -2.88106
C 10.46684927083776 -1.76475925409268 -4.25903
C 9.47597486446014 -2.68685610674018 -4.49068
C 10.62745998404132 -1.84876019445940 -0.376475
O 11.73377732946082 -0.37162807505614 -2.56328
O 10.89940261870632 -0.90531585485400 -5.23048
C 6.06612468654605 -3.99607960587553 -1.65182
O 6.91836299290541 -4.71465325992989 4.53743
O 11.97427497898136 -3.08012906691842 3.45126
H 7.78765423216064 -5.18246110996522 -4.28538
H 6.83500059324263 -3.72435624304811 -3.98295
H 7.23718496565899 -5.77436418980181 -2.10181
H 13.74500203428543 -3.74468234582735 1.7895
H 13.44108386688562 -4.73905758439993 -0.563048
H 11.19353747380831 -5.43422777359938 -1.15129
H 7.09065596440222 -6.65331134600892 -0.423756
H 5.38460107572138 -7.42545620623935 1.17415
H 5.13730799141514 -6.31178013101011 3.26212
H 9.05921355093695 -2.72537170982659 -5.44781
H 9.77461218804258 -2.03001323049299 0.250194
H 11.33567875297183 -2.52575985439915 -0.00909302
H 11.03556259356500 -0.79029639837588 -0.364612
H 5.18453908208736 -4.17485042077285 -2.23065
H 6.23228341776671 -2.89177179741734 -1.79277
H 5.73514678078810 -4.21681922890013 -0.60683
H 9.55860656908115 -4.42744099648201 -8.8542
