# Supplementary material for: A light-fuelled nanoratchet shifts a coupled chemical equilibrium
Source: Nat Nanotechnol. 2021 Dec 16;17(2):159–65. doi: 10.1038/s41565-021-01021-z (PMC8956507; doi:10.1038/s41565-021-01021-z)
Supplement: Supplementary file 3 — Supplementary Data Set 2. Gaussian output and xyz files for computed structures. [file 41565_2021_1021_MOESM3_ESM.zip › +1-protonated-sampled-sturctures/SRR/1-H-opt_264.xyz]

260   0
energy: -42.767207115825 gnorm: -0.498602
C 13.16949682289668 -0.79737081851140 -2.59156
C 13.87644194925765 -0.84237696540359 -1.20985
C 13.88636451642694 0.14484328798977 -3.60565
O 13.99210809397185 1.48783719568353 -3.15647
C 10.78504558862769 -0.53420765596252 -6.25362
C 9.41677115955922 0.17647705610400 -5.87935
O 8.22433841887029 -0.51215767516672 -6.12913
C 11.69292098984903 0.31531653537650 -7.14471
C 12.90627538577746 -2.98607949745520 3.1932
C 12.71480996606279 -2.19021205055082 4.57517
C 11.21658692576678 -1.91049349189411 4.80126
C 11.00182676730609 -1.34280079649762 6.18894
C 9.72803027002153 -0.60969410528350 6.24418
C 8.48255314016368 -1.42325101297450 5.93591
C 7.18295999920020 -0.75054689854895 6.46005
C 5.89723138410517 -1.64217554890699 6.21001
C 4.65939798044885 -0.81684214301732 5.9221
C 3.58254302247635 -1.58400868211465 5.20773
C 3.96514380988621 -2.00025468650287 3.84036
C 3.96483390331652 -0.82297820291568 2.68283
O 4.48389617549719 0.44602987314815 3.01721
C 7.46397941590205 -5.10611539952621 5.73757
C 8.82145358010591 -5.43868064916203 6.33284
C 9.89307521991230 -5.74222682939815 5.26306
C 9.64142018559909 -7.07905911735245 4.59636
C 10.65451159751986 -7.46737738940962 3.54992
C 10.45414186667889 -8.92006700120255 3.04957
C 9.33854300461144 -9.04649532509827 1.91672
C 9.53991684099311 -8.44671183843687 0.546038
C 8.52125712855457 -8.96905270795054 -0.543943
C 8.95395353277998 -8.27831824656359 -1.89664
C 10.28871708332523 -8.79887500064081 -2.53643
C 10.52143727784257 -8.15226561012128 -3.85295
O 10.55397557236121 -6.75401916140534 -3.67526
C 5.78085939587048 0.71844468054793 2.77265
C 10.93646757886842 -5.99869754140584 -4.81888
C 6.75758883889475 -0.30356348839556 2.70101
C 8.04873830446941 -0.13866436307274 2.4822
C 8.51445524572223 1.17017007646609 2.45292
C 7.60676085958648 2.21549469409432 2.42397
C 6.30209880068368 1.99898405614008 2.69322
C 11.88236443781453 -4.97016340242086 -4.72584
C 12.25517728795242 -4.13778026839471 -5.75043
C 11.54781275001224 -4.25045470347462 -7.02679
C 10.50015241033276 -5.19458981934822 -7.08265
C 10.27812342513943 -6.12657822728365 -6.07683
C 9.94474063996224 1.43508810131884 2.32443
N 10.69001748958702 0.50426651869808 1.86676
C 11.90265924671661 -3.40816952413185 -8.11713
N 11.16630332139901 -3.45105518307594 -9.25122
C 13.27850979511796 2.38154872379819 -3.89343
C 7.21932727872338 0.11980914823867 -5.31371
C 11.91086633033820 2.01179798321240 -4.23008
C 11.24491311182569 2.88902201129300 -5.11087
C 11.81962642417120 4.02662558686293 -5.60317
C 13.12596611261009 4.29851742098265 -5.25483
C 13.85914906659783 3.49760552917161 -4.43771
O 11.12836465658974 4.96788910160837 -6.35936
C 9.83432811010456 5.57892700575794 -8.76229
C 10.03197723989513 4.25393304846887 -9.57709
C 8.74787025723892 3.43659713458032 -9.8992
C 8.09624862087047 2.74874948481576 -8.60015
C 7.42398937464956 1.45890937446293 -9.01462
C 8.42920441827891 0.29017589166236 -9.26025
C 7.65484150886109 -0.95105376148856 -9.71602
C 8.56707232083004 -2.16917460722634 -9.72957
C 9.69838990264985 -2.12937845256831 -10.8402
C 11.04923854172196 -2.45348838955540 -10.3539
C 5.71915169741721 2.69194099022390 -1.018
C 5.59279278411278 4.05427284826207 -1.59011
C 6.98021251618746 4.79062636932961 -1.74787
C 7.71238014205942 4.57656659122929 -3.00281
C 8.93792269867623 5.45024598049305 -3.19085
C 9.98776550666721 5.18800015063786 -2.06423
C 10.36279497322946 3.70836826928158 -1.85297
C 11.57191514939110 3.47913536860972 -0.970261
C 11.63802851242582 2.11928642448159 -0.386449
C 12.35816747699824 1.99991732561904 0.967918
C 12.06027261589061 0.71858075921935 1.68848
C 6.94363670203062 1.45752142260345 -5.33918
C 5.97594177693065 1.95687740195567 -4.51488
C 5.25807761321103 1.18975257843013 -3.65275
C 5.51749802127481 -0.15856790206594 -3.57622
C 6.46065204819485 -0.72317064298267 -4.43824
O 4.21185833375039 1.77900491570374 -2.8575
C 4.54792863548789 1.79301769732315 -1.45246
C 11.92761259845722 5.45942920295649 -7.45887
C 11.09869303543788 6.28827773179483 -8.43925
H 13.07712772258608 -1.82350664786403 -3.10053
H 13.40669456590335 -1.59231224007493 -0.584103
H 14.89253336986115 -1.00641146293252 -1.34826
H 13.71397439847523 0.06180112222392 -0.569168
H 13.56812985175979 0.22398891001342 -4.60617
H 14.95979196768617 -0.11033046991950 -3.71843
H 10.58370400019227 -1.41548523439702 -6.872
H 9.44604435100461 1.15718692579328 -6.3022
H 9.56233448780502 0.30227915001923 -4.79169
H 12.24661352992215 1.12681266082266 -6.56557
H 12.49735154555676 -0.28498453840972 -7.50797
H 11.20591586414683 0.82872620640911 -7.99483
H 13.98474000600235 -2.92112473422970 2.87331
H 12.24310767712541 -2.50426379972276 2.42056
H 13.19393189070117 -1.21574822041725 4.5504
H 13.26311378917104 -2.75688055258405 5.30391
H 10.63481054919987 -2.85200490353849 4.80168
H 10.86341666560746 -1.13235137277989 4.08653
H 11.81996212609671 -0.69365515368284 6.45
H 11.12710230979613 -2.12027571879338 6.88786
H 9.76472691963157 0.15208080729592 5.42809
H 9.49429214426535 -0.09071550767573 7.19451
H 8.64088391488120 -2.37467579840233 6.6168
H 8.42033283412826 -1.69799188128920 4.89792
H 7.09054441957060 0.23273717154817 6.11195
H 7.19985101171040 -0.56805045560728 7.54685
H 5.70642272729629 -2.46853206928265 6.90808
H 6.09793970903695 -2.23008510737808 5.24927
H 4.95399104348464 0.09438406178165 5.37205
H 4.34485947906879 -0.46817733675104 6.9882
H 2.65800107398848 -1.02993649637017 5.25007
H 3.42055952684393 -2.53319193497806 5.72979
H 3.31461892054540 -2.82944773365903 3.4203
H 4.98577507902940 -2.52555106017457 3.71833
H 2.95777922763162 -0.58157273132681 2.38149
H 4.42942129923747 -1.12796474707805 1.75931
H 6.79552485011394 -4.79211435329575 6.53612
H 7.00456637303920 -6.08320509598420 5.20261
H 9.20202861794613 -4.56571858396312 6.87086
H 8.74098454250163 -6.23612654430560 7.06539
H 9.82601234486681 -5.00608451284869 4.39439
H 11.00673550769884 -5.59867737117871 5.56768
H 9.67391165408962 -7.87515737179262 5.32211
H 8.66342175425088 -7.04263861611904 4.23669
H 10.55782517811946 -6.75433204442101 2.68166
H 11.66424704733131 -7.36762219072542 3.93547
H 11.47660386942163 -9.17978083990755 2.63068
H 10.28110354171133 -9.59356316659738 3.83876
H 9.09628572414603 -10.11487789579468 1.78555
H 8.40522931908644 -8.56903785663417 2.24467
H 9.48305969653794 -7.32139963172034 0.578684
H 10.49645061156435 -8.79694578069750 0.135122
H 8.51891586938003 -10.06822505853731 -0.71405
H 7.47991113592029 -8.66946200521172 -0.289976
H 8.09500162624359 -8.32308800301385 -2.59167
H 9.03681691621296 -7.17764019486308 -1.65006
H 11.16026741000018 -8.71950395497788 -1.89854
H 10.05106377061560 -9.87811623071446 -2.76722
H 11.53391278284253 -8.43886474383469 -4.22478
H 9.85059917389587 -8.48961018498438 -4.6713
H 6.42720560664354 -1.25113570404906 2.94717
H 8.69693841729526 -1.02572747745054 2.36296
H 8.01180855705527 3.24497019105473 2.38115
H 5.62497666976534 2.87462491531987 2.54768
H 12.32996411010703 -4.81442122751445 -3.73824
H 12.92235901621652 -3.32083613767707 -5.49426
H 9.97758200349472 -5.32678799680151 -7.99181
H 9.56371429132318 -6.88435138566461 -6.38363
H 10.42341242214257 2.35214213024864 2.70467
H 12.86239169238809 -3.04482939739771 -8.19
H 11.47918294620984 1.14017380063246 -3.87314
H 10.23297321911980 2.52211402684675 -5.29122
H 13.61423169521448 5.19252686353436 -5.59322
H 14.92860834342870 3.60269582862399 -4.31404
H 9.42334614285166 5.45259834288816 -7.79229
H 9.16774952311632 6.31343639311673 -9.26776
H 10.56214401606083 4.49176525482226 -10.5257
H 10.77619470989297 3.59946712709377 -9.10723
H 8.05170503528240 4.06126437607966 -10.4356
H 8.98997019558403 2.71821476509441 -10.7057
H 8.81473982950214 2.50032457481784 -7.79198
H 7.38530209472720 3.43239139041978 -8.08109
H 6.57722311408608 1.27807063750445 -8.37546
H 6.90095057340843 1.72668108516274 -9.93825
H 9.10496890169637 0.50669349976239 -10.081
H 9.01591936685850 0.10130764459263 -8.4208
H 6.77376266944787 -1.16805903562892 -9.11796
H 7.44188418720521 -0.89523049146703 -10.834
H 9.02373929501756 -2.33155708780439 -8.73216
H 8.05711564941925 -3.09652872381378 -9.9658
H 9.40690932283384 -2.87585517891576 -11.5277
H 9.61469924548208 -1.26711542275874 -11.4531
H 11.44071416083376 -1.50477565802551 -9.88162
H 11.88836980219356 -2.64854601892556 -11.0758
H 5.87962993761411 2.69791434785111 0.0978787
H 6.70409878976122 2.30404169780184 -1.28198
H 4.77557025932701 4.54083431820252 -1.16727
H 5.29304647808137 4.03683508325140 -2.67206
H 6.61052055747341 5.83500494210888 -1.73102
H 7.54193848104939 4.74394336075751 -0.794462
H 8.00032904265517 3.55821392777935 -3.06543
H 6.96466614847800 4.73283172329339 -3.81727
H 9.30020924844843 5.26496638018851 -4.30586
H 8.64006770069031 6.50631997376743 -3.18206
H 9.70802958015488 5.63860851287925 -1.09673
H 10.87800145449152 5.86248143254614 -2.32007
H 9.45172688927010 3.18443210312609 -1.4925
H 10.47832268965209 3.06912007412982 -2.75631
H 12.48482778775436 3.68368213503047 -1.5643
H 11.43276975111693 4.27602793979560 -0.247068
H 10.55786593705685 1.82318057906471 -0.110414
H 12.10147544250108 1.44955924837459 -1.13368
H 13.41867623178754 2.16873104379482 0.841455
H 12.07400767932140 2.85710587195473 1.52371
H 12.61957230260323 0.76433717759781 2.6446
H 12.47132134705594 -0.19548070033332 1.12102
H 7.50377067565307 2.13003086664481 -6.00904
H 5.66129704418043 2.99147793645721 -4.62117
H 4.70463675171522 -0.66963829231143 -3.11942
H 6.73220533437206 -1.74268752727022 -4.52737
H 4.65120288256447 0.85318662402112 -1.02579
H 3.63266878779531 2.15893801036054 -0.910077
H 12.50231100245513 4.64338932114499 -7.94096
H 12.69717930174009 6.18076657292568 -7.05948
H 10.91694647518355 7.31648360419827 -8.03229
H 11.60244917929885 6.54687903358210 -9.36631
C 8.96298549782044 -3.31846364986375 -3.40597
C 7.74558933500656 -4.15233419276518 -3.54221
C 7.20114095990186 -4.47454198823397 -2.1062
C 8.35914292341433 -3.97362175600665 -1.16081
C 9.26826136305757 -3.14555860736289 -1.9982
C 8.65193638529982 -4.49840477823771 0.0910405
C 7.62100600850597 -4.60130235969187 1.1547
C 7.92390407751433 -4.17780910828601 2.47158
S 9.48259775540387 -3.43587391494904 2.64543
C 10.55194634410049 -4.40078822666436 1.59131
C 10.08989339216993 -4.76776261671972 0.396511
C 11.92978861931518 -4.73115506551394 2.05881
C 12.65620906552107 -5.52659194479570 1.18479
C 12.14934758110328 -5.82012046279478 -0.0604056
C 10.91607144225273 -5.45039718128114 -0.39913
C 6.38846663784609 -5.30483609523023 1.09729
C 5.58250801719128 -5.54647737556866 2.15398
C 5.88127247397632 -5.05429697543678 3.33714
C 7.07142373856589 -4.34075770544213 3.54713
C 10.20493357073256 -2.09689511032031 -1.70338
C 10.87384049127660 -1.40529301142657 -2.78027
C 10.59810264049907 -1.66985735647836 -4.15632
C 9.65109583622790 -2.66232717081134 -4.44141
C 10.11222674079119 -1.38685724596538 -0.389303
O 11.83199790896322 -0.37188290416432 -2.4875
O 11.47499404722845 -1.05773585733583 -5.08018
C 5.82330886787266 -3.83949429820240 -1.82488
O 7.55863854894356 -4.01123876965728 4.81116
O 12.45735011921035 -4.29506111780491 3.28807
H 8.12606542136404 -4.96486111426161 -4.17764
H 6.98071185512552 -3.51989955427760 -4.11705
H 7.17463774636005 -5.56958790112748 -2.06572
H 13.63250987307174 -5.80660150124942 1.47341
H 12.77419416780665 -6.40243414940245 -0.757471
H 10.58547468883239 -5.67432277021377 -1.40651
H 6.15253357868306 -5.73060636131588 0.0897445
H 4.58719637750220 -5.83034785696306 1.99638
H 5.30360263616081 -5.32149780194992 4.21339
H 9.47445378522999 -3.04373018622372 -5.40472
H 11.13750372364464 -1.63237536675461 0.0079329
H 9.97015924750979 -0.33679006908565 -0.496971
H 9.24814078522744 -1.72147221526633 0.158846
H 5.80893347924545 -2.87580346913832 -2.32354
H 5.57456198380468 -3.74223578013924 -0.744546
H 5.03450905439136 -4.47631819224640 -2.26958
H 10.40790711182662 -4.12109096005832 -9.40611
