# Supplementary material for: A light-fuelled nanoratchet shifts a coupled chemical equilibrium
Source: Nat Nanotechnol. 2021 Dec 16;17(2):159–65. doi: 10.1038/s41565-021-01021-z (PMC8956507; doi:10.1038/s41565-021-01021-z)
Supplement: Supplementary file 3 — Supplementary Data Set 2. Gaussian output and xyz files for computed structures. [file 41565_2021_1021_MOESM3_ESM.zip › +1-protonated-sampled-sturctures/SRR/1-H-opt_265.xyz]

260   0
energy: -42.757639403047 gnorm: -0.523262
C 11.79071316423553 -2.21340320192030 -3.97957
C 13.05563754304503 -2.03222002034563 -3.08072
C 12.23532494563827 -1.70402438168802 -5.36654
O 12.97934738829211 -0.45588409084801 -5.3165
C 8.04708305456459 -1.55978850462595 -6.8896
C 7.07590700868648 -0.45924901200017 -6.48381
O 7.73575964297749 0.74092927646998 -5.97722
C 8.71351309687035 -1.02459724183810 -8.18251
C 12.68421772906594 -2.28159519283118 2.57801
C 11.73988801491343 -1.12204295177750 2.87988
C 11.58586579271945 -1.08200212082312 4.37697
C 10.67637636463537 0.12242635941321 4.81292
C 9.19021728386008 -0.27165245061981 4.67942
C 8.56838066666200 -1.01048072077130 5.96968
C 7.39924636109238 -0.17611893910634 6.59358
C 6.48734800323460 -0.95693596427582 7.58207
C 5.58708094831707 -2.10254227447446 6.93901
C 4.74634851912567 -1.53977491577795 5.72495
C 5.44273231166552 -1.53381323935519 4.30714
C 4.55936989704604 -0.72976484771558 3.30727
O 5.14611040229769 -0.66462443616358 1.99606
C 8.09027960328918 -4.96678104494968 6.27939
C 9.52303955578367 -5.51627847390975 5.96723
C 9.47561257135489 -6.53777681102778 4.74839
C 10.87770798857776 -6.73300027595694 4.12011
C 10.68049245915885 -7.34227955835262 2.69577
C 10.09150839579605 -8.74633323205223 2.69244
C 9.88734936768965 -9.18869748628951 1.25527
C 8.57977719623172 -8.68778658737349 0.690998
C 8.31284444560940 -9.27100163585879 -0.721002
C 7.04496529445779 -8.82187681922229 -1.47153
C 6.86646796821485 -7.27933426597227 -1.47541
C 7.66039225702410 -6.70933665382237 -2.60526
O 9.07377055159554 -6.71174199035632 -2.55299
C 6.13718032350535 0.35250484921886 1.8681
C 9.70453511184966 -6.22489843361092 -3.71126
C 7.36535880036610 -0.13576837290527 1.34886
C 8.40962797720098 0.69953778850054 1.40495
C 8.38244630762876 2.01152125567201 1.97191
C 7.18792580780409 2.42937617595909 2.50227
C 6.10597470571406 1.61255014327546 2.42696
C 11.05767351639554 -6.64592385493905 -3.84407
C 11.87211758230480 -6.38237438756322 -4.9474
C 11.36869105040294 -5.56801867475579 -6.00018
C 10.02700394697738 -5.15974049822968 -5.82272
C 9.20406667654680 -5.44932564154301 -4.70555
C 9.70087918242978 2.67302490393962 2.17044
N 10.84561296951079 2.20516364392425 2.11534
C 12.04802445060952 -5.21297221077780 -7.17214
N 11.57343140595584 -4.52920776985967 -8.23505
C 12.28603133078139 0.70721417169146 -5.577
C 7.12940932827210 1.24529422640485 -4.78908
C 10.89489276876290 0.89148929068155 -5.67998
C 10.32354404679371 2.18856218303913 -5.94158
C 11.14390584949466 3.34367065786147 -5.97413
C 12.54556560218144 3.11391935324075 -5.89435
C 13.04010433868398 1.82577733720118 -5.7661
O 10.56864382674375 4.66710572392121 -5.9619
C 10.54051743781850 6.11495373422692 -8.94653
C 10.52037293593257 4.64051118953097 -9.21333
C 11.06447069079070 4.17793653387426 -10.6481
C 11.16421584862122 2.68378831241206 -10.7811
C 12.44835260594855 2.00173027974674 -10.2039
C 12.24968671996091 0.41075857636658 -10.0202
C 12.21324191768498 -0.41653499707868 -11.2087
C 12.61393496318955 -1.93703779514093 -10.9416
C 11.77919662413177 -2.72779115108386 -9.80652
C 12.36626519343104 -4.11828707689690 -9.41313
C 6.33045354913078 4.65792300486529 -0.0775989
C 7.33972533985934 5.16781240939450 -1.03589
C 8.49191017172897 4.14376680419425 -1.10496
C 9.33642280661843 4.25340597077415 -2.40151
C 10.77652543534273 3.64338446541544 -2.34881
C 10.85528237488862 2.19800200047601 -1.93325
C 12.32291467247124 1.54503162358190 -2.01185
C 13.49139982385337 2.43769886972569 -1.37452
C 13.45552681178615 2.41414558970150 0.198652
C 12.49072778547517 3.43779205239255 0.779783
C 11.92480104304665 3.06190868278128 2.21928
C 6.14500715485879 2.17618652948482 -4.62044
C 5.67532580067613 2.55662436730637 -3.37574
C 6.28968905268806 2.03955336447099 -2.2206
C 7.36806441394424 1.12216787940126 -2.41071
C 7.72839789043074 0.74052791813741 -3.69708
O 5.97615435636600 2.34698893803315 -0.886552
C 5.35789644520951 3.55566506530213 -0.702113
C 11.34414256849302 5.73063704833990 -6.56716
C 10.56262535079011 6.58218087815068 -7.51987
H 11.45022109084758 -3.28609383013856 -3.97944
H 13.55362969372599 -1.02445900460721 -3.23851
H 12.67654974881525 -2.17994228952370 -2.0373
H 13.74335675732365 -2.80812138016245 -3.17168
H 11.44297282519084 -1.52817604973509 -6.15977
H 12.77875132749707 -2.49815274237546 -5.83299
H 7.56056415329172 -2.56444205672560 -7.05197
H 6.39440386474103 -0.77098729484161 -5.75576
H 6.51309383098507 -0.09396102432378 -7.34316
H 9.19143745372936 -0.12622780839459 -7.86916
H 9.47818031519082 -1.80328940013020 -8.53858
H 7.98609372693425 -0.85239934816635 -8.98621
H 13.62495098420666 -2.23126002273092 3.0873
H 12.98498569163935 -2.26608308375145 1.49479
H 10.80903657608060 -1.20959203872909 2.31416
H 12.17791416108878 -0.13144474772351 2.54042
H 12.51362422381095 -0.99960706459018 4.98946
H 11.23442953034695 -1.98174667308596 4.7767
H 10.97334084152599 0.92599470052069 4.15037
H 10.79500177646620 0.36880234776302 5.83892
H 9.04623933562324 -0.93404880537758 3.77813
H 8.64758366520831 0.57846742743530 4.39007
H 9.37456126181029 -1.32233867165138 6.65886
H 8.01284125760961 -1.87167045996389 5.62083
H 6.99102225814956 0.40347805836463 5.79797
H 7.92623123590662 0.72618860984691 7.10474
H 5.84185908013510 -0.31163303190298 8.13445
H 7.04110641354919 -1.48920788484947 8.27582
H 4.99913435840938 -2.48087698318921 7.68972
H 6.06746681683372 -3.07283783320910 6.59603
H 4.33720236074398 -0.53312093923508 6.0474
H 3.80595598947439 -2.09630683714356 5.6421
H 5.53255500164077 -2.49950481029416 3.86661
H 6.47873207433848 -1.04302304920480 4.48958
H 4.47780342821424 0.31203006297085 3.63994
H 3.52690373947231 -1.10832581269241 3.20416
H 8.06177214997721 -4.51675743991526 7.29414
H 7.37380764271050 -5.78870151734276 6.33554
H 10.14959754745470 -4.65158819280910 5.6719
H 10.04585701512595 -5.92077112279221 6.89633
H 9.12422668727917 -7.55363569138989 5.10757
H 8.90230215144712 -6.18917199316999 3.88923
H 11.42363384173469 -5.76505266011504 3.96427
H 11.43192881350945 -7.41909995484576 4.79229
H 10.14437339022551 -6.65378357142492 2.05757
H 11.70284590696528 -7.47395399927446 2.24661
H 10.90115596797490 -9.37545946923345 3.15202
H 9.20076291891696 -8.99978243289866 3.26667
H 10.79397358491338 -8.77906700635650 0.706781
H 9.93241997484501 -10.29792082006050 1.22317
H 7.79908324426207 -9.00895412453877 1.39613
H 8.61224943756042 -7.60832607882035 0.675904
H 9.23143785810249 -8.99437312861744 -1.22861
H 8.43845505385108 -10.31841108477397 -0.562926
H 6.99354811278154 -9.35558492957383 -2.48753
H 6.22740965555890 -9.45870902586825 -1.07115
H 5.79079090127178 -7.07789568973908 -1.56416
H 7.14518721440290 -6.83995772254621 -0.544465
H 7.37851503476643 -6.92460140971712 -3.6371
H 7.39561130417533 -5.67011385380295 -2.63498
H 7.61082817883652 -1.16996352157649 1.10147
H 9.40480731229855 0.43338139905773 1.08216
H 7.23899670647840 3.34453267854404 3.01437
H 5.19155388495299 2.03772006251349 2.76991
H 11.40845868265230 -7.19012909485276 -2.91871
H 12.94396136959086 -6.50270647476723 -4.90407
H 9.55358053005856 -4.73576203887410 -6.58892
H 8.14813850061182 -5.06412587839071 -4.73625
H 9.64681924926155 3.71963379866282 2.45293
H 13.10605124033910 -5.53267132337991 -7.20041
H 10.20912442231310 0.08144774336002 -5.66203
H 9.24574194711344 2.22161070087936 -5.92985
H 13.20827595709988 3.97471698246720 -5.90502
H 14.08646853998947 1.72610748599431 -5.87905
H 9.85491360190740 6.74489230893948 -9.49721
H 11.55975293109624 6.43987674474661 -9.41234
H 11.19909868848961 4.15839313338574 -8.52197
H 9.43104984673395 4.22923738737211 -9.10801
H 10.37303712553732 4.57399244869789 -11.44
H 12.14398178344492 4.52491331630217 -11.0214
H 10.27812848789971 2.28473524313748 -10.1995
H 10.83241930467803 2.32636074003495 -11.7624
H 13.31710050834080 2.24311919316380 -10.7958
H 12.63322647509378 2.32649557307694 -9.24401
H 13.11706340159538 0.05983423733548 -9.41942
H 11.37271531090939 0.23398462101280 -9.43411
H 11.16379160021871 -0.40755465421021 -11.6319
H 12.87755553310190 0.04301668653892 -11.9899
H 12.56487218337637 -2.59031415988272 -11.8369
H 13.63690158898318 -2.03143601401959 -10.5469
H 11.71185423091604 -1.99404837427904 -8.94089
H 10.76611663805993 -2.81876497783866 -10.2207
H 13.46805242854832 -3.94144826184695 -9.25022
H 12.19490330317618 -4.84302691111994 -10.2232
H 5.70183653608147 5.47798239372885 0.34886
H 6.79280984735124 4.20406686218975 0.74855
H 7.74093061044698 6.21570495189306 -0.926797
H 6.84906415613089 5.09790607570472 -1.98492
H 9.13050780286665 4.25744679926640 -0.269026
H 8.15121201208277 3.12750949376855 -0.981103
H 8.81545538600257 3.88295566252860 -3.24025
H 9.53047950654529 5.33019136816071 -2.66825
H 11.07454015810188 3.75397366996164 -3.40977
H 11.36398587474722 4.25189159000316 -1.61827
H 10.13744025346165 1.62204758011632 -2.50076
H 10.56347751814244 2.15711648523190 -0.940391
H 12.33045260614353 0.57483613838650 -1.48027
H 12.54718490750651 1.29756630371423 -3.05895
H 14.43627905129466 2.00361253396048 -1.74993
H 13.40820180778068 3.42614590374958 -1.79879
H 13.08032053304314 1.41405289225602 0.451197
H 14.40951714623703 2.57844237486003 0.685301
H 13.06992380611953 4.38777254955764 0.817369
H 11.75181389833024 3.70578803892044 0.101445
H 11.64167147827599 3.96748745615374 2.75102
H 12.73265311950760 2.60664750268781 2.86467
H 5.56024924352318 2.44278839638544 -5.49077
H 4.64709243839970 3.01473608915234 -3.34762
H 7.79497763990392 0.65062590317744 -1.53902
H 8.54321855389029 -0.02508560102175 -3.79101
H 4.56373135958550 3.30533743284019 0.0148447
H 4.82971195382174 3.93859917997653 -1.60002
H 12.35450965671227 5.35592438243238 -6.92095
H 11.51301503136927 6.29091330800871 -5.61105
H 9.60725494095562 6.68188723140095 -7.1063
H 10.80908566531904 7.59810491413188 -7.58771
C 6.92175949002915 -3.15919029470913 -3.08453
C 5.55926083299388 -3.49507144151244 -2.55902
C 5.65535519607331 -3.64076296063547 -0.961068
C 7.14363688835291 -3.63571644737592 -0.761861
C 7.80245955757409 -3.12185449320686 -2.02355
C 7.84743096201621 -4.08704388806669 0.343287
C 7.19346927575410 -4.54790512981253 1.62845
C 7.67882859203252 -4.04668365945417 2.7904
S 9.07999241566343 -2.91624911919875 2.72527
C 10.01076861121237 -3.89215780387072 1.60725
C 9.30384695414789 -4.35676753542694 0.485453
C 11.40330301540875 -4.15154927389248 1.77497
C 12.05053979858839 -4.86261156843830 0.802149
C 11.36992990287712 -5.35378705597923 -0.264743
C 9.99698109427642 -5.05795655899264 -0.471495
C 6.03103640609162 -5.32136479006871 1.70647
C 5.52736657131769 -5.75073445390183 2.81129
C 6.04946105745056 -5.30465754394254 4.07585
C 7.14091154454532 -4.40396831464001 4.10657
C 8.98213454980885 -2.39000274839743 -2.10603
C 9.44080130194002 -2.04953440765155 -3.37924
C 8.67216444410850 -2.21408009762020 -4.58145
C 7.41681680541315 -2.74132727054130 -4.36599
C 9.80459077842858 -1.95698218746139 -0.959017
O 10.65950385962016 -1.37612942124973 -3.53477
O 9.02971148272420 -1.75094861079752 -5.87306
C 4.95433972431142 -2.51535546831804 -0.282184
O 7.73520769367044 -3.93281359271219 5.26955
O 11.93754185368523 -3.56869002022897 2.94057
H 5.18931039633342 -4.39793250991773 -3.06017
H 4.83798461969720 -2.67550695733291 -2.79514
H 5.29365797794282 -4.57485319018290 -0.62644
H 13.08890004134840 -4.97868090393943 1.06012
H 11.88324700051500 -5.94801217819670 -0.998285
H 9.39657792918967 -5.63354068840295 -1.13787
H 5.73292595395082 -5.83524565986204 0.83499
H 4.73414209085677 -6.52346922644485 2.79011
H 5.59491534730710 -5.52761934812189 4.95678
H 6.70701465018402 -2.94455797890954 -5.14261
H 9.24425836158252 -1.86882343977066 -0.0559275
H 10.63101491662708 -2.71073845419246 -0.741378
H 10.27943849187953 -1.03397195889873 -1.20104
H 5.28679473061371 -2.40728084053136 0.73046
H 3.86454742866008 -2.73152487556065 -0.132615
H 4.93949908997167 -1.59556756797141 -0.797461
H 10.60341454635321 -4.24836593921105 -8.19482
