# Supplementary material for: A light-fuelled nanoratchet shifts a coupled chemical equilibrium
Source: Nat Nanotechnol. 2021 Dec 16;17(2):159–65. doi: 10.1038/s41565-021-01021-z (PMC8956507; doi:10.1038/s41565-021-01021-z)
Supplement: Supplementary file 3 — Supplementary Data Set 2. Gaussian output and xyz files for computed structures. [file 41565_2021_1021_MOESM3_ESM.zip › +1-protonated-sampled-sturctures/SRR/1-H-opt_266.xyz]

260   0
energy: -42.783689763723 gnorm: -0.506689
C 12.32588168098356 1.49069426817514 -2.04214
C 13.29837665055965 1.94180899038772 -1.05177
C 12.59368525482321 2.17615156111150 -3.43282
O 13.94085056065956 1.80491285487753 -3.93056
C 8.86916259513190 3.41442542414107 -4.81887
C 7.55224878931669 3.81065193266145 -4.14828
O 6.79665312195296 2.76265690236267 -3.63188
C 9.55827312559768 4.63935937009567 -5.45596
C 12.63190688446117 -3.69546323849983 2.4676
C 11.64876993285203 -2.62099665998444 2.64465
C 11.99283421361191 -1.34453541496583 3.48716
C 11.16977245608180 -0.05221266010864 3.29184
C 9.62269114130602 -0.26949666679647 3.5527
C 9.25506151768707 -0.47903148713012 5.07048
C 7.92678746522879 -1.07131406416518 5.49108
C 7.98205720285321 -2.48554578333912 5.05785
C 6.76185711257552 -3.31837283057062 5.40676
C 7.04429577517219 -4.81029847634491 5.11869
C 7.34069552197343 -5.01300818644117 3.6549
C 5.98701424541546 -4.93905030595442 2.80431
O 5.14027083437062 -3.82309630579002 3.06728
C 6.80271772533655 -8.48254965784817 1.39728
C 7.59746200858434 -9.25396280580565 2.52007
C 9.04691841111089 -9.58531010889367 2.22437
C 9.85465470063590 -8.45054448040106 1.68594
C 11.23830499998297 -8.73260011616132 1.08215
C 12.02067477364630 -7.73726672626119 0.164397
C 11.24750327002702 -7.40487086745139 -1.13404
C 11.08216376218381 -8.61632095335858 -2.04398
C 10.17872963284984 -8.26252919045894 -3.24288
C 10.71357603334770 -7.14974411208788 -4.16649
C 10.07020614062319 -7.01338167348711 -5.56663
C 10.35337694184685 -5.68781365517755 -6.31627
O 9.93243862117724 -4.51976258459691 -5.61366
C 5.64317871263211 -2.64960329651859 2.48506
C 10.20465567537826 -3.36418474406266 -6.30595
C 6.80776007414023 -2.45821561825301 1.8046
C 7.18685631274064 -1.25244731289492 1.31822
C 6.35307546742660 -0.09174137432505 1.45782
C 5.14465541068522 -0.23197376152232 2.18885
C 4.88956361307201 -1.46882943492256 2.68711
C 10.74758634869327 -3.25978108184818 -7.60172
C 10.88909166711355 -2.07047040623490 -8.2291
C 10.61764510621125 -0.84981077461229 -7.49142
C 10.20974724876899 -1.00290266030296 -6.21105
C 9.96067802029592 -2.21578633241204 -5.62717
C 6.79402452562659 1.24243868720393 1.18537
N 7.91194980781296 1.46174571367709 0.708158
C 10.74227825974270 0.42881315265005 -8.11454
N 10.85151307253199 1.57251118165921 -7.44737
C 14.00174276208562 0.41848827562852 -4.10225
C 5.94786043384039 3.02670710948563 -2.50151
C 12.94475559231917 -0.37915003476685 -4.45242
C 13.11739599796558 -1.68519185958491 -4.73173
C 14.27241507420905 -2.29679061714011 -4.61975
C 15.38136815907833 -1.56137507305657 -4.17933
C 15.20520810770285 -0.24226473446315 -3.87555
O 14.42291031195556 -3.70795460418441 -4.57722
C 15.13163705343157 -4.18147060223808 -7.26179
C 14.25927509219727 -3.25566857763319 -8.08151
C 14.94571661599423 -1.92337947245988 -8.43309
C 15.19839117918444 -0.99633141583725 -7.29524
C 15.97100800670909 0.23036176719925 -7.77193
C 15.14862774456172 1.20947644658244 -8.71022
C 14.02071461148672 1.96896164650731 -7.88784
C 13.22650835361710 3.08014075727614 -8.72513
C 12.08751566066164 3.66084317310650 -8.00662
C 10.82322089716198 2.84374468144585 -8.18718
C 0.96568527659058 3.35380914796010 1.50076
C 0.62895841801031 4.58312276313486 2.34044
C 1.88816845819972 5.16620066049599 3.07378
C 2.69261766458505 4.08218041824057 3.72802
C 3.72915337967709 4.66766694256280 4.71431
C 4.88464826286682 5.43100991070196 4.10609
C 5.80827044596385 4.61371834374327 3.27522
C 7.24069982043892 5.26626282323028 2.92955
C 8.14766184724953 4.31232281517913 2.23913
C 7.71981122807102 3.98643554880273 0.746453
C 8.32666836914350 2.70833161098964 0.150826
C 5.25613309821088 1.96093871285059 -1.89904
C 4.37453473242871 2.14473630040477 -0.790686
C 4.23361004649815 3.43027278513971 -0.285962
C 4.92103687957115 4.43727080524197 -0.82168
C 5.76596267188166 4.27279152134042 -1.89891
O 3.22838790168836 3.65904227384240 0.727998
C 1.85884727494223 3.78655260593490 0.315602
C 13.47659234579993 -4.54306000747439 -5.33578
C 14.25712119138258 -5.22122826038877 -6.4904
H 12.45943541100334 0.41344789843615 -2.20342
H 12.96821301549487 1.46583481084730 -0.130839
H 14.32841838867190 1.69640663283638 -1.25913
H 13.18615123546383 2.99467250294713 -0.792752
H 12.52939727121786 3.27348052949028 -3.34279
H 11.83515520435641 1.86107357868037 -4.17432
H 8.78347317345778 2.76563614993506 -5.65761
H 6.96043503559687 4.53700177220898 -4.68095
H 7.88653005595404 4.28930488046297 -3.23406
H 10.57720245090709 4.43307752821235 -5.84807
H 8.92858998543372 5.17819097058334 -6.26613
H 9.72328005208115 5.37468282523686 -4.66751
H 12.83834741369423 -4.19622409598811 3.51825
H 13.56664741319802 -3.29770560477054 2.14906
H 10.73882688153339 -2.99714089811582 3.00841
H 11.38919548321410 -2.14341221168605 1.66168
H 13.01565547929316 -1.05904194088972 3.31651
H 11.98834874572811 -1.69159376992708 4.49276
H 11.39317494049978 0.25031002136378 2.23315
H 11.71713931151473 0.76462893262709 3.87152
H 9.28479642010444 -1.12898996935158 2.94615
H 9.17501758249338 0.71217174393955 3.2832
H 9.38429860789236 0.47610169814118 5.61671
H 10.02133303150716 -1.17718213169620 5.49242
H 7.11538902983465 -0.59973483934000 5.01769
H 7.66414409425118 -0.98871439614793 6.56481
H 8.82514602364351 -3.03914261977302 5.51863
H 8.25050688849726 -2.54840562425940 3.97163
H 5.86057470849336 -2.96914071241068 4.77032
H 6.57552913381102 -3.17413790386235 6.53081
H 6.23055169201823 -5.44446359818700 5.4719
H 7.97989306737586 -5.06984134350811 5.58773
H 7.81889051054467 -6.02479515379169 3.51533
H 8.14590208144485 -4.35917786892415 3.3156
H 5.33612394335553 -5.79916180148565 2.97754
H 6.17954692917653 -5.00991368648125 1.73581
H 5.73449294634797 -8.34823488399940 1.6761
H 6.86957653884190 -9.22183637480532 0.502689
H 7.67693457491708 -8.52092662565378 3.35305
H 7.00051703285270 -10.08201381620252 3.03326
H 9.52822775662870 -10.09394281044542 3.09744
H 9.03430993429862 -10.25297354345303 1.36906
H 9.32544789710797 -8.06889943181888 0.79038
H 9.96804256709160 -7.63675535399886 2.3953
H 11.86591485150342 -9.13748750755186 1.9572
H 11.10926479790870 -9.61727350583792 0.521758
H 12.16882669235849 -6.83376242215016 0.781999
H 12.94275668968222 -8.22980472612285 -0.0917497
H 10.27453821477356 -7.14014282466938 -0.716864
H 11.73855638796889 -6.56417550928056 -1.68846
H 12.03740877366499 -8.97538599305289 -2.31249
H 10.69217225293272 -9.49703332661324 -1.45907
H 10.01241654701005 -9.22286042482730 -3.80486
H 9.23609344122317 -7.90928466014815 -2.83585
H 10.74236981562106 -6.22828234573096 -3.55088
H 11.79292725467699 -7.38753710410546 -4.39669
H 10.25283154385794 -7.94930754663108 -6.13729
H 8.99447234962884 -7.03299131835034 -5.46101
H 11.45908169002409 -5.68304567018508 -6.45132
H 9.85719847492097 -5.62787838641261 -7.29714
H 7.43363684054384 -3.25135929233057 1.46089
H 8.19843708319445 -1.05035799686182 1.03649
H 4.50143396133063 0.58959256311118 2.39958
H 3.97358800611395 -1.61260853632349 3.24214
H 10.95502848238356 -4.13177052757966 -8.19487
H 11.11503548780097 -2.04923299671293 -9.23935
H 10.05078641118473 -0.16580898358550 -5.55006
H 9.56131569753410 -2.26545199487610 -4.63967
H 6.20774802646523 2.07716333182477 1.31204
H 10.74692829909679 0.60624254453404 -9.21212
H 11.98950577954237 0.02861121929734 -4.5979
H 12.20335849168402 -2.30070152698490 -4.85931
H 16.27316174001540 -2.16380404891318 -3.94342
H 16.10540754373838 0.32586901408158 -3.64114
H 15.80438502635839 -3.73966060572937 -6.53828
H 15.77102830650430 -4.69835398592421 -7.97821
H 13.76733912141931 -3.92297428626756 -8.90297
H 13.36723900544419 -3.00232270795500 -7.53315
H 15.88246585774401 -2.11983823251363 -8.98537
H 14.31701437228948 -1.36425546524088 -9.25948
H 14.24519313464513 -0.60113222424223 -6.81928
H 15.66654213267659 -1.41690187136392 -6.37926
H 16.41837498801904 0.75264290229616 -6.93986
H 16.78522661285188 -0.03001954827781 -8.40454
H 15.87960616454949 1.98922281193735 -9.0546
H 14.66841519058906 0.68995982018701 -9.52539
H 13.32377740343759 1.28177306453339 -7.43385
H 14.49920073447754 2.42111638315443 -6.98492
H 13.86872187711802 3.91691968025663 -9.08213
H 12.80471552789212 2.72519223555605 -9.63051
H 12.33766419052882 3.70300147526557 -6.9884
H 11.85255222131710 4.68619043466433 -8.36506
H 10.48810641946081 2.58604380219439 -9.26928
H 9.88290079760150 3.35663481049079 -7.79785
H -0.02303636420105 3.04592542551539 1.0008
H 1.38444401571979 2.54321938641910 2.06019
H -0.04545998537201 4.32399849172146 3.10932
H 0.07409923652098 5.30885120392270 1.82563
H 2.44986127102728 5.68767736279972 2.28644
H 1.69087370285239 5.88945080937480 3.8747
H 2.02324268315142 3.39983742993086 4.357
H 3.07085140303956 3.40591722362565 2.9934
H 3.17143864918374 5.32805959921677 5.37377
H 4.21733137590226 3.85014920412960 5.32131
H 5.52178249182677 5.98006983786097 4.86153
H 4.43443858961761 6.33722912215101 3.55808
H 5.98292930090174 3.62289407431555 3.89863
H 5.35768101470737 4.32597095167637 2.27833
H 7.11604540971595 6.12025441698915 2.22205
H 7.54699568422276 5.70300647890242 3.88192
H 9.20373018699383 4.76362532818037 2.28006
H 8.18614075722281 3.42323359857186 2.90974
H 6.67781455936123 3.88636776819119 0.836411
H 7.92592882757877 4.87894791946649 0.224689
H 9.42417761416210 2.76100432795543 0.184965
H 7.96970890576394 2.76285232479732 -0.869348
H 5.36744464026006 1.04237077339149 -2.3191
H 3.68181397903462 1.33052425703099 -0.476768
H 4.81120211339983 5.43876254489556 -0.338592
H 6.11104380289395 5.22045295772928 -2.35077
H 1.85975709828269 3.01381848824867 -0.478227
H 1.67268657681191 4.75130048392626 -0.217229
H 12.65773066880426 -3.90532536173037 -5.8054
H 12.97786385328141 -5.40760713504855 -4.79276
H 14.92177336400363 -5.98648977973071 -6.09163
H 13.55805524681054 -5.69535111724387 -7.16779
C 8.15090493527349 -0.67370667041079 -3.67802
C 6.80107395374208 -1.46241570520767 -3.83269
C 6.90367375130849 -2.65723226534580 -2.91262
C 8.36580021555019 -2.68723858428134 -2.44574
C 8.88094268236267 -1.31752349810581 -2.68396
C 8.95329255345908 -3.86712474859823 -1.97257
C 8.25224399630063 -5.18664800369614 -1.79445
C 8.20085411730988 -5.69325245321702 -0.513803
S 9.12393367200324 -4.84385332543568 0.730418
C 10.59114266631183 -4.41702154809025 -0.198962
C 10.37320859542351 -3.93522924549940 -1.51814
C 11.99730103949496 -4.39324248023919 0.226241
C 13.04417490339496 -3.95690523237016 -0.599124
C 12.68890021317594 -3.64101217074560 -1.83876
C 11.39827892685730 -3.64037020956975 -2.38596
C 7.62197227319308 -5.89659097341305 -2.8116
C 6.95659466795865 -7.04553256926696 -2.56494
C 6.87870759511473 -7.53180401126851 -1.28603
C 7.45604198269851 -6.86601402463103 -0.253347
C 9.83684536504690 -0.49933150163692 -1.9662
C 10.08707479970288 0.82896613072131 -2.38624
C 9.45611274842167 1.40087208518365 -3.47766
C 8.49896139915324 0.59741443960231 -4.10931
C 10.48847134748898 -0.94844804335405 -0.745241
O 10.91571795990497 1.64447110355574 -1.52446
O 9.72618680187025 2.75423976348730 -3.83731
C 5.82259430238321 -2.70453306269307 -1.85629
O 7.41355910395912 -7.31622572486227 1.10746
O 12.29578963422687 -4.71881253392406 1.54941
H 6.71235128442645 -1.54601122378563 -4.8981
H 6.00228060203227 -0.72242566952867 -3.61502
H 6.87085914028166 -3.56902304076127 -3.49685
H 14.03103827434938 -3.97956724822928 -0.234515
H 13.58644564243026 -3.30411929555647 -2.51028
H 11.34877812300116 -3.62389486197292 -3.48552
H 7.50617558922686 -5.47520225154828 -3.81008
H 6.29784616002059 -7.46189854704158 -3.35192
H 6.38835355229425 -8.48449806758613 -1.14306
H 7.92645447692681 1.02015194118242 -4.85805
H 10.00946093407002 -1.92178807898417 -0.50118
H 11.61302973958986 -1.16038259551378 -0.834102
H 10.31840123775670 -0.31386139162803 0.222646
H 6.01022295213150 -2.09442030744451 -0.966377
H 5.67111458546055 -3.63362420434926 -1.38834
H 4.80390526476956 -2.26700924098797 -2.14964
H 10.90914779387883 1.63013605275229 -6.47076
