# Supplementary material for: A light-fuelled nanoratchet shifts a coupled chemical equilibrium
Source: Nat Nanotechnol. 2021 Dec 16;17(2):159–65. doi: 10.1038/s41565-021-01021-z (PMC8956507; doi:10.1038/s41565-021-01021-z)
Supplement: Supplementary file 3 — Supplementary Data Set 2. Gaussian output and xyz files for computed structures. [file 41565_2021_1021_MOESM3_ESM.zip › +1-protonated-sampled-sturctures/SRR/1-H-opt_267.xyz]

260   0
energy: -42.791668466099 gnorm: -0.461555
C 12.78476929761778 0.27933456728782 -1.74513
C 14.20104392104068 -0.18187612607178 -1.08125
C 13.03471262363020 1.11699576268766 -3.04766
O 13.96648218620615 0.46851810920359 -3.89988
C 10.64641456644747 3.91648037483076 -2.33008
C 9.30316544722485 4.72112008225280 -2.34206
O 8.89641803319230 4.88274643042772 -3.66622
C 11.21667523712205 3.73315874189976 -0.964541
C 14.26573573556328 -5.01438350052157 1.01835
C 14.97859493022808 -4.90750434880982 2.37805
C 14.67561554256782 -3.56901341126910 3.11971
C 13.27116086787957 -3.67314594967821 3.75611
C 12.57535868825286 -2.42339427389685 4.31985
C 11.06943781253077 -2.67642721371266 4.67287
C 10.75763955911870 -3.70720462685738 5.76619
C 9.26438546913085 -4.17468636553459 6.00339
C 8.34261473852569 -3.01203613215501 6.38913
C 6.95018377797046 -3.51334151641975 7.01651
C 5.82060711444384 -3.86115065482666 5.9916
C 5.66240491628166 -2.62414334294325 5.02791
O 6.76536458455916 -2.37372017553397 4.11856
C 8.53788760174753 -7.68823639829663 3.74528
C 9.98918421358330 -8.03104890265224 3.79718
C 10.70496343181803 -7.84655878976495 2.41321
C 10.75774681299196 -9.05338499970429 1.62299
C 11.78671410864456 -8.92673082927367 0.435169
C 11.33692176588802 -7.78494427218455 -0.505078
C 12.29741517777307 -7.51097737394532 -1.69526
C 11.65270030701444 -6.49281027657227 -2.70646
C 10.30214659082552 -6.84705712667208 -3.41195
C 9.63560102480833 -5.63270139704637 -4.01218
C 8.26577870706410 -5.99263461797427 -4.76769
C 7.87415674858508 -4.80810725144432 -5.62801
O 7.80299379394849 -3.67947594628328 -4.72407
C 6.78822276285225 -1.08074878278512 3.51258
C 8.06916968169887 -2.44008925990517 -5.25917
C 7.88790761927110 -0.91111659797559 2.70324
C 7.98600290981781 0.27830947832584 2.01635
C 7.10274217680187 1.32416252661836 2.24042
C 5.99323347005986 1.10060150822722 3.08805
C 5.79145074732371 -0.15440311027572 3.64268
C 8.26582848492124 -2.19050949728717 -6.61965
C 8.84719476690194 -1.05329614610148 -7.04736
C 9.19084323863953 -0.00567031035201 -6.20415
C 8.99284961651611 -0.25036813612780 -4.83358
C 8.41820838493648 -1.41030357480055 -4.38772
C 7.30858812939828 2.48306470795926 1.40257
N 6.41038638854554 3.39487197257148 1.47708
C 9.77335307555937 1.23122008496223 -6.67537
N 10.03763876952459 2.28276183532663 -5.85137
C 13.42530541166493 -0.77171583733770 -4.36093
C 7.58799249129170 4.39690113831021 -3.85875
C 12.11245605744162 -0.93586388722556 -4.80461
C 11.68024398394722 -2.15482624349956 -5.30116
C 12.52402358967559 -3.28764363216794 -5.31127
C 13.82314641178967 -3.13328011906400 -4.83318
C 14.23540618217219 -1.91931807272160 -4.36124
O 12.18014143328485 -4.45966961778322 -6.05289
C 14.35743939034343 -4.21398273550866 -8.26807
C 14.45467707799905 -2.65705057723609 -8.81143
C 15.81248276008132 -2.11492274108231 -8.36118
C 16.04641272425679 -0.64775470491023 -8.64531
C 15.05970000723744 0.25723592307710 -7.81862
C 15.04276647907155 1.72362990001064 -8.28681
C 14.46741254183282 2.66323574889456 -7.26859
C 12.98255846928472 2.30558313183417 -7.06404
C 12.31831798095521 3.30684772530029 -6.09674
C 10.80147338278269 3.45241404071226 -6.32673
C 1.71619920470191 2.85968650449815 -5.13894
C 0.96373039561847 1.92591039675706 -4.17288
C 1.66745972681030 0.64370383082308 -3.86999
C 1.07366141548236 -0.10053669940278 -2.6242
C 1.12126466404974 0.68932489898903 -1.28699
C 2.50843994131404 1.12000922696677 -0.826921
C 2.50769268520576 2.18068630581057 0.177571
C 3.76055072238465 3.17869910886324 0.10459
C 3.72376016930113 4.41015779016372 1.01771
C 4.93277088113947 5.33428840736855 0.848267
C 6.22572576068525 4.58534520632201 0.725871
C 6.62756272929150 5.14352401475122 -3.20706
C 5.31532313777760 4.74659819705639 -3.14309
C 4.98264740660030 3.55364405940877 -3.79237
C 5.87046686586960 2.89982646743088 -4.65403
C 7.19402288174713 3.25422254893645 -4.61813
O 3.65615950606319 3.05647538773077 -3.74068
C 2.61226613865208 3.84756561914312 -4.40335
C 11.84377035445181 -4.27351192850194 -7.49098
C 12.88558272371610 -4.78342515943764 -8.49512
H 12.12967878706210 -0.62133266193171 -1.93303
H 14.72168568192138 0.63445992057861 -0.572775
H 14.01234989177792 -1.08916721978078 -0.473766
H 14.78809156798799 -0.37750413087387 -1.96683
H 13.45731181043125 2.10908595277521 -2.80073
H 12.09409976617017 1.29007022014743 -3.511
H 11.37080811457481 4.40462715635743 -2.97862
H 9.41961630176942 5.71234799456169 -1.90181
H 8.51307993555769 4.17734833189396 -1.81177
H 11.32410088268794 4.63194198844302 -0.362965
H 10.52363755889734 3.23724026012200 -0.289041
H 12.08776959641029 3.07243811529221 -0.925478
H 14.40630614526905 -5.95960398808063 0.447047
H 14.63656492850029 -4.10895006252336 0.416593
H 16.06819680041625 -4.88023921809059 2.23861
H 14.76614691558012 -5.81471565333257 3.01601
H 14.71295580098772 -2.72091966906645 2.45952
H 15.41053928297363 -3.40703876497994 3.96633
H 13.25777306566508 -4.43662275448809 4.54862
H 12.61444625368075 -4.09467935218491 2.96939
H 12.69955280813037 -1.59413187836007 3.59329
H 13.07056435545474 -2.12421473771008 5.21823
H 10.53086538737200 -2.88672689116075 3.78224
H 10.62045657196659 -1.72548940360916 5.05515
H 11.28282326541417 -3.42095914554076 6.6868
H 11.31662065409251 -4.62421258584761 5.40111
H 9.23043784639145 -5.01190046332387 6.70166
H 8.93428647004231 -4.55369359140132 5.02518
H 8.22071930692720 -2.44876989203466 5.45405
H 8.76622233408035 -2.44350111124037 7.2016
H 6.59601700459678 -2.70112877550236 7.64387
H 7.12065699584319 -4.44462219850248 7.67712
H 4.90475587927336 -3.92963437781374 6.61888
H 6.15168609325617 -4.74501754642382 5.49777
H 5.56131762855611 -1.66986157612269 5.6198
H 4.83533516493210 -2.69806872522835 4.36224
H 8.14875851220500 -7.89192247836281 4.76669
H 7.92814881924850 -8.24722599759739 3.06801
H 10.46738506222633 -7.39299563515736 4.4957
H 10.04573632737305 -9.08176233651375 4.19681
H 10.21070686423127 -7.05529113059663 1.84306
H 11.75690550510146 -7.42364267945232 2.55635
H 10.99582684833826 -9.89118436840805 2.19847
H 9.69646508644760 -9.23498953337880 1.11089
H 12.70110228144674 -8.77800682898853 0.927027
H 11.81044056235975 -9.83702857881127 -0.0922741
H 10.25763550655239 -8.03983669390434 -0.774499
H 11.22915167194304 -6.86715203228738 0.0562865
H 13.21029499083059 -7.16682488792353 -1.36946
H 12.51190049564221 -8.44644230592820 -2.21874
H 11.52618673147884 -5.55891351141612 -2.16686
H 12.40048265006114 -6.21555597508809 -3.44451
H 10.45357572223604 -7.67575415103344 -4.12022
H 9.59525964393714 -7.27923051716668 -2.71648
H 9.50000283195997 -4.90125726518394 -3.28317
H 10.28104944253224 -5.08032155439431 -4.72002
H 8.33745143947888 -6.82094874601366 -5.42523
H 7.68095880683387 -6.36251786818422 -3.91762
H 8.53440476615847 -4.56906239166466 -6.44464
H 6.88573642419656 -4.91686885751548 -6.12652
H 8.51804278965571 -1.78630346136765 2.78325
H 8.86781949322178 0.48554547824408 1.36632
H 5.30957612891466 1.93586724457724 3.17503
H 4.95968135035210 -0.41517157171417 4.28545
H 7.81260633670769 -2.88052806834647 -7.3655
H 9.12884265306650 -0.94490448179458 -8.09456
H 9.23891712375253 0.54886778303077 -4.12242
H 8.13293687597701 -1.52225537233412 -3.39035
H 8.24588071320990 2.72647980289692 0.974135
H 10.24475351191201 1.29424679275964 -7.67407
H 11.49607961830955 -0.09427256852795 -4.87575
H 10.59483024473013 -2.31294891861543 -5.58709
H 14.43060371863328 -3.94654834614650 -4.70531
H 15.19332377965743 -1.83250502202982 -3.75708
H 14.45728452196105 -4.08500402422649 -7.17857
H 15.21743997303659 -4.85887849499200 -8.59298
H 14.43554166897502 -2.61848840854516 -9.86875
H 13.53423731722403 -2.05180322704597 -8.55379
H 15.82765543845947 -2.31344676795754 -7.29139
H 16.50394932167955 -2.67822500366706 -8.97266
H 17.05046913977230 -0.33383918719187 -8.38421
H 15.84168708150196 -0.54310245200421 -9.66382
H 14.00563074469772 -0.11545548628498 -7.94713
H 15.38405018519595 0.11265792576170 -6.79865
H 16.07183049583545 1.98236859964909 -8.50497
H 14.54715695525921 1.63914134079491 -9.30265
H 14.97164244255518 2.59074185651100 -6.31142
H 14.62348065754725 3.74201707226481 -7.37216
H 12.56502989170414 2.43911380652766 -8.06844
H 12.77350432149117 1.22073074683322 -6.75513
H 12.65616278225951 3.04839313099261 -5.08505
H 12.79684186924309 4.28888047322050 -6.28716
H 10.72757870324976 3.48141591279257 -7.39752
H 10.40022959369649 4.38715407427981 -5.92264
H 1.05846209557419 3.44534484573613 -5.83127
H 2.24408474272176 2.32620129863442 -5.91394
H -0.03271386451186 1.67648679520322 -4.50281
H 0.76822284987707 2.53744678859909 -3.27389
H 1.55520605112228 -0.03547647078664 -4.71708
H 2.70977890086530 0.85426967588549 -3.66697
H 0.01049875031288 -0.38400876151176 -2.87212
H 1.71587757694877 -0.95870329962129 -2.50401
H 0.67862969953610 1.73824838128582 -1.31015
H 0.68387046748898 0.21389351945308 -0.461506
H 3.03230293406246 1.57243533303854 -1.59855
H 3.15907230749917 0.26609861814134 -0.56444
H 1.60751425684539 2.80667897238046 0.107775
H 2.41195637064619 1.77576645900561 1.2376
H 4.61738292784540 2.53824532314045 0.3248
H 3.77481256481745 3.54175665691745 -0.976838
H 2.76917687695321 4.87556999166593 0.939084
H 3.66009820094786 4.06553395985953 2.02506
H 4.91797634181045 5.93735968023183 -0.0180422
H 4.89243791561101 5.97499842814030 1.71295
H 7.17659263828743 5.14229681418584 0.93238
H 6.34934911297335 4.34618239061830 -0.366967
H 6.89691520279666 6.04232039243236 -2.59209
H 4.61211944511836 5.11825371333150 -2.47123
H 5.38942800454163 1.93749590074772 -4.89411
H 7.84644436167985 2.56699458834888 -5.12911
H 2.92434910788446 4.69950372889237 -4.92287
H 2.01095200740328 4.31219846853865 -3.60477
H 11.67971579605829 -3.17191373705853 -7.64458
H 10.86918073244974 -4.81203871237193 -7.60563
H 12.96309536125856 -5.90355196729881 -8.44436
H 12.66317864189749 -4.54473431768624 -9.55298
C 8.00512042325863 0.33188737951004 -1.50379
C 6.64074280884392 -0.25031599064641 -1.68912
C 6.65117822374899 -1.74235892348974 -1.17668
C 8.03085391758160 -1.86784154610858 -0.556733
C 8.77430725269780 -0.58753719402374 -0.756308
C 8.60692868117058 -3.14932803855724 -0.289707
C 7.96288780093343 -4.35206408433626 0.323191
C 8.50075312087245 -4.87597138812291 1.45929
S 10.04513904493856 -4.27553030590707 1.94684
C 10.76155872132980 -3.97526607085614 0.442873
C 10.01584516876157 -3.38816239735457 -0.552952
C 12.11302219776646 -4.21893548376794 0.168217
C 12.65750466598014 -3.83634788451244 -1.09068
C 11.92659572878297 -3.05703225076507 -1.95793
C 10.58011871605452 -2.98672858611858 -1.78381
C 6.86376859437541 -4.99113758396465 -0.174611
C 6.24743662050880 -6.04543148208889 0.501941
C 6.74807896207673 -6.53557621588115 1.66989
C 7.87131528733202 -5.93650086673582 2.18237
C 10.05596362584416 -0.13531414108500 -0.30628
C 10.65705436789080 0.95027968878109 -0.989596
C 9.81049588055978 1.68982117184332 -1.96064
C 8.46405702164076 1.47970994920956 -2.05294
C 10.96852107017660 -0.92926884781501 0.697941
O 12.04687880931788 1.01142748432773 -0.798365
O 10.37208001570771 2.58888092780523 -2.91545
C 5.58143876324014 -2.02795894926932 0.0454459
O 8.29380761223411 -6.33438665478256 3.46006
O 12.81930910651893 -4.84797995708882 1.25778
H 6.34515105419980 -0.19239394049155 -2.72482
H 5.87515397284421 0.40123812830880 -1.18259
H 6.52641485608387 -2.44295598725879 -1.96556
H 13.68976067234262 -4.08711598336127 -1.30642
H 12.36576631394585 -2.60241535289827 -2.80978
H 9.92104603799892 -2.44762976136766 -2.50828
H 6.37806268603209 -4.74308982438712 -1.12058
H 5.48754659590967 -6.63754915169060 0.00104085
H 6.25348436654953 -7.28344185047673 2.29408
H 7.92033348148469 2.09506886930270 -2.71259
H 10.37870320424127 -1.43107579137226 1.47644
H 11.52219946863187 -1.63381790231227 0.146957
H 11.61922842253652 -0.18350740823926 1.23391
H 5.30973666426618 -3.03313304416011 0.0720713
H 4.66916477301591 -1.37888935037888 0.0304605
H 6.20721568630864 -1.84547061229608 0.950537
H 9.87926967524852 2.43473582861576 -4.82032
