# Supplementary material for: A light-fuelled nanoratchet shifts a coupled chemical equilibrium
Source: Nat Nanotechnol. 2021 Dec 16;17(2):159–65. doi: 10.1038/s41565-021-01021-z (PMC8956507; doi:10.1038/s41565-021-01021-z)
Supplement: Supplementary file 3 — Supplementary Data Set 2. Gaussian output and xyz files for computed structures. [file 41565_2021_1021_MOESM3_ESM.zip › +1-protonated-sampled-sturctures/SRR/1-H-opt_268.xyz]

260   0
energy: -42.793637635936 gnorm: -0.477991
C 12.47006998597662 1.44667932585035 -2.09157
C 13.45316845236787 1.98521667963915 -1.08601
C 12.61768693735936 2.08515755544216 -3.45698
O 13.86658598676132 1.77510587427879 -4.07346
C 8.77902479210726 3.76501479602104 -4.09875
C 7.51126820802021 4.15459878576179 -3.41984
O 6.55278650343411 3.13829118647923 -3.55075
C 9.52572708512722 5.01312523851295 -4.39237
C 12.32927571241816 -3.53242871282767 2.28182
C 11.55546050733165 -2.31054013380667 2.26495
C 12.05302703094081 -1.17360037029640 3.17796
C 11.14845919344070 -0.02854380962127 3.16598
C 9.67534117707246 -0.25427147097660 3.63835
C 9.57078125922828 -0.35767878079036 5.15309
C 8.61379366631989 -1.41215132230536 5.79909
C 8.58132595276595 -2.80815692559877 5.13195
C 7.53169606824465 -3.78738913384885 5.63239
C 7.51317746411484 -5.10557451588376 4.93692
C 7.30335695582142 -4.95123113618733 3.44848
C 5.82555233161483 -4.79750599468268 3.19648
O 5.41401740685514 -3.50298939187744 3.66999
C 6.68203254724174 -8.45561947320487 1.19954
C 7.41224810800122 -9.11240589074280 2.35924
C 8.89190401721237 -9.50606287674403 2.01046
C 9.70874615128095 -8.39757519131606 1.42289
C 11.18287413936110 -8.75951777111994 1.08096
C 11.95134189956084 -7.61802267122736 0.382874
C 11.40091887779273 -7.44937380969398 -1.05206
C 11.64726167093560 -8.60987886603285 -1.91759
C 10.70372042923720 -8.54063117375373 -3.15166
C 10.82631407136030 -7.21386537822826 -3.96142
C 9.95739434687361 -7.25290564184393 -5.16636
C 10.34073479530420 -6.07308410317154 -6.10966
O 10.19242809797671 -4.85510721021422 -5.39204
C 5.65834494787038 -2.44187717239740 2.88332
C 10.36085359065505 -3.65711322988207 -6.13998
C 6.48161778246077 -2.54807791914314 1.72445
C 6.79040372769731 -1.41468343101425 0.929724
C 6.36994435848754 -0.14770757541186 1.36528
C 5.62316053793443 -0.11259268575178 2.51649
C 5.26326894870646 -1.19243267877183 3.32414
C 10.78434574945537 -3.57803890211371 -7.40769
C 11.06791925741269 -2.35414326785769 -8.01265
C 10.72557367742529 -1.14422648475015 -7.39351
C 10.03527707085024 -1.23413203995738 -6.12272
C 9.94260587626821 -2.44423098607127 -5.48402
C 6.89643022193573 1.04287037305303 0.707431
N 8.16876306218657 1.20421390034721 0.522432
C 11.06750530691876 0.07859991838275 -8.09733
N 10.64597161251892 1.31434165230654 -7.65304
C 14.08841800026243 0.37734935685943 -4.22264
C 5.61152108050427 3.09494446552164 -2.4947
C 13.06789367998729 -0.47936443164365 -4.64401
C 13.20981813951601 -1.79926489278147 -4.6758
C 14.42586547971812 -2.40443806814685 -4.31231
C 15.45577644504576 -1.56806561064805 -3.8362
C 15.26865256362285 -0.17508340190928 -3.8353
O 14.43967354117648 -3.75178105193611 -4.1227
C 15.54492893992076 -3.82731478827826 -7.07182
C 14.62217685542299 -3.14022987059478 -8.08074
C 15.34767033988365 -1.87106330788507 -8.7832
C 15.83580653092612 -0.78372838405600 -7.7594
C 16.20229849763287 0.63096608051287 -8.27085
C 15.18238117706199 1.36216460175258 -9.01054
C 13.97601372579956 1.68204345730592 -8.14393
C 13.28890599406286 2.98035894792389 -8.46907
C 11.96431295923338 3.37843420657041 -7.77109
C 10.72820884170008 2.61502797815200 -8.27016
C 1.07442960003708 2.83753078285838 2.08376
C 0.80584035777154 4.37193061681375 2.37296
C 2.04708306258087 5.19258054500978 2.57268
C 2.82131774009024 4.51516313478148 3.76366
C 3.86780025329049 5.35971530953323 4.44659
C 5.05542771273818 5.62367454877957 3.43658
C 5.84076745650925 4.44918797388065 2.88351
C 7.27901802616879 4.96122947299774 2.48941
C 8.17339313687086 3.82058538642196 2.0807
C 8.29832405463768 3.70208144369444 0.519446
C 8.72702028780058 2.41177733806548 -0.0665911
C 5.06966176049874 1.89354538719709 -2.02784
C 4.30074360550224 1.95136789037212 -0.929949
C 3.90249776717165 3.14475871083020 -0.26071
C 4.31846600022024 4.38170074840885 -0.837959
C 5.24528475259755 4.33549181418004 -1.90742
O 3.18094509940976 3.16378989260813 0.918774
C 1.91445388324343 2.53610876086093 0.818147
C 13.90168505402172 -4.50372194648950 -5.2083
C 14.92818397222293 -4.99963065145611 -6.27081
H 12.43254126622637 0.31285625635061 -2.25573
H 13.31210373943227 1.50224566283745 -0.0861708
H 14.49415143426306 1.80716587345854 -1.35792
H 13.36408148490990 3.02545855849159 -0.910415
H 12.42022289749434 3.15125810750657 -3.37267
H 11.82610366314878 1.80818419644381 -4.18762
H 8.66974902433281 3.19786611350978 -4.99984
H 7.19358630303262 5.03443465359679 -4.03864
H 7.67573235895028 4.47616246069762 -2.38756
H 10.40259330986273 4.88075764544315 -5.05173
H 8.83666462380450 5.76655594812261 -4.86694
H 9.79112484640443 5.48500648734196 -3.41999
H 12.54872881952415 -3.85604212589729 3.23701
H 13.36387988448439 -3.43307826075911 1.86984
H 10.49305577899132 -2.52859194108680 2.48174
H 11.45061934363376 -2.04687698264299 1.16363
H 13.09286319744687 -0.89851023671577 2.85092
H 12.11229829852682 -1.58944156101308 4.23687
H 11.13285212954874 0.27467852397123 2.16176
H 11.62979636274766 0.69287393552630 3.78826
H 9.26729595429595 -1.18727568198861 3.19599
H 8.86618347593751 0.51338695139257 3.33159
H 9.38681322428397 0.64096544326048 5.59369
H 10.61770478025347 -0.37841493863753 5.53782
H 7.61959881667008 -0.86318123051215 5.56274
H 8.73105035106384 -1.54035899250164 6.89194
H 9.57203345827209 -3.34196159982107 5.15339
H 8.51593543509892 -2.60285734546232 4.06964
H 6.60173059810206 -3.27998182493857 5.44819
H 7.62413028581160 -3.87557241561073 6.70708
H 6.74663745600790 -5.73206751507698 5.47528
H 8.45614071129262 -5.73245545644355 5.11509
H 7.61391012256033 -5.84717202216750 2.95301
H 7.94034815819871 -4.09738256023146 3.09318
H 5.14642017217218 -5.51546956945019 3.76154
H 5.72098794917417 -4.98963747508151 2.08704
H 5.56816774470588 -8.42903190859071 1.32277
H 7.08837274578953 -9.05146151807232 0.420698
H 7.47229938635219 -8.45829835597822 3.18237
H 6.94243681202969 -10.05579845928555 2.63852
H 9.34667841582825 -9.88283358453047 2.91152
H 8.75148338033616 -10.42658985441136 1.36028
H 9.12405791407092 -7.92698049767817 0.633988
H 9.67879713596092 -7.59279577641540 2.11134
H 11.63478418796949 -9.06524563762757 1.97765
H 11.33155486294762 -9.69096618056721 0.53687
H 11.76667677356215 -6.72643667261153 0.986541
H 13.04654943489489 -7.78011387074582 0.443801
H 10.31865220335317 -7.36673499684864 -1.0394
H 11.82833395987276 -6.55374515080647 -1.4839
H 12.69497439746250 -8.78516931698375 -2.29111
H 11.44506953827868 -9.56273233291461 -1.40002
H 10.93941425064659 -9.37186768429533 -3.82612
H 9.64423087944320 -8.78178245400372 -2.75799
H 10.49843257116327 -6.33495205070332 -3.30301
H 11.85661454272106 -6.96261578711591 -4.20454
H 9.97196725727476 -8.25795214608207 -5.59577
H 8.87641352465066 -7.02669950372379 -4.87548
H 11.35193157879615 -6.15008191960713 -6.47943
H 9.70756936461124 -5.99510004687802 -7.03052
H 6.81109255438209 -3.50714632702375 1.37701
H 7.44531657493917 -1.48321313627387 0.0473786
H 5.46941129259111 0.88030963410956 2.87105
H 4.80521493099836 -1.07974322578259 4.31485
H 10.89385757003893 -4.40232153296036 -8.06446
H 11.65426660338560 -2.29871193144019 -8.9807
H 9.79277115330756 -0.29466783540784 -5.69938
H 9.39707600982196 -2.61896322316946 -4.59665
H 6.16364537495824 1.63433964429354 0.127904
H 11.56762802438517 0.10818441412106 -9.03642
H 12.11669277065544 -0.11412764714124 -4.96107
H 12.35828915829185 -2.45431473823901 -5.04691
H 16.31838285901461 -2.05700552070601 -3.5007
H 16.05054074730899 0.44746690498759 -3.44159
H 15.83367192982530 -3.12728245732962 -6.29433
H 16.45904004601099 -4.14297833038514 -7.586
H 14.45013992636467 -3.88355971559796 -8.82679
H 13.74809704086550 -2.76696331165558 -7.5576
H 16.20083997760489 -2.20656441751051 -9.42691
H 14.59220618863858 -1.36784197042875 -9.38152
H 15.16201912376671 -0.79216706383405 -6.90841
H 16.75819782578144 -1.24543769276235 -7.28521
H 16.51418522449566 1.26973585658323 -7.36131
H 17.21859329541180 0.58877515219511 -8.73691
H 15.64961621771413 2.26989765610749 -9.43129
H 14.72868083212532 0.74638696344986 -9.87092
H 13.24990130521043 0.82774296271768 -8.19466
H 14.22612100092435 1.75152411404213 -7.02764
H 14.05752961400807 3.77492676152523 -8.25775
H 13.16101040982567 3.07051679905303 -9.60119
H 12.01024358394539 3.36339846125051 -6.62384
H 11.89076513170542 4.47029698846861 -7.88335
H 10.88462882162466 2.35735510775589 -9.25383
H 9.86582014796164 3.22622766747501 -8.19311
H 0.21329209725464 2.23719496466527 2.12796
H 1.54324302910911 2.33683590667478 3.02165
H 0.09117042108774 4.54379069489226 3.26741
H 0.13584901211398 4.78123809857588 1.54847
H 2.64529254530122 5.35334460738745 1.67636
H 1.73412470975558 6.21294271896957 2.84854
H 2.13977673255404 4.22108912846612 4.52106
H 3.31155503022820 3.58495853690007 3.39694
H 3.41462237187863 6.36111486990158 4.68307
H 4.24951073028107 4.79560862969002 5.29595
H 5.71867655020875 6.36779726803692 3.86044
H 4.63687522902428 6.26813113776202 2.61081
H 5.96731552240685 3.57847050368003 3.59019
H 5.34682611419222 4.04234524395629 1.99091
H 7.20695273204491 5.82613700921008 1.80909
H 7.65315649904380 5.42295442554438 3.44195
H 9.13032461809089 3.85287496695490 2.56113
H 7.71521033603774 2.87279570716875 2.39322
H 7.27057260520688 3.91340192818060 0.104285
H 8.99633454366346 4.53824904760913 0.0748675
H 9.83740419891583 2.18468407903236 -0.0790213
H 8.39708886539641 2.34120175313903 -1.13233
H 5.32115908834717 0.93794658747570 -2.50464
H 3.82306712972469 1.07473796957477 -0.601286
H 3.97737550163969 5.25233873277451 -0.444332
H 5.77311644045397 5.23314188367350 -2.09205
H 1.87826639050556 1.46684431513140 0.655086
H 1.41833969907714 2.91666854962697 -0.134538
H 13.13163035596521 -4.06632470967763 -5.70226
H 13.43633165690565 -5.37878556460254 -4.76834
H 15.66090141766355 -5.57375284268752 -5.70624
H 14.58734409120226 -5.84838870459101 -6.93244
C 7.96892778181977 -0.31975527232402 -3.5955
C 6.87503468114403 -1.15363115858695 -4.28792
C 6.76342525423562 -2.44682545573242 -3.46324
C 8.00932114899770 -2.44562753942855 -2.63594
C 8.63992179592656 -1.08532289871518 -2.60346
C 8.52838803786833 -3.63345449325484 -2.15529
C 7.61875211708967 -4.83656814243143 -1.89414
C 7.75218478901016 -5.46253588266273 -0.603482
S 8.70294804242218 -4.69310243386352 0.621532
C 10.12148195593614 -4.25616838197013 -0.247137
C 9.92706342161173 -3.78550782198123 -1.56176
C 11.45894353900607 -4.35349071246794 0.263123
C 12.53746067468690 -4.12359590516220 -0.578868
C 12.27170236293619 -3.60941463168659 -1.85103
C 11.00839556927481 -3.43940989787255 -2.37971
C 6.94732564388971 -5.43750969464847 -2.93559
C 6.21129923935291 -6.57386617814720 -2.64301
C 6.32011054589831 -7.15034785649420 -1.36286
C 7.08326632529780 -6.64308156386315 -0.321871
C 9.71458582287255 -0.40217558342716 -1.95901
C 10.11655357836383 0.90487144853670 -2.2339
C 9.28536132931023 1.64539322492046 -3.14929
C 8.25029553400263 1.00397271977496 -3.77783
C 10.22279423043014 -0.95715145476490 -0.675584
O 11.10696037959867 1.63351657543785 -1.61875
O 9.61573274644964 2.94085321523733 -3.26711
C 5.43295602696853 -2.52084055405484 -2.69753
O 7.13171349723234 -7.14004509719363 0.954282
O 11.59674729258847 -4.56440561546533 1.66238
H 7.19557802329934 -1.41087890640231 -5.29836
H 5.84498550075788 -0.72938380736869 -4.36832
H 6.79033294477693 -3.31072624398354 -4.14965
H 13.55308830614526 -4.44931294108674 -0.292383
H 13.15653892398975 -3.28135871345296 -2.52855
H 10.89301996352341 -3.15442182306313 -3.38237
H 6.78129093093407 -4.88856371944611 -3.83236
H 5.56387707036962 -7.00608455767717 -3.37142
H 5.68702687111682 -7.99455718365786 -1.17631
H 7.54470969056087 1.54229794561559 -4.398
H 9.67224590261420 -1.97731421642982 -0.558671
H 11.35037492960606 -1.09086808281714 -0.546406
H 9.88054513192591 -0.28073205729466 0.148647
H 5.51646110961196 -1.91852400569805 -1.75956
H 5.05795982402513 -3.53293378442360 -2.60765
H 4.64042001099390 -2.04124211383656 -3.27986
H 10.11892293657733 1.37032312825781 -6.79353
