# Supplementary material for: A light-fuelled nanoratchet shifts a coupled chemical equilibrium
Source: Nat Nanotechnol. 2021 Dec 16;17(2):159–65. doi: 10.1038/s41565-021-01021-z (PMC8956507; doi:10.1038/s41565-021-01021-z)
Supplement: Supplementary file 3 — Supplementary Data Set 2. Gaussian output and xyz files for computed structures. [file 41565_2021_1021_MOESM3_ESM.zip › +1-protonated-sampled-sturctures/SRR/1-H-opt_269.xyz]

260   0
energy: -42.759351612458 gnorm: -0.472993
C 11.81472566172542 1.88364167543707 -2.85879
C 12.79140050228752 2.49448628704256 -1.91134
C 12.10441668751729 2.25548368219006 -4.36081
O 13.36025628605030 1.92760420729214 -4.82556
C 7.84313803923703 3.35580857338529 -5.00838
C 6.99330207509710 3.50201224241511 -3.77682
O 6.00966837007368 2.55035027894691 -3.77259
C 8.16227987138556 4.74184873923740 -5.63547
C 13.14717112648520 -2.49178904339386 2.17909
C 12.35004259158882 -1.20720317732054 2.00797
C 10.91421615559786 -1.17097058957484 2.52501
C 10.20923946970372 0.24160057046554 2.5168
C 8.87025887504764 0.24422228508562 3.07334
C 8.60964664042011 -0.08148664048227 4.55059
C 7.42888704358844 -0.97741225305856 4.87892
C 7.50146583114249 -2.48889550553827 4.53606
C 6.13464760728743 -3.06598481904345 4.59608
C 5.95630306438636 -4.44717360666707 3.90661
C 5.91822335775724 -4.48998270717110 2.3848
C 4.70623154521586 -3.66100066408934 1.79919
O 4.51273467781563 -2.40255408885457 2.38108
C 8.21196671404638 -7.94228422976839 2.38794
C 8.97556889595593 -8.30784210133065 3.73139
C 10.49548832381628 -8.68756534136479 3.51155
C 11.35445407885506 -7.43356515448069 3.49185
C 11.51291720430083 -6.72246945017627 2.13316
C 11.92075247729168 -7.65126027890961 0.982432
C 12.07448721419372 -7.05995418781828 -0.364546
C 12.54363039667806 -7.90127769610278 -1.42898
C 12.58990231695855 -7.07090245249241 -2.75702
C 11.51247897801693 -7.37588986367934 -3.79749
C 10.11646787907007 -6.78671535493082 -3.6242
C 9.24211337757011 -6.88881876382657 -4.8777
O 9.83969628242762 -6.47922611482773 -6.07919
C 5.36541594597131 -1.46952390605693 1.80608
C 9.84181682456801 -5.09004095951705 -6.42211
C 6.41049017387832 -1.80411607006907 0.93369
C 7.04901372346735 -0.75459465023687 0.269467
C 6.77043590689372 0.54264877495656 0.54679
C 5.76780175176996 0.83260689795656 1.4947
C 5.07073983105350 -0.15589451607624 2.0681
C 9.37208365974014 -4.14402285155446 -5.52337
C 9.43399182653810 -2.79470362514112 -5.82857
C 10.05308668685484 -2.28054222341739 -6.98583
C 10.41095525235875 -3.28138862800202 -7.94497
C 10.37770833914900 -4.64049774317358 -7.66778
C 7.64772331681431 1.54007486973783 0.0131057
N 7.55116846429885 2.75567715070347 0.357614
C 9.95837324774472 -0.93709464121508 -7.36282
N 10.57018365345611 -0.37933700875315 -8.46596
C 13.74737475151959 0.60378261324356 -4.56687
C 5.16865105267067 2.56768346962531 -2.57195
C 14.74316659041152 0.32021401017083 -3.63448
C 15.21250074993698 -0.94584568479186 -3.4005
C 14.70275776127343 -2.09602352139591 -4.0405
C 13.72043652693950 -1.80569447070569 -4.99366
C 13.20679101050412 -0.51426422496111 -5.25834
O 15.20218014585660 -3.36776989025016 -3.67019
C 16.88655592991241 -4.51589275147865 -6.03735
C 16.03539127753724 -4.01350154876010 -7.17229
C 16.87020762798586 -2.98163724616562 -8.04794
C 16.14325471336256 -1.70824223270204 -8.63497
C 15.67150668229267 -0.74736443703915 -7.53614
C 15.74295994335322 0.75146680575951 -7.86292
C 14.64908341191348 1.13590559149297 -8.85645
C 13.22305749704837 1.07206863826761 -8.21114
C 12.15211190771119 1.59517423689027 -9.00121
C 10.73026186997319 1.08188364181290 -8.6057
C 0.96070912279749 2.36604326447832 2.23336
C 0.53839881602725 3.79921436056198 2.36939
C 1.76051970098318 4.80617718090781 2.67789
C 2.23402128142999 4.88607143499245 4.07694
C 3.71573498984711 5.05366254226237 4.11001
C 4.64205752195384 3.72962696360752 4.03229
C 6.14452875845339 4.03054680173432 3.96968
C 6.68785844870805 4.48266651884001 2.56443
C 8.17068412510229 4.49360648541893 2.54422
C 8.81064240450665 4.77181542579785 1.10319
C 8.37661888287152 3.80046739218912 -0.0891275
C 4.22840928132463 1.51199134704366 -2.42645
C 3.47028589202565 1.40602704302709 -1.27667
C 3.65484981888673 2.40349767741652 -0.299586
C 4.57681602021035 3.43013350759784 -0.441577
C 5.33325586510835 3.53461184868476 -1.54407
O 2.93824010621348 2.41492871965488 0.948751
C 1.51898201669212 2.06978850177192 0.878546
C 14.94375505751369 -4.51905861809078 -4.42189
C 16.09271696161958 -5.37199522284141 -5.0632
H 11.95557550706535 0.79353253214157 -2.88768
H 13.86361102190283 2.17817484804504 -2.017
H 12.71931649375652 3.53699511364192 -1.98514
H 12.49004383987084 2.16645567703689 -0.882281
H 11.81778407935489 3.29665815762796 -4.4588
H 11.39180725638606 1.71689788540800 -5.0286
H 7.32793391764412 2.72536973162412 -5.67259
H 6.40028154760444 4.39748125463659 -3.77217
H 7.49490898109981 3.35320706212708 -2.78949
H 8.60314046318806 5.44857641530314 -4.86794
H 8.84651948163459 4.48423737446911 -6.49594
H 7.25419006509843 5.18252427686239 -6.04209
H 13.27143469804936 -2.69819877365403 3.23011
H 14.11343303291479 -2.37502893376269 1.56759
H 12.24489576343149 -0.87334646535920 0.926218
H 12.87438006844511 -0.36232277076050 2.51545
H 10.88940557018355 -1.61056074609097 3.50795
H 10.16708715668122 -1.80761649250657 1.92957
H 10.34872132002539 0.79049696783217 1.57425
H 10.75060398835979 0.82328541988334 3.2252
H 8.27481296368406 -0.45999503641967 2.51435
H 8.49279056916694 1.23750857331951 2.85881
H 8.52824588472750 0.85672851760632 5.08236
H 9.56503699802936 -0.50188712861263 4.96565
H 6.55334899911859 -0.62178860022412 4.38932
H 7.25985557460032 -0.98200659136996 5.97814
H 8.23671702786175 -3.01895341080919 5.1551
H 7.95785982676978 -2.64256830340397 3.48382
H 5.32973830904455 -2.45672030457514 4.18872
H 5.83000606495409 -3.32274553317664 5.62534
H 5.16177543692853 -5.17432235603414 4.27683
H 6.95154223069932 -4.89734839818487 4.19956
H 6.02607920097257 -5.48635941953065 1.90418
H 6.83822576688191 -3.95820778827815 2.00621
H 3.78028892304737 -4.12381059474877 2.01474
H 4.83118376403639 -3.46955789603441 0.697131
H 7.09954263338277 -7.87523123249265 2.60824
H 8.48615492554883 -8.70760463358150 1.69412
H 8.75349306999429 -7.47151487298300 4.39159
H 8.52631887960990 -9.17556390226743 4.23386
H 10.84849201970131 -9.24386954265364 4.43579
H 10.56187636654269 -9.20887960582910 2.59971
H 10.94656096090386 -6.64646081462244 4.14008
H 12.44607729075494 -7.63368013464652 3.81015
H 10.67426918968904 -6.10687772439406 1.86673
H 12.29817189036173 -5.88901249774260 2.23883
H 12.87812727370757 -8.00537082733820 1.32406
H 11.25896813413570 -8.55077899349793 0.850881
H 11.16656641074038 -6.42884886901351 -0.608043
H 12.68019504298635 -6.16835270323387 -0.158403
H 13.63014361821741 -8.14208095374360 -1.33279
H 12.00513164258075 -8.83321059662242 -1.6073
H 12.49991242284597 -6.01734473615933 -2.58111
H 13.57404495200491 -7.22291849323438 -3.26935
H 11.85512030386614 -6.93706960914699 -4.70729
H 11.45238793704672 -8.40189585443020 -4.01701
H 9.67987295769537 -7.19380549996029 -2.71087
H 10.23443548138268 -5.68469512791604 -3.31491
H 8.85712670747992 -7.90329784838203 -5.08629
H 8.26395036034798 -6.35652581774587 -4.74323
H 6.62509082972334 -2.85626453424877 0.715559
H 7.94524464083592 -0.90129751622817 -0.333449
H 5.58547204249840 1.90189511847383 1.70339
H 4.28620775383111 0.11169398297191 2.76003
H 9.00801328013186 -4.54104148068282 -4.62305
H 8.91625233450519 -2.07019814472725 -5.24628
H 10.71216610168247 -3.04674727044863 -9.00096
H 10.59489554692846 -5.31333228042833 -8.43631
H 8.48770559033211 1.32500411324870 -0.611321
H 9.61162694394345 -0.24377026436718 -6.60227
H 15.18369740316466 1.13809019143245 -3.15034
H 15.99514278617934 -1.03576742501025 -2.65202
H 13.28581484515666 -2.72404906652597 -5.47203
H 12.28752250043927 -0.41997205212444 -5.8799
H 17.38468431063242 -3.72542044973037 -5.48457
H 17.79907918617196 -5.01801166700742 -6.4396
H 15.60835580343392 -4.86843577995836 -7.65965
H 15.20213487418154 -3.44591980598368 -6.79432
H 17.65680797962375 -2.61078220106345 -7.41919
H 17.37504807933133 -3.49578682350716 -8.89746
H 16.85071732950276 -1.14167243654884 -9.32387
H 15.20559392755533 -2.02248320358651 -9.20856
H 14.62342605906686 -1.02627855376270 -7.30791
H 16.24386768759158 -0.89698446537182 -6.59891
H 15.59117650342008 1.26498610306653 -6.90152
H 16.72939969993392 0.98970569244884 -8.29142
H 14.75028092711658 2.17180047560531 -9.16233
H 14.64702606159931 0.45176456678955 -9.75659
H 12.97214322482159 -0.02560543101792 -7.9726
H 13.21039384614376 1.59292705453643 -7.24106
H 12.33275215927247 2.72571865986749 -9.0235
H 12.30175756169584 1.23390477321455 -10.0679
H 9.78368309278002 1.33543684507048 -9.17653
H 10.50615975583884 1.59918280339534 -7.60792
H 0.06023227873051 1.71443689189490 2.38161
H 1.59832756362632 2.08086023397781 3.01978
H -0.15778446138749 3.96570401212904 3.17539
H -0.16431967813249 4.15742691914496 1.53155
H 2.62203213458677 4.60636042177387 2.03049
H 1.42928118473847 5.72178663889611 2.12098
H 1.74057403114887 5.68286546598765 4.58864
H 1.99549836346654 3.94277861357501 4.63661
H 4.06336318328654 5.60098134921246 3.19167
H 3.94493132237314 5.69078652589250 5.01049
H 4.49916313528143 3.20914866769934 3.05069
H 4.33769143575593 3.04894836343567 4.84797
H 6.29779896289234 4.78874051706446 4.70035
H 6.72883830850712 3.10193591857535 4.20282
H 6.37328791187740 3.79102296723535 1.78824
H 6.28919097185586 5.54133950394934 2.29458
H 8.54293454526392 5.17675173823069 3.27024
H 8.53890694509899 3.55962400380183 2.8761
H 8.54206711286223 5.78245755154336 0.756279
H 9.94952338995193 4.87834832768101 1.15866
H 9.27727514685256 3.52959805276438 -0.632238
H 7.73744165987625 4.30982185337153 -0.791589
H 4.14804065486140 0.80289763614222 -3.18019
H 2.85073817768019 0.59396154632339 -0.943619
H 4.53875973322365 4.15007753975637 0.42079
H 5.99550128196255 4.37818205034694 -1.49489
H 1.49826510725096 1.02138524345526 0.543919
H 1.01946858788389 2.55932623805999 0.0401849
H 14.12601135223412 -4.38698317376976 -5.09554
H 14.58401035300164 -5.24659166979032 -3.66458
H 16.77014828373167 -5.86683978926060 -4.41286
H 15.74366954095749 -6.26167909453015 -5.58374
C 7.61366765666167 -0.64857217176917 -3.95793
C 6.49521746620240 -1.59501355983776 -4.22994
C 6.78376185551408 -2.72754194808913 -3.16924
C 7.93591046467159 -2.42174972642585 -2.38908
C 8.34970398399304 -1.04655998843766 -2.82101
C 8.68109514779569 -3.40659376843248 -1.61797
C 8.18588492114015 -4.70661056037383 -1.10907
C 8.56779367831351 -5.12242584740222 0.150826
S 9.48149771961642 -4.02864046143643 1.19085
C 10.65178211916051 -3.43034670537422 -0.00746971
C 10.12904704368678 -3.14780704763028 -1.27795
C 12.00976349344588 -3.33227626186146 0.220212
C 12.85694732441697 -2.98375474838835 -0.775806
C 12.38390927211996 -2.70760813545071 -1.99469
C 11.05432009012103 -2.83689063054129 -2.29267
C 7.56501438961959 -5.61468286850247 -1.9878
C 7.22819673699439 -6.89124168973189 -1.52628
C 7.52264583200120 -7.29766087872624 -0.188252
C 8.21488077034314 -6.39225799502108 0.629507
C 9.38237897207901 -0.15820830498221 -2.41288
C 9.60095736845501 1.02034957154404 -3.10105
C 8.91048443196545 1.39642903688771 -4.29081
C 8.03824058933816 0.43416756881333 -4.78337
C 10.22383669205476 -0.42362689433551 -1.22439
O 10.45556256659969 2.05244749102870 -2.55189
O 9.09191417354724 2.63661214564906 -4.85799
C 5.43103319587104 -2.80619260094469 -2.34898
O 8.61484477900400 -6.69149267022890 1.91067
O 12.49231853021341 -3.71466590394858 1.51449
H 6.18263539256013 -2.01435807250269 -5.2259
H 5.64262026174941 -1.03866643432460 -3.8719
H 6.94292152273414 -3.69780067001527 -3.69775
H 13.95770694488564 -3.05971948305027 -0.664995
H 13.10588746169498 -2.53026141221312 -2.78269
H 10.66377392922210 -2.65419846121332 -3.30933
H 7.08632780143352 -5.23238602433515 -2.88786
H 6.78574006007449 -7.50833325261971 -2.40426
H 7.13573809617507 -8.17722463557192 0.308092
H 7.45180842343829 0.67775423136386 -5.66605
H 9.79263826342138 -0.98202143444340 -0.410516
H 11.13604570132178 -0.91738978836730 -1.5123
H 10.56833879184780 0.55502695186355 -0.764614
H 4.66892781898127 -3.32291324999780 -2.88986
H 4.91212755769078 -1.87425792781264 -2.21921
H 5.48729361822713 -3.14016587815508 -1.32858
H 11.12837069879375 -0.92346389951716 -9.12701
